# Supplementary material for: The scaffolding function of LSD1 controls DNA methylation in mouse ESCs
Source: Nat Commun. 2024 Sep 5;15:7758. doi: 10.1038/s41467-024-51966-7 (PMC11377572; doi:10.1038/s41467-024-51966-7)
Supplement: Supplementary file 4 — Supplementary Data 1 [file 41467_2024_51966_MOESM4_ESM.xlsx]

## Sheet: KO RNA-seq
transc_id1	gene_id	transc_id2	genename	gene desc	transcript length	Counts WT1	Counts WT4	Counts KO1–2	Counts KO1-5	Counts KO2-3	Counts KO2-6	Adj P-value KO1vsWT	Fold Change KO1vsWT	Adj P-value KO2vsWT	Fold Change KO2vsWT	Adj P-value KO2vsKO1	Fold Change KO2vsKO1
ENSMUST00000103671.3	ENSMUSG00000087666	ENSMUST00000103671.3	B230359F08Rik	RIKEN cDNA B230359F08 gene [Source:MGI Symbol;Acc:MGI:3026946]	426	0	0	3	3	8	4	0.281496	65535	0.13276	65535	0.715847	2.31136
ENSMUST00000103673.10	ENSMUSG00000076861	ENSMUST00000103673.10	Trav18	T cell receptor alpha variable 18 [Source:MGI Symbol;Acc:MGI:3649382]	328	2	0	5	2	8	19	0.46383	3.83864	0.0479132	17.8797	0.209298	4.65783
ENSMUST00000103674.5	ENSMUSG00000076862	ENSMUST00000103674.5	Trav19	T cell receptor alpha variable 19 [Source:MGI Symbol;Acc:MGI:3649383]	446	17	27	63	92	41	53	0.0108711	3.69752	0.253649	2.64258	0.619857	0.714691
ENSMUST00000198019.1	ENSMUSG00000104620	ENSMUST00000198019.1	Trav7-1	T cell receptor alpha variable 7-1 [Source:MGI Symbol;Acc:MGI:3647460]	337	4	2	0	2	1	1	0.435694	0.363686	0.657948	0.419961	0.926684	1.15473
ENSMUST00000178768.3	ENSMUSG00000094023	ENSMUST00000178768.3	Trav7d-4	T cell receptor alpha variable 7D-4 [Source:MGI Symbol;Acc:MGI:3651273]	451	9	2	4	0	6	0	0.31284	0.388325	0.688249	0.662307	0.812942	1.70555
ENSMUST00000179512.2	ENSMUSG00000095643	ENSMUST00000179512.2	Trav13d-3	T cell receptor alpha variable 13D-3 [Source:MGI Symbol;Acc:MGI:5293419]	391	8	13	7	12	6	0	0.606705	0.950469	0.373415	0.333763	0.658182	0.351156
ENSMUST00000103605.2	ENSMUSG00000076795	ENSMUST00000103605.2	Trav8d-2	T cell receptor alpha variable 8D-2 [Source:MGI Symbol;Acc:MGI:3647760]	334	1	0	3	8	2	0	0.178454	12.2523	0.732668	2.46894	0.624357	0.201508
ENSMUST00000179607.2	ENSMUSG00000095370	ENSMUST00000179607.2	Trav6n-7	T cell receptor alpha variable 6N-7 [Source:MGI Symbol;Acc:MGI:3704441]	358	4	0	2	6	1	2	0.602571	2.22945	0.819912	0.989767	0.81952	0.443951
ENSMUST00000179580.2	ENSMUSG00000096038	ENSMUST00000179580.2	Trav13n-3	T cell receptor alpha variable 13N-3 [Source:MGI Symbol;Acc:MGI:3645598]	337	7	1	2	2	3	3	0.435483	0.546264	0.777338	0.962755	0.81305	1.76244
ENSMUST00000103632.3	ENSMUSG00000076821	ENSMUST00000103632.3	Trav8n-2	T cell receptor alpha variable 8n-2 [Source:MGI Symbol;Acc:MGI:3641705]	408	5	12	1	15	6	0	0.621081	0.991797	0.497792	0.409212	0.745206	0.412597
ENSMUST00000196105.1	ENSMUSG00000076823	ENSMUST00000196105.1	Trav13n-4	T cell receptor alpha variable 13N-4 [Source:MGI Symbol;Acc:MGI:3642678]	432	10	7	8	8	10	7	0.620714	1.00221	0.819902	1.24028	0.851558	1.23755
ENSMUST00000181728.2	ENSMUSG00000094766	ENSMUST00000181728.2	Trav7-4	T cell receptor alpha variable 7-4 [Source:MGI Symbol;Acc:MGI:3649611]	451	3	4	2	1	3	3	0.415182	0.447389	0.819892	1.0575	0.747596	2.36371
ENSMUST00000103651.3	ENSMUSG00000076839	ENSMUST00000103651.3	Trav13-1	T cell receptor alpha variable 13-1 [Source:MGI Symbol;Acc:MGI:4439904]	331	4	1	1	1	0	0	0.486737	0.43406	0.322147	0	0.838288	0
ENSMUST00000103655.2	ENSMUSG00000093966	ENSMUST00000103655.2	Trav4-3	T cell receptor alpha variable 4-3 [Source:MGI Symbol;Acc:MGI:4440478]	411	6	0	2	5	9	2	0.697145	1.2989	0.648988	2.3058	0.791053	1.7752
ENSMUST00000103662.5	ENSMUSG00000096678	ENSMUST00000103662.5	Trav9-4	T cell receptor alpha variable 9-4 [Source:MGI Symbol;Acc:MGI:3702135]	395	4	6	2	1	4	2	0.267585	0.312394	0.720738	0.726295	0.747906	2.32493
ENSMUST00000174625.7	ENSMUSG00000079491	ENSMUST00000174625.7	H2-T10	histocompatibility 2, T region locus 10 [Source:MGI Symbol;Acc:MGI:95942]	3389	8	9	14	12	13	20	0.566481	1.60967	0.492022	2.42882	0.739734	1.5089
ENSMUST00000118336.3	ENSMUSG00000080781	ENSMUST00000118336.3	Olfr388-ps1	olfactory receptor 388, pseudogene 1 [Source:MGI Symbol;Acc:MGI:3030222]	2129	4	2	0	0	2	10	0.127287	0	0.615258	2.60246	0.0864331	65535
ENSMUST00000208175.1	ENSMUSG00000109389	ENSMUST00000208175.1	Olfr1300-ps1	olfactory receptor 1300, pseudogene 1 [Source:MGI Symbol;Acc:MGI:3031134]	2235	0	0	14	17	11	9	0.00294748	65535	0.0300774	65535	0.836094	0.753029
ENSMUST00000182120.1	ENSMUSG00000097993	ENSMUST00000182120.1	Ptprv	protein tyrosine phosphatase, receptor type, V [Source:MGI Symbol;Acc:MGI:108027]	717	27	19	48	50	53	65	0.210899	2.26914	0.124259	3.22518	0.571943	1.42132
ENSMUST00000183317.7	ENSMUSG00000097993	ENSMUST00000183317.7	Ptprv	protein tyrosine phosphatase, receptor type, V [Source:MGI Symbol;Acc:MGI:108027]	6108	217	328	639	559	561	533	0.000854194	2.29936	0.01159	2.4669	0.806839	1.07286
ENSMUST00000182570.1	ENSMUSG00000097993	ENSMUST00000182570.1	Ptprv	protein tyrosine phosphatase, receptor type, V [Source:MGI Symbol;Acc:MGI:108027]	446	8	7	20	19	12	16	0.264113	2.754	0.545912	2.34055	0.872247	0.849873
ENSMUST00000182012.1	ENSMUSG00000097993	ENSMUST00000182012.1	Ptprv	protein tyrosine phosphatase, receptor type, V [Source:MGI Symbol;Acc:MGI:108027]	241	8	0	10	10	10	10	0.422973	2.76262	0.460842	3.24596	0.87329	1.17496
ENSMUST00000183089.1	ENSMUSG00000097993	ENSMUST00000183089.1	Ptprv	protein tyrosine phosphatase, receptor type, V [Source:MGI Symbol;Acc:MGI:108027]	359	22	11	27	19	23	15	0.591114	1.49014	0.752514	1.43574	0.926673	0.963493
ENSMUST00000182718.1	ENSMUSG00000097993	ENSMUST00000182718.1	Ptprv	protein tyrosine phosphatase, receptor type, V [Source:MGI Symbol;Acc:MGI:108027]	593	4	14	25	25	27	29	0.1892	2.86526	0.168201	3.77718	0.765405	1.31827
ENSMUST00000182541.7	ENSMUSG00000097993	ENSMUST00000182541.7	Ptprv	protein tyrosine phosphatase, receptor type, V [Source:MGI Symbol;Acc:MGI:108027]	404	0	2	2	2	2	9	0.697136	2.02449	0.347263	6.7463	0.606746	3.33235
ENSMUST00000182387.1	ENSMUSG00000097993	ENSMUST00000182387.1	Ptprv	protein tyrosine phosphatase, receptor type, V [Source:MGI Symbol;Acc:MGI:108027]	375	0	2	1	0	6	2	0.594302	0.497258	0.559917	4.64028	0.463932	9.33174
ENSMUST00000086432.6	ENSMUSG00000097993	ENSMUST00000086432.6	Ptprv	protein tyrosine phosphatase, receptor type, V [Source:MGI Symbol;Acc:MGI:108027]	291	0	0	4	2	2	5	0.282025	65535	0.325807	65535	0.858959	1.40792
ENSMUST00000126664.7	ENSMUSG00000046808	ENSMUST00000126664.7	Atp10d	ATPase, class V, type 10D [Source:MGI Symbol;Acc:MGI:2450125]	6052	212	763	1178	1023	537	625	5.33497e-05	2.32471	0.436393	1.4492	0.00304038	0.623391
ENSMUST00000156937.1	ENSMUSG00000046808	ENSMUST00000156937.1	Atp10d	ATPase, class V, type 10D [Source:MGI Symbol;Acc:MGI:2450125]	2191	37	46	55	42	28	36	0.663096	1.22611	0.685832	0.958615	0.770329	0.781835
ENSMUST00000136350.7	ENSMUSG00000046808	ENSMUST00000136350.7	Atp10d	ATPase, class V, type 10D [Source:MGI Symbol;Acc:MGI:2450125]	3488	42	272	363	314	156	214	0.00339459	2.20444	0.541829	1.42831	0.0716317	0.647925
ENSMUST00000146393.7	ENSMUSG00000046808	ENSMUST00000146393.7	Atp10d	ATPase, class V, type 10D [Source:MGI Symbol;Acc:MGI:2450125]	2484	25	114	172	179	166	125	0.00596395	2.5962	0.063434	2.51057	0.894708	0.967016
ENSMUST00000169617.2	ENSMUSG00000046808	ENSMUST00000169617.2	Atp10d	ATPase, class V, type 10D [Source:MGI Symbol;Acc:MGI:2450125]	761	14	36	67	56	18	38	0.0958056	2.54609	0.737069	1.38812	0.316351	0.545199
ENSMUST00000094710.7	ENSMUSG00000046808	ENSMUST00000094710.7	Atp10d	ATPase, class V, type 10D [Source:MGI Symbol;Acc:MGI:2450125]	2365	18	118	188	138	107	81	0.00925377	2.44709	0.458375	1.65125	0.31813	0.674783
ENSMUST00000096114.12	ENSMUSG00000071573	ENSMUST00000096114.12	Rnls	renalase, FAD-dependent amine oxidase [Source:MGI Symbol;Acc:MGI:1915045]	1597	33	26	22	16	33	29	0.257502	0.682195	0.776275	1.30725	0.41955	1.91625
ENSMUST00000163093.1	ENSMUSG00000071573	ENSMUST00000163093.1	Rnls	renalase, FAD-dependent amine oxidase [Source:MGI Symbol;Acc:MGI:1915045]	1378	18	13	12	13	15	14	0.500264	0.858774	0.819882	1.16766	0.791721	1.35968
ENSMUST00000195764.1	ENSMUSG00000103081	ENSMUST00000195764.1	Pcdhgb8	protocadherin gamma subfamily B, 8 [Source:MGI Symbol;Acc:MGI:1935200]	4615	42	124	206	186	112	135	0.00784112	2.44007	0.34264	1.81639	0.459136	0.744402
ENSMUST00000208907.1	ENSMUSG00000103081	ENSMUST00000208907.1	Pcdhgb8	protocadherin gamma subfamily B, 8 [Source:MGI Symbol;Acc:MGI:1935200]	2796	20	53	95	137	33	73	0.00428178	3.30319	0.508346	1.8005	0.114245	0.545078
ENSMUST00000174262.3	ENSMUSG00000092401	ENSMUST00000174262.3	Olfr300-ps1	olfactory receptor 300, pseudogene 1 [Source:MGI Symbol;Acc:MGI:3030134]	2395	7	0	3	3	7	10	0.607779	0.947184	0.501673	3.18061	0.466468	3.35797
ENSMUST00000216665.2	ENSMUSG00000050577	ENSMUST00000216665.2	Olfr1038-ps	olfactory receptor 1038, pseudogene [Source:MGI Symbol;Acc:MGI:3030872]	4530	2	1	0	0	3	2	0.293499	0	0.719241	2.07913	0.433119	65535
ENSMUST00000117787.3	ENSMUSG00000082574	ENSMUST00000117787.3	Olfr1268-ps1	olfactory receptor 1268, pseudogene 1 [Source:MGI Symbol;Acc:MGI:3031102]	2501	8	10	20	8	2	10	0.572175	1.62338	0.706156	0.850668	0.689894	0.524012
ENSMUST00000194208.5	ENSMUSG00000041750	ENSMUST00000194208.5	Cd1d2	CD1d2 antigen [Source:MGI Symbol;Acc:MGI:107675]	1527	44	19	16	12	46	34	0.0590356	0.476722	0.67239	1.59253	0.0208446	3.34059
ENSMUST00000192481.1	ENSMUSG00000041750	ENSMUST00000192481.1	Cd1d2	CD1d2 antigen [Source:MGI Symbol;Acc:MGI:107675]	1131	10	6	14	16	25	16	0.478568	2.00544	0.298413	3.18177	0.667792	1.58657
ENSMUST00000041920.4	ENSMUSG00000041750	ENSMUST00000041920.4	Cd1d2	CD1d2 antigen [Source:MGI Symbol;Acc:MGI:107675]	1243	25	15	14	16	26	21	0.432039	0.802174	0.725794	1.46717	0.510743	1.82899
ENSMUST00000121432.3	ENSMUSG00000081859	ENSMUST00000121432.3	Olfr650-ps1	olfactory receptor 650, pseudogene 1 [Source:MGI Symbol;Acc:MGI:3030484]	2321	263	79	412	406	338	301	0.00163101	2.58792	0.0776837	2.36885	0.815616	0.915347
ENSMUST00000174177.1	ENSMUSG00000092300	ENSMUST00000174177.1	Cdk3	cyclin-dependent kinase 3 [Source:MGI Symbol;Acc:MGI:1916931]	915	21	6	8	8	14	8	0.350968	0.641768	0.750589	1.0229	0.75586	1.59388
ENSMUST00000174248.7	ENSMUSG00000092300	ENSMUST00000174248.7	Cdk3	cyclin-dependent kinase 3 [Source:MGI Symbol;Acc:MGI:1916931]	519	5	4	4	0	4	4	0.394802	0.463639	0.819871	1.10893	0.730412	2.3918
ENSMUST00000173567.1	ENSMUSG00000092300	ENSMUST00000173567.1	Cdk3	cyclin-dependent kinase 3 [Source:MGI Symbol;Acc:MGI:1916931]	1252	22	16	10	8	12	17	0.177954	0.503008	0.723414	0.962141	0.623851	1.91278
ENSMUST00000214356.2	ENSMUSG00000080809	ENSMUST00000214356.2	Olfr1273-ps	olfactory receptor 1273, pseudogene [Source:MGI Symbol;Acc:MGI:3031107]	4698	3	2	1	8	2	5	0.612926	1.94486	0.739943	1.79043	0.926661	0.920596
ENSMUST00000135184.7	ENSMUSG00000000386	ENSMUST00000135184.7	Mx1	MX dynamin-like GTPase 1 [Source:MGI Symbol;Acc:MGI:97243]	2967	42	43	312	265	202	233	1.44002e-08	7.1586	5.04324e-05	6.37243	0.77202	0.890177
ENSMUST00000155233.7	ENSMUSG00000000386	ENSMUST00000155233.7	Mx1	MX dynamin-like GTPase 1 [Source:MGI Symbol;Acc:MGI:97243]	2790	15	18	47	15	20	29	0.351386	1.9594	0.586699	1.85269	0.885928	0.945539
ENSMUST00000113768.7	ENSMUSG00000000386	ENSMUST00000113768.7	Mx1	MX dynamin-like GTPase 1 [Source:MGI Symbol;Acc:MGI:97243]	2695	13	17	25	12	21	34	0.657015	1.28761	0.447012	2.28914	0.521175	1.77782
ENSMUST00000023655.12	ENSMUSG00000000386	ENSMUST00000023655.12	Mx1	MX dynamin-like GTPase 1 [Source:MGI Symbol;Acc:MGI:97243]	3385	11	13	30	15	31	32	0.412886	1.96241	0.211848	3.24955	0.555997	1.65589
ENSMUST00000024112.7	ENSMUSG00000023341	ENSMUST00000024112.7	Mx2	MX dynamin-like GTPase 2 [Source:MGI Symbol;Acc:MGI:97244]	2417	0	0	6	2	2	2	0.171987	65535	0.542238	65535	0.855466	0.592669
ENSMUST00000183291.1	ENSMUSG00000029605	ENSMUST00000183291.1	Oas1b	2'-5' oligoadenylate synthetase 1B [Source:MGI Symbol;Acc:MGI:97430]	1837	91	56	85	80	110	114	0.66374	1.19786	0.386224	1.9134	0.198368	1.59734
ENSMUST00000086377.8	ENSMUSG00000029605	ENSMUST00000086377.8	Oas1b	2'-5' oligoadenylate synthetase 1B [Source:MGI Symbol;Acc:MGI:97430]	1832	85	53	87	81	114	108	0.640233	1.29871	0.327883	2.01498	0.241532	1.55153
ENSMUST00000174854.2	ENSMUSG00000055413	ENSMUST00000174854.2	H2-Q5	histocompatibility 2, Q region locus 5 [Source:MGI Symbol;Acc:MGI:95934]	1156	19	16	11	6	7	17	0.201694	0.512493	0.66191	0.872034	0.738555	1.70155
ENSMUST00000184850.7	ENSMUSG00000073406	ENSMUST00000184850.7	H2-Bl	histocompatibility 2, blastocyst [Source:MGI Symbol;Acc:MGI:892004]	1072	34	24	73	41	52	22	0.230844	2.08232	0.660741	1.56416	0.730539	0.751164
ENSMUST00000173080.9	ENSMUSG00000073406	ENSMUST00000173080.9	H2-Bl	histocompatibility 2, blastocyst [Source:MGI Symbol;Acc:MGI:892004]	1138	50	20	86	76	62	31	0.0938826	2.48942	0.62887	1.65338	0.529736	0.664163
ENSMUST00000185167.7	ENSMUSG00000073406	ENSMUST00000185167.7	H2-Bl	histocompatibility 2, blastocyst [Source:MGI Symbol;Acc:MGI:892004]	836	14	14	14	16	27	17	0.654264	1.13341	0.583147	1.92906	0.602105	1.702
ENSMUST00000195838.5	ENSMUSG00000073406	ENSMUST00000195838.5	H2-Bl	histocompatibility 2, blastocyst [Source:MGI Symbol;Acc:MGI:892004]	1105	53	43	68	71	35	37	0.481201	1.53748	0.652853	0.936655	0.425764	0.609213
ENSMUST00000194244.5	ENSMUSG00000073406	ENSMUST00000194244.5	H2-Bl	histocompatibility 2, blastocyst [Source:MGI Symbol;Acc:MGI:892004]	862	34	23	52	34	49	42	0.49154	1.60189	0.480085	1.99134	0.766048	1.24312
ENSMUST00000185087.7	ENSMUSG00000073406	ENSMUST00000185087.7	H2-Bl	histocompatibility 2, blastocyst [Source:MGI Symbol;Acc:MGI:892004]	1064	31	21	45	44	40	23	0.38882	1.82345	0.701845	1.49673	0.827702	0.820825
ENSMUST00000195833.5	ENSMUSG00000073406	ENSMUST00000195833.5	H2-Bl	histocompatibility 2, blastocyst [Source:MGI Symbol;Acc:MGI:892004]	829	38	14	12	32	24	10	0.468593	0.919781	0.594551	0.8117	0.889588	0.882493
ENSMUST00000184502.7	ENSMUSG00000073406	ENSMUST00000184502.7	H2-Bl	histocompatibility 2, blastocyst [Source:MGI Symbol;Acc:MGI:892004]	862	18	12	10	16	13	6	0.542746	0.927562	0.639367	0.778835	0.884005	0.839657
ENSMUST00000192532.1	ENSMUSG00000073406	ENSMUST00000192532.1	H2-Bl	histocompatibility 2, blastocyst [Source:MGI Symbol;Acc:MGI:892004]	995	40	29	100	69	57	52	0.060763	2.59777	0.461424	1.97051	0.673591	0.758539
ENSMUST00000173185.1	ENSMUSG00000092212	ENSMUST00000173185.1	Slc22a13b	solute carrier family 22 (organic cation transporter), member 13b [Source:MGI Symbol;Acc:MGI:1924762]	1458	8	12	29	10	25	2	0.400634	2.02506	0.699471	1.59176	0.848917	0.786029
ENSMUST00000238885.1	ENSMUSG00000118516	ENSMUST00000238885.1	AC118710.1	cytochrome P450, family 2, subfamily d, polypeptide 13, pseudogene	3078	24	24	24	26	17	22	0.640578	1.10141	0.73542	1.01506	0.881805	0.921605
ENSMUST00000194248.1	ENSMUSG00000006395	ENSMUST00000194248.1	Hyi	hydroxypyruvate isomerase (putative) [Source:MGI Symbol;Acc:MGI:1915430]	936	98	92	85	56	54	34	0.176266	0.782376	0.106133	0.569354	0.674394	0.727724
ENSMUST00000179719.1	ENSMUSG00000006395	ENSMUST00000179719.1	Hyi	hydroxypyruvate isomerase (putative) [Source:MGI Symbol;Acc:MGI:1915430]	1296	14	22	29	28	19	22	0.481419	1.65632	0.743791	1.40531	0.853781	0.84845
ENSMUST00000106393.7	ENSMUSG00000006395	ENSMUST00000106393.7	Hyi	hydroxypyruvate isomerase (putative) [Source:MGI Symbol;Acc:MGI:1915430]	843	18	19	30	18	26	10	0.623448	1.36312	0.819861	1.1801	0.876782	0.865729
ENSMUST00000132882.1	ENSMUSG00000006395	ENSMUST00000132882.1	Hyi	hydroxypyruvate isomerase (putative) [Source:MGI Symbol;Acc:MGI:1915430]	741	25	10	13	20	19	4	0.580173	1.01908	0.641289	0.804752	0.866925	0.789686
ENSMUST00000006562.5	ENSMUSG00000006395	ENSMUST00000006562.5	Hyi	hydroxypyruvate isomerase (putative) [Source:MGI Symbol;Acc:MGI:1915430]	910	37	39	21	31	51	37	0.265373	0.724544	0.711432	1.4246	0.25134	1.9662
ENSMUST00000122808.1	ENSMUSG00000060183	ENSMUST00000122808.1	Cxcl11	chemokine (C-X-C motif) ligand 11 [Source:MGI Symbol;Acc:MGI:1860203]	3794	6	5	8	6	2	4	0.697128	1.34678	0.689259	0.691033	0.802842	0.5131
ENSMUST00000077820.5	ENSMUSG00000060183	ENSMUST00000077820.5	Cxcl11	chemokine (C-X-C motif) ligand 11 [Source:MGI Symbol;Acc:MGI:1860203]	1581	13	3	2	8	1	5	0.440489	0.686118	0.526851	0.494374	0.869363	0.720539
ENSMUST00000201125.3	ENSMUSG00000006638	ENSMUST00000201125.3	Abhd1	abhydrolase domain containing 1 [Source:MGI Symbol;Acc:MGI:1931013]	1352	77	105	146	126	171	112	0.328827	1.56651	0.292435	1.89781	0.649203	1.21149
ENSMUST00000006814.8	ENSMUSG00000006638	ENSMUST00000006814.8	Abhd1	abhydrolase domain containing 1 [Source:MGI Symbol;Acc:MGI:1931013]	1309	85	135	168	159	200	162	0.304112	1.55427	0.203416	2.01219	0.471757	1.29462
ENSMUST00000209871.2	ENSMUSG00000110092	ENSMUST00000209871.2	Olfr537-ps1	olfactory receptor 537, pseudogene 1 [Source:MGI Symbol;Acc:MGI:3030371]	2792	2	1	4	4	2	10	0.549027	2.85941	0.403506	5.20491	0.770311	1.82028
ENSMUST00000210949.2	ENSMUSG00000110092	ENSMUST00000210949.2	Olfr537-ps1	olfactory receptor 537, pseudogene 1 [Source:MGI Symbol;Acc:MGI:3030371]	2821	3	5	4	6	0	11	0.697119	1.31102	0.731831	1.77164	0.854401	1.35134
ENSMUST00000196323.1	ENSMUSG00000104876	ENSMUST00000196323.1	Trdc	T cell receptor delta, constant region [Source:MGI Symbol;Acc:MGI:98612]	3865	16	42	45	38	32	38	0.51461	1.48072	0.68071	1.47566	0.92665	0.996581
ENSMUST00000103558.2	ENSMUSG00000076749	ENSMUST00000103558.2	Tcrg-C1	T cell receptor gamma, constant 1 [Source:MGI Symbol;Acc:MGI:98625]	924	4	0	9	32	24	5	0.0182175	11.438	0.0924631	9.10969	0.861133	0.796439
ENSMUST00000194162.5	ENSMUSG00000104213	ENSMUST00000194162.5	Ighd	immunoglobulin heavy constant delta [Source:MGI Symbol;Acc:MGI:96447]	1806	8	5	6	2	1	8	0.484321	0.651115	0.737531	0.901508	0.86993	1.38456
ENSMUST00000197406.4	ENSMUSG00000095737	ENSMUST00000197406.4	Igkv11-125	immunoglobulin kappa variable 11-125 [Source:MGI Symbol;Acc:MGI:3642338]	353	2	0	3	2	1	0	0.568386	2.75294	0.819851	0.617235	0.772866	0.224209
ENSMUST00000103325.2	ENSMUSG00000096515	ENSMUST00000103325.2	Igkv14-100	immunoglobulin kappa chain variable 14-100 [Source:MGI Symbol;Acc:MGI:4439559]	350	0	0	1	3	1	2	0.40075	65535	0.450855	65535	0.926638	0.887903
ENSMUST00000103334.3	ENSMUSG00000076533	ENSMUST00000103334.3	Igkv4-90	immunoglobulin kappa chain variable 4-90 [Source:MGI Symbol;Acc:MGI:4439830]	352	33	28	6	7	21	12	0.0018687	0.226296	0.446236	0.66499	0.300455	2.93858
ENSMUST00000199143.4	ENSMUSG00000076534	ENSMUST00000199143.4	Igkv12-89	immunoglobulin kappa chain variable 12-89 [Source:MGI Symbol;Acc:MGI:4439829]	338	178	151	55	73	62	63	6.37903e-06	0.413583	0.00467673	0.473574	0.81038	1.14505
ENSMUST00000103335.2	ENSMUSG00000076534	ENSMUST00000103335.2	Igkv12-89	immunoglobulin kappa chain variable 12-89 [Source:MGI Symbol;Acc:MGI:4439829]	335	32	23	9	16	4	11	0.0877281	0.48612	0.101311	0.348864	0.826554	0.71765
ENSMUST00000103459.4	ENSMUSG00000095571	ENSMUST00000103459.4	Ighv5-17	immunoglobulin heavy variable 5-17 [Source:MGI Symbol;Acc:MGI:4439533]	405	0	4	4	2	0	8	0.643385	1.5095	0.651362	2.49578	0.832929	1.65338
ENSMUST00000103473.1	ENSMUSG00000096459	ENSMUST00000103473.1	Ighv9-3	immunoglobulin heavy variable V9-3 [Source:MGI Symbol;Acc:MGI:3642720]	351	0	4	2	6	6	0	0.602941	2.04221	0.732899	1.69619	0.926627	0.830566
ENSMUST00000103377.2	ENSMUSG00000076576	ENSMUST00000103377.2	Igkv6-32	immunoglobulin kappa variable 6-32 [Source:MGI Symbol;Acc:MGI:3641634]	366	9	1	1	5	4	2	0.485612	0.664676	0.719192	0.759286	0.882312	1.14234
ENSMUST00000103751.2	ENSMUSG00000076939	ENSMUST00000103751.2	Iglv3	immunoglobulin lambda variable 3 [Source:MGI Symbol;Acc:MGI:3645509]	381	2	2	7	15	0	9	0.154267	5.84837	0.610146	2.93082	0.703612	0.501134
ENSMUST00000103752.2	ENSMUSG00000076940	ENSMUST00000103752.2	Iglv2	immunoglobulin lambda variable 2 [Source:MGI Symbol;Acc:MGI:99548]	348	1	0	0	5	4	2	0.560713	5.62201	0.462503	7.66248	0.854884	1.36294
ENSMUST00000103367.2	ENSMUSG00000096422	ENSMUST00000103367.2	Igkv12-44	immunoglobulin kappa variable 12-44 [Source:MGI Symbol;Acc:MGI:4439775]	401	15	8	4	7	9	4	0.284914	0.514615	0.62071	0.697725	0.835852	1.35582
ENSMUST00000167638.1	ENSMUSG00000091008	ENSMUST00000167638.1	Gm17472	predicted gene, 17472 [Source:MGI Symbol;Acc:MGI:4937106]	352	4	0	4	16	3	4	0.189398	5.5833	0.689406	2.28815	0.674025	0.409821
ENSMUST00000082421.1	ENSMUSG00000064370	ENSMUST00000082421.1	mt-Cytb	mitochondrially encoded cytochrome b [Source:MGI Symbol;Acc:MGI:102501]	1144	21118	40468	44667	39007	35135	56321	0.369468	1.41439	0.132015	1.8393	0.340715	1.30042
ENSMUST00000082419.1	ENSMUSG00000064368	ENSMUST00000082419.1	mt-Nd6	mitochondrially encoded NADH dehydrogenase 6 [Source:MGI Symbol;Acc:MGI:102495]	519	1757	2815	6167	5939	4947	6642	3.09456e-06	2.76875	0.000159446	3.13769	0.689635	1.13325
ENSMUST00000082418.1	ENSMUSG00000064367	ENSMUST00000082418.1	mt-Nd5	mitochondrially encoded NADH dehydrogenase 5 [Source:MGI Symbol;Acc:MGI:102496]	1824	5976	12112	22503	20306	12678	23108	0.00190425	2.46184	0.00874675	2.45492	0.897143	0.997189
ENSMUST00000082414.1	ENSMUSG00000064363	ENSMUST00000082414.1	mt-Nd4	mitochondrially encoded NADH dehydrogenase 4 [Source:MGI Symbol;Acc:MGI:102498]	1378	6522	14361	23036	20652	15449	25306	0.0106081	2.17261	0.0122814	2.41201	0.787479	1.11019
ENSMUST00000084013.1	ENSMUSG00000065947	ENSMUST00000084013.1	mt-Nd4l	mitochondrially encoded NADH dehydrogenase 4L [Source:MGI Symbol;Acc:MGI:102497]	297	1463	3731	5847	5344	3137	6555	0.000168028	2.23206	0.00802528	2.31255	0.877475	1.03606
ENSMUST00000082411.1	ENSMUSG00000064360	ENSMUST00000082411.1	mt-Nd3	mitochondrially encoded NADH dehydrogenase 3 [Source:MGI Symbol;Acc:MGI:102499]	348	1698	1782	3391	3197	2616	2807	0.00242616	1.99713	0.0596158	1.93594	0.875676	0.969359
ENSMUST00000082409.1	ENSMUSG00000064358	ENSMUST00000082409.1	mt-Co3	mitochondrially encoded cytochrome c oxidase III [Source:MGI Symbol;Acc:MGI:102502]	784	28218	24357	26369	29949	23993	35640	0.608262	1.13675	0.621298	1.42627	0.466593	1.25468
ENSMUST00000082408.1	ENSMUSG00000064357	ENSMUST00000082408.1	mt-Atp6	mitochondrially encoded ATP synthase 6 [Source:MGI Symbol;Acc:MGI:99927]	681	13172	19330	22163	20294	18998	28927	0.468878	1.36782	0.172835	1.83402	0.309615	1.34084
ENSMUST00000082407.1	ENSMUSG00000064356	ENSMUST00000082407.1	mt-Atp8	mitochondrially encoded ATP synthase 8 [Source:MGI Symbol;Acc:MGI:99926]	204	4739	7210	7807	7089	5632	10111	0.492693	1.30427	0.264974	1.64367	0.383722	1.26022
ENSMUST00000082405.1	ENSMUSG00000064354	ENSMUST00000082405.1	mt-Co2	mitochondrially encoded cytochrome c oxidase II [Source:MGI Symbol;Acc:MGI:102503]	684	19817	24428	28245	24927	26210	34548	0.603187	1.26264	0.265385	1.70853	0.254543	1.35314
ENSMUST00000082402.1	ENSMUSG00000064351	ENSMUST00000082402.1	mt-Co1	mitochondrially encoded cytochrome c oxidase I [Source:MGI Symbol;Acc:MGI:102504]	1545	85247	110908	137217	125044	98598	151040	0.281955	1.4035	0.439874	1.58721	0.655577	1.13089
ENSMUST00000082396.1	ENSMUSG00000064345	ENSMUST00000082396.1	mt-Nd2	mitochondrially encoded NADH dehydrogenase 2 [Source:MGI Symbol;Acc:MGI:102500]	1038	6859	12500	20254	18083	13033	21500	0.0149734	2.06399	0.0272376	2.21303	0.837824	1.07221
ENSMUST00000082392.1	ENSMUSG00000064341	ENSMUST00000082392.1	mt-Nd1	mitochondrially encoded NADH dehydrogenase 1 [Source:MGI Symbol;Acc:MGI:101787]	957	13472	23884	45572	41304	30624	47227	0.00583908	2.42553	0.00706875	2.58288	0.841656	1.06487
ENSMUST00000178942.1	ENSMUSG00000096607	ENSMUST00000178942.1	7530416G11Rik	RIKEN cDNA 7530416G11 gene [Source:MGI Symbol;Acc:MGI:3036279]	1161	9	3	32	34	5	49	0.0206533	5.94473	0.0791749	5.94092	0.904412	0.999358
ENSMUST00000107076.9	ENSMUSG00000028101	ENSMUST00000107076.9	Pias3	protein inhibitor of activated STAT 3 [Source:MGI Symbol;Acc:MGI:1913126]	2858	173	302	233	244	172	201	0.55031	1.049	0.607808	0.967103	0.832432	0.921927
ENSMUST00000162934.7	ENSMUSG00000028101	ENSMUST00000162934.7	Pias3	protein inhibitor of activated STAT 3 [Source:MGI Symbol;Acc:MGI:1913126]	2281	126	185	141	146	109	110	0.429327	0.967326	0.486512	0.867207	0.824344	0.896499
ENSMUST00000162778.2	ENSMUSG00000028101	ENSMUST00000162778.2	Pias3	protein inhibitor of activated STAT 3 [Source:MGI Symbol;Acc:MGI:1913126]	439	8	2	4	2	0	4	0.486557	0.647289	0.620676	0.535108	0.926615	0.826691
ENSMUST00000064900.15	ENSMUSG00000028101	ENSMUST00000064900.15	Pias3	protein inhibitor of activated STAT 3 [Source:MGI Symbol;Acc:MGI:1913126]	2931	183	317	347	254	207	202	0.552241	1.2519	0.664753	1.00313	0.546896	0.801287
ENSMUST00000107077.3	ENSMUSG00000028101	ENSMUST00000107077.3	Pias3	protein inhibitor of activated STAT 3 [Source:MGI Symbol;Acc:MGI:1913126]	2695	161	266	273	169	158	177	0.613715	1.07761	0.611836	0.966294	0.797646	0.896704
ENSMUST00000176288.1	ENSMUSG00000028101	ENSMUST00000176288.1	Pias3	protein inhibitor of activated STAT 3 [Source:MGI Symbol;Acc:MGI:1913126]	627	24	42	49	35	30	12	0.608589	1.32501	0.58325	0.764226	0.531619	0.576768
ENSMUST00000176302.7	ENSMUSG00000028101	ENSMUST00000176302.7	Pias3	protein inhibitor of activated STAT 3 [Source:MGI Symbol;Acc:MGI:1913126]	744	2	25	18	8	9	17	0.637053	0.974248	0.819841	1.16992	0.865719	1.20084
ENSMUST00000162707.8	ENSMUSG00000028101	ENSMUST00000162707.8	Pias3	protein inhibitor of activated STAT 3 [Source:MGI Symbol;Acc:MGI:1913126]	795	30	69	44	36	30	34	0.414261	0.837865	0.554378	0.791374	0.889342	0.944512
ENSMUST00000161296.1	ENSMUSG00000028101	ENSMUST00000161296.1	Pias3	protein inhibitor of activated STAT 3 [Source:MGI Symbol;Acc:MGI:1913126]	770	20	14	15	16	12	5	0.576629	0.97144	0.497355	0.612896	0.785311	0.630915
ENSMUST00000162156.2	ENSMUSG00000028101	ENSMUST00000162156.2	Pias3	protein inhibitor of activated STAT 3 [Source:MGI Symbol;Acc:MGI:1913126]	812	59	59	56	39	41	39	0.353639	0.847996	0.544629	0.840641	0.926604	0.991327
ENSMUST00000226740.1	ENSMUSG00000042354	ENSMUST00000226740.1	Gnl3	guanine nucleotide binding protein-like 3 (nucleolar) [Source:MGI Symbol;Acc:MGI:1353651]	1765	7076	4571	3691	3975	3909	3858	0.000444863	0.702531	0.122607	0.835507	0.464294	1.18928
ENSMUST00000037739.7	ENSMUSG00000042354	ENSMUST00000037739.7	Gnl3	guanine nucleotide binding protein-like 3 (nucleolar) [Source:MGI Symbol;Acc:MGI:1353651]	1947	10580	7061	5622	5736	5394	5321	0.00130153	0.686411	0.0334286	0.760457	0.722349	1.10787
ENSMUST00000227869.1	ENSMUSG00000042354	ENSMUST00000227869.1	Gnl3	guanine nucleotide binding protein-like 3 (nucleolar) [Source:MGI Symbol;Acc:MGI:1353651]	1033	169	115	94	94	124	148	0.0346949	0.705325	0.790617	1.20422	0.0788538	1.70732
ENSMUST00000228713.1	ENSMUSG00000042354	ENSMUST00000228713.1	Gnl3	guanine nucleotide binding protein-like 3 (nucleolar) [Source:MGI Symbol;Acc:MGI:1353651]	718	485	303	249	294	318	299	0.00426564	0.736611	0.493024	0.980521	0.274609	1.33113
ENSMUST00000226379.1	ENSMUSG00000042354	ENSMUST00000226379.1	Gnl3	guanine nucleotide binding protein-like 3 (nucleolar) [Source:MGI Symbol;Acc:MGI:1353651]	597	265	213	161	168	183	171	0.0218547	0.731006	0.460998	0.922281	0.539009	1.26166
ENSMUST00000226220.1	ENSMUSG00000042354	ENSMUST00000226220.1	Gnl3	guanine nucleotide binding protein-like 3 (nucleolar) [Source:MGI Symbol;Acc:MGI:1353651]	508	726	419	371	376	431	390	0.000555532	0.697615	0.290017	0.898546	0.321577	1.28803
ENSMUST00000228427.1	ENSMUSG00000042354	ENSMUST00000228427.1	Gnl3	guanine nucleotide binding protein-like 3 (nucleolar) [Source:MGI Symbol;Acc:MGI:1353651]	1360	564	449	290	353	354	484	0.000537209	0.675193	0.594683	1.04002	0.0265828	1.54033
ENSMUST00000228739.1	ENSMUSG00000042354	ENSMUST00000228739.1	Gnl3	guanine nucleotide binding protein-like 3 (nucleolar) [Source:MGI Symbol;Acc:MGI:1353651]	693	113	87	74	66	47	106	0.105521	0.743122	0.602726	0.973302	0.659996	1.30975
ENSMUST00000227389.1	ENSMUSG00000042354	ENSMUST00000227389.1	Gnl3	guanine nucleotide binding protein-like 3 (nucleolar) [Source:MGI Symbol;Acc:MGI:1353651]	1656	219	186	87	111	111	193	0.000148083	0.519518	0.507592	0.94763	0.0276236	1.82406
ENSMUST00000228774.1	ENSMUSG00000042354	ENSMUST00000228774.1	Gnl3	guanine nucleotide binding protein-like 3 (nucleolar) [Source:MGI Symbol;Acc:MGI:1353651]	2264	565	359	283	294	295	334	0.000358546	0.666544	0.223856	0.856061	0.378824	1.28433
ENSMUST00000228341.1	ENSMUSG00000042354	ENSMUST00000228341.1	Gnl3	guanine nucleotide binding protein-like 3 (nucleolar) [Source:MGI Symbol;Acc:MGI:1353651]	516	683	420	289	424	308	398	0.000470742	0.692516	0.122536	0.808065	0.636858	1.16685
ENSMUST00000227087.1	ENSMUSG00000042354	ENSMUST00000227087.1	Gnl3	guanine nucleotide binding protein-like 3 (nucleolar) [Source:MGI Symbol;Acc:MGI:1353651]	466	291	218	145	189	152	194	0.00862527	0.699332	0.309815	0.854323	0.622344	1.22163
ENSMUST00000227467.1	ENSMUSG00000042354	ENSMUST00000227467.1	Gnl3	guanine nucleotide binding protein-like 3 (nucleolar) [Source:MGI Symbol;Acc:MGI:1353651]	494	983	592	473	565	426	446	0.00038661	0.705111	0.0134846	0.695689	0.910263	0.986638
ENSMUST00000227170.1	ENSMUSG00000042354	ENSMUST00000227170.1	Gnl3	guanine nucleotide binding protein-like 3 (nucleolar) [Source:MGI Symbol;Acc:MGI:1353651]	666	1619	1029	750	805	658	696	1.70025e-06	0.626988	0.000951027	0.641948	0.874407	1.02386
ENSMUST00000160684.7	ENSMUSG00000004446	ENSMUST00000160684.7	Bid	BH3 interacting domain death agonist [Source:MGI Symbol;Acc:MGI:108093]	2415	1386	1512	1406	1328	1189	1068	0.289441	0.994424	0.452949	0.96249	0.877492	0.967887
ENSMUST00000004560.11	ENSMUSG00000004446	ENSMUST00000004560.11	Bid	BH3 interacting domain death agonist [Source:MGI Symbol;Acc:MGI:108093]	2189	1570	1684	1576	1474	1274	1202	0.268305	0.988273	0.407942	0.941851	0.85474	0.953027
ENSMUST00000161594.1	ENSMUSG00000004446	ENSMUST00000161594.1	Bid	BH3 interacting domain death agonist [Source:MGI Symbol;Acc:MGI:108093]	563	28	32	27	32	24	35	0.59205	1.03751	0.802358	1.2284	0.831548	1.18398
ENSMUST00000145948.1	ENSMUSG00000004446	ENSMUST00000145948.1	Bid	BH3 interacting domain death agonist [Source:MGI Symbol;Acc:MGI:108093]	535	47	40	32	26	33	20	0.226768	0.70562	0.487976	0.749813	0.87886	1.06263
ENSMUST00000125915.1	ENSMUSG00000004446	ENSMUST00000125915.1	Bid	BH3 interacting domain death agonist [Source:MGI Symbol;Acc:MGI:108093]	458	0	3	3	2	0	4	0.636957	1.68116	0.762607	1.66385	0.926593	0.989704
ENSMUST00000028858.7	ENSMUSG00000027379	ENSMUST00000028858.7	Bub1	BUB1, mitotic checkpoint serine/threonine kinase [Source:MGI Symbol;Acc:MGI:1100510]	3421	10180	8818	6826	6845	5808	6064	0.0153764	0.762755	0.0596637	0.779079	0.877363	1.0214
ENSMUST00000133943.1	ENSMUSG00000027379	ENSMUST00000133943.1	Bub1	BUB1, mitotic checkpoint serine/threonine kinase [Source:MGI Symbol;Acc:MGI:1100510]	1137	609	561	425	465	313	337	0.0231681	0.805829	0.0290274	0.692206	0.678249	0.858999
ENSMUST00000143824.1	ENSMUSG00000027379	ENSMUST00000143824.1	Bub1	BUB1, mitotic checkpoint serine/threonine kinase [Source:MGI Symbol;Acc:MGI:1100510]	609	398	369	294	281	229	209	0.0287059	0.793115	0.0608831	0.708532	0.789357	0.893353
ENSMUST00000153048.7	ENSMUSG00000027379	ENSMUST00000153048.7	Bub1	BUB1, mitotic checkpoint serine/threonine kinase [Source:MGI Symbol;Acc:MGI:1100510]	438	146	96	72	105	69	113	0.101021	0.78242	0.549742	0.953416	0.722513	1.21855
ENSMUST00000138624.1	ENSMUSG00000027379	ENSMUST00000138624.1	Bub1	BUB1, mitotic checkpoint serine/threonine kinase [Source:MGI Symbol;Acc:MGI:1100510]	586	29	32	28	25	40	51	0.494196	0.915157	0.527679	1.85905	0.23573	2.0314
ENSMUST00000045607.11	ENSMUSG00000035683	ENSMUST00000045607.11	Melk	maternal embryonic leucine zipper kinase [Source:MGI Symbol;Acc:MGI:106924]	2955	5815	6087	6086	5074	4758	3871	0.326162	0.988177	0.308371	0.894623	0.770252	0.905327
ENSMUST00000137703.7	ENSMUSG00000035683	ENSMUST00000137703.7	Melk	maternal embryonic leucine zipper kinase [Source:MGI Symbol;Acc:MGI:106924]	696	97	121	71	85	55	59	0.126911	0.753659	0.186327	0.647209	0.820828	0.858756
ENSMUST00000125708.1	ENSMUSG00000035683	ENSMUST00000125708.1	Melk	maternal embryonic leucine zipper kinase [Source:MGI Symbol;Acc:MGI:106924]	442	16	14	11	27	12	10	0.64319	1.3522	0.705361	0.908996	0.784118	0.672237
ENSMUST00000137759.1	ENSMUSG00000035683	ENSMUST00000137759.1	Melk	maternal embryonic leucine zipper kinase [Source:MGI Symbol;Acc:MGI:106924]	648	141	183	126	120	125	101	0.134986	0.797369	0.462392	0.856573	0.840227	1.07425
ENSMUST00000025204.6	ENSMUSG00000024346	ENSMUST00000025204.6	Pfdn1	prefoldin 1 [Source:MGI Symbol;Acc:MGI:1914449]	1109	12225	5404	6888	7771	7162	5917	0.0813107	0.894702	0.265018	0.932552	0.839504	1.0423
ENSMUST00000237792.1	ENSMUSG00000024346	ENSMUST00000237792.1	Pfdn1	prefoldin 1 [Source:MGI Symbol;Acc:MGI:1914449]	1024	1960	808	1109	1333	1140	911	0.0763764	0.951016	0.249313	0.931835	0.902969	0.979832
ENSMUST00000237499.1	ENSMUSG00000024346	ENSMUST00000237499.1	Pfdn1	prefoldin 1 [Source:MGI Symbol;Acc:MGI:1914449]	485	729	318	450	541	490	439	0.242391	1.01924	0.667068	1.11781	0.754876	1.09671
ENSMUST00000026425.12	ENSMUSG00000025364	ENSMUST00000026425.12	Pa2g4	proliferation-associated 2G4 [Source:MGI Symbol;Acc:MGI:894684]	2432	13500	16986	16226	14539	14778	12857	0.542758	1.05994	0.755702	1.11593	0.836376	1.05282
ENSMUST00000131728.3	ENSMUSG00000025364	ENSMUST00000131728.3	Pa2g4	proliferation-associated 2G4 [Source:MGI Symbol;Acc:MGI:894684]	2483	15028	18512	17230	15965	15839	14281	0.514689	1.04031	0.744063	1.107	0.825828	1.06411
ENSMUST00000147068.1	ENSMUSG00000025364	ENSMUST00000147068.1	Pa2g4	proliferation-associated 2G4 [Source:MGI Symbol;Acc:MGI:894684]	684	166	193	182	185	159	160	0.561545	1.07676	0.747179	1.09969	0.881802	1.0213
ENSMUST00000081582.7	ENSMUSG00000098905	ENSMUST00000081582.7	Zfp953	zinc finger protein 953 [Source:MGI Symbol;Acc:MGI:3612873]	4677	1262	780	1075	1151	881	1092	0.569991	1.16456	0.78148	1.21845	0.842433	1.04627
ENSMUST00000203584.2	ENSMUSG00000009112	ENSMUST00000203584.2	Bcl2l13	BCL2-like 13 (apoptosis facilitator) [Source:MGI Symbol;Acc:MGI:2136959]	349	2	25	8	14	4	12	0.555922	0.833918	0.651518	0.726664	0.882472	0.871385
ENSMUST00000204004.1	ENSMUSG00000009112	ENSMUST00000204004.1	Bcl2l13	BCL2-like 13 (apoptosis facilitator) [Source:MGI Symbol;Acc:MGI:2136959]	2710	118	192	179	134	67	118	0.579384	1.05313	0.262381	0.743158	0.377004	0.705665
ENSMUST00000203037.2	ENSMUSG00000009112	ENSMUST00000203037.2	Bcl2l13	BCL2-like 13 (apoptosis facilitator) [Source:MGI Symbol;Acc:MGI:2136959]	408	9	13	17	17	4	14	0.544814	1.62003	0.761367	1.03528	0.747943	0.639048
ENSMUST00000009256.3	ENSMUSG00000009112	ENSMUST00000009256.3	Bcl2l13	BCL2-like 13 (apoptosis facilitator) [Source:MGI Symbol;Acc:MGI:2136959]	6925	2273	3118	2871	2566	2023	1836	0.482474	1.05732	0.269437	0.880506	0.462246	0.832774
ENSMUST00000042857.13	ENSMUSG00000038331	ENSMUST00000042857.13	Satb2	special AT-rich sequence binding protein 2 [Source:MGI Symbol;Acc:MGI:2679336]	6277	31	105	428	301	164	227	1.62022e-08	5.51494	0.005193	3.51375	0.0453574	0.637132
ENSMUST00000114415.9	ENSMUSG00000038331	ENSMUST00000114415.9	Satb2	special AT-rich sequence binding protein 2 [Source:MGI Symbol;Acc:MGI:2679336]	5805	30	85	373	324	187	239	7.69817e-09	6.26477	0.00061399	4.53149	0.240408	0.723329
ENSMUST00000177424.1	ENSMUSG00000038331	ENSMUST00000177424.1	Satb2	special AT-rich sequence binding protein 2 [Source:MGI Symbol;Acc:MGI:2679336]	4694	14	41	243	220	172	174	7.20628e-09	8.69981	2.44975e-05	7.64766	0.772328	0.879061
ENSMUST00000177282.1	ENSMUSG00000038331	ENSMUST00000177282.1	Satb2	special AT-rich sequence binding protein 2 [Source:MGI Symbol;Acc:MGI:2679336]	454	1	0	2	6	0	1	0.304753	8.9178	0.819831	1.3623	0.60328	0.152762
ENSMUST00000227232.1	ENSMUSG00000046130	ENSMUST00000227232.1	Vmn1r184	vomeronasal 1 receptor, 184 [Source:MGI Symbol;Acc:MGI:3852451]	8472	13	11	21	35	23	18	0.249999	2.4853	0.540835	2.11585	0.860557	0.851345
ENSMUST00000228145.1	ENSMUSG00000046130	ENSMUST00000228145.1	Vmn1r184	vomeronasal 1 receptor, 184 [Source:MGI Symbol;Acc:MGI:3852451]	5888	11	15	26	20	7	24	0.44009	1.85263	0.727432	1.51	0.830874	0.815057
ENSMUST00000228369.1	ENSMUSG00000046130	ENSMUST00000228369.1	Vmn1r184	vomeronasal 1 receptor, 184 [Source:MGI Symbol;Acc:MGI:3852451]	6361	11	10	10	25	12	14	0.52209	1.77795	0.732485	1.54611	0.877885	0.869604
ENSMUST00000227790.1	ENSMUSG00000046130	ENSMUST00000227790.1	Vmn1r184	vomeronasal 1 receptor, 184 [Source:MGI Symbol;Acc:MGI:3852451]	4334	14	14	20	24	15	15	0.514616	1.66303	0.769579	1.33015	0.840788	0.799834
ENSMUST00000227534.1	ENSMUSG00000046130	ENSMUST00000227534.1	Vmn1r184	vomeronasal 1 receptor, 184 [Source:MGI Symbol;Acc:MGI:3852451]	4807	8	14	14	14	17	19	0.652048	1.32889	0.577369	2.013	0.731209	1.51479
ENSMUST00000227230.1	ENSMUSG00000046130	ENSMUST00000227230.1	Vmn1r184	vomeronasal 1 receptor, 184 [Source:MGI Symbol;Acc:MGI:3852451]	7999	15	13	24	22	22	19	0.481425	1.73999	0.630336	1.81701	0.890583	1.04427
ENSMUST00000167314.2	ENSMUSG00000091805	ENSMUST00000167314.2	Vmn2r108	vomeronasal 2, receptor 108 [Source:MGI Symbol;Acc:MGI:3643822]	8709	29	19	29	15	31	31	0.556665	0.97204	0.662746	1.61835	0.548649	1.6649
ENSMUST00000232850.1	ENSMUSG00000091805	ENSMUST00000232850.1	Vmn2r108	vomeronasal 2, receptor 108 [Source:MGI Symbol;Acc:MGI:3643822]	8601	18	16	23	30	17	17	0.503541	1.65515	0.797481	1.24468	0.801544	0.752007
ENSMUST00000233382.1	ENSMUSG00000091805	ENSMUST00000233382.1	Vmn2r108	vomeronasal 2, receptor 108 [Source:MGI Symbol;Acc:MGI:3643822]	8493	13	14	26	18	25	26	0.494681	1.71362	0.440419	2.34347	0.747938	1.36755
ENSMUST00000233572.1	ENSMUSG00000091805	ENSMUST00000233572.1	Vmn2r108	vomeronasal 2, receptor 108 [Source:MGI Symbol;Acc:MGI:3643822]	8585	18	26	20	18	22	22	0.528734	0.904479	0.799756	1.23166	0.765338	1.36173
ENSMUST00000233830.1	ENSMUSG00000091805	ENSMUST00000233830.1	Vmn2r108	vomeronasal 2, receptor 108 [Source:MGI Symbol;Acc:MGI:3643822]	8477	18	17	23	27	23	33	0.56513	1.51346	0.540953	2.00633	0.765128	1.32566
ENSMUST00000232949.1	ENSMUSG00000091805	ENSMUST00000232949.1	Vmn2r108	vomeronasal 2, receptor 108 [Source:MGI Symbol;Acc:MGI:3643822]	8378	17	17	31	18	26	30	0.562481	1.51569	0.519299	2.05197	0.747591	1.35382
ENSMUST00000233143.1	ENSMUSG00000091805	ENSMUST00000233143.1	Vmn2r108	vomeronasal 2, receptor 108 [Source:MGI Symbol;Acc:MGI:3643822]	8270	10	20	25	29	20	23	0.411028	1.87695	0.621633	1.75985	0.891334	0.937611
ENSMUST00000233388.1	ENSMUSG00000091805	ENSMUST00000233388.1	Vmn2r108	vomeronasal 2, receptor 108 [Source:MGI Symbol;Acc:MGI:3643822]	8162	18	9	27	24	31	21	0.394743	2.02333	0.420958	2.40347	0.824358	1.18788
ENSMUST00000213415.1	ENSMUSG00000060918	ENSMUST00000213415.1	Olfr51	olfactory receptor 51 [Source:MGI Symbol;Acc:MGI:1333747]	2819	10	10	9	10	9	21	0.626907	1.00471	0.642055	1.89888	0.632688	1.88998
ENSMUST00000211117.1	ENSMUSG00000019139	ENSMUST00000211117.1	Isyna1	myo-inositol 1-phosphate synthase A1 [Source:MGI Symbol;Acc:MGI:1919030]	358	7	12	22	13	18	19	0.455872	1.91553	0.47233	2.39322	0.828294	1.24938
ENSMUST00000210358.1	ENSMUSG00000019139	ENSMUST00000210358.1	Isyna1	myo-inositol 1-phosphate synthase A1 [Source:MGI Symbol;Acc:MGI:1919030]	621	30	66	44	38	44	65	0.467531	0.88679	0.70076	1.39995	0.464176	1.57867
ENSMUST00000209285.1	ENSMUSG00000019139	ENSMUST00000209285.1	Isyna1	myo-inositol 1-phosphate synthase A1 [Source:MGI Symbol;Acc:MGI:1919030]	1553	1043	1766	1321	1051	1262	891	0.116089	0.880521	0.464376	0.932949	0.801592	1.05954
ENSMUST00000210005.1	ENSMUSG00000019139	ENSMUST00000210005.1	Isyna1	myo-inositol 1-phosphate synthase A1 [Source:MGI Symbol;Acc:MGI:1919030]	1914	1496	2687	2021	1528	1837	1338	0.126635	0.883261	0.440031	0.923494	0.82791	1.04555
ENSMUST00000210878.1	ENSMUSG00000019139	ENSMUST00000210878.1	Isyna1	myo-inositol 1-phosphate synthase A1 [Source:MGI Symbol;Acc:MGI:1919030]	1916	1359	2384	1751	1285	1787	1228	0.0638834	0.844591	0.576297	0.979132	0.536861	1.1593
ENSMUST00000209751.1	ENSMUSG00000019139	ENSMUST00000209751.1	Isyna1	myo-inositol 1-phosphate synthase A1 [Source:MGI Symbol;Acc:MGI:1919030]	561	218	375	326	244	265	203	0.46462	1.00145	0.605597	0.962225	0.880335	0.960832
ENSMUST00000211773.1	ENSMUSG00000019139	ENSMUST00000211773.1	Isyna1	myo-inositol 1-phosphate synthase A1 [Source:MGI Symbol;Acc:MGI:1919030]	719	65	84	53	57	53	53	0.222005	0.776207	0.585348	0.878287	0.832597	1.13151
ENSMUST00000019283.9	ENSMUSG00000019139	ENSMUST00000019283.9	Isyna1	myo-inositol 1-phosphate synthase A1 [Source:MGI Symbol;Acc:MGI:1919030]	1836	1671	3010	2298	1660	2033	1513	0.120261	0.87986	0.429877	0.922104	0.82534	1.04801
ENSMUST00000215409.1	ENSMUSG00000059397	ENSMUST00000215409.1	Olfr54	olfactory receptor 54 [Source:MGI Symbol;Acc:MGI:1333750]	4782	2	4	9	6	2	10	0.447673	2.59437	0.615334	2.5275	0.926581	0.974226
ENSMUST00000217480.1	ENSMUSG00000059397	ENSMUST00000217480.1	Olfr54	olfactory receptor 54 [Source:MGI Symbol;Acc:MGI:1333750]	5048	0	2	14	6	11	10	0.100083	10.0515	0.125695	12.4588	0.857936	1.2395
ENSMUST00000111908.2	ENSMUSG00000041445	ENSMUST00000111908.2	Mmrn2	multimerin 2 [Source:MGI Symbol;Acc:MGI:2385618]	3974	758	1340	4161	3714	3058	2981	3.04449e-11	3.91453	3.89612e-06	3.52838	0.737855	0.901355
ENSMUST00000227130.1	ENSMUSG00000041445	ENSMUST00000227130.1	Mmrn2	multimerin 2 [Source:MGI Symbol;Acc:MGI:2385618]	519	10	28	104	73	51	55	0.00114889	4.80669	0.10111	3.39892	0.552576	0.707123
ENSMUST00000238198.1	ENSMUSG00000026614	ENSMUST00000238198.1	Slc30a10	solute carrier family 30, member 10 [Source:MGI Symbol;Acc:MGI:2685058]	3506	0	2	12	4	2	8	0.176715	8.02703	0.388403	6.12236	0.861147	0.762717
ENSMUST00000061093.6	ENSMUSG00000026614	ENSMUST00000061093.6	Slc30a10	solute carrier family 30, member 10 [Source:MGI Symbol;Acc:MGI:2685058]	5836	3	2	22	11	16	6	0.0620824	6.99424	0.282635	5.38749	0.854565	0.770275
ENSMUST00000238677.1	ENSMUSG00000026614	ENSMUST00000238677.1	Slc30a10	solute carrier family 30, member 10 [Source:MGI Symbol;Acc:MGI:2685058]	5684	2	5	23	4	21	14	0.210271	3.95105	0.132226	6.03293	0.730201	1.52692
ENSMUST00000025830.8	ENSMUSG00000024897	ENSMUST00000025830.8	Apba1	amyloid beta (A4) precursor protein binding, family A, member 1 [Source:MGI Symbol;Acc:MGI:1860297]	6620	9	16	10	9	13	14	0.495555	0.792558	0.766994	1.32695	0.710643	1.67426
ENSMUST00000237688.1	ENSMUSG00000024897	ENSMUST00000237688.1	Apba1	amyloid beta (A4) precursor protein binding, family A, member 1 [Source:MGI Symbol;Acc:MGI:1860297]	3174	3	4	8	5	2	9	0.559261	1.94219	0.695017	1.99948	0.92657	1.0295
ENSMUST00000097964.2	ENSMUSG00000073794	ENSMUST00000097964.2	I0C0044D17Rik	RIKEN cDNA I0C0044D17 gene [Source:MGI Symbol;Acc:MGI:3588230]	2264	6	11	17	12	20	23	0.50362	1.77414	0.298121	3.11088	0.595496	1.75346
ENSMUST00000137496.9	ENSMUSG00000048280	ENSMUST00000137496.9	Zfp738	zinc finger protein 738 [Source:MGI Symbol;Acc:MGI:3040706]	13215	751	742	787	768	784	923	0.529861	1.10054	0.574353	1.42549	0.221408	1.29526
ENSMUST00000220552.2	ENSMUSG00000048280	ENSMUST00000220552.2	Zfp738	zinc finger protein 738 [Source:MGI Symbol;Acc:MGI:3040706]	2331	27	19	26	20	14	30	0.613834	1.0623	0.819821	1.21804	0.857949	1.14661
ENSMUST00000175821.7	ENSMUSG00000048280	ENSMUST00000175821.7	Zfp738	zinc finger protein 738 [Source:MGI Symbol;Acc:MGI:3040706]	652	8	16	14	8	6	17	0.594019	0.950054	0.819811	1.20022	0.847571	1.26332
ENSMUST00000110973.2	ENSMUSG00000048280	ENSMUST00000110973.2	Zfp738	zinc finger protein 738 [Source:MGI Symbol;Acc:MGI:3040706]	683	14	35	30	21	21	32	0.652489	1.07612	0.756097	1.33153	0.815579	1.23733
ENSMUST00000125495.9	ENSMUSG00000048280	ENSMUST00000125495.9	Zfp738	zinc finger protein 738 [Source:MGI Symbol;Acc:MGI:3040706]	712	9	4	0	3	0	1	0.169845	0.252358	0.168734	0.101917	0.865693	0.403859
ENSMUST00000175678.1	ENSMUSG00000048280	ENSMUST00000175678.1	Zfp738	zinc finger protein 738 [Source:MGI Symbol;Acc:MGI:3040706]	609	9	0	2	2	4	8	0.39154	0.491132	0.733456	1.75959	0.564539	3.58271
ENSMUST00000223721.1	ENSMUSG00000048280	ENSMUST00000223721.1	Zfp738	zinc finger protein 738 [Source:MGI Symbol;Acc:MGI:3040706]	1253	9	23	9	9	11	22	0.313817	0.583161	0.782986	1.27679	0.51042	2.18944
ENSMUST00000143073.7	ENSMUSG00000028461	ENSMUST00000143073.7	Ccdc107	coiled-coil domain containing 107 [Source:MGI Symbol;Acc:MGI:1913423]	594	168	51	28	30	35	76	6.78354e-08	0.286716	0.108188	0.656044	0.0897526	2.28813
ENSMUST00000030181.11	ENSMUSG00000028461	ENSMUST00000030181.11	Ccdc107	coiled-coil domain containing 107 [Source:MGI Symbol;Acc:MGI:1913423]	817	1140	363	825	898	825	625	0.620491	1.24027	0.757218	1.21714	0.91034	0.98135
ENSMUST00000127324.1	ENSMUSG00000028461	ENSMUST00000127324.1	Ccdc107	coiled-coil domain containing 107 [Source:MGI Symbol;Acc:MGI:1913423]	363	81	32	42	47	65	48	0.288426	0.849157	0.807523	1.25616	0.51587	1.4793
ENSMUST00000107922.2	ENSMUSG00000028461	ENSMUST00000107922.2	Ccdc107	coiled-coil domain containing 107 [Source:MGI Symbol;Acc:MGI:1913423]	865	517	106	271	341	316	214	0.300534	1.071	0.584889	1.0773	0.881823	1.00587
ENSMUST00000140005.7	ENSMUSG00000028461	ENSMUST00000140005.7	Ccdc107	coiled-coil domain containing 107 [Source:MGI Symbol;Acc:MGI:1913423]	942	50	26	37	54	36	34	0.671101	1.28711	0.77938	1.15788	0.87488	0.899599
ENSMUST00000137113.1	ENSMUSG00000028461	ENSMUST00000137113.1	Ccdc107	coiled-coil domain containing 107 [Source:MGI Symbol;Acc:MGI:1913423]	863	126	47	90	80	62	74	0.486916	1.0584	0.62126	1.00022	0.878936	0.945023
ENSMUST00000233346.1	ENSMUSG00000043537	ENSMUST00000233346.1	Vmn1r225	vomeronasal 1 receptor 225 [Source:MGI Symbol;Acc:MGI:2159626]	3781	2	0	0	2	2	4	0.697111	1.1244	0.586867	3.95907	0.730163	3.52105
ENSMUST00000017920.13	ENSMUSG00000017776	ENSMUST00000017920.13	Crk	v-crk avian sarcoma virus CT10 oncogene homolog [Source:MGI Symbol;Acc:MGI:88508]	3642	4377	3260	3258	3487	2839	2866	0.120332	0.939779	0.329416	0.933609	0.92019	0.993434
ENSMUST00000108426.7	ENSMUSG00000017776	ENSMUST00000108426.7	Crk	v-crk avian sarcoma virus CT10 oncogene homolog [Source:MGI Symbol;Acc:MGI:88508]	671	148	97	93	112	83	86	0.248965	0.893693	0.437991	0.865004	0.897606	0.967899
ENSMUST00000108425.7	ENSMUSG00000017776	ENSMUST00000108425.7	Crk	v-crk avian sarcoma virus CT10 oncogene homolog [Source:MGI Symbol;Acc:MGI:88508]	4290	4334	3124	3006	3402	2610	2685	0.0781458	0.915345	0.227611	0.888349	0.878852	0.970507
ENSMUST00000093115.3	ENSMUSG00000017776	ENSMUST00000093115.3	Crk	v-crk avian sarcoma virus CT10 oncogene homolog [Source:MGI Symbol;Acc:MGI:88508]	965	516	284	291	397	262	277	0.113463	0.922869	0.213523	0.848373	0.825097	0.919278
ENSMUST00000147718.1	ENSMUSG00000017776	ENSMUST00000147718.1	Crk	v-crk avian sarcoma virus CT10 oncogene homolog [Source:MGI Symbol;Acc:MGI:88508]	852	325	249	193	275	197	221	0.0987591	0.869176	0.414242	0.911918	0.854688	1.04917
ENSMUST00000165123.7	ENSMUSG00000024576	ENSMUST00000165123.7	Csnk1a1	casein kinase 1, alpha 1 [Source:MGI Symbol;Acc:MGI:1934950]	4083	5891	8488	7692	6940	6447	5662	0.549512	1.0658	0.648003	1.03396	0.881486	0.97013
ENSMUST00000165721.7	ENSMUSG00000024576	ENSMUST00000165721.7	Csnk1a1	casein kinase 1, alpha 1 [Source:MGI Symbol;Acc:MGI:1934950]	2323	2515	3563	2768	2495	2104	2085	0.127869	0.907243	0.21095	0.849025	0.817254	0.93583
ENSMUST00000115246.8	ENSMUSG00000024576	ENSMUST00000115246.8	Csnk1a1	casein kinase 1, alpha 1 [Source:MGI Symbol;Acc:MGI:1934950]	1484	935	1548	1137	982	804	840	0.126666	0.89092	0.155908	0.81406	0.771729	0.91373
ENSMUST00000166990.7	ENSMUSG00000024576	ENSMUST00000166990.7	Csnk1a1	casein kinase 1, alpha 1 [Source:MGI Symbol;Acc:MGI:1934950]	1860	946	1485	1085	1055	805	987	0.173607	0.920953	0.360548	0.91087	0.897327	0.989052
ENSMUST00000163205.7	ENSMUSG00000024576	ENSMUST00000163205.7	Csnk1a1	casein kinase 1, alpha 1 [Source:MGI Symbol;Acc:MGI:1934950]	3204	1133	1564	1207	1025	876	1074	0.0737709	0.867115	0.309367	0.895829	0.866361	1.03312
ENSMUST00000165381.1	ENSMUSG00000024576	ENSMUST00000165381.1	Csnk1a1	casein kinase 1, alpha 1 [Source:MGI Symbol;Acc:MGI:1934950]	2275	357	600	468	418	302	374	0.347867	0.966498	0.363189	0.87184	0.771891	0.902061
ENSMUST00000170862.7	ENSMUSG00000024576	ENSMUST00000170862.7	Csnk1a1	casein kinase 1, alpha 1 [Source:MGI Symbol;Acc:MGI:1934950]	2259	1873	2621	2181	1977	1719	1768	0.270339	0.969698	0.457809	0.956974	0.898105	0.986878
ENSMUST00000167187.7	ENSMUSG00000024576	ENSMUST00000167187.7	Csnk1a1	casein kinase 1, alpha 1 [Source:MGI Symbol;Acc:MGI:1934950]	1222	699	928	875	736	662	689	0.451937	1.03823	0.625743	1.02556	0.900389	0.987793
ENSMUST00000164253.1	ENSMUSG00000024576	ENSMUST00000164253.1	Csnk1a1	casein kinase 1, alpha 1 [Source:MGI Symbol;Acc:MGI:1934950]	526	136	161	141	95	89	82	0.195796	0.833655	0.210198	0.710725	0.780141	0.852541
ENSMUST00000170482.1	ENSMUSG00000024576	ENSMUST00000170482.1	Csnk1a1	casein kinase 1, alpha 1 [Source:MGI Symbol;Acc:MGI:1934950]	2895	227	308	183	149	121	249	0.00581933	0.650201	0.381487	0.867454	0.45625	1.33413
ENSMUST00000128511.7	ENSMUSG00000029310	ENSMUST00000128511.7	Nudt9	nudix (nucleoside diphosphate linked moiety X)-type motif 9 [Source:MGI Symbol;Acc:MGI:1921417]	829	165	228	289	284	226	260	0.267854	1.52957	0.511193	1.5298	0.912623	1.00015
ENSMUST00000150226.7	ENSMUSG00000029310	ENSMUST00000150226.7	Nudt9	nudix (nucleoside diphosphate linked moiety X)-type motif 9 [Source:MGI Symbol;Acc:MGI:1921417]	995	300	388	479	442	404	398	0.362659	1.40557	0.560437	1.43859	0.877051	1.02349
ENSMUST00000031250.13	ENSMUSG00000029310	ENSMUST00000031250.13	Nudt9	nudix (nucleoside diphosphate linked moiety X)-type motif 9 [Source:MGI Symbol;Acc:MGI:1921417]	1488	1247	1559	1912	1851	1909	1423	0.298027	1.4097	0.471314	1.45651	0.843284	1.03321
ENSMUST00000142018.1	ENSMUSG00000029310	ENSMUST00000142018.1	Nudt9	nudix (nucleoside diphosphate linked moiety X)-type motif 9 [Source:MGI Symbol;Acc:MGI:1921417]	932	152	169	272	228	218	194	0.207087	1.63947	0.485608	1.58517	0.884565	0.966879
ENSMUST00000134313.7	ENSMUSG00000029310	ENSMUST00000134313.7	Nudt9	nudix (nucleoside diphosphate linked moiety X)-type motif 9 [Source:MGI Symbol;Acc:MGI:1921417]	729	85	107	141	126	111	86	0.433588	1.46057	0.760873	1.25952	0.787122	0.862349
ENSMUST00000148261.1	ENSMUSG00000029310	ENSMUST00000148261.1	Nudt9	nudix (nucleoside diphosphate linked moiety X)-type motif 9 [Source:MGI Symbol;Acc:MGI:1921417]	482	33	35	70	62	34	58	0.20906	2.04625	0.594631	1.69902	0.791317	0.830307
ENSMUST00000187549.6	ENSMUSG00000021103	ENSMUST00000187549.6	Mnat1	menage a trois 1 [Source:MGI Symbol;Acc:MGI:106207]	3688	1624	824	842	876	888	761	0.000622081	0.752564	0.101546	0.845207	0.670242	1.1231
ENSMUST00000189644.6	ENSMUSG00000021103	ENSMUST00000189644.6	Mnat1	menage a trois 1 [Source:MGI Symbol;Acc:MGI:106207]	1294	2156	1083	1064	1137	1326	1025	0.000227392	0.729003	0.237587	0.908627	0.272022	1.2464
ENSMUST00000021523.6	ENSMUSG00000021103	ENSMUST00000021523.6	Mnat1	menage a trois 1 [Source:MGI Symbol;Acc:MGI:106207]	2505	3108	1610	1543	1634	1770	1503	0.000158195	0.721903	0.130981	0.869891	0.399179	1.205
ENSMUST00000025363.6	ENSMUSG00000024486	ENSMUST00000025363.6	Hbegf	heparin-binding EGF-like growth factor [Source:MGI Symbol;Acc:MGI:96070]	2375	1198	2137	2997	2438	1428	1105	0.0243262	1.69789	0.458772	0.925583	7.18253e-06	0.545138
ENSMUST00000237621.1	ENSMUSG00000024486	ENSMUST00000237621.1	Hbegf	heparin-binding EGF-like growth factor [Source:MGI Symbol;Acc:MGI:96070]	446	12	30	56	20	14	33	0.326925	1.86114	0.737561	1.39079	0.742794	0.747278
ENSMUST00000236520.1	ENSMUSG00000024486	ENSMUST00000236520.1	Hbegf	heparin-binding EGF-like growth factor [Source:MGI Symbol;Acc:MGI:96070]	2890	97	135	220	217	88	100	0.0587663	1.97583	0.680775	1.00199	0.00766664	0.507123
ENSMUST00000056045.4	ENSMUSG00000047221	ENSMUST00000056045.4	Fam185a	family with sequence similarity 185, member A [Source:MGI Symbol;Acc:MGI:2140983]	3027	509	725	767	590	505	431	0.678884	1.15045	0.473983	0.930862	0.472926	0.809129
ENSMUST00000153301.1	ENSMUSG00000047221	ENSMUST00000153301.1	Fam185a	family with sequence similarity 185, member A [Source:MGI Symbol;Acc:MGI:2140983]	1590	77	107	103	107	57	97	0.673434	1.19776	0.715813	1.04488	0.800513	0.872362
ENSMUST00000146056.1	ENSMUSG00000047221	ENSMUST00000146056.1	Fam185a	family with sequence similarity 185, member A [Source:MGI Symbol;Acc:MGI:2140983]	941	61	101	112	107	73	78	0.476436	1.41252	0.801976	1.14665	0.729369	0.811776
ENSMUST00000115320.7	ENSMUSG00000039841	ENSMUST00000115320.7	Zfp800	zinc finger protein 800 [Source:MGI Symbol;Acc:MGI:1889334]	4311	36	75	116	101	94	96	0.102184	2.03184	0.275748	2.0939	0.882288	1.03055
ENSMUST00000035930.10	ENSMUSG00000039841	ENSMUST00000035930.10	Zfp800	zinc finger protein 800 [Source:MGI Symbol;Acc:MGI:1889334]	3881	38	48	80	116	71	105	0.0629109	2.40359	0.16838	2.55185	0.865637	1.06168
ENSMUST00000115321.8	ENSMUSG00000039841	ENSMUST00000115321.8	Zfp800	zinc finger protein 800 [Source:MGI Symbol;Acc:MGI:1889334]	2699	23	51	75	69	60	98	0.176675	2.02109	0.166437	2.63834	0.646528	1.30541
ENSMUST00000123098.7	ENSMUSG00000039841	ENSMUST00000123098.7	Zfp800	zinc finger protein 800 [Source:MGI Symbol;Acc:MGI:1889334]	2084	12	12	46	33	22	32	0.0692287	3.46799	0.314727	2.81878	0.813299	0.8128
ENSMUST00000155494.1	ENSMUSG00000039841	ENSMUST00000155494.1	Zfp800	zinc finger protein 800 [Source:MGI Symbol;Acc:MGI:1889334]	703	9	4	37	16	15	14	0.0699894	4.35119	0.452329	2.81215	0.718839	0.646295
ENSMUST00000033990.6	ENSMUSG00000031583	ENSMUST00000033990.6	Wrn	Werner syndrome RecQ like helicase [Source:MGI Symbol;Acc:MGI:109635]	5019	97	232	349	267	206	207	0.0270869	1.93885	0.473221	1.53109	0.50281	0.789691
ENSMUST00000211498.1	ENSMUSG00000031583	ENSMUST00000211498.1	Wrn	Werner syndrome RecQ like helicase [Source:MGI Symbol;Acc:MGI:109635]	4856	61	172	250	181	136	197	0.0521794	1.90916	0.340865	1.75368	0.825725	0.918559
ENSMUST00000209293.1	ENSMUSG00000031583	ENSMUST00000209293.1	Wrn	Werner syndrome RecQ like helicase [Source:MGI Symbol;Acc:MGI:109635]	1921	20	31	38	39	11	34	0.484929	1.5807	0.779485	1.11246	0.702156	0.70378
ENSMUST00000033991.12	ENSMUSG00000031583	ENSMUST00000033991.12	Wrn	Werner syndrome RecQ like helicase [Source:MGI Symbol;Acc:MGI:109635]	6262	194	401	443	428	335	344	0.174181	1.52305	0.569958	1.39637	0.812123	0.916829
ENSMUST00000069292.13	ENSMUSG00000030145	ENSMUST00000069292.13	Zfp248	zinc finger protein 248 [Source:MGI Symbol;Acc:MGI:1919970]	3683	170	153	70	67	74	95	4.25297e-05	0.449024	0.0974299	0.655048	0.433474	1.45883
ENSMUST00000161519.7	ENSMUSG00000030145	ENSMUST00000161519.7	Zfp248	zinc finger protein 248 [Source:MGI Symbol;Acc:MGI:1919970]	2243	82	61	36	32	39	40	0.011925	0.505179	0.308248	0.690723	0.707399	1.36728
ENSMUST00000159403.1	ENSMUSG00000030145	ENSMUST00000159403.1	Zfp248	zinc finger protein 248 [Source:MGI Symbol;Acc:MGI:1919970]	480	4	2	1	0	3	8	0.298947	0.175583	0.649973	2.36147	0.296304	13.4493
ENSMUST00000189168.1	ENSMUSG00000030145	ENSMUST00000189168.1	Zfp248	zinc finger protein 248 [Source:MGI Symbol;Acc:MGI:1919970]	1615	4	10	2	6	6	7	0.453287	0.597835	0.819801	1.13583	0.73575	1.8999
ENSMUST00000076635.12	ENSMUSG00000036916	ENSMUST00000076635.12	Zfp280c	zinc finger protein 280C [Source:MGI Symbol;Acc:MGI:2387585]	4355	205	444	187	142	138	130	7.84345e-05	0.525861	0.00285829	0.503773	0.880681	0.957997
ENSMUST00000088898.10	ENSMUSG00000036916	ENSMUST00000088898.10	Zfp280c	zinc finger protein 280C [Source:MGI Symbol;Acc:MGI:2387585]	4024	201	399	160	134	141	137	5.67466e-05	0.509567	0.0140463	0.566613	0.805597	1.11195
ENSMUST00000072292.11	ENSMUSG00000036916	ENSMUST00000072292.11	Zfp280c	zinc finger protein 280C [Source:MGI Symbol;Acc:MGI:2387585]	4045	214	469	204	148	138	156	7.44981e-05	0.534289	0.00453538	0.527378	0.902632	0.987065
ENSMUST00000114940.8	ENSMUSG00000036916	ENSMUST00000114940.8	Zfp280c	zinc finger protein 280C [Source:MGI Symbol;Acc:MGI:2387585]	3863	211	416	156	105	139	153	6.81302e-07	0.432135	0.0146906	0.571343	0.492338	1.32214
ENSMUST00000143028.1	ENSMUSG00000036916	ENSMUST00000143028.1	Zfp280c	zinc finger protein 280C [Source:MGI Symbol;Acc:MGI:2387585]	832	18	22	10	10	9	12	0.201675	0.526	0.499085	0.653493	0.842164	1.24238
ENSMUST00000149058.7	ENSMUSG00000036916	ENSMUST00000149058.7	Zfp280c	zinc finger protein 280C [Source:MGI Symbol;Acc:MGI:2387585]	363	10	22	6	12	3	6	0.312676	0.588146	0.260515	0.349155	0.799337	0.593653
ENSMUST00000150501.1	ENSMUSG00000036916	ENSMUST00000150501.1	Zfp280c	zinc finger protein 280C [Source:MGI Symbol;Acc:MGI:2387585]	842	7	26	2	3	10	11	0.0134182	0.156699	0.652299	0.772388	0.245311	4.92912
ENSMUST00000124931.7	ENSMUSG00000048652	ENSMUST00000124931.7	Samd13	sterile alpha motif domain containing 13 [Source:MGI Symbol;Acc:MGI:2686498]	905	3	1	1	4	0	4	0.697102	1.36455	0.819791	1.33177	0.926558	0.975982
ENSMUST00000026504.12	ENSMUSG00000025436	ENSMUST00000026504.12	Atp23	ATP23 metallopeptidase and ATP synthase assembly factor homolog [Source:MGI Symbol;Acc:MGI:1916984]	903	527	231	233	303	221	205	0.00533295	0.761905	0.0344083	0.708553	0.852986	0.929975
ENSMUST00000168520.2	ENSMUSG00000025436	ENSMUST00000168520.2	Atp23	ATP23 metallopeptidase and ATP synthase assembly factor homolog [Source:MGI Symbol;Acc:MGI:1916984]	1043	1124	681	705	866	827	596	0.0856243	0.931302	0.439788	0.981473	0.813377	1.05387
ENSMUST00000220051.1	ENSMUSG00000025436	ENSMUST00000220051.1	Atp23	ATP23 metallopeptidase and ATP synthase assembly factor homolog [Source:MGI Symbol;Acc:MGI:1916984]	3461	413	217	242	307	236	269	0.147047	0.935427	0.536507	1.01215	0.812802	1.08202
ENSMUST00000019701.8	ENSMUSG00000031383	ENSMUST00000019701.8	Dusp9	dual specificity phosphatase 9 [Source:MGI Symbol;Acc:MGI:2387107]	2722	6117	7507	5688	4486	4888	3657	0.0264181	0.783908	0.087808	0.769691	0.900752	0.981864
ENSMUST00000025137.8	ENSMUSG00000024287	ENSMUST00000025137.8	Thoc1	THO complex 1 [Source:MGI Symbol;Acc:MGI:1919668]	4134	3493	2491	1981	2126	1904	1859	0.00030269	0.730998	0.0475083	0.786002	0.773351	1.07525
ENSMUST00000234423.1	ENSMUSG00000024287	ENSMUST00000234423.1	Thoc1	THO complex 1 [Source:MGI Symbol;Acc:MGI:1919668]	680	165	129	113	128	102	131	0.203549	0.871757	0.609974	0.995259	0.784482	1.14167
ENSMUST00000234890.1	ENSMUSG00000024287	ENSMUST00000234890.1	Thoc1	THO complex 1 [Source:MGI Symbol;Acc:MGI:1919668]	891	68	47	31	45	27	43	0.146379	0.706188	0.427082	0.770348	0.873445	1.09086
ENSMUST00000234805.1	ENSMUSG00000024287	ENSMUST00000234805.1	Thoc1	THO complex 1 [Source:MGI Symbol;Acc:MGI:1919668]	2047	18	4	4	13	0	8	0.500869	0.847687	0.43887	0.487259	0.792174	0.57481
ENSMUST00000234622.1	ENSMUSG00000024287	ENSMUST00000234622.1	Thoc1	THO complex 1 [Source:MGI Symbol;Acc:MGI:1919668]	2303	8	18	2	5	3	24	0.0922561	0.281856	0.780024	1.31639	0.207594	4.67044
ENSMUST00000234324.1	ENSMUSG00000024287	ENSMUST00000234324.1	Thoc1	THO complex 1 [Source:MGI Symbol;Acc:MGI:1919668]	2437	592	371	290	345	274	310	0.00111082	0.704875	0.0772865	0.762835	0.805448	1.08223
ENSMUST00000234901.1	ENSMUSG00000024287	ENSMUST00000234901.1	Thoc1	THO complex 1 [Source:MGI Symbol;Acc:MGI:1919668]	1875	1489	809	675	854	852	768	0.000139454	0.713727	0.175514	0.884428	0.338438	1.23917
ENSMUST00000234330.1	ENSMUSG00000024287	ENSMUST00000234330.1	Thoc1	THO complex 1 [Source:MGI Symbol;Acc:MGI:1919668]	412	6	14	2	10	0	7	0.414482	0.630318	0.45924	0.44805	0.873375	0.710832
ENSMUST00000234975.1	ENSMUSG00000024287	ENSMUST00000234975.1	Thoc1	THO complex 1 [Source:MGI Symbol;Acc:MGI:1919668]	1158	660	316	258	342	361	317	0.000130673	0.661366	0.228887	0.873152	0.267918	1.32022
ENSMUST00000234600.1	ENSMUSG00000024287	ENSMUST00000234600.1	Thoc1	THO complex 1 [Source:MGI Symbol;Acc:MGI:1919668]	547	7	10	2	2	7	19	0.141014	0.246706	0.649458	1.92696	0.0768387	7.81074
ENSMUST00000235035.1	ENSMUSG00000024287	ENSMUST00000235035.1	Thoc1	THO complex 1 [Source:MGI Symbol;Acc:MGI:1919668]	1039	21	29	16	32	19	48	0.592171	1.01316	0.63379	1.68719	0.531703	1.66527
ENSMUST00000234370.1	ENSMUSG00000024287	ENSMUST00000234370.1	Thoc1	THO complex 1 [Source:MGI Symbol;Acc:MGI:1919668]	851	17	3	6	4	4	9	0.32086	0.543119	0.687792	0.848263	0.813202	1.56184
ENSMUST00000234111.1	ENSMUSG00000024287	ENSMUST00000234111.1	Thoc1	THO complex 1 [Source:MGI Symbol;Acc:MGI:1919668]	500	184	83	85	90	92	88	0.0293245	0.704564	0.371557	0.850129	0.729278	1.2066
ENSMUST00000005067.5	ENSMUSG00000004937	ENSMUST00000005067.5	Sgta	small glutamine-rich tetratricopeptide repeat (TPR)-containing, alpha [Source:MGI Symbol;Acc:MGI:1098703]	1969	1702	2906	2704	2216	2065	1722	0.636795	1.11344	0.603504	1.00423	0.737233	0.901918
ENSMUST00000218208.1	ENSMUSG00000004937	ENSMUST00000218208.1	Sgta	small glutamine-rich tetratricopeptide repeat (TPR)-containing, alpha [Source:MGI Symbol;Acc:MGI:1098703]	1964	1696	3124	2772	2324	2108	1681	0.624288	1.1011	0.516367	0.958067	0.635026	0.870103
ENSMUST00000219126.1	ENSMUSG00000004937	ENSMUST00000219126.1	Sgta	small glutamine-rich tetratricopeptide repeat (TPR)-containing, alpha [Source:MGI Symbol;Acc:MGI:1098703]	698	137	165	189	170	136	117	0.62221	1.2498	0.698628	1.032	0.697026	0.825739
ENSMUST00000219297.1	ENSMUSG00000004937	ENSMUST00000219297.1	Sgta	small glutamine-rich tetratricopeptide repeat (TPR)-containing, alpha [Source:MGI Symbol;Acc:MGI:1098703]	693	83	179	99	134	112	86	0.406987	0.927239	0.610515	0.917414	0.913536	0.989405
ENSMUST00000219401.1	ENSMUSG00000004937	ENSMUST00000219401.1	Sgta	small glutamine-rich tetratricopeptide repeat (TPR)-containing, alpha [Source:MGI Symbol;Acc:MGI:1098703]	869	381	628	587	496	403	359	0.645559	1.12041	0.488332	0.924975	0.553997	0.825567
ENSMUST00000220317.1	ENSMUSG00000004937	ENSMUST00000220317.1	Sgta	small glutamine-rich tetratricopeptide repeat (TPR)-containing, alpha [Source:MGI Symbol;Acc:MGI:1098703]	775	155	215	228	175	154	125	0.662591	1.1401	0.564841	0.924775	0.652813	0.811138
ENSMUST00000220202.1	ENSMUSG00000004937	ENSMUST00000220202.1	Sgta	small glutamine-rich tetratricopeptide repeat (TPR)-containing, alpha [Source:MGI Symbol;Acc:MGI:1098703]	642	83	158	107	153	107	79	0.657123	1.12806	0.635463	0.938251	0.752894	0.831741
ENSMUST00000049703.5	ENSMUSG00000090202	ENSMUST00000049703.5	4930503B20Rik	RIKEN cDNA 4930503B20 gene [Source:MGI Symbol;Acc:MGI:1922264]	2080	6	2	0	4	2	8	0.435621	0.549603	0.756206	1.63348	0.649064	2.9721
ENSMUST00000126930.1	ENSMUSG00000090202	ENSMUST00000126930.1	4930503B20Rik	RIKEN cDNA 4930503B20 gene [Source:MGI Symbol;Acc:MGI:1922264]	368	2	8	0	2	2	4	0.177595	0.209513	0.721011	0.737706	0.730143	3.52105
ENSMUST00000139129.8	ENSMUSG00000018379	ENSMUST00000139129.8	Srsf1	serine/arginine-rich splicing factor 1 [Source:MGI Symbol;Acc:MGI:98283]	5362	4710	8066	7031	6588	5673	5175	0.637711	1.11288	0.677691	1.03977	0.830539	0.934311
ENSMUST00000079866.10	ENSMUSG00000018379	ENSMUST00000079866.10	Srsf1	serine/arginine-rich splicing factor 1 [Source:MGI Symbol;Acc:MGI:98283]	2948	3048	5423	4642	4054	3695	3463	0.566327	1.07024	0.673009	1.03466	0.875926	0.966753
ENSMUST00000171976.1	ENSMUSG00000018379	ENSMUST00000171976.1	Srsf1	serine/arginine-rich splicing factor 1 [Source:MGI Symbol;Acc:MGI:98283]	645	408	674	681	526	381	444	0.664073	1.16349	0.507766	0.940024	0.461908	0.807935
ENSMUST00000107920.9	ENSMUSG00000018379	ENSMUST00000107920.9	Srsf1	serine/arginine-rich splicing factor 1 [Source:MGI Symbol;Acc:MGI:98283]	1209	846	1469	1301	1307	955	1042	0.648862	1.17651	0.697981	1.06072	0.735189	0.901583
ENSMUST00000134824.8	ENSMUSG00000018379	ENSMUST00000134824.8	Srsf1	serine/arginine-rich splicing factor 1 [Source:MGI Symbol;Acc:MGI:98283]	896	317	439	470	378	484	313	0.673604	1.17463	0.69914	1.28588	0.760029	1.09471
ENSMUST00000172186.1	ENSMUSG00000018379	ENSMUST00000172186.1	Srsf1	serine/arginine-rich splicing factor 1 [Source:MGI Symbol;Acc:MGI:98283]	401	5	11	5	8	5	5	0.560227	0.848028	0.697843	0.763374	0.926547	0.900175
ENSMUST00000132983.2	ENSMUSG00000018379	ENSMUST00000132983.2	Srsf1	serine/arginine-rich splicing factor 1 [Source:MGI Symbol;Acc:MGI:98283]	759	527	696	670	544	477	473	0.478698	1.04063	0.513213	0.958346	0.809225	0.920931
ENSMUST00000040182.12	ENSMUSG00000032740	ENSMUST00000040182.12	Ccdc88a	coiled coil domain containing 88A [Source:MGI Symbol;Acc:MGI:1925177]	9376	153	425	608	454	326	517	0.00973073	1.89732	0.184591	1.79386	0.83363	0.945468
ENSMUST00000123561.7	ENSMUSG00000032740	ENSMUST00000123561.7	Ccdc88a	coiled coil domain containing 88A [Source:MGI Symbol;Acc:MGI:1925177]	2209	23	58	75	62	52	90	0.2897	1.75098	0.309128	2.16409	0.735838	1.23594
ENSMUST00000155854.7	ENSMUSG00000032740	ENSMUST00000155854.7	Ccdc88a	coiled coil domain containing 88A [Source:MGI Symbol;Acc:MGI:1925177]	1217	3	28	24	38	18	17	0.311427	2.04915	0.734721	1.35191	0.708166	0.659741
ENSMUST00000140194.1	ENSMUSG00000032740	ENSMUST00000140194.1	Ccdc88a	coiled coil domain containing 88A [Source:MGI Symbol;Acc:MGI:1925177]	1064	12	27	15	40	10	27	0.559634	1.47705	0.819781	1.18448	0.827331	0.80192
ENSMUST00000144450.1	ENSMUSG00000032740	ENSMUST00000144450.1	Ccdc88a	coiled coil domain containing 88A [Source:MGI Symbol;Acc:MGI:1925177]	682	2	4	4	1	2	2	0.60261	0.858711	0.771945	0.815731	0.926535	0.949948
ENSMUST00000109477.1	ENSMUSG00000032740	ENSMUST00000109477.1	Ccdc88a	coiled coil domain containing 88A [Source:MGI Symbol;Acc:MGI:1925177]	1716	4	14	34	15	8	16	0.186684	2.78889	0.70962	1.64246	0.653657	0.588932
ENSMUST00000032841.6	ENSMUSG00000030612	ENSMUST00000032841.6	Mrpl46	mitochondrial ribosomal protein L46 [Source:MGI Symbol;Acc:MGI:1914558]	1134	4546	2026	2547	2747	2953	2378	0.0150305	0.866264	0.467272	1.01882	0.459948	1.17611
ENSMUST00000133949.1	ENSMUSG00000030612	ENSMUST00000133949.1	Mrpl46	mitochondrial ribosomal protein L46 [Source:MGI Symbol;Acc:MGI:1914558]	768	622	271	318	328	367	343	0.00669883	0.777968	0.479506	1.00269	0.340992	1.28886
ENSMUST00000080065.2	ENSMUSG00000059316	ENSMUST00000080065.2	Slc27a4	solute carrier family 27 (fatty acid transporter), member 4 [Source:MGI Symbol;Acc:MGI:1347347]	4054	952	1927	2919	2564	2082	1904	0.00152309	1.98061	0.155436	1.68997	0.547908	0.853254
ENSMUST00000136444.1	ENSMUSG00000059316	ENSMUST00000136444.1	Slc27a4	solute carrier family 27 (fatty acid transporter), member 4 [Source:MGI Symbol;Acc:MGI:1347347]	722	18	16	24	41	28	26	0.344987	2.03449	0.547543	1.97325	0.926524	0.969896
ENSMUST00000227435.1	ENSMUSG00000022607	ENSMUST00000227435.1	Ptk2	PTK2 protein tyrosine kinase 2 [Source:MGI Symbol;Acc:MGI:95481]	4580	54	52	82	65	63	111	0.506648	1.46354	0.346451	2.06727	0.503838	1.41251
ENSMUST00000226893.1	ENSMUSG00000022607	ENSMUST00000226893.1	Ptk2	PTK2 protein tyrosine kinase 2 [Source:MGI Symbol;Acc:MGI:95481]	318	1	2	11	2	0	4	0.337976	4.458	0.763431	1.71177	0.709197	0.383978
ENSMUST00000228180.2	ENSMUSG00000022607	ENSMUST00000228180.2	Ptk2	PTK2 protein tyrosine kinase 2 [Source:MGI Symbol;Acc:MGI:95481]	1333	31	87	112	116	35	69	0.101263	2.0006	0.776297	1.08913	0.119419	0.544403
ENSMUST00000226466.1	ENSMUSG00000022607	ENSMUST00000226466.1	Ptk2	PTK2 protein tyrosine kinase 2 [Source:MGI Symbol;Acc:MGI:95481]	488	5	22	20	21	9	20	0.527882	1.56206	0.769813	1.32185	0.861195	0.846224
ENSMUST00000226848.1	ENSMUSG00000022607	ENSMUST00000226848.1	Ptk2	PTK2 protein tyrosine kinase 2 [Source:MGI Symbol;Acc:MGI:95481]	364	2	1	6	0	1	7	0.591139	2.107	0.572891	3.48372	0.832513	1.65341
ENSMUST00000226791.1	ENSMUSG00000022607	ENSMUST00000226791.1	Ptk2	PTK2 protein tyrosine kinase 2 [Source:MGI Symbol;Acc:MGI:95481]	517	16	24	18	21	18	30	0.606354	1.02262	0.714077	1.495	0.722341	1.46193
ENSMUST00000227686.1	ENSMUSG00000022607	ENSMUST00000227686.1	Ptk2	PTK2 protein tyrosine kinase 2 [Source:MGI Symbol;Acc:MGI:95481]	485	0	11	2	16	14	18	0.589644	1.67896	0.309291	3.4812	0.538668	2.07342
ENSMUST00000227395.1	ENSMUSG00000022607	ENSMUST00000227395.1	Ptk2	PTK2 protein tyrosine kinase 2 [Source:MGI Symbol;Acc:MGI:95481]	498	0	5	13	4	22	15	0.332219	3.40972	0.0582028	8.71917	0.365593	2.55715
ENSMUST00000228628.1	ENSMUSG00000022607	ENSMUST00000228628.1	Ptk2	PTK2 protein tyrosine kinase 2 [Source:MGI Symbol;Acc:MGI:95481]	3254	165	376	370	290	283	340	0.502053	1.26467	0.558984	1.41195	0.75932	1.11645
ENSMUST00000226742.1	ENSMUSG00000022607	ENSMUST00000226742.1	Ptk2	PTK2 protein tyrosine kinase 2 [Source:MGI Symbol;Acc:MGI:95481]	2820	122	241	211	187	203	185	0.697094	1.14087	0.691426	1.30519	0.736738	1.14403
ENSMUST00000227569.1	ENSMUSG00000022607	ENSMUST00000227569.1	Ptk2	PTK2 protein tyrosine kinase 2 [Source:MGI Symbol;Acc:MGI:95481]	4678	458	708	614	587	557	516	0.562565	1.07777	0.778673	1.12969	0.841052	1.04817
ENSMUST00000226988.2	ENSMUSG00000022607	ENSMUST00000226988.2	Ptk2	PTK2 protein tyrosine kinase 2 [Source:MGI Symbol;Acc:MGI:95481]	4675	422	1008	959	892	821	712	0.325963	1.3427	0.624277	1.30284	0.88142	0.97031
ENSMUST00000239146.1	ENSMUSG00000022607	ENSMUST00000239146.1	Ptk2	PTK2 protein tyrosine kinase 2 [Source:MGI Symbol;Acc:MGI:95481]	4540	386	920	973	826	804	730	0.200512	1.4278	0.464118	1.42913	0.89809	1.00093
ENSMUST00000110036.10	ENSMUSG00000022607	ENSMUST00000110036.10	Ptk2	PTK2 protein tyrosine kinase 2 [Source:MGI Symbol;Acc:MGI:95481]	4417	514	997	951	835	926	744	0.54481	1.23026	0.581672	1.34589	0.736277	1.094
ENSMUST00000226454.1	ENSMUSG00000022607	ENSMUST00000226454.1	Ptk2	PTK2 protein tyrosine kinase 2 [Source:MGI Symbol;Acc:MGI:95481]	542	16	42	37	40	49	46	0.578182	1.37665	0.426839	1.99116	0.593555	1.44638
ENSMUST00000233645.1	ENSMUSG00000062078	ENSMUST00000233645.1	Qk	quaking [Source:MGI Symbol;Acc:MGI:97837]	8547	711	2096	2232	2141	1814	2006	0.0381251	1.61065	0.168028	1.65783	0.865659	1.02929
ENSMUST00000097414.10	ENSMUSG00000062078	ENSMUST00000097414.10	Qk	quaking [Source:MGI Symbol;Acc:MGI:97837]	5832	614	1743	1744	1685	1474	1505	0.0973892	1.50511	0.2781	1.53761	0.874929	1.02159
ENSMUST00000232721.1	ENSMUSG00000062078	ENSMUST00000232721.1	Qk	quaking [Source:MGI Symbol;Acc:MGI:97837]	755	44	139	100	149	98	101	0.4378	1.41054	0.695307	1.32096	0.87467	0.936492
ENSMUST00000042296.8	ENSMUSG00000062078	ENSMUST00000042296.8	Qk	quaking [Source:MGI Symbol;Acc:MGI:97837]	6737	167	448	698	728	520	646	0.000173574	2.40275	0.0157832	2.31982	0.872561	0.965485
ENSMUST00000233828.1	ENSMUSG00000062078	ENSMUST00000233828.1	Qk	quaking [Source:MGI Symbol;Acc:MGI:97837]	5428	186	435	695	576	460	529	0.00175265	2.12173	0.0918392	1.94969	0.798258	0.918914
ENSMUST00000233684.1	ENSMUSG00000062078	ENSMUST00000233684.1	Qk	quaking [Source:MGI Symbol;Acc:MGI:97837]	650	44	111	87	82	70	70	0.686267	1.13004	0.784948	1.10048	0.901546	0.973842
ENSMUST00000220578.1	ENSMUSG00000073079	ENSMUST00000220578.1	Srp54a	signal recognition particle 54A [Source:MGI Symbol;Acc:MGI:1346087]	4498	1578	2394	2088	1939	1803	1473	0.512018	1.06099	0.60343	1.00976	0.855274	0.951715
ENSMUST00000221655.1	ENSMUSG00000073079	ENSMUST00000221655.1	Srp54a	signal recognition particle 54A [Source:MGI Symbol;Acc:MGI:1346087]	472	26	45	34	53	34	27	0.636551	1.28461	0.762349	1.0483	0.820503	0.816046
ENSMUST00000223111.1	ENSMUSG00000073079	ENSMUST00000223111.1	Srp54a	signal recognition particle 54A [Source:MGI Symbol;Acc:MGI:1346087]	580	102	63	79	79	59	65	0.483392	1.02238	0.600487	0.944999	0.870359	0.924315
ENSMUST00000221479.1	ENSMUSG00000073079	ENSMUST00000221479.1	Srp54a	signal recognition particle 54A [Source:MGI Symbol;Acc:MGI:1346087]	1026	220	198	192	207	165	130	0.418049	1.01158	0.412622	0.873057	0.770955	0.863061
ENSMUST00000222027.1	ENSMUSG00000073079	ENSMUST00000222027.1	Srp54a	signal recognition particle 54A [Source:MGI Symbol;Acc:MGI:1346087]	428	10	6	2	17	3	9	0.697085	1.28617	0.747782	0.964593	0.865422	0.749974
ENSMUST00000021407.10	ENSMUSG00000073079	ENSMUST00000021407.10	Srp54a	signal recognition particle 54A [Source:MGI Symbol;Acc:MGI:1346087]	1515	842	1197	918	904	831	830	0.199474	0.936885	0.582867	1.00363	0.795444	1.07125
ENSMUST00000032840.4	ENSMUSG00000030611	ENSMUST00000032840.4	Mrps11	mitochondrial ribosomal protein S11 [Source:MGI Symbol;Acc:MGI:1915244]	1056	1327	858	946	1060	1018	832	0.167431	0.98024	0.579597	1.05587	0.765368	1.07715
ENSMUST00000123706.7	ENSMUSG00000030611	ENSMUST00000123706.7	Mrps11	mitochondrial ribosomal protein S11 [Source:MGI Symbol;Acc:MGI:1915244]	924	101	53	73	52	67	50	0.280017	0.86696	0.60958	0.949422	0.851634	1.09512
ENSMUST00000133304.6	ENSMUSG00000030611	ENSMUST00000133304.6	Mrps11	mitochondrial ribosomal protein S11 [Source:MGI Symbol;Acc:MGI:1915244]	922	15	12	22	4	9	12	0.620306	1.01006	0.732988	0.97714	0.926513	0.967408
ENSMUST00000133553.7	ENSMUSG00000030611	ENSMUST00000133553.7	Mrps11	mitochondrial ribosomal protein S11 [Source:MGI Symbol;Acc:MGI:1915244]	825	671	440	537	600	616	555	0.457125	1.09234	0.732463	1.31717	0.480568	1.20582
ENSMUST00000136001.7	ENSMUSG00000030611	ENSMUST00000136001.7	Mrps11	mitochondrial ribosomal protein S11 [Source:MGI Symbol;Acc:MGI:1915244]	548	226	156	181	208	167	122	0.513487	1.086	0.519528	0.939578	0.777598	0.865169
ENSMUST00000132922.1	ENSMUSG00000030611	ENSMUST00000132922.1	Mrps11	mitochondrial ribosomal protein S11 [Source:MGI Symbol;Acc:MGI:1915244]	792	47	18	30	42	27	38	0.649354	1.19723	0.819771	1.27678	0.876754	1.06645
ENSMUST00000199156.1	ENSMUSG00000040274	ENSMUST00000199156.1	Cdk6	cyclin-dependent kinase 6 [Source:MGI Symbol;Acc:MGI:1277162]	425	86	118	37	62	42	24	0.00379347	0.511518	0.00838338	0.393555	0.779913	0.769386
ENSMUST00000197607.1	ENSMUSG00000040274	ENSMUST00000197607.1	Cdk6	cyclin-dependent kinase 6 [Source:MGI Symbol;Acc:MGI:1277162]	376	5	14	10	8	5	10	0.625114	0.978732	0.756311	0.975931	0.926501	0.997138
ENSMUST00000165117.7	ENSMUSG00000040274	ENSMUST00000165117.7	Cdk6	cyclin-dependent kinase 6 [Source:MGI Symbol;Acc:MGI:1277162]	11525	554	821	453	428	388	293	0.000974122	0.670953	0.00637482	0.605492	0.797817	0.902437
ENSMUST00000197385.1	ENSMUSG00000040274	ENSMUST00000197385.1	Cdk6	cyclin-dependent kinase 6 [Source:MGI Symbol;Acc:MGI:1277162]	697	126	111	50	76	50	59	0.00566556	0.565341	0.0683177	0.574889	0.893159	1.01689
ENSMUST00000042410.4	ENSMUSG00000040274	ENSMUST00000042410.4	Cdk6	cyclin-dependent kinase 6 [Source:MGI Symbol;Acc:MGI:1277162]	2470	303	305	163	176	174	91	0.000319529	0.589441	0.00397827	0.532683	0.842128	0.903709
ENSMUST00000020150.9	ENSMUSG00000019975	ENSMUST00000020150.9	Ikbip	IKBKB interacting protein [Source:MGI Symbol;Acc:MGI:1914704]	1328	133	53	95	93	100	49	0.519534	1.08829	0.638177	0.996544	0.871506	0.915697
ENSMUST00000020149.5	ENSMUSG00000019975	ENSMUST00000020149.5	Ikbip	IKBKB interacting protein [Source:MGI Symbol;Acc:MGI:1914704]	3232	482	358	801	731	665	640	0.0194904	1.93806	0.13334	1.93945	0.899681	1.00072
ENSMUST00000128371.1	ENSMUSG00000019975	ENSMUST00000128371.1	Ikbip	IKBKB interacting protein [Source:MGI Symbol;Acc:MGI:1914704]	418	2	2	0	0	1	1	0.22394	0	0.760447	0.620737	0.697237	65535
ENSMUST00000135152.1	ENSMUSG00000019975	ENSMUST00000135152.1	Ikbip	IKBKB interacting protein [Source:MGI Symbol;Acc:MGI:1914704]	853	5	0	21	18	13	21	0.0357663	8.60776	0.0788101	8.93128	0.900165	1.03758
ENSMUST00000130682.1	ENSMUSG00000019975	ENSMUST00000130682.1	Ikbip	IKBKB interacting protein [Source:MGI Symbol;Acc:MGI:1914704]	839	21	4	36	24	27	32	0.232172	2.60462	0.283142	3.03249	0.841582	1.16427
ENSMUST00000211056.1	ENSMUSG00000019975	ENSMUST00000211056.1	Ikbip	IKBKB interacting protein [Source:MGI Symbol;Acc:MGI:1914704]	789	44	18	16	24	36	14	0.238585	0.696882	0.709031	0.997845	0.691065	1.43187
ENSMUST00000075602.7	ENSMUSG00000070713	ENSMUST00000075602.7	Gm10282	predicted pseudogene 10282 [Source:MGI Symbol;Acc:MGI:3704312]	1151	3598	3530	3706	4139	3859	3849	0.632857	1.16451	0.664636	1.34297	0.577018	1.15325
ENSMUST00000058476.13	ENSMUSG00000033510	ENSMUST00000058476.13	Otud7a	OTU domain containing 7A [Source:MGI Symbol;Acc:MGI:2158505]	3483	19	29	23	25	28	28	0.616631	1.04781	0.716478	1.43528	0.731142	1.36978
ENSMUST00000176734.1	ENSMUSG00000033510	ENSMUST00000176734.1	Otud7a	OTU domain containing 7A [Source:MGI Symbol;Acc:MGI:2158505]	396	15	7	18	14	23	15	0.582963	1.55836	0.540951	2.15651	0.764551	1.38383
ENSMUST00000177534.1	ENSMUSG00000033510	ENSMUST00000177534.1	Otud7a	OTU domain containing 7A [Source:MGI Symbol;Acc:MGI:2158505]	2057	0	15	14	14	13	15	0.46867	1.88952	0.54899	2.22791	0.854599	1.17909
ENSMUST00000228248.1	ENSMUSG00000059206	ENSMUST00000228248.1	Vmn1r71	vomeronasal 1 receptor 71 [Source:MGI Symbol;Acc:MGI:2182255]	5469	2	2	0	7	3	1	0.643381	1.88145	0.819761	1.21092	0.880823	0.643607
ENSMUST00000228098.1	ENSMUSG00000059206	ENSMUST00000228098.1	Vmn1r71	vomeronasal 1 receptor 71 [Source:MGI Symbol;Acc:MGI:2182255]	7165	1	2	4	6	3	1	0.454886	3.48348	0.763181	1.59131	0.80125	0.456815
ENSMUST00000117706.7	ENSMUSG00000079487	ENSMUST00000117706.7	Med12	mediator complex subunit 12 [Source:MGI Symbol;Acc:MGI:1926212]	6940	101	348	374	308	186	253	0.125552	1.56448	0.757174	1.19415	0.376784	0.76329
ENSMUST00000117203.7	ENSMUSG00000079487	ENSMUST00000117203.7	Med12	mediator complex subunit 12 [Source:MGI Symbol;Acc:MGI:1926212]	6816	60	390	347	300	166	256	0.178904	1.46999	0.778185	1.13981	0.426148	0.775388
ENSMUST00000087948.10	ENSMUSG00000079487	ENSMUST00000087948.10	Med12	mediator complex subunit 12 [Source:MGI Symbol;Acc:MGI:1926212]	6809	103	362	350	307	167	287	0.224304	1.45564	0.756548	1.19861	0.568693	0.823427
ENSMUST00000087956.5	ENSMUSG00000079487	ENSMUST00000087956.5	Med12	mediator complex subunit 12 [Source:MGI Symbol;Acc:MGI:1926212]	6746	93	368	341	282	176	267	0.294547	1.38922	0.768295	1.17436	0.647914	0.845334
ENSMUST00000156131.1	ENSMUSG00000079487	ENSMUST00000156131.1	Med12	mediator complex subunit 12 [Source:MGI Symbol;Acc:MGI:1926212]	802	0	13	23	9	1	13	0.316644	2.47258	0.787377	1.33487	0.690327	0.53987
ENSMUST00000148846.7	ENSMUSG00000079487	ENSMUST00000148846.7	Med12	mediator complex subunit 12 [Source:MGI Symbol;Acc:MGI:1926212]	3273	40	160	175	122	101	123	0.269963	1.52408	0.651376	1.36137	0.810045	0.893239
ENSMUST00000132269.1	ENSMUSG00000079487	ENSMUST00000132269.1	Med12	mediator complex subunit 12 [Source:MGI Symbol;Acc:MGI:1926212]	881	5	29	28	26	29	10	0.472882	1.62673	0.729984	1.34818	0.859553	0.828767
ENSMUST00000137664.1	ENSMUSG00000079487	ENSMUST00000137664.1	Med12	mediator complex subunit 12 [Source:MGI Symbol;Acc:MGI:1926212]	448	4	13	9	3	4	6	0.498996	0.722546	0.67287	0.720744	0.92649	0.997506
ENSMUST00000067912.7	ENSMUSG00000055148	ENSMUST00000067912.7	Klf2	Kruppel-like factor 2 (lung) [Source:MGI Symbol;Acc:MGI:1342772]	1847	5356	12045	5723	5189	7821	5782	0.00254058	0.651053	0.541582	0.947382	0.0305838	1.45515
ENSMUST00000028781.8	ENSMUSG00000027312	ENSMUST00000028781.8	Atrn	attractin [Source:MGI Symbol;Acc:MGI:1341628]	8745	126	371	529	550	397	465	0.000930047	2.24618	0.0495503	2.11586	0.842421	0.941983
ENSMUST00000134964.7	ENSMUSG00000027312	ENSMUST00000134964.7	Atrn	attractin [Source:MGI Symbol;Acc:MGI:1341628]	4668	20	121	148	164	78	135	0.0217747	2.2689	0.342007	1.84228	0.666655	0.811972
ENSMUST00000151364.1	ENSMUSG00000027312	ENSMUST00000151364.1	Atrn	attractin [Source:MGI Symbol;Acc:MGI:1341628]	4139	75	84	104	86	112	125	0.634575	1.2574	0.374308	1.8509	0.324497	1.472
ENSMUST00000038107.8	ENSMUSG00000039910	ENSMUST00000038107.8	Cited2	Cbp/p300-interacting transactivator, with Glu/Asp-rich carboxy-terminal domain, 2 [Source:MGI Symbol;Acc:MGI:1306784]	1979	1937	3186	3676	3343	3424	3064	0.22043	1.43116	0.325515	1.55139	0.757487	1.084
ENSMUST00000219558.1	ENSMUSG00000039910	ENSMUST00000219558.1	Cited2	Cbp/p300-interacting transactivator, with Glu/Asp-rich carboxy-terminal domain, 2 [Source:MGI Symbol;Acc:MGI:1306784]	2411	1011	1710	1975	1760	2021	1721	0.214741	1.43277	0.185687	1.68164	0.491892	1.1737
ENSMUST00000218370.1	ENSMUSG00000039910	ENSMUST00000218370.1	Cited2	Cbp/p300-interacting transactivator, with Glu/Asp-rich carboxy-terminal domain, 2 [Source:MGI Symbol;Acc:MGI:1306784]	376	18	26	26	20	28	15	0.649707	1.0934	0.819751	1.18575	0.876821	1.08446
ENSMUST00000169559.2	ENSMUSG00000091259	ENSMUST00000169559.2	Vmn2r110	vomeronasal 2, receptor 110 [Source:MGI Symbol;Acc:MGI:3644602]	8810	2	4	5	2	5	4	0.697076	1.20584	0.716643	1.82536	0.841836	1.51376
ENSMUST00000232904.1	ENSMUSG00000091259	ENSMUST00000232904.1	Vmn2r110	vomeronasal 2, receptor 110 [Source:MGI Symbol;Acc:MGI:3644602]	9104	3	0	2	4	5	6	0.63828	2.223	0.447199	4.78205	0.745656	2.15117
ENSMUST00000233022.1	ENSMUSG00000091259	ENSMUST00000233022.1	Vmn2r110	vomeronasal 2, receptor 110 [Source:MGI Symbol;Acc:MGI:3644602]	8747	1	1	3	1	4	2	0.697068	2.09472	0.591775	3.66331	0.813	1.74883
ENSMUST00000233630.1	ENSMUSG00000091259	ENSMUST00000233630.1	Vmn2r110	vomeronasal 2, receptor 110 [Source:MGI Symbol;Acc:MGI:3644602]	9041	1	4	4	1	4	4	0.643285	1.01872	0.705822	1.93546	0.790933	1.8999
ENSMUST00000059138.5	ENSMUSG00000045725	ENSMUST00000059138.5	Prr15	proline rich 15 [Source:MGI Symbol;Acc:MGI:1925254]	1511	76	55	79	75	55	38	0.669046	1.25034	0.578977	0.879602	0.605843	0.703488
ENSMUST00000045388.7	ENSMUSG00000039246	ENSMUST00000045388.7	Lyplal1	lysophospholipase-like 1 [Source:MGI Symbol;Acc:MGI:2385115]	1578	2691	1286	607	691	632	534	4.02227e-23	0.350674	9.66379e-13	0.368178	0.829861	1.04991
ENSMUST00000195481.1	ENSMUSG00000039246	ENSMUST00000195481.1	Lyplal1	lysophospholipase-like 1 [Source:MGI Symbol;Acc:MGI:2385115]	584	292	103	73	53	70	58	2.088e-09	0.343309	0.000136211	0.409022	0.771745	1.19141
ENSMUST00000026866.14	ENSMUSG00000059834	ENSMUST00000026866.14	Sclt1	sodium channel and clathrin linker 1 [Source:MGI Symbol;Acc:MGI:1914411]	3005	122	173	122	126	127	102	0.279036	0.881839	0.615765	0.951333	0.836219	1.07881
ENSMUST00000146125.7	ENSMUSG00000059834	ENSMUST00000146125.7	Sclt1	sodium channel and clathrin linker 1 [Source:MGI Symbol;Acc:MGI:1914411]	2292	79	114	71	65	50	72	0.140308	0.738113	0.418933	0.785489	0.874847	1.06418
ENSMUST00000148769.7	ENSMUSG00000059834	ENSMUST00000148769.7	Sclt1	sodium channel and clathrin linker 1 [Source:MGI Symbol;Acc:MGI:1914411]	2769	97	106	77	72	76	64	0.157467	0.773583	0.499612	0.850923	0.832161	1.09998
ENSMUST00000142908.2	ENSMUSG00000059834	ENSMUST00000142908.2	Sclt1	sodium channel and clathrin linker 1 [Source:MGI Symbol;Acc:MGI:1914411]	737	2	1	4	3	0	5	0.596509	2.49572	0.719192	2.20317	0.926478	0.882778
ENSMUST00000140373.7	ENSMUSG00000059834	ENSMUST00000140373.7	Sclt1	sodium channel and clathrin linker 1 [Source:MGI Symbol;Acc:MGI:1914411]	2865	46	69	27	34	55	43	0.0577554	0.55671	0.748188	1.04244	0.282898	1.8725
ENSMUST00000156279.2	ENSMUSG00000059834	ENSMUST00000156279.2	Sclt1	sodium channel and clathrin linker 1 [Source:MGI Symbol;Acc:MGI:1914411]	2233	29	25	29	27	41	49	0.633133	1.09863	0.44678	2.08495	0.311573	1.89777
ENSMUST00000126971.7	ENSMUSG00000030428	ENSMUST00000126971.7	Ttyh1	tweety family member 1 [Source:MGI Symbol;Acc:MGI:1889007]	2513	41	64	60	63	88	76	0.652559	1.2265	0.381547	1.91371	0.320691	1.5603
ENSMUST00000119661.7	ENSMUSG00000030428	ENSMUST00000119661.7	Ttyh1	tweety family member 1 [Source:MGI Symbol;Acc:MGI:1889007]	2512	81	109	93	96	73	90	0.558791	1.0446	0.735119	1.06365	0.892141	1.01824
ENSMUST00000129423.7	ENSMUSG00000030428	ENSMUST00000129423.7	Ttyh1	tweety family member 1 [Source:MGI Symbol;Acc:MGI:1889007]	4355	171	158	182	155	216	172	0.556632	1.08266	0.610947	1.45846	0.372921	1.34711
ENSMUST00000148760.7	ENSMUSG00000030428	ENSMUST00000148760.7	Ttyh1	tweety family member 1 [Source:MGI Symbol;Acc:MGI:1889007]	609	6	9	8	14	6	4	0.602545	1.54357	0.720247	0.812379	0.76403	0.5263
ENSMUST00000079415.11	ENSMUSG00000030428	ENSMUST00000079415.11	Ttyh1	tweety family member 1 [Source:MGI Symbol;Acc:MGI:1889007]	2882	50	77	86	66	89	58	0.6261	1.25004	0.674014	1.40894	0.81294	1.12711
ENSMUST00000206987.1	ENSMUSG00000030428	ENSMUST00000206987.1	Ttyh1	tweety family member 1 [Source:MGI Symbol;Acc:MGI:1889007]	582	0	3	2	6	10	2	0.551842	2.72295	0.405986	4.60125	0.770444	1.6898
ENSMUST00000153673.7	ENSMUSG00000030428	ENSMUST00000153673.7	Ttyh1	tweety family member 1 [Source:MGI Symbol;Acc:MGI:1889007]	655	0	10	7	0	3	1	0.546922	0.696161	0.626148	0.464028	0.881157	0.666553
ENSMUST00000032594.12	ENSMUSG00000030428	ENSMUST00000032594.12	Ttyh1	tweety family member 1 [Source:MGI Symbol;Acc:MGI:1889007]	2713	85	100	86	58	123	84	0.244573	0.81674	0.691972	1.37135	0.157912	1.67905
ENSMUST00000134536.7	ENSMUSG00000030428	ENSMUST00000134536.7	Ttyh1	tweety family member 1 [Source:MGI Symbol;Acc:MGI:1889007]	2649	47	66	67	73	81	65	0.609471	1.30047	0.586871	1.5837	0.724463	1.21779
ENSMUST00000206869.1	ENSMUSG00000030428	ENSMUST00000206869.1	Ttyh1	tweety family member 1 [Source:MGI Symbol;Acc:MGI:1889007]	1491	60	66	52	42	74	56	0.265946	0.785158	0.769851	1.26951	0.365662	1.61688
ENSMUST00000205971.1	ENSMUSG00000030428	ENSMUST00000205971.1	Ttyh1	tweety family member 1 [Source:MGI Symbol;Acc:MGI:1889007]	740	8	13	6	4	9	8	0.302829	0.496208	0.759841	0.991743	0.70663	1.99864
ENSMUST00000148951.7	ENSMUSG00000030428	ENSMUST00000148951.7	Ttyh1	tweety family member 1 [Source:MGI Symbol;Acc:MGI:1889007]	569	9	7	8	4	10	8	0.52403	0.792173	0.771935	1.39667	0.752117	1.76309
ENSMUST00000139789.1	ENSMUSG00000030428	ENSMUST00000139789.1	Ttyh1	tweety family member 1 [Source:MGI Symbol;Acc:MGI:1889007]	773	1	6	10	13	6	20	0.300493	3.37402	0.250661	4.58972	0.821041	1.36031
ENSMUST00000140637.1	ENSMUSG00000030428	ENSMUST00000140637.1	Ttyh1	tweety family member 1 [Source:MGI Symbol;Acc:MGI:1889007]	417	6	2	12	3	9	0	0.537032	2.00425	0.780018	1.35766	0.858793	0.677389
ENSMUST00000094077.4	ENSMUSG00000018476	ENSMUST00000094077.4	Kdm6b	KDM1 lysine (K)-specific demethylase 6B [Source:MGI Symbol;Acc:MGI:2448492]	6654	305	2248	2221	1958	1376	1552	0.0106364	1.67189	0.409016	1.38194	0.443513	0.826576
ENSMUST00000156562.1	ENSMUSG00000018476	ENSMUST00000156562.1	Kdm6b	KDM1 lysine (K)-specific demethylase 6B [Source:MGI Symbol;Acc:MGI:2448492]	743	8	36	27	34	19	34	0.556242	1.42796	0.699866	1.4751	0.893	1.03301
ENSMUST00000123239.1	ENSMUSG00000058571	ENSMUST00000123239.1	Gpc6	glypican 6 [Source:MGI Symbol;Acc:MGI:1346322]	4146	1	4	6	4	6	2	0.574919	2.05186	0.705806	1.88782	0.926467	0.920053
ENSMUST00000088483.9	ENSMUSG00000058571	ENSMUST00000088483.9	Gpc6	glypican 6 [Source:MGI Symbol;Acc:MGI:1346322]	3488	3	2	1	0	4	4	0.374291	0.209457	0.705415	2.00393	0.463388	9.56722
ENSMUST00000125435.1	ENSMUSG00000058571	ENSMUST00000125435.1	Gpc6	glypican 6 [Source:MGI Symbol;Acc:MGI:1346322]	2423	0	2	4	2	2	2	0.514974	3.019	0.706128	2.37869	0.926455	0.787905
ENSMUST00000078849.11	ENSMUSG00000058571	ENSMUST00000078849.11	Gpc6	glypican 6 [Source:MGI Symbol;Acc:MGI:1346322]	1668	2	6	2	0	2	2	0.267073	0.253961	0.699715	0.607425	0.827811	2.3918
ENSMUST00000190825.6	ENSMUSG00000026439	ENSMUST00000190825.6	Rbbp5	retinoblastoma binding protein 5, histone lysine methyltransferase complex subunit [Source:MGI Symbol;Acc:MGI:1918367]	2456	373	712	968	819	527	528	0.031114	1.71423	0.771347	1.19089	0.0594011	0.694712
ENSMUST00000190997.6	ENSMUSG00000026439	ENSMUST00000190997.6	Rbbp5	retinoblastoma binding protein 5, histone lysine methyltransferase complex subunit [Source:MGI Symbol;Acc:MGI:1918367]	2856	504	1002	1297	1123	759	759	0.0324027	1.67151	0.724897	1.23349	0.122494	0.737948
ENSMUST00000187505.6	ENSMUSG00000026439	ENSMUST00000187505.6	Rbbp5	retinoblastoma binding protein 5, histone lysine methyltransferase complex subunit [Source:MGI Symbol;Acc:MGI:1918367]	1977	242	395	550	474	283	316	0.0722561	1.67866	0.811478	1.15839	0.0986593	0.690065
ENSMUST00000027700.14	ENSMUSG00000026439	ENSMUST00000027700.14	Rbbp5	retinoblastoma binding protein 5, histone lysine methyltransferase complex subunit [Source:MGI Symbol;Acc:MGI:1918367]	3385	866	1478	1957	1527	1312	1245	0.0906019	1.54937	0.600734	1.33724	0.604681	0.863086
ENSMUST00000188575.6	ENSMUSG00000026439	ENSMUST00000188575.6	Rbbp5	retinoblastoma binding protein 5, histone lysine methyltransferase complex subunit [Source:MGI Symbol;Acc:MGI:1918367]	339	13	13	27	22	11	10	0.387518	1.98775	0.749965	1.00038	0.567723	0.503272
ENSMUST00000189786.2	ENSMUSG00000026439	ENSMUST00000189786.2	Rbbp5	retinoblastoma binding protein 5, histone lysine methyltransferase complex subunit [Source:MGI Symbol;Acc:MGI:1918367]	716	41	75	98	115	69	55	0.153452	1.91823	0.736999	1.30298	0.470471	0.679262
ENSMUST00000187834.1	ENSMUSG00000026439	ENSMUST00000187834.1	Rbbp5	retinoblastoma binding protein 5, histone lysine methyltransferase complex subunit [Source:MGI Symbol;Acc:MGI:1918367]	1923	419	787	947	821	683	642	0.124968	1.52664	0.604139	1.34392	0.697021	0.880311
ENSMUST00000102508.9	ENSMUSG00000028745	ENSMUST00000102508.9	Capzb	capping protein (actin filament) muscle Z-line, beta [Source:MGI Symbol;Acc:MGI:104652]	1674	3453	3787	4050	3817	3762	3226	0.626971	1.14521	0.80584	1.19133	0.839247	1.04028
ENSMUST00000131912.7	ENSMUSG00000028745	ENSMUST00000131912.7	Capzb	capping protein (actin filament) muscle Z-line, beta [Source:MGI Symbol;Acc:MGI:104652]	669	880	931	1002	977	889	774	0.63115	1.15295	0.755709	1.13474	0.904489	0.984201
ENSMUST00000102507.9	ENSMUSG00000028745	ENSMUST00000102507.9	Capzb	capping protein (actin filament) muscle Z-line, beta [Source:MGI Symbol;Acc:MGI:104652]	1702	2259	2576	2858	2685	2455	2091	0.649256	1.2072	0.783406	1.15934	0.86937	0.960349
ENSMUST00000131793.1	ENSMUSG00000028745	ENSMUST00000131793.1	Capzb	capping protein (actin filament) muscle Z-line, beta [Source:MGI Symbol;Acc:MGI:104652]	353	5	1	9	3	4	5	0.54933	2.15777	0.715932	1.92876	0.926444	0.893866
ENSMUST00000150077.1	ENSMUSG00000028745	ENSMUST00000150077.1	Capzb	capping protein (actin filament) muscle Z-line, beta [Source:MGI Symbol;Acc:MGI:104652]	1559	1035	1018	1379	1125	1054	891	0.539454	1.2869	0.784948	1.17174	0.770471	0.910509
ENSMUST00000030518.15	ENSMUSG00000028745	ENSMUST00000030518.15	Capzb	capping protein (actin filament) muscle Z-line, beta [Source:MGI Symbol;Acc:MGI:104652]	1390	1941	2094	2564	2315	2269	1836	0.550434	1.27436	0.737991	1.25437	0.905263	0.98431
ENSMUST00000156760.1	ENSMUSG00000028745	ENSMUST00000156760.1	Capzb	capping protein (actin filament) muscle Z-line, beta [Source:MGI Symbol;Acc:MGI:104652]	632	4	2	0	4	2	5	0.540571	0.727372	0.776359	1.50087	0.771473	2.06342
ENSMUST00000145368.7	ENSMUSG00000028745	ENSMUST00000145368.7	Capzb	capping protein (actin filament) muscle Z-line, beta [Source:MGI Symbol;Acc:MGI:104652]	388	68	100	109	75	114	52	0.678984	1.14395	0.78269	1.19417	0.86861	1.04391
ENSMUST00000138045.7	ENSMUSG00000028745	ENSMUST00000138045.7	Capzb	capping protein (actin filament) muscle Z-line, beta [Source:MGI Symbol;Acc:MGI:104652]	730	684	676	811	823	714	612	0.586966	1.26998	0.798756	1.20616	0.858075	0.949752
ENSMUST00000042675.8	ENSMUSG00000028745	ENSMUST00000042675.8	Capzb	capping protein (actin filament) muscle Z-line, beta [Source:MGI Symbol;Acc:MGI:104652]	1604	2406	2552	3045	2810	2760	2271	0.601559	1.24529	0.744946	1.25211	0.886092	1.00548
ENSMUST00000132385.1	ENSMUSG00000028745	ENSMUST00000132385.1	Capzb	capping protein (actin filament) muscle Z-line, beta [Source:MGI Symbol;Acc:MGI:104652]	498	5	9	10	5	7	25	0.663114	1.11155	0.417286	2.88016	0.421147	2.59111
ENSMUST00000097888.9	ENSMUSG00000041530	ENSMUST00000097888.9	Ago1	argonaute RISC catalytic subunit 1 [Source:MGI Symbol;Acc:MGI:2446630]	7227	478	1701	1461	1380	1070	1385	0.264104	1.34387	0.482749	1.37376	0.879196	1.02224
ENSMUST00000127800.1	ENSMUSG00000041530	ENSMUST00000127800.1	Ago1	argonaute RISC catalytic subunit 1 [Source:MGI Symbol;Acc:MGI:2446630]	3606	95	370	337	294	141	299	0.290496	1.39591	0.780823	1.16529	0.60103	0.834784
ENSMUST00000176315.1	ENSMUSG00000041530	ENSMUST00000176315.1	Ago1	argonaute RISC catalytic subunit 1 [Source:MGI Symbol;Acc:MGI:2446630]	1662	38	105	100	90	40	77	0.485621	1.37437	0.724667	1.01081	0.578651	0.735468
ENSMUST00000156533.1	ENSMUSG00000041530	ENSMUST00000156533.1	Ago1	argonaute RISC catalytic subunit 1 [Source:MGI Symbol;Acc:MGI:2446630]	588	1	0	4	2	2	1	0.416146	6.59158	0.664711	3.83124	0.878924	0.581232
ENSMUST00000149425.1	ENSMUSG00000041530	ENSMUST00000149425.1	Ago1	argonaute RISC catalytic subunit 1 [Source:MGI Symbol;Acc:MGI:2446630]	678	6	4	1	2	2	2	0.266105	0.321654	0.6213	0.500981	0.836318	1.55752
ENSMUST00000056470.9	ENSMUSG00000055560	ENSMUST00000056470.9	Zfp459	zinc finger protein 459 [Source:MGI Symbol;Acc:MGI:3040701]	3334	2779	2394	1824	1712	1664	1601	0.000507872	0.724208	0.0516162	0.785389	0.759049	1.08448
ENSMUST00000224113.1	ENSMUSG00000055560	ENSMUST00000224113.1	Zfp459	zinc finger protein 459 [Source:MGI Symbol;Acc:MGI:3040701]	646	183	122	105	99	84	103	0.0320362	0.7126	0.243286	0.771738	0.849563	1.08299
ENSMUST00000223644.1	ENSMUSG00000055560	ENSMUST00000223644.1	Zfp459	zinc finger protein 459 [Source:MGI Symbol;Acc:MGI:3040701]	441	66	43	50	35	35	38	0.306818	0.829085	0.535234	0.840905	0.907087	1.01426
ENSMUST00000224496.1	ENSMUSG00000055560	ENSMUST00000224496.1	Zfp459	zinc finger protein 459 [Source:MGI Symbol;Acc:MGI:3040701]	504	79	53	84	46	40	42	0.549812	1.04429	0.441799	0.778869	0.686373	0.745835
ENSMUST00000007340.3	ENSMUSG00000022229	ENSMUST00000007340.3	Atp12a	ATPase, H+/K+ transporting, nongastric, alpha polypeptide [Source:MGI Symbol;Acc:MGI:1926943]	3950	16	26	18	36	16	14	0.629302	1.35232	0.686719	0.874728	0.72077	0.646836
ENSMUST00000132855.7	ENSMUSG00000086040	ENSMUST00000132855.7	Wipf3	WAS/WASL interacting protein family, member 3 [Source:MGI Symbol;Acc:MGI:3044681]	4516	12	29	27	31	31	23	0.550777	1.46981	0.645487	1.59421	0.865919	1.08464
ENSMUST00000126637.7	ENSMUSG00000086040	ENSMUST00000126637.7	Wipf3	WAS/WASL interacting protein family, member 3 [Source:MGI Symbol;Acc:MGI:3044681]	4414	14	26	27	19	9	16	0.697059	1.19568	0.621174	0.776407	0.73045	0.649343
ENSMUST00000131043.1	ENSMUSG00000086040	ENSMUST00000131043.1	Wipf3	WAS/WASL interacting protein family, member 3 [Source:MGI Symbol;Acc:MGI:3044681]	2660	22	35	30	22	5	27	0.559315	0.951814	0.497421	0.713424	0.784925	0.749541
ENSMUST00000163746.7	ENSMUSG00000086040	ENSMUST00000163746.7	Wipf3	WAS/WASL interacting protein family, member 3 [Source:MGI Symbol;Acc:MGI:3044681]	4102	10	10	15	22	9	6	0.438558	1.96121	0.735466	0.921939	0.595836	0.470087
ENSMUST00000172046.1	ENSMUSG00000086040	ENSMUST00000172046.1	Wipf3	WAS/WASL interacting protein family, member 3 [Source:MGI Symbol;Acc:MGI:3044681]	4204	14	22	22	21	34	24	0.659827	1.24938	0.51465	1.96405	0.598984	1.57202
ENSMUST00000174552.7	ENSMUSG00000048264	ENSMUST00000174552.7	Dip2c	disco interacting protein 2 homolog C [Source:MGI Symbol;Acc:MGI:1920179]	8023	162	536	427	347	256	252	0.636393	1.1427	0.497997	0.882461	0.396429	0.77226
ENSMUST00000169960.9	ENSMUSG00000048264	ENSMUST00000169960.9	Dip2c	disco interacting protein 2 homolog C [Source:MGI Symbol;Acc:MGI:1920179]	4801	42	193	152	106	71	88	0.656402	1.12473	0.517172	0.821267	0.506653	0.730193
ENSMUST00000222280.1	ENSMUSG00000048264	ENSMUST00000222280.1	Dip2c	disco interacting protein 2 homolog C [Source:MGI Symbol;Acc:MGI:1920179]	2813	26	82	105	49	38	67	0.425904	1.46379	0.785431	1.19621	0.74795	0.817204
ENSMUST00000166299.1	ENSMUSG00000048264	ENSMUST00000166299.1	Dip2c	disco interacting protein 2 homolog C [Source:MGI Symbol;Acc:MGI:1920179]	4822	38	163	98	89	72	60	0.529443	0.956126	0.508429	0.790111	0.765234	0.826367
ENSMUST00000002699.6	ENSMUSG00000024045	ENSMUST00000002699.6	Akap8	A kinase (PRKA) anchor protein 8 [Source:MGI Symbol;Acc:MGI:1928488]	3731	447	1373	1159	937	939	929	0.551194	1.18809	0.666487	1.24609	0.83574	1.04882
ENSMUST00000235205.1	ENSMUSG00000024045	ENSMUST00000235205.1	Akap8	A kinase (PRKA) anchor protein 8 [Source:MGI Symbol;Acc:MGI:1928488]	4183	413	1296	1130	1004	866	772	0.373598	1.28882	0.760572	1.16026	0.745741	0.900249
ENSMUST00000237103.1	ENSMUSG00000024045	ENSMUST00000237103.1	Akap8	A kinase (PRKA) anchor protein 8 [Source:MGI Symbol;Acc:MGI:1928488]	4071	380	1183	1096	924	827	760	0.295036	1.33349	0.689391	1.23021	0.801099	0.922555
ENSMUST00000237381.1	ENSMUSG00000024045	ENSMUST00000237381.1	Akap8	A kinase (PRKA) anchor protein 8 [Source:MGI Symbol;Acc:MGI:1928488]	4570	383	1224	1105	873	842	836	0.401367	1.26877	0.644249	1.26703	0.913248	0.99863
ENSMUST00000236267.1	ENSMUSG00000024045	ENSMUST00000236267.1	Akap8	A kinase (PRKA) anchor protein 8 [Source:MGI Symbol;Acc:MGI:1928488]	1881	163	497	435	336	345	358	0.551841	1.20481	0.648542	1.29484	0.819	1.07472
ENSMUST00000235764.1	ENSMUSG00000024045	ENSMUST00000235764.1	Akap8	A kinase (PRKA) anchor protein 8 [Source:MGI Symbol;Acc:MGI:1928488]	3260	245	764	615	532	488	543	0.595548	1.17315	0.693746	1.24383	0.833109	1.06025
ENSMUST00000236954.1	ENSMUSG00000024045	ENSMUST00000236954.1	Akap8	A kinase (PRKA) anchor protein 8 [Source:MGI Symbol;Acc:MGI:1928488]	2021	229	751	655	573	461	526	0.398637	1.29228	0.70903	1.22578	0.851075	0.948538
ENSMUST00000236303.1	ENSMUSG00000024045	ENSMUST00000236303.1	Akap8	A kinase (PRKA) anchor protein 8 [Source:MGI Symbol;Acc:MGI:1928488]	672	14	68	63	34	66	47	0.624434	1.20847	0.531575	1.64905	0.62942	1.36458
ENSMUST00000238151.1	ENSMUSG00000024045	ENSMUST00000238151.1	Akap8	A kinase (PRKA) anchor protein 8 [Source:MGI Symbol;Acc:MGI:1928488]	799	20	20	14	10	15	27	0.282876	0.632116	0.776532	1.32188	0.480999	2.0912
ENSMUST00000237733.1	ENSMUSG00000024045	ENSMUST00000237733.1	Akap8	A kinase (PRKA) anchor protein 8 [Source:MGI Symbol;Acc:MGI:1928488]	4358	89	212	207	126	119	237	0.665591	1.14348	0.575897	1.46602	0.555989	1.28207
ENSMUST00000236785.1	ENSMUSG00000024045	ENSMUST00000236785.1	Akap8	A kinase (PRKA) anchor protein 8 [Source:MGI Symbol;Acc:MGI:1928488]	517	18	79	60	84	63	46	0.412315	1.53096	0.700853	1.34721	0.847301	0.879981
ENSMUST00000236761.1	ENSMUSG00000024045	ENSMUST00000236761.1	Akap8	A kinase (PRKA) anchor protein 8 [Source:MGI Symbol;Acc:MGI:1928488]	334	7	11	14	6	4	8	0.697051	1.15454	0.705434	0.833115	0.851389	0.721598
ENSMUST00000237860.1	ENSMUSG00000024045	ENSMUST00000237860.1	Akap8	A kinase (PRKA) anchor protein 8 [Source:MGI Symbol;Acc:MGI:1928488]	741	15	98	103	60	49	54	0.389059	1.46978	0.80699	1.09893	0.657958	0.747687
ENSMUST00000236580.1	ENSMUSG00000024045	ENSMUST00000236580.1	Akap8	A kinase (PRKA) anchor protein 8 [Source:MGI Symbol;Acc:MGI:1928488]	402	4	4	7	0	2	9	0.616026	0.908343	0.731938	1.7605	0.790911	1.93815
ENSMUST00000235360.1	ENSMUSG00000024045	ENSMUST00000235360.1	Akap8	A kinase (PRKA) anchor protein 8 [Source:MGI Symbol;Acc:MGI:1928488]	467	2	20	33	25	8	23	0.17229	2.68268	0.650712	1.72901	0.673362	0.64451
ENSMUST00000235702.1	ENSMUSG00000024045	ENSMUST00000235702.1	Akap8	A kinase (PRKA) anchor protein 8 [Source:MGI Symbol;Acc:MGI:1928488]	437	0	17	11	38	10	33	0.17971	2.9458	0.298631	3.08755	0.890595	1.04812
ENSMUST00000194563.5	ENSMUSG00000026116	ENSMUST00000194563.5	Tmem131	transmembrane protein 131 [Source:MGI Symbol;Acc:MGI:1927110]	6698	592	3657	3042	2964	1564	2148	0.089594	1.44743	0.773464	1.05947	0.0645253	0.731972
ENSMUST00000191381.1	ENSMUSG00000026116	ENSMUST00000191381.1	Tmem131	transmembrane protein 131 [Source:MGI Symbol;Acc:MGI:1927110]	3969	84	582	393	344	226	323	0.610733	1.13083	0.718911	0.999519	0.730499	0.883882
ENSMUST00000187917.1	ENSMUSG00000026116	ENSMUST00000187917.1	Tmem131	transmembrane protein 131 [Source:MGI Symbol;Acc:MGI:1927110]	703	7	18	17	22	7	12	0.519385	1.62076	0.748397	0.937659	0.699897	0.578532
ENSMUST00000189470.1	ENSMUSG00000026116	ENSMUST00000189470.1	Tmem131	transmembrane protein 131 [Source:MGI Symbol;Acc:MGI:1927110]	696	18	79	55	63	22	32	0.608384	1.25237	0.435159	0.678722	0.347534	0.541951
ENSMUST00000190442.1	ENSMUSG00000026116	ENSMUST00000190442.1	Tmem131	transmembrane protein 131 [Source:MGI Symbol;Acc:MGI:1927110]	515	2	26	12	14	0	14	0.603456	0.946887	0.571887	0.627711	0.787405	0.662921
ENSMUST00000186486.1	ENSMUSG00000026116	ENSMUST00000186486.1	Tmem131	transmembrane protein 131 [Source:MGI Symbol;Acc:MGI:1927110]	682	7	26	39	28	20	29	0.284172	2.08642	0.587838	1.81428	0.85771	0.869567
ENSMUST00000185964.2	ENSMUSG00000026116	ENSMUST00000185964.2	Tmem131	transmembrane protein 131 [Source:MGI Symbol;Acc:MGI:1927110]	591	5	23	16	10	4	12	0.603272	0.950394	0.631011	0.706954	0.8433	0.743854
ENSMUST00000027290.11	ENSMUSG00000026116	ENSMUST00000027290.11	Tmem131	transmembrane protein 131 [Source:MGI Symbol;Acc:MGI:1927110]	6546	568	3464	3013	2754	1554	2101	0.0783649	1.464	0.801161	1.09908	0.106915	0.750739
ENSMUST00000125812.7	ENSMUSG00000000308	ENSMUST00000125812.7	Ckmt1	creatine kinase, mitochondrial 1, ubiquitous [Source:MGI Symbol;Acc:MGI:99441]	850	19	31	46	55	20	20	0.240148	2.11543	0.738008	0.98284	0.247095	0.464605
ENSMUST00000078222.8	ENSMUSG00000000308	ENSMUST00000078222.8	Ckmt1	creatine kinase, mitochondrial 1, ubiquitous [Source:MGI Symbol;Acc:MGI:99441]	1518	377	316	578	514	168	169	0.11854	1.6697	0.0112957	0.606145	4.42619e-10	0.363027
ENSMUST00000125221.2	ENSMUSG00000000308	ENSMUST00000125221.2	Ckmt1	creatine kinase, mitochondrial 1, ubiquitous [Source:MGI Symbol;Acc:MGI:99441]	565	16	11	13	8	2	6	0.505976	0.825079	0.309813	0.379982	0.690662	0.46054
ENSMUST00000150271.7	ENSMUSG00000000308	ENSMUST00000150271.7	Ckmt1	creatine kinase, mitochondrial 1, ubiquitous [Source:MGI Symbol;Acc:MGI:99441]	851	125	60	123	109	13	31	0.616709	1.34435	0.000691291	0.305927	6.58524e-06	0.227565
ENSMUST00000000317.12	ENSMUSG00000000308	ENSMUST00000000317.12	Ckmt1	creatine kinase, mitochondrial 1, ubiquitous [Source:MGI Symbol;Acc:MGI:99441]	1620	291	238	542	458	131	136	0.0155115	2.00323	0.0276162	0.629948	4.02832e-12	0.314466
ENSMUST00000126130.1	ENSMUSG00000000308	ENSMUST00000126130.1	Ckmt1	creatine kinase, mitochondrial 1, ubiquitous [Source:MGI Symbol;Acc:MGI:99441]	703	8	4	16	9	4	8	0.439812	2.22296	0.819741	1.28055	0.754616	0.576059
ENSMUST00000145380.1	ENSMUSG00000000308	ENSMUST00000145380.1	Ckmt1	creatine kinase, mitochondrial 1, ubiquitous [Source:MGI Symbol;Acc:MGI:99441]	959	40	40	67	84	42	34	0.218894	1.99829	0.804637	1.17329	0.364828	0.587147
ENSMUST00000129130.2	ENSMUSG00000000308	ENSMUST00000129130.2	Ckmt1	creatine kinase, mitochondrial 1, ubiquitous [Source:MGI Symbol;Acc:MGI:99441]	796	9	13	15	19	3	6	0.544776	1.62337	0.491334	0.512128	0.395623	0.315472
ENSMUST00000128612.1	ENSMUSG00000000308	ENSMUST00000128612.1	Ckmt1	creatine kinase, mitochondrial 1, ubiquitous [Source:MGI Symbol;Acc:MGI:99441]	695	4	4	0	2	3	0	0.261594	0.268779	0.634142	0.442635	0.869698	1.64684
ENSMUST00000153040.1	ENSMUSG00000000308	ENSMUST00000153040.1	Ckmt1	creatine kinase, mitochondrial 1, ubiquitous [Source:MGI Symbol;Acc:MGI:99441]	422	14	17	34	7	7	6	0.617504	1.3755	0.439981	0.516456	0.425626	0.375467
ENSMUST00000175676.1	ENSMUSG00000039891	ENSMUST00000175676.1	Txlnb	taxilin beta [Source:MGI Symbol;Acc:MGI:2671945]	1786	8	4	45	37	52	58	0.00471411	7.31471	0.000899217	11.5799	0.453361	1.5831
ENSMUST00000037964.6	ENSMUSG00000039891	ENSMUST00000037964.6	Txlnb	taxilin beta [Source:MGI Symbol;Acc:MGI:2671945]	4422	8	20	510	490	501	629	2.09445e-19	37.0274	2.90091e-16	49.4527	0.208313	1.33557
ENSMUST00000071400.12	ENSMUSG00000045031	ENSMUST00000071400.12	Cetn4	centrin 4 [Source:MGI Symbol;Acc:MGI:2677454]	1808	14	15	21	24	18	14	0.517035	1.63901	0.759138	1.35942	0.854581	0.829416
ENSMUST00000102955.10	ENSMUSG00000045031	ENSMUST00000102955.10	Cetn4	centrin 4 [Source:MGI Symbol;Acc:MGI:2677454]	1064	14	6	15	7	12	13	0.667672	1.17548	0.73196	1.58265	0.819463	1.34638
ENSMUST00000140956.7	ENSMUSG00000045031	ENSMUST00000140956.7	Cetn4	centrin 4 [Source:MGI Symbol;Acc:MGI:2677454]	2981	61	64	70	52	76	99	0.553413	1.02751	0.496176	1.74747	0.195291	1.70069
ENSMUST00000075537.6	ENSMUSG00000045031	ENSMUST00000075537.6	Cetn4	centrin 4 [Source:MGI Symbol;Acc:MGI:2677454]	762	12	7	6	7	2	4	0.477051	0.732366	0.427667	0.403127	0.827969	0.550445
ENSMUST00000125252.2	ENSMUSG00000045031	ENSMUST00000125252.2	Cetn4	centrin 4 [Source:MGI Symbol;Acc:MGI:2677454]	592	2	2	11	0	1	0	0.482426	2.85479	0.688371	0.29509	0.516673	0.103367
ENSMUST00000180502.7	ENSMUSG00000096916	ENSMUST00000180502.7	Zfp850	zinc finger protein 850 [Source:MGI Symbol;Acc:MGI:3036281]	6163	1366	1589	1606	1646	1542	1463	0.649018	1.15923	0.738759	1.25669	0.75732	1.08408
ENSMUST00000180024.1	ENSMUSG00000096916	ENSMUST00000180024.1	Zfp850	zinc finger protein 850 [Source:MGI Symbol;Acc:MGI:3036281]	2070	410	438	441	477	291	362	0.621139	1.14296	0.49945	0.959721	0.604595	0.839678
ENSMUST00000099111.3	ENSMUSG00000096916	ENSMUST00000099111.3	Zfp850	zinc finger protein 850 [Source:MGI Symbol;Acc:MGI:3036281]	941	16	10	36	16	38	24	0.35577	2.12044	0.268726	2.95745	0.704958	1.39473
ENSMUST00000044819.6	ENSMUSG00000098781	ENSMUST00000044819.6	Gm28044	predicted gene, 28044 [Source:MGI Symbol;Acc:MGI:5547780]	551	18	1	10	10	12	6	0.645143	1.15762	0.819731	1.20405	0.894663	1.04011
ENSMUST00000182171.1	ENSMUSG00000035325	ENSMUST00000182171.1	Sec31a	Sec31 homolog A (S. cerevisiae) [Source:MGI Symbol;Acc:MGI:1916412]	1931	9	6	2	4	7	7	0.304972	0.428872	0.819721	1.16896	0.588674	2.72566
ENSMUST00000182144.1	ENSMUSG00000035325	ENSMUST00000182144.1	Sec31a	Sec31 homolog A (S. cerevisiae) [Source:MGI Symbol;Acc:MGI:1916412]	756	21	10	34	20	7	0	0.431177	1.86114	0.161307	0.270744	0.0331319	0.145472
ENSMUST00000182850.1	ENSMUSG00000035325	ENSMUST00000182850.1	Sec31a	Sec31 homolog A (S. cerevisiae) [Source:MGI Symbol;Acc:MGI:1916412]	683	38	80	80	64	47	37	0.603154	1.26715	0.615178	0.865086	0.583355	0.682704
ENSMUST00000183247.1	ENSMUSG00000035325	ENSMUST00000183247.1	Sec31a	Sec31 homolog A (S. cerevisiae) [Source:MGI Symbol;Acc:MGI:1916412]	744	63	195	190	173	114	104	0.331361	1.45283	0.738997	1.02367	0.373541	0.704607
ENSMUST00000182812.7	ENSMUSG00000035325	ENSMUST00000182812.7	Sec31a	Sec31 homolog A (S. cerevisiae) [Source:MGI Symbol;Acc:MGI:1916412]	1093	99	294	407	367	215	178	0.00702463	2.03482	0.741786	1.20942	0.0148445	0.59436
ENSMUST00000182002.1	ENSMUSG00000035325	ENSMUST00000182002.1	Sec31a	Sec31 homolog A (S. cerevisiae) [Source:MGI Symbol;Acc:MGI:1916412]	887	152	344	383	264	240	212	0.378529	1.35092	0.788032	1.10908	0.595486	0.820977
ENSMUST00000182664.1	ENSMUSG00000035325	ENSMUST00000182664.1	Sec31a	Sec31 homolog A (S. cerevisiae) [Source:MGI Symbol;Acc:MGI:1916412]	600	14	21	13	30	27	12	0.65944	1.29575	0.754465	1.34537	0.882036	1.03829
ENSMUST00000182988.7	ENSMUSG00000035325	ENSMUST00000182988.7	Sec31a	Sec31 homolog A (S. cerevisiae) [Source:MGI Symbol;Acc:MGI:1916412]	2846	654	1474	1452	1197	900	895	0.403148	1.29128	0.68208	1.02967	0.326592	0.797403
ENSMUST00000182569.1	ENSMUSG00000035325	ENSMUST00000182569.1	Sec31a	Sec31 homolog A (S. cerevisiae) [Source:MGI Symbol;Acc:MGI:1916412]	1686	168	425	419	360	306	282	0.349717	1.36035	0.74667	1.20563	0.751187	0.886268
ENSMUST00000094578.10	ENSMUSG00000035325	ENSMUST00000094578.10	Sec31a	Sec31 homolog A (S. cerevisiae) [Source:MGI Symbol;Acc:MGI:1916412]	4228	1672	4264	4176	3582	2206	2535	0.281607	1.35318	0.589203	0.97625	0.0675014	0.72145
ENSMUST00000182433.7	ENSMUSG00000035325	ENSMUST00000182433.7	Sec31a	Sec31 homolog A (S. cerevisiae) [Source:MGI Symbol;Acc:MGI:1916412]	1195	189	575	526	465	441	376	0.344295	1.33941	0.637506	1.29375	0.880921	0.965906
ENSMUST00000182886.7	ENSMUSG00000035325	ENSMUST00000182886.7	Sec31a	Sec31 homolog A (S. cerevisiae) [Source:MGI Symbol;Acc:MGI:1916412]	4047	1328	3148	2936	2571	1768	1683	0.417871	1.27575	0.497815	0.939277	0.0907049	0.736257
ENSMUST00000232708.1	ENSMUSG00000042848	ENSMUST00000232708.1	Vmn1r226	vomeronasal 1 receptor 226 [Source:MGI Symbol;Acc:MGI:2159616]	6084	12	19	14	13	13	15	0.568128	0.910664	0.795663	1.11425	0.838965	1.22355
ENSMUST00000233808.1	ENSMUSG00000042848	ENSMUST00000233808.1	Vmn1r226	vomeronasal 1 receptor 226 [Source:MGI Symbol;Acc:MGI:2159616]	5807	9	7	16	13	18	24	0.498833	1.92217	0.282151	3.29987	0.612752	1.71674
ENSMUST00000232818.1	ENSMUSG00000042848	ENSMUST00000232818.1	Vmn1r226	vomeronasal 1 receptor 226 [Source:MGI Symbol;Acc:MGI:2159616]	5878	12	24	11	20	7	30	0.543039	0.901318	0.78495	1.29607	0.759191	1.43797
ENSMUST00000233159.1	ENSMUSG00000042848	ENSMUST00000233159.1	Vmn1r226	vomeronasal 1 receptor 226 [Source:MGI Symbol;Acc:MGI:2159616]	6078	15	8	17	15	21	15	0.621108	1.48831	0.602597	1.95329	0.795741	1.31242
ENSMUST00000233959.1	ENSMUSG00000042848	ENSMUST00000233959.1	Vmn1r226	vomeronasal 1 receptor 226 [Source:MGI Symbol;Acc:MGI:2159616]	5801	6	16	14	13	18	25	0.669946	1.27059	0.450716	2.39818	0.530006	1.88745
ENSMUST00000233722.1	ENSMUSG00000042848	ENSMUST00000233722.1	Vmn1r226	vomeronasal 1 receptor 226 [Source:MGI Symbol;Acc:MGI:2159616]	5872	9	8	19	11	12	11	0.505797	1.8607	0.705436	1.68038	0.886178	0.903091
ENSMUST00000126535.1	ENSMUSG00000081769	ENSMUST00000126535.1	Gm12216	predicted gene 12216 [Source:MGI Symbol;Acc:MGI:3650088]	489	0	0	2	1	3	1	0.464659	65535	0.541747	65535	0.835912	1.53702
ENSMUST00000032234.4	ENSMUSG00000008845	ENSMUST00000032234.4	Cd163	CD163 antigen [Source:MGI Symbol;Acc:MGI:2135946]	4404	2	3	2	3	2	3	0.643101	1.0511	0.819711	1.2428	0.88026	1.18238
ENSMUST00000112541.7	ENSMUSG00000008845	ENSMUST00000112541.7	Cd163	CD163 antigen [Source:MGI Symbol;Acc:MGI:2135946]	4443	0	1	2	0	2	1	0.697042	1.98903	0.669081	3.50948	0.868794	1.76442
ENSMUST00000203210.1	ENSMUSG00000008845	ENSMUST00000203210.1	Cd163	CD163 antigen [Source:MGI Symbol;Acc:MGI:2135946]	2779	4	3	0	5	1	7	0.551826	0.77278	0.778684	1.48048	0.791949	1.91579
ENSMUST00000025349.11	ENSMUSG00000024471	ENSMUST00000025349.11	Myot	myotilin [Source:MGI Symbol;Acc:MGI:1889800]	2209	8	23	144	120	83	70	1.06955e-06	8.79733	0.00400059	5.97493	0.393432	0.679175
ENSMUST00000115498.1	ENSMUSG00000024471	ENSMUST00000115498.1	Myot	myotilin [Source:MGI Symbol;Acc:MGI:1889800]	2087	10	29	103	91	56	91	0.000522299	5.1405	0.0170182	4.63527	0.833747	0.901715
ENSMUST00000077367.10	ENSMUSG00000028048	ENSMUST00000077367.10	Gba	glucosidase, beta, acid [Source:MGI Symbol;Acc:MGI:95665]	1779	464	497	747	614	619	541	0.243853	1.4916	0.494874	1.49135	0.90007	0.99983
ENSMUST00000197738.4	ENSMUSG00000028048	ENSMUST00000197738.4	Gba	glucosidase, beta, acid [Source:MGI Symbol;Acc:MGI:95665]	1978	258	217	320	232	283	232	0.656029	1.22912	0.70637	1.34454	0.791931	1.09391
ENSMUST00000167998.1	ENSMUSG00000028048	ENSMUST00000167998.1	Gba	glucosidase, beta, acid [Source:MGI Symbol;Acc:MGI:95665]	1938	417	363	594	470	492	414	0.344378	1.44276	0.586007	1.44028	0.904701	0.998278
ENSMUST00000200124.1	ENSMUSG00000028048	ENSMUST00000200124.1	Gba	glucosidase, beta, acid [Source:MGI Symbol;Acc:MGI:95665]	693	12	30	23	25	10	33	0.697034	1.18616	0.777418	1.28045	0.881999	1.07949
ENSMUST00000196887.1	ENSMUSG00000028048	ENSMUST00000196887.1	Gba	glucosidase, beta, acid [Source:MGI Symbol;Acc:MGI:95665]	662	15	45	42	36	45	28	0.580536	1.34233	0.67312	1.46112	0.859554	1.0885
ENSMUST00000137627.1	ENSMUSG00000037606	ENSMUST00000137627.1	Osbpl5	oxysterol binding protein-like 5 [Source:MGI Symbol;Acc:MGI:1930265]	1917	0	2	2	2	6	2	0.697025	2.02449	0.559903	4.64028	0.730529	2.29208
ENSMUST00000119499.7	ENSMUSG00000037606	ENSMUST00000119499.7	Osbpl5	oxysterol binding protein-like 5 [Source:MGI Symbol;Acc:MGI:1930265]	3775	4	12	8	6	2	6	0.592683	0.902444	0.627212	0.622375	0.855923	0.689655
ENSMUST00000020411.13	ENSMUSG00000037606	ENSMUST00000020411.13	Osbpl5	oxysterol binding protein-like 5 [Source:MGI Symbol;Acc:MGI:1930265]	3994	2	9	6	4	0	6	0.630342	0.931217	0.69017	0.691222	0.869233	0.742278
ENSMUST00000153864.1	ENSMUSG00000037606	ENSMUST00000153864.1	Osbpl5	oxysterol binding protein-like 5 [Source:MGI Symbol;Acc:MGI:1930265]	700	4	4	5	4	2	10	0.697017	1.18637	0.704689	1.92332	0.805436	1.62118
ENSMUST00000092096.13	ENSMUSG00000047879	ENSMUST00000092096.13	Usp14	ubiquitin specific peptidase 14 [Source:MGI Symbol;Acc:MGI:1928898]	4726	4471	5045	4280	4126	3573	3231	0.172474	0.930603	0.291522	0.88313	0.851546	0.948988
ENSMUST00000116669.1	ENSMUSG00000047879	ENSMUST00000116669.1	Usp14	ubiquitin specific peptidase 14 [Source:MGI Symbol;Acc:MGI:1928898]	2019	2890	3473	2835	2484	2300	2182	0.070605	0.8787	0.246884	0.869849	0.910768	0.989927
ENSMUST00000133594.1	ENSMUSG00000047879	ENSMUST00000133594.1	Usp14	ubiquitin specific peptidase 14 [Source:MGI Symbol;Acc:MGI:1928898]	477	12	22	17	11	19	8	0.515018	0.855852	0.7459	0.953808	0.866123	1.11445
ENSMUST00000154088.1	ENSMUSG00000047879	ENSMUST00000154088.1	Usp14	ubiquitin specific peptidase 14 [Source:MGI Symbol;Acc:MGI:1928898]	989	233	211	190	193	199	166	0.236403	0.913556	0.637917	1.01825	0.780051	1.1146
ENSMUST00000128334.7	ENSMUSG00000047879	ENSMUST00000128334.7	Usp14	ubiquitin specific peptidase 14 [Source:MGI Symbol;Acc:MGI:1928898]	1346	889	1035	783	649	654	611	0.0106447	0.782526	0.150088	0.812183	0.855013	1.0379
ENSMUST00000234165.1	ENSMUSG00000047879	ENSMUST00000234165.1	Usp14	ubiquitin specific peptidase 14 [Source:MGI Symbol;Acc:MGI:1928898]	664	156	143	107	103	62	95	0.0641734	0.743271	0.109419	0.65988	0.824349	0.887806
ENSMUST00000145929.1	ENSMUSG00000047879	ENSMUST00000145929.1	Usp14	ubiquitin specific peptidase 14 [Source:MGI Symbol;Acc:MGI:1928898]	656	754	440	820	610	473	306	0.628791	1.27692	0.1397	0.810771	0.0186616	0.634943
ENSMUST00000234243.1	ENSMUSG00000047879	ENSMUST00000234243.1	Usp14	ubiquitin specific peptidase 14 [Source:MGI Symbol;Acc:MGI:1928898]	612	160	185	437	434	391	436	0.000265204	2.65896	0.00354755	2.97446	0.731706	1.11866
ENSMUST00000142013.1	ENSMUSG00000047879	ENSMUST00000142013.1	Usp14	ubiquitin specific peptidase 14 [Source:MGI Symbol;Acc:MGI:1928898]	1484	38	21	400	322	313	356	2.17057e-12	13.0707	2.92822e-09	14.3022	0.790902	1.09422
ENSMUST00000150321.1	ENSMUSG00000047879	ENSMUST00000150321.1	Usp14	ubiquitin specific peptidase 14 [Source:MGI Symbol;Acc:MGI:1928898]	639	19	19	21	16	18	17	0.603059	1.02637	0.798167	1.14185	0.873724	1.11252
ENSMUST00000216298.1	ENSMUSG00000059366	ENSMUST00000216298.1	Olfr959	olfactory receptor 959 [Source:MGI Symbol;Acc:MGI:3030793]	5616	8	11	14	16	4	23	0.554659	1.6588	0.676536	1.81277	0.88664	1.09282
ENSMUST00000215194.1	ENSMUSG00000059366	ENSMUST00000215194.1	Olfr959	olfactory receptor 959 [Source:MGI Symbol;Acc:MGI:3030793]	4339	10	3	3	6	6	1	0.526932	0.753556	0.669214	0.660571	0.926433	0.876606
ENSMUST00000163172.1	ENSMUSG00000090840	ENSMUST00000163172.1	1700092M07Rik	RIKEN cDNA 1700092M07 gene [Source:MGI Symbol;Acc:MGI:1921557]	380	4	12	6	3	3	6	0.439165	0.578203	0.664447	0.694566	0.872347	1.20125
ENSMUST00000187020.1	ENSMUSG00000090840	ENSMUST00000187020.1	1700092M07Rik	RIKEN cDNA 1700092M07 gene [Source:MGI Symbol;Acc:MGI:1921557]	463	13	12	10	0	8	6	0.205137	0.415972	0.608933	0.691549	0.787119	1.66249
ENSMUST00000161170.1	ENSMUSG00000072623	ENSMUST00000161170.1	Zfp9	zinc finger protein 9 [Source:MGI Symbol;Acc:MGI:99210]	3968	144	154	163	178	145	214	0.679124	1.20823	0.591054	1.50753	0.589954	1.24772
ENSMUST00000204066.1	ENSMUSG00000072623	ENSMUST00000204066.1	Zfp9	zinc finger protein 9 [Source:MGI Symbol;Acc:MGI:99210]	1641	10	9	13	14	5	18	0.613813	1.50595	0.746523	1.54822	0.926421	1.02807
ENSMUST00000002808.6	ENSMUSG00000002731	ENSMUST00000002808.6	Prkra	protein kinase, interferon inducible double stranded RNA dependent activator [Source:MGI Symbol;Acc:MGI:1344375]	1614	2868	1321	729	646	615	569	3.09355e-23	0.352157	2.60402e-13	0.355988	0.886596	1.01088
ENSMUST00000140493.1	ENSMUSG00000002731	ENSMUST00000140493.1	Prkra	protein kinase, interferon inducible double stranded RNA dependent activator [Source:MGI Symbol;Acc:MGI:1344375]	706	30	17	12	12	10	19	0.159957	0.546168	0.570707	0.787263	0.788306	1.44143
ENSMUST00000221877.1	ENSMUSG00000036613	ENSMUST00000221877.1	Eipr1	EARP complex and GARP complex interacting protein 1 [Source:MGI Symbol;Acc:MGI:1289332]	4091	2040	1652	1314	1340	1092	1108	0.00197646	0.763193	0.0302573	0.743463	0.882138	0.974148
ENSMUST00000035657.8	ENSMUSG00000036613	ENSMUST00000035657.8	Eipr1	EARP complex and GARP complex interacting protein 1 [Source:MGI Symbol;Acc:MGI:1289332]	1747	1056	696	660	615	618	504	0.00364129	0.775447	0.0938873	0.798267	0.862581	1.02943
ENSMUST00000221555.1	ENSMUSG00000036613	ENSMUST00000221555.1	Eipr1	EARP complex and GARP complex interacting protein 1 [Source:MGI Symbol;Acc:MGI:1289332]	620	99	56	45	60	36	28	0.105227	0.726393	0.0796115	0.515725	0.693144	0.709982
ENSMUST00000221574.1	ENSMUSG00000036613	ENSMUST00000221574.1	Eipr1	EARP complex and GARP complex interacting protein 1 [Source:MGI Symbol;Acc:MGI:1289332]	753	260	172	152	162	122	98	0.046854	0.775351	0.0471313	0.634502	0.704105	0.818342
ENSMUST00000220878.1	ENSMUSG00000036613	ENSMUST00000220878.1	Eipr1	EARP complex and GARP complex interacting protein 1 [Source:MGI Symbol;Acc:MGI:1289332]	927	385	278	206	228	230	217	0.00280786	0.697204	0.257185	0.841768	0.60233	1.20735
ENSMUST00000044231.11	ENSMUSG00000061947	ENSMUST00000044231.11	Serpina10	serine (or cysteine) peptidase inhibitor, clade A (alpha-1 antiproteinase, antitrypsin), member 10 [Source:MGI Symbol;Acc:MGI:2667725]	3498	11	13	23	14	14	18	0.534937	1.6161	0.69273	1.65942	0.899518	1.02681
ENSMUST00000105473.2	ENSMUSG00000038602	ENSMUST00000105473.2	Slc35f1	solute carrier family 35, member F1 [Source:MGI Symbol;Acc:MGI:2139810]	4941	20	16	14	18	26	18	0.544414	0.945873	0.706175	1.51114	0.658029	1.59761
ENSMUST00000108112.9	ENSMUSG00000027722	ENSMUST00000108112.9	Spata5	spermatogenesis associated 5 [Source:MGI Symbol;Acc:MGI:1927170]	3295	844	956	813	812	760	714	0.202077	0.951281	0.579105	1.01231	0.80863	1.06415
ENSMUST00000029277.12	ENSMUSG00000027722	ENSMUST00000029277.12	Spata5	spermatogenesis associated 5 [Source:MGI Symbol;Acc:MGI:1927170]	2890	695	841	765	751	757	632	0.429582	1.03836	0.747553	1.11305	0.790628	1.07193
ENSMUST00000198968.1	ENSMUSG00000027722	ENSMUST00000198968.1	Spata5	spermatogenesis associated 5 [Source:MGI Symbol;Acc:MGI:1927170]	2916	721	880	884	874	793	710	0.651385	1.15508	0.787798	1.15728	0.892926	1.0019
ENSMUST00000147687.7	ENSMUSG00000027722	ENSMUST00000147687.7	Spata5	spermatogenesis associated 5 [Source:MGI Symbol;Acc:MGI:1927170]	404	5	11	1	3	4	7	0.164147	0.262157	0.725263	0.850985	0.606742	3.24609
ENSMUST00000138225.1	ENSMUSG00000027722	ENSMUST00000138225.1	Spata5	spermatogenesis associated 5 [Source:MGI Symbol;Acc:MGI:1927170]	370	1	1	0	1	0	2	0.59432	0.537558	0.8197	1.30259	0.85456	2.42315
ENSMUST00000124347.1	ENSMUSG00000027722	ENSMUST00000124347.1	Spata5	spermatogenesis associated 5 [Source:MGI Symbol;Acc:MGI:1927170]	599	14	10	12	21	2	18	0.621537	1.47052	0.762773	1.08322	0.809019	0.73662
ENSMUST00000142199.1	ENSMUSG00000027722	ENSMUST00000142199.1	Spata5	spermatogenesis associated 5 [Source:MGI Symbol;Acc:MGI:1927170]	371	5	2	4	6	1	3	0.653269	1.54373	0.732998	0.74079	0.801498	0.47987
ENSMUST00000130674.1	ENSMUSG00000027722	ENSMUST00000130674.1	Spata5	spermatogenesis associated 5 [Source:MGI Symbol;Acc:MGI:1927170]	592	34	61	87	40	74	62	0.525441	1.3861	0.505385	1.74778	0.715289	1.26093
ENSMUST00000200093.1	ENSMUSG00000027722	ENSMUST00000200093.1	Spata5	spermatogenesis associated 5 [Source:MGI Symbol;Acc:MGI:1927170]	482	47	30	36	60	37	20	0.638264	1.33603	0.65121	0.914369	0.689741	0.684392
ENSMUST00000132958.2	ENSMUSG00000027722	ENSMUST00000132958.2	Spata5	spermatogenesis associated 5 [Source:MGI Symbol;Acc:MGI:1927170]	379	16	4	4	16	15	8	0.627405	1.09655	0.763283	1.44429	0.812864	1.31712
ENSMUST00000149219.1	ENSMUSG00000033498	ENSMUST00000149219.1	Strc	stereocilin [Source:MGI Symbol;Acc:MGI:2153816]	2067	5	4	5	7	7	12	0.657432	1.41984	0.541505	2.66783	0.697211	1.87896
ENSMUST00000053024.7	ENSMUSG00000043445	ENSMUST00000053024.7	Pgp	phosphoglycolate phosphatase [Source:MGI Symbol;Acc:MGI:1914328]	2627	3449	2849	2403	2339	2520	1918	0.00561719	0.79871	0.21366	0.87263	0.716564	1.09255
ENSMUST00000234216.1	ENSMUSG00000043445	ENSMUST00000234216.1	Pgp	phosphoglycolate phosphatase [Source:MGI Symbol;Acc:MGI:1914328]	2428	2248	2090	1614	1593	1680	1344	0.00518457	0.782292	0.187263	0.862069	0.70775	1.10198
ENSMUST00000162022.7	ENSMUSG00000052942	ENSMUST00000162022.7	Glis3	GLIS family zinc finger 3 [Source:MGI Symbol;Acc:MGI:2444289]	7514	10	25	47	36	55	63	0.157483	2.45377	0.0427328	4.12208	0.352416	1.6799
ENSMUST00000159520.7	ENSMUSG00000052942	ENSMUST00000159520.7	Glis3	GLIS family zinc finger 3 [Source:MGI Symbol;Acc:MGI:2444289]	1569	0	2	4	4	0	1	0.414531	4.04897	0.81969	0.623945	0.604879	0.1541
ENSMUST00000065113.13	ENSMUSG00000052942	ENSMUST00000065113.13	Glis3	GLIS family zinc finger 3 [Source:MGI Symbol;Acc:MGI:2444289]	3382	0	6	12	4	6	8	0.41823	2.67568	0.551411	2.79465	0.892628	1.04446
ENSMUST00000112612.8	ENSMUSG00000052942	ENSMUST00000112612.8	Glis3	GLIS family zinc finger 3 [Source:MGI Symbol;Acc:MGI:2444289]	3016	0	2	8	5	8	6	0.263092	6.55299	0.240287	8.26685	0.861351	1.26154
ENSMUST00000159178.1	ENSMUSG00000052942	ENSMUST00000159178.1	Glis3	GLIS family zinc finger 3 [Source:MGI Symbol;Acc:MGI:2444289]	1281	3	4	7	7	1	4	0.527271	2.10007	0.774801	0.907278	0.730397	0.432022
ENSMUST00000063694.9	ENSMUSG00000052040	ENSMUST00000063694.9	Klf13	Kruppel-like factor 13 [Source:MGI Symbol;Acc:MGI:1354948]	6396	627	2517	2741	2692	1774	2015	0.00606167	1.77872	0.339417	1.46232	0.400343	0.822117
ENSMUST00000185175.1	ENSMUSG00000052040	ENSMUST00000185175.1	Klf13	Kruppel-like factor 13 [Source:MGI Symbol;Acc:MGI:1354948]	487	0	22	42	31	12	16	0.0661572	3.34994	0.704209	1.52435	0.342743	0.455039
ENSMUST00000183817.1	ENSMUSG00000052040	ENSMUST00000183817.1	Klf13	Kruppel-like factor 13 [Source:MGI Symbol;Acc:MGI:1354948]	599	4	18	20	8	17	16	0.636459	1.29847	0.612342	1.80898	0.785648	1.39316
ENSMUST00000053713.4	ENSMUSG00000044030	ENSMUST00000053713.4	Irf2bp1	interferon regulatory factor 2 binding protein 1 [Source:MGI Symbol;Acc:MGI:2442159]	2734	891	2636	2177	1712	1534	1376	0.636902	1.13794	0.664298	0.999874	0.672213	0.878669
ENSMUST00000140742.1	ENSMUSG00000030409	ENSMUST00000140742.1	Dmpk	dystrophia myotonica-protein kinase [Source:MGI Symbol;Acc:MGI:94906]	592	2	1	7	4	7	9	0.414476	3.91291	0.271059	6.76071	0.770587	1.7278
ENSMUST00000126264.1	ENSMUSG00000030409	ENSMUST00000126264.1	Dmpk	dystrophia myotonica-protein kinase [Source:MGI Symbol;Acc:MGI:94906]	851	0	2	6	4	0	1	0.377452	5.04349	0.81968	0.623945	0.569079	0.123713
ENSMUST00000143938.1	ENSMUSG00000030409	ENSMUST00000143938.1	Dmpk	dystrophia myotonica-protein kinase [Source:MGI Symbol;Acc:MGI:94906]	785	0	1	13	2	8	0	0.134347	14.9886	0.447804	9.04637	0.836136	0.603548
ENSMUST00000148472.1	ENSMUSG00000030409	ENSMUST00000148472.1	Dmpk	dystrophia myotonica-protein kinase [Source:MGI Symbol;Acc:MGI:94906]	967	1	4	6	2	1	6	0.64702	1.63283	0.739995	1.75307	0.92641	1.07364
ENSMUST00000032568.13	ENSMUSG00000030409	ENSMUST00000032568.13	Dmpk	dystrophia myotonica-protein kinase [Source:MGI Symbol;Acc:MGI:94906]	2761	15	20	10	11	17	22	0.312505	0.630547	0.754445	1.38342	0.447764	2.19401
ENSMUST00000154199.7	ENSMUSG00000030409	ENSMUST00000154199.7	Dmpk	dystrophia myotonica-protein kinase [Source:MGI Symbol;Acc:MGI:94906]	2850	2	12	15	10	13	25	0.506432	1.82312	0.288538	3.31821	0.607494	1.82007
ENSMUST00000108473.9	ENSMUSG00000030409	ENSMUST00000108473.9	Dmpk	dystrophia myotonica-protein kinase [Source:MGI Symbol;Acc:MGI:94906]	2588	2	8	9	4	19	8	0.659311	1.32938	0.372814	3.20058	0.503933	2.40757
ENSMUST00000108474.1	ENSMUSG00000030409	ENSMUST00000108474.1	Dmpk	dystrophia myotonica-protein kinase [Source:MGI Symbol;Acc:MGI:94906]	2591	4	12	6	12	7	14	0.697008	1.16999	0.720984	1.62065	0.825055	1.38519
ENSMUST00000238982.1	ENSMUSG00000030409	ENSMUST00000238982.1	Dmpk	dystrophia myotonica-protein kinase [Source:MGI Symbol;Acc:MGI:94906]	2227	4	6	6	10	9	5	0.611112	1.68322	0.71763	1.69873	0.892862	1.00921
ENSMUST00000149188.7	ENSMUSG00000030409	ENSMUST00000149188.7	Dmpk	dystrophia myotonica-protein kinase [Source:MGI Symbol;Acc:MGI:94906]	923	4	13	2	7	0	7	0.372453	0.552016	0.552691	0.524196	0.926398	0.949602
ENSMUST00000142725.7	ENSMUSG00000030409	ENSMUST00000142725.7	Dmpk	dystrophia myotonica-protein kinase [Source:MGI Symbol;Acc:MGI:94906]	2135	4	10	17	6	16	11	0.55258	1.68958	0.537885	2.3287	0.805532	1.37827
ENSMUST00000137219.7	ENSMUSG00000030409	ENSMUST00000137219.7	Dmpk	dystrophia myotonica-protein kinase [Source:MGI Symbol;Acc:MGI:94906]	2433	6	19	19	4	8	7	0.616783	0.939565	0.662518	0.725895	0.856664	0.772587
ENSMUST00000135839.7	ENSMUSG00000030409	ENSMUST00000135839.7	Dmpk	dystrophia myotonica-protein kinase [Source:MGI Symbol;Acc:MGI:94906]	2475	6	22	10	16	19	17	0.602914	0.961034	0.689307	1.55292	0.685977	1.61588
ENSMUST00000128422.7	ENSMUSG00000030409	ENSMUST00000128422.7	Dmpk	dystrophia myotonica-protein kinase [Source:MGI Symbol;Acc:MGI:94906]	650	2	1	1	1	3	3	0.621164	0.714852	0.72699	2.51976	0.730565	3.52487
ENSMUST00000070340.5	ENSMUSG00000049184	ENSMUST00000070340.5	Purg	purine-rich element binding protein G [Source:MGI Symbol;Acc:MGI:1922279]	1064	116	57	110	101	76	95	0.643114	1.30728	0.81967	1.25256	0.880838	0.958141
ENSMUST00000078058.4	ENSMUSG00000049184	ENSMUST00000078058.4	Purg	purine-rich element binding protein G [Source:MGI Symbol;Acc:MGI:1922279]	1795	236	176	183	182	195	143	0.276302	0.942044	0.62925	1.01727	0.824055	1.07985
ENSMUST00000063663.5	ENSMUSG00000026156	ENSMUST00000063663.5	B3gat2	beta-1,3-glucuronyltransferase 2 (glucuronosyltransferase S) [Source:MGI Symbol;Acc:MGI:2389490]	5655	224	365	502	436	436	295	0.0847832	1.66316	0.447154	1.5103	0.806779	0.90809
ENSMUST00000042780.13	ENSMUSG00000040548	ENSMUST00000042780.13	Tex2	testis expressed gene 2 [Source:MGI Symbol;Acc:MGI:102465]	4934	286	609	739	604	538	489	0.111912	1.55807	0.541045	1.3991	0.759776	0.897968
ENSMUST00000207249.1	ENSMUSG00000040548	ENSMUST00000207249.1	Tex2	testis expressed gene 2 [Source:MGI Symbol;Acc:MGI:102465]	3092	163	284	356	348	289	209	0.116537	1.64426	0.63744	1.35609	0.61191	0.824741
ENSMUST00000103070.2	ENSMUSG00000040548	ENSMUST00000103070.2	Tex2	testis expressed gene 2 [Source:MGI Symbol;Acc:MGI:102465]	2645	87	250	256	218	168	158	0.300354	1.45326	0.775717	1.17424	0.612283	0.808008
ENSMUST00000128933.1	ENSMUSG00000040548	ENSMUST00000128933.1	Tex2	testis expressed gene 2 [Source:MGI Symbol;Acc:MGI:102465]	739	16	46	16	32	11	23	0.417053	0.805709	0.486887	0.678252	0.855851	0.841807
ENSMUST00000159417.1	ENSMUSG00000026344	ENSMUST00000159417.1	Lypd1	Ly6/Plaur domain containing 1 [Source:MGI Symbol;Acc:MGI:1919835]	6464	17	24	28	23	23	29	0.638448	1.30232	0.682578	1.57173	0.824306	1.20687
ENSMUST00000027582.9	ENSMUSG00000026344	ENSMUST00000027582.9	Lypd1	Ly6/Plaur domain containing 1 [Source:MGI Symbol;Acc:MGI:1919835]	1447	2	2	2	4	8	2	0.697	1.59417	0.568853	3.01202	0.777116	1.88939
ENSMUST00000200387.1	ENSMUSG00000028100	ENSMUST00000200387.1	Nudt17	nudix (nucleoside diphosphate linked moiety X)-type motif 17 [Source:MGI Symbol;Acc:MGI:1925623]	2108	31	18	24	17	13	13	0.475434	0.891831	0.469028	0.666492	0.824327	0.74733
ENSMUST00000196773.1	ENSMUSG00000028100	ENSMUST00000196773.1	Nudt17	nudix (nucleoside diphosphate linked moiety X)-type motif 17 [Source:MGI Symbol;Acc:MGI:1925623]	671	69	26	28	43	32	23	0.269034	0.808643	0.406041	0.72739	0.880652	0.899519
ENSMUST00000171249.5	ENSMUSG00000028100	ENSMUST00000171249.5	Nudt17	nudix (nucleoside diphosphate linked moiety X)-type motif 17 [Source:MGI Symbol;Acc:MGI:1925623]	1110	365	145	162	144	162	95	0.00121485	0.645519	0.0204116	0.629479	0.915226	0.975151
ENSMUST00000029742.8	ENSMUSG00000028100	ENSMUST00000029742.8	Nudt17	nudix (nucleoside diphosphate linked moiety X)-type motif 17 [Source:MGI Symbol;Acc:MGI:1925623]	1039	186	130	86	72	92	59	0.000649808	0.531615	0.0456118	0.591448	0.822741	1.11255
ENSMUST00000004206.9	ENSMUSG00000070319	ENSMUST00000004206.9	Eif3g	eukaryotic translation initiation factor 3, subunit G [Source:MGI Symbol;Acc:MGI:1858258]	1101	7733	7994	8701	7714	7651	6068	0.568061	1.10087	0.681151	1.07603	0.894405	0.977434
ENSMUST00000213454.1	ENSMUSG00000070319	ENSMUST00000213454.1	Eif3g	eukaryotic translation initiation factor 3, subunit G [Source:MGI Symbol;Acc:MGI:1858258]	766	1551	1483	1504	1381	1424	1159	0.291348	1.00496	0.632063	1.05263	0.827829	1.04743
ENSMUST00000213882.1	ENSMUSG00000070319	ENSMUST00000213882.1	Eif3g	eukaryotic translation initiation factor 3, subunit G [Source:MGI Symbol;Acc:MGI:1858258]	802	66	49	44	37	44	40	0.203491	0.747942	0.613111	0.91059	0.790205	1.21746
ENSMUST00000216133.1	ENSMUSG00000070319	ENSMUST00000216133.1	Eif3g	eukaryotic translation initiation factor 3, subunit G [Source:MGI Symbol;Acc:MGI:1858258]	729	226	193	180	169	141	180	0.191478	0.882651	0.535542	0.960108	0.827344	1.08776
ENSMUST00000233597.1	ENSMUSG00000067951	ENSMUST00000233597.1	Vmn1r227	vomeronasal 1 receptor 227 [Source:MGI Symbol;Acc:MGI:2159627]	4406	7	9	11	16	12	14	0.542808	1.77907	0.621254	2.014	0.876155	1.13205
ENSMUST00000232943.1	ENSMUSG00000067951	ENSMUST00000232943.1	Vmn1r227	vomeronasal 1 receptor 227 [Source:MGI Symbol;Acc:MGI:2159627]	4646	9	5	18	10	17	16	0.436791	2.12932	0.391303	2.95902	0.785507	1.38966
ENSMUST00000179914.2	ENSMUSG00000067951	ENSMUST00000179914.2	Vmn1r227	vomeronasal 1 receptor 227 [Source:MGI Symbol;Acc:MGI:2159627]	4356	6	8	7	5	9	14	0.581657	0.897404	0.625722	2.04856	0.574537	2.28277
ENSMUST00000232844.1	ENSMUSG00000067951	ENSMUST00000232844.1	Vmn1r227	vomeronasal 1 receptor 227 [Source:MGI Symbol;Acc:MGI:2159627]	2456	6	5	15	16	11	11	0.29302	2.99133	0.540785	2.49288	0.86558	0.83337
ENSMUST00000088829.4	ENSMUSG00000067951	ENSMUST00000088829.4	Vmn1r227	vomeronasal 1 receptor 227 [Source:MGI Symbol;Acc:MGI:2159627]	6616	76	53	84	87	60	88	0.553203	1.41209	0.706056	1.44891	0.890901	1.02608
ENSMUST00000067664.9	ENSMUSG00000020849	ENSMUST00000067664.9	Ywhae	tyrosine 3-monooxygenase/tryptophan 5-monooxygenase activation protein, epsilon polypeptide [Source:MGI Symbol;Acc:MGI:894689]	2100	90043	59926	53470	53443	48919	43075	0.0165378	0.759945	0.0286077	0.765905	0.886563	1.00784
ENSMUST00000134745.7	ENSMUSG00000020849	ENSMUST00000134745.7	Ywhae	tyrosine 3-monooxygenase/tryptophan 5-monooxygenase activation protein, epsilon polypeptide [Source:MGI Symbol;Acc:MGI:894689]	599	7468	5019	4098	4326	3778	3804	0.00124404	0.719335	0.0384133	0.760477	0.818526	1.0572
ENSMUST00000153038.7	ENSMUSG00000020849	ENSMUST00000153038.7	Ywhae	tyrosine 3-monooxygenase/tryptophan 5-monooxygenase activation protein, epsilon polypeptide [Source:MGI Symbol;Acc:MGI:894689]	738	11316	7063	6333	6535	5106	5052	0.00708355	0.747569	0.00628588	0.693007	0.816849	0.927014
ENSMUST00000131398.1	ENSMUSG00000020849	ENSMUST00000131398.1	Ywhae	tyrosine 3-monooxygenase/tryptophan 5-monooxygenase activation protein, epsilon polypeptide [Source:MGI Symbol;Acc:MGI:894689]	461	2144	1395	1235	1201	999	893	0.000434359	0.733928	0.00339036	0.668077	0.770998	0.910275
ENSMUST00000155057.1	ENSMUSG00000020849	ENSMUST00000155057.1	Ywhae	tyrosine 3-monooxygenase/tryptophan 5-monooxygenase activation protein, epsilon polypeptide [Source:MGI Symbol;Acc:MGI:894689]	815	6981	4459	3968	4062	3204	3039	0.00242942	0.74905	0.00649925	0.683214	0.773864	0.912107
ENSMUST00000204653.2	ENSMUSG00000030057	ENSMUST00000204653.2	Cnbp	cellular nucleic acid binding protein [Source:MGI Symbol;Acc:MGI:88431]	2175	26401	12043	12516	13872	12844	11700	0.0152253	0.737993	0.0954743	0.803943	0.772739	1.08936
ENSMUST00000204890.2	ENSMUSG00000030057	ENSMUST00000204890.2	Cnbp	cellular nucleic acid binding protein [Source:MGI Symbol;Acc:MGI:88431]	1614	18699	8787	9062	9917	9464	8591	0.007206	0.74189	0.09908	0.826624	0.709634	1.11421
ENSMUST00000113619.7	ENSMUSG00000030057	ENSMUST00000113619.7	Cnbp	cellular nucleic acid binding protein [Source:MGI Symbol;Acc:MGI:88431]	1661	23425	11583	11231	13081	12038	10899	0.0135269	0.745821	0.124505	0.823629	0.738395	1.10432
ENSMUST00000113617.2	ENSMUSG00000030057	ENSMUST00000113617.2	Cnbp	cellular nucleic acid binding protein [Source:MGI Symbol;Acc:MGI:88431]	952	7173	3287	3317	3707	3157	2908	0.000328521	0.721972	0.015273	0.730278	0.880039	1.0115
ENSMUST00000141961.3	ENSMUSG00000030057	ENSMUST00000141961.3	Cnbp	cellular nucleic acid binding protein [Source:MGI Symbol;Acc:MGI:88431]	915	2762	1238	1295	1572	1303	1279	0.000897356	0.771492	0.0571162	0.814609	0.815526	1.05589
ENSMUST00000204596.1	ENSMUSG00000030057	ENSMUST00000204596.1	Cnbp	cellular nucleic acid binding protein [Source:MGI Symbol;Acc:MGI:88431]	911	3983	1611	1535	1779	1753	1507	5.13986e-07	0.638635	0.00740282	0.734453	0.564167	1.15004
ENSMUST00000134851.2	ENSMUSG00000030057	ENSMUST00000134851.2	Cnbp	cellular nucleic acid binding protein [Source:MGI Symbol;Acc:MGI:88431]	985	1552	612	626	811	759	652	9.43774e-05	0.716872	0.0673786	0.822113	0.603371	1.14681
ENSMUST00000204104.1	ENSMUSG00000030057	ENSMUST00000204104.1	Cnbp	cellular nucleic acid binding protein [Source:MGI Symbol;Acc:MGI:88431]	690	43	51	31	46	43	53	0.405533	0.865248	0.778046	1.26965	0.578035	1.46739
ENSMUST00000032138.14	ENSMUSG00000030057	ENSMUST00000032138.14	Cnbp	cellular nucleic acid binding protein [Source:MGI Symbol;Acc:MGI:88431]	2178	24795	11756	11736	13323	12616	11034	0.0127027	0.736725	0.110074	0.813358	0.738253	1.10402
ENSMUST00000149737.7	ENSMUSG00000026155	ENSMUST00000149737.7	Smap1	small ArfGAP 1 [Source:MGI Symbol;Acc:MGI:2138261]	1864	113	308	346	307	242	264	0.126137	1.60459	0.511226	1.46557	0.808858	0.913361
ENSMUST00000027339.13	ENSMUSG00000026155	ENSMUST00000027339.13	Smap1	small ArfGAP 1 [Source:MGI Symbol;Acc:MGI:2138261]	2289	551	1066	1566	1296	1028	939	0.00626318	1.84135	0.388353	1.48608	0.378566	0.807062
ENSMUST00000136506.1	ENSMUSG00000026155	ENSMUST00000136506.1	Smap1	small ArfGAP 1 [Source:MGI Symbol;Acc:MGI:2138261]	445	23	36	51	35	44	29	0.506515	1.52044	0.671897	1.50598	0.926387	0.990487
ENSMUST00000129254.7	ENSMUSG00000026155	ENSMUST00000129254.7	Smap1	small ArfGAP 1 [Source:MGI Symbol;Acc:MGI:2138261]	1365	179	354	480	456	340	332	0.0263859	1.82837	0.41811	1.54213	0.627096	0.843444
ENSMUST00000148710.7	ENSMUSG00000026155	ENSMUST00000148710.7	Smap1	small ArfGAP 1 [Source:MGI Symbol;Acc:MGI:2138261]	809	67	152	173	157	154	115	0.263848	1.56419	0.554535	1.48871	0.880727	0.951741
ENSMUST00000141330.7	ENSMUSG00000026155	ENSMUST00000141330.7	Smap1	small ArfGAP 1 [Source:MGI Symbol;Acc:MGI:2138261]	923	60	79	98	84	76	81	0.532243	1.37338	0.701187	1.39607	0.891419	1.01652
ENSMUST00000133398.1	ENSMUSG00000026155	ENSMUST00000133398.1	Smap1	small ArfGAP 1 [Source:MGI Symbol;Acc:MGI:2138261]	1271	72	151	214	156	119	120	0.145906	1.72158	0.705809	1.31047	0.523284	0.761205
ENSMUST00000027581.6	ENSMUSG00000026343	ENSMUST00000027581.6	Gpr39	G protein-coupled receptor 39 [Source:MGI Symbol;Acc:MGI:1918361]	2691	0	6	8	10	2	0	0.3518	3.04264	0.662562	0.376932	0.35921	0.123883
ENSMUST00000233605.1	ENSMUSG00000060245	ENSMUST00000233605.1	Vmn1r228	vomeronasal 1 receptor 228 [Source:MGI Symbol;Acc:MGI:2159624]	3740	1	0	1	0	1	1	0.696991	1.08569	0.732487	2.59677	0.854816	2.3918
ENSMUST00000232812.1	ENSMUSG00000060245	ENSMUST00000232812.1	Vmn1r228	vomeronasal 1 receptor 228 [Source:MGI Symbol;Acc:MGI:2159624]	3717	2	0	0	4	1	2	0.696982	2.2488	0.81966	1.97953	0.926375	0.880261
ENSMUST00000233186.1	ENSMUSG00000060245	ENSMUST00000233186.1	Vmn1r228	vomeronasal 1 receptor 228 [Source:MGI Symbol;Acc:MGI:2159624]	3786	1	2	2	8	0	2	0.453796	3.5078	0.81965	0.855887	0.674482	0.243995
ENSMUST00000064462.4	ENSMUSG00000001076	ENSMUST00000064462.4	C1ql4	complement component 1, q subcomponent-like 4 [Source:MGI Symbol;Acc:MGI:3579909]	1474	53	62	110	113	103	79	0.117791	2.04238	0.362786	1.94534	0.886624	0.952485
ENSMUST00000076084.5	ENSMUSG00000027317	ENSMUST00000076084.5	Ppp1r14d	protein phosphatase 1, regulatory inhibitor subunit 14D [Source:MGI Symbol;Acc:MGI:1919362]	787	89	26	60	66	50	41	0.628473	1.18715	0.655754	1.00165	0.820889	0.843746
ENSMUST00000110820.2	ENSMUSG00000027317	ENSMUST00000110820.2	Ppp1r14d	protein phosphatase 1, regulatory inhibitor subunit 14D [Source:MGI Symbol;Acc:MGI:1919362]	790	28	15	15	29	17	14	0.624337	1.10181	0.672187	0.902715	0.854711	0.819302
ENSMUST00000200351.1	ENSMUSG00000037400	ENSMUST00000200351.1	Atp11b	ATPase, class VI, type 11B [Source:MGI Symbol;Acc:MGI:1923545]	1906	15	45	25	17	15	20	0.35349	0.721352	0.536279	0.713646	0.926364	0.989317
ENSMUST00000200445.4	ENSMUSG00000037400	ENSMUST00000200445.4	Atp11b	ATPase, class VI, type 11B [Source:MGI Symbol;Acc:MGI:1923545]	3028	476	814	583	584	318	455	0.284879	0.945026	0.0944468	0.741892	0.372687	0.785049
ENSMUST00000196700.4	ENSMUSG00000037400	ENSMUST00000196700.4	Atp11b	ATPase, class VI, type 11B [Source:MGI Symbol;Acc:MGI:1923545]	6322	1031	1410	1136	1060	677	757	0.205786	0.943563	0.0319818	0.726381	0.233938	0.769827
ENSMUST00000029257.14	ENSMUSG00000037400	ENSMUST00000029257.14	Atp11b	ATPase, class VI, type 11B [Source:MGI Symbol;Acc:MGI:1923545]	4868	1285	1666	1378	1145	760	863	0.113759	0.896829	0.0095598	0.681069	0.175738	0.759418
ENSMUST00000199892.4	ENSMUSG00000037400	ENSMUST00000199892.4	Atp11b	ATPase, class VI, type 11B [Source:MGI Symbol;Acc:MGI:1923545]	776	89	122	81	123	38	67	0.51466	1.01826	0.158498	0.621931	0.282536	0.610778
ENSMUST00000198599.1	ENSMUSG00000037400	ENSMUST00000198599.1	Atp11b	ATPase, class VI, type 11B [Source:MGI Symbol;Acc:MGI:1923545]	4102	806	1067	894	827	498	513	0.259027	0.964312	0.0141606	0.666536	0.0595426	0.691203
ENSMUST00000196965.1	ENSMUSG00000037400	ENSMUST00000196965.1	Atp11b	ATPase, class VI, type 11B [Source:MGI Symbol;Acc:MGI:1923545]	648	38	38	37	15	8	18	0.27838	0.717588	0.121567	0.432756	0.648275	0.60307
ENSMUST00000197003.1	ENSMUSG00000037400	ENSMUST00000197003.1	Atp11b	ATPase, class VI, type 11B [Source:MGI Symbol;Acc:MGI:1923545]	638	2	5	1	6	0	2	0.649547	1.0501	0.608863	0.365306	0.806647	0.347876
ENSMUST00000196409.1	ENSMUSG00000037400	ENSMUST00000196409.1	Atp11b	ATPase, class VI, type 11B [Source:MGI Symbol;Acc:MGI:1923545]	1918	237	283	230	228	214	156	0.270279	0.926966	0.422678	0.873154	0.869898	0.941949
ENSMUST00000211902.1	ENSMUSG00000037400	ENSMUST00000211902.1	Atp11b	ATPase, class VI, type 11B [Source:MGI Symbol;Acc:MGI:1923545]	509	4	2	2	1	0	0	0.457875	0.533009	0.270927	0	0.856763	0
ENSMUST00000197764.1	ENSMUSG00000037400	ENSMUST00000197764.1	Atp11b	ATPase, class VI, type 11B [Source:MGI Symbol;Acc:MGI:1923545]	621	40	40	46	30	10	21	0.56098	1.00008	0.167013	0.489474	0.370374	0.489435
ENSMUST00000108987.7	ENSMUSG00000018398	ENSMUST00000108987.7	Sept8	septin 8 [Source:MGI Symbol;Acc:MGI:894310]	4436	117	310	546	460	307	334	0.000269823	2.43733	0.188493	1.83125	0.278449	0.751333
ENSMUST00000121334.7	ENSMUSG00000018398	ENSMUST00000121334.7	Sept8	septin 8 [Source:MGI Symbol;Acc:MGI:894310]	2801	13	70	115	106	55	72	0.0136064	2.72923	0.430213	1.85625	0.432962	0.680136
ENSMUST00000117061.7	ENSMUSG00000018398	ENSMUST00000117061.7	Sept8	septin 8 [Source:MGI Symbol;Acc:MGI:894310]	4563	97	261	535	448	330	294	2.12529e-05	2.83974	0.0767096	2.11529	0.273355	0.74489
ENSMUST00000120878.8	ENSMUSG00000018398	ENSMUST00000120878.8	Sept8	septin 8 [Source:MGI Symbol;Acc:MGI:894310]	1806	36	55	180	115	77	54	0.00152839	3.38112	0.500901	1.75566	0.0433536	0.519255
ENSMUST00000147912.1	ENSMUSG00000018398	ENSMUST00000147912.1	Sept8	septin 8 [Source:MGI Symbol;Acc:MGI:894310]	1742	23	63	115	94	71	70	0.0292976	2.51208	0.364508	1.99408	0.70542	0.793795
ENSMUST00000145927.1	ENSMUSG00000018398	ENSMUST00000145927.1	Sept8	septin 8 [Source:MGI Symbol;Acc:MGI:894310]	737	14	7	37	8	10	8	0.337039	2.27181	0.775847	1.07399	0.537017	0.472748
ENSMUST00000109424.3	ENSMUSG00000022382	ENSMUST00000109424.3	Wnt7b	wingless-type MMTV integration site family, member 7B [Source:MGI Symbol;Acc:MGI:98962]	3134	42	57	75	61	8	14	0.514934	1.43933	0.00969655	0.277742	0.000286636	0.192966
ENSMUST00000023015.14	ENSMUSG00000022382	ENSMUST00000023015.14	Wnt7b	wingless-type MMTV integration site family, member 7B [Source:MGI Symbol;Acc:MGI:98962]	3365	32	90	121	86	14	18	0.198816	1.75098	0.0148719	0.320948	2.18429e-06	0.183296
ENSMUST00000229495.1	ENSMUSG00000022382	ENSMUST00000229495.1	Wnt7b	wingless-type MMTV integration site family, member 7B [Source:MGI Symbol;Acc:MGI:98962]	3125	16	54	70	79	10	6	0.122988	2.19913	0.0368965	0.273759	4.21492e-06	0.124486
ENSMUST00000167968.8	ENSMUSG00000022382	ENSMUST00000167968.8	Wnt7b	wingless-type MMTV integration site family, member 7B [Source:MGI Symbol;Acc:MGI:98962]	3400	16	48	51	40	4	19	0.506958	1.46704	0.201102	0.450603	0.0483767	0.307151
ENSMUST00000229191.1	ENSMUSG00000022382	ENSMUST00000229191.1	Wnt7b	wingless-type MMTV integration site family, member 7B [Source:MGI Symbol;Acc:MGI:98962]	2521	13	20	36	56	2	10	0.0899793	2.92968	0.355366	0.461965	0.00159605	0.157684
ENSMUST00000228925.1	ENSMUSG00000022129	ENSMUST00000228925.1	Dct	dopachrome tautomerase [Source:MGI Symbol;Acc:MGI:102563]	3459	144	93	104	132	106	133	0.503759	1.06438	0.788101	1.2709	0.712515	1.19403
ENSMUST00000044565.14	ENSMUSG00000040690	ENSMUST00000044565.14	Col16a1	collagen, type XVI, alpha 1 [Source:MGI Symbol;Acc:MGI:1095396]	5206	2	1	0	2	19	2	0.621192	0.727372	0.186129	8.46773	0.0765877	11.6415
ENSMUST00000143432.7	ENSMUSG00000040690	ENSMUST00000143432.7	Col16a1	collagen, type XVI, alpha 1 [Source:MGI Symbol;Acc:MGI:1095396]	5138	2	0	2	0	4	4	0.696974	1.08569	0.549638	5.19354	0.528816	4.78361
ENSMUST00000163643.2	ENSMUSG00000006276	ENSMUST00000163643.2	Eps15l1	epidermal growth factor receptor pathway substrate 15-like 1 [Source:MGI Symbol;Acc:MGI:104582]	3129	496	857	845	676	487	556	0.646968	1.17179	0.517601	0.949045	0.448081	0.809907
ENSMUST00000212121.1	ENSMUSG00000006276	ENSMUST00000212121.1	Eps15l1	epidermal growth factor receptor pathway substrate 15-like 1 [Source:MGI Symbol;Acc:MGI:104582]	2686	367	604	639	485	410	353	0.607065	1.20725	0.563003	0.96166	0.440243	0.79657
ENSMUST00000212257.1	ENSMUSG00000006276	ENSMUST00000212257.1	Eps15l1	epidermal growth factor receptor pathway substrate 15-like 1 [Source:MGI Symbol;Acc:MGI:104582]	1029	57	96	76	43	37	64	0.297469	0.808781	0.509111	0.821145	0.926353	1.01529
ENSMUST00000212950.1	ENSMUSG00000006276	ENSMUST00000212950.1	Eps15l1	epidermal growth factor receptor pathway substrate 15-like 1 [Source:MGI Symbol;Acc:MGI:104582]	2620	352	653	652	480	501	474	0.63987	1.17159	0.775263	1.18719	0.886933	1.01332
ENSMUST00000212590.1	ENSMUSG00000006276	ENSMUST00000212590.1	Eps15l1	epidermal growth factor receptor pathway substrate 15-like 1 [Source:MGI Symbol;Acc:MGI:104582]	3376	629	1322	1526	1223	1100	1069	0.150505	1.46313	0.545896	1.35808	0.805637	0.928198
ENSMUST00000211977.1	ENSMUSG00000006276	ENSMUST00000211977.1	Eps15l1	epidermal growth factor receptor pathway substrate 15-like 1 [Source:MGI Symbol;Acc:MGI:104582]	1641	17	18	15	14	22	28	0.517854	0.873855	0.609477	1.78178	0.420713	2.03899
ENSMUST00000079041.6	ENSMUSG00000060181	ENSMUST00000079041.6	Slc35e3	solute carrier family 35, member E3 [Source:MGI Symbol;Acc:MGI:2448489]	3489	315	1208	1561	1315	1269	987	0.00114318	1.94237	0.0735669	1.78187	0.792146	0.917367
ENSMUST00000219482.1	ENSMUSG00000060181	ENSMUST00000219482.1	Slc35e3	solute carrier family 35, member E3 [Source:MGI Symbol;Acc:MGI:2448489]	666	6	16	28	19	18	25	0.328708	2.20579	0.450701	2.39818	0.876291	1.08722
ENSMUST00000056073.13	ENSMUSG00000039543	ENSMUST00000056073.13	Cfap70	cilia and flagella associated protein 70 [Source:MGI Symbol;Acc:MGI:1923920]	3615	12	13	16	30	16	18	0.416817	1.95111	0.681408	1.69033	0.875262	0.866344
ENSMUST00000022349.13	ENSMUSG00000039543	ENSMUST00000022349.13	Cfap70	cilia and flagella associated protein 70 [Source:MGI Symbol;Acc:MGI:1923920]	3549	12	16	26	22	17	11	0.447783	1.79744	0.795041	1.22073	0.757719	0.679153
ENSMUST00000022348.14	ENSMUSG00000039543	ENSMUST00000022348.14	Cfap70	cilia and flagella associated protein 70 [Source:MGI Symbol;Acc:MGI:1923920]	3469	14	12	15	28	10	35	0.489528	1.76267	0.519996	2.21494	0.814518	1.25658
ENSMUST00000141432.7	ENSMUSG00000039543	ENSMUST00000141432.7	Cfap70	cilia and flagella associated protein 70 [Source:MGI Symbol;Acc:MGI:1923920]	1630	22	7	9	14	2	5	0.488595	0.860706	0.191441	0.313086	0.578853	0.363755
ENSMUST00000143940.1	ENSMUSG00000039543	ENSMUST00000143940.1	Cfap70	cilia and flagella associated protein 70 [Source:MGI Symbol;Acc:MGI:1923920]	409	17	1	3	15	2	11	0.622117	1.11228	0.730208	0.964766	0.892871	0.867373
ENSMUST00000021135.4	ENSMUSG00000020783	ENSMUST00000021135.4	Ncbp3	nuclear cap binding subunit 3 [Source:MGI Symbol;Acc:MGI:1914124]	12106	2769	3482	6551	5984	5023	4532	0.00193574	2.10659	0.095283	1.88345	0.736806	0.894073
ENSMUST00000144262.7	ENSMUSG00000020783	ENSMUST00000144262.7	Ncbp3	nuclear cap binding subunit 3 [Source:MGI Symbol;Acc:MGI:1914124]	2443	62	47	54	68	47	30	0.666513	1.1922	0.591456	0.872737	0.695818	0.732041
ENSMUST00000151823.1	ENSMUSG00000020783	ENSMUST00000151823.1	Ncbp3	nuclear cap binding subunit 3 [Source:MGI Symbol;Acc:MGI:1914124]	3591	55	68	69	36	45	38	0.429801	0.892884	0.54584	0.830418	0.880853	0.930039
ENSMUST00000028859.7	ENSMUSG00000027380	ENSMUST00000028859.7	Acoxl	acyl-Coenzyme A oxidase-like [Source:MGI Symbol;Acc:MGI:1921371]	2842	24	38	3	6	14	38	0.000281166	0.152763	0.750255	1.05446	0.00485119	6.90259
ENSMUST00000126410.1	ENSMUSG00000027380	ENSMUST00000126410.1	Acoxl	acyl-Coenzyme A oxidase-like [Source:MGI Symbol;Acc:MGI:1921371]	531	14	2	2	2	3	0	0.154194	0.273132	0.315426	0.22884	0.926341	0.837839
ENSMUST00000110344.1	ENSMUSG00000027380	ENSMUST00000110344.1	Acoxl	acyl-Coenzyme A oxidase-like [Source:MGI Symbol;Acc:MGI:1921371]	1573	8	4	2	2	6	11	0.274445	0.357426	0.703071	1.81067	0.35907	5.06587
ENSMUST00000059986.2	ENSMUSG00000044164	ENSMUST00000059986.2	Rnf182	ring finger protein 182 [Source:MGI Symbol;Acc:MGI:3045355]	3544	15	28	17	8	18	4	0.281348	0.602453	0.495639	0.607229	0.897231	1.00793
ENSMUST00000163153.8	ENSMUSG00000032050	ENSMUST00000163153.8	Rdx	radixin [Source:MGI Symbol;Acc:MGI:97887]	4131	5583	5178	4826	4580	3521	3863	0.154533	0.924668	0.192496	0.85523	0.799032	0.924905
ENSMUST00000000590.15	ENSMUSG00000032050	ENSMUST00000000590.15	Rdx	radixin [Source:MGI Symbol;Acc:MGI:97887]	4380	5716	5706	4729	4793	3680	4037	0.0940333	0.880986	0.172568	0.840714	0.854633	0.954288
ENSMUST00000238858.1	ENSMUSG00000032050	ENSMUST00000238858.1	Rdx	radixin [Source:MGI Symbol;Acc:MGI:97887]	2163	1680	1572	1331	1349	990	1244	0.045599	0.872134	0.182622	0.858869	0.890213	0.98479
ENSMUST00000061352.10	ENSMUSG00000032050	ENSMUST00000061352.10	Rdx	radixin [Source:MGI Symbol;Acc:MGI:97887]	1502	712	769	673	652	407	583	0.195196	0.94346	0.191468	0.835737	0.714016	0.885822
ENSMUST00000193931.1	ENSMUSG00000026494	ENSMUST00000193931.1	Kif26b	kinesin family member 26B [Source:MGI Symbol;Acc:MGI:2447076]	2135	2	0	2	0	1	4	0.696965	1.08569	0.644457	3.34183	0.78007	3.07806
ENSMUST00000161017.7	ENSMUSG00000026494	ENSMUST00000161017.7	Kif26b	kinesin family member 26B [Source:MGI Symbol;Acc:MGI:2447076]	13749	6	12	21	32	8	94	0.153958	3.07748	0.00856486	7.2215	0.107485	2.34656
ENSMUST00000160789.1	ENSMUSG00000026494	ENSMUST00000160789.1	Kif26b	kinesin family member 26B [Source:MGI Symbol;Acc:MGI:2447076]	6216	0	4	10	2	2	10	0.445014	3.00127	0.489239	3.68512	0.876289	1.22785
ENSMUST00000035301.6	ENSMUSG00000039105	ENSMUST00000035301.6	Atp6v1g1	ATPase, H+ transporting, lysosomal V1 subunit G1 [Source:MGI Symbol;Acc:MGI:1913540]	1135	13455	5919	4673	5305	4904	3838	1.21429e-06	0.554229	3.11508e-05	0.566478	0.86342	1.0221
ENSMUST00000033888.4	ENSMUSG00000040197	ENSMUST00000033888.4	Cd209e	CD209e antigen [Source:MGI Symbol;Acc:MGI:2157948]	1802	4	6	12	22	8	13	0.203437	3.5796	0.528696	2.61473	0.826506	0.730452
ENSMUST00000055159.7	ENSMUSG00000043157	ENSMUST00000055159.7	Arl11	ADP-ribosylation factor-like 11 [Source:MGI Symbol;Acc:MGI:2444054]	1482	4	4	21	4	0	2	0.292684	3.26259	0.488017	0.325647	0.156121	0.0998124
ENSMUST00000224727.1	ENSMUSG00000043157	ENSMUST00000224727.1	Arl11	ADP-ribosylation factor-like 11 [Source:MGI Symbol;Acc:MGI:2444054]	2095	2	10	15	11	10	15	0.417504	2.21833	0.5073	2.53771	0.877278	1.14397
ENSMUST00000110003.8	ENSMUSG00000074895	ENSMUST00000110003.8	Eif4e1b	eukaryotic translation initiation factor 4E family member 1B [Source:MGI Symbol;Acc:MGI:2685119]	2131	6	7	3	6	7	12	0.529903	0.733298	0.685972	1.83179	0.589446	2.49802
ENSMUST00000132728.7	ENSMUSG00000074895	ENSMUST00000132728.7	Eif4e1b	eukaryotic translation initiation factor 4E family member 1B [Source:MGI Symbol;Acc:MGI:2685119]	1897	8	0	4	2	3	9	0.566562	0.823947	0.703081	1.99551	0.71579	2.42189
ENSMUST00000141398.1	ENSMUSG00000074895	ENSMUST00000141398.1	Eif4e1b	eukaryotic translation initiation factor 4E family member 1B [Source:MGI Symbol;Acc:MGI:2685119]	727	1	3	2	0	1	4	0.484251	0.507922	0.769752	1.56341	0.780052	3.07806
ENSMUST00000139184.7	ENSMUSG00000074895	ENSMUST00000139184.7	Eif4e1b	eukaryotic translation initiation factor 4E family member 1B [Source:MGI Symbol;Acc:MGI:2685119]	668	0	3	1	1	0	4	0.62078	0.674829	0.762596	1.66385	0.828093	2.46559
ENSMUST00000132415.7	ENSMUSG00000074895	ENSMUST00000132415.7	Eif4e1b	eukaryotic translation initiation factor 4E family member 1B [Source:MGI Symbol;Acc:MGI:2685119]	501	1	2	7	1	1	0	0.55345	2.74058	0.747652	0.387788	0.606886	0.141498
ENSMUST00000126525.7	ENSMUSG00000074895	ENSMUST00000126525.7	Eif4e1b	eukaryotic translation initiation factor 4E family member 1B [Source:MGI Symbol;Acc:MGI:2685119]	652	1	1	3	1	2	2	0.696957	2.09472	0.704101	2.48295	0.877951	1.18534
ENSMUST00000114318.9	ENSMUSG00000026959	ENSMUST00000114318.9	Grin1	glutamate receptor, ionotropic, NMDA1 (zeta 1) [Source:MGI Symbol;Acc:MGI:95819]	3920	19	22	2	2	0	3	0.000965997	0.102755	0.00921345	0.0950066	0.92633	0.924598
ENSMUST00000114310.9	ENSMUSG00000026959	ENSMUST00000114310.9	Grin1	glutamate receptor, ionotropic, NMDA1 (zeta 1) [Source:MGI Symbol;Acc:MGI:95819]	4276	23	26	0	5	2	2	0.000399999	0.109412	0.00443647	0.101074	0.926318	0.923787
ENSMUST00000114308.9	ENSMUSG00000026959	ENSMUST00000114308.9	Grin1	glutamate receptor, ionotropic, NMDA1 (zeta 1) [Source:MGI Symbol;Acc:MGI:95819]	4165	26	24	2	4	0	4	0.000498938	0.127758	0.00265724	0.10439	0.926307	0.817094
ENSMUST00000114317.9	ENSMUSG00000026959	ENSMUST00000114317.9	Grin1	glutamate receptor, ionotropic, NMDA1 (zeta 1) [Source:MGI Symbol;Acc:MGI:95819]	3809	21	17	4	4	2	6	0.0185248	0.223476	0.103544	0.269037	0.88666	1.20388
ENSMUST00000028335.12	ENSMUSG00000026959	ENSMUST00000028335.12	Grin1	glutamate receptor, ionotropic, NMDA1 (zeta 1) [Source:MGI Symbol;Acc:MGI:95819]	4238	17	18	8	10	6	6	0.228618	0.543777	0.308292	0.425116	0.879165	0.781784
ENSMUST00000114314.9	ENSMUSG00000026959	ENSMUST00000114314.9	Grin1	glutamate receptor, ionotropic, NMDA1 (zeta 1) [Source:MGI Symbol;Acc:MGI:95819]	3882	29	15	4	6	0	8	0.00956134	0.244389	0.0496232	0.240184	0.926295	0.982795
ENSMUST00000114307.7	ENSMUSG00000026959	ENSMUST00000114307.7	Grin1	glutamate receptor, ionotropic, NMDA1 (zeta 1) [Source:MGI Symbol;Acc:MGI:95819]	4127	22	16	2	9	2	4	0.0420185	0.311425	0.0576351	0.200627	0.84658	0.644222
ENSMUST00000114312.1	ENSMUSG00000026959	ENSMUST00000114312.1	Grin1	glutamate receptor, ionotropic, NMDA1 (zeta 1) [Source:MGI Symbol;Acc:MGI:95819]	3838	25	14	2	2	0	6	0.00125999	0.109727	0.048952	0.202907	0.813289	1.8492
ENSMUST00000155627.1	ENSMUSG00000026959	ENSMUST00000155627.1	Grin1	glutamate receptor, ionotropic, NMDA1 (zeta 1) [Source:MGI Symbol;Acc:MGI:95819]	3437	10	4	0	1	0	3	0.0577024	0.0782643	0.384729	0.28447	0.798392	3.63473
ENSMUST00000144402.1	ENSMUSG00000026959	ENSMUST00000144402.1	Grin1	glutamate receptor, ionotropic, NMDA1 (zeta 1) [Source:MGI Symbol;Acc:MGI:95819]	3024	8	10	16	13	17	20	0.551781	1.691	0.442065	2.54969	0.719666	1.5078
ENSMUST00000034478.2	ENSMUSG00000031995	ENSMUST00000034478.2	St14	suppression of tumorigenicity 14 (colon carcinoma) [Source:MGI Symbol;Acc:MGI:1338881]	3259	1844	2736	2411	2017	1059	845	0.393829	1.01132	1.58398e-05	0.508906	4.11826e-07	0.50321
ENSMUST00000148789.7	ENSMUSG00000031995	ENSMUST00000148789.7	St14	suppression of tumorigenicity 14 (colon carcinoma) [Source:MGI Symbol;Acc:MGI:1338881]	2686	238	445	315	325	119	132	0.399315	0.977377	0.000309631	0.451404	0.000176005	0.461852
ENSMUST00000217404.1	ENSMUSG00000031995	ENSMUST00000217404.1	St14	suppression of tumorigenicity 14 (colon carcinoma) [Source:MGI Symbol;Acc:MGI:1338881]	3550	101	108	147	176	180	196	0.282448	1.63312	0.139817	2.23486	0.353928	1.36847
ENSMUST00000133904.1	ENSMUSG00000031995	ENSMUST00000133904.1	St14	suppression of tumorigenicity 14 (colon carcinoma) [Source:MGI Symbol;Acc:MGI:1338881]	422	12	10	2	6	2	8	0.188762	0.389138	0.53519	0.583298	0.825109	1.49895
ENSMUST00000214418.1	ENSMUSG00000031995	ENSMUST00000214418.1	St14	suppression of tumorigenicity 14 (colon carcinoma) [Source:MGI Symbol;Acc:MGI:1338881]	686	56	49	51	47	11	2	0.514637	0.988354	0.000183217	0.148903	0.0010412	0.150658
ENSMUST00000123557.1	ENSMUSG00000031995	ENSMUST00000123557.1	St14	suppression of tumorigenicity 14 (colon carcinoma) [Source:MGI Symbol;Acc:MGI:1338881]	1064	93	153	114	103	48	33	0.392445	0.921374	0.00627759	0.400767	0.0228778	0.434967
ENSMUST00000202730.3	ENSMUSG00000094719	ENSMUST00000202730.3	Gm5108	predicted gene 5108 [Source:MGI Symbol;Acc:MGI:3645064]	543	3	1	5	2	5	3	0.644384	1.87631	0.651076	2.50734	0.866126	1.33631
ENSMUST00000201736.3	ENSMUSG00000094719	ENSMUST00000201736.3	Gm5108	predicted gene 5108 [Source:MGI Symbol;Acc:MGI:3645064]	278	1	1	1	1	1	0	0.696948	1.05661	0.81964	0.59018	0.926284	0.558559
ENSMUST00000177891.1	ENSMUSG00000094719	ENSMUST00000177891.1	Gm5108	predicted gene 5108 [Source:MGI Symbol;Acc:MGI:3645064]	543	0	2	4	1	1	4	0.574986	2.50402	0.645473	3.06118	0.879757	1.22251
ENSMUST00000200682.1	ENSMUSG00000037355	ENSMUST00000200682.1	Uvssa	UV stimulated scaffold protein A [Source:MGI Symbol;Acc:MGI:1918351]	3238	13	15	21	6	12	16	0.620713	1.00581	0.795049	1.2463	0.839198	1.2391
ENSMUST00000087864.11	ENSMUSG00000037355	ENSMUST00000087864.11	Uvssa	UV stimulated scaffold protein A [Source:MGI Symbol;Acc:MGI:1918351]	7326	16	32	32	24	20	20	0.664448	1.21192	0.759451	1.01966	0.8517	0.841361
ENSMUST00000202046.3	ENSMUSG00000037355	ENSMUST00000202046.3	Uvssa	UV stimulated scaffold protein A [Source:MGI Symbol;Acc:MGI:1918351]	7222	25	43	24	28	19	25	0.388973	0.799806	0.588807	0.799424	0.926273	0.999522
ENSMUST00000202816.1	ENSMUSG00000037355	ENSMUST00000202816.1	Uvssa	UV stimulated scaffold protein A [Source:MGI Symbol;Acc:MGI:1918351]	7165	21	52	44	11	17	27	0.390825	0.773318	0.527111	0.742831	0.891525	0.960576
ENSMUST00000217772.1	ENSMUSG00000108919	ENSMUST00000217772.1	Olfr1295	olfactory receptor 1295 [Source:MGI Symbol;Acc:MGI:3031129]	5539	9	7	15	17	4	7	0.435573	2.12719	0.724593	0.869737	0.54205	0.408867
ENSMUST00000044751.13	ENSMUSG00000039686	ENSMUST00000044751.13	Zer1	zyg-11 related, cell cycle regulator [Source:MGI Symbol;Acc:MGI:2442511]	4100	150	347	351	279	234	249	0.437488	1.31386	0.772322	1.18771	0.792806	0.903987
ENSMUST00000113677.2	ENSMUSG00000039686	ENSMUST00000113677.2	Zer1	zyg-11 related, cell cycle regulator [Source:MGI Symbol;Acc:MGI:2442511]	4189	119	431	328	346	272	274	0.474842	1.26401	0.733293	1.20276	0.867294	0.951547
ENSMUST00000152285.1	ENSMUSG00000039686	ENSMUST00000152285.1	Zer1	zyg-11 related, cell cycle regulator [Source:MGI Symbol;Acc:MGI:2442511]	721	2	12	3	7	22	4	0.540715	0.736937	0.558337	2.15941	0.37701	2.93025
ENSMUST00000152068.1	ENSMUSG00000039686	ENSMUST00000152068.1	Zer1	zyg-11 related, cell cycle regulator [Source:MGI Symbol;Acc:MGI:2442511]	880	2	12	4	0	0	5	0.22197	0.287598	0.540139	0.451087	0.84719	1.56847
ENSMUST00000154231.7	ENSMUSG00000039686	ENSMUST00000154231.7	Zer1	zyg-11 related, cell cycle regulator [Source:MGI Symbol;Acc:MGI:2442511]	3934	43	150	71	106	55	88	0.497006	0.949304	0.632508	0.908228	0.88326	0.95673
ENSMUST00000133354.1	ENSMUSG00000039686	ENSMUST00000133354.1	Zer1	zyg-11 related, cell cycle regulator [Source:MGI Symbol;Acc:MGI:2442511]	3765	36	76	91	85	61	66	0.318578	1.63382	0.696687	1.38873	0.795038	0.849989
ENSMUST00000139128.1	ENSMUSG00000039686	ENSMUST00000139128.1	Zer1	zyg-11 related, cell cycle regulator [Source:MGI Symbol;Acc:MGI:2442511]	3097	20	33	19	13	24	21	0.249668	0.629096	0.763143	1.03945	0.611836	1.65229
ENSMUST00000149818.1	ENSMUSG00000039686	ENSMUST00000149818.1	Zer1	zyg-11 related, cell cycle regulator [Source:MGI Symbol;Acc:MGI:2442511]	623	4	10	6	9	0	10	0.663126	1.1151	0.743701	0.913264	0.877486	0.818996
ENSMUST00000200585.4	ENSMUSG00000037225	ENSMUST00000200585.4	Fgf2	fibroblast growth factor 2 [Source:MGI Symbol;Acc:MGI:95516]	5973	24	7	8	10	20	28	0.300668	0.62985	0.57817	1.98579	0.150511	3.15279
ENSMUST00000021918.8	ENSMUSG00000021464	ENSMUST00000021918.8	Ror2	receptor tyrosine kinase-like orphan receptor 2 [Source:MGI Symbol;Acc:MGI:1347521]	3985	179	434	591	473	345	319	0.0228271	1.79765	0.639309	1.31814	0.218907	0.733255
ENSMUST00000130235.7	ENSMUSG00000021464	ENSMUST00000130235.7	Ror2	receptor tyrosine kinase-like orphan receptor 2 [Source:MGI Symbol;Acc:MGI:1347521]	3730	149	301	584	390	270	241	0.00114378	2.24575	0.603654	1.38531	0.0156589	0.61686
ENSMUST00000040880.8	ENSMUSG00000041205	ENSMUST00000040880.8	Map6d1	MAP6 domain containing 1 [Source:MGI Symbol;Acc:MGI:3607784]	3280	30	79	67	86	70	108	0.45987	1.45764	0.323338	2.00908	0.527105	1.37831
ENSMUST00000105256.9	ENSMUSG00000078429	ENSMUST00000105256.9	Ctdsp2	CTD (carboxy-terminal domain, RNA polymerase II, polypeptide A) small phosphatase 2 [Source:MGI Symbol;Acc:MGI:1098748]	4817	1679	5981	6598	5852	3870	3962	0.0295715	1.67432	0.666499	1.23957	0.150688	0.740342
ENSMUST00000219917.1	ENSMUSG00000078429	ENSMUST00000219917.1	Ctdsp2	CTD (carboxy-terminal domain, RNA polymerase II, polypeptide A) small phosphatase 2 [Source:MGI Symbol;Acc:MGI:1098748]	732	13	26	28	33	19	26	0.478698	1.63119	0.733461	1.42265	0.864365	0.872157
ENSMUST00000217738.1	ENSMUSG00000078429	ENSMUST00000217738.1	Ctdsp2	CTD (carboxy-terminal domain, RNA polymerase II, polypeptide A) small phosphatase 2 [Source:MGI Symbol;Acc:MGI:1098748]	723	89	223	254	199	166	119	0.266457	1.50257	0.79467	1.10405	0.425645	0.734773
ENSMUST00000105255.2	ENSMUSG00000078429	ENSMUST00000105255.2	Ctdsp2	CTD (carboxy-terminal domain, RNA polymerase II, polypeptide A) small phosphatase 2 [Source:MGI Symbol;Acc:MGI:1098748]	4136	1133	3671	4257	3695	2597	2448	0.0132347	1.7073	0.613972	1.27239	0.136635	0.745269
ENSMUST00000042227.14	ENSMUSG00000041623	ENSMUST00000042227.14	D11Wsu47e	DNA segment, Chr 11, Wayne State University 47, expressed [Source:MGI Symbol;Acc:MGI:106356]	2196	306	671	704	662	772	666	0.214168	1.45273	0.134064	1.7913	0.376775	1.23306
ENSMUST00000123466.1	ENSMUSG00000041623	ENSMUST00000123466.1	D11Wsu47e	DNA segment, Chr 11, Wayne State University 47, expressed [Source:MGI Symbol;Acc:MGI:106356]	794	33	46	44	23	46	47	0.473133	0.884813	0.691146	1.45178	0.470364	1.64078
ENSMUST00000106621.3	ENSMUSG00000041623	ENSMUST00000106621.3	D11Wsu47e	DNA segment, Chr 11, Wayne State University 47, expressed [Source:MGI Symbol;Acc:MGI:106356]	2062	345	769	785	726	697	646	0.26536	1.40868	0.431628	1.46937	0.843181	1.04308
ENSMUST00000153732.1	ENSMUSG00000041623	ENSMUST00000153732.1	D11Wsu47e	DNA segment, Chr 11, Wayne State University 47, expressed [Source:MGI Symbol;Acc:MGI:106356]	541	34	47	80	42	68	50	0.425075	1.5717	0.504601	1.78245	0.827829	1.13409
ENSMUST00000114143.9	ENSMUSG00000031399	ENSMUST00000114143.9	Fam3a	family with sequence similarity 3, member A [Source:MGI Symbol;Acc:MGI:1913544]	1899	154	144	191	129	136	85	0.630631	1.13243	0.536251	0.911572	0.673825	0.804969
ENSMUST00000015427.12	ENSMUSG00000031399	ENSMUST00000015427.12	Fam3a	family with sequence similarity 3, member A [Source:MGI Symbol;Acc:MGI:1913544]	1427	49	89	85	48	75	53	0.560336	1.00065	0.800266	1.12745	0.824243	1.12671
ENSMUST00000114142.7	ENSMUSG00000031399	ENSMUST00000114142.7	Fam3a	family with sequence similarity 3, member A [Source:MGI Symbol;Acc:MGI:1913544]	1586	32	48	56	52	60	49	0.543327	1.41311	0.562696	1.66848	0.798277	1.18071
ENSMUST00000114141.7	ENSMUSG00000031399	ENSMUST00000114141.7	Fam3a	family with sequence similarity 3, member A [Source:MGI Symbol;Acc:MGI:1913544]	1243	21	33	21	20	15	14	0.418817	0.794164	0.479056	0.659165	0.861149	0.830011
ENSMUST00000114139.7	ENSMUSG00000031399	ENSMUST00000114139.7	Fam3a	family with sequence similarity 3, member A [Source:MGI Symbol;Acc:MGI:1913544]	931	8	24	7	10	15	11	0.283922	0.550985	0.757053	0.97959	0.673192	1.77789
ENSMUST00000122894.7	ENSMUSG00000031399	ENSMUST00000122894.7	Fam3a	family with sequence similarity 3, member A [Source:MGI Symbol;Acc:MGI:1913544]	814	15	24	30	24	26	6	0.573224	1.44553	0.752852	0.977419	0.757111	0.676165
ENSMUST00000149218.7	ENSMUSG00000031399	ENSMUST00000149218.7	Fam3a	family with sequence similarity 3, member A [Source:MGI Symbol;Acc:MGI:1913544]	941	27	26	36	36	23	25	0.583751	1.43659	0.780124	1.12759	0.803676	0.784912
ENSMUST00000114138.7	ENSMUSG00000031399	ENSMUST00000114138.7	Fam3a	family with sequence similarity 3, member A [Source:MGI Symbol;Acc:MGI:1913544]	507	2	8	10	4	8	9	0.634284	1.43053	0.642715	2.06238	0.810094	1.44169
ENSMUST00000230669.1	ENSMUSG00000022476	ENSMUST00000230669.1	Polr3h	polymerase (RNA) III (DNA directed) polypeptide H [Source:MGI Symbol;Acc:MGI:1926179]	3030	917	526	522	598	475	538	0.0183416	0.830944	0.225049	0.884702	0.821967	1.0647
ENSMUST00000230066.1	ENSMUSG00000022476	ENSMUST00000230066.1	Polr3h	polymerase (RNA) III (DNA directed) polypeptide H [Source:MGI Symbol;Acc:MGI:1926179]	438	137	136	111	114	138	88	0.239893	0.871177	0.677108	1.01671	0.734687	1.16705
ENSMUST00000023113.6	ENSMUSG00000022476	ENSMUST00000023113.6	Polr3h	polymerase (RNA) III (DNA directed) polypeptide H [Source:MGI Symbol;Acc:MGI:1926179]	2542	2694	1759	1649	1749	1701	1451	0.00689002	0.814189	0.183143	0.883462	0.745777	1.08508
ENSMUST00000230050.1	ENSMUSG00000022476	ENSMUST00000230050.1	Polr3h	polymerase (RNA) III (DNA directed) polypeptide H [Source:MGI Symbol;Acc:MGI:1926179]	765	307	189	205	191	184	147	0.0993166	0.851947	0.269411	0.832607	0.90407	0.977299
ENSMUST00000230765.1	ENSMUSG00000022476	ENSMUST00000230765.1	Polr3h	polymerase (RNA) III (DNA directed) polypeptide H [Source:MGI Symbol;Acc:MGI:1926179]	1290	291	200	203	197	239	171	0.12737	0.867605	0.641301	1.03663	0.625532	1.19481
ENSMUST00000230842.1	ENSMUSG00000022476	ENSMUST00000230842.1	Polr3h	polymerase (RNA) III (DNA directed) polypeptide H [Source:MGI Symbol;Acc:MGI:1926179]	498	12	9	5	9	16	7	0.457317	0.712393	0.777548	1.34192	0.667769	1.88368
ENSMUST00000229402.1	ENSMUSG00000022476	ENSMUST00000229402.1	Polr3h	polymerase (RNA) III (DNA directed) polypeptide H [Source:MGI Symbol;Acc:MGI:1926179]	985	631	390	450	367	386	338	0.0443232	0.852815	0.279687	0.88664	0.856327	1.03966
ENSMUST00000185675.6	ENSMUSG00000032252	ENSMUST00000185675.6	Glce	glucuronyl C5-epimerase [Source:MGI Symbol;Acc:MGI:2136405]	4850	928	892	869	805	606	729	0.225337	0.972043	0.331079	0.915566	0.831956	0.941899
ENSMUST00000186514.1	ENSMUSG00000032252	ENSMUST00000186514.1	Glce	glucuronyl C5-epimerase [Source:MGI Symbol;Acc:MGI:2136405]	2097	189	223	196	252	127	154	0.638763	1.1473	0.387729	0.847672	0.425221	0.73884
ENSMUST00000185873.1	ENSMUSG00000032252	ENSMUST00000185873.1	Glce	glucuronyl C5-epimerase [Source:MGI Symbol;Acc:MGI:2136405]	317	10	4	5	5	5	3	0.504099	0.769172	0.681274	0.714098	0.926261	0.928398
ENSMUST00000185510.1	ENSMUSG00000032252	ENSMUST00000185510.1	Glce	glucuronyl C5-epimerase [Source:MGI Symbol;Acc:MGI:2136405]	1922	60	44	46	61	48	42	0.599297	1.09716	0.744078	1.0781	0.92625	0.982626
ENSMUST00000034785.7	ENSMUSG00000032252	ENSMUST00000034785.7	Glce	glucuronyl C5-epimerase [Source:MGI Symbol;Acc:MGI:2136405]	4626	740	875	848	749	598	518	0.434114	1.03989	0.252124	0.851737	0.491889	0.819064
ENSMUST00000003687.7	ENSMUSG00000021253	ENSMUST00000003687.7	Tgfb3	transforming growth factor, beta 3 [Source:MGI Symbol;Acc:MGI:98727]	3383	8	18	14	22	4	13	0.593016	1.44435	0.693107	0.819079	0.683374	0.567094
ENSMUST00000062528.8	ENSMUSG00000050840	ENSMUST00000062528.8	Cdh20	cadherin 20 [Source:MGI Symbol;Acc:MGI:1346069]	4012	3	8	14	10	12	5	0.435295	2.2537	0.675701	1.84303	0.873925	0.817779
ENSMUST00000146173.1	ENSMUSG00000038009	ENSMUST00000146173.1	Dnajc22	DnaJ heat shock protein family (Hsp40) member C22 [Source:MGI Symbol;Acc:MGI:1920028]	381	4	0	4	1	6	8	0.69694	1.36679	0.411155	4.5763	0.564877	3.3482
ENSMUST00000061295.6	ENSMUSG00000038009	ENSMUST00000061295.6	Dnajc22	DnaJ heat shock protein family (Hsp40) member C22 [Source:MGI Symbol;Acc:MGI:1920028]	1564	481	386	788	817	916	843	0.0163658	1.96607	0.00776293	2.52573	0.222787	1.28466
ENSMUST00000057975.7	ENSMUSG00000051444	ENSMUST00000057975.7	Bbs12	Bardet-Biedl syndrome 12 (human) [Source:MGI Symbol;Acc:MGI:2686651]	2433	459	142	150	106	118	108	7.48827e-08	0.459336	0.000123828	0.476851	0.878601	1.03813
ENSMUST00000108121.3	ENSMUSG00000051444	ENSMUST00000108121.3	Bbs12	Bardet-Biedl syndrome 12 (human) [Source:MGI Symbol;Acc:MGI:2686651]	2348	313	137	137	96	106	102	0.000141725	0.554917	0.0128268	0.583293	0.868521	1.05114
ENSMUST00000037260.7	ENSMUSG00000050846	ENSMUST00000037260.7	Zfp623	zinc finger protein 623 [Source:MGI Symbol;Acc:MGI:1926084]	2486	494	1032	924	886	760	803	0.536463	1.23373	0.700746	1.25392	0.881147	1.01637
ENSMUST00000071103.9	ENSMUSG00000037149	ENSMUST00000071103.9	Ddx1	DEAD (Asp-Glu-Ala-Asp) box polypeptide 1 [Source:MGI Symbol;Acc:MGI:2144727]	4842	9353	11564	9512	8861	7790	7132	0.241544	0.923249	0.275357	0.879658	0.859955	0.952785
ENSMUST00000221028.1	ENSMUSG00000037149	ENSMUST00000221028.1	Ddx1	DEAD (Asp-Glu-Ala-Asp) box polypeptide 1 [Source:MGI Symbol;Acc:MGI:2144727]	667	305	384	342	264	304	293	0.239911	0.922596	0.705378	1.06935	0.67304	1.15907
ENSMUST00000221623.1	ENSMUSG00000037149	ENSMUST00000221623.1	Ddx1	DEAD (Asp-Glu-Ala-Asp) box polypeptide 1 [Source:MGI Symbol;Acc:MGI:2144727]	724	685	760	706	600	499	520	0.226427	0.95145	0.290801	0.874374	0.801249	0.918991
ENSMUST00000056949.4	ENSMUSG00000046846	ENSMUST00000056949.4	Spesp1	sperm equatorial segment protein 1 [Source:MGI Symbol;Acc:MGI:1913962]	3042	10	14	102	62	106	73	0.000193637	7.1372	0.000286729	9.10875	0.644059	1.27624
ENSMUST00000149399.7	ENSMUSG00000009628	ENSMUST00000149399.7	Tex15	testis expressed gene 15 [Source:MGI Symbol;Acc:MGI:1934816]	706	1	0	6	12	4	1	0.078407	20.007	0.533504	6.30018	0.637479	0.314899
ENSMUST00000124496.7	ENSMUSG00000009628	ENSMUST00000124496.7	Tex15	testis expressed gene 15 [Source:MGI Symbol;Acc:MGI:1934816]	4014	15	10	77	71	19	52	0.00111597	6.30598	0.154764	3.63835	0.317384	0.576968
ENSMUST00000124501.1	ENSMUSG00000009628	ENSMUST00000124501.1	Tex15	testis expressed gene 15 [Source:MGI Symbol;Acc:MGI:1934816]	2626	18	17	84	77	28	53	0.00217873	4.8628	0.233927	2.92044	0.359072	0.600566
ENSMUST00000009772.7	ENSMUSG00000009628	ENSMUST00000009772.7	Tex15	testis expressed gene 15 [Source:MGI Symbol;Acc:MGI:1934816]	8405	61	70	325	318	118	236	3.35249e-07	5.16971	0.0120528	3.39963	0.0906885	0.657606
ENSMUST00000087316.5	ENSMUSG00000067276	ENSMUST00000087316.5	Capn6	calpain 6 [Source:MGI Symbol;Acc:MGI:1100850]	3561	4	2	25	19	26	13	0.0279029	7.84459	0.0620065	8.05485	0.890372	1.0268
ENSMUST00000151154.1	ENSMUSG00000067276	ENSMUST00000151154.1	Capn6	calpain 6 [Source:MGI Symbol;Acc:MGI:1100850]	4539	4	7	12	11	15	16	0.4593	2.18152	0.327678	3.46286	0.707911	1.58736
ENSMUST00000143134.7	ENSMUSG00000034387	ENSMUST00000143134.7	Ssu2	ssu-2 homolog (C. elegans) [Source:MGI Symbol;Acc:MGI:2443733]	1553	2	0	4	8	4	0	0.293315	6.66899	0.700888	2.46894	0.738468	0.370212
ENSMUST00000123254.1	ENSMUSG00000034387	ENSMUST00000123254.1	Ssu2	ssu-2 homolog (C. elegans) [Source:MGI Symbol;Acc:MGI:2443733]	844	0	0	2	4	6	6	0.281504	65535	0.132887	65535	0.715661	2.33628
ENSMUST00000108118.8	ENSMUSG00000050174	ENSMUST00000108118.8	Nudt6	nudix (nucleoside diphosphate linked moiety X)-type motif 6 [Source:MGI Symbol;Acc:MGI:2387618]	935	16	6	9	6	15	7	0.437487	0.732487	0.81963	1.24404	0.727973	1.69837
ENSMUST00000108117.2	ENSMUSG00000050174	ENSMUST00000108117.2	Nudt6	nudix (nucleoside diphosphate linked moiety X)-type motif 6 [Source:MGI Symbol;Acc:MGI:2387618]	879	20	4	4	6	6	3	0.190057	0.455095	0.429982	0.471697	0.889427	1.03648
ENSMUST00000052645.12	ENSMUSG00000050174	ENSMUST00000052645.12	Nudt6	nudix (nucleoside diphosphate linked moiety X)-type motif 6 [Source:MGI Symbol;Acc:MGI:2387618]	1155	43	26	17	33	26	9	0.310397	0.778357	0.378056	0.621387	0.847105	0.798331
ENSMUST00000146324.7	ENSMUSG00000050174	ENSMUST00000146324.7	Nudt6	nudix (nucleoside diphosphate linked moiety X)-type motif 6 [Source:MGI Symbol;Acc:MGI:2387618]	1264	59	36	32	28	56	19	0.165937	0.673704	0.682574	0.966566	0.63842	1.4347
ENSMUST00000141438.1	ENSMUSG00000050174	ENSMUST00000141438.1	Nudt6	nudix (nucleoside diphosphate linked moiety X)-type motif 6 [Source:MGI Symbol;Acc:MGI:2387618]	899	16	4	6	8	10	7	0.481659	0.761506	0.774937	1.07434	0.809508	1.41081
ENSMUST00000099130.8	ENSMUSG00000050174	ENSMUST00000099130.8	Nudt6	nudix (nucleoside diphosphate linked moiety X)-type motif 6 [Source:MGI Symbol;Acc:MGI:2387618]	1070	44	8	6	15	26	6	0.0477429	0.443365	0.536444	0.763652	0.649481	1.7224
ENSMUST00000133894.5	ENSMUSG00000050174	ENSMUST00000133894.5	Nudt6	nudix (nucleoside diphosphate linked moiety X)-type motif 6 [Source:MGI Symbol;Acc:MGI:2387618]	562	7	4	4	10	7	12	0.696931	1.37126	0.620674	2.19842	0.764466	1.60321
ENSMUST00000149449.7	ENSMUSG00000050174	ENSMUST00000149449.7	Nudt6	nudix (nucleoside diphosphate linked moiety X)-type motif 6 [Source:MGI Symbol;Acc:MGI:2387618]	575	14	4	0	6	4	2	0.182751	0.367317	0.457821	0.417193	0.882561	1.13579
ENSMUST00000198158.4	ENSMUSG00000050174	ENSMUST00000198158.4	Nudt6	nudix (nucleoside diphosphate linked moiety X)-type motif 6 [Source:MGI Symbol;Acc:MGI:2387618]	573	14	2	2	4	0	2	0.230273	0.412089	0.184397	0.168358	0.842598	0.408547
ENSMUST00000021307.9	ENSMUSG00000020930	ENSMUST00000021307.9	Ccdc103	coiled-coil domain containing 103 [Source:MGI Symbol;Acc:MGI:1920543]	1841	96	62	89	107	69	42	0.62484	1.32534	0.529956	0.869937	0.438866	0.656386
ENSMUST00000159834.1	ENSMUSG00000020930	ENSMUST00000159834.1	Ccdc103	coiled-coil domain containing 103 [Source:MGI Symbol;Acc:MGI:1920543]	1156	55	25	33	47	19	19	0.571938	1.07756	0.281447	0.599555	0.509716	0.5564
ENSMUST00000028314.8	ENSMUSG00000026946	ENSMUST00000028314.8	Nmi	N-myc (and STAT) interactor [Source:MGI Symbol;Acc:MGI:1928368]	1291	0	4	31	23	62	44	0.00287271	13.6298	1.94496e-05	31.2541	0.0922297	2.29307
ENSMUST00000112705.8	ENSMUSG00000026946	ENSMUST00000112705.8	Nmi	N-myc (and STAT) interactor [Source:MGI Symbol;Acc:MGI:1928368]	1130	4	8	30	33	71	34	0.0246744	5.47189	0.00121441	10.5208	0.217357	1.92269
ENSMUST00000145656.1	ENSMUSG00000026946	ENSMUST00000145656.1	Nmi	N-myc (and STAT) interactor [Source:MGI Symbol;Acc:MGI:1928368]	792	0	0	6	3	11	16	0.150671	65535	0.00807142	65535	0.289082	3.57789
ENSMUST00000145481.7	ENSMUSG00000026946	ENSMUST00000145481.7	Nmi	N-myc (and STAT) interactor [Source:MGI Symbol;Acc:MGI:1928368]	1162	6	12	60	27	84	36	0.0134632	4.99998	0.002434	7.99669	0.382112	1.59934
ENSMUST00000108287.9	ENSMUSG00000050132	ENSMUST00000108287.9	Sarm1	sterile alpha and HEAT/Armadillo motif containing 1 [Source:MGI Symbol;Acc:MGI:2136419]	4868	44	114	339	317	137	159	1.78446e-06	4.30085	0.120258	2.28984	0.00320112	0.532416
ENSMUST00000153534.1	ENSMUSG00000050132	ENSMUST00000153534.1	Sarm1	sterile alpha and HEAT/Armadillo motif containing 1 [Source:MGI Symbol;Acc:MGI:2136419]	2497	40	70	291	261	139	159	5.76518e-07	5.23465	0.0155722	3.33452	0.0937544	0.637009
ENSMUST00000061174.6	ENSMUSG00000050132	ENSMUST00000061174.6	Sarm1	sterile alpha and HEAT/Armadillo motif containing 1 [Source:MGI Symbol;Acc:MGI:2136419]	4083	27	82	294	301	181	143	1.19705e-07	5.6441	0.0060843	3.58956	0.089777	0.635984
ENSMUST00000170674.1	ENSMUSG00000050132	ENSMUST00000170674.1	Sarm1	sterile alpha and HEAT/Armadillo motif containing 1 [Source:MGI Symbol;Acc:MGI:2136419]	689	0	4	6	7	8	13	0.410333	3.29422	0.209956	6.31723	0.678943	1.91767
ENSMUST00000178678.7	ENSMUSG00000024534	ENSMUST00000178678.7	Sncaip	synuclein, alpha interacting protein (synphilin) [Source:MGI Symbol;Acc:MGI:1915097]	3724	0	2	6	0	6	2	0.514712	2.98355	0.55989	4.64028	0.832174	1.55529
ENSMUST00000025413.13	ENSMUSG00000024534	ENSMUST00000025413.13	Sncaip	synuclein, alpha interacting protein (synphilin) [Source:MGI Symbol;Acc:MGI:1915097]	3632	0	0	8	4	6	1	0.0753425	65535	0.326333	65535	0.873707	0.665176
ENSMUST00000163742.8	ENSMUSG00000024534	ENSMUST00000163742.8	Sncaip	synuclein, alpha interacting protein (synphilin) [Source:MGI Symbol;Acc:MGI:1915097]	3272	0	2	2	5	0	6	0.466753	3.56944	0.594853	3.74367	0.926238	1.04881
ENSMUST00000178011.7	ENSMUSG00000024534	ENSMUST00000178011.7	Sncaip	synuclein, alpha interacting protein (synphilin) [Source:MGI Symbol;Acc:MGI:1915097]	3433	0	0	4	2	4	2	0.282017	65535	0.398626	65535	0.881187	1.16246
ENSMUST00000178883.7	ENSMUSG00000024534	ENSMUST00000178883.7	Sncaip	synuclein, alpha interacting protein (synphilin) [Source:MGI Symbol;Acc:MGI:1915097]	2383	0	8	0	4	14	4	0.440988	0.514986	0.529793	2.60284	0.318244	5.05419
ENSMUST00000180259.7	ENSMUSG00000024534	ENSMUST00000180259.7	Sncaip	synuclein, alpha interacting protein (synphilin) [Source:MGI Symbol;Acc:MGI:1915097]	2312	0	0	2	2	2	4	0.400701	65535	0.397899	65535	0.813263	1.79136
ENSMUST00000179625.7	ENSMUSG00000024534	ENSMUST00000179625.7	Sncaip	synuclein, alpha interacting protein (synphilin) [Source:MGI Symbol;Acc:MGI:1915097]	2568	0	0	4	8	5	1	0.0695925	65535	0.39875	65535	0.824348	0.564901
ENSMUST00000115410.8	ENSMUSG00000024534	ENSMUST00000115410.8	Sncaip	synuclein, alpha interacting protein (synphilin) [Source:MGI Symbol;Acc:MGI:1915097]	3585	0	2	2	7	4	3	0.435483	4.59942	0.540921	4.13343	0.926227	0.898685
ENSMUST00000023116.6	ENSMUSG00000022477	ENSMUST00000023116.6	Aco2	aconitase 2, mitochondrial [Source:MGI Symbol;Acc:MGI:87880]	2918	9676	13301	12696	10295	9283	7369	0.526951	1.04807	0.326163	0.888492	0.604709	0.847738
ENSMUST00000135198.1	ENSMUSG00000022477	ENSMUST00000135198.1	Aco2	aconitase 2, mitochondrial [Source:MGI Symbol;Acc:MGI:87880]	456	8	15	8	13	10	11	0.591232	0.956002	0.81962	1.12122	0.859516	1.17282
ENSMUST00000157003.7	ENSMUSG00000022477	ENSMUST00000157003.7	Aco2	aconitase 2, mitochondrial [Source:MGI Symbol;Acc:MGI:87880]	351	6	5	4	0	12	7	0.315585	0.379003	0.620933	2.12505	0.284677	5.60695
ENSMUST00000229068.1	ENSMUSG00000022477	ENSMUST00000229068.1	Aco2	aconitase 2, mitochondrial [Source:MGI Symbol;Acc:MGI:87880]	589	538	699	668	554	421	359	0.465545	1.03618	0.142105	0.775335	0.258493	0.748261
ENSMUST00000231091.1	ENSMUSG00000022477	ENSMUST00000231091.1	Aco2	aconitase 2, mitochondrial [Source:MGI Symbol;Acc:MGI:87880]	438	41	25	28	32	15	19	0.509534	0.972006	0.395275	0.65016	0.719583	0.668884
ENSMUST00000231075.1	ENSMUSG00000022477	ENSMUST00000231075.1	Aco2	aconitase 2, mitochondrial [Source:MGI Symbol;Acc:MGI:87880]	712	125	187	139	154	117	111	0.455606	0.984581	0.540784	0.898232	0.846226	0.912299
ENSMUST00000126352.7	ENSMUSG00000022477	ENSMUST00000126352.7	Aco2	aconitase 2, mitochondrial [Source:MGI Symbol;Acc:MGI:87880]	782	354	446	468	372	326	280	0.592662	1.10167	0.490217	0.932204	0.647434	0.846174
ENSMUST00000155704.1	ENSMUSG00000022477	ENSMUST00000155704.1	Aco2	aconitase 2, mitochondrial [Source:MGI Symbol;Acc:MGI:87880]	653	83	77	79	72	62	60	0.48994	0.998008	0.630796	0.947417	0.885317	0.949308
ENSMUST00000144324.1	ENSMUSG00000022477	ENSMUST00000144324.1	Aco2	aconitase 2, mitochondrial [Source:MGI Symbol;Acc:MGI:87880]	703	789	1003	1009	804	778	562	0.496919	1.06132	0.406663	0.916172	0.652729	0.863237
ENSMUST00000221929.1	ENSMUSG00000021176	ENSMUST00000221929.1	Efcab11	EF-hand calcium binding domain 11 [Source:MGI Symbol;Acc:MGI:1926017]	635	20	12	23	28	16	21	0.495561	1.70556	0.751045	1.46101	0.857323	0.85662
ENSMUST00000046485.4	ENSMUSG00000021176	ENSMUST00000046485.4	Efcab11	EF-hand calcium binding domain 11 [Source:MGI Symbol;Acc:MGI:1926017]	2068	177	175	183	165	151	131	0.504107	1.04392	0.62787	0.991365	0.8787	0.949657
ENSMUST00000223114.1	ENSMUSG00000021176	ENSMUST00000223114.1	Efcab11	EF-hand calcium binding domain 11 [Source:MGI Symbol;Acc:MGI:1926017]	1122	78	38	56	63	33	33	0.573778	1.10171	0.352074	0.717196	0.55454	0.650987
ENSMUST00000220875.1	ENSMUSG00000021176	ENSMUST00000220875.1	Efcab11	EF-hand calcium binding domain 11 [Source:MGI Symbol;Acc:MGI:1926017]	713	22	11	22	13	12	4	0.643138	1.13214	0.486821	0.595817	0.679046	0.526273
ENSMUST00000221801.1	ENSMUSG00000021176	ENSMUST00000221801.1	Efcab11	EF-hand calcium binding domain 11 [Source:MGI Symbol;Acc:MGI:1926017]	3131	30	20	64	65	37	45	0.0765111	2.75054	0.467141	2.06389	0.696053	0.750357
ENSMUST00000223108.1	ENSMUSG00000021176	ENSMUST00000223108.1	Efcab11	EF-hand calcium binding domain 11 [Source:MGI Symbol;Acc:MGI:1926017]	667	2	0	4	10	6	4	0.230014	7.79339	0.458474	6.42801	0.890957	0.824802
ENSMUST00000221197.1	ENSMUSG00000021176	ENSMUST00000221197.1	Efcab11	EF-hand calcium binding domain 11 [Source:MGI Symbol;Acc:MGI:1926017]	404	2	2	0	1	0	1	0.440969	0.268779	0.688558	0.325647	0.926215	1.21158
ENSMUST00000202306.1	ENSMUSG00000024472	ENSMUST00000202306.1	Dcp2	decapping mRNA 2 [Source:MGI Symbol;Acc:MGI:1917890]	398	70	59	65	52	56	68	0.460227	0.960046	0.808086	1.20354	0.730397	1.25363
ENSMUST00000025350.9	ENSMUSG00000024472	ENSMUST00000025350.9	Dcp2	decapping mRNA 2 [Source:MGI Symbol;Acc:MGI:1917890]	8616	1476	4294	4298	4219	2889	3846	0.0853666	1.52671	0.442848	1.42866	0.813317	0.935774
ENSMUST00000037607.10	ENSMUSG00000028284	ENSMUST00000037607.10	Map3k7	mitogen-activated protein kinase kinase kinase 7 [Source:MGI Symbol;Acc:MGI:1346877]	5773	945	1446	1242	1126	979	1062	0.458376	1.03603	0.669914	1.0522	0.882661	1.0156
ENSMUST00000080933.12	ENSMUSG00000028284	ENSMUST00000080933.12	Map3k7	mitogen-activated protein kinase kinase kinase 7 [Source:MGI Symbol;Acc:MGI:1346877]	5669	811	1135	965	933	881	728	0.409458	1.02278	0.611469	1.01427	0.912978	0.991683
ENSMUST00000108183.7	ENSMUSG00000028284	ENSMUST00000108183.7	Map3k7	mitogen-activated protein kinase kinase kinase 7 [Source:MGI Symbol;Acc:MGI:1346877]	5416	600	857	758	647	598	519	0.402644	1.00969	0.483813	0.941178	0.830924	0.93215
ENSMUST00000108184.2	ENSMUSG00000028284	ENSMUST00000108184.2	Map3k7	mitogen-activated protein kinase kinase kinase 7 [Source:MGI Symbol;Acc:MGI:1346877]	5491	671	948	827	846	704	662	0.547538	1.08394	0.658023	1.0381	0.86837	0.957707
ENSMUST00000131114.7	ENSMUSG00000028284	ENSMUST00000131114.7	Map3k7	mitogen-activated protein kinase kinase kinase 7 [Source:MGI Symbol;Acc:MGI:1346877]	612	12	52	31	26	19	24	0.542559	0.914545	0.635364	0.816521	0.871614	0.892817
ENSMUST00000143138.1	ENSMUSG00000028284	ENSMUST00000143138.1	Map3k7	mitogen-activated protein kinase kinase kinase 7 [Source:MGI Symbol;Acc:MGI:1346877]	538	6	16	12	8	6	4	0.60989	0.938493	0.539966	0.547836	0.783884	0.58374
ENSMUST00000147462.7	ENSMUSG00000028284	ENSMUST00000147462.7	Map3k7	mitogen-activated protein kinase kinase kinase 7 [Source:MGI Symbol;Acc:MGI:1346877]	821	25	46	30	39	33	24	0.593072	1.01602	0.729246	0.976273	0.926204	0.960878
ENSMUST00000126632.7	ENSMUSG00000028284	ENSMUST00000126632.7	Map3k7	mitogen-activated protein kinase kinase kinase 7 [Source:MGI Symbol;Acc:MGI:1346877]	865	68	86	59	55	59	85	0.2142	0.777702	0.795237	1.16521	0.447562	1.49827
ENSMUST00000131310.1	ENSMUSG00000028284	ENSMUST00000131310.1	Map3k7	mitogen-activated protein kinase kinase kinase 7 [Source:MGI Symbol;Acc:MGI:1346877]	590	37	54	61	43	54	58	0.672628	1.19412	0.651052	1.51822	0.730557	1.27142
ENSMUST00000230349.1	ENSMUSG00000036678	ENSMUST00000230349.1	Aaas	achalasia, adrenocortical insufficiency, alacrimia [Source:MGI Symbol;Acc:MGI:2443767]	473	35	67	71	76	47	42	0.45311	1.503	0.767027	1.0656	0.616472	0.708979
ENSMUST00000231061.1	ENSMUSG00000036678	ENSMUST00000231061.1	Aaas	achalasia, adrenocortical insufficiency, alacrimia [Source:MGI Symbol;Acc:MGI:2443767]	1025	251	440	422	390	349	220	0.590392	1.22608	0.659955	0.9989	0.567896	0.814712
ENSMUST00000229315.1	ENSMUSG00000036678	ENSMUST00000229315.1	Aaas	achalasia, adrenocortical insufficiency, alacrimia [Source:MGI Symbol;Acc:MGI:2443767]	1021	292	471	476	404	334	279	0.620736	1.2045	0.61276	0.982897	0.545822	0.816019
ENSMUST00000230710.1	ENSMUSG00000036678	ENSMUST00000230710.1	Aaas	achalasia, adrenocortical insufficiency, alacrimia [Source:MGI Symbol;Acc:MGI:2443767]	959	65	101	128	89	69	71	0.514847	1.36392	0.730207	1.0379	0.624707	0.760966
ENSMUST00000230812.1	ENSMUSG00000036678	ENSMUST00000230812.1	Aaas	achalasia, adrenocortical insufficiency, alacrimia [Source:MGI Symbol;Acc:MGI:2443767]	2230	652	1055	1105	851	897	823	0.616109	1.19561	0.732025	1.23549	0.857541	1.03336
ENSMUST00000041208.8	ENSMUSG00000036678	ENSMUST00000041208.8	Aaas	achalasia, adrenocortical insufficiency, alacrimia [Source:MGI Symbol;Acc:MGI:2443767]	1811	1061	1630	1764	1436	1465	1161	0.544927	1.2427	0.771481	1.19352	0.870107	0.960429
ENSMUST00000231099.1	ENSMUSG00000036678	ENSMUST00000231099.1	Aaas	achalasia, adrenocortical insufficiency, alacrimia [Source:MGI Symbol;Acc:MGI:2443767]	398	16	25	39	26	22	22	0.471592	1.65334	0.768294	1.31962	0.819103	0.798152
ENSMUST00000230406.1	ENSMUSG00000036678	ENSMUST00000230406.1	Aaas	achalasia, adrenocortical insufficiency, alacrimia [Source:MGI Symbol;Acc:MGI:2443767]	697	168	320	342	286	337	272	0.429803	1.33933	0.453654	1.5204	0.704871	1.1352
ENSMUST00000229589.1	ENSMUSG00000036678	ENSMUST00000229589.1	Aaas	achalasia, adrenocortical insufficiency, alacrimia [Source:MGI Symbol;Acc:MGI:2443767]	1814	692	1268	1208	1018	984	830	0.624399	1.18298	0.793005	1.12964	0.859479	0.954916
ENSMUST00000228959.1	ENSMUSG00000036678	ENSMUST00000228959.1	Aaas	achalasia, adrenocortical insufficiency, alacrimia [Source:MGI Symbol;Acc:MGI:2443767]	314	2	7	2	14	3	7	0.5456	1.85785	0.781868	1.37314	0.860581	0.7391
ENSMUST00000230239.1	ENSMUSG00000036678	ENSMUST00000230239.1	Aaas	achalasia, adrenocortical insufficiency, alacrimia [Source:MGI Symbol;Acc:MGI:2443767]	440	38	46	46	53	36	65	0.663133	1.24165	0.673566	1.50753	0.787384	1.21413
ENSMUST00000230481.1	ENSMUSG00000036678	ENSMUST00000230481.1	Aaas	achalasia, adrenocortical insufficiency, alacrimia [Source:MGI Symbol;Acc:MGI:2443767]	898	159	221	284	207	188	174	0.470531	1.35184	0.81961	1.17203	0.741216	0.866994
ENSMUST00000229900.1	ENSMUSG00000036678	ENSMUST00000229900.1	Aaas	achalasia, adrenocortical insufficiency, alacrimia [Source:MGI Symbol;Acc:MGI:2443767]	781	127	160	250	187	192	139	0.241861	1.59674	0.641008	1.4134	0.795449	0.885177
ENSMUST00000232810.1	ENSMUSG00000117148	ENSMUST00000232810.1	Vmn1r229	vomeronasal 1 receptor 229 [Source:MGI Symbol;Acc:MGI:2159615]	9467	166	175	238	219	251	256	0.448562	1.41338	0.26622	1.84459	0.39208	1.30509
ENSMUST00000233712.1	ENSMUSG00000117148	ENSMUST00000233712.1	Vmn1r229	vomeronasal 1 receptor 229 [Source:MGI Symbol;Acc:MGI:2159615]	9510	166	214	236	228	238	264	0.575366	1.28269	0.415707	1.63518	0.457984	1.27481
ENSMUST00000232852.1	ENSMUSG00000117148	ENSMUST00000232852.1	Vmn1r229	vomeronasal 1 receptor 229 [Source:MGI Symbol;Acc:MGI:2159615]	9451	164	167	245	223	248	319	0.361947	1.49212	0.119031	2.13889	0.157114	1.43346
ENSMUST00000233490.1	ENSMUSG00000117148	ENSMUST00000233490.1	Vmn1r229	vomeronasal 1 receptor 229 [Source:MGI Symbol;Acc:MGI:2159615]	12010	176	144	211	243	280	273	0.38505	1.50753	0.121247	2.15352	0.156365	1.42852
ENSMUST00000048966.6	ENSMUSG00000041852	ENSMUST00000048966.6	Tcf20	transcription factor 20 [Source:MGI Symbol;Acc:MGI:108399]	7417	1533	3923	3213	2842	2198	2461	0.637666	1.14929	0.706135	1.04304	0.736391	0.907554
ENSMUST00000109510.9	ENSMUSG00000041852	ENSMUST00000109510.9	Tcf20	transcription factor 20 [Source:MGI Symbol;Acc:MGI:108399]	7323	1253	3166	2607	2425	1786	2114	0.593582	1.18003	0.750819	1.07971	0.757383	0.914989
ENSMUST00000229547.1	ENSMUSG00000041852	ENSMUST00000229547.1	Tcf20	transcription factor 20 [Source:MGI Symbol;Acc:MGI:108399]	630	22	46	36	45	17	30	0.651549	1.24185	0.632769	0.856511	0.693145	0.689706
ENSMUST00000230403.1	ENSMUSG00000041852	ENSMUST00000230403.1	Tcf20	transcription factor 20 [Source:MGI Symbol;Acc:MGI:108399]	687	80	180	143	200	79	162	0.46385	1.37479	0.805306	1.15086	0.705404	0.837113
ENSMUST00000029515.4	ENSMUSG00000027907	ENSMUST00000029515.4	S100a11	S100 calcium binding protein A11 [Source:MGI Symbol;Acc:MGI:1338798]	511	2989	2322	5978	6007	4729	3688	0.000280832	2.39769	0.0780604	1.96636	0.485535	0.820108
ENSMUST00000215226.1	ENSMUSG00000047702	ENSMUST00000215226.1	Olfr1388	olfactory receptor 1388 [Source:MGI Symbol;Acc:MGI:3031222]	3034	8892	22015	19420	16715	10740	19079	0.590547	1.21118	0.7669	1.19207	0.881402	0.984226
ENSMUST00000000329.8	ENSMUSG00000000320	ENSMUST00000000329.8	Alox12	arachidonate 12-lipoxygenase [Source:MGI Symbol;Acc:MGI:87998]	3001	32	40	138	94	68	69	0.00358534	3.37688	0.261465	2.35164	0.464234	0.696395
ENSMUST00000108574.2	ENSMUSG00000000320	ENSMUST00000108574.2	Alox12	arachidonate 12-lipoxygenase [Source:MGI Symbol;Acc:MGI:87998]	2314	36	24	90	75	35	42	0.0359446	2.92671	0.655756	1.61451	0.245208	0.551646
ENSMUST00000037275.5	ENSMUSG00000034303	ENSMUST00000037275.5	Ccdc15	coiled-coil domain containing 15 [Source:MGI Symbol;Acc:MGI:2444488]	3525	20	40	32	50	21	47	0.560681	1.42871	0.719793	1.41284	0.926193	0.988893
ENSMUST00000213633.1	ENSMUSG00000034303	ENSMUST00000213633.1	Ccdc15	coiled-coil domain containing 15 [Source:MGI Symbol;Acc:MGI:2444488]	3331	23	34	42	48	18	40	0.438088	1.65627	0.782006	1.27605	0.756776	0.770434
ENSMUST00000216060.1	ENSMUSG00000034303	ENSMUST00000216060.1	Ccdc15	coiled-coil domain containing 15 [Source:MGI Symbol;Acc:MGI:2444488]	3180	35	35	41	53	33	41	0.574234	1.42205	0.76615	1.3194	0.879486	0.927815
ENSMUST00000215116.1	ENSMUSG00000034303	ENSMUST00000215116.1	Ccdc15	coiled-coil domain containing 15 [Source:MGI Symbol;Acc:MGI:2444488]	969	2	6	8	15	6	6	0.34263	2.98846	0.705884	1.82227	0.798565	0.609771
ENSMUST00000216042.1	ENSMUSG00000034303	ENSMUST00000216042.1	Ccdc15	coiled-coil domain containing 15 [Source:MGI Symbol;Acc:MGI:2444488]	1669	6	17	6	16	10	7	0.613778	0.997801	0.744545	0.890963	0.895156	0.892926
ENSMUST00000217238.1	ENSMUSG00000034303	ENSMUST00000217238.1	Ccdc15	coiled-coil domain containing 15 [Source:MGI Symbol;Acc:MGI:2444488]	1747	15	9	13	15	8	13	0.696923	1.24793	0.77779	1.1112	0.88466	0.890433
ENSMUST00000067444.9	ENSMUSG00000020932	ENSMUST00000067444.9	Gfap	glial fibrillary acidic protein [Source:MGI Symbol;Acc:MGI:95697]	2648	38	27	3	6	28	6	0.000128651	0.148254	0.408843	0.6334	0.135114	4.2724
ENSMUST00000077902.4	ENSMUSG00000020932	ENSMUST00000077902.4	Gfap	glial fibrillary acidic protein [Source:MGI Symbol;Acc:MGI:95697]	2600	6	2	0	4	4	6	0.435613	0.549603	0.756259	1.60224	0.649718	2.91526
ENSMUST00000105785.8	ENSMUSG00000006219	ENSMUST00000105785.8	Fblim1	filamin binding LIM protein 1 [Source:MGI Symbol;Acc:MGI:1921452]	3091	847	2624	1189	996	1473	1295	0.00034149	0.649534	0.608125	0.965238	0.00814939	1.48605
ENSMUST00000133874.1	ENSMUSG00000006219	ENSMUST00000133874.1	Fblim1	filamin binding LIM protein 1 [Source:MGI Symbol;Acc:MGI:1921452]	414	1	4	1	3	2	2	0.63921	0.830841	0.8196	0.967729	0.879286	1.16476
ENSMUST00000136831.1	ENSMUSG00000006219	ENSMUST00000136831.1	Fblim1	filamin binding LIM protein 1 [Source:MGI Symbol;Acc:MGI:1921452]	375	3	6	3	1	4	3	0.395556	0.45879	0.779483	0.944994	0.770627	2.05975
ENSMUST00000131317.7	ENSMUSG00000006219	ENSMUST00000131317.7	Fblim1	filamin binding LIM protein 1 [Source:MGI Symbol;Acc:MGI:1921452]	550	32	59	20	33	32	26	0.142528	0.610098	0.544628	0.777133	0.771106	1.27378
ENSMUST00000127455.7	ENSMUSG00000006219	ENSMUST00000127455.7	Fblim1	filamin binding LIM protein 1 [Source:MGI Symbol;Acc:MGI:1921452]	373	20	12	14	15	4	9	0.571282	0.968748	0.409098	0.519591	0.697421	0.536354
ENSMUST00000129602.7	ENSMUSG00000006219	ENSMUST00000129602.7	Fblim1	filamin binding LIM protein 1 [Source:MGI Symbol;Acc:MGI:1921452]	480	40	143	52	48	63	89	0.0320452	0.563087	0.738005	1.01482	0.183962	1.80224
ENSMUST00000147785.7	ENSMUSG00000006219	ENSMUST00000147785.7	Fblim1	filamin binding LIM protein 1 [Source:MGI Symbol;Acc:MGI:1921452]	536	27	86	50	38	31	41	0.370075	0.802517	0.529785	0.778617	0.896669	0.970219
ENSMUST00000137491.1	ENSMUSG00000006219	ENSMUST00000137491.1	Fblim1	filamin binding LIM protein 1 [Source:MGI Symbol;Acc:MGI:1921452]	907	42	89	34	35	38	64	0.045483	0.548058	0.686953	0.963619	0.347535	1.75824
ENSMUST00000147764.7	ENSMUSG00000006219	ENSMUST00000147764.7	Fblim1	filamin binding LIM protein 1 [Source:MGI Symbol;Acc:MGI:1921452]	593	62	152	83	90	94	92	0.305402	0.83931	0.757657	1.05895	0.653306	1.26169
ENSMUST00000153189.7	ENSMUSG00000006219	ENSMUST00000153189.7	Fblim1	filamin binding LIM protein 1 [Source:MGI Symbol;Acc:MGI:1921452]	764	54	169	69	66	64	96	0.0477132	0.62527	0.583755	0.87963	0.511215	1.4068
ENSMUST00000130181.7	ENSMUSG00000006219	ENSMUST00000130181.7	Fblim1	filamin binding LIM protein 1 [Source:MGI Symbol;Acc:MGI:1921452]	956	87	179	84	58	75	90	0.00779212	0.553851	0.349443	0.761982	0.551158	1.37579
ENSMUST00000105784.7	ENSMUSG00000006219	ENSMUST00000105784.7	Fblim1	filamin binding LIM protein 1 [Source:MGI Symbol;Acc:MGI:1921452]	3036	975	2876	1181	1088	1552	1339	2.84917e-05	0.608931	0.473411	0.908945	0.00686096	1.49269
ENSMUST00000141518.7	ENSMUSG00000006219	ENSMUST00000141518.7	Fblim1	filamin binding LIM protein 1 [Source:MGI Symbol;Acc:MGI:1921452]	689	50	137	70	55	71	63	0.121389	0.690721	0.600421	0.869271	0.712525	1.2585
ENSMUST00000006381.10	ENSMUSG00000006219	ENSMUST00000006381.10	Fblim1	filamin binding LIM protein 1 [Source:MGI Symbol;Acc:MGI:1921452]	3101	863	2592	1129	931	1472	1306	5.97692e-05	0.615431	0.62122	0.973911	0.0010651	1.58248
ENSMUST00000019962.14	ENSMUSG00000019818	ENSMUST00000019962.14	Cd164	CD164 antigen [Source:MGI Symbol;Acc:MGI:1859568]	2922	6016	7743	9640	8615	8859	7858	0.394924	1.39284	0.422286	1.4957	0.794571	1.07385
ENSMUST00000187279.6	ENSMUSG00000019818	ENSMUST00000187279.6	Cd164	CD164 antigen [Source:MGI Symbol;Acc:MGI:1859568]	1528	284	323	463	416	360	337	0.230181	1.52436	0.597235	1.41924	0.833137	0.931037
ENSMUST00000189300.1	ENSMUSG00000019818	ENSMUST00000189300.1	Cd164	CD164 antigen [Source:MGI Symbol;Acc:MGI:1859568]	692	402	535	594	559	454	500	0.518124	1.29146	0.740906	1.25916	0.883372	0.974994
ENSMUST00000186388.1	ENSMUSG00000019818	ENSMUST00000186388.1	Cd164	CD164 antigen [Source:MGI Symbol;Acc:MGI:1859568]	592	7	9	12	25	13	12	0.329325	2.44505	0.643765	1.92543	0.846186	0.787481
ENSMUST00000057324.3	ENSMUSG00000047414	ENSMUST00000057324.3	Flrt2	fibronectin leucine rich transmembrane protein 2 [Source:MGI Symbol;Acc:MGI:3603594]	7099	16	16	26	25	24	30	0.495933	1.6834	0.504737	2.10645	0.803669	1.25131
ENSMUST00000110117.1	ENSMUSG00000047414	ENSMUST00000110117.1	Flrt2	fibronectin leucine rich transmembrane protein 2 [Source:MGI Symbol;Acc:MGI:3603594]	3223	2	12	12	20	8	21	0.375392	2.35205	0.490491	2.54858	0.887217	1.08356
ENSMUST00000135395.7	ENSMUSG00000032249	ENSMUST00000135395.7	Anp32a	acidic (leucine-rich) nuclear phosphoprotein 32 family, member A [Source:MGI Symbol;Acc:MGI:108447]	924	773	1071	1082	806	1047	634	0.537702	1.07146	0.763479	1.11018	0.839265	1.03614
ENSMUST00000156461.1	ENSMUSG00000032249	ENSMUST00000156461.1	Anp32a	acidic (leucine-rich) nuclear phosphoprotein 32 family, member A [Source:MGI Symbol;Acc:MGI:108447]	412	77	180	124	123	130	86	0.532252	0.997897	0.728481	1.01512	0.882243	1.01726
ENSMUST00000136603.7	ENSMUSG00000032249	ENSMUST00000136603.7	Anp32a	acidic (leucine-rich) nuclear phosphoprotein 32 family, member A [Source:MGI Symbol;Acc:MGI:108447]	871	216	328	316	245	262	193	0.586744	1.07749	0.684253	1.0214	0.869097	0.947939
ENSMUST00000126451.7	ENSMUSG00000032249	ENSMUST00000126451.7	Anp32a	acidic (leucine-rich) nuclear phosphoprotein 32 family, member A [Source:MGI Symbol;Acc:MGI:108447]	617	445	603	566	470	543	366	0.472068	1.03597	0.706915	1.05949	0.868935	1.0227
ENSMUST00000129026.7	ENSMUSG00000032249	ENSMUST00000129026.7	Anp32a	acidic (leucine-rich) nuclear phosphoprotein 32 family, member A [Source:MGI Symbol;Acc:MGI:108447]	630	459	681	644	562	604	357	0.613709	1.107	0.671253	1.02455	0.836024	0.92552
ENSMUST00000141277.7	ENSMUSG00000032249	ENSMUST00000141277.7	Anp32a	acidic (leucine-rich) nuclear phosphoprotein 32 family, member A [Source:MGI Symbol;Acc:MGI:108447]	535	118	175	141	125	108	135	0.412118	0.950132	0.693739	1.0265	0.843334	1.08037
ENSMUST00000145679.1	ENSMUSG00000032249	ENSMUST00000145679.1	Anp32a	acidic (leucine-rich) nuclear phosphoprotein 32 family, member A [Source:MGI Symbol;Acc:MGI:108447]	629	999	1274	1140	938	1282	761	0.239206	0.959234	0.736392	1.09603	0.575384	1.14261
ENSMUST00000085519.12	ENSMUSG00000032249	ENSMUST00000085519.12	Anp32a	acidic (leucine-rich) nuclear phosphoprotein 32 family, member A [Source:MGI Symbol;Acc:MGI:108447]	2113	6676	7787	6911	5825	6309	4278	0.233598	0.925936	0.333787	0.897163	0.886873	0.968926
ENSMUST00000128636.7	ENSMUSG00000032249	ENSMUST00000128636.7	Anp32a	acidic (leucine-rich) nuclear phosphoprotein 32 family, member A [Source:MGI Symbol;Acc:MGI:108447]	640	371	598	512	451	570	372	0.500056	1.03824	0.777998	1.18225	0.655396	1.13871
ENSMUST00000138226.7	ENSMUSG00000032249	ENSMUST00000138226.7	Anp32a	acidic (leucine-rich) nuclear phosphoprotein 32 family, member A [Source:MGI Symbol;Acc:MGI:108447]	835	818	1171	1003	890	1086	697	0.352944	0.996808	0.742865	1.09244	0.718983	1.09594
ENSMUST00000222197.1	ENSMUSG00000021392	ENSMUST00000222197.1	Nol8	nucleolar protein 8 [Source:MGI Symbol;Acc:MGI:1918180]	4368	323	918	787	702	536	581	0.491884	1.24043	0.780964	1.0966	0.713828	0.884047
ENSMUST00000221083.1	ENSMUSG00000021392	ENSMUST00000221083.1	Nol8	nucleolar protein 8 [Source:MGI Symbol;Acc:MGI:1918180]	745	6	78	55	72	28	48	0.391784	1.54326	0.804789	1.09659	0.636083	0.710567
ENSMUST00000223467.1	ENSMUSG00000021392	ENSMUST00000223467.1	Nol8	nucleolar protein 8 [Source:MGI Symbol;Acc:MGI:1918180]	4765	242	859	693	697	521	556	0.382616	1.30204	0.73877	1.18719	0.788298	0.911791
ENSMUST00000223264.1	ENSMUSG00000021392	ENSMUST00000223264.1	Nol8	nucleolar protein 8 [Source:MGI Symbol;Acc:MGI:1918180]	363	2	6	8	2	4	2	0.696914	1.27886	0.777536	0.896186	0.868974	0.700771
ENSMUST00000221142.1	ENSMUSG00000021392	ENSMUST00000221142.1	Nol8	nucleolar protein 8 [Source:MGI Symbol;Acc:MGI:1918180]	4381	291	778	732	611	567	499	0.405837	1.2994	0.728248	1.20994	0.827675	0.931158
ENSMUST00000222333.1	ENSMUSG00000021392	ENSMUST00000222333.1	Nol8	nucleolar protein 8 [Source:MGI Symbol;Acc:MGI:1918180]	600	20	68	61	50	36	45	0.576967	1.29939	0.805094	1.12214	0.833363	0.86359
ENSMUST00000223346.1	ENSMUSG00000021392	ENSMUST00000223346.1	Nol8	nucleolar protein 8 [Source:MGI Symbol;Acc:MGI:1918180]	3239	64	53	56	50	75	76	0.472286	0.96028	0.599906	1.6094	0.255108	1.67597
ENSMUST00000221328.1	ENSMUSG00000021392	ENSMUST00000221328.1	Nol8	nucleolar protein 8 [Source:MGI Symbol;Acc:MGI:1918180]	2424	55	141	133	96	138	120	0.616956	1.20779	0.469909	1.59784	0.508822	1.32295
ENSMUST00000021824.7	ENSMUSG00000021392	ENSMUST00000021824.7	Nol8	nucleolar protein 8 [Source:MGI Symbol;Acc:MGI:1918180]	4242	312	705	796	574	583	499	0.268142	1.39568	0.651478	1.29386	0.822055	0.927044
ENSMUST00000169686.2	ENSMUSG00000091350	ENSMUST00000169686.2	Vmn2r92	vomeronasal 2, receptor 92 [Source:MGI Symbol;Acc:MGI:3761352]	6334	27	17	17	25	24	15	0.58151	1.02213	0.77681	1.09884	0.875872	1.07505
ENSMUST00000234941.1	ENSMUSG00000024142	ENSMUST00000234941.1	Mlst8	MTOR associated protein, LST8 homolog (S. cerevisiae) [Source:MGI Symbol;Acc:MGI:1929514]	3223	269	258	291	288	228	252	0.640853	1.16183	0.756303	1.13458	0.890581	0.976544
ENSMUST00000179163.2	ENSMUSG00000024142	ENSMUST00000179163.2	Mlst8	MTOR associated protein, LST8 homolog (S. cerevisiae) [Source:MGI Symbol;Acc:MGI:1929514]	3340	247	226	313	283	258	260	0.532423	1.3328	0.688418	1.36249	0.879417	1.02228
ENSMUST00000070888.13	ENSMUSG00000024142	ENSMUST00000070888.13	Mlst8	MTOR associated protein, LST8 homolog (S. cerevisiae) [Source:MGI Symbol;Acc:MGI:1929514]	3358	303	285	331	317	335	334	0.644338	1.16555	0.624335	1.41429	0.528573	1.2134
ENSMUST00000234686.1	ENSMUSG00000024142	ENSMUST00000234686.1	Mlst8	MTOR associated protein, LST8 homolog (S. cerevisiae) [Source:MGI Symbol;Acc:MGI:1929514]	3855	213	268	297	231	263	237	0.666416	1.15155	0.731998	1.28079	0.768916	1.11224
ENSMUST00000234543.1	ENSMUSG00000024142	ENSMUST00000234543.1	Mlst8	MTOR associated protein, LST8 homolog (S. cerevisiae) [Source:MGI Symbol;Acc:MGI:1929514]	3127	211	230	227	226	260	235	0.557959	1.08328	0.651466	1.38741	0.437747	1.28075
ENSMUST00000234335.1	ENSMUSG00000024142	ENSMUST00000234335.1	Mlst8	MTOR associated protein, LST8 homolog (S. cerevisiae) [Source:MGI Symbol;Acc:MGI:1929514]	1574	131	96	111	127	85	103	0.583622	1.11666	0.674664	1.04006	0.865625	0.931396
ENSMUST00000234147.1	ENSMUSG00000024142	ENSMUST00000234147.1	Mlst8	MTOR associated protein, LST8 homolog (S. cerevisiae) [Source:MGI Symbol;Acc:MGI:1929514]	850	45	14	37	30	37	36	0.667	1.22592	0.692535	1.57121	0.759096	1.28166
ENSMUST00000234892.1	ENSMUSG00000024142	ENSMUST00000234892.1	Mlst8	MTOR associated protein, LST8 homolog (S. cerevisiae) [Source:MGI Symbol;Acc:MGI:1929514]	519	22	18	3	9	12	21	0.0427129	0.321167	0.753525	1.04254	0.28588	3.24609
ENSMUST00000234516.1	ENSMUSG00000024142	ENSMUST00000234516.1	Mlst8	MTOR associated protein, LST8 homolog (S. cerevisiae) [Source:MGI Symbol;Acc:MGI:1929514]	786	32	18	19	16	29	20	0.336461	0.747694	0.81959	1.22062	0.610861	1.63252
ENSMUST00000234032.1	ENSMUSG00000024142	ENSMUST00000234032.1	Mlst8	MTOR associated protein, LST8 homolog (S. cerevisiae) [Source:MGI Symbol;Acc:MGI:1929514]	668	12	10	23	22	9	21	0.361936	2.16905	0.686595	1.73316	0.828165	0.79904
ENSMUST00000136628.1	ENSMUSG00000074754	ENSMUST00000136628.1	Smim26	small integral membrane protein 26 [Source:MGI Symbol;Acc:MGI:2685407]	471	1297	414	502	649	502	496	0.000186121	0.728866	0.0185018	0.740673	0.877466	1.0162
ENSMUST00000054308.12	ENSMUSG00000035293	ENSMUST00000054308.12	G2e3	G2/M-phase specific E3 ubiquitin ligase [Source:MGI Symbol;Acc:MGI:2444298]	6803	3895	3290	1956	1921	1684	2033	3.38644e-08	0.572165	0.00202392	0.647608	0.645919	1.13185
ENSMUST00000119211.7	ENSMUSG00000035293	ENSMUST00000119211.7	G2e3	G2/M-phase specific E3 ubiquitin ligase [Source:MGI Symbol;Acc:MGI:2444298]	2926	1293	1065	509	597	513	657	1.30689e-10	0.498398	0.000942512	0.622368	0.395579	1.24874
ENSMUST00000121521.1	ENSMUSG00000035293	ENSMUST00000121521.1	G2e3	G2/M-phase specific E3 ubiquitin ligase [Source:MGI Symbol;Acc:MGI:2444298]	2594	957	778	440	427	397	543	3.87663e-08	0.530261	0.0107599	0.680836	0.341021	1.28396
ENSMUST00000144767.1	ENSMUSG00000035293	ENSMUST00000144767.1	G2e3	G2/M-phase specific E3 ubiquitin ligase [Source:MGI Symbol;Acc:MGI:2444298]	616	36	37	16	20	8	21	0.0777375	0.521769	0.210568	0.503769	0.926181	0.965501
ENSMUST00000152236.1	ENSMUSG00000035293	ENSMUST00000152236.1	G2e3	G2/M-phase specific E3 ubiquitin ligase [Source:MGI Symbol;Acc:MGI:2444298]	2724	677	491	470	378	389	356	0.00853742	0.771053	0.125641	0.795692	0.867723	1.03195
ENSMUST00000038876.12	ENSMUSG00000040212	ENSMUST00000038876.12	Emp3	epithelial membrane protein 3 [Source:MGI Symbol;Acc:MGI:1098729]	736	37	31	132	117	169	126	0.00114429	3.87999	0.000909245	5.36792	0.362926	1.38349
ENSMUST00000164119.2	ENSMUSG00000040212	ENSMUST00000164119.2	Emp3	epithelial membrane protein 3 [Source:MGI Symbol;Acc:MGI:1098729]	784	31	11	52	54	74	55	0.127004	2.72443	0.0591506	3.86615	0.548574	1.41907
ENSMUST00000210297.1	ENSMUSG00000040212	ENSMUST00000210297.1	Emp3	epithelial membrane protein 3 [Source:MGI Symbol;Acc:MGI:1098729]	601	24	19	50	82	79	60	0.0369969	3.27401	0.0388538	4.00655	0.726529	1.22375
ENSMUST00000210939.1	ENSMUSG00000040212	ENSMUST00000210939.1	Emp3	epithelial membrane protein 3 [Source:MGI Symbol;Acc:MGI:1098729]	380	1	4	2	5	9	13	0.696906	1.45217	0.284769	5.37015	0.360187	3.69802
ENSMUST00000210937.1	ENSMUSG00000040212	ENSMUST00000210937.1	Emp3	epithelial membrane protein 3 [Source:MGI Symbol;Acc:MGI:1098729]	380	2	0	4	4	4	4	0.481215	4.42019	0.549624	5.19354	0.886693	1.17496
ENSMUST00000098281.3	ENSMUSG00000074006	ENSMUST00000098281.3	Omp	olfactory marker protein [Source:MGI Symbol;Acc:MGI:97436]	2144	32	66	92	70	104	68	0.281487	1.71639	0.266555	2.12416	0.693393	1.23758
ENSMUST00000040971.13	ENSMUSG00000035547	ENSMUST00000040971.13	Capn5	calpain 5 [Source:MGI Symbol;Acc:MGI:1100859]	4498	322	734	1046	843	718	613	0.00748203	1.85482	0.352111	1.53249	0.49831	0.826222
ENSMUST00000107112.1	ENSMUSG00000035547	ENSMUST00000107112.1	Capn5	calpain 5 [Source:MGI Symbol;Acc:MGI:1100859]	2232	134	272	358	299	269	206	0.0948391	1.68209	0.56677	1.4218	0.674754	0.845258
ENSMUST00000134638.1	ENSMUSG00000035547	ENSMUST00000134638.1	Capn5	calpain 5 [Source:MGI Symbol;Acc:MGI:1100859]	668	3	37	16	23	27	23	0.62106	0.996315	0.678299	1.49021	0.671692	1.49572
ENSMUST00000155056.1	ENSMUSG00000035547	ENSMUST00000155056.1	Capn5	calpain 5 [Source:MGI Symbol;Acc:MGI:1100859]	382	1	2	2	1	0	8	0.630534	1.03532	0.573301	3.42355	0.644955	3.30676
ENSMUST00000129430.1	ENSMUSG00000035547	ENSMUST00000129430.1	Capn5	calpain 5 [Source:MGI Symbol;Acc:MGI:1100859]	440	2	0	3	5	1	2	0.48079	4.43954	0.81958	1.97953	0.819146	0.445887
ENSMUST00000194462.5	ENSMUSG00000027737	ENSMUST00000194462.5	Slc7a11	solute carrier family 7 (cationic amino acid transporter, y+ system), member 11 [Source:MGI Symbol;Acc:MGI:1347355]	2419	40	70	58	55	38	39	0.625103	1.07211	0.602147	0.859315	0.782711	0.801519
ENSMUST00000029297.5	ENSMUSG00000027737	ENSMUST00000029297.5	Slc7a11	solute carrier family 7 (cationic amino acid transporter, y+ system), member 11 [Source:MGI Symbol;Acc:MGI:1347355]	9223	300	547	303	317	300	341	0.029565	0.763975	0.516726	0.930597	0.527012	1.2181
ENSMUST00000192564.1	ENSMUSG00000027737	ENSMUST00000192564.1	Slc7a11	solute carrier family 7 (cationic amino acid transporter, y+ system), member 11 [Source:MGI Symbol;Acc:MGI:1347355]	481	2	2	0	1	0	2	0.44096	0.268779	0.760927	0.651294	0.854547	2.42315
ENSMUST00000142932.2	ENSMUSG00000027737	ENSMUST00000142932.2	Slc7a11	solute carrier family 7 (cationic amino acid transporter, y+ system), member 11 [Source:MGI Symbol;Acc:MGI:1347355]	3162	67	64	108	93	51	106	0.356965	1.62072	0.660803	1.51505	0.859541	0.934801
ENSMUST00000193838.1	ENSMUSG00000027737	ENSMUST00000193838.1	Slc7a11	solute carrier family 7 (cationic amino acid transporter, y+ system), member 11 [Source:MGI Symbol;Acc:MGI:1347355]	2677	84	43	140	72	78	44	0.26744	1.77906	0.799908	1.19312	0.448699	0.670646
ENSMUST00000058300.13	ENSMUSG00000030281	ENSMUST00000058300.13	Il17rc	interleukin 17 receptor C [Source:MGI Symbol;Acc:MGI:2159336]	2302	39	44	55	66	52	37	0.47705	1.53875	0.752089	1.3167	0.835769	0.855693
ENSMUST00000204447.2	ENSMUSG00000030281	ENSMUST00000204447.2	Il17rc	interleukin 17 receptor C [Source:MGI Symbol;Acc:MGI:2159336]	426	3	6	4	5	0	4	0.654771	1.04342	0.662293	0.570591	0.827864	0.546845
ENSMUST00000205208.2	ENSMUSG00000030281	ENSMUST00000205208.2	Il17rc	interleukin 17 receptor C [Source:MGI Symbol;Acc:MGI:2159336]	1759	44	57	49	42	30	20	0.496194	0.945381	0.295579	0.605126	0.602348	0.640088
ENSMUST00000039987.3	ENSMUSG00000041272	ENSMUST00000039987.3	Tox	thymocyte selection-associated high mobility group box [Source:MGI Symbol;Acc:MGI:2181659]	3961	1	14	7	5	7	3	0.585636	0.811977	0.721337	0.781659	0.92617	0.962662
ENSMUST00000150082.1	ENSMUSG00000041272	ENSMUST00000150082.1	Tox	thymocyte selection-associated high mobility group box [Source:MGI Symbol;Acc:MGI:2181659]	2614	1	1	1	4	4	5	0.568763	2.66929	0.425108	5.61719	0.757142	2.10438
ENSMUST00000214541.1	ENSMUSG00000063386	ENSMUST00000214541.1	Olfr1387	olfactory receptor 1387 [Source:MGI Symbol;Acc:MGI:3031221]	4840	4	13	7	3	3	8	0.419764	0.603185	0.703697	0.802656	0.854647	1.3307
ENSMUST00000089465.5	ENSMUSG00000050014	ENSMUST00000089465.5	Apol10b	apolipoprotein L 10B [Source:MGI Symbol;Acc:MGI:3043522]	2325	9	15	28	23	25	32	0.30813	2.21715	0.27301	2.93417	0.769064	1.3234
ENSMUST00000028783.13	ENSMUSG00000027315	ENSMUST00000028783.13	Spint1	serine protease inhibitor, Kunitz type 1 [Source:MGI Symbol;Acc:MGI:1338033]	2273	380	607	1118	918	939	716	0.0007203	2.15413	0.0441981	2.04726	0.856333	0.950386
ENSMUST00000110816.7	ENSMUSG00000027315	ENSMUST00000110816.7	Spint1	serine protease inhibitor, Kunitz type 1 [Source:MGI Symbol;Acc:MGI:1338033]	1913	291	493	708	626	486	465	0.0303246	1.77587	0.460901	1.48748	0.581853	0.837611
ENSMUST00000110817.2	ENSMUSG00000027315	ENSMUST00000110817.2	Spint1	serine protease inhibitor, Kunitz type 1 [Source:MGI Symbol;Acc:MGI:1338033]	2323	337	552	819	770	663	609	0.0159179	1.86777	0.189921	1.75402	0.836417	0.939099
ENSMUST00000139903.1	ENSMUSG00000027315	ENSMUST00000139903.1	Spint1	serine protease inhibitor, Kunitz type 1 [Source:MGI Symbol;Acc:MGI:1338033]	640	25	29	35	49	30	43	0.461492	1.64308	0.620832	1.68752	0.896372	1.02705
ENSMUST00000134872.1	ENSMUSG00000027315	ENSMUST00000134872.1	Spint1	serine protease inhibitor, Kunitz type 1 [Source:MGI Symbol;Acc:MGI:1338033]	492	11	19	30	34	34	37	0.265523	2.2305	0.237073	2.91025	0.753436	1.30475
ENSMUST00000201031.3	ENSMUSG00000096066	ENSMUST00000201031.3	Gm10424	predicted gene 10424 [Source:MGI Symbol;Acc:MGI:3704250]	1848	0	0	7	11	34	22	0.0220123	65535	6.1975e-05	65535	0.0521278	3.60284
ENSMUST00000180232.1	ENSMUSG00000096066	ENSMUST00000180232.1	Gm10424	predicted gene 10424 [Source:MGI Symbol;Acc:MGI:3704250]	1221	0	0	4	2	6	8	0.282009	65535	0.0919026	65535	0.589789	2.77706
ENSMUST00000118111.7	ENSMUSG00000031302	ENSMUST00000118111.7	Nlgn3	neuroligin 3 [Source:MGI Symbol;Acc:MGI:2444609]	8004	20	72	51	48	24	38	0.683146	1.10893	0.609858	0.825494	0.724435	0.744406
ENSMUST00000130555.7	ENSMUSG00000031302	ENSMUST00000130555.7	Nlgn3	neuroligin 3 [Source:MGI Symbol;Acc:MGI:2444609]	1852	6	24	12	7	6	8	0.390167	0.649034	0.53008	0.568478	0.893511	0.875883
ENSMUST00000151528.7	ENSMUSG00000031302	ENSMUST00000151528.7	Nlgn3	neuroligin 3 [Source:MGI Symbol;Acc:MGI:2444609]	8541	28	83	46	47	57	40	0.445472	0.866614	0.774903	1.05267	0.771903	1.21469
ENSMUST00000065858.2	ENSMUSG00000031302	ENSMUST00000065858.2	Nlgn3	neuroligin 3 [Source:MGI Symbol;Acc:MGI:2444609]	8465	44	102	64	45	41	56	0.268739	0.772973	0.538771	0.81687	0.881993	1.05679
ENSMUST00000147443.1	ENSMUSG00000031302	ENSMUST00000147443.1	Nlgn3	neuroligin 3 [Source:MGI Symbol;Acc:MGI:2444609]	747	0	2	1	2	0	8	0.696897	1.52723	0.558605	4.99156	0.644918	3.26838
ENSMUST00000102743.9	ENSMUSG00000037533	ENSMUST00000102743.9	Rapgef6	Rap guanine nucleotide exchange factor (GEF) 6 [Source:MGI Symbol;Acc:MGI:2384761]	8189	160	401	467	387	271	311	0.114814	1.57614	0.69973	1.26842	0.488828	0.804762
ENSMUST00000155132.7	ENSMUSG00000037533	ENSMUST00000155132.7	Rapgef6	Rap guanine nucleotide exchange factor (GEF) 6 [Source:MGI Symbol;Acc:MGI:2384761]	628	4	1	2	6	1	14	0.647008	1.75144	0.450849	3.9882	0.673923	2.27709
ENSMUST00000108895.7	ENSMUSG00000037533	ENSMUST00000108895.7	Rapgef6	Rap guanine nucleotide exchange factor (GEF) 6 [Source:MGI Symbol;Acc:MGI:2384761]	1829	24	49	53	36	25	32	0.630258	1.2649	0.710068	0.960808	0.75418	0.759591
ENSMUST00000101206.9	ENSMUSG00000037533	ENSMUST00000101206.9	Rapgef6	Rap guanine nucleotide exchange factor (GEF) 6 [Source:MGI Symbol;Acc:MGI:2384761]	5864	95	218	198	139	75	152	0.679177	1.11494	0.547963	0.8999	0.617707	0.807131
ENSMUST00000139360.1	ENSMUSG00000037533	ENSMUST00000139360.1	Rapgef6	Rap guanine nucleotide exchange factor (GEF) 6 [Source:MGI Symbol;Acc:MGI:2384761]	692	5	0	4	9	2	8	0.462332	2.89248	0.632077	2.67347	0.926158	0.924283
ENSMUST00000207429.1	ENSMUSG00000037533	ENSMUST00000207429.1	Rapgef6	Rap guanine nucleotide exchange factor (GEF) 6 [Source:MGI Symbol;Acc:MGI:2384761]	5164	62	163	135	143	73	121	0.546887	1.28096	0.752595	1.06256	0.712499	0.829503
ENSMUST00000149372.1	ENSMUSG00000037533	ENSMUST00000149372.1	Rapgef6	Rap guanine nucleotide exchange factor (GEF) 6 [Source:MGI Symbol;Acc:MGI:2384761]	4843	10	14	18	22	12	22	0.499485	1.75131	0.642109	1.77128	0.926147	1.0114
ENSMUST00000218995.1	ENSMUSG00000037533	ENSMUST00000218995.1	Rapgef6	Rap guanine nucleotide exchange factor (GEF) 6 [Source:MGI Symbol;Acc:MGI:2384761]	2674	14	32	24	36	12	14	0.609718	1.3597	0.545628	0.692483	0.508413	0.509292
ENSMUST00000220269.1	ENSMUSG00000037533	ENSMUST00000220269.1	Rapgef6	Rap guanine nucleotide exchange factor (GEF) 6 [Source:MGI Symbol;Acc:MGI:2384761]	2797	13	21	36	20	14	12	0.459989	1.71392	0.73148	0.936113	0.59199	0.546183
ENSMUST00000094536.9	ENSMUSG00000037533	ENSMUST00000094536.9	Rapgef6	Rap guanine nucleotide exchange factor (GEF) 6 [Source:MGI Symbol;Acc:MGI:2384761]	3372	29	65	49	43	23	52	0.600009	1.0159	0.714601	0.992727	0.8971	0.977194
ENSMUST00000108894.1	ENSMUSG00000037533	ENSMUST00000108894.1	Rapgef6	Rap guanine nucleotide exchange factor (GEF) 6 [Source:MGI Symbol;Acc:MGI:2384761]	3475	19	53	54	50	28	38	0.478759	1.49426	0.803397	1.12326	0.730363	0.751714
ENSMUST00000239168.1	ENSMUSG00000037533	ENSMUST00000239168.1	Rapgef6	Rap guanine nucleotide exchange factor (GEF) 6 [Source:MGI Symbol;Acc:MGI:2384761]	7131	101	363	389	341	245	303	0.0867106	1.62032	0.517171	1.43827	0.745344	0.887641
ENSMUST00000136494.1	ENSMUSG00000037533	ENSMUST00000136494.1	Rapgef6	Rap guanine nucleotide exchange factor (GEF) 6 [Source:MGI Symbol;Acc:MGI:2384761]	716	4	11	26	14	7	9	0.249555	2.74664	0.788311	1.30568	0.55425	0.475373
ENSMUST00000101445.10	ENSMUSG00000045466	ENSMUST00000101445.10	Zfp956	zinc finger protein 956 [Source:MGI Symbol;Acc:MGI:2141515]	2761	277	352	296	236	198	246	0.181302	0.887266	0.38844	0.876418	0.899049	0.987773
ENSMUST00000174790.1	ENSMUSG00000045466	ENSMUST00000174790.1	Zfp956	zinc finger protein 956 [Source:MGI Symbol;Acc:MGI:2141515]	577	38	24	22	11	13	16	0.138202	0.564696	0.336867	0.589481	0.898768	1.04389
ENSMUST00000140719.1	ENSMUSG00000045466	ENSMUST00000140719.1	Zfp956	zinc finger protein 956 [Source:MGI Symbol;Acc:MGI:2141515]	2823	206	231	217	184	150	207	0.370241	0.965749	0.642033	1.01962	0.862493	1.05578
ENSMUST00000231815.2	ENSMUSG00000090417	ENSMUST00000231815.2	Vmn2r94	vomeronasal 2, receptor 94 [Source:MGI Symbol;Acc:MGI:3648050]	9423	1	4	9	5	8	12	0.432338	2.86828	0.296195	4.88628	0.738451	1.70356
ENSMUST00000231390.1	ENSMUSG00000090417	ENSMUST00000231390.1	Vmn2r94	vomeronasal 2, receptor 94 [Source:MGI Symbol;Acc:MGI:3648050]	3783	5	3	10	2	4	8	0.628319	1.58377	0.704315	1.91374	0.876231	1.20835
ENSMUST00000020717.11	ENSMUSG00000020440	ENSMUST00000020717.11	Arf5	ADP-ribosylation factor 5 [Source:MGI Symbol;Acc:MGI:99434]	1116	7813	3968	3073	3037	3215	2663	3.07043e-08	0.555888	0.000801086	0.625504	0.638716	1.12523
ENSMUST00000202028.1	ENSMUSG00000020440	ENSMUST00000202028.1	Arf5	ADP-ribosylation factor 5 [Source:MGI Symbol;Acc:MGI:99434]	919	20	15	6	4	4	7	0.057159	0.302727	0.271529	0.397907	0.854656	1.31441
ENSMUST00000169841.1	ENSMUSG00000020440	ENSMUST00000169841.1	Arf5	ADP-ribosylation factor 5 [Source:MGI Symbol;Acc:MGI:99434]	768	3204	1462	1168	1146	1181	1003	2.37907e-10	0.532632	5.30797e-05	0.58839	0.704625	1.10468
ENSMUST00000035651.5	ENSMUSG00000039883	ENSMUST00000035651.5	Lrrc17	leucine rich repeat containing 17 [Source:MGI Symbol;Acc:MGI:1921761]	2154	106	70	86	82	67	83	0.480765	1.01728	0.713385	1.07325	0.87468	1.05502
ENSMUST00000043680.8	ENSMUSG00000035198	ENSMUST00000043680.8	Tubg1	tubulin, gamma 1 [Source:MGI Symbol;Acc:MGI:101834]	1802	3020	3765	3679	2895	2842	2166	0.385745	1.01672	0.358223	0.905882	0.715834	0.890983
ENSMUST00000137844.1	ENSMUSG00000035198	ENSMUST00000137844.1	Tubg1	tubulin, gamma 1 [Source:MGI Symbol;Acc:MGI:101834]	852	77	119	115	125	118	98	0.59349	1.28271	0.698407	1.34925	0.859177	1.05187
ENSMUST00000053306.7	ENSMUSG00000049112	ENSMUST00000053306.7	Oxtr	oxytocin receptor [Source:MGI Symbol;Acc:MGI:109147]	4704	3	4	6	3	5	2	0.696889	1.34217	0.81957	1.20772	0.926136	0.899829
ENSMUST00000204027.1	ENSMUSG00000049112	ENSMUST00000204027.1	Oxtr	oxytocin receptor [Source:MGI Symbol;Acc:MGI:109147]	3721	3	9	9	0	5	2	0.564003	0.761883	0.700984	0.693712	0.926124	0.910523
ENSMUST00000051358.10	ENSMUSG00000048520	ENSMUST00000051358.10	Fbxl13	F-box and leucine-rich repeat protein 13 [Source:MGI Symbol;Acc:MGI:2443416]	2531	0	0	2	11	1	4	0.0577255	65535	0.47378	65535	0.758424	0.459681
ENSMUST00000213398.1	ENSMUSG00000094858	ENSMUST00000213398.1	Olfr1297	olfactory receptor 1297 [Source:MGI Symbol;Acc:MGI:3031131]	6998	36	59	106	88	106	130	0.0992721	2.13159	0.046378	3.06698	0.375363	1.43882
ENSMUST00000045756.13	ENSMUSG00000041959	ENSMUST00000045756.13	S100a10	S100 calcium binding protein A10 (calpactin) [Source:MGI Symbol;Acc:MGI:1339468]	685	10799	4971	8576	11171	8588	7800	0.599844	1.34796	0.763751	1.30826	0.88465	0.970554
ENSMUST00000148400.1	ENSMUSG00000041959	ENSMUST00000148400.1	S100a10	S100 calcium binding protein A10 (calpactin) [Source:MGI Symbol;Acc:MGI:1339468]	611	28	11	20	41	20	14	0.506978	1.695	0.76411	1.09381	0.704682	0.645315
ENSMUST00000170612.1	ENSMUSG00000041959	ENSMUST00000170612.1	S100a10	S100 calcium binding protein A10 (calpactin) [Source:MGI Symbol;Acc:MGI:1339468]	477	1674	652	1363	1794	1272	1183	0.416189	1.46576	0.751166	1.33367	0.777108	0.909884
ENSMUST00000090511.3	ENSMUSG00000029708	ENSMUST00000090511.3	Gcc1	golgi coiled coil 1 [Source:MGI Symbol;Acc:MGI:1921625]	4650	172	603	379	349	298	268	0.458533	0.968216	0.500601	0.882792	0.813334	0.911772
ENSMUST00000064377.6	ENSMUSG00000029708	ENSMUST00000064377.6	Gcc1	golgi coiled coil 1 [Source:MGI Symbol;Acc:MGI:1921625]	2859	63	208	198	179	119	138	0.338819	1.43495	0.789343	1.15455	0.629954	0.804591
ENSMUST00000165455.1	ENSMUSG00000029708	ENSMUST00000165455.1	Gcc1	golgi coiled coil 1 [Source:MGI Symbol;Acc:MGI:1921625]	609	4	28	17	14	16	14	0.627407	0.989335	0.81956	1.12314	0.870304	1.13525
ENSMUST00000045288.13	ENSMUSG00000039239	ENSMUST00000045288.13	Tgfb2	transforming growth factor, beta 2 [Source:MGI Symbol;Acc:MGI:98726]	5116	8	10	22	10	21	17	0.489263	1.85704	0.41983	2.59467	0.76444	1.39721
ENSMUST00000195201.1	ENSMUSG00000039239	ENSMUST00000195201.1	Tgfb2	transforming growth factor, beta 2 [Source:MGI Symbol;Acc:MGI:98726]	3485	0	3	8	2	2	4	0.454987	3.33869	0.674983	2.41772	0.86902	0.724152
ENSMUST00000149991.1	ENSMUSG00000005237	ENSMUST00000149991.1	Dnah2	dynein, axonemal, heavy chain 2 [Source:MGI Symbol;Acc:MGI:107731]	2616	9	24	10	15	23	11	0.484719	0.787576	0.78357	1.23232	0.700866	1.5647
ENSMUST00000208777.1	ENSMUSG00000005237	ENSMUST00000208777.1	Dnah2	dynein, axonemal, heavy chain 2 [Source:MGI Symbol;Acc:MGI:107731]	696	3	20	3	5	10	14	0.179466	0.357543	0.77857	1.26509	0.3582	3.5383
ENSMUST00000108659.1	ENSMUSG00000005237	ENSMUST00000108659.1	Dnah2	dynein, axonemal, heavy chain 2 [Source:MGI Symbol;Acc:MGI:107731]	13704	85	66	409	281	194	156	4.20908e-07	4.83923	0.0352411	2.87808	0.0215374	0.59474
ENSMUST00000151811.1	ENSMUSG00000005237	ENSMUST00000151811.1	Dnah2	dynein, axonemal, heavy chain 2 [Source:MGI Symbol;Acc:MGI:107731]	924	2	1	28	25	9	11	0.00186926	18.9248	0.209709	8.44056	0.449268	0.446005
ENSMUST00000035539.11	ENSMUSG00000005237	ENSMUST00000035539.11	Dnah2	dynein, axonemal, heavy chain 2 [Source:MGI Symbol;Acc:MGI:107731]	13569	85	51	302	271	186	158	5.6431e-06	4.49681	0.0219282	3.16227	0.259716	0.703225
ENSMUST00000123379.1	ENSMUSG00000041729	ENSMUST00000123379.1	Coro2b	coronin, actin binding protein, 2B [Source:MGI Symbol;Acc:MGI:2444283]	1872	13	31	48	59	25	25	0.124836	2.52877	0.731619	1.38591	0.407964	0.548059
ENSMUST00000173171.2	ENSMUSG00000041729	ENSMUST00000173171.2	Coro2b	coronin, actin binding protein, 2B [Source:MGI Symbol;Acc:MGI:2444283]	396	0	0	7	10	2	3	0.0278524	65535	0.473512	65535	0.672713	0.347903
ENSMUST00000164246.8	ENSMUSG00000041729	ENSMUST00000164246.8	Coro2b	coronin, actin binding protein, 2B [Source:MGI Symbol;Acc:MGI:2444283]	987	14	54	142	120	37	78	0.000476465	3.9629	0.366782	2.0827	0.0607321	0.52555
ENSMUST00000131981.1	ENSMUSG00000041729	ENSMUST00000131981.1	Coro2b	coronin, actin binding protein, 2B [Source:MGI Symbol;Acc:MGI:2444283]	618	2	6	41	27	11	5	0.00438473	8.7569	0.590026	2.38485	0.0926003	0.272339
ENSMUST00000048043.11	ENSMUSG00000041729	ENSMUST00000048043.11	Coro2b	coronin, actin binding protein, 2B [Source:MGI Symbol;Acc:MGI:2444283]	3610	116	485	1216	1002	740	559	1.5313e-09	3.79084	0.00323763	2.59508	0.0378941	0.684566
ENSMUST00000090858.9	ENSMUSG00000042133	ENSMUST00000090858.9	Ppig	peptidyl-prolyl isomerase G (cyclophilin G) [Source:MGI Symbol;Acc:MGI:2445173]	6127	1287	2399	2122	1840	1843	1697	0.653975	1.11951	0.778637	1.17435	0.827308	1.04899
ENSMUST00000124810.7	ENSMUSG00000042133	ENSMUST00000124810.7	Ppig	peptidyl-prolyl isomerase G (cyclophilin G) [Source:MGI Symbol;Acc:MGI:2445173]	598	61	181	96	119	93	87	0.43189	0.920478	0.611513	0.902284	0.912998	0.980235
ENSMUST00000125105.7	ENSMUSG00000042133	ENSMUST00000125105.7	Ppig	peptidyl-prolyl isomerase G (cyclophilin G) [Source:MGI Symbol;Acc:MGI:2445173]	300	17	37	14	11	18	24	0.111446	0.480346	0.721279	0.956848	0.489805	1.992
ENSMUST00000040915.14	ENSMUSG00000042133	ENSMUST00000040915.14	Ppig	peptidyl-prolyl isomerase G (cyclophilin G) [Source:MGI Symbol;Acc:MGI:2445173]	6245	1322	2348	2055	1778	1662	1790	0.597687	1.0888	0.81688	1.1557	0.815691	1.06144
ENSMUST00000146234.7	ENSMUSG00000042133	ENSMUST00000146234.7	Ppig	peptidyl-prolyl isomerase G (cyclophilin G) [Source:MGI Symbol;Acc:MGI:2445173]	801	102	180	141	100	85	88	0.338068	0.889516	0.317673	0.753133	0.76327	0.846677
ENSMUST00000144652.1	ENSMUSG00000042133	ENSMUST00000144652.1	Ppig	peptidyl-prolyl isomerase G (cyclophilin G) [Source:MGI Symbol;Acc:MGI:2445173]	658	35	73	85	71	79	91	0.42645	1.50067	0.367196	1.93118	0.649182	1.28687
ENSMUST00000134424.7	ENSMUSG00000042133	ENSMUST00000134424.7	Ppig	peptidyl-prolyl isomerase G (cyclophilin G) [Source:MGI Symbol;Acc:MGI:2445173]	548	36	53	51	26	37	38	0.481922	0.901402	0.742982	1.03818	0.835827	1.15174
ENSMUST00000142839.1	ENSMUSG00000042133	ENSMUST00000142839.1	Ppig	peptidyl-prolyl isomerase G (cyclophilin G) [Source:MGI Symbol;Acc:MGI:2445173]	583	4	25	22	18	21	5	0.583586	1.41009	0.795063	1.04612	0.82487	0.741886
ENSMUST00000128506.1	ENSMUSG00000042133	ENSMUST00000128506.1	Ppig	peptidyl-prolyl isomerase G (cyclophilin G) [Source:MGI Symbol;Acc:MGI:2445173]	428	4	20	4	7	6	7	0.272887	0.472778	0.600821	0.655847	0.835848	1.38722
ENSMUST00000143954.1	ENSMUSG00000042133	ENSMUST00000143954.1	Ppig	peptidyl-prolyl isomerase G (cyclophilin G) [Source:MGI Symbol;Acc:MGI:2445173]	675	41	86	65	49	80	63	0.491741	0.931654	0.690348	1.36845	0.469285	1.46884
ENSMUST00000153772.1	ENSMUSG00000042133	ENSMUST00000153772.1	Ppig	peptidyl-prolyl isomerase G (cyclophilin G) [Source:MGI Symbol;Acc:MGI:2445173]	693	12	14	8	7	4	3	0.341321	0.606826	0.286839	0.330777	0.81043	0.545094
ENSMUST00000029944.12	ENSMUSG00000028277	ENSMUST00000029944.12	Ube2j1	ubiquitin-conjugating enzyme E2J 1 [Source:MGI Symbol;Acc:MGI:1926245]	662	61	51	14	14	20	35	0.000206564	0.265191	0.255355	0.620265	0.282455	2.33894
ENSMUST00000135924.1	ENSMUSG00000028277	ENSMUST00000135924.1	Ube2j1	ubiquitin-conjugating enzyme E2J 1 [Source:MGI Symbol;Acc:MGI:1926245]	3190	132	181	128	100	108	115	0.1024	0.762783	0.495585	0.87983	0.772857	1.15345
ENSMUST00000124992.7	ENSMUSG00000028277	ENSMUST00000124992.7	Ube2j1	ubiquitin-conjugating enzyme E2J 1 [Source:MGI Symbol;Acc:MGI:1926245]	3530	352	439	227	285	316	289	0.00248679	0.681995	0.506286	0.942915	0.189003	1.38258
ENSMUST00000177768.2	ENSMUSG00000095595	ENSMUST00000177768.2	Fam177a	family with sequence similarity 177, member A [Source:MGI Symbol;Acc:MGI:1920635]	3922	449	422	629	581	509	403	0.302634	1.46883	0.725444	1.29423	0.732169	0.881133
ENSMUST00000027975.7	ENSMUSG00000026664	ENSMUST00000027975.7	Phyh	phytanoyl-CoA hydroxylase [Source:MGI Symbol;Acc:MGI:891978]	1438	4079	2476	4453	4705	4813	3674	0.303161	1.49291	0.374408	1.61406	0.757052	1.08115
ENSMUST00000146933.1	ENSMUSG00000026664	ENSMUST00000146933.1	Phyh	phytanoyl-CoA hydroxylase [Source:MGI Symbol;Acc:MGI:891978]	748	481	247	525	540	492	478	0.268528	1.56821	0.388348	1.67661	0.81304	1.06913
ENSMUST00000128738.1	ENSMUSG00000026664	ENSMUST00000128738.1	Phyh	phytanoyl-CoA hydroxylase [Source:MGI Symbol;Acc:MGI:891978]	365	16	11	10	6	8	19	0.353328	0.6285	0.81955	1.27674	0.603356	2.0314
ENSMUST00000028259.11	ENSMUSG00000026896	ENSMUST00000028259.11	Ifih1	interferon induced with helicase C domain 1 [Source:MGI Symbol;Acc:MGI:1918836]	5470	6	3	2	2	0	6	0.393688	0.476568	0.749706	0.881267	0.813272	1.8492
ENSMUST00000175964.1	ENSMUSG00000026896	ENSMUST00000175964.1	Ifih1	interferon induced with helicase C domain 1 [Source:MGI Symbol;Acc:MGI:1918836]	2565	3	1	2	0	1	2	0.480595	0.530684	0.81954	0.967589	0.868947	1.82329
ENSMUST00000134423.2	ENSMUSG00000069855	ENSMUST00000134423.2	Slc47a2	solute carrier family 47, member 2 [Source:MGI Symbol;Acc:MGI:3588190]	1503	12	2	27	32	12	16	0.0546759	4.6036	0.50986	2.58122	0.583878	0.560696
ENSMUST00000093029.8	ENSMUSG00000069855	ENSMUST00000093029.8	Slc47a2	solute carrier family 47, member 2 [Source:MGI Symbol;Acc:MGI:3588190]	2377	25	22	95	83	109	62	0.00460334	4.00812	0.0156911	4.46824	0.814753	1.1148
ENSMUST00000054048.9	ENSMUSG00000048965	ENSMUST00000054048.9	Mrgpre	MAS-related GPR, member E [Source:MGI Symbol;Acc:MGI:2441884]	3761	26	53	72	68	59	63	0.254898	1.84392	0.447083	1.89196	0.889421	1.02606
ENSMUST00000058688.6	ENSMUSG00000047496	ENSMUST00000058688.6	Rnf152	ring finger protein 152 [Source:MGI Symbol;Acc:MGI:2443787]	8492	6	17	27	11	13	30	0.493691	1.69725	0.477317	2.3176	0.780121	1.3655
ENSMUST00000172299.1	ENSMUSG00000047496	ENSMUST00000172299.1	Rnf152	ring finger protein 152 [Source:MGI Symbol;Acc:MGI:2443787]	8406	14	16	18	10	14	28	0.588218	0.978377	0.636867	1.76144	0.587306	1.80036
ENSMUST00000232909.1	ENSMUSG00000045417	ENSMUST00000232909.1	Vmn1r230	vomeronasal 1 receptor 230 [Source:MGI Symbol;Acc:MGI:2159629]	8172	10	16	11	16	10	29	0.652701	1.08979	0.602248	1.88778	0.62125	1.73224
ENSMUST00000233670.1	ENSMUSG00000045417	ENSMUST00000233670.1	Vmn1r230	vomeronasal 1 receptor 230 [Source:MGI Symbol;Acc:MGI:2159629]	7934	5	5	4	2	5	15	0.490587	0.630266	0.553907	2.54406	0.356905	4.03649
ENSMUST00000233939.1	ENSMUSG00000045417	ENSMUST00000233939.1	Vmn1r230	vomeronasal 1 receptor 230 [Source:MGI Symbol;Acc:MGI:2159629]	8003	7	9	2	7	2	15	0.39982	0.596857	0.789062	1.36126	0.656013	2.28072
ENSMUST00000152084.1	ENSMUSG00000018900	ENSMUST00000152084.1	Slc22a5	solute carrier family 22 (organic cation transporter), member 5 [Source:MGI Symbol;Acc:MGI:1329012]	861	34	21	48	34	44	24	0.509953	1.58704	0.686775	1.52853	0.926113	0.963128
ENSMUST00000136307.1	ENSMUSG00000018900	ENSMUST00000136307.1	Slc22a5	solute carrier family 22 (organic cation transporter), member 5 [Source:MGI Symbol;Acc:MGI:1329012]	737	24	23	39	18	30	17	0.652802	1.27434	0.800276	1.22571	0.926101	0.96184
ENSMUST00000019044.7	ENSMUSG00000018900	ENSMUST00000019044.7	Slc22a5	solute carrier family 22 (organic cation transporter), member 5 [Source:MGI Symbol;Acc:MGI:1329012]	3062	328	289	487	385	330	325	0.288515	1.49438	0.719178	1.3211	0.737371	0.884045
ENSMUST00000237560.1	ENSMUSG00000062165	ENSMUST00000237560.1	Vmn1r232	vomeronasal 1 receptor 232 [Source:MGI Symbol;Acc:MGI:2159625]	1841	2	1	5	5	8	3	0.45403	3.57426	0.44787	4.5162	0.85468	1.26353
ENSMUST00000091358.10	ENSMUSG00000028560	ENSMUST00000091358.10	Usp1	ubiquitin specific peptidase 1 [Source:MGI Symbol;Acc:MGI:2385198]	3527	2913	4062	3939	3818	3243	3080	0.695161	1.16633	0.755851	1.11594	0.86102	0.956795
ENSMUST00000169053.1	ENSMUSG00000028560	ENSMUST00000169053.1	Usp1	ubiquitin specific peptidase 1 [Source:MGI Symbol;Acc:MGI:2385198]	317	167	324	312	324	178	256	0.424575	1.35017	0.756182	1.09176	0.540861	0.808606
ENSMUST00000125104.1	ENSMUSG00000028560	ENSMUST00000125104.1	Usp1	ubiquitin specific peptidase 1 [Source:MGI Symbol;Acc:MGI:2385198]	546	135	188	169	173	112	138	0.62264	1.111	0.606616	0.958916	0.760813	0.863108
ENSMUST00000030289.8	ENSMUSG00000028560	ENSMUST00000030289.8	Usp1	ubiquitin specific peptidase 1 [Source:MGI Symbol;Acc:MGI:2385198]	3577	3027	4413	4199	3899	3190	3074	0.653378	1.14	0.649282	1.03583	0.761346	0.908619
ENSMUST00000110341.8	ENSMUSG00000027381	ENSMUST00000110341.8	Bcl2l11	BCL2-like 11 (apoptosis facilitator) [Source:MGI Symbol;Acc:MGI:1197519]	5036	282	1075	1016	835	672	771	0.181751	1.40286	0.611837	1.29153	0.787276	0.920642
ENSMUST00000146023.7	ENSMUSG00000027381	ENSMUST00000146023.7	Bcl2l11	BCL2-like 11 (apoptosis facilitator) [Source:MGI Symbol;Acc:MGI:1197519]	1611	46	77	68	103	53	80	0.475758	1.45811	0.729833	1.34101	0.862899	0.919692
ENSMUST00000089634.11	ENSMUSG00000027381	ENSMUST00000089634.11	Bcl2l11	BCL2-like 11 (apoptosis facilitator) [Source:MGI Symbol;Acc:MGI:1197519]	2301	87	131	177	193	193	199	0.145336	1.77895	0.126035	2.21447	0.5609	1.24482
ENSMUST00000129206.1	ENSMUSG00000027381	ENSMUST00000129206.1	Bcl2l11	BCL2-like 11 (apoptosis facilitator) [Source:MGI Symbol;Acc:MGI:1197519]	974	31	32	65	64	39	57	0.178795	2.16174	0.500205	1.9079	0.841543	0.882578
ENSMUST00000103210.1	ENSMUSG00000027381	ENSMUST00000103210.1	Bcl2l11	BCL2-like 11 (apoptosis facilitator) [Source:MGI Symbol;Acc:MGI:1197519]	3538	185	660	466	406	337	366	0.635567	1.06287	0.705241	1.01006	0.855061	0.950311
ENSMUST00000103211.7	ENSMUSG00000027381	ENSMUST00000103211.7	Bcl2l11	BCL2-like 11 (apoptosis facilitator) [Source:MGI Symbol;Acc:MGI:1197519]	672	12	19	13	26	26	42	0.644235	1.32394	0.289697	2.72778	0.313609	2.06034
ENSMUST00000132201.1	ENSMUSG00000027381	ENSMUST00000132201.1	Bcl2l11	BCL2-like 11 (apoptosis facilitator) [Source:MGI Symbol;Acc:MGI:1197519]	391	4	1	1	0	2	0	0.367974	0.213229	0.708076	0.484897	0.854765	2.27406
ENSMUST00000019281.13	ENSMUSG00000027381	ENSMUST00000019281.13	Bcl2l11	BCL2-like 11 (apoptosis facilitator) [Source:MGI Symbol;Acc:MGI:1197519]	2490	67	271	229	184	116	156	0.512092	1.25539	0.699731	0.980353	0.542755	0.780914
ENSMUST00000234107.1	ENSMUSG00000024317	ENSMUST00000234107.1	Rnf138	ring finger protein 138 [Source:MGI Symbol;Acc:MGI:1929211]	2422	4164	2194	1960	2165	2081	2090	2.86111e-05	0.695561	0.0798201	0.825738	0.448498	1.18715
ENSMUST00000234536.1	ENSMUSG00000024317	ENSMUST00000234536.1	Rnf138	ring finger protein 138 [Source:MGI Symbol;Acc:MGI:1929211]	2271	3932	2110	1774	2127	2068	2142	2.19767e-05	0.692432	0.155215	0.877391	0.218387	1.26712
ENSMUST00000052396.6	ENSMUSG00000024317	ENSMUST00000052396.6	Rnf138	ring finger protein 138 [Source:MGI Symbol;Acc:MGI:1929211]	2769	2954	1558	1287	1540	1344	1318	1.37774e-05	0.672175	0.0129348	0.74216	0.708872	1.10412
ENSMUST00000234545.1	ENSMUSG00000024317	ENSMUST00000234545.1	Rnf138	ring finger protein 138 [Source:MGI Symbol;Acc:MGI:1929211]	1769	1566	857	682	800	855	794	7.31703e-06	0.655574	0.118854	0.854318	0.187449	1.30316
ENSMUST00000234169.1	ENSMUSG00000024317	ENSMUST00000234169.1	Rnf138	ring finger protein 138 [Source:MGI Symbol;Acc:MGI:1929211]	6766	1618	866	848	854	864	838	0.000331899	0.733756	0.12668	0.861431	0.527983	1.174
ENSMUST00000072847.11	ENSMUSG00000024317	ENSMUST00000072847.11	Rnf138	ring finger protein 138 [Source:MGI Symbol;Acc:MGI:1929211]	3002	3626	1828	1561	1815	1806	1625	5.32481e-06	0.664501	0.0335049	0.790379	0.447299	1.18943
ENSMUST00000064814.5	ENSMUSG00000028358	ENSMUST00000064814.5	Zfp618	zinc finger protein 618 [Source:MGI Symbol;Acc:MGI:1919950]	2868	10	18	2	6	2	10	0.0921226	0.300766	0.469531	0.542725	0.769525	1.80447
ENSMUST00000107415.7	ENSMUSG00000028358	ENSMUST00000107415.7	Zfp618	zinc finger protein 618 [Source:MGI Symbol;Acc:MGI:1919950]	8826	23	69	16	12	18	12	0.00402957	0.313894	0.0845075	0.392246	0.826968	1.24962
ENSMUST00000030043.12	ENSMUSG00000028358	ENSMUST00000030043.12	Zfp618	zinc finger protein 618 [Source:MGI Symbol;Acc:MGI:1919950]	1582	10	7	0	4	2	2	0.136235	0.254941	0.361352	0.294389	0.87948	1.15473
ENSMUST00000187546.6	ENSMUSG00000026592	ENSMUST00000187546.6	Tex35	testis expressed 35 [Source:MGI Symbol;Acc:MGI:1920685]	856	0	0	2	12	4	7	0.0489322	65535	0.150313	65535	0.92609	0.924016
ENSMUST00000148649.2	ENSMUSG00000026592	ENSMUST00000148649.2	Tex35	testis expressed 35 [Source:MGI Symbol;Acc:MGI:1920685]	820	2	0	6	12	1	0	0.127869	10.0035	0.81953	0.617235	0.250335	0.0617019
ENSMUST00000203882.1	ENSMUSG00000032667	ENSMUST00000203882.1	Pon2	paraoxonase 2 [Source:MGI Symbol;Acc:MGI:106687]	2834	5	6	2	5	6	4	0.506405	0.674747	0.819519	1.11307	0.819482	1.6496
ENSMUST00000123838.7	ENSMUSG00000032667	ENSMUST00000123838.7	Pon2	paraoxonase 2 [Source:MGI Symbol;Acc:MGI:106687]	2691	61	57	67	55	67	59	0.613684	1.09217	0.749262	1.32346	0.761227	1.21178
ENSMUST00000135342.1	ENSMUSG00000032667	ENSMUST00000135342.1	Pon2	paraoxonase 2 [Source:MGI Symbol;Acc:MGI:106687]	242	9	6	7	8	5	7	0.639972	1.0672	0.768292	1.01018	0.926078	0.946573
ENSMUST00000057792.8	ENSMUSG00000032667	ENSMUST00000057792.8	Pon2	paraoxonase 2 [Source:MGI Symbol;Acc:MGI:106687]	2409	477	330	682	660	612	500	0.0679987	1.77072	0.30998	1.7159	0.884324	0.969038
ENSMUST00000084696.5	ENSMUSG00000038156	ENSMUST00000084696.5	Spon1	spondin 1, (f-spondin) extracellular matrix protein [Source:MGI Symbol;Acc:MGI:2385287]	5201	7	2	18	7	9	7	0.329612	2.98511	0.627911	2.24823	0.842705	0.75315
ENSMUST00000046687.15	ENSMUSG00000038156	ENSMUST00000046687.15	Spon1	spondin 1, (f-spondin) extracellular matrix protein [Source:MGI Symbol;Acc:MGI:2385287]	6161	11	14	22	18	13	10	0.520332	1.67879	0.819509	1.12888	0.771672	0.67244
ENSMUST00000186485.6	ENSMUSG00000056536	ENSMUST00000186485.6	Pign	phosphatidylinositol glycan anchor biosynthesis, class N [Source:MGI Symbol;Acc:MGI:1351629]	6759	317	317	335	281	275	260	0.421708	1.02504	0.659958	1.04617	0.881287	1.02062
ENSMUST00000190945.6	ENSMUSG00000056536	ENSMUST00000190945.6	Pign	phosphatidylinositol glycan anchor biosynthesis, class N [Source:MGI Symbol;Acc:MGI:1351629]	4031	1030	1565	1681	1545	1402	2402	0.453977	1.30081	0.117477	1.82691	0.0468441	1.40444
ENSMUST00000190139.1	ENSMUSG00000056536	ENSMUST00000190139.1	Pign	phosphatidylinositol glycan anchor biosynthesis, class N [Source:MGI Symbol;Acc:MGI:1351629]	1967	66	62	93	33	52	49	0.571417	1.03284	0.678165	0.97951	0.883273	0.948363
ENSMUST00000187537.6	ENSMUSG00000056536	ENSMUST00000187537.6	Pign	phosphatidylinositol glycan anchor biosynthesis, class N [Source:MGI Symbol;Acc:MGI:1351629]	4006	71	124	129	83	55	75	0.680392	1.13089	0.488268	0.8241	0.553673	0.728719
ENSMUST00000190811.6	ENSMUSG00000056536	ENSMUST00000190811.6	Pign	phosphatidylinositol glycan anchor biosynthesis, class N [Source:MGI Symbol;Acc:MGI:1351629]	3015	79	90	88	87	49	91	0.606152	1.0909	0.709009	1.04066	0.879748	0.953943
ENSMUST00000186195.1	ENSMUSG00000056536	ENSMUST00000186195.1	Pign	phosphatidylinositol glycan anchor biosynthesis, class N [Source:MGI Symbol;Acc:MGI:1351629]	408	22	11	24	19	27	24	0.632432	1.39437	0.570952	1.94145	0.730654	1.39235
ENSMUST00000185983.6	ENSMUSG00000056536	ENSMUST00000185983.6	Pign	phosphatidylinositol glycan anchor biosynthesis, class N [Source:MGI Symbol;Acc:MGI:1351629]	2564	44	43	68	35	22	38	0.65557	1.24454	0.601404	0.867865	0.646385	0.697339
ENSMUST00000191408.6	ENSMUSG00000056536	ENSMUST00000191408.6	Pign	phosphatidylinositol glycan anchor biosynthesis, class N [Source:MGI Symbol;Acc:MGI:1351629]	1362	33	22	22	28	12	15	0.527204	0.971088	0.393261	0.618204	0.708067	0.63661
ENSMUST00000188858.1	ENSMUSG00000056536	ENSMUST00000188858.1	Pign	phosphatidylinositol glycan anchor biosynthesis, class N [Source:MGI Symbol;Acc:MGI:1351629]	532	0	4	2	5	3	9	0.645059	1.78472	0.489243	3.65585	0.725561	2.04841
ENSMUST00000187909.1	ENSMUSG00000056536	ENSMUST00000187909.1	Pign	phosphatidylinositol glycan anchor biosynthesis, class N [Source:MGI Symbol;Acc:MGI:1351629]	996	11	11	15	10	8	12	0.69688	1.19649	0.792826	1.13972	0.926067	0.952557
ENSMUST00000070699.14	ENSMUSG00000056536	ENSMUST00000070699.14	Pign	phosphatidylinositol glycan anchor biosynthesis, class N [Source:MGI Symbol;Acc:MGI:1351629]	6528	290	283	315	293	217	213	0.589593	1.12104	0.485101	0.931719	0.640404	0.83112
ENSMUST00000026120.7	ENSMUSG00000025128	ENSMUST00000026120.7	Bhlhe22	basic helix-loop-helix family, member e22 [Source:MGI Symbol;Acc:MGI:1930001]	3344	2	10	28	54	35	63	0.00469847	7.05414	0.00201329	9.9894	0.613326	1.4161
ENSMUST00000049032.12	ENSMUSG00000038705	ENSMUST00000049032.12	Gmeb2	glucocorticoid modulatory element binding protein 2 [Source:MGI Symbol;Acc:MGI:2652836]	4121	1049	1195	1121	967	905	849	0.265784	0.979095	0.463479	0.966105	0.901988	0.986733
ENSMUST00000141110.7	ENSMUSG00000038705	ENSMUST00000141110.7	Gmeb2	glucocorticoid modulatory element binding protein 2 [Source:MGI Symbol;Acc:MGI:2652836]	1600	163	225	196	206	112	155	0.592687	1.0876	0.423308	0.855097	0.567915	0.786227
ENSMUST00000147665.1	ENSMUSG00000038705	ENSMUST00000147665.1	Gmeb2	glucocorticoid modulatory element binding protein 2 [Source:MGI Symbol;Acc:MGI:2652836]	642	29	23	12	25	14	21	0.348729	0.760291	0.628507	0.848124	0.873974	1.11552
ENSMUST00000141003.1	ENSMUSG00000038705	ENSMUST00000141003.1	Gmeb2	glucocorticoid modulatory element binding protein 2 [Source:MGI Symbol;Acc:MGI:2652836]	811	31	49	32	27	33	35	0.344353	0.770496	0.753134	1.04646	0.72043	1.35817
ENSMUST00000130475.7	ENSMUSG00000038705	ENSMUST00000130475.7	Gmeb2	glucocorticoid modulatory element binding protein 2 [Source:MGI Symbol;Acc:MGI:2652836]	765	58	70	69	73	46	47	0.67613	1.16796	0.617209	0.898793	0.719541	0.769542
ENSMUST00000123148.1	ENSMUSG00000038705	ENSMUST00000123148.1	Gmeb2	glucocorticoid modulatory element binding protein 2 [Source:MGI Symbol;Acc:MGI:2652836]	888	14	12	12	10	0	9	0.552001	0.895652	0.38346	0.452421	0.704678	0.50513
ENSMUST00000133103.1	ENSMUSG00000032673	ENSMUST00000133103.1	Prorsd1	prolyl-tRNA synthetase domain containing 1 [Source:MGI Symbol;Acc:MGI:1915189]	2126	640	315	396	494	437	387	0.223618	1.00153	0.63373	1.08415	0.786357	1.08249
ENSMUST00000039900.3	ENSMUSG00000032673	ENSMUST00000039900.3	Prorsd1	prolyl-tRNA synthetase domain containing 1 [Source:MGI Symbol;Acc:MGI:1915189]	918	721	347	461	503	500	436	0.164153	0.969327	0.654211	1.10127	0.673283	1.13612
ENSMUST00000224446.1	ENSMUSG00000039109	ENSMUST00000224446.1	F13a1	coagulation factor XIII, A1 subunit [Source:MGI Symbol;Acc:MGI:1921395]	2965	13	19	13	11	5	29	0.457914	0.784852	0.772478	1.35378	0.674313	1.72488
ENSMUST00000038099.5	ENSMUSG00000038037	ENSMUST00000038099.5	Socs1	suppressor of cytokine signaling 1 [Source:MGI Symbol;Acc:MGI:1354910]	2785	20	44	140	141	118	121	0.000147092	4.56445	0.00502914	4.56398	0.90684	0.999896
ENSMUST00000229866.1	ENSMUSG00000038037	ENSMUST00000229866.1	Socs1	suppressor of cytokine signaling 1 [Source:MGI Symbol;Acc:MGI:1354910]	2908	30	28	142	74	68	62	0.00190045	3.9192	0.167757	2.78049	0.516215	0.709455
ENSMUST00000073612.6	ENSMUSG00000059460	ENSMUST00000073612.6	Olfr286	olfactory receptor 286 [Source:MGI Symbol;Acc:MGI:3030120]	3821	35	41	44	33	29	44	0.619552	1.06415	0.819499	1.20038	0.85349	1.12801
ENSMUST00000032180.6	ENSMUSG00000030093	ENSMUST00000032180.6	Wnt7a	wingless-type MMTV integration site family, member 7A [Source:MGI Symbol;Acc:MGI:98961]	3172	0	2	12	6	8	10	0.133516	9.05701	0.186227	10.7626	0.86908	1.18832
ENSMUST00000115010.8	ENSMUSG00000026668	ENSMUST00000115010.8	Ucma	upper zone of growth plate and cartilage matrix associated [Source:MGI Symbol;Acc:MGI:1915777]	847	28	20	139	107	147	111	0.000102978	5.44256	0.000456792	6.67586	0.645661	1.2266
ENSMUST00000027978.6	ENSMUSG00000026668	ENSMUST00000027978.6	Ucma	upper zone of growth plate and cartilage matrix associated [Source:MGI Symbol;Acc:MGI:1915777]	756	10	6	71	63	122	87	0.000314276	8.93781	7.94628e-06	16.2613	0.0750577	1.81938
ENSMUST00000195688.1	ENSMUSG00000026668	ENSMUST00000195688.1	Ucma	upper zone of growth plate and cartilage matrix associated [Source:MGI Symbol;Acc:MGI:1915777]	554	6	4	8	8	19	12	0.61091	1.70553	0.287175	3.83945	0.490939	2.25118
ENSMUST00000167607.7	ENSMUSG00000026668	ENSMUST00000167607.7	Ucma	upper zone of growth plate and cartilage matrix associated [Source:MGI Symbol;Acc:MGI:1915777]	785	10	5	46	45	80	53	0.00527482	6.5039	0.000529933	11.0593	0.283764	1.70041
ENSMUST00000127282.1	ENSMUSG00000026668	ENSMUST00000127282.1	Ucma	upper zone of growth plate and cartilage matrix associated [Source:MGI Symbol;Acc:MGI:1915777]	430	6	2	40	33	56	40	0.00278748	9.84106	0.000654469	15.1065	0.524099	1.53505
ENSMUST00000000314.12	ENSMUSG00000000305	ENSMUST00000000314.12	Cdh4	cadherin 4 [Source:MGI Symbol;Acc:MGI:99218]	6388	36	196	838	841	264	359	1.00426e-14	7.42263	0.00179187	3.26026	5.11456e-08	0.439232
ENSMUST00000108911.1	ENSMUSG00000000305	ENSMUST00000108911.1	Cdh4	cadherin 4 [Source:MGI Symbol;Acc:MGI:99218]	1208	10	20	76	60	43	28	0.00550527	4.71127	0.237055	2.86573	0.445086	0.608271
ENSMUST00000124708.1	ENSMUSG00000000305	ENSMUST00000124708.1	Cdh4	cadherin 4 [Source:MGI Symbol;Acc:MGI:99218]	427	0	3	1	2	1	2	0.630613	1.01815	0.819489	1.20886	0.875415	1.18731
ENSMUST00000129659.1	ENSMUSG00000000305	ENSMUST00000129659.1	Cdh4	cadherin 4 [Source:MGI Symbol;Acc:MGI:99218]	747	0	2	40	42	6	16	1.7742e-05	41.5197	0.10797	13.3755	0.0907011	0.322148
ENSMUST00000069511.7	ENSMUSG00000055782	ENSMUST00000069511.7	Abcd2	ATP-binding cassette, sub-family D (ALD), member 2 [Source:MGI Symbol;Acc:MGI:1349467]	5532	23	7	6	21	21	41	0.565068	0.983187	0.360267	2.66884	0.13919	2.71448
ENSMUST00000095793.2	ENSMUSG00000000365	ENSMUST00000095793.2	Rnf17	ring finger protein 17 [Source:MGI Symbol;Acc:MGI:1353419]	5264	696	676	2992	2874	2538	2673	6.02851e-12	4.51885	1.00108e-07	4.72428	0.836179	1.04546
ENSMUST00000223627.1	ENSMUSG00000000365	ENSMUST00000223627.1	Rnf17	ring finger protein 17 [Source:MGI Symbol;Acc:MGI:1353419]	2077	286	265	1001	1016	668	1032	2.58851e-08	3.87483	3.84489e-05	3.87717	0.91805	1.0006
ENSMUST00000225361.1	ENSMUSG00000000365	ENSMUST00000225361.1	Rnf17	ring finger protein 17 [Source:MGI Symbol;Acc:MGI:1353419]	1609	173	156	574	638	388	588	1.23179e-07	3.90489	0.000263025	3.72851	0.854489	0.954832
ENSMUST00000225621.1	ENSMUSG00000000365	ENSMUST00000225621.1	Rnf17	ring finger protein 17 [Source:MGI Symbol;Acc:MGI:1353419]	2180	347	302	1208	1190	1204	1229	2.41043e-09	3.91548	6.63763e-07	4.67064	0.457804	1.19287
ENSMUST00000223646.1	ENSMUSG00000000365	ENSMUST00000223646.1	Rnf17	ring finger protein 17 [Source:MGI Symbol;Acc:MGI:1353419]	621	118	81	388	376	432	373	2.55198e-06	4.08874	2.39343e-05	5.04504	0.451182	1.23388
ENSMUST00000225737.1	ENSMUSG00000000365	ENSMUST00000225737.1	Rnf17	ring finger protein 17 [Source:MGI Symbol;Acc:MGI:1353419]	680	2	2	31	31	37	27	0.00114951	16.3775	0.00136487	19.7108	0.807281	1.20353
ENSMUST00000077709.10	ENSMUSG00000045917	ENSMUST00000077709.10	Tmem268	transmembrane protein 268 [Source:MGI Symbol;Acc:MGI:1913920]	3765	157	321	274	250	195	149	0.696871	1.14022	0.486627	0.874415	0.483296	0.766884
ENSMUST00000126738.7	ENSMUSG00000045917	ENSMUST00000126738.7	Tmem268	transmembrane protein 268 [Source:MGI Symbol;Acc:MGI:1913920]	268	2	2	14	7	7	1	0.17144	5.51483	0.651441	2.39128	0.691212	0.433609
ENSMUST00000124332.7	ENSMUSG00000045917	ENSMUST00000124332.7	Tmem268	transmembrane protein 268 [Source:MGI Symbol;Acc:MGI:1913920]	822	10	47	13	12	20	13	0.0988112	0.45029	0.539487	0.691566	0.720172	1.53583
ENSMUST00000150360.7	ENSMUSG00000045917	ENSMUST00000150360.7	Tmem268	transmembrane protein 268 [Source:MGI Symbol;Acc:MGI:1913920]	823	6	21	13	26	20	32	0.579439	1.49863	0.403947	2.36066	0.628807	1.57521
ENSMUST00000080336.3	ENSMUSG00000045917	ENSMUST00000080336.3	Tmem268	transmembrane protein 268 [Source:MGI Symbol;Acc:MGI:1913920]	3630	123	270	249	184	204	169	0.673528	1.14237	0.79753	1.15393	0.89148	1.01013
ENSMUST00000155123.7	ENSMUSG00000038611	ENSMUST00000155123.7	Phrf1	PHD and ring finger domains 1 [Source:MGI Symbol;Acc:MGI:2141847]	5271	323	1479	1284	1090	833	870	0.222004	1.352	0.761771	1.1424	0.534009	0.844972
ENSMUST00000106027.8	ENSMUSG00000038611	ENSMUST00000106027.8	Phrf1	PHD and ring finger domains 1 [Source:MGI Symbol;Acc:MGI:2141847]	5248	356	1621	1415	1145	887	897	0.250914	1.32841	0.807537	1.09002	0.42806	0.82054
ENSMUST00000134057.7	ENSMUSG00000038611	ENSMUST00000134057.7	Phrf1	PHD and ring finger domains 1 [Source:MGI Symbol;Acc:MGI:2141847]	650	20	110	105	80	31	37	0.387989	1.4559	0.329057	0.632999	0.0470687	0.434781
ENSMUST00000211144.1	ENSMUSG00000038611	ENSMUST00000211144.1	Phrf1	PHD and ring finger domains 1 [Source:MGI Symbol;Acc:MGI:2141847]	2934	36	36	42	36	38	48	0.660667	1.14312	0.692329	1.49136	0.733414	1.30464
ENSMUST00000122143.7	ENSMUSG00000038611	ENSMUST00000122143.7	Phrf1	PHD and ring finger domains 1 [Source:MGI Symbol;Acc:MGI:2141847]	4864	305	1252	1137	974	762	843	0.181442	1.39348	0.653711	1.24961	0.724433	0.896756
ENSMUST00000132540.7	ENSMUSG00000038611	ENSMUST00000132540.7	Phrf1	PHD and ring finger domains 1 [Source:MGI Symbol;Acc:MGI:2141847]	668	6	22	27	12	12	12	0.581171	1.42608	0.779698	1.03812	0.807073	0.727954
ENSMUST00000122868.1	ENSMUSG00000038611	ENSMUST00000122868.1	Phrf1	PHD and ring finger domains 1 [Source:MGI Symbol;Acc:MGI:2141847]	1283	17	42	27	43	24	30	0.656892	1.23568	0.802063	1.12165	0.875896	0.90772
ENSMUST00000142572.7	ENSMUSG00000038611	ENSMUST00000142572.7	Phrf1	PHD and ring finger domains 1 [Source:MGI Symbol;Acc:MGI:2141847]	2519	129	561	558	466	400	462	0.109587	1.52379	0.372255	1.51486	0.913	0.994142
ENSMUST00000130687.1	ENSMUSG00000038611	ENSMUST00000130687.1	Phrf1	PHD and ring finger domains 1 [Source:MGI Symbol;Acc:MGI:2141847]	1189	56	221	220	166	195	142	0.32032	1.43141	0.529257	1.46056	0.881249	1.02036
ENSMUST00000144250.1	ENSMUSG00000038611	ENSMUST00000144250.1	Phrf1	PHD and ring finger domains 1 [Source:MGI Symbol;Acc:MGI:2141847]	518	12	34	43	35	31	26	0.382487	1.75171	0.681614	1.50026	0.847371	0.856454
ENSMUST00000117095.7	ENSMUSG00000003363	ENSMUST00000117095.7	Pld3	phospholipase D family, member 3 [Source:MGI Symbol;Acc:MGI:1333782]	2282	635	1021	1421	1156	1139	957	0.0542459	1.6247	0.322481	1.54879	0.855121	0.953282
ENSMUST00000117611.7	ENSMUSG00000003363	ENSMUST00000117611.7	Pld3	phospholipase D family, member 3 [Source:MGI Symbol;Acc:MGI:1333782]	2297	559	982	1185	985	1053	876	0.173488	1.46783	0.343767	1.52865	0.839346	1.04143
ENSMUST00000155287.1	ENSMUSG00000003363	ENSMUST00000155287.1	Pld3	phospholipase D family, member 3 [Source:MGI Symbol;Acc:MGI:1333782]	463	12	39	44	34	74	49	0.461084	1.5758	0.131423	2.89696	0.211426	1.83841
ENSMUST00000142981.1	ENSMUSG00000003363	ENSMUST00000142981.1	Pld3	phospholipase D family, member 3 [Source:MGI Symbol;Acc:MGI:1333782]	859	62	86	134	107	106	102	0.243061	1.70507	0.461316	1.73082	0.89088	1.0151
ENSMUST00000131106.7	ENSMUSG00000003363	ENSMUST00000131106.7	Pld3	phospholipase D family, member 3 [Source:MGI Symbol;Acc:MGI:1333782]	626	64	100	97	95	88	84	0.645104	1.225	0.743836	1.28815	0.869268	1.05155
ENSMUST00000127240.7	ENSMUSG00000003363	ENSMUST00000127240.7	Pld3	phospholipase D family, member 3 [Source:MGI Symbol;Acc:MGI:1333782]	723	61	98	132	113	103	111	0.296627	1.60948	0.491487	1.65709	0.881808	1.02958
ENSMUST00000150964.1	ENSMUSG00000003363	ENSMUST00000150964.1	Pld3	phospholipase D family, member 3 [Source:MGI Symbol;Acc:MGI:1333782]	364	0	3	10	10	7	2	0.145792	6.74829	0.533894	3.47045	0.750309	0.514271
ENSMUST00000143903.1	ENSMUSG00000003363	ENSMUST00000143903.1	Pld3	phospholipase D family, member 3 [Source:MGI Symbol;Acc:MGI:1333782]	341	8	3	8	3	9	2	0.657896	1.06951	0.819479	1.22703	0.875785	1.14728
ENSMUST00000202143.3	ENSMUSG00000038784	ENSMUST00000202143.3	Cnot4	CCR4-NOT transcription complex, subunit 4 [Source:MGI Symbol;Acc:MGI:1859026]	3202	91	273	232	179	167	168	0.631995	1.16482	0.813358	1.11823	0.877961	0.959999
ENSMUST00000114989.8	ENSMUSG00000038784	ENSMUST00000114989.8	Cnot4	CCR4-NOT transcription complex, subunit 4 [Source:MGI Symbol;Acc:MGI:1859026]	3279	86	265	297	190	187	207	0.300422	1.42844	0.615187	1.3665	0.868642	0.956638
ENSMUST00000114993.8	ENSMUSG00000038784	ENSMUST00000114993.8	Cnot4	CCR4-NOT transcription complex, subunit 4 [Source:MGI Symbol;Acc:MGI:1859026]	3473	116	372	320	311	281	257	0.387498	1.33519	0.615426	1.33497	0.900802	0.999836
ENSMUST00000044163.9	ENSMUSG00000038784	ENSMUST00000044163.9	Cnot4	CCR4-NOT transcription complex, subunit 4 [Source:MGI Symbol;Acc:MGI:1859026]	3337	65	204	185	163	178	151	0.456871	1.33516	0.530331	1.47876	0.798603	1.10755
ENSMUST00000202417.1	ENSMUSG00000038784	ENSMUST00000202417.1	Cnot4	CCR4-NOT transcription complex, subunit 4 [Source:MGI Symbol;Acc:MGI:1859026]	3296	47	172	199	195	137	155	0.072152	1.85421	0.426674	1.6198	0.772331	0.873579
ENSMUST00000200743.1	ENSMUSG00000038784	ENSMUST00000200743.1	Cnot4	CCR4-NOT transcription complex, subunit 4 [Source:MGI Symbol;Acc:MGI:1859026]	3941	6	8	0	7	17	9	0.399988	0.534213	0.557375	2.25654	0.233845	4.22405
ENSMUST00000202666.1	ENSMUSG00000038784	ENSMUST00000202666.1	Cnot4	CCR4-NOT transcription complex, subunit 4 [Source:MGI Symbol;Acc:MGI:1859026]	561	1	18	8	14	6	6	0.696863	1.1829	0.686667	0.754499	0.816969	0.637839
ENSMUST00000200954.1	ENSMUSG00000038784	ENSMUST00000200954.1	Cnot4	CCR4-NOT transcription complex, subunit 4 [Source:MGI Symbol;Acc:MGI:1859026]	2800	28	88	106	88	75	80	0.221298	1.72511	0.530744	1.62467	0.876154	0.941776
ENSMUST00000105616.9	ENSMUSG00000029064	ENSMUST00000105616.9	Gnb1	guanine nucleotide binding protein (G protein), beta 1 [Source:MGI Symbol;Acc:MGI:95781]	3088	2533	4176	4199	4122	3721	3190	0.459364	1.29636	0.700931	1.26049	0.884302	0.972327
ENSMUST00000030940.13	ENSMUSG00000029064	ENSMUST00000030940.13	Gnb1	guanine nucleotide binding protein (G protein), beta 1 [Source:MGI Symbol;Acc:MGI:95781]	3131	2502	3523	3640	3339	3117	2761	0.613345	1.21397	0.776371	1.19867	0.909779	0.987393
ENSMUST00000176411.7	ENSMUSG00000029064	ENSMUST00000176411.7	Gnb1	guanine nucleotide binding protein (G protein), beta 1 [Source:MGI Symbol;Acc:MGI:95781]	500	124	163	147	156	118	88	0.616922	1.10949	0.513364	0.879466	0.658037	0.792677
ENSMUST00000177094.7	ENSMUSG00000029064	ENSMUST00000177094.7	Gnb1	guanine nucleotide binding protein (G protein), beta 1 [Source:MGI Symbol;Acc:MGI:95781]	1058	505	904	676	741	720	562	0.515021	1.05043	0.774523	1.10896	0.817183	1.05572
ENSMUST00000175688.1	ENSMUSG00000029064	ENSMUST00000175688.1	Gnb1	guanine nucleotide binding protein (G protein), beta 1 [Source:MGI Symbol;Acc:MGI:95781]	925	65	61	72	88	72	65	0.594104	1.34595	0.73348	1.34834	0.90118	1.00177
ENSMUST00000176637.1	ENSMUSG00000029064	ENSMUST00000176637.1	Gnb1	guanine nucleotide binding protein (G protein), beta 1 [Source:MGI Symbol;Acc:MGI:95781]	2832	1726	2721	2705	2536	2270	1954	0.565024	1.23248	0.803699	1.16347	0.837989	0.944007
ENSMUST00000175705.1	ENSMUSG00000029064	ENSMUST00000175705.1	Gnb1	guanine nucleotide binding protein (G protein), beta 1 [Source:MGI Symbol;Acc:MGI:95781]	726	304	426	483	447	419	370	0.453278	1.3354	0.665773	1.32798	0.912256	0.994446
ENSMUST00000176308.1	ENSMUSG00000029064	ENSMUST00000176308.1	Gnb1	guanine nucleotide binding protein (G protein), beta 1 [Source:MGI Symbol;Acc:MGI:95781]	812	508	793	816	724	803	701	0.568414	1.23753	0.528349	1.41679	0.619886	1.14486
ENSMUST00000165335.7	ENSMUSG00000029064	ENSMUST00000165335.7	Gnb1	guanine nucleotide binding protein (G protein), beta 1 [Source:MGI Symbol;Acc:MGI:95781]	3143	2024	3241	3275	2935	2705	2425	0.559903	1.23258	0.770415	1.19429	0.879346	0.968938
ENSMUST00000047903.9	ENSMUSG00000034807	ENSMUST00000047903.9	Colgalt1	collagen beta(1-O)galactosyltransferase 1 [Source:MGI Symbol;Acc:MGI:1924348]	3207	2307	2842	3845	3378	2695	2533	0.201648	1.47382	0.733804	1.25289	0.555574	0.850099
ENSMUST00000212216.1	ENSMUSG00000034807	ENSMUST00000212216.1	Colgalt1	collagen beta(1-O)galactosyltransferase 1 [Source:MGI Symbol;Acc:MGI:1924348]	1894	859	1098	1494	1336	949	999	0.152272	1.51833	0.76032	1.23074	0.385927	0.810584
ENSMUST00000212706.1	ENSMUSG00000034807	ENSMUST00000212706.1	Colgalt1	collagen beta(1-O)galactosyltransferase 1 [Source:MGI Symbol;Acc:MGI:1924348]	2860	1378	1457	2047	1749	1616	1382	0.31293	1.41111	0.691476	1.30621	0.806832	0.925664
ENSMUST00000128199.7	ENSMUSG00000035829	ENSMUST00000128199.7	Ppp1r26	protein phosphatase 1, regulatory subunit 26 [Source:MGI Symbol;Acc:MGI:2685193]	617	4	10	12	8	12	22	0.621973	1.47642	0.37171	3.00226	0.561896	2.03347
ENSMUST00000150362.1	ENSMUSG00000035829	ENSMUST00000150362.1	Ppp1r26	protein phosphatase 1, regulatory subunit 26 [Source:MGI Symbol;Acc:MGI:2685193]	646	2	10	15	12	10	12	0.393837	2.30538	0.581351	2.22131	0.926056	0.963532
ENSMUST00000154081.7	ENSMUSG00000035829	ENSMUST00000154081.7	Ppp1r26	protein phosphatase 1, regulatory subunit 26 [Source:MGI Symbol;Acc:MGI:2685193]	624	4	2	3	6	3	4	0.65118	1.61781	0.776306	1.4802	0.926044	0.914941
ENSMUST00000040324.13	ENSMUSG00000035829	ENSMUST00000040324.13	Ppp1r26	protein phosphatase 1, regulatory subunit 26 [Source:MGI Symbol;Acc:MGI:2685193]	5466	52	139	257	213	226	199	0.00337906	2.54497	0.0289437	2.6999	0.842385	1.06088
ENSMUST00000189694.1	ENSMUSG00000035829	ENSMUST00000189694.1	Ppp1r26	protein phosphatase 1, regulatory subunit 26 [Source:MGI Symbol;Acc:MGI:2685193]	5463	39	137	226	206	212	169	0.00417095	2.52966	0.0369437	2.6089	0.873196	1.03133
ENSMUST00000034774.8	ENSMUSG00000032243	ENSMUST00000034774.8	Itga11	integrin alpha 11 [Source:MGI Symbol;Acc:MGI:2442114]	4969	0	5	3	6	6	3	0.613365	1.83267	0.671844	2.10569	0.872305	1.14897
ENSMUST00000006912.11	ENSMUSG00000026737	ENSMUST00000006912.11	Pip4k2a	phosphatidylinositol-5-phosphate 4-kinase, type II, alpha [Source:MGI Symbol;Acc:MGI:1298206]	3477	314	496	1051	894	931	630	6.37348e-05	2.50888	0.0116543	2.3467	0.836691	0.935358
ENSMUST00000148583.7	ENSMUSG00000026737	ENSMUST00000148583.7	Pip4k2a	phosphatidylinositol-5-phosphate 4-kinase, type II, alpha [Source:MGI Symbol;Acc:MGI:1298206]	317	0	0	6	4	4	5	0.116235	65535	0.239853	65535	0.88933	1.06698
ENSMUST00000152981.1	ENSMUSG00000026737	ENSMUST00000152981.1	Pip4k2a	phosphatidylinositol-5-phosphate 4-kinase, type II, alpha [Source:MGI Symbol;Acc:MGI:1298206]	641	29	16	65	44	31	26	0.132386	2.58343	0.680876	1.58582	0.509557	0.613846
ENSMUST00000132422.1	ENSMUSG00000025156	ENSMUST00000132422.1	Gps1	G protein pathway suppressor 1 [Source:MGI Symbol;Acc:MGI:2384801]	798	202	102	124	126	119	120	0.178807	0.881759	0.573705	0.99051	0.79879	1.12333
ENSMUST00000153678.7	ENSMUSG00000025156	ENSMUST00000153678.7	Gps1	G protein pathway suppressor 1 [Source:MGI Symbol;Acc:MGI:2384801]	1617	1363	1103	1156	1055	955	786	0.149893	0.950988	0.207368	0.876344	0.803305	0.921509
ENSMUST00000100134.9	ENSMUSG00000025156	ENSMUST00000100134.9	Gps1	G protein pathway suppressor 1 [Source:MGI Symbol;Acc:MGI:2384801]	1925	1924	1597	1648	1391	1310	1077	0.0905914	0.91434	0.157389	0.841015	0.795849	0.919805
ENSMUST00000208737.1	ENSMUSG00000025156	ENSMUST00000208737.1	Gps1	G protein pathway suppressor 1 [Source:MGI Symbol;Acc:MGI:2384801]	1843	1908	1514	1425	1418	1356	1176	0.0456633	0.882248	0.31666	0.920018	0.834109	1.04281
ENSMUST00000116305.7	ENSMUSG00000025156	ENSMUST00000116305.7	Gps1	G protein pathway suppressor 1 [Source:MGI Symbol;Acc:MGI:2384801]	1827	2114	1753	1797	1566	1532	1264	0.102969	0.921565	0.260512	0.897072	0.885816	0.973422
ENSMUST00000172809.1	ENSMUSG00000025156	ENSMUST00000172809.1	Gps1	G protein pathway suppressor 1 [Source:MGI Symbol;Acc:MGI:2384801]	2000	2175	2094	1876	1910	1713	1455	0.139217	0.937993	0.315049	0.918361	0.894403	0.97907
ENSMUST00000144519.1	ENSMUSG00000025156	ENSMUST00000144519.1	Gps1	G protein pathway suppressor 1 [Source:MGI Symbol;Acc:MGI:2384801]	521	38	22	46	30	32	30	0.630772	1.34921	0.782935	1.29597	0.905673	0.960538
ENSMUST00000156723.1	ENSMUSG00000025156	ENSMUST00000156723.1	Gps1	G protein pathway suppressor 1 [Source:MGI Symbol;Acc:MGI:2384801]	567	183	131	159	130	131	146	0.371158	0.977876	0.725229	1.10613	0.784689	1.13116
ENSMUST00000111611.7	ENSMUSG00000026705	ENSMUST00000111611.7	Klhl20	kelch-like 20 [Source:MGI Symbol;Acc:MGI:2444855]	4072	518	474	472	450	371	394	0.284283	0.983554	0.475212	0.960671	0.888341	0.976735
ENSMUST00000140905.7	ENSMUSG00000026705	ENSMUST00000140905.7	Klhl20	kelch-like 20 [Source:MGI Symbol;Acc:MGI:2444855]	4817	461	478	501	402	316	337	0.386539	1.01335	0.296802	0.864028	0.649004	0.852647
ENSMUST00000117467.6	ENSMUSG00000026705	ENSMUST00000117467.6	Klhl20	kelch-like 20 [Source:MGI Symbol;Acc:MGI:2444855]	3195	313	307	328	298	188	218	0.495549	1.06639	0.248231	0.816269	0.417504	0.765448
ENSMUST00000195584.1	ENSMUSG00000026705	ENSMUST00000195584.1	Klhl20	kelch-like 20 [Source:MGI Symbol;Acc:MGI:2444855]	1601	102	85	151	99	87	61	0.502136	1.41307	0.650311	0.977957	0.44505	0.692081
ENSMUST00000148952.7	ENSMUSG00000026705	ENSMUST00000148952.7	Klhl20	kelch-like 20 [Source:MGI Symbol;Acc:MGI:2444855]	4182	325	271	280	263	193	224	0.273963	0.96596	0.347647	0.87527	0.807358	0.906114
ENSMUST00000192890.1	ENSMUSG00000026705	ENSMUST00000192890.1	Klhl20	kelch-like 20 [Source:MGI Symbol;Acc:MGI:2444855]	4238	9	10	15	6	7	18	0.696854	1.1564	0.712484	1.66506	0.799796	1.43986
ENSMUST00000145736.2	ENSMUSG00000026705	ENSMUST00000145736.2	Klhl20	kelch-like 20 [Source:MGI Symbol;Acc:MGI:2444855]	2992	63	36	33	40	41	59	0.266694	0.789868	0.797643	1.28043	0.448199	1.62107
ENSMUST00000125761.7	ENSMUSG00000034171	ENSMUST00000125761.7	Faah	fatty acid amide hydrolase [Source:MGI Symbol;Acc:MGI:109609]	2758	14	8	22	12	29	18	0.544305	1.64419	0.379714	2.6534	0.625565	1.61381
ENSMUST00000154249.7	ENSMUSG00000034171	ENSMUST00000154249.7	Faah	fatty acid amide hydrolase [Source:MGI Symbol;Acc:MGI:109609]	5537	82	52	120	91	74	71	0.330825	1.67621	0.748808	1.35532	0.723199	0.808559
ENSMUST00000049095.5	ENSMUSG00000034171	ENSMUST00000049095.5	Faah	fatty acid amide hydrolase [Source:MGI Symbol;Acc:MGI:109609]	3827	26	24	59	56	58	38	0.150114	2.43336	0.31748	2.36333	0.926033	0.971219
ENSMUST00000150668.7	ENSMUSG00000034171	ENSMUST00000150668.7	Faah	fatty acid amide hydrolase [Source:MGI Symbol;Acc:MGI:109609]	2802	17	12	38	14	28	26	0.421604	1.89361	0.43822	2.32507	0.817244	1.22785
ENSMUST00000133225.1	ENSMUSG00000034171	ENSMUST00000133225.1	Faah	fatty acid amide hydrolase [Source:MGI Symbol;Acc:MGI:109609]	790	2	0	3	2	1	4	0.568377	2.75294	0.644444	3.34183	0.880031	1.21391
ENSMUST00000143724.7	ENSMUSG00000034171	ENSMUST00000143724.7	Faah	fatty acid amide hydrolase [Source:MGI Symbol;Acc:MGI:109609]	1926	5	12	17	16	10	31	0.442867	2.01364	0.329264	3.01522	0.732471	1.4974
ENSMUST00000116420.3	ENSMUSG00000034442	ENSMUST00000116420.3	Trmt5	TRM5 tRNA methyltransferase 5 [Source:MGI Symbol;Acc:MGI:1923607]	2066	2151	1542	1420	1259	1549	1426	0.00226515	0.771262	0.482928	1.00534	0.158058	1.30349
ENSMUST00000220701.1	ENSMUSG00000034442	ENSMUST00000220701.1	Trmt5	TRM5 tRNA methyltransferase 5 [Source:MGI Symbol;Acc:MGI:1923607]	212	32	35	11	6	16	26	0.00343293	0.266192	0.553502	0.785817	0.226425	2.95207
ENSMUST00000221189.1	ENSMUSG00000034442	ENSMUST00000221189.1	Trmt5	TRM5 tRNA methyltransferase 5 [Source:MGI Symbol;Acc:MGI:1923607]	683	377	299	241	204	209	205	0.00348381	0.698068	0.132702	0.763812	0.808686	1.09418
ENSMUST00000077528.6	ENSMUSG00000060177	ENSMUST00000077528.6	Klk1b22	kallikrein 1-related peptidase b22 [Source:MGI Symbol;Acc:MGI:95291]	855	21	7	14	4	13	4	0.396124	0.687713	0.627766	0.750558	0.880853	1.09138
ENSMUST00000042392.13	ENSMUSG00000037847	ENSMUST00000042392.13	Nmrk1	nicotinamide riboside kinase 1 [Source:MGI Symbol;Acc:MGI:2147434]	1357	268	159	124	107	106	91	0.000538065	0.577333	0.0175425	0.577074	0.904854	0.999553
ENSMUST00000237347.1	ENSMUSG00000037847	ENSMUST00000237347.1	Nmrk1	nicotinamide riboside kinase 1 [Source:MGI Symbol;Acc:MGI:2147434]	1940	512	282	298	271	217	279	0.00842513	0.766294	0.112892	0.790337	0.878553	1.03138
ENSMUST00000161080.1	ENSMUSG00000037847	ENSMUST00000161080.1	Nmrk1	nicotinamide riboside kinase 1 [Source:MGI Symbol;Acc:MGI:2147434]	915	25	12	18	2	4	10	0.247654	0.571947	0.328479	0.48716	0.880588	0.851756
ENSMUST00000162446.1	ENSMUSG00000037847	ENSMUST00000162446.1	Nmrk1	nicotinamide riboside kinase 1 [Source:MGI Symbol;Acc:MGI:2147434]	1341	5	9	4	2	2	11	0.342827	0.444622	0.819469	1.17734	0.67488	2.64796
ENSMUST00000159572.8	ENSMUSG00000037847	ENSMUST00000159572.8	Nmrk1	nicotinamide riboside kinase 1 [Source:MGI Symbol;Acc:MGI:2147434]	1768	370	203	212	185	180	192	0.0113265	0.740657	0.210893	0.817709	0.801726	1.10403
ENSMUST00000009740.8	ENSMUSG00000009596	ENSMUST00000009740.8	Taf7l	TATA-box binding protein associated factor 7 like [Source:MGI Symbol;Acc:MGI:1921719]	1933	34	24	48	62	23	36	0.277699	2.02368	0.791546	1.2863	0.545847	0.635623
ENSMUST00000113223.2	ENSMUSG00000009596	ENSMUST00000113223.2	Taf7l	TATA-box binding protein associated factor 7 like [Source:MGI Symbol;Acc:MGI:1921719]	1155	8	4	37	20	16	16	0.0388109	5.06672	0.340975	3.35968	0.713665	0.663089
ENSMUST00000113132.8	ENSMUSG00000038718	ENSMUST00000113132.8	Pbx3	pre B cell leukemia homeobox 3 [Source:MGI Symbol;Acc:MGI:97496]	2734	100	168	134	96	159	103	0.348419	0.894225	0.783017	1.1877	0.477354	1.32819
ENSMUST00000040638.14	ENSMUSG00000038718	ENSMUST00000040638.14	Pbx3	pre B cell leukemia homeobox 3 [Source:MGI Symbol;Acc:MGI:97496]	2587	66	146	98	97	85	111	0.480017	0.955984	0.803776	1.13648	0.745689	1.1888
ENSMUST00000176213.7	ENSMUSG00000038718	ENSMUST00000176213.7	Pbx3	pre B cell leukemia homeobox 3 [Source:MGI Symbol;Acc:MGI:97496]	1026	6	20	12	10	19	14	0.55369	0.872051	0.699574	1.5279	0.628812	1.75208
ENSMUST00000153278.7	ENSMUSG00000038718	ENSMUST00000153278.7	Pbx3	pre B cell leukemia homeobox 3 [Source:MGI Symbol;Acc:MGI:97496]	1063	8	23	22	10	18	16	0.656033	1.06103	0.761331	1.32948	0.824654	1.25301
ENSMUST00000143776.7	ENSMUSG00000038718	ENSMUST00000143776.7	Pbx3	pre B cell leukemia homeobox 3 [Source:MGI Symbol;Acc:MGI:97496]	950	4	14	8	5	6	4	0.508487	0.741957	0.648286	0.666683	0.926021	0.898547
ENSMUST00000175855.2	ENSMUSG00000038718	ENSMUST00000175855.2	Pbx3	pre B cell leukemia homeobox 3 [Source:MGI Symbol;Acc:MGI:97496]	621	2	0	4	6	0	4	0.370787	5.54459	0.701242	2.7246	0.801625	0.491397
ENSMUST00000213045.1	ENSMUSG00000031907	ENSMUST00000213045.1	Zfp90	zinc finger protein 90 [Source:MGI Symbol;Acc:MGI:104786]	3447	57	93	127	123	161	111	0.214538	1.7422	0.157699	2.20761	0.56617	1.26714
ENSMUST00000211958.1	ENSMUSG00000031907	ENSMUST00000211958.1	Zfp90	zinc finger protein 90 [Source:MGI Symbol;Acc:MGI:104786]	2639	42	77	86	73	93	67	0.507904	1.39181	0.530513	1.63478	0.76482	1.17457
ENSMUST00000034382.7	ENSMUSG00000031907	ENSMUST00000034382.7	Zfp90	zinc finger protein 90 [Source:MGI Symbol;Acc:MGI:104786]	2632	47	58	105	106	77	82	0.100975	2.11376	0.427487	1.87425	0.827277	0.886692
ENSMUST00000212606.1	ENSMUSG00000031907	ENSMUST00000212606.1	Zfp90	zinc finger protein 90 [Source:MGI Symbol;Acc:MGI:104786]	2685	52	57	83	89	55	66	0.348116	1.66498	0.724564	1.38154	0.770501	0.829761
ENSMUST00000212866.1	ENSMUSG00000031907	ENSMUST00000212866.1	Zfp90	zinc finger protein 90 [Source:MGI Symbol;Acc:MGI:104786]	6731	105	112	131	143	125	117	0.566639	1.33329	0.694877	1.3803	0.874671	1.03525
ENSMUST00000212874.1	ENSMUSG00000031907	ENSMUST00000212874.1	Zfp90	zinc finger protein 90 [Source:MGI Symbol;Acc:MGI:104786]	2195	33	38	99	75	80	66	0.0525119	2.57524	0.201795	2.53302	0.92601	0.983606
ENSMUST00000054095.5	ENSMUSG00000037653	ENSMUST00000054095.5	Kctd8	potassium channel tetramerisation domain containing 8 [Source:MGI Symbol;Acc:MGI:2443804]	2859	0	2	12	10	21	30	0.0718742	11.1169	0.00165219	30.5917	0.197808	2.75181
ENSMUST00000190436.6	ENSMUSG00000078932	ENSMUST00000190436.6	CN725425	cDNA sequence CN725425 [Source:MGI Symbol;Acc:MGI:3613655]	2041	160	117	185	111	186	213	0.615646	1.13184	0.363066	1.80651	0.0856528	1.59608
ENSMUST00000109284.2	ENSMUSG00000078932	ENSMUST00000109284.2	CN725425	cDNA sequence CN725425 [Source:MGI Symbol;Acc:MGI:3613655]	1929	104	99	128	109	114	174	0.659241	1.23318	0.410924	1.78129	0.319288	1.44447
ENSMUST00000037547.8	ENSMUSG00000040035	ENSMUST00000037547.8	Disp2	dispatched RND tramsporter family member 2 [Source:MGI Symbol;Acc:MGI:2388733]	6626	2	6	18	6	6	18	0.318946	3.07469	0.348	3.73425	0.863432	1.21451
ENSMUST00000110843.1	ENSMUSG00000040035	ENSMUST00000110843.1	Disp2	dispatched RND tramsporter family member 2 [Source:MGI Symbol;Acc:MGI:2388733]	2949	15	16	20	16	13	18	0.696846	1.22292	0.796325	1.24956	0.899343	1.02179
ENSMUST00000236801.1	ENSMUSG00000059734	ENSMUST00000236801.1	Ndufs8	NADH:ubiquinone oxidoreductase core subunit S8 [Source:MGI Symbol;Acc:MGI:2385079]	1005	1056	625	704	736	644	636	0.0721492	0.915772	0.372598	0.955773	0.843472	1.04368
ENSMUST00000075092.7	ENSMUSG00000059734	ENSMUST00000075092.7	Ndufs8	NADH:ubiquinone oxidoreductase core subunit S8 [Source:MGI Symbol;Acc:MGI:2385079]	983	1465	757	860	949	929	887	0.0230013	0.873157	0.481355	1.02783	0.507959	1.17715
ENSMUST00000237341.1	ENSMUSG00000059734	ENSMUST00000237341.1	Ndufs8	NADH:ubiquinone oxidoreductase core subunit S8 [Source:MGI Symbol;Acc:MGI:2385079]	780	2078	1057	1223	1330	1215	1188	0.0215963	0.873558	0.347208	0.964846	0.711844	1.1045
ENSMUST00000235847.1	ENSMUSG00000059734	ENSMUST00000235847.1	Ndufs8	NADH:ubiquinone oxidoreductase core subunit S8 [Source:MGI Symbol;Acc:MGI:2385079]	977	986	502	637	731	655	573	0.169736	0.986637	0.536549	1.03595	0.829425	1.04998
ENSMUST00000235301.1	ENSMUSG00000059734	ENSMUST00000235301.1	Ndufs8	NADH:ubiquinone oxidoreductase core subunit S8 [Source:MGI Symbol;Acc:MGI:2385079]	388	26	33	21	16	20	14	0.255021	0.657633	0.51139	0.705542	0.880107	1.07285
ENSMUST00000032824.9	ENSMUSG00000030603	ENSMUST00000032824.9	Psmc4	proteasome (prosome, macropain) 26S subunit, ATPase, 4 [Source:MGI Symbol;Acc:MGI:1346093]	1440	9056	5720	5058	4986	4865	4418	0.00291864	0.72532	0.0571253	0.785882	0.767618	1.0835
ENSMUST00000138512.7	ENSMUSG00000030603	ENSMUST00000138512.7	Psmc4	proteasome (prosome, macropain) 26S subunit, ATPase, 4 [Source:MGI Symbol;Acc:MGI:1346093]	854	1145	721	662	721	730	576	0.00457834	0.791585	0.202507	0.872545	0.72652	1.10228
ENSMUST00000135482.7	ENSMUSG00000030603	ENSMUST00000135482.7	Psmc4	proteasome (prosome, macropain) 26S subunit, ATPase, 4 [Source:MGI Symbol;Acc:MGI:1346093]	1883	7109	4552	4135	4138	3949	3367	0.00344902	0.756902	0.0592753	0.783368	0.847739	1.03497
ENSMUST00000140053.2	ENSMUSG00000030603	ENSMUST00000140053.2	Psmc4	proteasome (prosome, macropain) 26S subunit, ATPase, 4 [Source:MGI Symbol;Acc:MGI:1346093]	1244	5084	3332	2895	2888	2802	2381	0.000599265	0.732714	0.0434921	0.768518	0.822251	1.04886
ENSMUST00000134486.7	ENSMUSG00000030603	ENSMUST00000134486.7	Psmc4	proteasome (prosome, macropain) 26S subunit, ATPase, 4 [Source:MGI Symbol;Acc:MGI:1346093]	578	788	562	434	498	483	452	0.00239266	0.735729	0.227765	0.864778	0.579552	1.1754
ENSMUST00000126528.1	ENSMUSG00000030603	ENSMUST00000126528.1	Psmc4	proteasome (prosome, macropain) 26S subunit, ATPase, 4 [Source:MGI Symbol;Acc:MGI:1346093]	616	2688	1683	1578	1549	1404	1250	0.00136712	0.763468	0.0250622	0.759302	0.908257	0.994543
ENSMUST00000102766.9	ENSMUSG00000020364	ENSMUST00000102766.9	Zfp354a	zinc finger protein 354A [Source:MGI Symbol;Acc:MGI:103172]	2592	136	99	101	101	71	76	0.302452	0.914548	0.325654	0.783287	0.798526	0.856475
ENSMUST00000156914.1	ENSMUSG00000020364	ENSMUST00000156914.1	Zfp354a	zinc finger protein 354A [Source:MGI Symbol;Acc:MGI:103172]	430	5	1	7	5	6	10	0.549005	2.17048	0.48205	3.45222	0.801099	1.59053
ENSMUST00000109122.7	ENSMUSG00000020364	ENSMUST00000109122.7	Zfp354a	zinc finger protein 354A [Source:MGI Symbol;Acc:MGI:103172]	4165	173	140	151	113	100	103	0.248665	0.89308	0.325373	0.8095	0.835771	0.906414
ENSMUST00000109119.7	ENSMUSG00000020364	ENSMUST00000109119.7	Zfp354a	zinc finger protein 354A [Source:MGI Symbol;Acc:MGI:103172]	2078	52	81	40	57	34	38	0.24326	0.765659	0.325645	0.667534	0.849841	0.871843
ENSMUST00000020628.5	ENSMUSG00000020364	ENSMUST00000020628.5	Zfp354a	zinc finger protein 354A [Source:MGI Symbol;Acc:MGI:103172]	1719	40	43	40	27	41	44	0.419378	0.848685	0.776337	1.27158	0.593635	1.4983
ENSMUST00000055518.12	ENSMUSG00000041417	ENSMUST00000055518.12	Pik3r1	phosphoinositide-3-kinase regulatory subunit 1 [Source:MGI Symbol;Acc:MGI:97583]	7113	83	258	244	265	211	210	0.21415	1.54359	0.480831	1.49883	0.889751	0.971006
ENSMUST00000035532.12	ENSMUSG00000041417	ENSMUST00000035532.12	Pik3r1	phosphoinositide-3-kinase regulatory subunit 1 [Source:MGI Symbol;Acc:MGI:97583]	2923	24	65	90	73	64	74	0.195441	1.89338	0.422892	1.89361	0.925998	1.00012
ENSMUST00000187009.6	ENSMUSG00000041417	ENSMUST00000187009.6	Pik3r1	phosphoinositide-3-kinase regulatory subunit 1 [Source:MGI Symbol;Acc:MGI:97583]	701	4	4	6	10	2	6	0.505117	2.12248	0.819459	1.27203	0.816958	0.599315
ENSMUST00000189426.1	ENSMUSG00000041417	ENSMUST00000189426.1	Pik3r1	phosphoinositide-3-kinase regulatory subunit 1 [Source:MGI Symbol;Acc:MGI:97583]	2706	18	19	47	47	41	35	0.1193	2.68119	0.309386	2.53714	0.890383	0.946274
ENSMUST00000037913.8	ENSMUSG00000037991	ENSMUST00000037913.8	Rmi2	RecQ mediated genome instability 2 [Source:MGI Symbol;Acc:MGI:2685383]	3742	820	807	1029	926	833	737	0.578916	1.2689	0.819449	1.19479	0.839421	0.941601
ENSMUST00000181721.1	ENSMUSG00000037991	ENSMUST00000181721.1	Rmi2	RecQ mediated genome instability 2 [Source:MGI Symbol;Acc:MGI:2685383]	1076	20	38	35	26	34	28	0.655519	1.09352	0.76075	1.30305	0.824692	1.19161
ENSMUST00000046929.6	ENSMUSG00000063317	ENSMUST00000046929.6	Usp31	ubiquitin specific peptidase 31 [Source:MGI Symbol;Acc:MGI:1923429]	10198	213	813	657	692	363	620	0.294448	1.35514	0.762084	1.17464	0.646492	0.866803
ENSMUST00000205473.1	ENSMUSG00000063317	ENSMUST00000205473.1	Usp31	ubiquitin specific peptidase 31 [Source:MGI Symbol;Acc:MGI:1923429]	464	0	2	1	10	3	3	0.330454	5.64711	0.59508	3.56803	0.846587	0.631832
ENSMUST00000052505.9	ENSMUSG00000043140	ENSMUST00000052505.9	Tmem186	transmembrane protein 186 [Source:MGI Symbol;Acc:MGI:1913940]	3391	1478	1586	1436	1404	1212	1233	0.241324	0.977662	0.509964	0.989557	0.883319	1.01217
ENSMUST00000030170.14	ENSMUSG00000034799	ENSMUST00000030170.14	Unc13a	unc-13 homolog A [Source:MGI Symbol;Acc:MGI:3051532]	10255	495	727	628	537	445	405	0.395664	0.997646	0.309024	0.854435	0.654859	0.856451
ENSMUST00000177517.7	ENSMUSG00000034799	ENSMUST00000177517.7	Unc13a	unc-13 homolog A [Source:MGI Symbol;Acc:MGI:3051532]	5654	128	221	132	71	74	70	0.00882108	0.604298	0.014406	0.505635	0.763659	0.836731
ENSMUST00000177032.1	ENSMUSG00000034799	ENSMUST00000177032.1	Unc13a	unc-13 homolog A [Source:MGI Symbol;Acc:MGI:3051532]	1136	1	8	11	3	2	4	0.604516	1.57353	0.750815	0.813497	0.803562	0.51699
ENSMUST00000176127.1	ENSMUSG00000034799	ENSMUST00000176127.1	Unc13a	unc-13 homolog A [Source:MGI Symbol;Acc:MGI:3051532]	721	0	4	0	2	4	4	0.484651	0.514986	0.651608	2.37869	0.528066	4.61894
ENSMUST00000176426.1	ENSMUSG00000034799	ENSMUST00000176426.1	Unc13a	unc-13 homolog A [Source:MGI Symbol;Acc:MGI:3051532]	761	3	16	10	2	0	0	0.446817	0.640338	0.0397821	0	0.228636	0
ENSMUST00000176777.7	ENSMUSG00000034799	ENSMUST00000176777.7	Unc13a	unc-13 homolog A [Source:MGI Symbol;Acc:MGI:3051532]	944	150	76	60	62	30	26	0.00598411	0.578855	0.000228131	0.311004	0.329353	0.537274
ENSMUST00000175780.1	ENSMUSG00000034799	ENSMUST00000175780.1	Unc13a	unc-13 homolog A [Source:MGI Symbol;Acc:MGI:3051532]	2569	43	27	29	12	9	12	0.158127	0.620596	0.0780718	0.378857	0.713213	0.610473
ENSMUST00000023396.9	ENSMUSG00000022711	ENSMUST00000023396.9	Pmm2	phosphomannomutase 2 [Source:MGI Symbol;Acc:MGI:1859214]	1842	675	1075	1236	1115	1066	997	0.271766	1.40414	0.460093	1.44662	0.859557	1.03026
ENSMUST00000130885.7	ENSMUSG00000022711	ENSMUST00000130885.7	Pmm2	phosphomannomutase 2 [Source:MGI Symbol;Acc:MGI:1859214]	721	81	99	120	150	126	89	0.339689	1.58107	0.624913	1.46389	0.869765	0.925887
ENSMUST00000143174.1	ENSMUSG00000022711	ENSMUST00000143174.1	Pmm2	phosphomannomutase 2 [Source:MGI Symbol;Acc:MGI:1859214]	2370	44	52	56	34	34	78	0.542516	0.982743	0.695087	1.47102	0.54558	1.49685
ENSMUST00000230828.1	ENSMUSG00000022711	ENSMUST00000230828.1	Pmm2	phosphomannomutase 2 [Source:MGI Symbol;Acc:MGI:1859214]	1796	127	224	207	199	196	148	0.635021	1.20713	0.77629	1.1939	0.9172	0.989034
ENSMUST00000134975.7	ENSMUSG00000022711	ENSMUST00000134975.7	Pmm2	phosphomannomutase 2 [Source:MGI Symbol;Acc:MGI:1859214]	569	62	42	75	66	46	36	0.544789	1.44308	0.682908	0.981249	0.573615	0.679967
ENSMUST00000142935.1	ENSMUSG00000022711	ENSMUST00000142935.1	Pmm2	phosphomannomutase 2 [Source:MGI Symbol;Acc:MGI:1859214]	357	3	10	11	8	1	5	0.620619	1.5045	0.626715	0.578147	0.658725	0.384279
ENSMUST00000131385.1	ENSMUSG00000022711	ENSMUST00000131385.1	Pmm2	phosphomannomutase 2 [Source:MGI Symbol;Acc:MGI:1859214]	673	75	152	148	157	137	120	0.442924	1.3996	0.651139	1.38044	0.925987	0.986313
ENSMUST00000032422.5	ENSMUSG00000030284	ENSMUST00000032422.5	Creld1	cysteine-rich with EGF-like domains 1 [Source:MGI Symbol;Acc:MGI:2152539]	2306	1099	1396	1299	1177	1515	1020	0.44093	1.04222	0.73218	1.24277	0.429626	1.19242
ENSMUST00000147932.7	ENSMUSG00000030284	ENSMUST00000147932.7	Creld1	cysteine-rich with EGF-like domains 1 [Source:MGI Symbol;Acc:MGI:2152539]	1609	262	388	308	279	320	302	0.303144	0.945344	0.802755	1.17631	0.464231	1.24432
ENSMUST00000156764.1	ENSMUSG00000030284	ENSMUST00000156764.1	Creld1	cysteine-rich with EGF-like domains 1 [Source:MGI Symbol;Acc:MGI:2152539]	643	22	56	24	46	51	29	0.533647	0.935585	0.769193	1.23252	0.710449	1.31738
ENSMUST00000135852.1	ENSMUSG00000030284	ENSMUST00000135852.1	Creld1	cysteine-rich with EGF-like domains 1 [Source:MGI Symbol;Acc:MGI:2152539]	920	64	68	58	63	80	60	0.48112	0.967976	0.753121	1.30572	0.590456	1.34892
ENSMUST00000204920.1	ENSMUSG00000030284	ENSMUST00000204920.1	Creld1	cysteine-rich with EGF-like domains 1 [Source:MGI Symbol;Acc:MGI:2152539]	1327	123	163	205	130	226	144	0.626953	1.22528	0.484885	1.5789	0.477001	1.28861
ENSMUST00000129125.1	ENSMUSG00000030284	ENSMUST00000129125.1	Creld1	cysteine-rich with EGF-like domains 1 [Source:MGI Symbol;Acc:MGI:2152539]	889	196	228	196	189	244	164	0.353642	0.955955	0.813948	1.17919	0.555375	1.23352
ENSMUST00000121925.7	ENSMUSG00000035506	ENSMUST00000121925.7	Slc12a8	solute carrier family 12 (potassium/chloride transporters), member 8 [Source:MGI Symbol;Acc:MGI:2443672]	2656	71	127	149	95	174	119	0.566649	1.28116	0.328017	1.79787	0.341038	1.40331
ENSMUST00000122427.7	ENSMUSG00000035506	ENSMUST00000122427.7	Slc12a8	solute carrier family 12 (potassium/chloride transporters), member 8 [Source:MGI Symbol;Acc:MGI:2443672]	2070	58	80	70	53	43	75	0.458837	0.932964	0.73983	1.06826	0.827967	1.14501
ENSMUST00000119173.7	ENSMUSG00000035506	ENSMUST00000119173.7	Slc12a8	solute carrier family 12 (potassium/chloride transporters), member 8 [Source:MGI Symbol;Acc:MGI:2443672]	2382	52	85	102	75	123	48	0.536906	1.34724	0.599613	1.50028	0.808723	1.1136
ENSMUST00000122314.7	ENSMUSG00000035506	ENSMUST00000122314.7	Slc12a8	solute carrier family 12 (potassium/chloride transporters), member 8 [Source:MGI Symbol;Acc:MGI:2443672]	2819	48	70	106	83	87	82	0.293506	1.67507	0.46353	1.76106	0.873244	1.05133
ENSMUST00000117134.1	ENSMUSG00000035506	ENSMUST00000117134.1	Slc12a8	solute carrier family 12 (potassium/chloride transporters), member 8 [Source:MGI Symbol;Acc:MGI:2443672]	2081	22	49	80	53	54	45	0.214679	1.93991	0.551725	1.69507	0.836199	0.873785
ENSMUST00000149291.1	ENSMUSG00000035506	ENSMUST00000149291.1	Slc12a8	solute carrier family 12 (potassium/chloride transporters), member 8 [Source:MGI Symbol;Acc:MGI:2443672]	675	31	30	93	55	57	60	0.0732916	2.55389	0.290165	2.38591	0.875272	0.934225
ENSMUST00000059056.14	ENSMUSG00000035506	ENSMUST00000059056.14	Slc12a8	solute carrier family 12 (potassium/chloride transporters), member 8 [Source:MGI Symbol;Acc:MGI:2443672]	3166	68	100	124	115	153	77	0.407694	1.48973	0.462366	1.65815	0.78834	1.11305
ENSMUST00000023283.5	ENSMUSG00000022614	ENSMUST00000023283.5	Lmf2	lipase maturation factor 2 [Source:MGI Symbol;Acc:MGI:2146015]	2906	143	459	497	424	392	295	0.0955281	1.57796	0.542657	1.37528	0.724012	0.871553
ENSMUST00000231067.1	ENSMUSG00000022614	ENSMUST00000231067.1	Lmf2	lipase maturation factor 2 [Source:MGI Symbol;Acc:MGI:2146015]	3262	166	525	499	454	377	366	0.232651	1.42361	0.632926	1.30423	0.808422	0.916138
ENSMUST00000231107.1	ENSMUSG00000022614	ENSMUST00000231107.1	Lmf2	lipase maturation factor 2 [Source:MGI Symbol;Acc:MGI:2146015]	3049	79	268	289	263	223	215	0.123369	1.64029	0.445834	1.52913	0.848305	0.932234
ENSMUST00000230112.1	ENSMUSG00000022614	ENSMUST00000230112.1	Lmf2	lipase maturation factor 2 [Source:MGI Symbol;Acc:MGI:2146015]	2815	161	405	409	407	338	261	0.192323	1.495	0.670511	1.28133	0.692297	0.857079
ENSMUST00000229291.1	ENSMUSG00000022614	ENSMUST00000229291.1	Lmf2	lipase maturation factor 2 [Source:MGI Symbol;Acc:MGI:2146015]	556	19	32	16	51	34	12	0.602649	1.38532	0.788843	1.08132	0.828306	0.780554
ENSMUST00000230523.1	ENSMUSG00000022614	ENSMUST00000230523.1	Lmf2	lipase maturation factor 2 [Source:MGI Symbol;Acc:MGI:2146015]	663	32	28	46	54	18	46	0.39762	1.76865	0.769805	1.35672	0.745689	0.767093
ENSMUST00000229308.1	ENSMUSG00000022614	ENSMUST00000229308.1	Lmf2	lipase maturation factor 2 [Source:MGI Symbol;Acc:MGI:2146015]	691	0	11	28	21	9	19	0.0597021	4.4978	0.394799	3.08064	0.740522	0.684922
ENSMUST00000229111.1	ENSMUSG00000022614	ENSMUST00000229111.1	Lmf2	lipase maturation factor 2 [Source:MGI Symbol;Acc:MGI:2146015]	370	4	2	3	5	0	1	0.696837	1.43596	0.555074	0.220317	0.604022	0.153428
ENSMUST00000034775.9	ENSMUSG00000032244	ENSMUST00000034775.9	Fem1b	feminization 1 homolog b (C. elegans) [Source:MGI Symbol;Acc:MGI:1335087]	6785	9043	12960	13461	12837	10680	12176	0.586788	1.25256	0.701909	1.28374	0.878087	1.02489
ENSMUST00000020263.13	ENSMUSG00000020069	ENSMUST00000020263.13	Hnrnph3	heterogeneous nuclear ribonucleoprotein H3 [Source:MGI Symbol;Acc:MGI:1926462]	2213	672	1046	1351	1095	1246	855	0.158302	1.4874	0.387711	1.49011	0.88826	1.00182
ENSMUST00000118898.7	ENSMUSG00000020069	ENSMUST00000118898.7	Hnrnph3	heterogeneous nuclear ribonucleoprotein H3 [Source:MGI Symbol;Acc:MGI:1926462]	2168	788	1265	1491	1123	1236	879	0.380024	1.32849	0.698234	1.25555	0.848762	0.945095
ENSMUST00000140743.7	ENSMUSG00000020069	ENSMUST00000140743.7	Hnrnph3	heterogeneous nuclear ribonucleoprotein H3 [Source:MGI Symbol;Acc:MGI:1926462]	1633	441	575	628	629	639	441	0.512049	1.29975	0.684874	1.30025	0.889695	1.00039
ENSMUST00000119814.2	ENSMUSG00000020069	ENSMUST00000119814.2	Hnrnph3	heterogeneous nuclear ribonucleoprotein H3 [Source:MGI Symbol;Acc:MGI:1926462]	682	69	54	103	80	65	60	0.408877	1.577	0.782436	1.26594	0.72944	0.802753
ENSMUST00000143689.2	ENSMUSG00000020069	ENSMUST00000143689.2	Hnrnph3	heterogeneous nuclear ribonucleoprotein H3 [Source:MGI Symbol;Acc:MGI:1926462]	802	64	71	111	91	83	61	0.376996	1.57468	0.744362	1.3113	0.777818	0.832738
ENSMUST00000141616.1	ENSMUSG00000020069	ENSMUST00000141616.1	Hnrnph3	heterogeneous nuclear ribonucleoprotein H3 [Source:MGI Symbol;Acc:MGI:1926462]	651	64	49	41	44	49	51	0.272495	0.799942	0.760409	1.10617	0.6385	1.38281
ENSMUST00000210847.1	ENSMUSG00000095339	ENSMUST00000210847.1	Zscan4b	zinc finger and SCAN domain containing 4B [Source:MGI Symbol;Acc:MGI:3645447]	1779	0	0	61	38	150	128	1.12995e-07	65535	3.3627e-13	65535	8.69828e-07	3.29995
ENSMUST00000168158.2	ENSMUSG00000095339	ENSMUST00000168158.2	Zscan4b	zinc finger and SCAN domain containing 4B [Source:MGI Symbol;Acc:MGI:3645447]	1754	4	0	109	82	257	227	3.57276e-09	52.6354	2.99341e-14	156.625	9.98609e-09	2.97566
ENSMUST00000139074.7	ENSMUSG00000054405	ENSMUST00000139074.7	Dnajc8	DnaJ heat shock protein family (Hsp40) member C8 [Source:MGI Symbol;Acc:MGI:1915848]	609	403	180	252	258	237	180	0.156503	0.940263	0.343007	0.897049	0.880123	0.95404
ENSMUST00000094657.9	ENSMUSG00000054405	ENSMUST00000094657.9	Dnajc8	DnaJ heat shock protein family (Hsp40) member C8 [Source:MGI Symbol;Acc:MGI:1915848]	1401	11761	6571	6338	6789	6455	5593	0.00975002	0.766576	0.0882418	0.823253	0.790958	1.07394
ENSMUST00000142281.7	ENSMUSG00000054405	ENSMUST00000142281.7	Dnajc8	DnaJ heat shock protein family (Hsp40) member C8 [Source:MGI Symbol;Acc:MGI:1915848]	1837	6242	3498	3209	3466	3530	3090	0.000623785	0.733663	0.144212	0.851549	0.537342	1.16068
ENSMUST00000144073.7	ENSMUSG00000054405	ENSMUST00000144073.7	Dnajc8	DnaJ heat shock protein family (Hsp40) member C8 [Source:MGI Symbol;Acc:MGI:1915848]	452	23	14	17	18	17	7	0.584753	1.01077	0.628489	0.797264	0.856377	0.788765
ENSMUST00000105940.9	ENSMUSG00000054405	ENSMUST00000105940.9	Dnajc8	DnaJ heat shock protein family (Hsp40) member C8 [Source:MGI Symbol;Acc:MGI:1915848]	772	1882	1065	1074	1069	1040	1012	0.00205738	0.777767	0.158832	0.874486	0.659845	1.12435
ENSMUST00000067467.12	ENSMUSG00000054405	ENSMUST00000067467.12	Dnajc8	DnaJ heat shock protein family (Hsp40) member C8 [Source:MGI Symbol;Acc:MGI:1915848]	508	143	42	35	61	57	44	0.00508772	0.564403	0.200342	0.689995	0.755682	1.22252
ENSMUST00000105939.9	ENSMUSG00000054405	ENSMUST00000105939.9	Dnajc8	DnaJ heat shock protein family (Hsp40) member C8 [Source:MGI Symbol;Acc:MGI:1915848]	746	1906	1111	1078	1247	1168	898	0.00804711	0.824823	0.136147	0.854545	0.836603	1.03603
ENSMUST00000138334.7	ENSMUSG00000054405	ENSMUST00000138334.7	Dnajc8	DnaJ heat shock protein family (Hsp40) member C8 [Source:MGI Symbol;Acc:MGI:1915848]	613	624	316	334	377	283	309	0.0156191	0.811707	0.105946	0.794972	0.894611	0.979383
ENSMUST00000150207.7	ENSMUSG00000054405	ENSMUST00000150207.7	Dnajc8	DnaJ heat shock protein family (Hsp40) member C8 [Source:MGI Symbol;Acc:MGI:1915848]	932	2513	1366	1288	1512	1454	1245	0.00133513	0.773797	0.155433	0.871822	0.636612	1.12668
ENSMUST00000105938.3	ENSMUSG00000054405	ENSMUST00000105938.3	Dnajc8	DnaJ heat shock protein family (Hsp40) member C8 [Source:MGI Symbol;Acc:MGI:1915848]	782	10	12	2	9	8	5	0.315583	0.532074	0.645203	0.722386	0.835807	1.35768
ENSMUST00000156385.1	ENSMUSG00000054405	ENSMUST00000156385.1	Dnajc8	DnaJ heat shock protein family (Hsp40) member C8 [Source:MGI Symbol;Acc:MGI:1915848]	505	109	59	63	70	48	38	0.223076	0.848322	0.185264	0.640231	0.715596	0.754703
ENSMUST00000105937.2	ENSMUSG00000054405	ENSMUST00000105937.2	Dnajc8	DnaJ heat shock protein family (Hsp40) member C8 [Source:MGI Symbol;Acc:MGI:1915848]	743	1796	857	906	996	1022	828	0.00105252	0.770085	0.150448	0.874812	0.612311	1.13599
ENSMUST00000021311.9	ENSMUSG00000051378	ENSMUST00000021311.9	Kif18b	kinesin family member 18B [Source:MGI Symbol;Acc:MGI:2446979]	3326	815	2868	3694	3272	2277	2303	0.000794673	1.94873	0.273889	1.50744	0.216464	0.773547
ENSMUST00000132502.1	ENSMUSG00000051378	ENSMUST00000132502.1	Kif18b	kinesin family member 18B [Source:MGI Symbol;Acc:MGI:2446979]	382	0	6	7	15	25	15	0.279679	3.7352	0.0564033	7.83138	0.460837	2.09664
ENSMUST00000228368.1	ENSMUSG00000037487	ENSMUST00000228368.1	Ubr5	ubiquitin protein ligase E3 component n-recognin 5 [Source:MGI Symbol;Acc:MGI:1918040]	2953	204	864	696	637	662	653	0.38883	1.28301	0.356969	1.48778	0.601959	1.1596
ENSMUST00000228029.1	ENSMUSG00000037487	ENSMUST00000228029.1	Ubr5	ubiquitin protein ligase E3 component n-recognin 5 [Source:MGI Symbol;Acc:MGI:1918040]	2279	180	1130	1088	965	927	969	0.0295161	1.6032	0.0994019	1.74336	0.762387	1.08743
ENSMUST00000110336.3	ENSMUSG00000037487	ENSMUST00000110336.3	Ubr5	ubiquitin protein ligase E3 component n-recognin 5 [Source:MGI Symbol;Acc:MGI:1918040]	9242	671	7991	5372	5226	3181	4999	0.362013	1.24629	0.739739	1.14288	0.764749	0.917027
ENSMUST00000226369.1	ENSMUSG00000037487	ENSMUST00000226369.1	Ubr5	ubiquitin protein ligase E3 component n-recognin 5 [Source:MGI Symbol;Acc:MGI:1918040]	3562	98	619	477	420	425	397	0.377437	1.27964	0.498514	1.37703	0.805835	1.07611
ENSMUST00000226414.1	ENSMUSG00000037487	ENSMUST00000226414.1	Ubr5	ubiquitin protein ligase E3 component n-recognin 5 [Source:MGI Symbol;Acc:MGI:1918040]	8397	637	7219	4846	4866	2822	4597	0.334798	1.26001	0.73981	1.1442	0.735797	0.908089
ENSMUST00000228804.1	ENSMUSG00000037487	ENSMUST00000228804.1	Ubr5	ubiquitin protein ligase E3 component n-recognin 5 [Source:MGI Symbol;Acc:MGI:1918040]	522	3	11	10	7	13	7	0.696829	1.24781	0.690858	1.70465	0.82222	1.36611
ENSMUST00000226629.1	ENSMUSG00000037487	ENSMUST00000226629.1	Ubr5	ubiquitin protein ligase E3 component n-recognin 5 [Source:MGI Symbol;Acc:MGI:1918040]	457	8	11	2	0	3	2	0.0324691	0.108523	0.374766	0.321264	0.78045	2.96032
ENSMUST00000228333.1	ENSMUSG00000037487	ENSMUST00000228333.1	Ubr5	ubiquitin protein ligase E3 component n-recognin 5 [Source:MGI Symbol;Acc:MGI:1918040]	507	2	22	26	14	23	20	0.481891	1.69004	0.483855	2.13855	0.813031	1.26539
ENSMUST00000228292.1	ENSMUSG00000037487	ENSMUST00000228292.1	Ubr5	ubiquitin protein ligase E3 component n-recognin 5 [Source:MGI Symbol;Acc:MGI:1918040]	707	8	132	89	86	62	80	0.519907	1.27102	0.744415	1.21971	0.887212	0.959632
ENSMUST00000228174.1	ENSMUSG00000037487	ENSMUST00000228174.1	Ubr5	ubiquitin protein ligase E3 component n-recognin 5 [Source:MGI Symbol;Acc:MGI:1918040]	1360	40	355	258	227	135	200	0.465725	1.25214	0.761327	1.02705	0.620485	0.820239
ENSMUST00000226137.1	ENSMUSG00000037487	ENSMUST00000226137.1	Ubr5	ubiquitin protein ligase E3 component n-recognin 5 [Source:MGI Symbol;Acc:MGI:1918040]	664	0	8	1	4	4	8	0.512087	0.6393	0.706215	1.81329	0.649191	2.83636
ENSMUST00000228504.1	ENSMUSG00000037487	ENSMUST00000228504.1	Ubr5	ubiquitin protein ligase E3 component n-recognin 5 [Source:MGI Symbol;Acc:MGI:1918040]	654	4	94	107	96	45	130	0.0675901	2.10201	0.232574	2.18209	0.892692	1.0381
ENSMUST00000228101.1	ENSMUSG00000037487	ENSMUST00000228101.1	Ubr5	ubiquitin protein ligase E3 component n-recognin 5 [Source:MGI Symbol;Acc:MGI:1918040]	634	8	35	17	20	15	35	0.543392	0.886082	0.718995	1.43257	0.642018	1.61675
ENSMUST00000227143.1	ENSMUSG00000037487	ENSMUST00000227143.1	Ubr5	ubiquitin protein ligase E3 component n-recognin 5 [Source:MGI Symbol;Acc:MGI:1918040]	596	2	55	34	37	22	38	0.608236	1.26553	0.751937	1.27212	0.925976	1.00521
ENSMUST00000065927.5	ENSMUSG00000053475	ENSMUST00000065927.5	Tnfaip6	tumor necrosis factor alpha induced protein 6 [Source:MGI Symbol;Acc:MGI:1195266]	1710	60	50	343	367	450	453	5.55256e-09	6.85129	7.07482e-09	10.2338	0.0389968	1.49371
ENSMUST00000082059.6	ENSMUSG00000018166	ENSMUST00000082059.6	Erbb3	erb-b2 receptor tyrosine kinase 3 [Source:MGI Symbol;Acc:MGI:95411]	6016	471	1416	5241	4189	2263	2624	3.72489e-15	5.15675	3.2261e-05	3.15758	0.000865633	0.61232
ENSMUST00000033415.14	ENSMUSG00000031090	ENSMUST00000033415.14	Nadsyn1	NAD synthetase 1 [Source:MGI Symbol;Acc:MGI:1926164]	2641	114	89	113	92	71	58	0.55343	1.07089	0.381364	0.789264	0.598804	0.737018
ENSMUST00000156638.7	ENSMUSG00000031090	ENSMUST00000156638.7	Nadsyn1	NAD synthetase 1 [Source:MGI Symbol;Acc:MGI:1926164]	2142	87	66	68	77	54	42	0.484141	1.00852	0.422895	0.778857	0.73015	0.772277
ENSMUST00000132520.7	ENSMUSG00000031090	ENSMUST00000132520.7	Nadsyn1	NAD synthetase 1 [Source:MGI Symbol;Acc:MGI:1926164]	2287	112	58	73	36	44	55	0.0649276	0.682956	0.298253	0.737194	0.87489	1.07942
ENSMUST00000143366.1	ENSMUSG00000031090	ENSMUST00000143366.1	Nadsyn1	NAD synthetase 1 [Source:MGI Symbol;Acc:MGI:1926164]	609	2	3	0	1	0	4	0.378866	0.213155	0.819439	1.03301	0.735228	4.84631
ENSMUST00000143210.7	ENSMUSG00000031090	ENSMUST00000143210.7	Nadsyn1	NAD synthetase 1 [Source:MGI Symbol;Acc:MGI:1926164]	568	6	0	3	6	0	3	0.651194	1.66725	0.675995	0.68115	0.781767	0.408547
ENSMUST00000142749.1	ENSMUSG00000031090	ENSMUST00000142749.1	Nadsyn1	NAD synthetase 1 [Source:MGI Symbol;Acc:MGI:1926164]	761	12	6	4	0	2	6	0.115261	0.234111	0.562362	0.573729	0.730336	2.45067
ENSMUST00000019220.15	ENSMUSG00000030374	ENSMUST00000019220.15	Strn4	striatin, calmodulin binding protein 4 [Source:MGI Symbol;Acc:MGI:2142346]	3535	920	1946	1655	1282	1263	989	0.579555	1.06369	0.541644	0.954683	0.736072	0.897521
ENSMUST00000108495.8	ENSMUSG00000030374	ENSMUST00000108495.8	Strn4	striatin, calmodulin binding protein 4 [Source:MGI Symbol;Acc:MGI:2142346]	3082	963	2052	1838	1446	1327	1134	0.687456	1.13058	0.620762	0.993711	0.673258	0.878941
ENSMUST00000184280.7	ENSMUSG00000030374	ENSMUST00000184280.7	Strn4	striatin, calmodulin binding protein 4 [Source:MGI Symbol;Acc:MGI:2142346]	913	77	118	127	95	69	82	0.663095	1.18892	0.647901	0.956605	0.708087	0.804601
ENSMUST00000137885.2	ENSMUSG00000030374	ENSMUST00000137885.2	Strn4	striatin, calmodulin binding protein 4 [Source:MGI Symbol;Acc:MGI:2142346]	402	2	0	1	1	3	3	0.613808	1.10505	0.586563	3.89515	0.730545	3.52487
ENSMUST00000184708.7	ENSMUSG00000030374	ENSMUST00000184708.7	Strn4	striatin, calmodulin binding protein 4 [Source:MGI Symbol;Acc:MGI:2142346]	1262	210	335	344	257	256	220	0.69682	1.15066	0.733598	1.06951	0.83943	0.929474
ENSMUST00000138070.1	ENSMUSG00000030374	ENSMUST00000138070.1	Strn4	striatin, calmodulin binding protein 4 [Source:MGI Symbol;Acc:MGI:2142346]	435	23	53	47	30	24	34	0.628286	1.04824	0.69472	0.939231	0.863745	0.896009
ENSMUST00000123247.7	ENSMUSG00000030374	ENSMUST00000123247.7	Strn4	striatin, calmodulin binding protein 4 [Source:MGI Symbol;Acc:MGI:2142346]	813	21	25	45	15	22	28	0.609737	1.36093	0.762515	1.35225	0.925964	0.993616
ENSMUST00000127835.1	ENSMUSG00000030374	ENSMUST00000127835.1	Strn4	striatin, calmodulin binding protein 4 [Source:MGI Symbol;Acc:MGI:2142346]	389	7	19	10	2	11	3	0.263762	0.472416	0.588851	0.636799	0.84151	1.34796
ENSMUST00000185011.7	ENSMUSG00000030374	ENSMUST00000185011.7	Strn4	striatin, calmodulin binding protein 4 [Source:MGI Symbol;Acc:MGI:2142346]	910	80	153	119	116	91	77	0.588585	1.05101	0.559337	0.879392	0.758898	0.836711
ENSMUST00000134350.2	ENSMUSG00000030374	ENSMUST00000134350.2	Strn4	striatin, calmodulin binding protein 4 [Source:MGI Symbol;Acc:MGI:2142346]	653	21	24	31	37	44	44	0.508608	1.59447	0.313419	2.4207	0.564176	1.51819
ENSMUST00000123510.2	ENSMUSG00000030374	ENSMUST00000123510.2	Strn4	striatin, calmodulin binding protein 4 [Source:MGI Symbol;Acc:MGI:2142346]	839	9	10	11	12	4	6	0.696812	1.27708	0.618208	0.658322	0.737859	0.515488
ENSMUST00000131721.1	ENSMUSG00000030374	ENSMUST00000131721.1	Strn4	striatin, calmodulin binding protein 4 [Source:MGI Symbol;Acc:MGI:2142346]	4114	159	416	325	269	282	283	0.623465	1.06879	0.75567	1.19655	0.747954	1.11954
ENSMUST00000184694.1	ENSMUSG00000030374	ENSMUST00000184694.1	Strn4	striatin, calmodulin binding protein 4 [Source:MGI Symbol;Acc:MGI:2142346]	921	87	175	154	128	119	112	0.667062	1.11896	0.762013	1.07709	0.886319	0.962584
ENSMUST00000183680.1	ENSMUSG00000030374	ENSMUST00000183680.1	Strn4	striatin, calmodulin binding protein 4 [Source:MGI Symbol;Acc:MGI:2142346]	373	2	4	9	9	11	16	0.349432	3.12419	0.183257	5.55638	0.677993	1.7785
ENSMUST00000204268.2	ENSMUSG00000045009	ENSMUST00000204268.2	Prrt3	proline-rich transmembrane protein 3 [Source:MGI Symbol;Acc:MGI:2444810]	3741	8	35	113	79	109	102	0.00102537	4.57728	0.00142326	5.91903	0.597912	1.29313
ENSMUST00000204134.2	ENSMUSG00000045009	ENSMUST00000204134.2	Prrt3	proline-rich transmembrane protein 3 [Source:MGI Symbol;Acc:MGI:2444810]	3424	2	32	96	115	90	123	8.54147e-05	6.32301	0.000380917	7.54498	0.730542	1.19326
ENSMUST00000101059.3	ENSMUSG00000045009	ENSMUST00000101059.3	Prrt3	proline-rich transmembrane protein 3 [Source:MGI Symbol;Acc:MGI:2444810]	3304	4	20	88	84	105	129	9.7806e-05	7.3544	1.38491e-05	11.8201	0.184568	1.60721
ENSMUST00000205170.1	ENSMUSG00000045009	ENSMUST00000205170.1	Prrt3	proline-rich transmembrane protein 3 [Source:MGI Symbol;Acc:MGI:2444810]	1903	0	14	24	18	12	26	0.191813	3.02913	0.289612	3.28676	0.881241	1.08505
ENSMUST00000205075.1	ENSMUSG00000045009	ENSMUST00000205075.1	Prrt3	proline-rich transmembrane protein 3 [Source:MGI Symbol;Acc:MGI:2444810]	1956	0	10	10	30	32	18	0.121253	4.08443	0.0602469	5.86475	0.691087	1.43588
ENSMUST00000034776.12	ENSMUSG00000032245	ENSMUST00000034776.12	Cln6	ceroid-lipofuscinosis, neuronal 6 [Source:MGI Symbol;Acc:MGI:2159324]	2142	503	947	808	616	750	624	0.482451	1.0215	0.796918	1.15558	0.668663	1.13126
ENSMUST00000141821.1	ENSMUSG00000032245	ENSMUST00000141821.1	Cln6	ceroid-lipofuscinosis, neuronal 6 [Source:MGI Symbol;Acc:MGI:2159324]	450	5	38	27	20	7	30	0.696803	1.1144	0.776433	1.06511	0.890577	0.955764
ENSMUST00000138276.1	ENSMUSG00000032245	ENSMUST00000138276.1	Cln6	ceroid-lipofuscinosis, neuronal 6 [Source:MGI Symbol;Acc:MGI:2159324]	560	35	70	67	20	39	26	0.435405	0.854707	0.506996	0.750007	0.858456	0.877502
ENSMUST00000124984.1	ENSMUSG00000032245	ENSMUST00000124984.1	Cln6	ceroid-lipofuscinosis, neuronal 6 [Source:MGI Symbol;Acc:MGI:2159324]	850	40	73	88	69	37	48	0.471425	1.44641	0.664126	0.927923	0.461617	0.641536
ENSMUST00000129564.7	ENSMUSG00000042404	ENSMUST00000129564.7	Dennd4b	DENN/MADD domain containing 4B [Source:MGI Symbol;Acc:MGI:2446201]	5647	104	337	299	244	347	290	0.487597	1.2693	0.221835	1.74493	0.193113	1.37472
ENSMUST00000098914.9	ENSMUSG00000042404	ENSMUST00000098914.9	Dennd4b	DENN/MADD domain containing 4B [Source:MGI Symbol;Acc:MGI:2446201]	5423	93	301	285	288	360	302	0.222859	1.50203	0.0860347	2.02996	0.221024	1.35148
ENSMUST00000156358.7	ENSMUSG00000042404	ENSMUST00000156358.7	Dennd4b	DENN/MADD domain containing 4B [Source:MGI Symbol;Acc:MGI:2446201]	2551	12	56	58	33	53	48	0.542476	1.36838	0.493133	1.78873	0.711817	1.30719
ENSMUST00000151648.1	ENSMUSG00000042404	ENSMUST00000151648.1	Dennd4b	DENN/MADD domain containing 4B [Source:MGI Symbol;Acc:MGI:2446201]	1073	4	6	4	11	6	4	0.608803	1.58399	0.819429	1.21857	0.877487	0.769306
ENSMUST00000138376.1	ENSMUSG00000042404	ENSMUST00000138376.1	Dennd4b	DENN/MADD domain containing 4B [Source:MGI Symbol;Acc:MGI:2446201]	792	2	12	15	16	12	8	0.370974	2.2699	0.691088	1.70276	0.836099	0.75015
ENSMUST00000143803.1	ENSMUSG00000042404	ENSMUST00000143803.1	Dennd4b	DENN/MADD domain containing 4B [Source:MGI Symbol;Acc:MGI:2446201]	569	0	0	1	2	7	8	0.465838	65535	0.0758732	65535	0.339812	5.85986
ENSMUST00000141139.1	ENSMUSG00000042404	ENSMUST00000141139.1	Dennd4b	DENN/MADD domain containing 4B [Source:MGI Symbol;Acc:MGI:2446201]	482	2	2	2	11	12	6	0.40329	3.47562	0.286771	5.49496	0.757156	1.581
ENSMUST00000197082.4	ENSMUSG00000058503	ENSMUST00000197082.4	Fam133b	family with sequence similarity 133, member B [Source:MGI Symbol;Acc:MGI:1915402]	1943	1042	706	633	763	633	532	0.0237105	0.852397	0.143374	0.830882	0.893675	0.97476
ENSMUST00000198598.4	ENSMUSG00000058503	ENSMUST00000198598.4	Fam133b	family with sequence similarity 133, member B [Source:MGI Symbol;Acc:MGI:1915402]	2750	67	49	27	44	45	53	0.0989367	0.653879	0.724914	1.06026	0.439894	1.62149
ENSMUST00000115527.7	ENSMUSG00000058503	ENSMUST00000115527.7	Fam133b	family with sequence similarity 133, member B [Source:MGI Symbol;Acc:MGI:1915402]	1491	658	451	470	431	372	355	0.0558671	0.864862	0.159895	0.819611	0.85803	0.947678
ENSMUST00000199666.4	ENSMUSG00000058503	ENSMUST00000199666.4	Fam133b	family with sequence similarity 133, member B [Source:MGI Symbol;Acc:MGI:1915402]	1450	404	295	249	300	243	242	0.048616	0.836942	0.291017	0.867235	0.863541	1.0362
ENSMUST00000196059.4	ENSMUSG00000058503	ENSMUST00000196059.4	Fam133b	family with sequence similarity 133, member B [Source:MGI Symbol;Acc:MGI:1915402]	1961	470	305	229	330	245	334	0.0100946	0.771737	0.40608	0.943322	0.536431	1.22234
ENSMUST00000200354.1	ENSMUSG00000058503	ENSMUST00000200354.1	Fam133b	family with sequence similarity 133, member B [Source:MGI Symbol;Acc:MGI:1915402]	2196	13	20	11	11	7	16	0.383478	0.697919	0.69342	0.873813	0.847427	1.25203
ENSMUST00000054213.4	ENSMUSG00000048007	ENSMUST00000054213.4	Timm8a1	translocase of inner mitochondrial membrane 8A1 [Source:MGI Symbol;Acc:MGI:1353433]	1421	6645	4625	3797	4149	3504	3196	0.00270929	0.751454	0.029251	0.742216	0.916028	0.987706
ENSMUST00000239091.1	ENSMUSG00000020422	ENSMUST00000239091.1	Tns3	tensin 3 [Source:MGI Symbol;Acc:MGI:2443012]	7897	891	5816	4974	4669	2307	3020	0.0893308	1.47096	0.641824	0.961582	0.00657723	0.653711
ENSMUST00000239111.1	ENSMUSG00000020422	ENSMUST00000239111.1	Tns3	tensin 3 [Source:MGI Symbol;Acc:MGI:2443012]	7629	848	5609	4921	4622	2327	2806	0.0626998	1.51188	0.642989	0.960406	0.00296229	0.635239
ENSMUST00000129074.1	ENSMUSG00000020422	ENSMUST00000129074.1	Tns3	tensin 3 [Source:MGI Symbol;Acc:MGI:2443012]	847	36	189	146	113	76	109	0.604269	1.17844	0.731739	0.999927	0.752145	0.848518
ENSMUST00000131941.1	ENSMUSG00000020422	ENSMUST00000131941.1	Tns3	tensin 3 [Source:MGI Symbol;Acc:MGI:2443012]	534	0	2	4	4	1	6	0.414522	4.04897	0.609646	4.30907	0.925953	1.06424
ENSMUST00000134823.1	ENSMUSG00000020422	ENSMUST00000134823.1	Tns3	tensin 3 [Source:MGI Symbol;Acc:MGI:2443012]	3500	3	20	25	37	8	15	0.158643	2.76823	0.793575	1.22053	0.383023	0.440907
ENSMUST00000020695.12	ENSMUSG00000020422	ENSMUST00000020695.12	Tns3	tensin 3 [Source:MGI Symbol;Acc:MGI:2443012]	7483	814	5481	4750	4351	2280	2637	0.0799413	1.47838	0.608513	0.942547	0.00329544	0.637553
ENSMUST00000206750.1	ENSMUSG00000054499	ENSMUST00000206750.1	Dedd2	death effector domain-containing DNA binding protein 2 [Source:MGI Symbol;Acc:MGI:1914629]	4594	702	997	748	565	641	485	0.0306103	0.808412	0.191209	0.810994	0.892126	1.00319
ENSMUST00000205271.1	ENSMUSG00000054499	ENSMUST00000205271.1	Dedd2	death effector domain-containing DNA binding protein 2 [Source:MGI Symbol;Acc:MGI:1914629]	1942	503	589	416	394	357	327	0.0200335	0.780683	0.131352	0.773278	0.925941	0.990516
ENSMUST00000206498.1	ENSMUSG00000054499	ENSMUST00000206498.1	Dedd2	death effector domain-containing DNA binding protein 2 [Source:MGI Symbol;Acc:MGI:1914629]	1711	122	124	90	81	73	91	0.0820562	0.733536	0.419808	0.831825	0.813111	1.13399
ENSMUST00000058702.6	ENSMUSG00000054499	ENSMUST00000058702.6	Dedd2	death effector domain-containing DNA binding protein 2 [Source:MGI Symbol;Acc:MGI:1914629]	1828	381	589	375	366	311	294	0.0447983	0.799478	0.154766	0.76605	0.875965	0.958188
ENSMUST00000227096.1	ENSMUSG00000071547	ENSMUST00000227096.1	Nt5dc2	5'-nucleotidase domain containing 2 [Source:MGI Symbol;Acc:MGI:1917271]	1848	3457	4422	2012	1625	2066	1594	3.20404e-11	0.484231	0.00029357	0.569976	0.478957	1.17708
ENSMUST00000226975.1	ENSMUSG00000071547	ENSMUST00000226975.1	Nt5dc2	5'-nucleotidase domain containing 2 [Source:MGI Symbol;Acc:MGI:1917271]	1462	1195	1477	672	542	741	550	4.98113e-11	0.476956	0.000581209	0.592719	0.375394	1.24271
ENSMUST00000226588.1	ENSMUSG00000071547	ENSMUST00000226588.1	Nt5dc2	5'-nucleotidase domain containing 2 [Source:MGI Symbol;Acc:MGI:1917271]	881	592	771	327	254	299	287	4.2117e-10	0.446834	0.000410436	0.530162	0.610639	1.18649
ENSMUST00000227794.1	ENSMUSG00000071547	ENSMUST00000227794.1	Nt5dc2	5'-nucleotidase domain containing 2 [Source:MGI Symbol;Acc:MGI:1917271]	1858	1664	2066	972	643	976	675	2.47108e-12	0.453712	6.14137e-05	0.542018	0.462592	1.19463
ENSMUST00000227690.1	ENSMUSG00000071547	ENSMUST00000227690.1	Nt5dc2	5'-nucleotidase domain containing 2 [Source:MGI Symbol;Acc:MGI:1917271]	737	415	434	245	160	273	158	4.33811e-07	0.501693	0.0136692	0.621354	0.53804	1.23852
ENSMUST00000090212.4	ENSMUSG00000071547	ENSMUST00000090212.4	Nt5dc2	5'-nucleotidase domain containing 2 [Source:MGI Symbol;Acc:MGI:1917271]	1407	1393	1653	769	580	927	632	6.30322e-12	0.46506	0.00210283	0.627145	0.111306	1.34853
ENSMUST00000087622.5	ENSMUSG00000030231	ENSMUST00000087622.5	Plekha5	pleckstrin homology domain containing, family A member 5 [Source:MGI Symbol;Acc:MGI:1923802]	7382	65	234	376	337	255	227	0.000982646	2.45634	0.145274	1.94734	0.491909	0.792779
ENSMUST00000204145.2	ENSMUSG00000030231	ENSMUST00000204145.2	Plekha5	pleckstrin homology domain containing, family A member 5 [Source:MGI Symbol;Acc:MGI:1923802]	2902	54	131	240	200	120	139	0.00569817	2.46407	0.399251	1.71309	0.2901	0.695227
ENSMUST00000203517.2	ENSMUSG00000030231	ENSMUST00000203517.2	Plekha5	pleckstrin homology domain containing, family A member 5 [Source:MGI Symbol;Acc:MGI:1923802]	3006	70	144	238	194	112	152	0.0288591	2.09738	0.554928	1.51992	0.374702	0.724678
ENSMUST00000203774.2	ENSMUSG00000030231	ENSMUST00000203774.2	Plekha5	pleckstrin homology domain containing, family A member 5 [Source:MGI Symbol;Acc:MGI:1923802]	1912	37	40	136	116	61	76	0.00253735	3.44731	0.319631	2.21698	0.29723	0.643103
ENSMUST00000204876.2	ENSMUSG00000030231	ENSMUST00000204876.2	Plekha5	pleckstrin homology domain containing, family A member 5 [Source:MGI Symbol;Acc:MGI:1923802]	1928	16	47	95	78	33	46	0.0269734	2.83534	0.650479	1.53625	0.211227	0.54182
ENSMUST00000203955.2	ENSMUSG00000030231	ENSMUST00000203955.2	Plekha5	pleckstrin homology domain containing, family A member 5 [Source:MGI Symbol;Acc:MGI:1923802]	2868	48	107	165	115	79	75	0.11293	1.87152	0.774828	1.21167	0.282738	0.647425
ENSMUST00000205255.2	ENSMUSG00000030231	ENSMUST00000205255.2	Plekha5	pleckstrin homology domain containing, family A member 5 [Source:MGI Symbol;Acc:MGI:1923802]	3657	64	147	317	227	216	164	0.00124486	2.67022	0.116729	2.18313	0.624826	0.817583
ENSMUST00000204080.2	ENSMUSG00000030231	ENSMUST00000204080.2	Plekha5	pleckstrin homology domain containing, family A member 5 [Source:MGI Symbol;Acc:MGI:1923802]	2947	53	122	216	197	133	154	0.00754927	2.44927	0.22474	2.00864	0.660147	0.820098
ENSMUST00000205025.1	ENSMUSG00000030231	ENSMUST00000205025.1	Plekha5	pleckstrin homology domain containing, family A member 5 [Source:MGI Symbol;Acc:MGI:1923802]	1768	8	21	24	29	12	34	0.387546	1.89697	0.552273	1.97676	0.902377	1.04206
ENSMUST00000203012.2	ENSMUSG00000030231	ENSMUST00000203012.2	Plekha5	pleckstrin homology domain containing, family A member 5 [Source:MGI Symbol;Acc:MGI:1923802]	3140	33	122	158	148	128	105	0.0534379	2.03358	0.328869	1.81155	0.821955	0.89082
ENSMUST00000205026.2	ENSMUSG00000030231	ENSMUST00000205026.2	Plekha5	pleckstrin homology domain containing, family A member 5 [Source:MGI Symbol;Acc:MGI:1923802]	2816	52	132	188	177	183	120	0.0420357	2.05571	0.207639	1.98562	0.895295	0.965903
ENSMUST00000213444.1	ENSMUSG00000030231	ENSMUST00000213444.1	Plekha5	pleckstrin homology domain containing, family A member 5 [Source:MGI Symbol;Acc:MGI:1923802]	5252	41	124	172	124	138	86	0.106091	1.84934	0.454412	1.63019	0.814532	0.8815
ENSMUST00000204755.1	ENSMUSG00000030231	ENSMUST00000204755.1	Plekha5	pleckstrin homology domain containing, family A member 5 [Source:MGI Symbol;Acc:MGI:1923802]	777	3	10	12	13	6	6	0.475044	1.98648	0.819419	1.11955	0.754173	0.563585
ENSMUST00000203315.1	ENSMUSG00000030231	ENSMUST00000203315.1	Plekha5	pleckstrin homology domain containing, family A member 5 [Source:MGI Symbol;Acc:MGI:1923802]	453	4	2	5	2	0	2	0.696795	1.2416	0.658015	0.440634	0.807087	0.354891
ENSMUST00000203483.1	ENSMUSG00000030231	ENSMUST00000203483.1	Plekha5	pleckstrin homology domain containing, family A member 5 [Source:MGI Symbol;Acc:MGI:1923802]	1845	36	83	139	129	121	123	0.032577	2.33757	0.104799	2.50324	0.848774	1.07087
ENSMUST00000204528.1	ENSMUSG00000030231	ENSMUST00000204528.1	Plekha5	pleckstrin homology domain containing, family A member 5 [Source:MGI Symbol;Acc:MGI:1923802]	441	4	0	6	8	6	4	0.36765	3.87734	0.568253	3.214	0.890886	0.828919
ENSMUST00000008537.9	ENSMUSG00000008393	ENSMUST00000008537.9	Carhsp1	calcium regulated heat stable protein 1 [Source:MGI Symbol;Acc:MGI:1196368]	2858	2453	3111	4162	3859	3740	3024	0.161467	1.51434	0.427941	1.49362	0.913727	0.986315
ENSMUST00000144998.1	ENSMUSG00000028654	ENSMUST00000144998.1	Mycl	v-myc avian myelocytomatosis viral oncogene lung carcinoma derived [Source:MGI Symbol;Acc:MGI:96799]	386	0	1	2	0	7	2	0.696786	1.98903	0.392177	10.4114	0.466904	5.23439
ENSMUST00000106252.8	ENSMUSG00000028654	ENSMUST00000106252.8	Mycl	v-myc avian myelocytomatosis viral oncogene lung carcinoma derived [Source:MGI Symbol;Acc:MGI:96799]	3293	91	104	243	202	264	210	0.011102	2.40034	0.0146367	2.99207	0.512338	1.24652
ENSMUST00000030407.7	ENSMUSG00000028654	ENSMUST00000030407.7	Mycl	v-myc avian myelocytomatosis viral oncogene lung carcinoma derived [Source:MGI Symbol;Acc:MGI:96799]	3501	74	125	255	207	277	210	0.00728639	2.42137	0.0114344	2.98408	0.532089	1.23239
ENSMUST00000135925.1	ENSMUSG00000028654	ENSMUST00000135925.1	Mycl	v-myc avian myelocytomatosis viral oncogene lung carcinoma derived [Source:MGI Symbol;Acc:MGI:96799]	728	4	5	8	4	13	12	0.657497	1.3938	0.370427	3.42507	0.512588	2.45735
ENSMUST00000147259.1	ENSMUSG00000028654	ENSMUST00000147259.1	Mycl	v-myc avian myelocytomatosis viral oncogene lung carcinoma derived [Source:MGI Symbol;Acc:MGI:96799]	670	4	0	18	10	9	14	0.0887758	7.69663	0.197349	7.5456	0.92593	0.980378
ENSMUST00000033671.12	ENSMUSG00000031309	ENSMUST00000033671.12	Rps6ka3	ribosomal protein S6 kinase polypeptide 3 [Source:MGI Symbol;Acc:MGI:104557]	7244	434	1024	807	798	551	579	0.6666	1.14276	0.548029	0.946569	0.516176	0.828319
ENSMUST00000112493.7	ENSMUSG00000031309	ENSMUST00000112493.7	Rps6ka3	ribosomal protein S6 kinase polypeptide 3 [Source:MGI Symbol;Acc:MGI:104557]	3671	196	515	353	350	278	232	0.537176	1.0245	0.456035	0.869456	0.674902	0.848666
ENSMUST00000126686.7	ENSMUSG00000031309	ENSMUST00000126686.7	Rps6ka3	ribosomal protein S6 kinase polypeptide 3 [Source:MGI Symbol;Acc:MGI:104557]	657	2	8	15	11	10	2	0.345549	2.66958	0.762606	1.40396	0.731668	0.525909
ENSMUST00000112491.1	ENSMUSG00000031309	ENSMUST00000112491.1	Rps6ka3	ribosomal protein S6 kinase polypeptide 3 [Source:MGI Symbol;Acc:MGI:104557]	716	13	40	26	27	14	18	0.631998	1.03388	0.577861	0.737709	0.770795	0.713538
ENSMUST00000149939.1	ENSMUSG00000031309	ENSMUST00000149939.1	Rps6ka3	ribosomal protein S6 kinase polypeptide 3 [Source:MGI Symbol;Acc:MGI:104557]	755	22	24	35	27	14	24	0.586066	1.41821	0.74725	1.03687	0.758876	0.731116
ENSMUST00000142668.1	ENSMUSG00000031309	ENSMUST00000142668.1	Rps6ka3	ribosomal protein S6 kinase polypeptide 3 [Source:MGI Symbol;Acc:MGI:104557]	382	1	3	1	4	0	2	0.696778	1.30602	0.761438	0.637326	0.87744	0.487991
ENSMUST00000112492.7	ENSMUSG00000031309	ENSMUST00000112492.7	Rps6ka3	ribosomal protein S6 kinase polypeptide 3 [Source:MGI Symbol;Acc:MGI:104557]	722	8	8	12	16	2	10	0.519447	1.8537	0.748368	0.961662	0.687881	0.518781
ENSMUST00000148570.7	ENSMUSG00000031309	ENSMUST00000148570.7	Rps6ka3	ribosomal protein S6 kinase polypeptide 3 [Source:MGI Symbol;Acc:MGI:104557]	517	12	16	10	12	4	20	0.512292	0.826342	0.779441	1.0922	0.833438	1.32173
ENSMUST00000156648.7	ENSMUSG00000031309	ENSMUST00000156648.7	Rps6ka3	ribosomal protein S6 kinase polypeptide 3 [Source:MGI Symbol;Acc:MGI:104557]	386	2	0	2	6	2	2	0.480865	4.4589	0.701102	2.59677	0.856535	0.582379
ENSMUST00000213643.1	ENSMUSG00000032246	ENSMUST00000213643.1	Calml4	calmodulin-like 4 [Source:MGI Symbol;Acc:MGI:1922850]	710	653	282	467	520	308	288	0.4874	1.13618	0.111401	0.804033	0.16111	0.707661
ENSMUST00000034777.13	ENSMUSG00000032246	ENSMUST00000034777.13	Calml4	calmodulin-like 4 [Source:MGI Symbol;Acc:MGI:1922850]	864	1574	562	1139	1266	802	644	0.590352	1.21603	0.101752	0.853643	0.0586198	0.701991
ENSMUST00000215119.1	ENSMUSG00000032246	ENSMUST00000215119.1	Calml4	calmodulin-like 4 [Source:MGI Symbol;Acc:MGI:1922850]	2403	4	1	1	0	3	6	0.367965	0.213229	0.669773	2.33267	0.397981	10.9397
ENSMUST00000163820.2	ENSMUSG00000032246	ENSMUST00000163820.2	Calml4	calmodulin-like 4 [Source:MGI Symbol;Acc:MGI:1922850]	699	593	269	421	582	318	237	0.663163	1.25355	0.13638	0.806876	0.0446008	0.643671
ENSMUST00000215870.1	ENSMUSG00000032246	ENSMUST00000215870.1	Calml4	calmodulin-like 4 [Source:MGI Symbol;Acc:MGI:1922850]	803	163	50	125	133	106	83	0.665267	1.31102	0.718421	1.12106	0.784723	0.855104
ENSMUST00000214633.1	ENSMUSG00000032246	ENSMUST00000214633.1	Calml4	calmodulin-like 4 [Source:MGI Symbol;Acc:MGI:1922850]	394	83	15	88	88	63	55	0.259061	1.95711	0.700329	1.53658	0.71252	0.785127
ENSMUST00000215968.1	ENSMUSG00000032246	ENSMUST00000215968.1	Calml4	calmodulin-like 4 [Source:MGI Symbol;Acc:MGI:1922850]	526	925	326	665	754	456	383	0.610361	1.22554	0.13984	0.846818	0.0877713	0.690973
ENSMUST00000216450.1	ENSMUSG00000059729	ENSMUST00000216450.1	Olfr1385	olfactory receptor 1385 [Source:MGI Symbol;Acc:MGI:3031219]	3155	579	1364	3807	3234	6073	6510	1.24633e-10	3.75694	3.73242e-11	7.91348	1.09585e-08	2.10636
ENSMUST00000214948.1	ENSMUSG00000059729	ENSMUST00000214948.1	Olfr1385	olfactory receptor 1385 [Source:MGI Symbol;Acc:MGI:3031219]	4412	1613	2111	4935	4044	6427	6969	1.20264e-05	2.52837	7.59905e-07	4.44866	8.71246e-05	1.7595
ENSMUST00000162004.7	ENSMUSG00000025188	ENSMUST00000162004.7	Hps1	HPS1, biogenesis of lysosomal organelles complex 3 subunit 1 [Source:MGI Symbol;Acc:MGI:2177763]	2847	76	219	276	221	212	162	0.0937757	1.73971	0.473841	1.53105	0.777193	0.88006
ENSMUST00000160455.7	ENSMUSG00000025188	ENSMUST00000160455.7	Hps1	HPS1, biogenesis of lysosomal organelles complex 3 subunit 1 [Source:MGI Symbol;Acc:MGI:2177763]	2952	73	218	204	208	211	175	0.310671	1.46423	0.410115	1.60417	0.801029	1.09557
ENSMUST00000069298.12	ENSMUSG00000025188	ENSMUST00000069298.12	Hps1	HPS1, biogenesis of lysosomal organelles complex 3 subunit 1 [Source:MGI Symbol;Acc:MGI:2177763]	3196	56	158	167	127	136	124	0.386632	1.41851	0.56318	1.47411	0.876042	1.03919
ENSMUST00000159974.7	ENSMUSG00000025188	ENSMUST00000159974.7	Hps1	HPS1, biogenesis of lysosomal organelles complex 3 subunit 1 [Source:MGI Symbol;Acc:MGI:2177763]	4189	110	233	267	220	204	174	0.299737	1.47449	0.655365	1.34172	0.823996	0.909955
ENSMUST00000162061.1	ENSMUSG00000025188	ENSMUST00000162061.1	Hps1	HPS1, biogenesis of lysosomal organelles complex 3 subunit 1 [Source:MGI Symbol;Acc:MGI:2177763]	2608	53	113	150	92	96	107	0.345106	1.50997	0.590791	1.4985	0.91379	0.9924
ENSMUST00000161761.1	ENSMUSG00000025188	ENSMUST00000161761.1	Hps1	HPS1, biogenesis of lysosomal organelles complex 3 subunit 1 [Source:MGI Symbol;Acc:MGI:2177763]	389	0	1	2	4	2	0	0.417538	6.10892	0.732609	2.26159	0.842493	0.370212
ENSMUST00000160621.1	ENSMUSG00000025188	ENSMUST00000160621.1	Hps1	HPS1, biogenesis of lysosomal organelles complex 3 subunit 1 [Source:MGI Symbol;Acc:MGI:2177763]	692	17	11	27	12	10	10	0.597037	1.47566	0.699776	0.895175	0.726577	0.606629
ENSMUST00000026194.14	ENSMUSG00000025188	ENSMUST00000026194.14	Hps1	HPS1, biogenesis of lysosomal organelles complex 3 subunit 1 [Source:MGI Symbol;Acc:MGI:2177763]	2647	65	174	238	197	185	133	0.0604915	1.88232	0.435087	1.60643	0.739857	0.853429
ENSMUST00000213776.1	ENSMUSG00000044170	ENSMUST00000213776.1	Olfr1384	olfactory receptor 1384 [Source:MGI Symbol;Acc:MGI:3031218]	4437	7	17	28	11	10	26	0.498659	1.67333	0.606577	1.86882	0.88086	1.11683
ENSMUST00000095349.5	ENSMUSG00000052906	ENSMUST00000095349.5	Ubxn8	UBX domain protein 8 [Source:MGI Symbol;Acc:MGI:1337129]	2808	1350	1217	1594	1588	1734	1535	0.521059	1.31269	0.366175	1.57983	0.410929	1.20351
ENSMUST00000210807.1	ENSMUSG00000052906	ENSMUST00000210807.1	Ubxn8	UBX domain protein 8 [Source:MGI Symbol;Acc:MGI:1337129]	497	73	50	56	56	86	66	0.462741	0.970069	0.641994	1.53684	0.325546	1.58426
ENSMUST00000030868.10	ENSMUSG00000040254	ENSMUST00000030868.10	Sema3d	sema domain, immunoglobulin domain (Ig), short basic domain, secreted, (semaphorin) 3D [Source:MGI Symbol;Acc:MGI:1860118]	6307	2	8	4	8	2	2	0.696769	1.24266	0.62493	0.483864	0.738378	0.389379
ENSMUST00000196618.4	ENSMUSG00000040254	ENSMUST00000196618.4	Sema3d	sema domain, immunoglobulin domain (Ig), short basic domain, secreted, (semaphorin) 3D [Source:MGI Symbol;Acc:MGI:1860118]	1808	2	2	6	0	0	2	0.69676	1.55716	0.760916	0.651294	0.842146	0.418257
ENSMUST00000196093.1	ENSMUSG00000040254	ENSMUST00000196093.1	Sema3d	sema domain, immunoglobulin domain (Ig), short basic domain, secreted, (semaphorin) 3D [Source:MGI Symbol;Acc:MGI:1860118]	708	4	0	6	2	3	4	0.602536	2.19074	0.689394	2.28815	0.925919	1.04446
ENSMUST00000047672.8	ENSMUSG00000034024	ENSMUST00000047672.8	Cct2	chaperonin containing Tcp1, subunit 2 (beta) [Source:MGI Symbol;Acc:MGI:107186]	1959	29408	31931	29659	27792	27885	23195	0.414525	0.987295	0.626818	1.02731	0.854592	1.04053
ENSMUST00000219690.1	ENSMUSG00000034024	ENSMUST00000219690.1	Cct2	chaperonin containing Tcp1, subunit 2 (beta) [Source:MGI Symbol;Acc:MGI:107186]	569	302	374	293	361	324	271	0.417528	1.01933	0.726154	1.08287	0.822909	1.06234
ENSMUST00000218502.1	ENSMUSG00000034024	ENSMUST00000218502.1	Cct2	chaperonin containing Tcp1, subunit 2 (beta) [Source:MGI Symbol;Acc:MGI:107186]	615	211	195	177	198	179	166	0.367626	0.978582	0.683881	1.05481	0.827986	1.0779
ENSMUST00000219036.1	ENSMUSG00000034024	ENSMUST00000219036.1	Cct2	chaperonin containing Tcp1, subunit 2 (beta) [Source:MGI Symbol;Acc:MGI:107186]	864	3096	3346	3000	2805	2685	2551	0.181381	0.949955	0.553396	1.00608	0.809177	1.05908
ENSMUST00000219573.1	ENSMUSG00000034024	ENSMUST00000219573.1	Cct2	chaperonin containing Tcp1, subunit 2 (beta) [Source:MGI Symbol;Acc:MGI:107186]	637	1509	1614	1388	1404	1212	1197	0.163103	0.943328	0.43574	0.955938	0.880894	1.01337
ENSMUST00000218719.1	ENSMUSG00000034024	ENSMUST00000218719.1	Cct2	chaperonin containing Tcp1, subunit 2 (beta) [Source:MGI Symbol;Acc:MGI:107186]	538	550	610	582	530	465	493	0.37354	1.00977	0.612017	1.02444	0.885992	1.01453
ENSMUST00000218059.1	ENSMUSG00000034024	ENSMUST00000218059.1	Cct2	chaperonin containing Tcp1, subunit 2 (beta) [Source:MGI Symbol;Acc:MGI:107186]	655	164	221	172	171	164	139	0.339508	0.935228	0.616751	0.966814	0.874983	1.03377
ENSMUST00000204706.2	ENSMUSG00000107417	ENSMUST00000204706.2	Olfr1383	olfactory receptor 1383 [Source:MGI Symbol;Acc:MGI:3031217]	4168	17	24	23	18	10	15	0.621368	1.04652	0.604383	0.758771	0.794314	0.72504
ENSMUST00000009774.10	ENSMUSG00000009630	ENSMUST00000009774.10	Ppp2cb	protein phosphatase 2 (formerly 2A), catalytic subunit, beta isoform [Source:MGI Symbol;Acc:MGI:1321161]	1469	2596	4075	3529	3298	3311	2527	0.539193	1.07028	0.717026	1.06888	0.892887	0.998696
ENSMUST00000220443.1	ENSMUSG00000038594	ENSMUST00000220443.1	Cep85l	centrosomal protein 85-like [Source:MGI Symbol;Acc:MGI:3642684]	7425	45	61	97	91	87	104	0.201975	1.86063	0.242512	2.23203	0.735693	1.19961
ENSMUST00000220376.1	ENSMUSG00000038594	ENSMUST00000220376.1	Cep85l	centrosomal protein 85-like [Source:MGI Symbol;Acc:MGI:3642684]	2339	4	9	8	4	4	3	0.63564	0.953564	0.67285	0.65278	0.873746	0.684569
ENSMUST00000095691.6	ENSMUSG00000038594	ENSMUST00000095691.6	Cep85l	centrosomal protein 85-like [Source:MGI Symbol;Acc:MGI:3642684]	2560	2	8	12	8	4	18	0.504546	2.05186	0.499372	2.74462	0.827167	1.33763
ENSMUST00000218596.1	ENSMUSG00000038594	ENSMUST00000218596.1	Cep85l	centrosomal protein 85-like [Source:MGI Symbol;Acc:MGI:3642684]	1328	0	2	4	4	0	2	0.414513	4.04897	0.819409	1.24789	0.764524	0.308199
ENSMUST00000021083.6	ENSMUSG00000020737	ENSMUST00000021083.6	Jpt1	Jupiter microtubule associated homolog 1 [Source:MGI Symbol;Acc:MGI:1096361]	1375	5974	6391	7262	6393	7026	5202	0.658613	1.16382	0.77563	1.21691	0.83279	1.04561
ENSMUST00000139980.7	ENSMUSG00000020737	ENSMUST00000139980.7	Jpt1	Jupiter microtubule associated homolog 1 [Source:MGI Symbol;Acc:MGI:1096361]	650	1422	1058	1262	1261	1490	1074	0.434169	1.08188	0.742994	1.28152	0.454121	1.18452
ENSMUST00000145104.7	ENSMUSG00000020737	ENSMUST00000145104.7	Jpt1	Jupiter microtubule associated homolog 1 [Source:MGI Symbol;Acc:MGI:1096361]	597	485	366	377	482	447	486	0.444228	1.07542	0.68202	1.37231	0.336922	1.27607
ENSMUST00000155399.1	ENSMUSG00000020737	ENSMUST00000155399.1	Jpt1	Jupiter microtubule associated homolog 1 [Source:MGI Symbol;Acc:MGI:1096361]	696	989	743	947	765	988	905	0.377013	1.049	0.66449	1.36243	0.18845	1.29879
ENSMUST00000142238.1	ENSMUSG00000020737	ENSMUST00000142238.1	Jpt1	Jupiter microtubule associated homolog 1 [Source:MGI Symbol;Acc:MGI:1096361]	561	15	6	13	2	4	10	0.490021	0.759293	0.693979	0.86129	0.89211	1.13433
ENSMUST00000168209.7	ENSMUSG00000001225	ENSMUST00000168209.7	Slc26a3	solute carrier family 26, member 3 [Source:MGI Symbol;Acc:MGI:107181]	1307	4	9	5	5	4	6	0.570064	0.799303	0.764402	0.948394	0.874662	1.18653
ENSMUST00000165816.1	ENSMUSG00000001225	ENSMUST00000165816.1	Slc26a3	solute carrier family 26, member 3 [Source:MGI Symbol;Acc:MGI:107181]	3462	62	63	99	106	96	140	0.27977	1.73327	0.171666	2.36459	0.477583	1.36423
ENSMUST00000109275.2	ENSMUSG00000001225	ENSMUST00000109275.2	Slc26a3	solute carrier family 26, member 3 [Source:MGI Symbol;Acc:MGI:107181]	847	9	8	6	3	6	8	0.369413	0.557555	0.770439	1.03224	0.748473	1.85137
ENSMUST00000118927.7	ENSMUSG00000030471	ENSMUST00000118927.7	Zdhhc13	zinc finger, DHHC domain containing 13 [Source:MGI Symbol;Acc:MGI:1919227]	2410	1582	1351	1132	1035	1098	989	0.00510829	0.782751	0.231252	0.884162	0.641023	1.12956
ENSMUST00000125280.7	ENSMUSG00000030471	ENSMUST00000125280.7	Zdhhc13	zinc finger, DHHC domain containing 13 [Source:MGI Symbol;Acc:MGI:1919227]	1655	680	532	438	428	392	445	0.00611701	0.758881	0.24145	0.864655	0.690838	1.13938
ENSMUST00000139125.1	ENSMUSG00000030471	ENSMUST00000139125.1	Zdhhc13	zinc finger, DHHC domain containing 13 [Source:MGI Symbol;Acc:MGI:1919227]	454	64	62	60	52	37	45	0.445648	0.938689	0.499099	0.812389	0.833593	0.865451
ENSMUST00000055604.5	ENSMUSG00000046541	ENSMUST00000055604.5	Zfp526	zinc finger protein 526 [Source:MGI Symbol;Acc:MGI:2445181]	3380	63	333	410	482	258	311	0.000638636	2.31425	0.230715	1.74001	0.30119	0.75187
ENSMUST00000043294.11	ENSMUSG00000042607	ENSMUST00000043294.11	Asb4	ankyrin repeat and SOCS box-containing 4 [Source:MGI Symbol;Acc:MGI:1929751]	3286	6	4	23	13	28	16	0.173147	3.81877	0.102303	5.43681	0.730152	1.42371
ENSMUST00000147507.7	ENSMUSG00000004667	ENSMUST00000147507.7	Polr2e	polymerase (RNA) II (DNA directed) polypeptide E [Source:MGI Symbol;Acc:MGI:1913670]	792	759	345	317	451	415	289	0.00192719	0.749601	0.105525	0.797803	0.807055	1.0643
ENSMUST00000143438.7	ENSMUSG00000004667	ENSMUST00000143438.7	Polr2e	polymerase (RNA) II (DNA directed) polypeptide E [Source:MGI Symbol;Acc:MGI:1913670]	2403	3129	1492	1482	1719	1703	1469	0.000336432	0.744431	0.111948	0.862484	0.538825	1.15858
ENSMUST00000004786.9	ENSMUSG00000004667	ENSMUST00000004786.9	Polr2e	polymerase (RNA) II (DNA directed) polypeptide E [Source:MGI Symbol;Acc:MGI:1913670]	1148	14502	7724	7921	8946	8955	7514	0.0280174	0.813576	0.278892	0.928353	0.636854	1.14108
ENSMUST00000131743.7	ENSMUSG00000004667	ENSMUST00000131743.7	Polr2e	polymerase (RNA) II (DNA directed) polypeptide E [Source:MGI Symbol;Acc:MGI:1913670]	1238	3926	2058	2286	2686	2530	2367	0.0281191	0.891353	0.493541	1.02837	0.533411	1.15371
ENSMUST00000152843.1	ENSMUSG00000004667	ENSMUST00000152843.1	Polr2e	polymerase (RNA) II (DNA directed) polypeptide E [Source:MGI Symbol;Acc:MGI:1913670]	900	4192	2097	2240	2686	2602	2402	0.00811455	0.84121	0.431673	1.00047	0.421085	1.18933
ENSMUST00000126242.1	ENSMUSG00000026831	ENSMUST00000126242.1	1700007K13Rik	RIKEN cDNA 1700007K13 gene [Source:MGI Symbol;Acc:MGI:1916577]	666	73	97	200	141	98	128	0.0493388	2.10002	0.507429	1.651	0.585427	0.786182
ENSMUST00000086370.10	ENSMUSG00000026831	ENSMUST00000086370.10	1700007K13Rik	RIKEN cDNA 1700007K13 gene [Source:MGI Symbol;Acc:MGI:1916577]	812	385	531	749	583	562	439	0.176547	1.52248	0.646347	1.33911	0.723844	0.879561
ENSMUST00000127683.1	ENSMUSG00000026831	ENSMUST00000127683.1	1700007K13Rik	RIKEN cDNA 1700007K13 gene [Source:MGI Symbol;Acc:MGI:1916577]	445	45	100	133	150	135	106	0.0760238	2.03062	0.241469	2.01765	0.90694	0.99361
ENSMUST00000001339.5	ENSMUSG00000001305	ENSMUST00000001339.5	Rrp15	ribosomal RNA processing 15 homolog (S. cerevisiae) [Source:MGI Symbol;Acc:MGI:1914473]	1321	3299	2972	3175	2781	3426	2594	0.282413	1.00467	0.799209	1.18639	0.462483	1.18087
ENSMUST00000162336.1	ENSMUSG00000001305	ENSMUST00000162336.1	Rrp15	ribosomal RNA processing 15 homolog (S. cerevisiae) [Source:MGI Symbol;Acc:MGI:1914473]	3092	2034	1592	1758	1588	1885	1391	0.201844	0.979385	0.710109	1.11929	0.586702	1.14285
ENSMUST00000143726.1	ENSMUSG00000020070	ENSMUST00000143726.1	Rufy2	RUN and FYVE domain-containing 2 [Source:MGI Symbol;Acc:MGI:1917682]	720	13	20	20	18	12	14	0.696752	1.20438	0.744433	0.97279	0.847382	0.807707
ENSMUST00000119567.7	ENSMUSG00000020070	ENSMUST00000119567.7	Rufy2	RUN and FYVE domain-containing 2 [Source:MGI Symbol;Acc:MGI:1917682]	4130	437	534	767	561	618	606	0.29254	1.43488	0.405437	1.55737	0.787557	1.08537
ENSMUST00000143594.7	ENSMUSG00000020070	ENSMUST00000143594.7	Rufy2	RUN and FYVE domain-containing 2 [Source:MGI Symbol;Acc:MGI:1917682]	4502	62	115	124	140	102	158	0.326282	1.5572	0.355858	1.81909	0.745154	1.16818
ENSMUST00000131718.7	ENSMUSG00000020070	ENSMUST00000131718.7	Rufy2	RUN and FYVE domain-containing 2 [Source:MGI Symbol;Acc:MGI:1917682]	2816	36	37	63	47	38	57	0.448335	1.58715	0.624283	1.63054	0.898148	1.02734
ENSMUST00000122231.7	ENSMUSG00000020070	ENSMUST00000122231.7	Rufy2	RUN and FYVE domain-containing 2 [Source:MGI Symbol;Acc:MGI:1917682]	2664	10	48	38	41	30	47	0.544611	1.39993	0.60643	1.61957	0.837155	1.15689
ENSMUST00000148259.1	ENSMUSG00000020070	ENSMUST00000148259.1	Rufy2	RUN and FYVE domain-containing 2 [Source:MGI Symbol;Acc:MGI:1917682]	1455	11	20	29	21	25	30	0.477593	1.67808	0.467581	2.18467	0.776597	1.30189
ENSMUST00000062600.7	ENSMUSG00000020070	ENSMUST00000062600.7	Rufy2	RUN and FYVE domain-containing 2 [Source:MGI Symbol;Acc:MGI:1917682]	1110	22	18	52	15	14	27	0.428566	1.76042	0.786363	1.29806	0.754668	0.737358
ENSMUST00000066674.7	ENSMUSG00000041261	ENSMUST00000066674.7	Car8	carbonic anhydrase 8 [Source:MGI Symbol;Acc:MGI:88253]	3853	20	6	95	108	79	44	3.13086e-05	8.45859	0.011239	5.93084	0.545085	0.701162
ENSMUST00000053266.10	ENSMUSG00000041859	ENSMUST00000053266.10	Mcm3	minichromosome maintenance complex component 3 [Source:MGI Symbol;Acc:MGI:101845]	3031	7028	13546	11002	9384	8924	7658	0.531294	1.03118	0.589021	0.983176	0.863174	0.953446
ENSMUST00000185296.1	ENSMUSG00000041859	ENSMUST00000185296.1	Mcm3	minichromosome maintenance complex component 3 [Source:MGI Symbol;Acc:MGI:101845]	3431	5529	10755	8533	7237	6646	6062	0.483276	1.00761	0.52525	0.953243	0.851369	0.94604
ENSMUST00000188112.1	ENSMUSG00000041859	ENSMUST00000188112.1	Mcm3	minichromosome maintenance complex component 3 [Source:MGI Symbol;Acc:MGI:101845]	716	533	1007	895	755	792	634	0.651541	1.11535	0.796476	1.12808	0.881372	1.01141
ENSMUST00000191061.1	ENSMUSG00000041859	ENSMUST00000191061.1	Mcm3	minichromosome maintenance complex component 3 [Source:MGI Symbol;Acc:MGI:101845]	607	429	889	674	544	707	519	0.363238	0.959934	0.812847	1.12883	0.556185	1.17595
ENSMUST00000190421.1	ENSMUSG00000041859	ENSMUST00000190421.1	Mcm3	minichromosome maintenance complex component 3 [Source:MGI Symbol;Acc:MGI:101845]	900	32	25	9	19	16	26	0.116731	0.52511	0.676405	0.930501	0.585919	1.77201
ENSMUST00000112605.7	ENSMUSG00000041115	ENSMUST00000112605.7	Iqsec2	IQ motif and Sec7 domain 2 [Source:MGI Symbol;Acc:MGI:3528396]	6017	20	45	59	92	23	74	0.0860491	2.42314	0.505935	1.8691	0.698737	0.771357
ENSMUST00000112604.7	ENSMUSG00000041115	ENSMUST00000112604.7	Iqsec2	IQ motif and Sec7 domain 2 [Source:MGI Symbol;Acc:MGI:3528396]	5967	16	42	81	71	69	65	0.0440896	2.71256	0.13665	2.80883	0.881805	1.03549
ENSMUST00000146835.7	ENSMUSG00000041115	ENSMUST00000146835.7	Iqsec2	IQ motif and Sec7 domain 2 [Source:MGI Symbol;Acc:MGI:3528396]	959	2	5	0	0	2	2	0.100932	0	0.733093	0.696333	0.509964	65535
ENSMUST00000128724.7	ENSMUSG00000041115	ENSMUST00000128724.7	Iqsec2	IQ motif and Sec7 domain 2 [Source:MGI Symbol;Acc:MGI:3528396]	863	8	4	0	0	4	2	0.0199435	0	0.656755	0.619604	0.360672	65535
ENSMUST00000096275.4	ENSMUSG00000041115	ENSMUST00000096275.4	Iqsec2	IQ motif and Sec7 domain 2 [Source:MGI Symbol;Acc:MGI:3528396]	5252	13	49	57	45	59	63	0.369049	1.69166	0.2412	2.38612	0.587326	1.41052
ENSMUST00000168786.7	ENSMUSG00000041115	ENSMUST00000168786.7	Iqsec2	IQ motif and Sec7 domain 2 [Source:MGI Symbol;Acc:MGI:3528396]	5993	13	61	55	71	50	68	0.294332	1.75325	0.405701	1.93937	0.845327	1.10616
ENSMUST00000054415.11	ENSMUSG00000049728	ENSMUST00000054415.11	Zfp668	zinc finger protein 668 [Source:MGI Symbol;Acc:MGI:2442943]	5768	112	303	219	216	194	192	0.643976	1.0855	0.813781	1.1316	0.865703	1.04247
ENSMUST00000106263.7	ENSMUSG00000049728	ENSMUST00000106263.7	Zfp668	zinc finger protein 668 [Source:MGI Symbol;Acc:MGI:2442943]	3132	97	210	195	121	161	127	0.626846	1.06593	0.819399	1.13949	0.842058	1.06901
ENSMUST00000106261.7	ENSMUSG00000049728	ENSMUST00000106261.7	Zfp668	zinc finger protein 668 [Source:MGI Symbol;Acc:MGI:2442943]	2410	54	193	113	109	153	125	0.459993	0.926514	0.633753	1.35689	0.271086	1.46451
ENSMUST00000106262.1	ENSMUSG00000049728	ENSMUST00000106262.1	Zfp668	zinc finger protein 668 [Source:MGI Symbol;Acc:MGI:2442943]	3169	79	221	160	133	160	167	0.560225	1.00935	0.667198	1.3271	0.475449	1.3148
ENSMUST00000144721.1	ENSMUSG00000049728	ENSMUST00000144721.1	Zfp668	zinc finger protein 668 [Source:MGI Symbol;Acc:MGI:2442943]	626	6	13	9	6	9	11	0.544971	0.818035	0.791803	1.29238	0.771012	1.57986
ENSMUST00000150961.1	ENSMUSG00000049728	ENSMUST00000150961.1	Zfp668	zinc finger protein 668 [Source:MGI Symbol;Acc:MGI:2442943]	328	4	10	4	7	6	3	0.577656	0.818779	0.715636	0.77052	0.925907	0.94106
ENSMUST00000163319.8	ENSMUSG00000038583	ENSMUST00000163319.8	Pln	phospholamban [Source:MGI Symbol;Acc:MGI:97622]	1715	4	5	0	1	1	0	0.117318	0.118878	0.312875	0.130516	0.925896	1.09789
ENSMUST00000046221.7	ENSMUSG00000038583	ENSMUST00000046221.7	Pln	phospholamban [Source:MGI Symbol;Acc:MGI:97622]	2334	3	4	6	0	0	1	0.608697	0.884269	0.414242	0.184926	0.724191	0.209129
ENSMUST00000173909.7	ENSMUSG00000031958	ENSMUST00000173909.7	Ldhd	lactate dehydrogenase D [Source:MGI Symbol;Acc:MGI:106428]	4102	38	22	50	26	15	11	0.630751	1.34671	0.275128	0.540212	0.240878	0.401134
ENSMUST00000173521.1	ENSMUSG00000031958	ENSMUST00000173521.1	Ldhd	lactate dehydrogenase D [Source:MGI Symbol;Acc:MGI:106428]	3402	75	57	43	26	18	20	0.0319469	0.553243	0.013833	0.360475	0.674438	0.651566
ENSMUST00000070004.3	ENSMUSG00000031958	ENSMUST00000070004.3	Ldhd	lactate dehydrogenase D [Source:MGI Symbol;Acc:MGI:106428]	2273	85	60	40	36	10	15	0.0232383	0.557513	0.000173376	0.217801	0.216783	0.390665
ENSMUST00000094413.4	ENSMUSG00000094084	ENSMUST00000094413.4	Tdpoz1	TD and POZ domain containing 1 [Source:MGI Symbol;Acc:MGI:2449436]	2237	1	0	7	0	30	20	0.355286	7.59986	0.000716652	64.2801	0.00311161	8.45806
ENSMUST00000007708.13	ENSMUSG00000007564	ENSMUST00000007708.13	Ppp2r1a	protein phosphatase 2, regulatory subunit A, alpha [Source:MGI Symbol;Acc:MGI:1926334]	2410	7439	13749	13051	10164	8672	7208	0.691726	1.14029	0.427758	0.914303	0.421384	0.801818
ENSMUST00000173658.7	ENSMUSG00000007564	ENSMUST00000173658.7	Ppp2r1a	protein phosphatase 2, regulatory subunit A, alpha [Source:MGI Symbol;Acc:MGI:1926334]	761	453	656	727	617	462	405	0.536686	1.2685	0.543591	0.959725	0.275072	0.756584
ENSMUST00000173359.1	ENSMUSG00000007564	ENSMUST00000173359.1	Ppp2r1a	protein phosphatase 2, regulatory subunit A, alpha [Source:MGI Symbol;Acc:MGI:1926334]	550	158	266	309	250	201	206	0.41302	1.37511	0.795241	1.17925	0.715669	0.857573
ENSMUST00000147983.2	ENSMUSG00000007564	ENSMUST00000147983.2	Ppp2r1a	protein phosphatase 2, regulatory subunit A, alpha [Source:MGI Symbol;Acc:MGI:1926334]	430	26	36	26	33	23	19	0.568375	1.0005	0.630939	0.83118	0.842681	0.830763
ENSMUST00000136975.1	ENSMUSG00000007564	ENSMUST00000136975.1	Ppp2r1a	protein phosphatase 2, regulatory subunit A, alpha [Source:MGI Symbol;Acc:MGI:1926334]	811	21	61	43	50	31	22	0.671659	1.17481	0.582909	0.779051	0.645715	0.663128
ENSMUST00000139293.1	ENSMUSG00000007564	ENSMUST00000139293.1	Ppp2r1a	protein phosphatase 2, regulatory subunit A, alpha [Source:MGI Symbol;Acc:MGI:1926334]	750	532	966	978	801	642	534	0.539202	1.23692	0.552013	0.958043	0.296433	0.774539
ENSMUST00000138971.1	ENSMUSG00000007564	ENSMUST00000138971.1	Ppp2r1a	protein phosphatase 2, regulatory subunit A, alpha [Source:MGI Symbol;Acc:MGI:1926334]	464	11	13	7	9	7	3	0.424913	0.703381	0.480773	0.50525	0.860931	0.718316
ENSMUST00000231928.1	ENSMUSG00000007564	ENSMUST00000231928.1	Ppp2r1a	protein phosphatase 2, regulatory subunit A, alpha [Source:MGI Symbol;Acc:MGI:1926334]	524	361	556	566	398	508	331	0.613512	1.09715	0.77468	1.1137	0.877767	1.01508
ENSMUST00000109283.1	ENSMUSG00000036298	ENSMUST00000109283.1	Slc2a13	solute carrier family 2 (facilitated glucose transporter), member 13 [Source:MGI Symbol;Acc:MGI:2146030]	6536	2	1	2	4	0	4	0.589009	2.15708	0.763497	1.76253	0.925884	0.817094
ENSMUST00000154604.7	ENSMUSG00000033486	ENSMUST00000154604.7	Catsper2	cation channel, sperm associated 2 [Source:MGI Symbol;Acc:MGI:2387404]	2293	59	60	60	50	35	58	0.50338	0.974786	0.674973	0.981678	0.925873	1.00707
ENSMUST00000038073.4	ENSMUSG00000033486	ENSMUST00000038073.4	Catsper2	cation channel, sperm associated 2 [Source:MGI Symbol;Acc:MGI:2387404]	2247	99	44	87	57	66	56	0.542493	1.0783	0.713438	1.07297	0.925861	0.995064
ENSMUST00000146521.1	ENSMUSG00000033486	ENSMUST00000146521.1	Catsper2	cation channel, sperm associated 2 [Source:MGI Symbol;Acc:MGI:2387404]	634	0	1	8	8	0	5	0.114841	16.1959	0.539515	6.23945	0.705538	0.385249
ENSMUST00000123982.1	ENSMUSG00000033486	ENSMUST00000123982.1	Catsper2	cation channel, sperm associated 2 [Source:MGI Symbol;Acc:MGI:2387404]	466	10	7	4	0	4	4	0.138037	0.246164	0.594251	0.588777	0.730392	2.3918
ENSMUST00000021920.7	ENSMUSG00000021468	ENSMUST00000021920.7	Sptlc1	serine palmitoyltransferase, long chain base subunit 1 [Source:MGI Symbol;Acc:MGI:1099431]	2606	2803	3058	3535	3617	2948	2734	0.538833	1.28716	0.799214	1.19904	0.819853	0.931543
ENSMUST00000221265.1	ENSMUSG00000021468	ENSMUST00000221265.1	Sptlc1	serine palmitoyltransferase, long chain base subunit 1 [Source:MGI Symbol;Acc:MGI:1099431]	612	34	16	26	27	29	31	0.630723	1.13834	0.708396	1.51614	0.744148	1.33188
ENSMUST00000221709.1	ENSMUSG00000021468	ENSMUST00000221709.1	Sptlc1	serine palmitoyltransferase, long chain base subunit 1 [Source:MGI Symbol;Acc:MGI:1099431]	670	2	2	4	0	0	6	0.696743	1.03811	0.732702	1.95388	0.812829	1.88216
ENSMUST00000162585.7	ENSMUSG00000022181	ENSMUST00000162585.7	C6	complement component 6 [Source:MGI Symbol;Acc:MGI:88233]	2876	6	2	1	1	8	6	0.252465	0.270072	0.64742	2.20564	0.260797	8.16687
ENSMUST00000177556.7	ENSMUSG00000094370	ENSMUST00000177556.7	Gm3373	predicted gene 3373 [Source:MGI Symbol;Acc:MGI:3781551]	1955	78	29	82	60	96	93	0.578077	1.42707	0.2881	2.23605	0.287159	1.56688
ENSMUST00000169087.2	ENSMUSG00000094370	ENSMUST00000169087.2	Gm3373	predicted gene 3373 [Source:MGI Symbol;Acc:MGI:3781551]	516	7	1	6	18	12	13	0.309894	3.30628	0.319012	4.01938	0.850961	1.21568
ENSMUST00000054946.9	ENSMUSG00000045744	ENSMUST00000054946.9	Bricd5	BRICHOS domain containing 5 [Source:MGI Symbol;Acc:MGI:2441766]	997	2	0	1	2	8	0	0.696735	1.66725	0.550302	4.93788	0.645545	2.96169
ENSMUST00000112758.9	ENSMUSG00000096629	ENSMUST00000112758.9	Gm3383	predicted gene 3383 [Source:MGI Symbol;Acc:MGI:3781561]	1813	31	43	49	61	46	33	0.4705	1.56253	0.75498	1.30534	0.824986	0.835402
ENSMUST00000178414.1	ENSMUSG00000096629	ENSMUST00000178414.1	Gm3383	predicted gene 3383 [Source:MGI Symbol;Acc:MGI:3781561]	780	18	16	34	45	32	61	0.190084	2.46742	0.127072	3.45684	0.65039	1.40099
ENSMUST00000096171.11	ENSMUSG00000096629	ENSMUST00000096171.11	Gm3383	predicted gene 3383 [Source:MGI Symbol;Acc:MGI:3781561]	748	6	7	15	7	7	15	0.548105	1.77075	0.615173	2.13138	0.860542	1.20366
ENSMUST00000126662.1	ENSMUSG00000030804	ENSMUST00000126662.1	Gm21974	predicted gene 21974 [Source:MGI Symbol;Acc:MGI:5439443]	2037	89	83	80	91	94	99	0.5428	1.05326	0.701809	1.39696	0.567484	1.32632
ENSMUST00000033074.7	ENSMUSG00000096145	ENSMUST00000033074.7	Vkorc1	vitamin K epoxide reductase complex, subunit 1 [Source:MGI Symbol;Acc:MGI:106442]	748	1183	841	813	794	931	701	0.0212056	0.845005	0.491365	1.0015	0.480423	1.1852
ENSMUST00000206053.1	ENSMUSG00000096145	ENSMUST00000206053.1	Vkorc1	vitamin K epoxide reductase complex, subunit 1 [Source:MGI Symbol;Acc:MGI:106442]	606	407	276	303	282	301	247	0.140949	0.912103	0.547057	0.99966	0.780044	1.09599
ENSMUST00000119922.1	ENSMUSG00000096145	ENSMUST00000119922.1	Vkorc1	vitamin K epoxide reductase complex, subunit 1 [Source:MGI Symbol;Acc:MGI:106442]	387	70	58	91	55	81	50	0.696726	1.20494	0.778585	1.26095	0.874905	1.04648
ENSMUST00000213256.1	ENSMUSG00000095187	ENSMUST00000213256.1	Olfr1381	olfactory receptor 1381 [Source:MGI Symbol;Acc:MGI:3031215]	4954	32	23	57	59	50	71	0.18982	2.24527	0.193808	2.77448	0.754653	1.2357
ENSMUST00000215360.1	ENSMUSG00000107645	ENSMUST00000215360.1	Olfr1380	olfactory receptor 1380 [Source:MGI Symbol;Acc:MGI:3031214]	2498	9	7	11	8	6	20	0.696718	1.25815	0.621164	2.08228	0.730329	1.65503
ENSMUST00000160236.7	ENSMUSG00000072663	ENSMUST00000160236.7	Spef2	sperm flagellar 2 [Source:MGI Symbol;Acc:MGI:2443727]	5313	2	10	6	2	2	2	0.520893	0.678415	0.547973	0.402076	0.855453	0.592669
ENSMUST00000208854.1	ENSMUSG00000072663	ENSMUST00000208854.1	Spef2	sperm flagellar 2 [Source:MGI Symbol;Acc:MGI:2443727]	7038	0	7	7	2	0	8	0.696709	1.28879	0.778621	1.42616	0.92585	1.10659
ENSMUST00000041840.13	ENSMUSG00000072663	ENSMUST00000041840.13	Spef2	sperm flagellar 2 [Source:MGI Symbol;Acc:MGI:2443727]	4247	8	2	2	9	4	4	0.696701	1.20697	0.780948	1.02	0.925839	0.845096
ENSMUST00000159093.7	ENSMUSG00000072663	ENSMUST00000159093.7	Spef2	sperm flagellar 2 [Source:MGI Symbol;Acc:MGI:2443727]	1917	2	14	2	0	2	0	0.0652797	0.125633	0.244184	0.142849	0.925827	1.13703
ENSMUST00000162780.7	ENSMUSG00000072663	ENSMUST00000162780.7	Spef2	sperm flagellar 2 [Source:MGI Symbol;Acc:MGI:2443727]	1639	2	2	0	1	0	2	0.440951	0.268779	0.760906	0.651294	0.854533	2.42315
ENSMUST00000159368.1	ENSMUSG00000072663	ENSMUST00000159368.1	Spef2	sperm flagellar 2 [Source:MGI Symbol;Acc:MGI:2443727]	1422	2	10	0	4	0	4	0.285043	0.348198	0.547921	0.421868	0.879368	1.21158
ENSMUST00000205364.1	ENSMUSG00000049739	ENSMUST00000205364.1	Zfp646	zinc finger protein 646 [Source:MGI Symbol;Acc:MGI:3665412]	2296	26	214	127	130	48	112	0.68213	1.09412	0.512887	0.815931	0.525291	0.745742
ENSMUST00000131000.1	ENSMUSG00000049739	ENSMUST00000131000.1	Zfp646	zinc finger protein 646 [Source:MGI Symbol;Acc:MGI:3665412]	2241	44	243	274	218	142	223	0.0699896	1.7544	0.452343	1.54905	0.755919	0.882948
ENSMUST00000050383.7	ENSMUSG00000049739	ENSMUST00000050383.7	Zfp646	zinc finger protein 646 [Source:MGI Symbol;Acc:MGI:3665412]	6310	296	1253	1230	1154	895	1063	0.0408981	1.58243	0.271832	1.53435	0.873907	0.96962
ENSMUST00000206340.1	ENSMUSG00000049739	ENSMUST00000206340.1	Zfp646	zinc finger protein 646 [Source:MGI Symbol;Acc:MGI:3665412]	6682	277	985	931	885	811	732	0.116709	1.4833	0.364482	1.47774	0.90707	0.996252
ENSMUST00000136183.7	ENSMUSG00000039678	ENSMUST00000136183.7	Tbc1d13	TBC1 domain family, member 13 [Source:MGI Symbol;Acc:MGI:2385326]	503	87	96	162	151	64	90	0.168529	1.80221	0.715658	1.05115	0.102922	0.583258
ENSMUST00000044556.11	ENSMUSG00000039678	ENSMUST00000044556.11	Tbc1d13	TBC1 domain family, member 13 [Source:MGI Symbol;Acc:MGI:2385326]	3595	3770	7545	8478	7522	4815	4636	0.234582	1.47103	0.662136	1.02106	0.0627766	0.694112
ENSMUST00000150879.1	ENSMUSG00000039678	ENSMUST00000150879.1	Tbc1d13	TBC1 domain family, member 13 [Source:MGI Symbol;Acc:MGI:2385326]	497	3	2	5	5	5	5	0.573829	2.13191	0.633218	2.50491	0.874605	1.17496
ENSMUST00000125142.7	ENSMUSG00000039678	ENSMUST00000125142.7	Tbc1d13	TBC1 domain family, member 13 [Source:MGI Symbol;Acc:MGI:2385326]	412	15	30	40	33	27	18	0.430951	1.68654	0.787931	1.21155	0.750879	0.718365
ENSMUST00000131261.1	ENSMUSG00000039678	ENSMUST00000131261.1	Tbc1d13	TBC1 domain family, member 13 [Source:MGI Symbol;Acc:MGI:2385326]	369	8	1	5	13	10	5	0.517896	2.20484	0.656304	2.107	0.925816	0.955627
ENSMUST00000134013.1	ENSMUSG00000039678	ENSMUST00000134013.1	Tbc1d13	TBC1 domain family, member 13 [Source:MGI Symbol;Acc:MGI:2385326]	501	32	86	87	102	38	55	0.27828	1.6614	0.703115	0.967841	0.252342	0.582547
ENSMUST00000129789.1	ENSMUSG00000039678	ENSMUST00000129789.1	Tbc1d13	TBC1 domain family, member 13 [Source:MGI Symbol;Acc:MGI:2385326]	599	98	200	168	237	139	128	0.410974	1.41899	0.774575	1.09366	0.555941	0.770731
ENSMUST00000132324.1	ENSMUSG00000039678	ENSMUST00000132324.1	Tbc1d13	TBC1 domain family, member 13 [Source:MGI Symbol;Acc:MGI:2385326]	570	79	174	148	151	64	98	0.60835	1.22872	0.402018	0.790144	0.238041	0.643063
ENSMUST00000002809.13	ENSMUSG00000002732	ENSMUST00000002809.13	Fkbp7	FK506 binding protein 7 [Source:MGI Symbol;Acc:MGI:1336879]	860	160	56	60	86	66	51	0.0528102	0.731864	0.16439	0.682627	0.880936	0.932724
ENSMUST00000176815.1	ENSMUSG00000002732	ENSMUST00000176815.1	Fkbp7	FK506 binding protein 7 [Source:MGI Symbol;Acc:MGI:1336879]	683	37	20	8	36	28	33	0.380243	0.835644	0.768006	1.35163	0.564633	1.61746
ENSMUST00000147355.1	ENSMUSG00000002732	ENSMUST00000147355.1	Fkbp7	FK506 binding protein 7 [Source:MGI Symbol;Acc:MGI:1336879]	767	11	8	12	16	10	12	0.594851	1.57189	0.76169	1.45399	0.897425	0.924998
ENSMUST00000025632.10	ENSMUSG00000024726	ENSMUST00000025632.10	Carnmt1	carnosine N-methyltransferase 1 [Source:MGI Symbol;Acc:MGI:1914633]	4518	2476	3130	2538	2468	2553	2485	0.16838	0.938494	0.734582	1.10927	0.45573	1.18197
ENSMUST00000235736.1	ENSMUSG00000024726	ENSMUST00000235736.1	Carnmt1	carnosine N-methyltransferase 1 [Source:MGI Symbol;Acc:MGI:1914633]	1714	624	689	484	510	601	529	0.0238665	0.798536	0.675995	1.06279	0.191633	1.33092
ENSMUST00000236401.1	ENSMUSG00000024726	ENSMUST00000236401.1	Carnmt1	carnosine N-methyltransferase 1 [Source:MGI Symbol;Acc:MGI:1914633]	215	10	18	10	5	8	7	0.299161	0.555777	0.576364	0.654694	0.865608	1.17798
ENSMUST00000162169.7	ENSMUSG00000042286	ENSMUST00000162169.7	Stab1	stabilin 1 [Source:MGI Symbol;Acc:MGI:2178742]	2344	1	2	1	0	1	0	0.515097	0.341053	0.747641	0.387788	0.925804	1.13703
ENSMUST00000160720.1	ENSMUSG00000042286	ENSMUST00000160720.1	Stab1	stabilin 1 [Source:MGI Symbol;Acc:MGI:2178742]	3453	2	1	1	1	0	0	0.621155	0.714852	0.621384	0	0.838274	0
ENSMUST00000162763.1	ENSMUSG00000042286	ENSMUST00000162763.1	Stab1	stabilin 1 [Source:MGI Symbol;Acc:MGI:2178742]	524	13	23	19	9	21	25	0.480666	0.806845	0.683091	1.57395	0.499231	1.95075
ENSMUST00000161464.1	ENSMUSG00000042286	ENSMUST00000161464.1	Stab1	stabilin 1 [Source:MGI Symbol;Acc:MGI:2178742]	444	2	1	1	1	0	0	0.621146	0.714852	0.621371	0	0.838259	0
ENSMUST00000159532.1	ENSMUSG00000042286	ENSMUST00000159532.1	Stab1	stabilin 1 [Source:MGI Symbol;Acc:MGI:2178742]	2427	19	15	22	14	21	16	0.65767	1.12019	0.763192	1.34898	0.839217	1.20425
ENSMUST00000121394.2	ENSMUSG00000044139	ENSMUST00000121394.2	Prss53	protease, serine 53 [Source:MGI Symbol;Acc:MGI:2652890]	2134	6	10	11	2	7	2	0.560354	0.838895	0.662859	0.671869	0.890309	0.800897
ENSMUST00000205300.1	ENSMUSG00000044139	ENSMUST00000205300.1	Prss53	protease, serine 53 [Source:MGI Symbol;Acc:MGI:2652890]	1662	8	3	2	6	6	9	0.55134	0.790932	0.721151	1.74434	0.67336	2.20542
ENSMUST00000023806.13	ENSMUSG00000023045	ENSMUST00000023806.13	Soat2	sterol O-acyltransferase 2 [Source:MGI Symbol;Acc:MGI:1332226]	2208	186	134	342	331	473	410	0.0118965	2.23749	0.000782721	3.43815	0.0215164	1.53661
ENSMUST00000160465.1	ENSMUSG00000023045	ENSMUST00000160465.1	Soat2	sterol O-acyltransferase 2 [Source:MGI Symbol;Acc:MGI:1332226]	1628	46	37	145	142	146	102	0.00133344	3.67036	0.0167283	3.69463	0.889553	1.00661
ENSMUST00000172856.7	ENSMUSG00000033545	ENSMUST00000172856.7	Znrf1	zinc and ring finger 1 [Source:MGI Symbol;Acc:MGI:2177308]	4600	102	302	346	333	203	245	0.0581372	1.73754	0.62136	1.35366	0.442636	0.779069
ENSMUST00000095176.11	ENSMUSG00000033545	ENSMUST00000095176.11	Znrf1	zinc and ring finger 1 [Source:MGI Symbol;Acc:MGI:2177308]	3108	82	317	348	277	294	249	0.11199	1.61023	0.309895	1.64029	0.879669	1.01867
ENSMUST00000173506.7	ENSMUSG00000033545	ENSMUST00000173506.7	Znrf1	zinc and ring finger 1 [Source:MGI Symbol;Acc:MGI:2177308]	1238	65	218	244	224	189	151	0.109985	1.7056	0.545913	1.44898	0.727934	0.849541
ENSMUST00000173726.7	ENSMUSG00000033545	ENSMUST00000173726.7	Znrf1	zinc and ring finger 1 [Source:MGI Symbol;Acc:MGI:2177308]	549	1	6	11	7	6	7	0.40146	2.62427	0.635132	2.24407	0.893055	0.855122
ENSMUST00000174376.7	ENSMUSG00000033545	ENSMUST00000174376.7	Znrf1	zinc and ring finger 1 [Source:MGI Symbol;Acc:MGI:2177308]	501	0	5	8	7	3	4	0.397162	3.03318	0.739831	1.67679	0.810391	0.552815
ENSMUST00000174454.7	ENSMUSG00000033545	ENSMUST00000174454.7	Znrf1	zinc and ring finger 1 [Source:MGI Symbol;Acc:MGI:2177308]	494	13	14	12	8	26	17	0.480977	0.77867	0.576761	1.95362	0.316744	2.50892
ENSMUST00000174333.7	ENSMUSG00000033545	ENSMUST00000174333.7	Znrf1	zinc and ring finger 1 [Source:MGI Symbol;Acc:MGI:2177308]	515	5	10	10	16	2	7	0.512654	1.81238	0.689872	0.754236	0.617755	0.416157
ENSMUST00000173922.1	ENSMUSG00000033545	ENSMUST00000173922.1	Znrf1	zinc and ring finger 1 [Source:MGI Symbol;Acc:MGI:2177308]	559	4	4	9	9	4	5	0.482425	2.37738	0.780031	1.4043	0.800331	0.590692
ENSMUST00000171182.7	ENSMUSG00000033545	ENSMUST00000171182.7	Znrf1	zinc and ring finger 1 [Source:MGI Symbol;Acc:MGI:2177308]	5466	91	259	371	237	257	284	0.050109	1.79073	0.179641	1.88404	0.856966	1.05211
ENSMUST00000168428.7	ENSMUSG00000033545	ENSMUST00000168428.7	Znrf1	zinc and ring finger 1 [Source:MGI Symbol;Acc:MGI:2177308]	4451	63	142	182	196	142	139	0.0738095	1.91717	0.416228	1.67258	0.780654	0.872422
ENSMUST00000166859.7	ENSMUSG00000033545	ENSMUST00000166859.7	Znrf1	zinc and ring finger 1 [Source:MGI Symbol;Acc:MGI:2177308]	3650	25	39	48	28	29	32	0.649728	1.23708	0.819389	1.17488	0.888532	0.949718
ENSMUST00000138062.2	ENSMUSG00000030610	ENSMUST00000138062.2	Det1	de-etiolated homolog 1 (Arabidopsis) [Source:MGI Symbol;Acc:MGI:1923625]	1792	42	42	37	48	35	30	0.604251	1.07161	0.687306	0.957027	0.874728	0.893071
ENSMUST00000107431.2	ENSMUSG00000030610	ENSMUST00000107431.2	Det1	de-etiolated homolog 1 (Arabidopsis) [Source:MGI Symbol;Acc:MGI:1923625]	1439	181	184	171	112	85	105	0.13599	0.815951	0.0856759	0.649361	0.645726	0.795834
ENSMUST00000032839.12	ENSMUSG00000030610	ENSMUST00000032839.12	Det1	de-etiolated homolog 1 (Arabidopsis) [Source:MGI Symbol;Acc:MGI:1923625]	2269	706	754	596	503	464	420	0.0207272	0.793032	0.0743971	0.748766	0.851835	0.944182
ENSMUST00000109965.7	ENSMUSG00000041536	ENSMUST00000109965.7	Serpina3a	serine (or cysteine) peptidase inhibitor, clade A, member 3A [Source:MGI Symbol;Acc:MGI:1921319]	1204	0	2	1	3	0	1	0.696692	2.04221	0.819379	0.623945	0.822212	0.305524
ENSMUST00000038600.3	ENSMUSG00000035772	ENSMUST00000038600.3	Mrps2	mitochondrial ribosomal protein S2 [Source:MGI Symbol;Acc:MGI:2153089]	2080	1372	2295	2304	2032	1763	1609	0.552439	1.23439	0.778993	1.1266	0.770395	0.912684
ENSMUST00000123533.7	ENSMUSG00000035772	ENSMUST00000123533.7	Mrps2	mitochondrial ribosomal protein S2 [Source:MGI Symbol;Acc:MGI:2153089]	2429	865	1385	1448	1245	1187	1072	0.531227	1.25031	0.733073	1.23085	0.89888	0.984433
ENSMUST00000146332.1	ENSMUSG00000035772	ENSMUST00000146332.1	Mrps2	mitochondrial ribosomal protein S2 [Source:MGI Symbol;Acc:MGI:2153089]	2504	889	1526	1530	1344	1196	1117	0.538641	1.24165	0.786914	1.17347	0.840199	0.945089
ENSMUST00000028257.2	ENSMUSG00000026893	ENSMUST00000028257.2	Gca	grancalcin [Source:MGI Symbol;Acc:MGI:1918521]	3330	809	747	582	478	521	547	0.00197487	0.71982	0.218007	0.854631	0.559426	1.18728
ENSMUST00000148083.1	ENSMUSG00000026893	ENSMUST00000148083.1	Gca	grancalcin [Source:MGI Symbol;Acc:MGI:1918521]	382	10	9	6	8	7	5	0.512266	0.782309	0.683441	0.779454	0.925793	0.996351
ENSMUST00000038424.13	ENSMUSG00000022498	ENSMUST00000038424.13	Txndc11	thioredoxin domain containing 11 [Source:MGI Symbol;Acc:MGI:1923620]	3095	337	679	564	482	443	359	0.592578	1.07052	0.587707	0.960754	0.7718	0.897463
ENSMUST00000148183.1	ENSMUSG00000022498	ENSMUST00000148183.1	Txndc11	thioredoxin domain containing 11 [Source:MGI Symbol;Acc:MGI:1923620]	877	11	40	26	31	22	11	0.696684	1.15397	0.625754	0.770911	0.729666	0.66805
ENSMUST00000146081.1	ENSMUSG00000022498	ENSMUST00000146081.1	Txndc11	thioredoxin domain containing 11 [Source:MGI Symbol;Acc:MGI:1923620]	600	8	15	8	6	14	6	0.40937	0.6331	0.793071	1.04435	0.738557	1.64959
ENSMUST00000118362.7	ENSMUSG00000022498	ENSMUST00000118362.7	Txndc11	thioredoxin domain containing 11 [Source:MGI Symbol;Acc:MGI:1923620]	4248	295	479	380	296	259	208	0.240725	0.911325	0.13372	0.737345	0.55608	0.809091
ENSMUST00000145225.7	ENSMUSG00000022498	ENSMUST00000145225.7	Txndc11	thioredoxin domain containing 11 [Source:MGI Symbol;Acc:MGI:1923620]	2381	139	246	186	162	128	136	0.394467	0.942433	0.438875	0.842306	0.813319	0.893756
ENSMUST00000131012.1	ENSMUSG00000022498	ENSMUST00000131012.1	Txndc11	thioredoxin domain containing 11 [Source:MGI Symbol;Acc:MGI:1923620]	680	32	45	20	10	24	26	0.0269894	0.406257	0.5693	0.801806	0.449289	1.97364
ENSMUST00000155221.7	ENSMUSG00000022498	ENSMUST00000155221.7	Txndc11	thioredoxin domain containing 11 [Source:MGI Symbol;Acc:MGI:1923620]	563	8	12	15	13	8	1	0.616264	1.46457	0.551401	0.532605	0.564333	0.36366
ENSMUST00000147884.1	ENSMUSG00000022498	ENSMUST00000147884.1	Txndc11	thioredoxin domain containing 11 [Source:MGI Symbol;Acc:MGI:1923620]	1145	112	89	87	85	95	108	0.325969	0.908538	0.781986	1.26412	0.473158	1.39138
ENSMUST00000118679.1	ENSMUSG00000022498	ENSMUST00000118679.1	Txndc11	thioredoxin domain containing 11 [Source:MGI Symbol;Acc:MGI:1923620]	3523	174	159	186	170	166	171	0.614156	1.13093	0.773754	1.25979	0.791575	1.11394
ENSMUST00000090475.9	ENSMUSG00000012350	ENSMUST00000090475.9	Ehf	ets homologous factor [Source:MGI Symbol;Acc:MGI:1270840]	4469	0	3	15	12	0	7	0.0724709	9.09246	0.632548	2.91174	0.453243	0.320237
ENSMUST00000111176.8	ENSMUSG00000012350	ENSMUST00000111176.8	Ehf	ets homologous factor [Source:MGI Symbol;Acc:MGI:1270840]	3696	4	5	12	10	0	6	0.412574	2.56622	0.750072	0.864183	0.554938	0.336753
ENSMUST00000128546.1	ENSMUSG00000012350	ENSMUST00000128546.1	Ehf	ets homologous factor [Source:MGI Symbol;Acc:MGI:1270840]	873	1	0	6	2	0	3	0.314451	8.76297	0.664446	4.0869	0.820479	0.466383
ENSMUST00000028683.13	ENSMUSG00000027248	ENSMUST00000028683.13	Pdia3	protein disulfide isomerase associated 3 [Source:MGI Symbol;Acc:MGI:95834]	2770	49563	36070	39647	39715	41183	33986	0.347483	0.98606	0.669814	1.09218	0.745439	1.10762
ENSMUST00000153378.1	ENSMUSG00000027248	ENSMUST00000153378.1	Pdia3	protein disulfide isomerase associated 3 [Source:MGI Symbol;Acc:MGI:95834]	400	212	150	118	151	104	152	0.0738091	0.7928	0.4255	0.892754	0.795447	1.12608
ENSMUST00000135079.1	ENSMUSG00000027248	ENSMUST00000135079.1	Pdia3	protein disulfide isomerase associated 3 [Source:MGI Symbol;Acc:MGI:95834]	722	2747	1992	2225	2246	2267	1881	0.229634	1.00395	0.647424	1.08928	0.738474	1.08499
ENSMUST00000130450.1	ENSMUSG00000027248	ENSMUST00000130450.1	Pdia3	protein disulfide isomerase associated 3 [Source:MGI Symbol;Acc:MGI:95834]	736	894	611	652	702	683	535	0.156807	0.959119	0.522543	1.00702	0.82775	1.04994
ENSMUST00000051803.7	ENSMUSG00000024885	ENSMUST00000051803.7	Aldh3b1	aldehyde dehydrogenase 3 family, member B1 [Source:MGI Symbol;Acc:MGI:1914939]	1924	168	85	20	24	86	58	2.1518e-12	0.186736	0.186351	0.710056	0.000113407	3.80246
ENSMUST00000237391.1	ENSMUSG00000024885	ENSMUST00000237391.1	Aldh3b1	aldehyde dehydrogenase 3 family, member B1 [Source:MGI Symbol;Acc:MGI:1914939]	717	13	8	4	4	10	17	0.211393	0.406764	0.716827	1.6336	0.266138	4.01609
ENSMUST00000023221.12	ENSMUSG00000022561	ENSMUST00000023221.12	Gpaa1	GPI anchor attachment protein 1 [Source:MGI Symbol;Acc:MGI:1202392]	2107	269	736	930	751	705	593	0.0250266	1.72882	0.303105	1.56474	0.770083	0.905089
ENSMUST00000164972.7	ENSMUSG00000022561	ENSMUST00000164972.7	Gpaa1	GPI anchor attachment protein 1 [Source:MGI Symbol;Acc:MGI:1202392]	2237	221	504	676	562	502	489	0.0250695	1.77104	0.248844	1.66734	0.842588	0.941447
ENSMUST00000172281.7	ENSMUSG00000022561	ENSMUST00000172281.7	Gpaa1	GPI anchor attachment protein 1 [Source:MGI Symbol;Acc:MGI:1202392]	1809	192	376	633	515	408	374	0.00277885	2.10186	0.272934	1.68168	0.452215	0.800091
ENSMUST00000163798.1	ENSMUSG00000022561	ENSMUST00000163798.1	Gpaa1	GPI anchor attachment protein 1 [Source:MGI Symbol;Acc:MGI:1202392]	871	49	105	148	137	91	128	0.100913	1.92344	0.423034	1.75223	0.832578	0.910987
ENSMUST00000169378.1	ENSMUSG00000022561	ENSMUST00000169378.1	Gpaa1	GPI anchor attachment protein 1 [Source:MGI Symbol;Acc:MGI:1202392]	678	23	62	40	39	30	43	0.565514	0.962454	0.762498	1.05435	0.867055	1.09548
ENSMUST00000170121.7	ENSMUSG00000022561	ENSMUST00000170121.7	Gpaa1	GPI anchor attachment protein 1 [Source:MGI Symbol;Acc:MGI:1202392]	474	8	7	4	6	1	4	0.475813	0.708947	0.501254	0.427296	0.838461	0.602719
ENSMUST00000164680.7	ENSMUSG00000022561	ENSMUST00000164680.7	Gpaa1	GPI anchor attachment protein 1 [Source:MGI Symbol;Acc:MGI:1202392]	924	30	60	99	80	54	79	0.125041	2.06737	0.473427	1.82494	0.824005	0.882732
ENSMUST00000230818.1	ENSMUSG00000022561	ENSMUST00000230818.1	Gpaa1	GPI anchor attachment protein 1 [Source:MGI Symbol;Acc:MGI:1202392]	840	12	75	60	43	42	34	0.626175	1.20894	0.780883	1.0457	0.843193	0.864967
ENSMUST00000168948.1	ENSMUSG00000022561	ENSMUST00000168948.1	Gpaa1	GPI anchor attachment protein 1 [Source:MGI Symbol;Acc:MGI:1202392]	392	10	1	3	2	6	5	0.382978	0.496398	0.819369	1.28189	0.68828	2.58238
ENSMUST00000230683.1	ENSMUSG00000022561	ENSMUST00000230683.1	Gpaa1	GPI anchor attachment protein 1 [Source:MGI Symbol;Acc:MGI:1202392]	701	30	57	60	39	39	69	0.672068	1.18181	0.636586	1.54125	0.713677	1.30414
ENSMUST00000171005.7	ENSMUSG00000022561	ENSMUST00000171005.7	Gpaa1	GPI anchor attachment protein 1 [Source:MGI Symbol;Acc:MGI:1202392]	650	41	92	174	94	113	82	0.0603274	2.08297	0.414789	1.77611	0.77102	0.852681
ENSMUST00000165179.1	ENSMUSG00000022561	ENSMUST00000165179.1	Gpaa1	GPI anchor attachment protein 1 [Source:MGI Symbol;Acc:MGI:1202392]	360	21	26	23	25	28	12	0.628942	1.07487	0.759042	1.03096	0.925782	0.959152
ENSMUST00000031249.7	ENSMUSG00000029309	ENSMUST00000031249.7	Sparcl1	SPARC-like 1 [Source:MGI Symbol;Acc:MGI:108110]	2759	0	0	9	19	24	30	0.00489753	65535	5.06074e-05	65535	0.301029	2.26422
ENSMUST00000145996.1	ENSMUSG00000060630	ENSMUST00000145996.1	Zfp735	zinc finger protein 735 [Source:MGI Symbol;Acc:MGI:1923640]	454	2	5	2	2	8	8	0.491959	0.592645	0.541428	2.78533	0.394083	4.69983
ENSMUST00000033133.11	ENSMUSG00000030844	ENSMUST00000033133.11	Rgs10	regulator of G-protein signalling 10 [Source:MGI Symbol;Acc:MGI:1915115]	880	44	24	34	92	110	119	0.286207	1.9994	0.011547	4.24364	0.00917249	2.12246
ENSMUST00000134144.1	ENSMUSG00000030844	ENSMUST00000134144.1	Rgs10	regulator of G-protein signalling 10 [Source:MGI Symbol;Acc:MGI:1915115]	458	9	0	0	8	6	5	0.62032	0.999468	0.760087	1.57981	0.798681	1.58065
ENSMUST00000129120.1	ENSMUSG00000030844	ENSMUST00000129120.1	Rgs10	regulator of G-protein signalling 10 [Source:MGI Symbol;Acc:MGI:1915115]	469	2	0	6	6	9	2	0.29383	6.63029	0.34577	6.91741	0.890577	1.04331
ENSMUST00000145739.2	ENSMUSG00000030844	ENSMUST00000145739.2	Rgs10	regulator of G-protein signalling 10 [Source:MGI Symbol;Acc:MGI:1915115]	564	4	4	10	5	8	10	0.537881	1.96958	0.527903	2.80859	0.813439	1.42599
ENSMUST00000025567.8	ENSMUSG00000024665	ENSMUST00000025567.8	Fads2	fatty acid desaturase 2 [Source:MGI Symbol;Acc:MGI:1930079]	3150	597	1533	1778	1448	1442	1141	0.0594208	1.56724	0.358222	1.46858	0.829477	0.93705
ENSMUST00000238023.1	ENSMUSG00000024665	ENSMUST00000238023.1	Fads2	fatty acid desaturase 2 [Source:MGI Symbol;Acc:MGI:1930079]	879	70	146	198	138	151	123	0.220695	1.61359	0.517805	1.54311	0.881002	0.956321
ENSMUST00000037551.14	ENSMUSG00000033819	ENSMUST00000037551.14	Ppp1r16a	protein phosphatase 1, regulatory subunit 16A [Source:MGI Symbol;Acc:MGI:1920312]	2692	197	390	494	435	321	347	0.0829802	1.64663	0.578125	1.39538	0.633727	0.847418
ENSMUST00000135388.2	ENSMUSG00000033819	ENSMUST00000135388.2	Ppp1r16a	protein phosphatase 1, regulatory subunit 16A [Source:MGI Symbol;Acc:MGI:1920312]	2827	183	409	456	339	393	321	0.306402	1.39198	0.473883	1.46537	0.840229	1.05272
ENSMUST00000138951.1	ENSMUSG00000033819	ENSMUST00000138951.1	Ppp1r16a	protein phosphatase 1, regulatory subunit 16A [Source:MGI Symbol;Acc:MGI:1920312]	499	6	19	11	14	16	11	0.635984	1.03524	0.767014	1.29896	0.835873	1.25475
ENSMUST00000127674.7	ENSMUSG00000033819	ENSMUST00000127674.7	Ppp1r16a	protein phosphatase 1, regulatory subunit 16A [Source:MGI Symbol;Acc:MGI:1920312]	2382	85	222	277	228	183	221	0.112351	1.70183	0.414621	1.60981	0.858288	0.945926
ENSMUST00000150399.7	ENSMUSG00000033819	ENSMUST00000150399.7	Ppp1r16a	protein phosphatase 1, regulatory subunit 16A [Source:MGI Symbol;Acc:MGI:1920312]	1981	87	184	208	167	171	156	0.36946	1.43676	0.562035	1.47155	0.881174	1.02421
ENSMUST00000143274.7	ENSMUSG00000033819	ENSMUST00000143274.7	Ppp1r16a	protein phosphatase 1, regulatory subunit 16A [Source:MGI Symbol;Acc:MGI:1920312]	833	6	24	30	36	25	26	0.240935	2.26859	0.490989	2.05841	0.880113	0.907354
ENSMUST00000156920.1	ENSMUSG00000033819	ENSMUST00000156920.1	Ppp1r16a	protein phosphatase 1, regulatory subunit 16A [Source:MGI Symbol;Acc:MGI:1920312]	712	15	64	43	38	36	37	0.645015	1.05355	0.819359	1.11758	0.878417	1.06077
ENSMUST00000129396.1	ENSMUSG00000033819	ENSMUST00000129396.1	Ppp1r16a	protein phosphatase 1, regulatory subunit 16A [Source:MGI Symbol;Acc:MGI:1920312]	716	2	6	2	20	14	19	0.369594	2.88411	0.197854	5.04863	0.626413	1.7505
ENSMUST00000134449.7	ENSMUSG00000033819	ENSMUST00000134449.7	Ppp1r16a	protein phosphatase 1, regulatory subunit 16A [Source:MGI Symbol;Acc:MGI:1920312]	1629	46	88	93	98	85	63	0.421054	1.48634	0.705799	1.3427	0.854756	0.903362
ENSMUST00000140730.1	ENSMUSG00000033819	ENSMUST00000140730.1	Ppp1r16a	protein phosphatase 1, regulatory subunit 16A [Source:MGI Symbol;Acc:MGI:1920312]	1593	38	76	130	76	78	50	0.15369	1.87318	0.703737	1.35907	0.578962	0.72554
ENSMUST00000042485.10	ENSMUSG00000038112	ENSMUST00000042485.10	AW551984	expressed sequence AW551984 [Source:MGI Symbol;Acc:MGI:2143322]	4293	73	143	39	28	118	65	1.12005e-05	0.322226	0.73272	1.02229	0.0001362	3.17258
ENSMUST00000119722.7	ENSMUSG00000038112	ENSMUST00000119722.7	AW551984	expressed sequence AW551984 [Source:MGI Symbol;Acc:MGI:2143322]	4224	92	145	42	40	121	99	2.03019e-05	0.361875	0.795058	1.13562	2.46501e-05	3.13815
ENSMUST00000141370.7	ENSMUSG00000038112	ENSMUST00000141370.7	AW551984	expressed sequence AW551984 [Source:MGI Symbol;Acc:MGI:2143322]	906	2	10	2	2	6	3	0.285735	0.342204	0.76251	0.889825	0.690939	2.60028
ENSMUST00000166117.3	ENSMUSG00000051235	ENSMUST00000166117.3	Gen1	GEN1, Holliday junction 5' flap endonuclease [Source:MGI Symbol;Acc:MGI:2443149]	5268	609	891	762	874	746	741	0.650444	1.14436	0.760786	1.22045	0.802649	1.06649
ENSMUST00000218547.1	ENSMUSG00000051235	ENSMUST00000218547.1	Gen1	GEN1, Holliday junction 5' flap endonuclease [Source:MGI Symbol;Acc:MGI:2443149]	4198	329	437	406	411	347	415	0.615793	1.12016	0.767196	1.2328	0.773403	1.10056
ENSMUST00000218487.1	ENSMUSG00000051235	ENSMUST00000218487.1	Gen1	GEN1, Holliday junction 5' flap endonuclease [Source:MGI Symbol;Acc:MGI:2443149]	2462	197	305	282	247	181	254	0.619553	1.10176	0.726115	1.07453	0.883396	0.975287
ENSMUST00000220261.1	ENSMUSG00000051235	ENSMUST00000220261.1	Gen1	GEN1, Holliday junction 5' flap endonuclease [Source:MGI Symbol;Acc:MGI:2443149]	2488	18	20	29	16	22	39	0.675576	1.24205	0.512617	2.01558	0.593218	1.62278
ENSMUST00000218262.1	ENSMUSG00000051235	ENSMUST00000218262.1	Gen1	GEN1, Holliday junction 5' flap endonuclease [Source:MGI Symbol;Acc:MGI:2443149]	382	3	5	7	12	6	14	0.45391	2.49369	0.465204	3.13049	0.856708	1.25537
ENSMUST00000218259.1	ENSMUSG00000051235	ENSMUST00000218259.1	Gen1	GEN1, Holliday junction 5' flap endonuclease [Source:MGI Symbol;Acc:MGI:2443149]	599	20	54	42	29	22	19	0.595539	0.990576	0.4618	0.671836	0.704128	0.678228
ENSMUST00000219600.1	ENSMUSG00000051235	ENSMUST00000219600.1	Gen1	GEN1, Holliday junction 5' flap endonuclease [Source:MGI Symbol;Acc:MGI:2443149]	430	28	7	23	27	13	10	0.58053	1.55239	0.640906	0.832481	0.603356	0.536259
ENSMUST00000219537.1	ENSMUSG00000051235	ENSMUST00000219537.1	Gen1	GEN1, Holliday junction 5' flap endonuclease [Source:MGI Symbol;Acc:MGI:2443149]	629	2	7	2	5	4	3	0.581426	0.808295	0.779392	0.936008	0.884764	1.158
ENSMUST00000075052.9	ENSMUSG00000059742	ENSMUST00000075052.9	Kcnh7	potassium voltage-gated channel, subfamily H (eag-related), member 7 [Source:MGI Symbol;Acc:MGI:2159566]	13321	133	153	132	172	125	153	0.617145	1.12226	0.801861	1.20902	0.836153	1.07731
ENSMUST00000106617.7	ENSMUSG00000018727	ENSMUST00000106617.7	Cpsf4l	cleavage and polyadenylation specific factor 4-like [Source:MGI Symbol;Acc:MGI:1277182]	1123	80	66	52	45	86	71	0.120266	0.704067	0.744207	1.33434	0.113762	1.89519
ENSMUST00000173655.7	ENSMUSG00000018727	ENSMUST00000173655.7	Cpsf4l	cleavage and polyadenylation specific factor 4-like [Source:MGI Symbol;Acc:MGI:1277182]	1213	130	86	51	35	109	100	0.000144291	0.423095	0.804138	1.20949	0.000190278	2.85868
ENSMUST00000018871.7	ENSMUSG00000018727	ENSMUST00000018871.7	Cpsf4l	cleavage and polyadenylation specific factor 4-like [Source:MGI Symbol;Acc:MGI:1277182]	1235	116	106	63	46	112	89	0.00310878	0.518393	0.760733	1.11992	0.0139345	2.16036
ENSMUST00000151396.1	ENSMUSG00000018727	ENSMUST00000151396.1	Cpsf4l	cleavage and polyadenylation specific factor 4-like [Source:MGI Symbol;Acc:MGI:1277182]	997	55	41	15	13	40	35	0.00125447	0.309773	0.683134	0.972938	0.0426442	3.14081
ENSMUST00000100248.5	ENSMUSG00000018727	ENSMUST00000100248.5	Cpsf4l	cleavage and polyadenylation specific factor 4-like [Source:MGI Symbol;Acc:MGI:1277182]	1375	230	248	113	92	193	155	4.54771e-06	0.451591	0.456438	0.897495	0.00360563	1.98741
ENSMUST00000198324.1	ENSMUSG00000027878	ENSMUST00000198324.1	Notch2	notch 2 [Source:MGI Symbol;Acc:MGI:97364]	1896	4	52	25	30	21	30	0.623154	1.00176	0.819349	1.09915	0.873288	1.09722
ENSMUST00000079812.7	ENSMUSG00000027878	ENSMUST00000079812.7	Notch2	notch 2 [Source:MGI Symbol;Acc:MGI:97364]	10500	70	735	579	550	295	577	0.149706	1.42946	0.569726	1.31847	0.787283	0.922358
ENSMUST00000058292.12	ENSMUSG00000043003	ENSMUST00000058292.12	Rasef	RAS and EF hand domain containing [Source:MGI Symbol;Acc:MGI:2448565]	5183	12	18	0	2	13	6	0.00330528	0.0710516	0.662065	0.765298	0.112022	10.771
ENSMUST00000102837.2	ENSMUSG00000043003	ENSMUST00000102837.2	Rasef	RAS and EF hand domain containing [Source:MGI Symbol;Acc:MGI:2448565]	5158	10	18	2	6	4	11	0.0921184	0.300766	0.576266	0.671939	0.674023	2.23409
ENSMUST00000222414.1	ENSMUSG00000043003	ENSMUST00000222414.1	Rasef	RAS and EF hand domain containing [Source:MGI Symbol;Acc:MGI:2448565]	2127	18	7	0	2	5	0	0.00854904	0.0877007	0.171261	0.240715	0.780249	2.74473
ENSMUST00000102905.7	ENSMUSG00000090053	ENSMUST00000102905.7	Pakap	paralemmin A kinase anchor protein [Source:MGI Symbol;Acc:MGI:5141924]	3271	7	9	35	14	14	20	0.159354	3.19408	0.439576	2.64655	0.846384	0.828578
ENSMUST00000102904.9	ENSMUSG00000090053	ENSMUST00000102904.9	Pakap	paralemmin A kinase anchor protein [Source:MGI Symbol;Acc:MGI:5141924]	2958	3	9	19	14	18	30	0.264268	2.83582	0.111963	4.9192	0.579894	1.73466
ENSMUST00000142556.1	ENSMUSG00000090053	ENSMUST00000142556.1	Pakap	paralemmin A kinase anchor protein [Source:MGI Symbol;Acc:MGI:5141924]	1323	2	0	3	2	6	4	0.568368	2.75294	0.45846	6.42801	0.72676	2.33496
ENSMUST00000150429.7	ENSMUSG00000026504	ENSMUST00000150429.7	Sdccag8	serologically defined colon cancer antigen 8 [Source:MGI Symbol;Acc:MGI:1924066]	1398	12	12	10	17	2	19	0.696675	1.19409	0.777967	1.12958	0.897241	0.945978
ENSMUST00000056773.14	ENSMUSG00000026504	ENSMUST00000056773.14	Sdccag8	serologically defined colon cancer antigen 8 [Source:MGI Symbol;Acc:MGI:1924066]	1551	13	27	24	7	10	15	0.477469	0.798756	0.621248	0.771721	0.92577	0.966155
ENSMUST00000133305.7	ENSMUSG00000026504	ENSMUST00000133305.7	Sdccag8	serologically defined colon cancer antigen 8 [Source:MGI Symbol;Acc:MGI:1924066]	2971	80	102	84	85	96	167	0.477015	0.97607	0.39043	1.80826	0.0377113	1.85259
ENSMUST00000027785.14	ENSMUSG00000026504	ENSMUST00000027785.14	Sdccag8	serologically defined colon cancer antigen 8 [Source:MGI Symbol;Acc:MGI:1924066]	2776	64	67	63	34	46	34	0.249645	0.7775	0.434413	0.751799	0.907793	0.966945
ENSMUST00000123409.7	ENSMUSG00000026504	ENSMUST00000123409.7	Sdccag8	serologically defined colon cancer antigen 8 [Source:MGI Symbol;Acc:MGI:1924066]	2891	38	81	50	44	19	29	0.363435	0.820703	0.132874	0.498011	0.517819	0.60681
ENSMUST00000139589.1	ENSMUSG00000026504	ENSMUST00000139589.1	Sdccag8	serologically defined colon cancer antigen 8 [Source:MGI Symbol;Acc:MGI:1924066]	659	15	6	3	2	0	6	0.0869221	0.255492	0.365205	0.379293	0.853936	1.48456
ENSMUST00000019721.6	ENSMUSG00000019577	ENSMUST00000019721.6	Pdk4	pyruvate dehydrogenase kinase, isoenzyme 4 [Source:MGI Symbol;Acc:MGI:1351481]	3484	101	210	224	166	126	121	0.506674	1.30157	0.661952	0.970108	0.467377	0.74534
ENSMUST00000203347.2	ENSMUSG00000019577	ENSMUST00000203347.2	Pdk4	pyruvate dehydrogenase kinase, isoenzyme 4 [Source:MGI Symbol;Acc:MGI:1351481]	573	4	4	8	8	2	0	0.504944	2.11322	0.488333	0.29509	0.431134	0.13964
ENSMUST00000134068.1	ENSMUSG00000019577	ENSMUST00000134068.1	Pdk4	pyruvate dehydrogenase kinase, isoenzyme 4 [Source:MGI Symbol;Acc:MGI:1351481]	412	2	0	4	2	10	8	0.514839	3.29579	0.183684	11.6215	0.432506	3.52618
ENSMUST00000019876.11	ENSMUSG00000019732	ENSMUST00000019876.11	Calr3	calreticulin 3 [Source:MGI Symbol;Acc:MGI:1920566]	1769	69	44	18	27	37	20	0.00720562	0.426383	0.26219	0.623078	0.662518	1.46131
ENSMUST00000109974.1	ENSMUSG00000019732	ENSMUST00000109974.1	Calr3	calreticulin 3 [Source:MGI Symbol;Acc:MGI:1920566]	1371	35	30	16	17	18	12	0.104606	0.538534	0.32208	0.569266	0.888056	1.05707
ENSMUST00000040999.13	ENSMUSG00000064294	ENSMUST00000040999.13	Aox3	aldehyde oxidase 3 [Source:MGI Symbol;Acc:MGI:1918974]	4606	2	19	140	118	54	69	1.04026e-07	12.5177	0.0041746	7.06448	0.12217	0.56436
ENSMUST00000162011.2	ENSMUSG00000064294	ENSMUST00000162011.2	Aox3	aldehyde oxidase 3 [Source:MGI Symbol;Acc:MGI:1918974]	1568	0	0	36	28	20	6	1.43522e-05	65535	0.00985962	65535	0.432619	0.465694
ENSMUST00000160815.1	ENSMUSG00000064294	ENSMUST00000160815.1	Aox3	aldehyde oxidase 3 [Source:MGI Symbol;Acc:MGI:1918974]	648	2	2	8	4	0	0	0.44427	3.15133	0.389102	0	0.224227	0
ENSMUST00000150531.1	ENSMUSG00000020811	ENSMUST00000150531.1	Wscd1	WSC domain containing 1 [Source:MGI Symbol;Acc:MGI:2448493]	716	6	10	9	4	8	2	0.56019	0.843471	0.69743	0.744842	0.925759	0.883067
ENSMUST00000021168.13	ENSMUSG00000020811	ENSMUST00000021168.13	Wscd1	WSC domain containing 1 [Source:MGI Symbol;Acc:MGI:2448493]	2757	22	66	65	39	64	58	0.633854	1.21659	0.532862	1.68015	0.612266	1.38103
ENSMUST00000108511.7	ENSMUSG00000020811	ENSMUST00000108511.7	Wscd1	WSC domain containing 1 [Source:MGI Symbol;Acc:MGI:2448493]	2866	38	89	74	76	121	83	0.631284	1.22667	0.313682	1.94172	0.22843	1.58292
ENSMUST00000138339.7	ENSMUSG00000020811	ENSMUST00000138339.7	Wscd1	WSC domain containing 1 [Source:MGI Symbol;Acc:MGI:2448493]	1731	30	32	39	45	47	42	0.574944	1.43131	0.559142	1.77468	0.764026	1.2399
ENSMUST00000108510.1	ENSMUSG00000020811	ENSMUST00000108510.1	Wscd1	WSC domain containing 1 [Source:MGI Symbol;Acc:MGI:2448493]	2956	18	58	56	36	82	55	0.622309	1.24545	0.287369	2.16624	0.244904	1.73931
ENSMUST00000132095.1	ENSMUSG00000020811	ENSMUST00000132095.1	Wscd1	WSC domain containing 1 [Source:MGI Symbol;Acc:MGI:2448493]	642	4	2	2	3	2	4	0.597202	0.896695	0.819339	1.28055	0.854028	1.42808
ENSMUST00000121185.7	ENSMUSG00000020738	ENSMUST00000121185.7	Sumo2	small ubiquitin-like modifier 2 [Source:MGI Symbol;Acc:MGI:2158813]	911	3565	3911	3324	3339	3347	2976	0.169609	0.939838	0.633318	1.04485	0.687985	1.11174
ENSMUST00000117589.7	ENSMUSG00000020738	ENSMUST00000117589.7	Sumo2	small ubiquitin-like modifier 2 [Source:MGI Symbol;Acc:MGI:2158813]	987	3688	3988	3474	3451	3485	2800	0.193243	0.95155	0.56963	1.00932	0.800667	1.06071
ENSMUST00000118155.7	ENSMUSG00000020738	ENSMUST00000118155.7	Sumo2	small ubiquitin-like modifier 2 [Source:MGI Symbol;Acc:MGI:2158813]	884	2029	2134	1873	1887	1856	1692	0.182605	0.953334	0.631443	1.0545	0.701242	1.10612
ENSMUST00000021084.9	ENSMUSG00000020738	ENSMUST00000021084.9	Sumo2	small ubiquitin-like modifier 2 [Source:MGI Symbol;Acc:MGI:2158813]	1000	2865	3179	2605	2601	2727	2318	0.0982336	0.908033	0.606519	1.02979	0.599545	1.13409
ENSMUST00000153892.1	ENSMUSG00000020738	ENSMUST00000153892.1	Sumo2	small ubiquitin-like modifier 2 [Source:MGI Symbol;Acc:MGI:2158813]	1051	7797	8183	6816	6745	6645	5790	0.160245	0.895635	0.454567	0.961778	0.792603	1.07385
ENSMUST00000140844.1	ENSMUSG00000020738	ENSMUST00000140844.1	Sumo2	small ubiquitin-like modifier 2 [Source:MGI Symbol;Acc:MGI:2158813]	680	409	415	341	420	347	311	0.284787	0.977289	0.564798	0.988386	0.882667	1.01135
ENSMUST00000050672.5	ENSMUSG00000020738	ENSMUST00000050672.5	Sumo2	small ubiquitin-like modifier 2 [Source:MGI Symbol;Acc:MGI:2158813]	397	45	46	51	53	34	39	0.696667	1.20738	0.704674	0.998785	0.81449	0.827232
ENSMUST00000057849.5	ENSMUSG00000045532	ENSMUST00000057849.5	C1ql1	complement component 1, q subcomponent-like 1 [Source:MGI Symbol;Acc:MGI:1344400]	1473	45	49	238	178	230	175	1.42804e-05	4.65557	0.000232665	5.30325	0.735541	1.13912
ENSMUST00000107600.7	ENSMUSG00000038729	ENSMUST00000107600.7	Pakap	paralemmin A kinase anchor protein [Source:MGI Symbol;Acc:MGI:5141924]	7231	203	651	645	562	399	416	0.174148	1.45804	0.771804	1.15934	0.427367	0.795136
ENSMUST00000124581.1	ENSMUSG00000038729	ENSMUST00000124581.1	Pakap	paralemmin A kinase anchor protein [Source:MGI Symbol;Acc:MGI:5141924]	784	54	90	103	116	46	62	0.336851	1.59116	0.645335	0.92773	0.206918	0.583051
ENSMUST00000238994.1	ENSMUSG00000038729	ENSMUST00000238994.1	Pakap	paralemmin A kinase anchor protein [Source:MGI Symbol;Acc:MGI:5141924]	1177	18	71	82	61	23	53	0.315763	1.65026	0.76278	1.05324	0.456658	0.638229
ENSMUST00000132497.1	ENSMUSG00000038729	ENSMUST00000132497.1	Pakap	paralemmin A kinase anchor protein [Source:MGI Symbol;Acc:MGI:5141924]	671	6	18	12	15	7	9	0.696658	1.16546	0.705741	0.814883	0.828289	0.699195
ENSMUST00000102903.7	ENSMUSG00000038729	ENSMUST00000102903.7	Pakap	paralemmin A kinase anchor protein [Source:MGI Symbol;Acc:MGI:5141924]	6650	258	761	780	612	537	456	0.226261	1.40982	0.751372	1.17942	0.57865	0.836573
ENSMUST00000043456.11	ENSMUSG00000038729	ENSMUST00000043456.11	Pakap	paralemmin A kinase anchor protein [Source:MGI Symbol;Acc:MGI:5141924]	7211	204	647	575	548	370	390	0.300863	1.36265	0.778983	1.08539	0.435555	0.796528
ENSMUST00000098064.8	ENSMUSG00000038729	ENSMUST00000098064.8	Pakap	paralemmin A kinase anchor protein [Source:MGI Symbol;Acc:MGI:5141924]	7172	200	688	685	586	392	472	0.150636	1.47475	0.748459	1.18489	0.438736	0.803449
ENSMUST00000102902.3	ENSMUSG00000038729	ENSMUST00000102902.3	Pakap	paralemmin A kinase anchor protein [Source:MGI Symbol;Acc:MGI:5141924]	6993	209	707	790	622	496	451	0.0664377	1.58753	0.675093	1.25068	0.388164	0.787819
ENSMUST00000107598.8	ENSMUSG00000038729	ENSMUST00000107598.8	Pakap	paralemmin A kinase anchor protein [Source:MGI Symbol;Acc:MGI:5141924]	6830	210	718	657	573	335	427	0.280597	1.36601	0.68331	1.00143	0.185286	0.733104
ENSMUST00000061483.8	ENSMUSG00000049086	ENSMUST00000061483.8	Bmyc	brain expressed myelocytomatosis oncogene [Source:MGI Symbol;Acc:MGI:88184]	983	452	603	663	601	449	395	0.568074	1.25696	0.579544	0.983879	0.388933	0.782746
ENSMUST00000224765.1	ENSMUSG00000021494	ENSMUST00000224765.1	Ddx41	DEAD (Asp-Glu-Ala-Asp) box polypeptide 41 [Source:MGI Symbol;Acc:MGI:1920185]	2199	1387	2239	1488	1244	1408	1192	0.0146055	0.786753	0.32075	0.877513	0.679578	1.11536
ENSMUST00000225783.1	ENSMUSG00000021494	ENSMUST00000225783.1	Ddx41	DEAD (Asp-Glu-Ala-Asp) box polypeptide 41 [Source:MGI Symbol;Acc:MGI:1920185]	710	80	66	65	63	72	65	0.396336	0.93	0.789262	1.16692	0.705513	1.25475
ENSMUST00000224686.1	ENSMUSG00000021494	ENSMUST00000224686.1	Ddx41	DEAD (Asp-Glu-Ala-Asp) box polypeptide 41 [Source:MGI Symbol;Acc:MGI:1920185]	835	45	95	83	102	104	82	0.51243	1.37719	0.519697	1.61451	0.746468	1.17232
ENSMUST00000224125.1	ENSMUSG00000021494	ENSMUST00000224125.1	Ddx41	DEAD (Asp-Glu-Ala-Asp) box polypeptide 41 [Source:MGI Symbol;Acc:MGI:1920185]	705	140	220	158	145	129	120	0.271542	0.880074	0.451052	0.84889	0.887214	0.964566
ENSMUST00000021956.8	ENSMUSG00000021494	ENSMUST00000021956.8	Ddx41	DEAD (Asp-Glu-Ala-Asp) box polypeptide 41 [Source:MGI Symbol;Acc:MGI:1920185]	2205	1407	2203	1542	1223	1482	1174	0.0201517	0.799922	0.373483	0.899487	0.650667	1.12447
ENSMUST00000111244.4	ENSMUSG00000023079	ENSMUST00000111244.4	Gtf2ird1	general transcription factor II I repeat domain-containing 1 [Source:MGI Symbol;Acc:MGI:1861942]	3461	98	312	384	393	333	294	0.0115927	1.95802	0.165488	1.8504	0.859565	0.945037
ENSMUST00000171794.8	ENSMUSG00000023079	ENSMUST00000171794.8	Gtf2ird1	general transcription factor II I repeat domain-containing 1 [Source:MGI Symbol;Acc:MGI:1861942]	3524	96	190	396	331	258	295	0.000489252	2.64357	0.0433953	2.37418	0.771344	0.898094
ENSMUST00000073161.11	ENSMUSG00000023079	ENSMUST00000073161.11	Gtf2ird1	general transcription factor II I repeat domain-containing 1 [Source:MGI Symbol;Acc:MGI:1861942]	3572	91	249	324	295	279	262	0.0351609	1.88371	0.151357	1.93298	0.877024	1.02616
ENSMUST00000202104.3	ENSMUSG00000023079	ENSMUST00000202104.3	Gtf2ird1	general transcription factor II I repeat domain-containing 1 [Source:MGI Symbol;Acc:MGI:1861942]	676	21	30	50	44	49	26	0.305604	1.93037	0.55417	1.78433	0.884487	0.924348
ENSMUST00000202280.3	ENSMUSG00000023079	ENSMUST00000202280.3	Gtf2ird1	general transcription factor II I repeat domain-containing 1 [Source:MGI Symbol;Acc:MGI:1861942]	3052	58	153	234	190	165	154	0.0282143	2.07836	0.282829	1.83747	0.7917	0.884096
ENSMUST00000200944.3	ENSMUSG00000023079	ENSMUST00000200944.3	Gtf2ird1	general transcription factor II I repeat domain-containing 1 [Source:MGI Symbol;Acc:MGI:1861942]	3133	73	179	304	178	183	171	0.0314726	1.97531	0.359673	1.70955	0.738405	0.865458
ENSMUST00000100654.9	ENSMUSG00000023079	ENSMUST00000100654.9	Gtf2ird1	general transcription factor II I repeat domain-containing 1 [Source:MGI Symbol;Acc:MGI:1861942]	3156	54	168	267	235	179	205	0.00620915	2.33407	0.139267	2.10714	0.805608	0.902776
ENSMUST00000111245.8	ENSMUSG00000023079	ENSMUST00000111245.8	Gtf2ird1	general transcription factor II I repeat domain-containing 1 [Source:MGI Symbol;Acc:MGI:1861942]	3299	91	171	335	246	280	181	0.00609377	2.30595	0.10463	2.13279	0.842364	0.924907
ENSMUST00000202829.3	ENSMUSG00000023079	ENSMUST00000202829.3	Gtf2ird1	general transcription factor II I repeat domain-containing 1 [Source:MGI Symbol;Acc:MGI:1861942]	1080	6	61	104	75	60	61	0.0262325	2.71711	0.290669	2.16508	0.724953	0.796829
ENSMUST00000074114.11	ENSMUSG00000023079	ENSMUST00000074114.11	Gtf2ird1	general transcription factor II I repeat domain-containing 1 [Source:MGI Symbol;Acc:MGI:1861942]	3330	74	136	229	262	188	186	0.00640432	2.44177	0.132909	2.18218	0.799273	0.89369
ENSMUST00000202554.3	ENSMUSG00000023079	ENSMUST00000202554.3	Gtf2ird1	general transcription factor II I repeat domain-containing 1 [Source:MGI Symbol;Acc:MGI:1861942]	3514	104	262	302	303	230	227	0.0912718	1.7142	0.463134	1.52087	0.771363	0.887218
ENSMUST00000100652.9	ENSMUSG00000023079	ENSMUST00000100652.9	Gtf2ird1	general transcription factor II I repeat domain-containing 1 [Source:MGI Symbol;Acc:MGI:1861942]	3693	95	218	311	242	262	222	0.0565468	1.83117	0.192187	1.87954	0.876776	1.02641
ENSMUST00000100650.9	ENSMUSG00000023079	ENSMUST00000100650.9	Gtf2ird1	general transcription factor II I repeat domain-containing 1 [Source:MGI Symbol;Acc:MGI:1861942]	3487	84	193	338	291	225	213	0.00349571	2.35554	0.192187	1.92717	0.595784	0.818141
ENSMUST00000201608.1	ENSMUSG00000023079	ENSMUST00000201608.1	Gtf2ird1	general transcription factor II I repeat domain-containing 1 [Source:MGI Symbol;Acc:MGI:1861942]	288	0	5	2	0	3	2	0.500357	0.397806	0.819329	1.17763	0.780433	2.96032
ENSMUST00000202321.3	ENSMUSG00000023079	ENSMUST00000202321.3	Gtf2ird1	general transcription factor II I repeat domain-containing 1 [Source:MGI Symbol;Acc:MGI:1861942]	1439	40	62	112	117	85	100	0.045928	2.35088	0.23453	2.23951	0.879746	0.952626
ENSMUST00000202268.3	ENSMUSG00000023079	ENSMUST00000202268.3	Gtf2ird1	general transcription factor II I repeat domain-containing 1 [Source:MGI Symbol;Acc:MGI:1861942]	630	9	6	26	22	19	18	0.148719	3.40608	0.338238	3.08527	0.880874	0.905814
ENSMUST00000202165.3	ENSMUSG00000023079	ENSMUST00000202165.3	Gtf2ird1	general transcription factor II I repeat domain-containing 1 [Source:MGI Symbol;Acc:MGI:1861942]	579	0	2	19	13	2	8	0.0207916	16.1427	0.388389	6.12236	0.498417	0.379265
ENSMUST00000201495.3	ENSMUSG00000023079	ENSMUST00000201495.3	Gtf2ird1	general transcription factor II I repeat domain-containing 1 [Source:MGI Symbol;Acc:MGI:1861942]	801	11	33	48	30	20	28	0.349367	1.82551	0.750848	1.33616	0.73222	0.731941
ENSMUST00000202335.3	ENSMUSG00000023079	ENSMUST00000202335.3	Gtf2ird1	general transcription factor II I repeat domain-containing 1 [Source:MGI Symbol;Acc:MGI:1861942]	3068	77	159	188	190	120	137	0.184079	1.66714	0.69192	1.336	0.623079	0.801374
ENSMUST00000201441.3	ENSMUSG00000023079	ENSMUST00000201441.3	Gtf2ird1	general transcription factor II I repeat domain-containing 1 [Source:MGI Symbol;Acc:MGI:1861942]	786	2	20	20	21	15	9	0.415834	1.90178	0.765133	1.29136	0.777476	0.679026
ENSMUST00000200798.3	ENSMUSG00000023079	ENSMUST00000200798.3	Gtf2ird1	general transcription factor II I repeat domain-containing 1 [Source:MGI Symbol;Acc:MGI:1861942]	857	2	9	25	19	14	8	0.100757	4.10194	0.541789	2.38314	0.678946	0.580979
ENSMUST00000200817.1	ENSMUSG00000023079	ENSMUST00000200817.1	Gtf2ird1	general transcription factor II I repeat domain-containing 1 [Source:MGI Symbol;Acc:MGI:1861942]	802	0	12	9	0	14	10	0.565397	0.745886	0.533477	2.35917	0.422075	3.16291
ENSMUST00000201526.3	ENSMUSG00000023079	ENSMUST00000201526.3	Gtf2ird1	general transcription factor II I repeat domain-containing 1 [Source:MGI Symbol;Acc:MGI:1861942]	604	2	10	16	6	3	6	0.518065	1.86714	0.762451	0.919515	0.705127	0.492472
ENSMUST00000201447.3	ENSMUSG00000023079	ENSMUST00000201447.3	Gtf2ird1	general transcription factor II I repeat domain-containing 1 [Source:MGI Symbol;Acc:MGI:1861942]	579	2	2	11	10	6	4	0.171692	5.54258	0.56896	3.07313	0.787408	0.554458
ENSMUST00000202334.3	ENSMUSG00000023079	ENSMUST00000202334.3	Gtf2ird1	general transcription factor II I repeat domain-containing 1 [Source:MGI Symbol;Acc:MGI:1861942]	741	5	25	27	14	17	14	0.585994	1.39525	0.781801	1.2405	0.879865	0.889088
ENSMUST00000202202.1	ENSMUSG00000023079	ENSMUST00000202202.1	Gtf2ird1	general transcription factor II I repeat domain-containing 1 [Source:MGI Symbol;Acc:MGI:1861942]	810	6	15	15	18	13	14	0.542583	1.63237	0.700916	1.56961	0.925747	0.961551
ENSMUST00000201704.1	ENSMUSG00000023079	ENSMUST00000201704.1	Gtf2ird1	general transcription factor II I repeat domain-containing 1 [Source:MGI Symbol;Acc:MGI:1861942]	751	0	10	6	7	16	6	0.659361	1.31769	0.500985	2.55801	0.650605	1.94128
ENSMUST00000202414.3	ENSMUSG00000023079	ENSMUST00000202414.3	Gtf2ird1	general transcription factor II I repeat domain-containing 1 [Source:MGI Symbol;Acc:MGI:1861942]	2506	11	30	31	43	44	36	0.350043	1.8744	0.322772	2.36248	0.761813	1.26039
ENSMUST00000202763.1	ENSMUSG00000023079	ENSMUST00000202763.1	Gtf2ird1	general transcription factor II I repeat domain-containing 1 [Source:MGI Symbol;Acc:MGI:1861942]	608	6	16	8	25	23	13	0.564343	1.56798	0.554921	1.96458	0.813023	1.25294
ENSMUST00000167084.8	ENSMUSG00000023079	ENSMUST00000167084.8	Gtf2ird1	general transcription factor II I repeat domain-containing 1 [Source:MGI Symbol;Acc:MGI:1861942]	3283	66	201	333	259	216	211	0.00483762	2.28694	0.184401	1.94126	0.687785	0.848848
ENSMUST00000060232.7	ENSMUSG00000047187	ENSMUST00000060232.7	Rab2a	RAB2A, member RAS oncogene family [Source:MGI Symbol;Acc:MGI:1928750]	2133	2584	4786	4077	3480	3440	2587	0.565934	1.06794	0.616602	0.995141	0.824332	0.931835
ENSMUST00000040835.8	ENSMUSG00000034203	ENSMUST00000040835.8	Chchd4	coiled-coil-helix-coiled-coil-helix domain containing 4 [Source:MGI Symbol;Acc:MGI:1919420]	3472	10745	5100	5309	6163	5710	5236	0.0100208	0.77815	0.144005	0.869379	0.69199	1.11724
ENSMUST00000205802.1	ENSMUSG00000034203	ENSMUST00000205802.1	Chchd4	coiled-coil-helix-coiled-coil-helix domain containing 4 [Source:MGI Symbol;Acc:MGI:1919420]	1854	25	12	14	29	21	25	0.696649	1.25478	0.708399	1.57431	0.801521	1.25465
ENSMUST00000142352.8	ENSMUSG00000002992	ENSMUST00000142352.8	Apoc2	apolipoprotein C-II [Source:MGI Symbol;Acc:MGI:88054]	727	6	0	24	47	29	32	0.00151491	13.1506	0.0057989	13.2322	0.905253	1.00621
ENSMUST00000134116.7	ENSMUSG00000002992	ENSMUST00000134116.7	Apoc2	apolipoprotein C-II [Source:MGI Symbol;Acc:MGI:88054]	569	0	0	12	8	18	4	0.0149929	65535	0.0209036	65535	0.826941	1.25637
ENSMUST00000003074.15	ENSMUSG00000002992	ENSMUST00000003074.15	Apoc2	apolipoprotein C-II [Source:MGI Symbol;Acc:MGI:88054]	631	2	4	25	38	42	22	0.00358974	10.9742	0.00419964	12.8509	0.818221	1.17101
ENSMUST00000228962.1	ENSMUSG00000037972	ENSMUST00000228962.1	Snn	stannin [Source:MGI Symbol;Acc:MGI:1276549]	847	51	111	40	40	51	47	0.0169427	0.513448	0.416212	0.737533	0.599931	1.43643
ENSMUST00000089011.5	ENSMUSG00000037972	ENSMUST00000089011.5	Snn	stannin [Source:MGI Symbol;Acc:MGI:1276549]	2872	501	846	427	408	576	448	0.000502293	0.64746	0.488225	0.927558	0.0643452	1.43261
ENSMUST00000023143.13	ENSMUSG00000022500	ENSMUST00000023143.13	Litaf	LPS-induced TN factor [Source:MGI Symbol;Acc:MGI:1929512]	2235	1137	1874	2986	2209	1737	1285	0.0100476	1.79894	0.732936	1.22371	0.017654	0.680238
ENSMUST00000117360.7	ENSMUSG00000022500	ENSMUST00000117360.7	Litaf	LPS-induced TN factor [Source:MGI Symbol;Acc:MGI:1929512]	763	207	268	462	279	223	175	0.120257	1.632	0.681159	1.02826	0.0427668	0.630062
ENSMUST00000162323.1	ENSMUSG00000022500	ENSMUST00000162323.1	Litaf	LPS-induced TN factor [Source:MGI Symbol;Acc:MGI:1929512]	456	20	19	49	41	32	27	0.171983	2.43728	0.558143	1.8724	0.770671	0.768233
ENSMUST00000140170.1	ENSMUSG00000022500	ENSMUST00000140170.1	Litaf	LPS-induced TN factor [Source:MGI Symbol;Acc:MGI:1929512]	345	4	5	10	9	1	11	0.491892	2.21777	0.733906	1.71485	0.8658	0.773233
ENSMUST00000230709.1	ENSMUSG00000022500	ENSMUST00000230709.1	Litaf	LPS-induced TN factor [Source:MGI Symbol;Acc:MGI:1929512]	2639	40	37	63	64	57	91	0.362841	1.74595	0.254263	2.41732	0.562642	1.38454
ENSMUST00000005057.6	ENSMUSG00000004929	ENSMUST00000005057.6	Thop1	thimet oligopeptidase 1 [Source:MGI Symbol;Acc:MGI:1354165]	2832	7831	9067	7325	6785	6311	5043	0.145306	0.878872	0.164611	0.826927	0.847522	0.940895
ENSMUST00000167658.1	ENSMUSG00000004929	ENSMUST00000167658.1	Thop1	thimet oligopeptidase 1 [Source:MGI Symbol;Acc:MGI:1354165]	1877	205	219	201	184	145	163	0.349822	0.957296	0.467213	0.903113	0.865596	0.9434
ENSMUST00000171484.7	ENSMUSG00000004929	ENSMUST00000171484.7	Thop1	thimet oligopeptidase 1 [Source:MGI Symbol;Acc:MGI:1354165]	466	127	135	138	72	99	52	0.227888	0.841115	0.231421	0.703601	0.774509	0.83651
ENSMUST00000166015.1	ENSMUSG00000004929	ENSMUST00000166015.1	Thop1	thimet oligopeptidase 1 [Source:MGI Symbol;Acc:MGI:1354165]	733	556	586	516	445	397	385	0.116935	0.886973	0.261009	0.848497	0.868628	0.956621
ENSMUST00000166404.1	ENSMUSG00000004929	ENSMUST00000166404.1	Thop1	thimet oligopeptidase 1 [Source:MGI Symbol;Acc:MGI:1354165]	935	68	89	71	60	86	69	0.354021	0.875204	0.786331	1.21194	0.526889	1.38475
ENSMUST00000003071.9	ENSMUSG00000074336	ENSMUST00000003071.9	Apoc4	apolipoprotein C-IV [Source:MGI Symbol;Acc:MGI:87878]	538	44	2	100	129	94	102	0.00029225	5.49153	0.00573391	5.52135	0.89853	1.00543
ENSMUST00000209130.1	ENSMUSG00000074336	ENSMUST00000209130.1	Apoc4	apolipoprotein C-IV [Source:MGI Symbol;Acc:MGI:87878]	2096	114	147	158	173	136	257	0.54255	1.33367	0.294748	1.88722	0.292016	1.41506
ENSMUST00000162708.6	ENSMUSG00000036908	ENSMUST00000162708.6	Unc93b1	unc-93 homolog B1, TLR signaling regulator [Source:MGI Symbol;Acc:MGI:1859307]	2266	93	85	103	42	97	74	0.295842	0.856068	0.809873	1.18709	0.520114	1.38668
ENSMUST00000162193.1	ENSMUSG00000036908	ENSMUST00000162193.1	Unc93b1	unc-93 homolog B1, TLR signaling regulator [Source:MGI Symbol;Acc:MGI:1859307]	747	6	2	10	8	8	0	0.482085	2.42592	0.819319	1.20681	0.770702	0.497465
ENSMUST00000236920.1	ENSMUSG00000036908	ENSMUST00000236920.1	Unc93b1	unc-93 homolog B1, TLR signaling regulator [Source:MGI Symbol;Acc:MGI:1859307]	412	0	4	0	2	5	2	0.484642	0.514986	0.689128	2.03744	0.674152	3.9563
ENSMUST00000237030.1	ENSMUSG00000036908	ENSMUST00000237030.1	Unc93b1	unc-93 homolog B1, TLR signaling regulator [Source:MGI Symbol;Acc:MGI:1859307]	786	11	14	13	18	10	9	0.653492	1.30702	0.732213	0.936152	0.823885	0.716246
ENSMUST00000161415.1	ENSMUSG00000036908	ENSMUST00000161415.1	Unc93b1	unc-93 homolog B1, TLR signaling regulator [Source:MGI Symbol;Acc:MGI:1859307]	1668	125	64	91	52	56	53	0.168257	0.807045	0.274873	0.725273	0.854525	0.898676
ENSMUST00000165711.2	ENSMUSG00000036908	ENSMUST00000165711.2	Unc93b1	unc-93 homolog B1, TLR signaling regulator [Source:MGI Symbol;Acc:MGI:1859307]	1991	74	65	93	51	60	33	0.607399	1.09213	0.517089	0.821086	0.702298	0.751822
ENSMUST00000049209.12	ENSMUSG00000035540	ENSMUST00000049209.12	Gc	vitamin D binding protein [Source:MGI Symbol;Acc:MGI:95669]	1801	11	7	7	8	1	8	0.568461	0.890209	0.606973	0.650843	0.858132	0.731113
ENSMUST00000058167.2	ENSMUSG00000048174	ENSMUST00000058167.2	Tmem81	transmembrane protein 81 [Source:MGI Symbol;Acc:MGI:1921876]	1742	44	61	196	142	75	69	0.000920205	3.36787	0.540897	1.68713	0.0177676	0.500949
ENSMUST00000188789.1	ENSMUSG00000048174	ENSMUST00000188789.1	Tmem81	transmembrane protein 81 [Source:MGI Symbol;Acc:MGI:1921876]	1751	58	68	163	156	86	87	0.0101626	2.66477	0.518907	1.69914	0.225555	0.637629
ENSMUST00000127648.3	ENSMUSG00000109350	ENSMUST00000127648.3	Gm44805	predicted gene 44805 [Source:MGI Symbol;Acc:MGI:5753381]	765	0	2	23	43	20	21	0.000151859	33.5813	0.00647337	24.4108	0.768632	0.726916
ENSMUST00000150569.8	ENSMUSG00000109350	ENSMUST00000150569.8	Gm44805	predicted gene 44805 [Source:MGI Symbol;Acc:MGI:5753381]	587	0	2	12	14	10	5	0.0399769	13.1769	0.210425	8.77371	0.811353	0.66584
ENSMUST00000086580.11	ENSMUSG00000053110	ENSMUST00000086580.11	Yap1	yes-associated protein 1 [Source:MGI Symbol;Acc:MGI:103262]	4115	2238	4453	4029	3849	3502	3499	0.551509	1.22577	0.663883	1.28039	0.838467	1.04455
ENSMUST00000065353.12	ENSMUSG00000053110	ENSMUST00000065353.12	Yap1	yes-associated protein 1 [Source:MGI Symbol;Acc:MGI:103262]	4171	2191	4451	3917	3651	3316	3189	0.613353	1.1855	0.755102	1.19685	0.886055	1.00957
ENSMUST00000174604.7	ENSMUSG00000053110	ENSMUST00000174604.7	Yap1	yes-associated protein 1 [Source:MGI Symbol;Acc:MGI:103262]	1193	181	359	339	337	185	256	0.474996	1.30381	0.664635	1.00735	0.41626	0.772618
ENSMUST00000173264.7	ENSMUSG00000053110	ENSMUST00000173264.7	Yap1	yes-associated protein 1 [Source:MGI Symbol;Acc:MGI:103262]	1480	205	454	358	370	243	336	0.673712	1.14856	0.750237	1.08148	0.842569	0.941596
ENSMUST00000173085.7	ENSMUSG00000053110	ENSMUST00000173085.7	Yap1	yes-associated protein 1 [Source:MGI Symbol;Acc:MGI:103262]	1432	170	452	356	281	251	277	0.610889	1.05882	0.721784	1.03583	0.889043	0.978283
ENSMUST00000174577.1	ENSMUSG00000053110	ENSMUST00000174577.1	Yap1	yes-associated protein 1 [Source:MGI Symbol;Acc:MGI:103262]	1444	238	424	373	332	260	286	0.638985	1.11042	0.662485	1.01385	0.805603	0.91303
ENSMUST00000173227.7	ENSMUSG00000053110	ENSMUST00000173227.7	Yap1	yes-associated protein 1 [Source:MGI Symbol;Acc:MGI:103262]	674	14	20	33	21	23	35	0.487789	1.65879	0.489219	2.12296	0.785345	1.27983
ENSMUST00000172870.1	ENSMUSG00000053110	ENSMUST00000172870.1	Yap1	yes-associated protein 1 [Source:MGI Symbol;Acc:MGI:103262]	453	2	24	12	23	13	11	0.609637	1.37904	0.819308	1.10046	0.85645	0.797988
ENSMUST00000174300.1	ENSMUSG00000053110	ENSMUST00000174300.1	Yap1	yes-associated protein 1 [Source:MGI Symbol;Acc:MGI:103262]	5282	191	441	350	389	261	320	0.586695	1.21557	0.797602	1.12745	0.827052	0.927509
ENSMUST00000021692.8	ENSMUSG00000021264	ENSMUST00000021692.8	Yy1	YY1 transcription factor [Source:MGI Symbol;Acc:MGI:99150]	6178	4977	8832	9092	8507	6624	6700	0.444659	1.32956	0.776957	1.18372	0.730285	0.890315
ENSMUST00000126912.1	ENSMUSG00000021264	ENSMUST00000126912.1	Yy1	YY1 transcription factor [Source:MGI Symbol;Acc:MGI:99150]	715	306	398	440	374	264	343	0.634331	1.21302	0.700948	1.07114	0.730338	0.883034
ENSMUST00000080797.7	ENSMUSG00000061048	ENSMUST00000080797.7	Cdh3	cadherin 3 [Source:MGI Symbol;Acc:MGI:88356]	4384	531	886	2432	1918	2473	2084	2.16779e-08	3.20178	2.18853e-06	3.93256	0.314855	1.22824
ENSMUST00000218023.1	ENSMUSG00000112039	ENSMUST00000218023.1	Gm5136	predicted gene 5136 [Source:MGI Symbol;Acc:MGI:3647286]	1397	6	0	2	10	14	2	0.547121	2.2359	0.481802	3.33453	0.80096	1.49136
ENSMUST00000096663.4	ENSMUSG00000071937	ENSMUST00000096663.4	Adam25	a disintegrin and metallopeptidase domain 25 (testase 2) [Source:MGI Symbol;Acc:MGI:1345157]	2621	2	0	4	4	14	8	0.481206	4.42019	0.105817	14.0905	0.427319	3.18775
ENSMUST00000112931.7	ENSMUSG00000031274	ENSMUST00000112931.7	Col4a5	collagen, type IV, alpha 5 [Source:MGI Symbol;Acc:MGI:88456]	6536	6	5	4	4	4	10	0.552416	0.771519	0.744432	1.61985	0.708875	2.09956
ENSMUST00000112930.7	ENSMUSG00000031274	ENSMUST00000112930.7	Col4a5	collagen, type IV, alpha 5 [Source:MGI Symbol;Acc:MGI:88456]	6285	4	1	0	4	4	6	0.587973	0.883324	0.632766	2.57512	0.649694	2.91526
ENSMUST00000061390.8	ENSMUSG00000048920	ENSMUST00000061390.8	Fkrp	fukutin related protein [Source:MGI Symbol;Acc:MGI:2447586]	2827	636	1289	1275	1004	1060	874	0.526268	1.23002	0.720972	1.22319	0.91266	0.994441
ENSMUST00000206259.1	ENSMUSG00000048920	ENSMUST00000206259.1	Fkrp	fukutin related protein [Source:MGI Symbol;Acc:MGI:2447586]	721	38	70	55	61	31	21	0.65872	1.12134	0.273141	0.584497	0.321728	0.521247
ENSMUST00000205677.1	ENSMUSG00000048920	ENSMUST00000205677.1	Fkrp	fukutin related protein [Source:MGI Symbol;Acc:MGI:2447586]	2573	26	44	62	68	52	73	0.236365	1.94198	0.315062	2.21034	0.824973	1.13819
ENSMUST00000205368.1	ENSMUSG00000048920	ENSMUST00000205368.1	Fkrp	fukutin related protein [Source:MGI Symbol;Acc:MGI:2447586]	416	0	3	3	6	0	1	0.497518	3.05446	0.747324	0.415963	0.623445	0.136182
ENSMUST00000169721.2	ENSMUSG00000022987	ENSMUST00000169721.2	Zfp641	zinc finger protein 641 [Source:MGI Symbol;Acc:MGI:2442788]	4288	2	2	0	0	2	2	0.223933	0	0.819298	1.24147	0.509935	65535
ENSMUST00000023722.11	ENSMUSG00000022987	ENSMUST00000023722.11	Zfp641	zinc finger protein 641 [Source:MGI Symbol;Acc:MGI:2442788]	4212	2	6	7	0	0	4	0.616719	0.888863	0.699548	0.637326	0.881042	0.717013
ENSMUST00000047005.10	ENSMUSG00000039335	ENSMUST00000047005.10	Spata16	spermatogenesis associated 16 [Source:MGI Symbol;Acc:MGI:1918112]	2022	0	0	4	4	4	10	0.171584	65535	0.0919213	65535	0.708854	2.09956
ENSMUST00000108305.1	ENSMUSG00000039335	ENSMUST00000108305.1	Spata16	spermatogenesis associated 16 [Source:MGI Symbol;Acc:MGI:1918112]	1789	0	0	4	6	2	2	0.117508	65535	0.542224	65535	0.801434	0.468343
ENSMUST00000210602.1	ENSMUSG00000040189	ENSMUST00000210602.1	Ccdc114	coiled-coil domain containing 114 [Source:MGI Symbol;Acc:MGI:2446120]	2928	131	97	177	103	137	135	0.603268	1.30008	0.633028	1.49026	0.771289	1.14628
ENSMUST00000210039.2	ENSMUSG00000040189	ENSMUST00000210039.2	Ccdc114	coiled-coil domain containing 114 [Source:MGI Symbol;Acc:MGI:2446120]	2598	127	140	444	351	437	325	3.90764e-05	3.13296	0.000940975	3.50996	0.722334	1.12033
ENSMUST00000211628.1	ENSMUSG00000040189	ENSMUST00000211628.1	Ccdc114	coiled-coil domain containing 114 [Source:MGI Symbol;Acc:MGI:2446120]	741	8	10	14	7	4	14	0.696641	1.21958	0.819288	1.26924	0.925736	1.04072
ENSMUST00000211367.1	ENSMUSG00000040189	ENSMUST00000211367.1	Ccdc114	coiled-coil domain containing 114 [Source:MGI Symbol;Acc:MGI:2446120]	1078	46	62	65	87	42	45	0.483231	1.48123	0.708496	0.995311	0.545789	0.671947
ENSMUST00000236631.1	ENSMUSG00000040189	ENSMUST00000236631.1	Ccdc114	coiled-coil domain containing 114 [Source:MGI Symbol;Acc:MGI:2446120]	2460	79	103	394	327	403	294	1.63006e-06	4.15498	6.44804e-05	4.69072	0.705125	1.12894
ENSMUST00000210867.1	ENSMUSG00000040189	ENSMUST00000210867.1	Ccdc114	coiled-coil domain containing 114 [Source:MGI Symbol;Acc:MGI:2446120]	2677	79	56	288	226	273	177	3.16314e-05	4.04466	0.00175313	4.1256	0.877432	1.02001
ENSMUST00000038720.7	ENSMUSG00000040189	ENSMUST00000038720.7	Ccdc114	coiled-coil domain containing 114 [Source:MGI Symbol;Acc:MGI:2446120]	2453	80	126	391	331	347	289	8.23021e-06	3.66204	0.000621335	3.77871	0.86578	1.03186
ENSMUST00000127090.7	ENSMUSG00000020823	ENSMUST00000127090.7	Sec14l1	SEC14-like lipid binding 1 [Source:MGI Symbol;Acc:MGI:1921386]	3137	242	745	419	388	300	277	0.154805	0.844472	0.114766	0.708515	0.624116	0.839003
ENSMUST00000021177.14	ENSMUSG00000020823	ENSMUST00000021177.14	Sec14l1	SEC14-like lipid binding 1 [Source:MGI Symbol;Acc:MGI:1921386]	2866	485	1413	832	740	536	512	0.128158	0.855889	0.0340047	0.670353	0.355278	0.783225
ENSMUST00000103026.9	ENSMUSG00000020823	ENSMUST00000103026.9	Sec14l1	SEC14-like lipid binding 1 [Source:MGI Symbol;Acc:MGI:1921386]	2589	361	1041	586	552	345	396	0.126949	0.839356	0.0254072	0.644675	0.321003	0.768059
ENSMUST00000090433.5	ENSMUSG00000020823	ENSMUST00000090433.5	Sec14l1	SEC14-like lipid binding 1 [Source:MGI Symbol;Acc:MGI:1921386]	4654	1519	4617	2814	2297	1833	1527	0.12235	0.859527	0.0128759	0.662116	0.207596	0.770326
ENSMUST00000146585.1	ENSMUSG00000020823	ENSMUST00000146585.1	Sec14l1	SEC14-like lipid binding 1 [Source:MGI Symbol;Acc:MGI:1921386]	1047	72	55	69	69	44	47	0.6433	1.15491	0.589981	0.896262	0.730592	0.776048
ENSMUST00000153437.1	ENSMUSG00000020823	ENSMUST00000153437.1	Sec14l1	SEC14-like lipid binding 1 [Source:MGI Symbol;Acc:MGI:1921386]	518	7	34	18	34	5	20	0.628156	1.30952	0.605557	0.75749	0.616573	0.578451
ENSMUST00000070150.10	ENSMUSG00000045071	ENSMUST00000070150.10	E130308A19Rik	RIKEN cDNA E130308A19 gene [Source:MGI Symbol;Acc:MGI:2442164]	10856	178	469	593	451	424	378	0.052574	1.66801	0.415249	1.50488	0.777944	0.902202
ENSMUST00000052420.6	ENSMUSG00000045071	ENSMUST00000052420.6	E130308A19Rik	RIKEN cDNA E130308A19 gene [Source:MGI Symbol;Acc:MGI:2442164]	3205	30	157	181	191	120	160	0.0342169	2.04212	0.295907	1.81785	0.798316	0.890177
ENSMUST00000152797.1	ENSMUSG00000045071	ENSMUST00000152797.1	E130308A19Rik	RIKEN cDNA E130308A19 gene [Source:MGI Symbol;Acc:MGI:2442164]	748	0	4	5	6	3	6	0.482345	2.7881	0.611974	2.71993	0.925724	0.97555
ENSMUST00000221633.1	ENSMUSG00000045071	ENSMUST00000221633.1	E130308A19Rik	RIKEN cDNA E130308A19 gene [Source:MGI Symbol;Acc:MGI:2442164]	1097	28	87	69	89	49	53	0.473101	1.42291	0.780122	1.079	0.69515	0.7583
ENSMUST00000161137.7	ENSMUSG00000027835	ENSMUST00000161137.7	Pdcd10	programmed cell death 10 [Source:MGI Symbol;Acc:MGI:1928396]	1927	10397	4172	3816	4406	3982	3624	5.23212e-06	0.608442	0.0017346	0.658973	0.757078	1.08305
ENSMUST00000159519.1	ENSMUSG00000027835	ENSMUST00000159519.1	Pdcd10	programmed cell death 10 [Source:MGI Symbol;Acc:MGI:1928396]	655	850	260	272	361	285	280	5.19355e-06	0.618446	0.00356033	0.646713	0.847832	1.04571
ENSMUST00000029424.11	ENSMUSG00000027835	ENSMUST00000029424.11	Pdcd10	programmed cell death 10 [Source:MGI Symbol;Acc:MGI:1928396]	907	2752	966	828	1202	971	933	1.28018e-08	0.591212	0.000838147	0.648799	0.722187	1.09741
ENSMUST00000160196.1	ENSMUSG00000027835	ENSMUST00000160196.1	Pdcd10	programmed cell death 10 [Source:MGI Symbol;Acc:MGI:1928396]	697	53	23	22	25	15	25	0.16656	0.665679	0.364621	0.673094	0.925713	1.01114
ENSMUST00000162138.1	ENSMUSG00000027835	ENSMUST00000162138.1	Pdcd10	programmed cell death 10 [Source:MGI Symbol;Acc:MGI:1928396]	509	348	121	118	146	100	61	0.000476035	0.608787	0.000151812	0.430223	0.483868	0.706689
ENSMUST00000159217.1	ENSMUSG00000027835	ENSMUST00000159217.1	Pdcd10	programmed cell death 10 [Source:MGI Symbol;Acc:MGI:1928396]	545	710	275	216	230	255	204	2.99813e-09	0.488137	0.00132014	0.586707	0.601941	1.20193
ENSMUST00000110240.9	ENSMUSG00000027316	ENSMUST00000110240.9	Gfra4	glial cell line derived neurotrophic factor family receptor alpha 4 [Source:MGI Symbol;Acc:MGI:1341873]	1426	18	16	20	17	20	21	0.673986	1.15118	0.716647	1.50274	0.790929	1.3054
ENSMUST00000156509.1	ENSMUSG00000027316	ENSMUST00000156509.1	Gfra4	glial cell line derived neurotrophic factor family receptor alpha 4 [Source:MGI Symbol;Acc:MGI:1341873]	1125	20	22	19	17	21	30	0.522172	0.902901	0.705851	1.51743	0.59774	1.68062
ENSMUST00000136569.1	ENSMUSG00000027316	ENSMUST00000136569.1	Gfra4	glial cell line derived neurotrophic factor family receptor alpha 4 [Source:MGI Symbol;Acc:MGI:1341873]	1791	23	41	40	32	38	36	0.696632	1.17193	0.705375	1.41609	0.808968	1.20834
ENSMUST00000028787.11	ENSMUSG00000027316	ENSMUST00000028787.11	Gfra4	glial cell line derived neurotrophic factor family receptor alpha 4 [Source:MGI Symbol;Acc:MGI:1341873]	909	2	1	1	0	2	2	0.514722	0.351166	0.763749	1.67984	0.736104	4.78361
ENSMUST00000110704.8	ENSMUSG00000021214	ENSMUST00000110704.8	Akr1c18	aldo-keto reductase family 1, member C18 [Source:MGI Symbol;Acc:MGI:2145420]	1103	16	11	16	12	64	28	0.636865	1.10195	0.0670258	4.18267	0.00420578	3.79571
ENSMUST00000021635.8	ENSMUSG00000021214	ENSMUST00000021635.8	Akr1c18	aldo-keto reductase family 1, member C18 [Source:MGI Symbol;Acc:MGI:2145420]	1200	32	25	30	27	89	62	0.600986	1.06135	0.0797802	3.27751	0.00117654	3.08806
ENSMUST00000006217.9	ENSMUSG00000006058	ENSMUST00000006217.9	Snf8	SNF8, ESCRT-II complex subunit, homolog (S. cerevisiae) [Source:MGI Symbol;Acc:MGI:1343161]	1004	2156	1667	1907	1888	2062	1584	0.3735	1.05469	0.779364	1.18299	0.642236	1.12164
ENSMUST00000150946.7	ENSMUSG00000006058	ENSMUST00000150946.7	Snf8	SNF8, ESCRT-II complex subunit, homolog (S. cerevisiae) [Source:MGI Symbol;Acc:MGI:1343161]	484	440	329	359	390	397	460	0.376649	1.03643	0.659807	1.39739	0.207023	1.34827
ENSMUST00000156524.1	ENSMUSG00000006058	ENSMUST00000156524.1	Snf8	SNF8, ESCRT-II complex subunit, homolog (S. cerevisiae) [Source:MGI Symbol;Acc:MGI:1343161]	665	509	311	397	303	382	281	0.121648	0.90949	0.546775	1.00691	0.747235	1.10711
ENSMUST00000107700.3	ENSMUSG00000006058	ENSMUST00000107700.3	Snf8	SNF8, ESCRT-II complex subunit, homolog (S. cerevisiae) [Source:MGI Symbol;Acc:MGI:1343161]	849	878	670	878	769	927	611	0.552303	1.12954	0.788267	1.22821	0.745414	1.08736
ENSMUST00000145749.1	ENSMUSG00000006058	ENSMUST00000145749.1	Snf8	SNF8, ESCRT-II complex subunit, homolog (S. cerevisiae) [Source:MGI Symbol;Acc:MGI:1343161]	1764	76	75	85	97	76	102	0.637607	1.27537	0.664634	1.47441	0.786331	1.15606
ENSMUST00000156394.1	ENSMUSG00000006058	ENSMUST00000156394.1	Snf8	SNF8, ESCRT-II complex subunit, homolog (S. cerevisiae) [Source:MGI Symbol;Acc:MGI:1343161]	679	119	85	92	106	113	100	0.484324	1.03436	0.762883	1.30186	0.628353	1.25861
ENSMUST00000017384.13	ENSMUSG00000078676	ENSMUST00000017384.13	Casc3	cancer susceptibility candidate 3 [Source:MGI Symbol;Acc:MGI:2179723]	3963	698	1991	2150	1800	1449	1370	0.0790604	1.51771	0.633767	1.27287	0.509751	0.838678
ENSMUST00000144220.1	ENSMUSG00000078676	ENSMUST00000144220.1	Casc3	cancer susceptibility candidate 3 [Source:MGI Symbol;Acc:MGI:2179723]	368	1	3	13	14	1	4	0.103507	6.9837	0.769741	1.56341	0.339521	0.223866
ENSMUST00000147065.1	ENSMUSG00000078676	ENSMUST00000147065.1	Casc3	cancer susceptibility candidate 3 [Source:MGI Symbol;Acc:MGI:2179723]	605	26	86	95	89	42	71	0.254732	1.69507	0.766835	1.23928	0.579012	0.731111
ENSMUST00000169695.1	ENSMUSG00000078676	ENSMUST00000169695.1	Casc3	cancer susceptibility candidate 3 [Source:MGI Symbol;Acc:MGI:2179723]	3741	659	2010	2157	1823	1427	1374	0.0633038	1.53915	0.627196	1.27341	0.461694	0.827344
ENSMUST00000027687.7	ENSMUSG00000026429	ENSMUST00000027687.7	Ube2t	ubiquitin-conjugating enzyme E2T [Source:MGI Symbol;Acc:MGI:1914446]	1116	4767	1797	1335	1366	1467	1224	1.01503e-16	0.443668	3.54876e-07	0.516949	0.522092	1.16517
ENSMUST00000185369.1	ENSMUSG00000026429	ENSMUST00000185369.1	Ube2t	ubiquitin-conjugating enzyme E2T [Source:MGI Symbol;Acc:MGI:1914446]	3244	100	57	94	72	102	127	0.602508	1.12813	0.426924	1.84266	0.173287	1.63338
ENSMUST00000223886.1	ENSMUSG00000026429	ENSMUST00000223886.1	Ube2t	ubiquitin-conjugating enzyme E2T [Source:MGI Symbol;Acc:MGI:1914446]	1046	2175	802	595	631	655	463	1.44622e-15	0.444344	2.52601e-08	0.471827	0.809138	1.06185
ENSMUST00000188177.1	ENSMUSG00000026429	ENSMUST00000188177.1	Ube2t	ubiquitin-conjugating enzyme E2T [Source:MGI Symbol;Acc:MGI:1914446]	437	134	31	21	34	38	31	6.95664e-05	0.363611	0.0622162	0.531101	0.633022	1.46063
ENSMUST00000139617.1	ENSMUSG00000026429	ENSMUST00000139617.1	Ube2t	ubiquitin-conjugating enzyme E2T [Source:MGI Symbol;Acc:MGI:1914446]	796	17	4	13	1	7	12	0.456058	0.713185	0.792087	1.16952	0.765363	1.63986
ENSMUST00000025915.12	ENSMUSG00000024963	ENSMUST00000025915.12	Dnajc4	DnaJ heat shock protein family (Hsp40) member C4 [Source:MGI Symbol;Acc:MGI:1927346]	1074	483	301	429	375	323	231	0.47769	1.09342	0.303609	0.879039	0.523725	0.803937
ENSMUST00000236113.1	ENSMUSG00000024963	ENSMUST00000236113.1	Dnajc4	DnaJ heat shock protein family (Hsp40) member C4 [Source:MGI Symbol;Acc:MGI:1927346]	311	1	7	1	0	0	2	0.219131	0.125633	0.567508	0.315282	0.854781	2.50954
ENSMUST00000235444.1	ENSMUSG00000024963	ENSMUST00000235444.1	Dnajc4	DnaJ heat shock protein family (Hsp40) member C4 [Source:MGI Symbol;Acc:MGI:1927346]	753	107	50	62	84	46	60	0.424597	1.00111	0.470645	0.857285	0.817904	0.856338
ENSMUST00000235481.1	ENSMUSG00000024963	ENSMUST00000235481.1	Dnajc4	DnaJ heat shock protein family (Hsp40) member C4 [Source:MGI Symbol;Acc:MGI:1927346]	517	52	27	34	71	37	21	0.598872	1.4329	0.633445	0.911731	0.584588	0.636284
ENSMUST00000179118.1	ENSMUSG00000024963	ENSMUST00000179118.1	Dnajc4	DnaJ heat shock protein family (Hsp40) member C4 [Source:MGI Symbol;Acc:MGI:1927346]	840	176	153	156	172	135	83	0.504079	1.05754	0.355601	0.815458	0.600347	0.771089
ENSMUST00000227350.1	ENSMUSG00000022130	ENSMUST00000227350.1	Tgds	TDP-glucose 4,6-dehydratase [Source:MGI Symbol;Acc:MGI:1923605]	2153	1029	560	912	942	651	515	0.695083	1.24934	0.297385	0.917628	0.16265	0.734492
ENSMUST00000228543.1	ENSMUSG00000022130	ENSMUST00000228543.1	Tgds	TDP-glucose 4,6-dehydratase [Source:MGI Symbol;Acc:MGI:1923605]	1594	818	431	744	850	546	418	0.530482	1.36863	0.414499	0.965035	0.112299	0.705111
ENSMUST00000022727.9	ENSMUSG00000022130	ENSMUST00000022727.9	Tgds	TDP-glucose 4,6-dehydratase [Source:MGI Symbol;Acc:MGI:1923605]	1682	1371	721	1141	1219	867	695	0.625354	1.20913	0.292382	0.934656	0.264627	0.773
ENSMUST00000031795.7	ENSMUSG00000029781	ENSMUST00000031795.7	Fkbp9	FK506 binding protein 9 [Source:MGI Symbol;Acc:MGI:1350921]	3009	8301	11041	10697	9249	8878	7266	0.570029	1.08151	0.622286	1.02475	0.856138	0.947524
ENSMUST00000147159.1	ENSMUSG00000029781	ENSMUST00000147159.1	Fkbp9	FK506 binding protein 9 [Source:MGI Symbol;Acc:MGI:1350921]	549	39	24	16	23	9	12	0.210698	0.663069	0.136254	0.42113	0.745165	0.635122
ENSMUST00000106108.8	ENSMUSG00000042446	ENSMUST00000106108.8	Zmym4	zinc finger, MYM-type 4 [Source:MGI Symbol;Acc:MGI:1915035]	7102	752	1912	2238	1968	1652	2055	0.0322254	1.63513	0.151655	1.70425	0.851544	1.04227
ENSMUST00000135003.1	ENSMUSG00000042446	ENSMUST00000135003.1	Zmym4	zinc finger, MYM-type 4 [Source:MGI Symbol;Acc:MGI:1915035]	5799	559	1364	1369	1348	1369	1434	0.144722	1.46579	0.0960971	1.77902	0.394744	1.2137
ENSMUST00000123597.1	ENSMUSG00000042446	ENSMUST00000123597.1	Zmym4	zinc finger, MYM-type 4 [Source:MGI Symbol;Acc:MGI:1915035]	711	8	17	32	28	6	19	0.217768	2.49356	0.793978	1.25347	0.480001	0.502684
ENSMUST00000154821.1	ENSMUSG00000042446	ENSMUST00000154821.1	Zmym4	zinc finger, MYM-type 4 [Source:MGI Symbol;Acc:MGI:1915035]	548	9	31	35	37	14	25	0.360009	1.85803	0.798979	1.19835	0.648726	0.644958
ENSMUST00000129028.1	ENSMUSG00000042446	ENSMUST00000129028.1	Zmym4	zinc finger, MYM-type 4 [Source:MGI Symbol;Acc:MGI:1915035]	522	3	3	8	3	4	11	0.58538	1.9217	0.513088	3.17498	0.794683	1.65217
ENSMUST00000151026.1	ENSMUSG00000042446	ENSMUST00000151026.1	Zmym4	zinc finger, MYM-type 4 [Source:MGI Symbol;Acc:MGI:1915035]	598	23	44	37	25	11	25	0.561677	0.96124	0.44395	0.670617	0.726804	0.697659
ENSMUST00000152489.1	ENSMUSG00000042446	ENSMUST00000152489.1	Zmym4	zinc finger, MYM-type 4 [Source:MGI Symbol;Acc:MGI:1915035]	742	6	26	19	21	12	8	0.645127	1.28667	0.649193	0.747796	0.707404	0.581186
ENSMUST00000152952.7	ENSMUSG00000042446	ENSMUST00000152952.7	Zmym4	zinc finger, MYM-type 4 [Source:MGI Symbol;Acc:MGI:1915035]	1087	28	94	89	67	43	79	0.540176	1.31652	0.7699	1.23033	0.865533	0.934533
ENSMUST00000150467.1	ENSMUSG00000042446	ENSMUST00000150467.1	Zmym4	zinc finger, MYM-type 4 [Source:MGI Symbol;Acc:MGI:1915035]	594	17	30	13	12	22	27	0.202178	0.554906	0.771349	1.28522	0.33555	2.31611
ENSMUST00000016680.13	ENSMUSG00000031446	ENSMUST00000016680.13	Cul4a	cullin 4A [Source:MGI Symbol;Acc:MGI:1914487]	3728	1197	1568	1314	1196	1071	1115	0.224841	0.952773	0.505278	0.976733	0.871521	1.02515
ENSMUST00000135371.1	ENSMUSG00000031446	ENSMUST00000135371.1	Cul4a	cullin 4A [Source:MGI Symbol;Acc:MGI:1914487]	2006	431	362	503	402	515	500	0.687069	1.20809	0.421851	1.59395	0.238577	1.31939
ENSMUST00000121426.1	ENSMUSG00000031446	ENSMUST00000121426.1	Cul4a	cullin 4A [Source:MGI Symbol;Acc:MGI:1914487]	1044	135	259	178	126	103	124	0.154992	0.801751	0.200259	0.708746	0.798588	0.883997
ENSMUST00000141315.1	ENSMUSG00000031446	ENSMUST00000141315.1	Cul4a	cullin 4A [Source:MGI Symbol;Acc:MGI:1914487]	548	8	9	8	5	12	8	0.533123	0.802662	0.758663	1.44246	0.7093	1.79709
[truncated: 83,141 more rows]

## Sheet: LSD1MUT and LSD1WT RNA-seq
Var1	genenames2	WT1	WT2	KO2	KO2	LSD1MUT	LSD1MUT	LSD1MUT	LSD1WT	LSD1WT	LSD1WT	fcWTKO	-log10 pval adj	fcWTAK	-log10 pval adj	fcWTRO	-log10 pval adj
[truncated: 41,701 more rows]
