# Supplementary material for: The scaffolding function of LSD1 controls DNA methylation in mouse ESCs
Source: Nat Commun. 2024 Sep 5;15:7758. doi: 10.1038/s41467-024-51966-7 (PMC11377572; doi:10.1038/s41467-024-51966-7)
Supplement: Supplementary file 5 — Supplementary Data 2 [file 41467_2024_51966_MOESM5_ESM.xlsx]

## Sheet: Raw data
	WT-1	WT-2	WT-3	WT-4	KO1-1	KO1-2	KO1-3	KO1-4	KO2-1	KO2-2	KO2-3	KO2-4		WT-1	WT-2	WT-3	WT-4	KO1-1	KO1-2	KO1-3	KO1-4	KO2-1	KO2-2	KO2-3	KO2-4		WT-1	WT-2	WT-3	WT-4	KO1-1	KO1-2	KO1-3	KO1-4	KO2-1	KO2-2	KO2-3	KO2-4					WT-1	WT-2	WT-3	WT-4	KO1-1	KO1-2	KO1-3
Peptide	Ratio	Ratio	Ratio	Ratio	Ratio	Ratio	Ratio	Ratio	Ratio	Ratio	Ratio	Ratio		Area	Area	Area	Area	Area	Area	Area	Area	Area	Area	Area	Area		RT(min)	RT(min)	RT(min)	RT(min)	RT(min)	RT(min)	RT(min)	RT(min)	RT(min)	RT(min)	RT(min)	RT(min)				H3K4me1	0.131843	0.144774	0.157961	0.276533	0.220886	0.208621	0.285002
TKQTAR(H3_3_8)																																										H3K4me2	0.003911	0.003867	0.004874	0.005936	0.004812	0.002544	0.005392
H3_3_8 unmod	0.863316	0.850816	0.835846	0.716434	0.773058	0.788491	0.708008	0.745666	0.775162	0.804265	0.760476	0.614171		682847600	317836700	5275557000	355432600	1944060000	851104600	1296306000	1551527000	1042369000	936376100	979265400	327319000		13.82	14.05	13.97	14.48	14.72	14.02	14.14	14.78	14.27	14.24	14.21	14.97				H3K4me3	0.000929	0.000544	0.001319	0.001097	0.001217	0.000343	0.001556
H3_3_8 K4me1	0.131843	0.144774	0.157961	0.276533	0.220886	0.208621	0.285002	0.246241	0.219362	0.19228	0.232199	0.381123		104282700	54082580	996994100	137192000	555475800	225187600	521815500	512360300	294977800	223864000	299003300	203117400		18.94	20.08	19.39	19.8	19.74	19.36	19.51	19.98	19.56	19.51	19.56	20.37				H3K4ac	0	0	0	0	2.8e-05	0	4.3e-05
H3_3_8 K4me2	0.003911	0.003867	0.004874	0.005936	0.004812	0.002544	0.005392	0.006429	0.004563	0.002939	0.005897	0.004083		3093509	1444457	30763560	2944810	12100650	2746184	9871415	13376550	6135793	3421851	7594089	2175990		9.45	9.39	9.34	9.45	9.67	9.34	9.37	9.54	9.45	9.42	9.4	9.54				H3K9me1	0.241929	0.232322	0.266889	0.216014	0.238791	0.224155	0.297523
H3_3_8 K4me3	0.000929	0.000544	0.001319	0.001097	0.001217	0.000343	0.001556	0.001629	0.000913	0.000517	0.001427	0.000623		734897	203042	8324430	544310	3060814	370701	2848263	3388999	1227829	601573	1837166	331994		9.45	9.34	9.31	9.45	9.65	9.3	9.35	9.5	9.43	9.39	9.36	9.54				H3K9me2	0.381017	0.369447	0.348936	0.33216	0.255637	0.282227	0.245911
H3_3_8 K4ac	0	0	0	0	2.8e-05	0	4.3e-05	3.6e-05	0	0	0	0		0	0	0	0	69642.7	0	78868.7	74790.2	0	0	0	0		0	0	0	0	12.95	0	12.69	13.85	0	0	0	0				H3K9me3	0.111596	0.120757	0.112863	0.106735	0.079986	0.09186	0.08321
KSTGGKAPR(H3_9_17)																																										H3K9ac	0.02357	0.022155	0.001296	0.021692	0.023989	0.012037	0.012787
H3_9_17 unmod	0.180066	0.205387	0.185306	0.247452	0.319141	0.296335	0.254751	0.267506	0.286308	0.319294	0.214728	0.240418		218330300	188930000	2100093000	203558300	1558053000	778900900	949882600	1123233000	625102200	774121700	464112600	215597700		20.68	21	21.05	21.33	21.24	21.05	21.07	21.49	21.14	21.13	21.16	21.98				H3S10ph	0	0	0	0	0	0	0
H3_9_17 K9me1	0.174245	0.161168	0.187688	0.143118	0.177194	0.159767	0.197862	0.164693	0.177981	0.169384	0.188384	0.18491		211272000	148253900	2127084000	117730800	865063400	419939000	737763600	691531400	388590100	410667400	407173800	165819700		23.11	23.43	23.48	23.68	22.96	23.49	23.45	23.86	23.52	23.55	23.6	24.44				H3K14ac	0.271292	0.239025	0.271582	0.270508	0.219182	0.229366	0.28907
H3_9_17 K9me2	0.284681	0.293207	0.26042	0.25125	0.207159	0.225795	0.180803	0.180244	0.195466	0.199152	0.265739	0.285085		345175400	269713100	2951360000	206682700	1011353000	593489200	674156700	756826500	426764100	482838300	574368100	255653300		11.99	12.03	11.91	12.34	12.75	11.93	12.09	12.58	12.24	12.17	12.08	12.66				H3K18me1	0.001693	0.000207	0.003892	0	0.003472	0.000586	5.8e-05
H3_9_17 K9me3	0.089654	0.101164	0.094894	0.087461	0.070906	0.081472	0.069502	0.072417	0.07046	0.075248	0.088654	0.087501		108705000	93058270	1075444000	71946810	346163200	214144200	259149100	304073600	153837100	182435800	191616300	78467370		11.9	11.92	11.81	12.22	12.61	11.83	11.98	12.46	12.1	12.05	11.98	12.51				H3K18ac	0.022212	0.019445	0.03675	0.044252	0.04906	0.039193	0.052675
H3_9_17 K9ac	6.2e-05	4.9e-05	0.00011	0.000211	0.006418	0.007266	0.008012	0.005129	0.008402	0.000371	8.6e-05	8e-05		75034.3	45279.3	1249992	173925	31334360	19097680	29875680	21535330	18345130	900440	186162	71591.1		19.09	19.53	19.56	19.66	19.87	19.52	19.61	19.84	19.68	19.41	19.69	20.53				H3K23me1	0	0.000207	0.004022	0	0.003716	0.000338	4e-06
H3_9_17 K14ac	0.061822	0.049931	0.084709	0.075946	0.082456	0.093387	0.105819	0.134092	0.105976	0.103971	0.086044	0.079753		74959300	45930530	960018800	62474620	402549800	245461600	394566700	563040100	231378900	252076000	185975500	71519540		19.09	19.53	19.56	19.93	19.87	19.53	19.61	20.11	19.68	19.67	19.69	20.53				H3K23ac	0.276686	0.20981	0.187586	0.255123	0.310877	0.253326	0.298367
H3_9_17 K9me1K14ac	0.067684	0.071155	0.079201	0.072897	0.061597	0.064388	0.09966	0.083972	0.066655	0.065164	0.057071	0.023661		82066380	65453480	897595500	59966140	300715800	169241500	371601800	352589100	145529100	157988900	123352900	21218380		21.88	22.14	22.33	22.55	22.46	22.34	22.32	22.74	22.36	22.38	22.45	23.23				H31K27me1	0.124153	0.106451	0.163741	0.032125	0.118687	0.054971	0.067727
H3_9_17 K9me2K14ac	0.096336	0.076241	0.088516	0.08091	0.048478	0.056432	0.065107	0.068077	0.059925	0.052286	0.079693	0.056762		116807000	70131810	1003165000	66557670	236670300	148329600	242764800	285849400	130834400	126766000	172247600	50901540		10.74	10.75	10.65	10.95	11.32	10.68	10.75	11.14	10.9	10.83	10.8	11.19				H31K27me2	0.582893	0.506697	0.543967	0.712555	0.457586	0.58497	0.579928
H3_9_17 K9me3K14ac	0.021942	0.019593	0.017969	0.019274	0.00908	0.010388	0.013709	0.012962	0.012155	0.010526	0.01669	0.00982		26604370	18022840	203644200	15855140	44330780	27304150	51115130	54425790	26538640	25520810	36074480	8806364		10.65	10.69	10.58	10.85	11.21	10.59	10.68	11.05	10.81	10.74	10.71	11.1				H31K27me3	0.227505	0.350758	0.209201	0.193723	0.349341	0.316284	0.307959
H3_9_17 K9acK14ac	0.023508	0.022106	0.001186	0.021481	0.017571	0.004771	0.004774	0.010909	0.016672	0.004603	0.00291	0.03201		28503740	20334590	13435390	17670380	85781010	12540440	17801090	45804470	36399690	11160850	6290083	28705640		13.33	13.26	16.56	13.82	14.19	16.56	16.8	17.86	13.58	16.92	16.92	14.04				H31K27ac	0	0	0	0	0	0.000195	0
KQLATKAAR(H3_18_26)																																										H31K36me1	0.154389	0.344071	0.143572	0.242799	0.163585	0.199694	0.204341
H3_18_26 unmod	0.721366	0.789793	0.782319	0.733431	0.660631	0.728401	0.680829	0.628348	0.644442	0.712465	0.699085	0.68989		3112687000	2166220000	21632180000	2108242000	14944590000	4028854000	8484353000	6207056000	2917089000	3280540000	3585249000	1342176000		29.28	29.58	29.66	29.8	29.63	29.71	29.65	30.01	29.66	29.65	29.74	31.08				H31K36me2	0.506858	0.441142	0.483887	0.498636	0.357894	0.452703	0.508439
H3_18_26 K23me1	0	0	0.003138	0	0.002747	2.1e-05	4e-06	0	3e-06	0	0	0		0	0	86769870	0	62143330	115997	54929.8	991.724	14418.1	1522.41	0	0		30.94	0	31.3	0	31.28	31.77	35.55	31.65	34.59	31.33	0	0				H31K36me3	0.000611	0.000114	0.005856	0.00019	0.005614	0.011498	0.009157
H3_18_26 K18me1	0.001693	0	0.003008	0	0.002503	0.000269	5.8e-05	0.0001	4.2e-05	0.00033	0	0		7304980	0	83185610	0	56631700	1487834	721895	990732	189484	1520883	0	0		30.94	0	31.74	0	31.75	31.75	35.55	31.64	34.59	31.33	0	0				H33K27me1	0.011304	0.005711	0.133262	0	0.007662	0.04813	0.051403
H3_18_26 K18me1K23me1	0	0.000207	0.000884	0	0.000968	0.000317	0	0.000697	4.6e-05	0.001053	0.00045	0		0	568068	24444310	0	21908080	1753257	0	6883669	207407	4849184	2307345	0		0	36.24	32.4	0	32.32	32.43	0	32.66	36.25	32.38	32.48	0				H33K27me2	0.678615	0.819589	0.559417	0.997659	0.193643	0.674766	0.630979
H3_18_26 K18ac	0.000255	0.000191	0.023065	0.011446	0.022272	0.017666	0.020742	0.030737	0.022734	0.002843	0.017147	0.033675		1100250	523173	637772400	32900240	503838400	97711120	258488000	303631200	102908500	13092630	87935670	65515350		28.09	28.35	28.31	28.48	28.41	28.49	28.4	28.68	28.43	28.22	28.37	29.62				H33K27me3	0.303772	0.16157	0.236713	0.002341	0.767206	0.2382	0.26614
H3_18_26 K23ac	0.254728	0.190555	0.1739	0.222317	0.28409	0.231798	0.266435	0.285107	0.297527	0.252328	0.256002	0.245161		1099150000	522650000	4808581000	639047900	6426590000	1282099000	3320256000	2816392000	1346767000	1161845000	1312902000	476958800		28.09	28.35	28.43	28.57	28.43	28.49	28.4	28.8	28.43	28.41	28.51	29.73				H33K27ac	0	0	0	0	0	0.002093	0
H3_18_26 K18acK23ac	0.021957	0.019254	0.013686	0.032807	0.026787	0.021528	0.031932	0.055011	0.035206	0.03098	0.027317	0.031274		94745540	52809800	378427300	94302590	605975500	119071300	397932300	543421600	159361500	142646900	140096500	60842750		26.76	27	27.11	27.25	27.07	27.13	27.05	27.48	27.09	27.09	27.2	28.3				H33K36me1	0.554914	0.005711	0.358119	0.941269	0.154153	0.329854	0.558164
KSAPATGGVKKPHR(H3_27_40)																																										H33K36me2	0.136803	0.907034	0.359458	0.057259	0.068386	0.323087	0.175942
H3_27_40 unmod	0.043515	0.024299	0.057235	0.047326	0.05794	0.022968	0.021299	0.019357	0.052057	0.024148	0.029735	0.040469		51993380	28586190	235172800	31790530	137190500	50212550	100518200	48090680	40376680	30014380	51912860	19810820		23.02	23.32	23.38	23.59	23.39	23.4	23.34	23.73	23.4	23.44	23.48	20.77				H33K36me3	0	0	0.000298	0	0.011267	0.022877	0.037232
H3_27_40 K36me1	0.000711	2.1e-05	6e-05	8e-06	0.004174	0.002234	0.001995	0.005976	0.003011	1.8e-05	3.2e-05	4.6e-05		849384	24505.3	245029	5705.26	9883201	4883791	9415851	14847450	2335744	21819.8	56047.5	22443.3		24.14	24.85	24.9	25.08	24.89	24.91	24.82	24.22	28.78	24.89	25.02	31.84				H3K56me1	0.041673	0.047933	0.012419	0.014893	0.148618	0.234226	0.039548
H3_27_40 K27me1	0.055448	0.020809	0.068401	0.008485	0.055604	0.028509	0.025527	0.033221	0.038016	0.017537	0.032072	0.045801		66251720	24480750	281049100	5699554	131659700	62326720	120470400	82533960	29486460	21797930	55991490	22420880		24.62	24.85	24.9	25.08	24.89	24.91	24.84	25.28	28.78	24.89	25.02	31.84				H3K56me2	0.239378	0	0.042783	0.89837	0.082179	0.029556	0.177854
H3_27_40 K27me2	0.183912	0.129398	0.189643	0.157478	0.173478	0.191345	0.151168	0.200101	0.174553	0.126674	0.110224	0.174137		219744300	152228000	779218800	105783900	410763100	418314000	713426200	497122800	135388000	157448400	192432200	85244880		19.32	19.58	19.64	19.87	19.83	19.56	19.65	20.05	19.76	19.65	19.72	20.45				H3K56me3	0	0.542362	0.091228	0	0	0.151991	0
H3_27_40 K36me2	0.021155	0.01166	0.025752	0.014073	0.006659	0.009605	0.011935	0.006106	0.008573	0.010609	0.01861	0		25276220	13717520	105811700	9453482	15766750	20998280	56324230	15170230	6649662	13186160	32489240	0		20.37	20.56	20.6	20.89	20.76	20.61	20.65	21.05	20.72	20.69	20.7	0				H3K56ac	0	0	0	0.003125	0	0	0
H3_27_40 K27me3	0.055267	0.040167	0.051406	0.045087	0.185886	0.093088	0.080069	0.092	0.074228	0.073311	0.043113	0.045472		66034760	47253650	211219100	30286800	440143500	203507700	377881000	228560200	57573290	91120870	75267170	22259870		19.28	19.53	19.59	19.86	19.79	19.5	19.59	20	19.71	19.64	19.67	20.4				H3K79me1	0.035655	0	0.076432	0.107526	0.026303	0	0.003897
H3_27_40 K36me3	6.9e-05	0.000114	4.5e-05	0.00019	0.005614	0.008774	0.009157	0.000116	0.008789	0.015958	0.001111	0		82177.9	134431	184179	127350	13292390	19181580	43215390	287747	6817272	19834870	1939582	0		20.48	20.65	20.73	21.03	20.86	20.74	20.73	21.1	20.83	20.85	20.9	0				H3K79me2	0.005674	0.797096	0.006878	0	0	0	0
H3_27_40 K27me2K36me1	0.068709	0.114155	0.049113	0.189394	0.083244	0.11574	0.117459	0.115707	0.118837	0.107367	0.150135	0		82095750	134296200	201800000	127223100	197105100	253029700	554337500	287459100	92172810	133451200	262110500	0		20.48	20.65	20.73	21.03	20.86	20.73	20.73	21.1	20.83	20.85	20.81	0				H3K79me3	0.011422	0.032214	0	0.468921	0.005474	0.039556	0.270253
H3_27_40 K27me1K36me2	0.047585	0.07425	0.055692	0.020058	0.048229	0.02099	0.033038	0.027784	0.021114	0.027738	0.049433	0		56856090	87350510	228831700	13473730	114197600	45887940	155921000	69024490	16376180	34476070	86301920	0		21.74	23.14	21.95	23.44	23.25	21.99	23.17	23.61	22.08	22.04	22.06	0				H3K79ac	0	0.027158	0	0	0	0	0
H3_27_40 K27me1K36me1	0.020577	0.011392	0.033837	0.003582	0.014854	0.002748	0.009162	0.004939	0.004156	0.006954	0.015824	0.022615		24586340	13401630	139030800	2406182	35170600	6007311	43240940	12270060	3223536	8643238	27626460	11070450		25.66	25.9	25.96	26.13	25.92	25.95	25.91	26.29	29.67	25.91	26.07	40.29				H3K122ac	0.006114	0	0	0	0	0	0.017553
H3_27_40 K27me3K36me1	0.064392	0.218503	0.060562	0.049815	0.061313	0.078972	0.075724	0.083355	0.075382	0.079924	0.071068	0		76937660	257054800	248842100	33462390	145178400	172647100	357375200	207084400	58468390	99341000	124073100	0		20.43	20.61	20.67	20.96	20.82	20.68	20.71	21.06	20.79	20.77	20.76	0				H4K5ac	0.100304	0.002325	0.042457	0.073284	0.157634	0.083413	0.098917
H3_27_40 K27me1K36me3	0.000543	0	0.005811	0	0	0.002724	0	0	0.001277	0.001517	0.000477	0		648214	0	23877230	0	0	5954225	0	0	990660	1885541	832785	0		21.72	0	21.92	0	0	22	23.17	0	22.08	22.04	22.06	0				H4K8ac	0.100304	0.024277	0.046044	0.073284	0.157634	0.083413	0.098917
H3_27_40 K27me2K36me2	0.330273	0.263144	0.30521	0.365683	0.200864	0.277885	0.311301	0.276328	0.284101	0.335678	0.336862	0.499105		394621600	309571100	1254069000	245643300	475607800	607506300	1469161000	686498800	220356300	417226900	588102900	244325500		14.94	15.19	15.11	15.98	16.4	15.02	15.41	16.58	15.78	15.55	15.48	16.85				H4K12ac	0.100304	0.083404	0.069862	0.076628	0.157634	0.083413	0.098917
H3_27_40 K27me3K36me2	0.107846	0.092088	0.097233	0.098822	0.102142	0.144223	0.152165	0.135009	0.135904	0.17078	0.141304	0.172355		128858600	108335000	399517600	66382250	241852100	315298800	718131900	335411500	105410700	212269500	246692100	84372400		14.83	15.06	15	15.86	16.28	14.92	15.29	16.19	15.64	15.42	15.35	16.7				H4K16ac	0.100304	0.24392	0.167789	0.301269	0.157634	0.083413	0.098917
H3_27_40 K27ac	0	0	0	0	0	0.000195	0	0	0	0.001787	0	0		0	0	0	0	0	425703	0	0	0	2221095	0	0		0	0	0	0	0	22.95	0	0	0	22.87	0	0				H4K20me1	0.588432	0.787669	0.49568	0.819622	0.596866	0.620408	0.729394
KSAPSTGGVKKPHR(H33_27_40)																																										H4K20me2	0.100563	0	0.09677	0.03691	0.057241	0.122945	0.049321
H33_27_40 unmod	0.00547	0.013129	0.026137	0	0.003253	0	0	0	0	0.001321	0	0.402995		1652376	468507	14164980	0	3669596	0	0	0	0	283384	0	15538840		22.84	22.61	23.08	23.29	23.01	23.1	23.04	23.43	23.1	23.76	23.18	19.62				H4K20me3	0.007489	0	0.025196	0.002638	0.004572	0.009907	0.008235
H33_27_40 K36me1	0	0	2e-05	0	0	0	0.003956	0.001061	0.000289	0	0	0		0	0	11041.1	0	0	0	4316887	1181417	151487	0	0	0		0	0	24.76	0	0	0	24.66	23.48	27.92	0	0	0				H4K20ac	0	0	0	0	0	0	0
H33_27_40 K27me1	0	0	0.020352	0	0	0	0.051403	0.002347	0.00322	0	0	0		0	0	11030080	0	0	0	56086750	2613580	1685623	0	0	0		0	0	24.76	0	0	0	24.66	24.83	27.92	0	0	0
H33_27_40 K27me2	0.025188	0.074126	0.078386	0.001471	0.012828	0.181731	0.029522	0.024563	0.095451	0.05037	0.014107	0.125037		7608422	2645140	42481940	432444	14471730	51954440	32211880	27347350	49960490	10807200	10317760	4821213		19.11	19.39	19.42	19.68	19.65	19.36	19.44	19.82	19.34	19.5	19.51	20.7
H33_27_40 K36me2	0.000839	0	0.044154	0	0.016969	0.013934	0.01029	0	0.015747	0.008269	0.010392	0		253543	0	23929690	0	19144420	3983446	11227860	0	8242305	1774091	7600543	0		20.17	0	20.35	0	20.55	20.35	20.4	0	20.47	20.42	20.44	0
H33_27_40 K27me3	0.277625	0	0.15725	0	0.750114	0.140358	0.147737	0.171438	0.128295	0.1614	0.120458	0		83860450	0	85222960	0	846254300	40126340	161199200	190873300	67151690	34629750	88101510	0		19.06	0	19.36	0	19.61	19.31	19.39	19.79	19.51	19.45	19.48	0
H33_27_40 K36me3	0	0	0.000298	0	0.011267	0.022877	0.037232	0.000715	0.050971	0.000529	0.000741	0		0	0	161339	0	12711490	6540356	40625270	796168	26679100	113550	541839	0		20.22	0	20.49	20.79	20.62	20.47	20.53	20.9	20.62	20.6	20.62	0
H33_27_40 K27me2K36me1	0.553033	0	0.297399	0.941269	0.1448	0.293798	0.487081	0.714385	0.661801	0.528697	0.740098	0		167051300	0	161178100	276680400	163358700	83992840	531465400	795371600	346398000	113436400	541296800	0		20.23	0	20.49	20.79	20.62	20.48	20.53	20.9	20.62	20.6	20.62	0
H33_27_40 K27me1K36me2	0.010332	0	0.07081	0	0	0.021721	0	0	0	0	0.018217	0		3121061	0	38376170	0	0	6209694	0	0	0	0	13323500	0		21.54	0	21.75	0	0	21.78	0	0	0	0	22.19	0
H33_27_40 K27me1K36me1	0.000971	0.005711	0.0421	0	0.007662	0.02641	0	0.00127	0	0	0	0		293380	203807	22816240	0	8643829	7550157	0	1413429	0	0	0	0		25.35	25.17	25.64	0	25.76	25.41	0	25.78	0	0	0	0
H33_27_40 K27me3K36me1	0.000909	0	0.018601	0	0.001691	0.009647	0.067127	0.002459	0.001773	0	0.004701	0		274720	0	10080840	0	1907646	2757919	73244320	2738017	927960	0	3438025	0		20.22	0	20.46	0	20.62	20.48	20.5	20.84	20.12	0	20.57	0
H33_27_40 K27me1K36me3	0	0	0	0	0	0	0	0	0	0	0	0		0	0	0	0	0	0	0	0	0	0	0	0		0	0	0	0	0	0	0	0	0	0	0	0
H33_27_40 K27me2K36me2	0.100394	0.745463	0.183632	0.054918	0.036015	0.199237	0.114376	0.058351	0.032906	0.163773	0.064108	0.407718		30325450	26601500	99521130	16142840	40631010	56959230	124799000	64965920	17223440	35138810	46887600	15720980		14.55	14.79	14.68	15.59	16	14.64	14.99	16.03	15.38	15.13	15.03	16.46
H33_27_40 K27me3K36me2	0.025237	0.16157	0.060862	0.002341	0.015401	0.088196	0.051275	0.023411	0.009547	0.076908	0.027178	0.064251		7623303	5765563	32984850	688226	17375140	25213980	55947820	26064730	4997182	16501170	19877250	2477399		14.46	14.69	14.55	15.49	15.95	14.56	14.93	15.93	15.25	15	14.96	16.29
H33_27_40 K27ac	0	0	0	0	0	0.002093	0	0	0	0.008734	0	0		0	0	0	0	0	598281	0	0	0	1873883	0	0		0	0	0	0	0	22.2	0	0	0	22.83	0	0
YQKSTELLIR(H3_54_63)
H3_54_63 unmod	0.71895	0.409705	0.85357	0.083611	0.769203	0.584226	0.782598	0.059078	0.727768	0.889864	0.82263	0.37259		204941400	47017810	320710000	10787780	353149000	71880240	573047300	11616170	53288080	50384390	262126000	49914060		34.12	34.37	34.39	34.62	34.38	34.51	34.4	34.76	34.4	34.4	34.54	36.13
H3_54_63 K56me1	0.041673	0.047933	0.012419	0.014893	0.148618	0.234226	0.039548	0.657961	0.00427	0	0.020157	0.021936		11879070	5500796	4666101	1921590	68232060	28818020	28958160	129370100	312669	0	6422850	2938644		35.44	36.27	37.55	37.77	35.34	35.52	36.91	35.87	37.48	0	37.6	39.72
H3_54_63 K56me2	0.239378	0	0.042783	0.89837	0.082179	0.029556	0.177854	0.265986	0	0.110136	0.157213	0		68236230	0	16074810	115911000	37729100	3636448	130231400	52298840	0	6235955	50094940	0		29.32	25.42	23.3	29.73	29.55	23.9	29.64	29.96	25.54	21.1	29.74	26.72
H3_54_63 K56me3	0	0.542362	0.091228	0	0	0.151991	0	0.016975	0.267962	0	0	0.603632		0	62241610	34277060	0	0	18700250	0	3337573	19620520	0	0	80865550		28.82	24.92	22.46	29.23	29.05	22.38	29.14	29.54	25.04	20.6	29.24	26.22
H3_54_63 K56ac	0	0	0	0.003125	0	0	0	0	0	0	0	0.001842		0	0	0	403239	0	0	0	0	0	0	0	246740		0	0	0	34.32	0	0	0	0	0	0	0	34.94
EIAQDFKTDLR(H3_73_83)
H3_73_83 unmod	0.947249	0.143533	0.91669	0.423553	0.968223	0.960444	0.725849	0.002908	0.765659	0.645997	0.90064	0.541436		80241020	1730278	76370410	50203890	192378200	35206870	90922290	196730	23716710	21305000	78852450	57249860		36.97	36.54	37.22	37.4	37.16	37.29	37.24	32.29	37.26	37.22	37.35	39.3
H3_73_83 K79me1	0.035655	0	0.076432	0.107526	0.026303	0	0.003897	0.025579	0.035655	0	0.066195	0		3020333	0	6367666	12745110	5226118	0	488191	1730185	1104426	0	5795492	0		39.11	0	39.31	39.04	39.25	0	39.24	36.18	42.59	0	39.38	0
H3_73_83 K79me2	0.005674	0.797096	0.006878	0	0	0	0	0.247618	0.182487	0	0.033165	0.005679		480616	9608932	573004	0	0	0	0	16749340	5652620	0	2903670	600519		25.57	21.14	24.79	28.39	23.31	28.07	27.32	28.05	22.55	28.24	30.47	28.08
H3_73_83 K79me3	0.011422	0.032214	0	0.468921	0.005474	0.039556	0.270253	0.715382	0.016199	0.354003	0	0.452885		967534	388337	0	55581410	1087682	1450007	33852840	48389830	501777	11675030	0	47886770		23.6	19.17	24.29	27.89	22.81	27.57	26.82	28.21	22.07	27.74	29.97	28.13
H3_73_83 K79ac	0	0.027158	0	0	0	0	0	0.008513	0	0	0	0		0	327383	0	0	0	0	0	575848	0	0	0	0		0	31.97	0	0	0	0	0	31.36	0	0	0	0
VTIMPKDIQLAR(H3_117_128)
H3_117_128 unmod	0.993886	1	1	1	1	1	0.982447	0.998009	0.999436	0.96973	0.962648	1		111200500	99272650	143845500	288350100	311084100	206786000	124836400	297005600	338394600	139609700	96811400	585048100		25.76	25.84	25.89	26	25.83	25.91	25.87	26.29	25.88	25.8	26.02	27.13
H3_117_128 K122ac	0.006114	0	0	0	0	0	0.017553	0.001991	0.000564	0.03027	0.037352	0		684029	0	0	0	0	0	2230353	592641	191095	4357851	3756416	0		22.91	0	0	0	0	0	22.58	23.7	23.42	22.18	24.11	0
GKGGKGLGKGGAKR(H4_4_17)
H4_4_17 unmod	0.701603	0.717145	0.743783	0.632797	0.535157	0.753302	0.717239	0.567427	0.701127	0.75144	0.723179	0.734724		1087081000	767192100	9261109000	601424300	2919843000	1288102000	3935816000	2738380000	1261461000	1387012000	1701461000	579423900		26.64	26.92	27.02	27.15	26.95	27.03	26.96	27.39	26.97	27.01	27.1	28.2
H4_4_17 K5ac	0.054043	0	0.008292	0	0.082759	0.042846	0.048029	0	0.054998	0	0	0		83736250	0	103247700	0	451540000	73264610	263555700	0	98952680	0	0	0		25.62	25.4	25.93	25.62	25.92	25.95	25.88	25.82	25.91	25.43	25.55	26.56
H4_4_17 K8ac	0.054043	0	0.011879	0	0.082759	0.042846	0.048029	0	0.054998	0	0	0		83736250	0	147906400	0	451540000	73264610	263555700	0	98952680	0	0	0		25.62	25.4	25.93	25.62	25.92	25.95	25.88	25.82	25.91	25.43	25.55	26.56
H4_4_17 K12ac	0.054043	0.01513	0.036363	0.003344	0.082759	0.042846	0.048029	0.002378	0.054998	0.001762	0.001896	0.001665		83736250	16186200	452766300	3178674	451540000	73264610	263555700	11475720	98952680	3252072	4461823	1313429		25.62	26.07	25.92	26.36	25.92	25.95	25.88	26.32	25.91	25.93	26.05	27.05
H4_4_17 K16ac	0.054043	0.198978	0.141723	0.227985	0.082759	0.042846	0.048029	0.235414	0.054998	0.174425	0.187746	0.164881		83736250	212864100	1764642000	216682300	451540000	73264610	263555700	1136096000	98952680	321955100	441720500	130029500		25.62	25.88	26.13	26.28	25.92	25.95	25.88	26.32	25.91	25.93	26.05	27.05
H4_4_17 K5acK8ac	0.010496	0	0.007932	0.019387	0.017076	0.010658	0.011652	0	0.01291	0.008613	0.014154	0.014359		16263170	0	98762300	18425550	93166310	18223720	63939070	0	23227650	15898380	33301990	11323760		24.7	24.47	24.86	25.21	24.89	25.04	24.81	24.93	19.4	24.88	19.37	20.13
H4_4_17 K5acK12ac	0.010496	0	0.007932	0.019387	0.017076	0.010658	0.011652	0	0.01291	0.008613	0.014154	0.014359		16263170	0	98762300	18425550	93166310	18223720	63939070	0	23227650	15898380	33301990	11323760		24.7	24.47	24.86	25.21	24.89	25.04	24.81	24.93	19.4	24.88	19.37	20.13
H4_4_17 K5acK16ac	0.010496	0	0.007932	0.019387	0.017076	0.010658	0.011652	0	0.01291	0.008613	0.014154	0.014359		16263170	0	98762300	18425550	93166310	18223720	63939070	0	23227650	15898380	33301990	11323760		24.7	24.47	24.86	25.21	24.89	25.04	24.81	24.93	19.4	24.88	19.37	20.13
H4_4_17 K8acK12ac	0.010496	0.021503	0.007932	0.019387	0.017076	0.010658	0.011652	0.000807	0.01291	0.008613	0.014154	0.014359		16263170	23003540	98762300	18425550	93166310	18223720	63939070	3893111	23227650	15898380	33301990	11323760		24.7	24.98	24.86	25.21	24.89	25.04	24.81	25.32	19.4	24.88	19.37	20.13
H4_4_17 K8acK16ac	0.010496	0.000449	0.007932	0.019387	0.017076	0.010658	0.011652	0.001744	0.01291	0.008613	0.014154	0.014359		16263170	480530	98762300	18425550	93166310	18223720	63939070	8415483	23227650	15898380	33301990	11323760		24.7	24.83	24.86	25.21	24.89	25.04	24.81	25.38	19.4	24.88	19.37	20.13
H4_4_17 K12acK16ac	0.010496	0.044469	0.007932	0.019387	0.017076	0.010658	0.011652	0.126557	0.01291	0.008613	0.014154	0.014359		16263170	47572470	98762300	18425550	93166310	18223720	63939070	610760000	23227650	15898380	33301990	11323760		24.7	24.83	24.86	25.21	24.89	25.04	24.81	25.24	19.4	24.88	19.37	20.13
H4_4_17 K5acK8acK12ac	0.004474	0.002302	0.008099	0.004429	0.007704	0.002774	0.004802	0.048641	0	0.019221	0	0.001074		6931389	2462402	100847300	4209466	42032750	4742834	26350240	234738300	0	35477390	0	846652		23.6	22.39	23.81	24.16	23.85	23.97	23.93	24.32	0	23.88	0	13.02
H4_4_17 K5acK8acK16ac	0.004474	2.3e-05	0.000666	0.004429	0.007704	0.002774	0.004802	0.000491	0	0.000194	0	0.001074		6931389	24872.8	8289526	4209466	42032750	4742834	26350240	2371094	0	358358	0	846652		23.6	22.39	23.97	24.16	23.85	23.97	23.93	24.32	0	23.88	0	13.02
H4_4_17 K5acK12acK16ac	0.004474	0	0	0.004429	0.007704	0.002774	0.004802	0	0	0	0	0.001074		6931389	0	0	4209466	42032750	4742834	26350240	0	0	0	0	846652		23.6	21.9	23.47	24.16	23.85	23.97	23.93	23.85	0	23.36	0	13.02
H4_4_17 K8acK12acK16ac	0.004474	0	0	0.004429	0.007704	0.002774	0.004802	0	0	0	0	0.001074		6931389	0	0	4209466	42032750	4742834	26350240	0	0	0	0	846652		23.6	21.9	23.47	24.16	23.85	23.97	23.93	23.85	0	23.36	0	13.02
H4_4_17 K5acK8acK12acK16ac	0.001352	0	0.001604	0.001836	0.000535	0.000273	0.001527	0.016541	0.001419	0.001279	0.002251	0.008283		2094123	0	19978110	1745216	2919447	466156	8380848	79826870	2552196	2361051	5295678	6532468		21.95	14.48	22.9	23.07	22.91	22.67	22.89	23.25	10.14	22.94	9.93	10.27
KVLR(H4_20_23)
H4_20_23 unmod	0.303516	0.212331	0.382354	0.14083	0.341321	0.24674	0.21305	0.29337	0.396001	0.397933	0.261544	0.197124		76563460	59662160	366247400	54967370	243549900	69880750	221031800	166444200	67050040	72319910	98549050	35079650		26.77	27	27.09	27.25	27.1	27.11	27.04	27.47	27.09	27.06	27.2	28.27
H4_20_23 K20me1	0.588432	0.787669	0.49568	0.819622	0.596866	0.620408	0.729394	0.618981	0.487848	0.456349	0.646229	0.799556		148435100	221324900	474799100	319906700	425894200	175709700	756721900	351180400	82601350	82936230	243496900	142286900		31.88	32.15	32.21	32.4	32.14	32.29	32.18	32.54	32.23	32.18	32.31	33.86
H4_20_23 K20me2	0.100563	0	0.09677	0.03691	0.057241	0.122945	0.049321	0.077805	0.108706	0.126771	0.078516	0		25367610	0	92694000	14406520	40844060	34819930	51169110	44142710	18405810	23039120	29584410	0		18.87	0	19.05	19.48	19.54	19.04	19.13	19.67	19.37	19.22	19.19	0
H4_20_23 K20me3	0.007489	0	0.025196	0.002638	0.004572	0.009907	0.008235	0.009844	0.007446	0.018947	0.013711	0		1889108	0	24134600	1029524	3262451	2805766	8543310	5585030	1260773	3443457	5166243	0		18.37	0	18.55	18.98	19.04	18.54	18.63	19.17	18.87	18.72	18.69	0
H4_20_23 K20ac	0	0	0	0	0	0	0	0	0	0	0	0.00332		0	0	0	0	0	0	0	0	0	0	0	590747		0	0	0	0	0	0	0	0	0	0	0	20.14
RGGVKR(H4_40_45)
H4_40_45 unmod	0.864319	0.836776	1	0.996282	0.834665	0.875608	0.995946	0.998245	0.791763	0.89612	0.988622	0.990753		248896900	192369400	476473200	167318300	237432300	351936400	713112600	456055600	122458100	187432100	292700500	121956500		12.93	12.93	12.82	13.27	13.69	12.87	13.01	13.54	13.21	13.09	13.03	13.6
H4_40_45 K44ac	0.135681	0.163224	0	0.003718	0.165335	0.124392	0.004054	0.001755	0.208237	0.10388	0.011378	0.009247		39071850	37524270	0	624409	47031880	49997370	2902795	801710	32206950	21727520	3368711	1138227		11.83	11.81	0	9.4	12.42	11.7	9.33	9.52	11.99	11.92	9.36	9.52
KSAGAAKR(H14_25_32)
H14_25_32 unmod	0.370137	0.375172	0.251784	0.433623	0.120231	0.323114	0.386136	0.351766	0.143219	0.461454	0.231613	0.621057		77572660	220715000	39915580	271067200	82355560	162345800	289140800	354728900	37567460	101164200	28422500	174177000		10.24	10.19	10.03	10.3	10.76	10.06	10.17	10.53	10.35	10.23	10.16	10.51
H14_25_32 K25me1	0.381044	0.284587	0.374871	0.064629	0.449915	0.248333	0.070065	0.062964	0.330207	0.46316	0.226626	0.054097		79858530	167424000	59428650	40401250	308180600	124772500	52464650	63494080	86615700	101538200	27810560	15171660		25.2	25.34	25.05	11.22	25.4	25.43	10.91	11.38	25.47	25.39	25.17	11.43
H14_25_32 K25me2	0	0	0	0	0	0	0	0	0	0	0	0		0	0	0	0	0	0	0	0	0	0	0	0		0	0	0	0	0	0	0	0	0	0	0	0
H14_25_32 K25me3	0	0	0	0	0	0	0	0	0	0	0	0		0	0	0	0	0	0	0	0	0	0	0	0		0	0	0	0	0	0	0	0	0	0	0	0
H14_25_32 K25ac	2e-06	0	0	0.001578	6.8e-05	0.00042	0.000932	1.8e-05	0.000175	3e-06	0	0.002612		392.584	0	0	986431	46532.7	210961	697531	18497.8	45860	714.304	0	732407		9.45	9.08	0	9.49	9.32	9.08	9.37	9.54	9.18	9.39	0	9.58
H14_25_32 K31ac	0.001871	0.013337	0	0.011644	0.00121	0.006098	0.011757	0.018325	0.002663	0.003255	0	0.014517		392192	7846174	0	7278633	828700	3064021	8803848	18479290	698455	713590	0	4071346		9.45	9.12	0	9.45	9.32	9.1	9.37	9.54	9.2	9.39	0	9.54
H14_25_32 S26ac	0.20644	0.32211	0.346132	0.484399	0.419637	0.383693	0.513207	0.549017	0.505053	0.033741	0.501611	0.300052		43265280	189498800	54872740	302808900	287441300	192783100	384292100	553640800	132479000	7396922	61555520	84150290		13.33	13.28	17.9	13.88	14.48	13.23	13.51	14.31	13.79	12.08	13.5	14.41
H14_25_32 S26ph	0.040506	0.004794	0.027213	0.004127	0.008938	0.038342	0.017903	0.01791	0.018682	0.038388	0.04015	0.007666		8489194	2820127	4314128	2580145	6122632	19264850	13405740	18060720	4900491	8415731	4927013	2149868		29.12	19.88	18.41	20.16	20.06	19.83	29.39	20.36	20.02	20.01	18.52	20.82
KASGPPVSELITKAVAASKER(H12_33_53)
H12_33_53 unmod	0.65714	0.471823	0.011477	0.545533	0.80834	0	0.335467	0.518897	0	0.890427	0.053191	0.022544		1643844	5420563	1179323	3318968	21962470	0	8028042	4058875	0	5483914	1451435	1117578		18.51	18.65	23.31	18.97	21.45	23.31	21.36	19.1	23.31	18.77	28.6	20.92
H12_33_53 K33me1	0.228123	0.465141	0	0.268137	0.039734	0.031334	0.037145	0.402365	0	0	0	0.029003		570652	5343786	0	1631320	1079565	3285658	888918	3147344	0	0	0	1437754		20.03	19.08	0	18.67	21.44	23.25	21.56	18.9	0	0	0	22.16
H12_33_53 K33me2	0	0.025203	0.006058	0	0.048465	0.903545	0.627388	0	0.932402	0	0.895733	0.948453		0	289549	622560	0	1316784	94746100	15013960	0	16768500	0	24441990	47017850		0	18.13	23.87	0	21.45	20.27	20.13	0	20.38	0	28.33	21.14
H12_33_53 K33me3	0	0	0.909652	0	0.103461	0.052278	0	0	0	0	0	0		0	0	93474790	0	2811010	5481852	0	0	0	0	0	0		0	17.63	23.22	0	20.95	20.3	19.63	0	19.88	0	27.83	20.5
H12_33_53 K33ac	0.114737	0	0	0	0	0.012843	0	0	0	0	0	0		287016	0	0	0	0	1346748	0	0	0	0	0	0		19.48	0	0	0	0	23.54	0	0	0	0	0	0
H12_33_53 S40ac	0	0.037833	0.072813	0.18633	0	0	0	0.078738	0.067598	0.109573	0.051075	0		0	434642	7482192	1133613	0	0	0	615896	1215687	674833	1393703	0		0	18.91	23.52	20.89	0	0	0	20.12	24.99	20.38	30.21	0
KATGPPVSELITKAVAASKER(H15_36_56)
H15_36_56 unmod	0.754851	0.041608	0.496109	0.691974	0.059132	0	0.002358	0.132737	0.295292	0.617042	0.643116	0.02735		6997437	727009	4380445	22742940	9367811	0	182571	4713071	4005404	1513254	33268080	2045766		33.97	34.38	38.18	38.38	34.39	34.39	34.29	36.58	34.3	38.48	34.44	36.03
H15_36_56 K36me1	0.066731	0.687683	0.410848	0	0.159477	0.54059	0.347545	0.676127	0.312033	0	0.25446	0.852052		618594	12015840	3627629	0	25264670	17535680	26904790	24007150	4232490	0	13163080	63733340		34.84	35.81	36.82	0	35.8	35.88	35.86	36.92	35.85	0	35.99	37.98
H15_36_56 K36me2	0.125438	0	0.093043	0.17347	0.005935	0.020386	0.007653	0	0	0	0	0.016051		1162809	0	821536	5701401	940253	661282	592482	0	0	0	0	1200612		28.05	30.07	36.83	36.1	27.24	30.8	29.21	29.56	0	35.19	28.97	30.24
H15_36_56 K36me3	0.052979	0.048727	0	0.046344	0	0.391034	0.01589	0.067398	0	0.382958	0.00616	0.047572		491115	851409	0	1523177	0	12684380	1230085	2393102	0	939177	318639	3558368		27.18	29.57	36.33	35.62	26.74	29.56	28.2	29.06	0	34.69	28.47	29.74
H15_36_56 K36ac	0	0.072964	0	0	0	0	0.610036	0	0.392675	0	0.061932	0.009648		0	1274893	0	0	0	0	47225160	0	5326333	0	3203714	721704		0	35.11	0	0	0	0	33.05	0	32.67	0	33.16	34.59
H15_36_56 S43ac	0	0.149018	0	0.088212	0.775456	0.047991	0.016517	0.123738	0	0	0.034332	0.047327		0	2603783	0	2899230	122849500	1556720	1278661	4393555	0	0	1776002	3540034		33.64	34.9	0	38.89	33.71	34.74	34.17	36.15	0	38.87	34.1	35.61
unmod(H1_1_35)
H1_1_35 H12.SETAPAAPAAAPPAEKAPVKKKAAKKAGGTPR	0.006673	0.311496	0	0	0.002073	0.223326	0.006415	0.003781	0	0	0.007692	0.002893		7752681	55740740	0	0	4679310	99977640	5317091	1809676	0	0	2867855	1524571		21.99	22.32	22.87	22.7	22.43	22.35	22.31	22.71	22.89	22.9	22.93	23.87
H1_1_35 H13.SETAPLAPTIPAPAEKTPVKKKAKKAGATAGKR	0.041661	0.032897	0.03192	0.046956	0.026861	0.105978	0.011423	0.012299	0.051005	0.059134	0.040104	0.043086		48404660	5886710	45175680	28577270	60626740	47443960	9467989	5887308	51951360	14525790	14952480	22705290		31.79	36.57	32.69	32.35	32.14	32.64	31.86	36.61	32.17	32.46	32.34	33.99
H1_1_35 H14.SETAPAAPAAPAPAEKTPVKKKAR	0.938563	0.557446	0.963298	0.945717	0.955883	0.650353	0.904942	0.919682	0.942843	0.940866	0.932968	0.938567		1090489000	99752200	1363320000	575563800	2157461000	291148100	750052000	440228800	960343300	231116700	347852800	494600400		27.73	28.08	28.17	28.28	28.15	28.18	28.14	28.48	28.12	28.1	28.22	29.35
H1_1_35 H15.SETAPAETATPAPVEKSPAKKKATKKAAGAGAAKR	0.013104	0.098162	0.004782	0.007327	0.015183	0.020343	0.07722	0.064238	0.006153	0	0.019236	0.015453		15224740	17565540	6767397	4459478	34267780	9107059	64002600	30748990	6266815	0	7172147	8143479		42.1	41.54	42.31	39.21	42.93	42.85	42.69	41.49	42.81	42.81	40.32	41.42
unmod(H1_54_81)
H1_54_81 H11.GGVSLAALKKALAAAGYDVEKNNSR	0.50518	0.145116	0.929124	0.157296	0.277924	0.053277	0.694628	0.531791	0.317905	0.25262	0.896053	0.064983		7478205	2052714	48798490	5162261	3625040	1184632	9962039	24506170	13269300	2714645	22817400	2595145		33.79	33.66	30.16	33.58	30.12	30.94	30.07	34	32.11	25.77	30.24	25.71
H1_54_81 H1v234.SGVSLAALKKALAAAGYDVEKNNSR	0.314479	0.555967	0.053497	0.551176	0.083617	0.384653	0.137281	0.357758	0.066309	0.543073	0.045798	0.543484		4655250	7864349	2809706	18088960	1090643	8552956	1968820	16486320	2767726	5835844	1166221	21704530		29.17	29.3	24.58	29.01	29.22	28.93	29.3	28.92	28.37	29.2	26.63	30.74
H1_54_81 H15.NGLSLAALKKALAAGGYDVEKNNSR	0.064283	0.208125	0	0.198156	0.205579	0.065238	0	0	0.005882	0.124796	0.035867	0.016081		951584	2943995	0	6503240	2681425	1450600	0	0	245529	1341056	913317	642191		31.3	33.04	34.25	38.22	35.04	33.29	34.25	38.82	34.35	31.25	36.48	33.74
H1_54_81 H1T.VGMSLVALKKALAAAGYDVEKNNSR	0.116058	0.090792	0.017379	0.093373	0.432879	0.496832	0.168092	0.110451	0.609903	0.07951	0.022282	0.375452		1718009	1284289	912773	3064394	5646151	11047310	2410697	5089858	25457240	854415	567393	14994010		21.31	22.83	21.89	25.3	21.89	20.4	21.89	22.09	21.63	26.07	21.89	22.71
KGNYAER(H2A1_36_42)
H2A1_36_42 unmod	0.995135	0.996157	1	0.992118	1	1	0.998431	0.997339	1	1	0.995393	0.993434		78775700	55432100	283832200	104102500	223550800	176557400	274813700	168822500	158037400	103943300	231622000	180000400		21.36	21.63	21.68	21.95	21.84	21.67	21.71	22.13	21.78	21.75	21.8	22.61
H2A1_36_42 K36ac	0.004865	0.003843	0	0.007882	0	0	0.001569	0.002661	0	0	0.004607	0.006566		385144	213820	0	827073	0	0	431963	450390	0	0	1072122	1189766		12.58	12.62	0	12.95	0	0	12.67	13.26	0	0	12.66	13.29
H2A1_36_42 Y39ac	0	0	0	0	0	0	0	0	0	0	0	0		0	0	0	0	0	0	0	0	0	0	0	0		0	0	0	0	0	0	0	0	0	0	0	0
KGNYSER(H2A3_36_42)
H2A3_36_42 unmod	1	0.998737	1	1	1	1	1	1	1	1	0.997248	1		198315700	169527900	753336800	270522800	436901500	506307900	622404300	492455400	312856800	285172100	451778100	451768300		20.55	20.83	20.89	21.2	21.12	20.87	20.92	21.37	21	20.96	21	21.84
H2A3_36_42 K36ac	0	0	0	0	0	0	0	0	0	0	0	0		0	0	0	0	0	0	0	0	0	0	0	0		0	0	0	0	0	0	0	0	0	0	0	0
H2A3_36_42 Y39ac	0	0.001263	0	0	0	0	0	0	0	0	0.002752	0		0	214452	0	0	0	0	0	0	0	0	1246680	0		0	21	0	0	0	0	0	0	0	0	21.14	0
KGHYAER(H2AX_36_42)
H2AX_36_42 unmod	1	1	0.983479	0.923175	1	0.974528	1	0.997249	0.964035	0.957735	1	0.970447		4756533	6016740	130318500	11408540	36326170	58181940	37226870	83500490	16577190	41549490	48005290	31333980		18.52	18.82	18.84	19.24	19.22	18.82	18.92	19.42	19.08	18.96	18.97	19.79
H2AX_36_42 K36ac	0	0	0.016521	0.076825	0	0.025472	0	0.002751	0.035965	0.042265	0	0.029553		0	0	2189118	949396	0	1520731	0	230366	618444	1833568	0	954219		0	0	15.29	15.96	0	15.32	0	16.35	15.69	15.53	0	16.65
H2AX_36_42 Y39ac	0	0	0	0	0	0	0	0	0	0	0	0		0	0	0	0	0	0	0	0	0	0	0	0		0	0	0	0	0	0	0	0	0	0	0	0
GKQGGKAR(H2A1_4_11)
H2A1_4_11 unmod	0.951549	0.940233	0.960971	0.925198	0.953118	0.953784	0.924295	0.905893	0.932887	0.955776	0.925724	0.928079		946228900	545934800	4580312000	890140500	1857817000	1210498000	1592140000	1581103000	1424884000	979733800	1195207000	957431800		16.93	17.56	17.51	18.16	18.21	17.51	17.69	18.46	17.84	17.78	17.77	18.83
H2A1_4_11 K5ac	0.018093	3.3e-05	0.003343	5.1e-05	0.002985	0.002141	0.003377	0.01948	0.004461	0.000176	6.7e-05	6.1e-05		17991840	19057.3	15935870	49249.3	5818472	2717864	5816791	34000130	6814449	180451	86869	62582.3		13.75	14.03	13.91	14.52	14.76	13.98	14.12	14.8	14.25	14.06	14.21	15.09
H2A1_4_11 K9ac	0.020732	0.032788	0.030669	0.051138	0.039596	0.02729	0.044932	0.061096	0.060397	0.035347	0.067215	0.060603		20615890	19038250	146180300	49200010	77180740	34634950	77398130	106633900	92249280	36232820	86782090	62519730		13.75	14.03	13.97	14.52	14.78	14	14.14	14.89	14.27	14.22	14.21	15.09
H2A1_4_11 K5acK9ac	0	0	0.000279	0	0	0	0.000265	0.000856	0.000101	0	0.000936	0.000248		0	0	1331459	0	0	0	456744	1493644	154270	0	1207959	255653		0	0	11.72	0	0	0	10.68	12.32	11.95	0	11.89	12.39
H2A1_4_11 K9me1	1e-05	0	5e-06	2.4e-05	0.000298	0.001182	0.01708	1.3e-05	0.00015	9e-06	6e-06	1.1e-05		9572.29	0	22579	22718.2	580689	1499828	29420860	22121.9	229796	8919.74	7820.81	11357.2		19.17	19.58	19.61	19.98	19.91	19.58	19.66	20.15	19.74	19.72	19.73	20.57
H2A1_4_11 K5me1	0.009616	0.026946	0.004732	0.023589	0.004003	0.015603	0.010051	0.012662	0.002003	0.008693	0.006051	0.010998		9562715	15645920	22556420	22695530	7802768	19802070	17313150	22099780	3060112	8910825	7812989	11345830		19.17	19.58	19.61	19.98	19.91	19.58	21.4	20.15	19.74	19.72	19.73	20.57
GKQGGKVR(H2AJ_4_11)
H2AJ_4_11 unmod	0.006086	0.006677	0.006178	0.00035	0.013788	0.004966	0.012042	0.017693	0.070797	0.007143	0.066524	0.004293		6228537	4164884	30230460	328891	8009921	6763284	23150650	32295990	2439515	7718154	9156836	129609		23.2	23.53	23.56	21.24	21.79	23.35	23.31	23.97	21.02	23.63	23.47	18.71
H2AJ_4_11 K5ac	9e-06	0.006848	5e-06	2.4e-05	0.001352	0.001101	0.001077	1.2e-05	0.017962	8e-06	0	8.1e-05		9572.29	4271431	22579	22718.2	785528	1499828	2069811	22121.9	618926	8919.74	0	2431.1		19.17	19.58	19.61	19.98	17.9	19.58	19.66	20.15	17.58	19.72	17.11	14
H2AJ_4_11 K9ac	0.009344	0.018236	0.004609	0.024118	0.016952	0.01454	0.014227	0.012107	0.226676	0.008247	0.079738	0.080445		9562715	11374490	22556420	22695530	9847767	19802070	27351050	22099780	7810779	8910825	10975720	2428671		19.17	19.58	19.61	19.98	17.92	19.58	19.66	20.15	17.58	19.72	17.29	14
H2AJ_4_11 K5acK9ac	0.924615	0.88658	0.935981	0.949147	0	0.907703	0.831911	0.866178	0.022877	0.906725	0.00941	0.048684		946228900	552988300	4580312000	893153000	0	1236164000	1599304000	1581103000	788286	979733800	1295218	1469789		16.93	17.56	17.51	18.16	17.65	17.51	17.69	18.46	9.22	17.78	11.08	9.32
H2AJ_4_11 K9me1	0	0.017519	0.023555	0.014271	0.491634	0.005139	0.009905	0.036005	0.047039	0.029433	0.134283	0.000866		0	10927200	115270000	13429080	285604000	6998850	19041030	65722600	1620870	31803070	18483600	26160.1		24.56	24.86	24.89	25.08	24.46	24.89	24.82	25.3	24.9	24.92	25.04	25.88
H2AJ_4_11 K5me1	0.059945	0.064139	0.029673	0.01209	0.476274	0.06655	0.130838	0.068005	0.614649	0.048444	0.710045	0.865632		61346040	40005870	145205400	11376480	276681200	90632050	251529200	124134900	21179520	52344550	97735640	26133910		24.56	24.81	24.85	25.05	24.92	24.89	24.82	25.26	24.9	24.88	24.98	25.88
GKTGGKAR(H2AX_4_11)
H2AX_4_11 unmod	0.927611	0.645157	0.942229	0.938618	0.941557	0.933745	0.922997	0.87795	0.810791	0.960794	0.865893	0.89268		111734500	55956340	628508700	124459300	251986400	154713900	240574700	240847000	149180400	129519700	124639000	111230800		18.87	19.31	19.32	19.73	19.69	19.31	19.4	19.93	19.49	19.45	19.48	20.32
H2AX_4_11 K5ac	0	0	3.3e-05	4.8e-05	0.002952	0.002223	0.003306	0	0.003705	3.6e-05	6.7e-05	0		0	0	22102.6	6401.68	790035	368368	861580	0	681668	4855.56	9694.05	0		15.43	15.95	16.08	16.76	16.97	16.05	16.25	17.09	16.44	16.39	16.36	17.41
H2AX_4_11 K9ac	0.039227	0.011083	0.033102	0.04823	0.03842	0.030602	0.043319	0.068697	0.049866	0.035983	0.067279	0.054932		4725049	961302	22080460	6395282	10282310	5070507	11291000	18845560	9174941	4850704	9684354	6844757		15.63	16.1	16.08	16.76	16.98	16.07	16.27	17.27	16.44	16.39	16.36	17.63
H2AX_4_11 K5acK9ac	0.000295	0	0.000468	0.013103	0.013877	0.010431	0	0	0	0.003186	0	0.005018		35520.9	0	312102	1737496	3713882	1728411	0	0	0	429539	0	625302		12.4	0	12.2	11.57	11.58	10.94	0	12.81	12.57	11.13	0	11.45
H2AX_4_11 K9me1	0.002624	0	0.000856	0	0.000226	0.001631	0.002077	0	0.009658	0	0.007547	0.001511		316025	0	571110	0	60438.1	270255	541423	0	1777083	0	1086337	188250		23.24	20.82	23.55	0	22.82	23.6	30.6	23.94	24.42	0	23.67	21.8
H2AX_4_11 K5me1	0.030243	0.343759	0.023312	0	0.002968	0.021368	0.028301	0.053353	0.12598	0	0.059214	0.045858		3642928	29815250	15549960	0	794286	3540456	7376514	14636180	23179550	0	8523379	5714063		23.24	20.82	23.58	0	22.84	23.6	30.6	23.97	24.42	0	23.71	21.8
SGRGKQGGKAR(H2A1_1_11)
H2A1_1_11 unmod	0.005655	0.013127	0.010352	0.005715	0.009544	0.010238	0.010758	0.008633	0.007331	0.013212	0.011224	0.008271		78401210	121123900	409018500	156128500	218452000	275386600	313958500	241992700	155004700	207614200	145285800	193988000		13	13.05	12.94	13.51	13.92	12.99	13.18	13.82	13.36	13.24	13.21	13.91
H2A1_1_11 S1ac	0.032053	0.062008	0.040537	0.035262	0.032324	0.041332	0.034307	0.031547	0.045572	0.049876	0.021242	0.029196		444345000	572141800	1601736000	963318300	739843400	1111814000	1001202000	884248200	963588400	783769400	274945500	684788300		18.15	18.52	18.53	18.96	18.94	18.49	18.62	19.16	18.78	18.67	18.67	19.51
H2A1_1_11 K5ac	0.962292	0.924864	0.949111	0.959023	0.958132	0.948431	0.954935	0.95982	0.947097	0.936912	0.967534	0.962533		13340180000	8533579000	37501890000	26199610000	21930240000	25512510000	27868640000	26903430000	20025820000	14723010000	12523440000	22575880000		11.7	11.69	11.62	12.01	12.4	11.62	11.79	12.28	11.91	11.82	11.81	12.31
AGGKAGKDSGKAKAKAVSR(H2AV_1_19)
H2AV_1_19 unmod	0.96115	0.132239	0	0.339805	0.517853	0.530914	0	0	0.48279	0.4282	0.810286	0.038857		67979980	29147980	0	31897060	14436890	6250777	0	0	17943610	21298260	21379440	3283768		22.07	23.66	22.4	22.55	22.27	22.39	22.41	22.74	22.42	22.41	22.51	23.3
H2AV_1_19 K4ac	0	0.008544	0	0.023814	0.058751	0.021239	0	0	0.01955	0.034085	0	0		0	1883273	0	2235376	1637895	250059	0	0	726618	1695361	0	0		21.26	23.17	21.71	20.97	20.2	21.31	0	21.63	20.83	20.77	0	21.04
H2AV_1_19 K7ac	0	0.008544	0	0	0.058751	0.021239	0	0	0.01955	0.034085	0	0		0	1883273	0	0	1637895	250059	0	0	726618	1695361	0	0		21.26	23.17	21.71	20.36	20.2	21.31	0	21.63	20.83	20.77	0	21.04
H2AV_1_19 K11ac	4.8e-05	0.008544	1.1e-05	0.005264	0.058751	0.021239	0	0.00056	0.01955	0.034085	0	0.004352		3400.94	1883273	4103.7	494102	1637895	250059	0	9879.85	726618	1695361	0	367826		21.75	23.17	22.2	20.85	20.2	21.31	0	22.13	20.83	20.77	0	21.53
H2AV_1_19 K15ac	0.00476	0.008544	0.00109	0.521111	0.058751	0.021239	0	0.055433	0.01955	0.034085	0	0.430896		336693	1883273	406266	48916070	1637895	250059	0	978105	726618	1695361	0	36414790		21.75	23.17	22.2	20.85	20.2	21.31	0	22.13	20.83	20.77	0	21.53
H2AV_1_19 K4acK7ac	0	0	0	0	0.022087	0.012636	0.132427	0	0.047688	0	0	0		0	0	0	0	615755	148770	3521273	0	1772391	0	0	0		0	21.82	20.92	19.83	19.83	20.18	20.21	20.15	20.28	19.72	19.89	20.76
H2AV_1_19 K4acK11ac	0	0	0	0	0.022087	0.012636	0.132427	0	0.047688	0	0	0		0	0	0	0	615755	148770	3521273	0	1772391	0	0	0		0	21.82	20.92	19.83	19.83	20.18	20.21	20.15	20.28	19.72	19.89	20.76
H2AV_1_19 K4acK15ac	0	0	0	0	0.022087	0.012636	0.132427	0	0.047688	0	0	0.008773		0	0	0	0	615755	148770	3521273	0	1772391	0	0	741380		0	21.82	20.92	19.83	19.83	20.18	20.21	20.15	20.28	19.72	19.89	21.07
H2AV_1_19 K7acK11ac	0	0	0	0	0.022087	0.012636	0.132427	0	0.047688	0	0	0		0	0	0	0	615755	148770	3521273	0	1772391	0	0	0		0	21.82	20.92	19.83	19.83	20.18	20.21	20.15	20.28	19.72	19.89	20.76
H2AV_1_19 K7acK15ac	0	0.000243	0.000301	0.000682	0.022087	0.012636	0.132427	0.00132	0.047688	0.006446	0.00167	0.000816		0	53549.5	112191	63990.4	615755	148770	3521273	23293.8	1772391	320632	44075.4	68922.4		0	22.32	21.41	20.32	19.83	20.18	20.21	20.65	20.28	20.25	20.38	21.25
H2AV_1_19 K11acK15ac	0	0.024051	0.029807	0.067488	0.022087	0.012636	0.132427	0.130694	0.047688	0.029222	0.165377	0.08074		0	5301402	11106930	6335049	615755	148770	3521273	2306084	1772391	1453463	4363470	6823320		0	22.32	21.41	20.32	19.83	20.18	20.21	20.65	20.28	20.22	20.38	21.25
H2AV_1_19 K7acK11acK15ac	0.00109	0	0	0	0.016844	0.045242	0.012979	0	0.008931	0.098351	0	0		77083.3	0	0	0	469579	532667	345123	0	331942	4891907	0	0		19.29	20.91	20.4	0	19.21	17.55	19.19	19.59	19.65	19.23	0	20.57
H2AV_1_19 K4acK11acK15ac	0.00109	0	0	0	0.016844	0.045242	0.012979	0	0.008931	0.098351	0	0		77083.3	0	0	0	469579	532667	345123	0	331942	4891907	0	0		19.29	20.91	20.4	0	19.21	17.55	19.19	19.59	19.65	19.23	0	20.57
H2AV_1_19 K4acK7acK15ac	0.00109	0.000358	0.000171	0	0.016844	0.045242	0.012979	0.056866	0.008931	0.098351	0	0.002918		77083.3	78962.1	63533.8	0	469579	532667	345123	1003402	331942	4891907	0	246626		19.29	21.41	20.89	0	19.21	17.55	19.19	20.3	19.65	19.23	0	21.28
H2AV_1_19 K4acK7acK11ac	0.00109	0.035465	0.01688	0	0.016844	0.045242	0.012979	0.304186	0.008931	0.098351	0	0.288915		77083.3	7817244	6289845	0	469579	532667	345123	5367321	331942	4891907	0	24415990		19.29	21.41	20.89	0	19.21	17.55	19.19	20.08	19.65	19.23	0	21.28
H2AV_1_19 K4acK7acK11acK15ac	0.029682	0.773467	0.951741	0.041836	0.047243	0.127345	0.153523	0.450941	0.117156	0.006386	0.022667	0.143733		2099367	170487200	354648300	3927127	1317059	1499315	4082222	7956807	4354292	317651	598061	12146760		10.49	20.39	20.45	10.73	11.26	14.46	10.52	10.87	10.72	18.72	10.53	11.02
AGGKAGKDSGKAKTKAVSR(H2AZ_1_19)
H2AZ_1_19 unmod	0.808948	0.954717	0.885283	0.891313	0.863468	0.948814	0.801862	0.784917	0.720382	0.934805	0.704608	0.787962		1942934000	1739206000	8277235000	3437405000	7723786000	3498316000	5543720000	3696934000	2232741000	2519316000	2197662000	1719011000		27.3	27.57	27.69	27.78	27.68	27.66	27.63	28.04	27.6	27.59	27.72	28.85
H2AZ_1_19 K4ac	0.019818	0.009548	0	0	0.03341	0.012463	0.049054	0	0.06952	0	0	0		47599110	17392820	0	0	298855500	45949810	339140400	0	215468500	0	0	0		22.08	26.76	21.94	22.07	22.49	26.86	22.39	26.7	22.42	26.34	22.03	22.88
H2AZ_1_19 K7ac	0.003983	0.009548	0	0	0.03341	0.012463	0.049054	0	0.06952	0	0	0		9567557	17392820	0	0	298855500	45949810	339140400	0	215468500	0	0	0		21.92	26.76	21.94	22.07	22.49	26.86	22.39	26.7	22.42	26.34	22.03	22.88
H2AZ_1_19 K11ac	0.032481	0.009548	0.001121	0.001639	0.03341	0.012463	0.049054	0.001682	0.06952	0.000592	0.003149	0.002099		78012530	17392820	10477810	6319691	298855500	45949810	339140400	7924320	215468500	1596616	9821451	4579298		22.11	26.76	22.46	22.44	22.49	26.86	22.39	27.24	22.42	26.84	22.58	23.41
H2AZ_1_19 K15ac	0.132743	0.009548	0.110944	0.105675	0.03341	0.012463	0.049054	0.166563	0.06952	0.058651	0.291951	0.207807		318822200	17392820	1037303000	407543000	298855500	45949810	339140400	784507700	215468500	158065000	910590700	453350500		22.04	26.76	22.46	22.6	22.49	26.86	22.39	27.24	22.42	26.84	22.58	23.41
H2AZ_1_19 K4acK7ac	0.000213	0.001074	0	0	0.000268	0.000168	0.000153	0	7.8e-05	0.000872	4.9e-05	0		510667	1956677	0	0	2398208	619529	1060457	0	242227	2351183	151829	0		18.4	25.97	18.18	21.55	20.81	18.54	18.63	25.89	18.87	25.99	18.74	0
H2AZ_1_19 K4acK11ac	0.000213	0.001074	0	0	0.000268	0.000168	0.000153	0	7.8e-05	0.000872	4.9e-05	0		510667	1956677	0	0	2398208	619529	1060457	0	242227	2351183	151829	0		18.4	25.97	18.18	21.55	20.81	18.54	18.63	25.89	18.87	25.99	18.74	0
H2AZ_1_19 K4acK15ac	0.000213	0.001074	0.000234	0	0.000268	0.000168	0.000153	0.001022	7.8e-05	0.000872	4.9e-05	0		510667	1956677	2187511	0	2398208	619529	1060457	4811336	242227	2351183	151829	0		18.4	25.97	18.72	21.55	20.81	18.54	18.63	26.47	18.87	25.99	18.74	0
H2AZ_1_19 K7acK11ac	0.000213	0.001074	0	0.000119	0.000268	0.000168	0.000153	0	7.8e-05	0.000872	4.9e-05	0		510667	1956677	0	459913	2398208	619529	1060457	0	242227	2351183	151829	0		18.4	25.97	18.18	22.05	20.81	18.54	18.63	25.89	18.87	25.99	18.74	0
H2AZ_1_19 K7acK15ac	0.000213	0.001074	2.4e-05	2e-06	0.000268	0.000168	0.000153	0.000356	7.8e-05	0.000872	4.9e-05	0		510667	1956677	223193	9198.26	2398208	619529	1060457	1675543	242227	2351183	151829	0		18.4	25.97	18.67	22.05	20.81	18.54	18.63	26.38	18.87	25.99	18.74	0
H2AZ_1_19 K11acK15ac	0.000213	0.001074	0.002363	0.000236	0.000268	0.000168	0.000153	0.035219	7.8e-05	0.000872	4.9e-05	0		510667	1956677	22096150	910628	2398208	619529	1060457	165878800	242227	2351183	151829	0		18.4	25.97	18.67	22.05	20.81	18.54	18.63	26.38	18.87	25.99	18.74	0
H2AZ_1_19 K7acK11acK15ac	0.000188	7.8e-05	3e-06	0.000254	0.000244	7.6e-05	9.6e-05	0	0.000246	0	0	0.000533		450805	142106	25574.9	978983	2181001	279350	665636	0	763924	0	0	1162825		16.96	21.36	17.43	21.37	18.06	17.09	18.14	25.11	17.87	22.08	0	20.3
H2AZ_1_19 K4acK11acK15ac	0.000188	7.8e-05	0	0.000254	0.000244	7.6e-05	9.6e-05	0	0.000246	0	0	0.000533		450805	142106	0	978983	2181001	279350	665636	0	763924	0	0	1162825		16.96	21.36	16.88	21.37	18.06	17.09	18.14	25.11	17.87	22.08	0	20.3
H2AZ_1_19 K4acK7acK15ac	0.000188	7.8e-05	0	0.000254	0.000244	7.6e-05	9.6e-05	7.6e-05	0.000246	2e-06	0	0.000533		450805	142106	2680.02	978983	2181001	279350	665636	359134	763924	5554.79	0	1162825		16.96	21.36	17.38	21.37	18.06	17.09	18.14	25.62	17.87	22.58	0	20.3
H2AZ_1_19 K4acK7acK11ac	0.000188	7.8e-05	2.8e-05	0.000254	0.000244	7.6e-05	9.6e-05	0.007549	0.000246	0.000204	0	0.000533		450805	142106	265322	978983	2181001	279350	665636	35554300	763924	549925	0	1162825		16.96	21.36	17.38	21.37	18.06	17.09	18.14	25.62	17.87	22.58	0	20.3
H2AZ_1_19 K4acK7acK11acK15ac	0	0.000336	0	0	0.000308	2.4e-05	0.000615	0.002616	8.5e-05	0.000512	0	0		0	612859	0	0	2755877	89184.6	4253755	12321170	262292	1378791	0	0		0	21.25	0	0	15.81	9.3	15.29	24.13	15.64	20.77	0	0
AKAKTR(H2A1_12_17)
H2A1_12_17 unmod	0.566079	0.469469	0.643237	0.543213	0.557774	0.50786	0.508082	0.549019	0.482824	0.458037	0.519622	0.510625		4541989000	3345345000	19988860000	5255304000	10579640000	7196874000	7251850000	7940922000	5973684000	4339267000	5339436000	5732913000		21.19	21.93	21.55	22.16	21.73	21.55	21.57	22	21.64	21.64	22.06	22.48
H2A1_12_17 K13ac	0.000249	0.000147	0.000617	0.000218	0.018578	0.016737	0.022277	0.000282	0.019527	0.000238	0.000257	0.000254		1994557	1047882	19159880	2110030	352373500	237183200	317960300	4084933	241594800	2253992	2639467	2852017		20.56	20.87	21.23	21.24	21.14	20.91	20.96	21.4	21.03	21.02	21.04	21.87
H2A1_12_17 K15ac	0.248338	0.146907	0.287894	0.217885	0.245645	0.220602	0.294561	0.282141	0.254116	0.237685	0.25661	0.253772		1992562000	1046834000	8946415000	2107920000	4659292000	3126139000	4204260000	4080848000	3144020000	2251738000	2636828000	2849165000		20.56	20.87	20.92	21.24	21.16	20.92	20.96	21.4	21.03	21.02	21.04	21.87
H2A1_12_17 K15me1	0.008076	0.01485	0	0.000224	0.010642	0.017286	0.01078	0.004191	0.015615	0.000978	0.000208	0.011649		64799040	105817800	0	2162414	201852400	244964100	153860400	60624360	193193800	9266621	2136765	130789200		21.81	21.99	22.22	22.46	22.34	22.26	22.23	22.4	22.32	22.04	22.37	22.94
H2A1_12_17 K13me1	0.162133	0.361011	0.051697	0.223294	0.137883	0.226857	0.142504	0.15293	0.20806	0.292581	0.207737	0.20892		1300888000	2572495000	1606505000	2160252000	2615309000	3214787000	2033955000	2211952000	2574199000	2771798000	2134628000	2345597000		21.97	22.17	22.24	22.46	22.35	22.27	22.25	22.63	22.33	22.3	22.37	23.15
H2A1_12_17 T16ac	0.015125	0.007615	0.016555	0.015167	0.029479	0.010657	0.021796	0.011436	0.019857	0.010482	0.015566	0.01478		121358200	54266400	514458800	146729600	559142900	151022900	311096100	165414200	245682400	99299760	159951100	165934600		24.86	25.1	25.18	25.34	25.2	25.17	25.12	25.56	25.19	25.18	25.29	26.21
AKAKSR(H2A3_12_17)
H2A3_12_17 unmod	0.227718	0.151675	0.309569	0.192508	0.282722	0.179031	0.255497	0.251187	0.159784	0.16178	0.218615	0.221155		1994557000	1046861000	8965575000	2110030000	5011665000	3363323000	4522220000	4084933000	3385615000	2253992000	2639467000	2852017000		20.56	20.87	20.92	21.24	21.16	20.92	20.96	21.4	21.03	21.02	21.04	21.87
H2A3_12_17 K13ac	0	0	0	0	0	2e-06	0	0	0	0	0	0		1160.1	0	7032.31	0	0	32132.7	0	1823.25	8239.15	0	0	3443.05		18.14	0	18.62	0	0	18.6	0	19.28	18.75	0	0	19.67
H2A3_12_17 K15ac	0.000132	0	0.000243	0	0	2.2e-05	0	0.000112	5e-06	0	0	0.000267		1158943	0	7025274	0	0	406209	0	1821431	104028	0	0	3439606		18.14	0	18.62	0	0	18.58	0	19.28	18.73	0	0	19.69
H2A3_12_17 K15me1	0.518558	0.326813	0.681393	0.350597	0.043858	0.410473	0.03787	0.436665	0.420105	0.41911	0.383324	0.392007		4541989000	2255658000	19734140000	3842807000	777453600	7711226000	670295100	7101261000	8901476000	5839217000	4628104000	5055335000		21.19	21.5	21.55	21.83	21.71	21.55	21.57	22	21.64	21.64	21.67	22.48
H2A3_12_17 K13me1	0.253591	0.521512	0.008795	0.456896	0.67342	0.410473	0.706632	0.312036	0.420105	0.41911	0.398061	0.386571		2221170000	3599468000	254720500	5007921000	11937370000	7711226000	12507150000	5074477000	8901476000	5839217000	4806039000	4985237000		21.74	21.93	21.92	22.18	21.73	21.99	21.57	22.33	22.08	22.04	22.06	22.85
H2A3_12_17 S16ac	0	0	0	0	0	0	0	0	0	0	0	0		0	0	0	0	0	0	0	0	0	0	0	0		0	0	0	0	0	0	0	0	0	0	0	0
DNKKTR(H2A1_72_77)
H2A1_72_77 unmod	1	1	1	0.993092	0.989847	0.996486	1	1	0.964027	1	0.998992	1		85884870	43388000	12187310	89119070	129787400	152068000	168417100	132798500	106631700	78094820	208565800	128273300		19.04	19.46	21.63	19.86	19.81	19.44	19.54	20.05	19.64	19.59	19.61	20.46
H2A1_72_77 K74ac	0	0	0	0.006908	0.010153	0.003514	0	0	0.035973	0	0.001008	0		0	0	0	619890	1331242	536231	0	0	3978986	0	210403	0		0	0	0	10.15	12.16	11.48	0	0	11.69	0	16.2	0
unmod(H2A_1_88)
H2A_1_88 H2A14s.HLQLAIR	0.243302	0.090893	0.064445	0.153584	0.080487	0.087625	0.136081	0.189635	0.103449	0.139588	0.30054	0.274541		664289100	181316300	613526500	649103900	698409200	352245100	911803500	921857300	275548600	431102000	997833800	693635500		26.96	27.1	27.21	27.34	27.12	27.25	27.13	27.59	27.21	27.16	27.31	28.48
H2A_1_88 H2AZ.AGGKAGKDSGKAKTKAVSR	0.711616	0.871856	0.869441	0.813324	0.890117	0.870246	0.827364	0.760494	0.838236	0.815739	0.661919	0.680385		1942934000	1739206000	8277235000	3437405000	7723786000	3498316000	5543720000	3696934000	2232741000	2519316000	2197662000	1719011000		27.3	27.57	27.69	27.78	27.68	27.66	27.63	28.04	27.6	27.59	27.72	28.85
H2A_1_88 H2AY.SAKAGVIFPVGR	0.004159	0.0092	9.6e-05	0.003644	0.000356	0.003642	0.000651	0.000326	0.002308	0.002736	0	0.001048		11354520	18353420	912296	15400080	3088095	14640190	4361199	1586027	6147497	8448326	0	2648303		15.99	16.38	20.66	17.23	17.41	16.21	18.75	17.6	16.89	16.71	17.41	20.98
H2A_1_88 H2AX.GKTGGKAR	0.040924	0.028051	0.066019	0.029448	0.02904	0.038487	0.035904	0.049545	0.056007	0.041938	0.03754	0.044025		111734500	55956340	628508700	124459300	251986400	154713900	240574700	240847000	149180400	129519700	124639000	111230800		18.87	19.31	19.32	19.73	19.69	19.31	19.4	19.93	19.49	19.45	19.48	20.32
LAHYNKR(H2B1B_80_86)
H2B1B_80_86 unmod	1	1	0.994193	1	1	1	1	1	1	1	1	1		16355810	18414350	221018300	15196960	36264340	40093790	88318130	332731200	11046080	33853310	282038000	107787000		23.55	23.77	23.81	24.04	23.88	23.84	23.78	24.19	23.9	23.85	23.96	24.8
H2B1B_80_86 Y83ac	0	0	0.005807	0	0	0	0	0	0	0	0	0		0	0	1290979	0	0	0	0	0	0	0	0	0		0	0	24.88	0	0	0	0	0	0	0	0	0
LAHYSKR(H2B1A_81_87)
H2B1A_81_87 unmod	0.030721	0.009705	0.030138	0.009421	0.025829	0.008721	0.003575	0.005453	0.02121	0.01007	0	0		944697	331831	1385306	478971	884082	174900	260330	369513	400645	147032	0	0		10.7	11.05	11.29	11.55	11.21	11.3	11.25	11.85	10.88	11.47	11.21	11.21
H2B1A_81_87 K86ac	0.969279	0.990295	0.969862	0.990579	0.974171	0.991279	0.996425	0.994547	0.97879	0.98993	1	1		29805700	33860890	44580290	50359440	33344470	19880120	72553850	67398250	18488490	14453640	30797520	35246520		9.33	9.25	9.22	9.32	9.54	9.23	9.27	9.39	9.34	9.28	9.27	9.43
unmod(H2B_1_29)
H2B_1_29 1C.PEPAKSAPAPKKGSKKAVTKAQKKDGKKR	0.08139	0.254374	0.227437	0.130758	0.662394	0.415134	0.315482	0.119618	0.048488	0.305258	0.191106	0.191128		469219900	114922300	1702380000	513920600	990511600	692348800	1180825000	488585200	107860000	516692200	250994800	248234100		33.05	33.55	33.5	33.7	33.54	33.57	33.45	33.66	33.6	33.47	33.6	34.77
H2B_1_29 1H.PDPAKSAPAPKKGSKKAVTKAQKKDGKKR	0.686294	0.033285	0.69871	0.778977	0	0.496766	0.565918	0.697356	0.800082	0.626562	0.515227	0.187329		3956529000	15037650	5229889000	3061638000	0	828493900	2118185000	2848392000	1779741000	1060542000	676687600	243301200		32.42	37.29	32.54	33.03	32.51	32.64	32.85	32.99	32.47	32.5	32.61	34.15
H2B_1_29 2F.PDPAKSAPAPKKGSKKAVTKVQKKDGKKR	0.014121	0.109914	0.042956	0.039331	0.126267	0.053283	0.058796	0.039932	0.036809	0.037393	0.115514	0.064616		81408740	49657230	321525500	154583600	188812700	88863280	220069100	163104300	81878950	63293430	151713000	83922380		34.75	35.15	35.1	35.38	35.16	35.27	35.16	35.48	35.19	35.15	35.24	37.02
H2B_1_29 1B.PEPSKSAPAPKKGSKKAITKAQKKDGKKR	0.000369	0.162914	0.014215	0.005237	0.025747	0.001757	0.000537	0.001774	0.005811	0.005194	0	0		2127436	73602060	106396800	20581740	38500580	2929481	2011796	7244346	12926690	8790727	0	0		37.45	37.8	33.4	36.16	38.45	38.4	38.16	34.13	34.83	38.06	38.09	35.05
H2B_1_29 1N.PEPSKSAPAPKKGSKKAVTKAQKKDGKKR	0.001005	0.150074	0.001798	0.001002	0	0	0.000673	0.096696	0.028122	0.000942	0.156065	0.069515		5794799	67801050	13459080	3939854	0	0	2519414	394962500	62556790	1594720	204972900	90285150		30.06	33.83	33.08	29.66	30.39	30.5	30.45	30.88	33.83	28.88	30.89	32.08
H2B_1_29 1D.PEPTKSAPAPKKGSKKAVTKAQKKDGKKR	0.002344	0.031455	0.014215	0.009735	0.026561	0.010586	0.010749	0.00832	0.001131	0.006793	0.021564	0		13513830	14211070	106396800	38263210	39717480	17655800	40232210	33983350	2515565	11498400	28321370	0		33	30.2	33.4	30.95	33.37	33.51	33.34	33.5	32.66	33.43	33.44	0
H2B_1_29 1M.PEPVKSAPVPKKGSKKAINKAQKKDGKKR	0.214477	0.226151	0.00067	0.017539	0.159032	0.022474	0.047844	0.028913	0.079556	0.017858	0.000524	0.487412		1236473000	102171600	5011389	68934300	237808200	37482210	179076200	118096200	176969000	30226820	688118	633045000		36.04	36.69	38.14	36.81	36.22	36.57	36.35	37.74	36.25	38.2	35.24	38.08
H2B_1_29 1L.PELAKSAPAPKKGSKKAVTKAQKKDGKKR	0	0.031833	0	0.017421	0	0	0	0.007392	0	0	0	0		0	14381530	0	68470020	0	0	0	30194140	0	0	0	0		34.82	42.87	35.07	40.54	35.14	35.31	35.14	37.03	35.2	35.12	35.19	37.02
[truncated: 5 more columns]

## Sheet: Peptides
Peptide	WT-1	WT-2	WT-3	KO1-1	KO1-2	KO1-3	KO2-1	KO2-2	KO2-3	KO1/WT	p-value	KO2/WT	p-value
TKQTAR(H3_3_8)										0	0	0	0
H3_3_8 unmod	0.863316	0.850816	0.835846	0.773058	0.788491	0.708008	0.775162	0.804265	0.760476	-0.168074	4.26834	-0.124036	6.05774
H3_3_8 K4me1	0.131843	0.144774	0.157961	0.220886	0.208621	0.285002	0.219362	0.19228	0.232199	0.717337	4.3816	0.567089	6.46049
H3_3_8 K4me2	0.003911	0.003867	0.004874	0.004812	0.002544	0.005392	0.004563	0.002939	0.005897	0.0109055	0.0364873	0.0827599	0.311014
H3_3_8 K4me3	0.000929	0.000544	0.001319	0.001217	0.000343	0.001556	0.000913	0.000517	0.001427	0.158396	0.296423	0.0332021	0.0693075
H3_3_8 K4ac	0	0	0	2.8e-05	0	4.3e-05	0	0	0	0	2.31375	0	0
KSTGGKAPR(H3_9_17)										0	0	0	0
H3_9_17 unmod	0.180066	0.205387	0.185306	0.319141	0.296335	0.254751	0.286308	0.319294	0.214728	0.60851	5.53582	0.523323	3.22691
H3_9_17 K9me1	0.174245	0.161168	0.187688	0.177194	0.159767	0.197862	0.177981	0.169384	0.188384	0.031972	0.345722	0.0344677	0.556471
H3_9_17 K9me2	0.284681	0.293207	0.26042	0.207159	0.225795	0.180803	0.195466	0.199152	0.265739	-0.449813	6.37165	-0.344234	3.23631
H3_9_17 K9me3	0.089654	0.101164	0.094894	0.070906	0.081472	0.069502	0.07046	0.075248	0.088654	-0.364782	6.17264	-0.285823	3.89161
H3_9_17 K9ac	6.2e-05	4.9e-05	0.00011	0.006418	0.007266	0.008012	0.008402	0.000371	8.6e-05	6.61724	7.94316	5.32503	1.3163
H3_9_17 K14ac	0.061822	0.049931	0.084709	0.082456	0.093387	0.105819	0.105976	0.103971	0.086044	0.519715	3.4561	0.591303	4.01078
H3_9_17 K9me1K14ac	0.067684	0.071155	0.079201	0.061597	0.064388	0.09966	0.066655	0.065164	0.057071	0.049462	0.220638	-0.207046	3.3267
H3_9_17 K9me2K14ac	0.096336	0.076241	0.088516	0.048478	0.056432	0.065107	0.059925	0.052286	0.079693	-0.618885	5.86268	-0.444179	3.47146
H3_9_17 K9me3K14ac	0.021942	0.019593	0.017969	0.00908	0.010388	0.013709	0.012155	0.010526	0.01669	-0.842803	6.83003	-0.595853	4.42882
H3_9_17 K9acK14ac	0.023508	0.022106	0.001186	0.017571	0.004771	0.004774	0.016672	0.004603	0.00291	-0.787364	1.03795	-0.952396	1.21269
KQLATKAAR(H3_18_26)										0	0	0	0
H3_18_26 unmod	0.721366	0.789793	0.782319	0.660631	0.728401	0.680829	0.644442	0.712465	0.699085	-0.148003	3.93157	-0.157702	4.10836
H3_18_26 K23me1	0	0	0.003138	0.002747	2.1e-05	4e-06	3e-06	0	0	-0.178918	0.0981472	-10.0307	1.24121
H3_18_26 K18me1	0.001693	0	0.003008	0.002503	0.000269	5.8e-05	4.2e-05	0.00033	0	-0.732166	0.683492	-3.65959	2.07016
H3_18_26 K18me1K23me1	0	0.000207	0.000884	0.000968	0.000317	0	4.6e-05	0.001053	0.00045	0.236117	0.190145	0.505686	0.474593
H3_18_26 K18ac	0.000255	0.000191	0.023065	0.022272	0.017666	0.020742	0.022734	0.002843	0.017147	1.36789	2.04109	0.861711	0.875338
H3_18_26 K23ac	0.254728	0.190555	0.1739	0.28409	0.231798	0.266435	0.297527	0.252328	0.256002	0.337399	2.75531	0.380158	3.16942
H3_18_26 K18acK23ac	0.021957	0.019254	0.013686	0.026787	0.021528	0.031932	0.035206	0.03098	0.027317	0.54772	3.36471	0.768285	5.77037
KSAPATGGVKKPHR(H3_27_40)										0	0	0	0
H3_27_40 unmod	0.043515	0.024299	0.057235	0.05794	0.022968	0.021299	0.052057	0.024148	0.029735	-0.291	0.630555	-0.239246	0.632049
H3_27_40 K36me1	0.000711	2.1e-05	6e-05	0.004174	0.002234	0.001995	0.003011	1.8e-05	3.2e-05	3.40733	4.1793	1.95043	0.917358
H3_27_40 K27me1	0.055448	0.020809	0.068401	0.055604	0.028509	0.025527	0.038016	0.017537	0.032072	-0.399872	0.89462	-0.723232	1.66816
H3_27_40 K27me2	0.183912	0.129398	0.189643	0.173478	0.191345	0.151168	0.174553	0.126674	0.110224	0.0369223	0.221312	-0.289703	1.62061
H3_27_40 K36me2	0.021155	0.01166	0.025752	0.006659	0.009605	0.011935	0.008573	0.010609	0.01861	-1.05444	3.03268	-0.632007	1.96481
H3_27_40 K27me3	0.055267	0.040167	0.051406	0.185886	0.093088	0.080069	0.074228	0.073311	0.043113	1.28991	2.59492	0.376697	1.78682
H3_27_40 K36me3	6.9e-05	0.000114	4.5e-05	0.005614	0.008774	0.009157	0.008789	0.015958	0.001111	6.69024	5.62926	6.82543	2.43858
H3_27_40 K27me2K36me1	0.068709	0.114155	0.049113	0.083244	0.11574	0.117459	0.118837	0.107367	0.150135	0.447964	1.78616	0.698051	3.10389
H3_27_40 K27me1K36me2	0.047585	0.07425	0.055692	0.048229	0.02099	0.033038	0.021114	0.027738	0.049433	-0.795839	3.51155	-0.852995	3.53656
H3_27_40 K27me1K36me1	0.020577	0.011392	0.033837	0.014854	0.002748	0.009162	0.004156	0.006954	0.015824	-1.29793	2.51706	-1.28879	2.50495
H3_27_40 K27me3K36me1	0.064392	0.218503	0.060562	0.061313	0.078972	0.075724	0.075382	0.079924	0.071068	-0.669038	0.998902	-0.601421	0.911919
H3_27_40 K27me1K36me3	0.000543	0	0.005811	0	0.002724	0	0.001277	0.001517	0.000477	-1.22194	0.736865	-0.957933	0.651165
H3_27_40 K27me2K36me2	0.330273	0.263144	0.30521	0.200864	0.277885	0.311301	0.284101	0.335678	0.336862	-0.185778	1.29663	0.0902552	0.994679
H3_27_40 K27me3K36me2	0.107846	0.092088	0.097233	0.102142	0.144223	0.152165	0.135904	0.17078	0.141304	0.423414	2.71026	0.592186	5.11061
H3_27_40 K27ac	0	0	0	0	0.000195	0	0	0.001787	0	0	1.24247	0	1.24247
KSAPSTGGVKKPHR(H33_27_40)										0	0	0	0
H33_27_40 unmod	0.00547	0.013129	0.026137	0.003253	0	0	0	0.001321	0	-3.78159	2.78607	-5.08173	2.85926
H33_27_40 K36me1	0	0	2e-05	0	0	0.003956	0.000289	0	0	7.6279	1.23582	3.853	1.15092
H33_27_40 K27me1	0	0	0.020352	0	0	0.051403	0.00322	0	0	1.33668	0.692247	-2.66004	1.03044
H33_27_40 K27me2	0.025188	0.074126	0.078386	0.012828	0.181731	0.029522	0.095451	0.05037	0.014107	0.334577	0.311557	-0.152021	0.235556
H33_27_40 K36me2	0.000839	0	0.044154	0.016969	0.013934	0.01029	0.015747	0.008269	0.010392	-0.127301	0.0908379	-0.386957	0.264775
H33_27_40 K27me3	0.277625	0	0.15725	0.750114	0.140358	0.147737	0.128295	0.1614	0.120458	1.25542	1.21045	-0.0844386	0.107534
H33_27_40 K36me3	0	0	0.000298	0.011267	0.022877	0.037232	0.050971	0.000529	0.000741	7.90398	3.51538	7.45373	1.28434
H33_27_40 K27me2K36me1	0.553033	0	0.297399	0.1448	0.293798	0.487081	0.661801	0.528697	0.740098	0.122316	0.149573	1.18278	2.82802
H33_27_40 K27me1K36me2	0.010332	0	0.07081	0	0.021721	0	0	0	0.018217	-1.90136	1.08955	-2.15516	1.16692
H33_27_40 K27me1K36me1	0.000971	0.005711	0.0421	0.007662	0.02641	0	0	0	0	-0.517762	0.384383	0	1.56807
H33_27_40 K27me3K36me1	0.000909	0	0.018601	0.001691	0.009647	0.067127	0.001773	0	0.004701	2.00784	1.16968	-1.59148	0.861267
H33_27_40 K27me1K36me3	0	0	0	0	0	0	0	0	0	0	0	0	0
H33_27_40 K27me2K36me2	0.100394	0.745463	0.183632	0.036015	0.199237	0.114376	0.032906	0.163773	0.064108	-1.55804	1.39556	-1.98098	1.58791
H33_27_40 K27me3K36me2	0.025237	0.16157	0.060862	0.015401	0.088196	0.051275	0.009547	0.076908	0.027178	-0.677337	0.865356	-1.12403	1.31978
H33_27_40 K27ac	0	0	0	0	0.002093	0	0	0.008734	0	0	1.24247	0	1.24247
YQKSTELLIR(H3_54_63)										0	0	0	0
H3_54_63 unmod	0.71895	0.409705	0.85357	0.769203	0.584226	0.782598	0.727768	0.889864	0.82263	0.107809	0.415615	0.299915	1.44258
H3_54_63 K56me1	0.041673	0.047933	0.012419	0.148618	0.234226	0.039548	0.00427	0	0.020157	2.04966	2.35941	-2.06237	2.9757
H3_54_63 K56me2	0.239378	0	0.042783	0.082179	0.029556	0.177854	0	0.110136	0.157213	0.0374882	0.031209	-0.0777943	0.0618579
H3_54_63 K56me3	0	0.542362	0.091228	0	0.151991	0	0.267962	0	0	-2.05956	1.17432	-1.24152	0.82082
H3_54_63 K56ac	0	0	0	0	0	0	0	0	0	0	0	0	0
EIAQDFKTDLR(H3_73_83)										0	0	0	0
H3_73_83 unmod	0.947249	0.143533	0.91669	0.968223	0.960444	0.725849	0.765659	0.645997	0.90064	0.403069	0.990084	0.203946	0.432048
H3_73_83 K79me1	0.035655	0	0.076432	0.026303	0	0.003897	0.035655	0	0.066195	-1.892	1.54059	-0.138173	0.131706
H3_73_83 K79me2	0.005674	0.797096	0.006878	0	0	0	0.182487	0	0.033165	0	1.27371	-1.90859	0.906611
H3_73_83 K79me3	0.011422	0.032214	0	0.005474	0.039556	0.270253	0.016199	0.354003	0	2.85306	1.35854	3.08472	1.16733
H3_73_83 K79ac	0	0.027158	0	0	0	0	0	0	0	0	1.24247	0	1.24247
VTIMPKDIQLAR(H3_117_128)										0	0	0	0
H3_117_128 unmod	0.993886	1	1	1	1	0.982447	0.999436	0.96973	0.962648	-0.00552279	0.760972	-0.0302257	2.28805
H3_117_128 K122ac	0.006114	0	0	0	0	0.017553	0.000564	0.03027	0.037352	1.52153	0.760972	3.47929	2.28805
GKGGKGLGKGGAKR(H4_4_17)										0	0	0	0
H4_4_17 unmod	0.701603	0.717145	0.743783	0.535157	0.753302	0.717239	0.701127	0.75144	0.723179	-0.108616	0.939465	0.00878933	0.270624
H4_4_17 K5ac	0.054043	0	0.008292	0.082759	0.042846	0.048029	0.054998	0	0	1.47794	2.66877	-0.180663	0.110254
H4_4_17 K8ac	0.054043	0	0.011879	0.082759	0.042846	0.048029	0.054998	0	0	1.39722	2.62778	-0.261381	0.168848
H4_4_17 K12ac	0.054043	0.01513	0.036363	0.082759	0.042846	0.048029	0.054998	0.001762	0.001896	0.718314	2.00181	-0.847385	0.985864
H4_4_17 K16ac	0.054043	0.198978	0.141723	0.082759	0.042846	0.048029	0.054998	0.174425	0.187746	-1.18487	2.20576	0.0797146	0.141921
H4_4_17 K5acK8ac	0.010496	0	0.007932	0.017076	0.010658	0.011652	0.01291	0.008613	0.014154	1.09578	2.75679	0.953095	2.28619
H4_4_17 K5acK12ac	0.010496	0	0.007932	0.017076	0.010658	0.011652	0.01291	0.008613	0.014154	1.09578	2.75679	0.953095	2.28619
H4_4_17 K5acK16ac	0.010496	0	0.007932	0.017076	0.010658	0.011652	0.01291	0.008613	0.014154	1.09578	2.75679	0.953095	2.28619
H4_4_17 K8acK12ac	0.010496	0.021503	0.007932	0.017076	0.010658	0.011652	0.01291	0.008613	0.014154	-0.0198263	0.0421896	-0.162515	0.366978
H4_4_17 K8acK16ac	0.010496	0.000449	0.007932	0.017076	0.010658	0.011652	0.01291	0.008613	0.014154	1.06105	2.8126	0.918365	2.32789
H4_4_17 K12acK16ac	0.010496	0.044469	0.007932	0.017076	0.010658	0.011652	0.01291	0.008613	0.014154	-0.675308	0.796175	-0.817997	0.9364
H4_4_17 K5acK8acK12ac	0.004474	0.002302	0.008099	0.007704	0.002774	0.004802	0	0.019221	0	0.0387549	0.067337	0.369794	0.24297
H4_4_17 K5acK8acK16ac	0.004474	2.3e-05	0.000666	0.007704	0.002774	0.004802	0	0.000194	0	1.56536	2.58983	-4.73408	1.4928
H4_4_17 K5acK12acK16ac	0.004474	0	0	0.007704	0.002774	0.004802	0	0	0	1.77201	2.67655	0	1.24247
H4_4_17 K8acK12acK16ac	0.004474	0	0	0.007704	0.002774	0.004802	0	0	0	1.77201	2.67655	0	1.24247
H4_4_17 K5acK8acK12acK16ac	0.001352	0	0.001604	0.000535	0.000273	0.001527	0.001419	0.001279	0.002251	-0.340224	0.397587	0.743491	1.59775
KVLR(H4_20_23)										0	0	0	0
H4_20_23 unmod	0.303516	0.212331	0.382354	0.341321	0.24674	0.21305	0.396001	0.397933	0.261544	-0.165036	0.6606	0.232786	1.0703
H4_20_23 K20me1	0.588432	0.787669	0.49568	0.596866	0.620408	0.729394	0.487848	0.456349	0.646229	0.0565952	0.301934	-0.234998	1.23272
H4_20_23 K20me2	0.100563	0	0.09677	0.057241	0.122945	0.049321	0.108706	0.126771	0.078516	0.217906	0.313209	0.6701	1.4564
H4_20_23 K20me3	0.007489	0	0.025196	0.004572	0.009907	0.008235	0.007446	0.018947	0.013711	-0.525047	0.509024	0.295117	0.351749
H4_20_23 K20ac	0	0	0	0	0	0	0	0	0	0	0	0	0
RGGVKR(H4_40_45)										0	0	0	0
H4_40_45 unmod	0.864319	0.836776	1	0.834665	0.875608	0.995946	0.791763	0.89612	0.988622	0.00273421	0.0266735	-0.013194	0.121245
H4_40_45 K44ac	0.135681	0.163224	0	0.165335	0.124392	0.004054	0.208237	0.10388	0.011378	-0.0249459	0.0266735	0.114056	0.121245
KSAGAAKR(H14_25_32)										0	0	0	0
H14_25_32 unmod	0.370137	0.375172	0.251784	0.120231	0.323114	0.386136	0.143219	0.461454	0.231613	-0.265519	0.789524	-0.253732	0.638057
H14_25_32 K25me1	0.381044	0.284587	0.374871	0.449915	0.248333	0.070065	0.330207	0.46316	0.226626	-0.437514	1.00119	-0.0287205	0.0989672
H14_25_32 K25me2	0	0	0	0	0	0	0	0	0	0	0	0	0
H14_25_32 K25me3	0	0	0	0	0	0	0	0	0	0	0	0	0
H14_25_32 K25ac	2e-06	0	0	6.8e-05	0.00042	0.000932	0.000175	3e-06	0	9.47168	2.32055	6.47573	1.26123
H14_25_32 K31ac	0.001871	0.013337	0	0.00121	0.006098	0.011757	0.002663	0.003255	0	0.326096	0.292095	-1.36165	0.893404
H14_25_32 S26ac	0.20644	0.32211	0.346132	0.419637	0.383693	0.513207	0.505053	0.033741	0.501611	0.589918	3.9569	0.250315	0.391622
H14_25_32 S26ph	0.040506	0.004794	0.027213	0.008938	0.038342	0.017903	0.018682	0.038388	0.04015	-0.153744	0.207255	0.423013	0.860417
KASGPPVSELITKAVAASKER(H12_33_53)										0	0	0	0
H12_33_53 unmod	0.65714	0.471823	0.011477	0.80834	0	0.335467	0	0.890427	0.053191	0.00425309	0.00400378	-0.273316	0.217095
H12_33_53 K33me1	0.228123	0.465141	0	0.039734	0.031334	0.037145	0	0	0	-2.67953	1.81835	0	2.13664
H12_33_53 K33me2	0	0.025203	0.006058	0.048465	0.903545	0.627388	0.932402	0	0.895733	5.65887	2.49832	5.86986	2.40864
H12_33_53 K33me3	0	0	0.909652	0.103461	0.052278	0	0	0	0	-2.54618	1.01517	0	1.24247
H12_33_53 K33ac	0.114737	0	0	0	0.012843	0	0	0	0	-3.15928	1.09354	0	1.24247
H12_33_53 S40ac	0	0.037833	0.072813	0	0	0	0.067598	0.109573	0.051075	0	2.17474	1.04464	2.14106
KATGPPVSELITKAVAASKER(H15_36_56)										0	0	0	0
H15_36_56 unmod	0.754851	0.041608	0.496109	0.059132	0	0.002358	0.295292	0.617042	0.643116	-4.39374	2.41974	0.267092	0.443756
H15_36_56 K36me1	0.066731	0.687683	0.410848	0.159477	0.54059	0.347545	0.312033	0	0.25446	-0.15355	0.212381	-1.04052	1.32901
H15_36_56 K36me2	0.125438	0	0.093043	0.005935	0.020386	0.007653	0	0	0	-2.685	2.04488	0	2.37832
H15_36_56 K36me3	0.052979	0.048727	0	0	0.391034	0.01589	0	0.382958	0.00616	2.00035	0.970849	1.9358	0.918092
H15_36_56 K36ac	0	0.072964	0	0	0	0.610036	0.392675	0	0.061932	3.06364	1.08316	2.63936	1.29742
H15_36_56 S43ac	0	0.149018	0	0.775456	0.047991	0.016517	0	0	0.034332	2.49484	1.14472	-2.11786	0.929871
unmod(H1_1_35)										0	0	0	0
H1_1_35 H12.SETAPAAPAAAPPAEKAPVKKKAAKKAGGTPR	0.006673	0.311496	0	0.002073	0.223326	0.006415	0	0	0.007692	-0.456826	0.265844	-5.37029	1.25209
H1_1_35 H13.SETAPLAPTIPAPAEKTPVKKKAKKAGATAGKR	0.041661	0.032897	0.03192	0.026861	0.105978	0.011423	0.051005	0.059134	0.040104	0.438136	0.49465	0.496742	3.31944
H1_1_35 H14.SETAPAAPAAPAPAEKTPVKKKAR	0.938563	0.557446	0.963298	0.955883	0.650353	0.904942	0.942843	0.940866	0.932968	0.0301125	0.119441	0.195742	1.11964
H1_1_35 H15.SETAPAETATPAPVEKSPAKKKATKKAAGAGAAKR	0.013104	0.098162	0.004782	0.015183	0.020343	0.07722	0.006153	0	0.019236	-0.0416454	0.0332977	-2.19245	1.2568
unmod(H1_54_81)										0	0	0	0
H1_54_81 H11.GGVSLAALKKALAAAGYDVEKNNSR	0.50518	0.145116	0.929124	0.277924	0.053277	0.694628	0.317905	0.25262	0.896053	-0.622605	0.821609	-0.106941	0.13937
H1_54_81 H1v234.SGVSLAALKKALAAAGYDVEKNNSR	0.314479	0.555967	0.053497	0.083617	0.384653	0.137281	0.066309	0.543073	0.045798	-0.609555	0.794686	-0.495913	0.510096
H1_54_81 H15.NGLSLAALKKALAAGGYDVEKNNSR	0.064283	0.208125	0	0.205579	0.065238	0	0.005882	0.124796	0.035867	-0.00845077	0.00665717	-0.709857	0.617391
H1_54_81 H1T.VGMSLVALKKALAAAGYDVEKNNSR	0.116058	0.090792	0.017379	0.432879	0.496832	0.168092	0.609903	0.07951	0.022282	2.29157	3.45125	1.66629	1.06617
KGNYAER(H2A1_36_42)										0	0	0	0
H2A1_36_42 unmod	0.995135	0.996157	1	1	1	0.998431	1	1	0.995393	0.00343903	2.03106	0.00197655	0.84529
H2A1_36_42 K36ac	0.004865	0.003843	0	0	0	0.001569	0	0	0.004607	-2.4725	2.03106	-0.918514	0.84529
H2A1_36_42 Y39ac	0	0	0	0	0	0	0	0	0	0	0	0	0
KGNYSER(H2A3_36_42)										0	0	0	0
H2A3_36_42 unmod	1	0.998737	1	1	1	1	1	1	0.997248	0.000607503	1.24247	-0.000716537	0.602159
H2A3_36_42 K36ac	0	0	0	0	0	0	0	0	0	0	0	0	0
H2A3_36_42 Y39ac	0	0.001263	0	0	0	0	0	0	0.002752	0	1.24247	1.12363	0.602159
KGHYAER(H2AX_36_42)										0	0	0	0
H2AX_36_42 unmod	1	1	0.983479	1	0.974528	1	0.964035	0.957735	1	-0.00433486	0.349064	-0.030153	1.96945
H2AX_36_42 K36ac	0	0	0.016521	0	0.025472	0	0.035965	0.042265	0	0.624611	0.349064	2.24342	1.96945
H2AX_36_42 Y39ac	0	0	0	0	0	0	0	0	0	0	0	0	0
GKQGGKAR(H2A1_4_11)										0	0	0	0
H2A1_4_11 unmod	0.951549	0.940233	0.960971	0.953118	0.953784	0.924295	0.932887	0.955776	0.925724	-0.0109427	0.811491	-0.0195341	1.67296
H2A1_4_11 K5ac	0.018093	3.3e-05	0.003343	0.002985	0.002141	0.003377	0.004461	0.000176	6.7e-05	-1.33621	0.949211	-2.1903	1.2445
H2A1_4_11 K9ac	0.020732	0.032788	0.030669	0.039596	0.02729	0.044932	0.060397	0.035347	0.067215	0.409449	2.11116	0.952805	3.33371
H2A1_4_11 K5acK9ac	0	0	0.000279	0	0	0.000265	0.000101	0	0.000936	-0.0742728	0.0398968	1.89408	1.03105
H2A1_4_11 K9me1	1e-05	0	5e-06	0.000298	0.001182	0.01708	0.00015	9e-06	6e-06	10.273	1.41688	3.45943	1.31115
H2A1_4_11 K5me1	0.009616	0.026946	0.004732	0.004003	0.015603	0.010051	0.002003	0.008693	0.006051	-0.47756	0.637958	-1.30203	1.51925
GKQGGKVR(H2AJ_4_11)										0	0	0	0
H2AJ_4_11 unmod	0.006086	0.006677	0.006178	0.013788	0.004966	0.012042	0.070797	0.007143	0.066524	0.70123	1.83533	2.93113	2.48534
H2AJ_4_11 K5ac	9e-06	0.006848	5e-06	0.001352	0.001101	0.001077	0.017962	8e-06	0	-0.958961	0.568203	1.38889	0.713206
H2AJ_4_11 K9ac	0.009344	0.018236	0.004609	0.016952	0.01454	0.014227	0.226676	0.008247	0.079738	0.506226	1.40999	3.28916	1.83425
H2AJ_4_11 K5acK9ac	0.924615	0.88658	0.935981	0	0.907703	0.831911	0.022877	0.906725	0.00941	-0.659182	1.44464	-1.54873	2.48069
H2AJ_4_11 K9me1	0	0.017519	0.023555	0.491634	0.005139	0.009905	0.047039	0.029433	0.134283	3.62477	1.19199	2.35927	2.18811
H2AJ_4_11 K5me1	0.059945	0.064139	0.029673	0.476274	0.06655	0.130838	0.614649	0.048444	0.710045	2.13137	1.70868	3.15875	2.41477
GKTGGKAR(H2AX_4_11)										0	0	0	0
H2AX_4_11 unmod	0.927611	0.645157	0.942229	0.941557	0.933745	0.922997	0.810791	0.960794	0.865893	0.153993	1.21174	0.0686024	0.4581
H2AX_4_11 K5ac	0	0	3.3e-05	0.002952	0.002223	0.003306	0.003705	3.6e-05	6.7e-05	8.00562	6.322	6.85042	1.28605
H2AX_4_11 K9ac	0.039227	0.011083	0.033102	0.03842	0.030602	0.043319	0.049866	0.035983	0.067279	0.429558	1.38279	0.876411	2.88262
H2AX_4_11 K5acK9ac	0.000295	0	0.000468	0.013877	0.010431	0	0	0.003186	0	4.9936	2.31805	2.06199	0.923608
H2AX_4_11 K9me1	0.002624	0	0.000856	0.000226	0.001631	0.002077	0.009658	0	0.007547	0.17691	0.180776	2.30567	1.96824
H2AX_4_11 K5me1	0.030243	0.343759	0.023312	0.002968	0.021368	0.028301	0.12598	0	0.059214	-2.91613	1.35651	-1.10124	0.784236
SGRGKQGGKAR(H2A1_1_11)										0	0	0	0
H2A1_1_11 unmod	0.005655	0.013127	0.010352	0.009544	0.010238	0.010758	0.007331	0.013212	0.011224	0.0679963	0.233175	0.124825	0.379066
H2A1_1_11 S1ac	0.032053	0.062008	0.040537	0.032324	0.041332	0.034307	0.045572	0.049876	0.021242	-0.31812	1.22564	-0.205976	0.598292
H2A1_1_11 K5ac	0.962292	0.924864	0.949111	0.958132	0.948431	0.954935	0.947097	0.936912	0.967534	0.0127772	0.924141	0.00774944	0.437518
AGGKAGKDSGKAKAKAVSR(H2AV_1_19)										0	0	0	0
H2AV_1_19 unmod	0.96115	0.132239	0	0.517853	0.530914	0	0.48279	0.4282	0.810286	-0.0601126	0.0462988	0.654672	0.810976
H2AV_1_19 K4ac	0	0.008544	0	0.058751	0.021239	0	0.01955	0.034085	0	3.22684	1.74278	2.65019	1.92093
H2AV_1_19 K7ac	0	0.008544	0	0.058751	0.021239	0	0.01955	0.034085	0	3.22684	1.74278	2.65019	1.92093
H2AV_1_19 K11ac	4.8e-05	0.008544	1.1e-05	0.058751	0.021239	0	0.01955	0.034085	0	3.21691	1.7413	2.64026	1.91835
H2AV_1_19 K15ac	0.00476	0.008544	0.00109	0.058751	0.021239	0	0.01955	0.034085	0	2.47435	1.59713	1.89771	1.66548
H2AV_1_19 K4acK7ac	0	0	0	0.022087	0.012636	0.132427	0.047688	0	0	0	1.81422	0	1.24247
H2AV_1_19 K4acK11ac	0	0	0	0.022087	0.012636	0.132427	0.047688	0	0	0	1.81422	0	1.24247
H2AV_1_19 K4acK15ac	0	0	0	0.022087	0.012636	0.132427	0.047688	0	0	0	1.81422	0	1.24247
H2AV_1_19 K7acK11ac	0	0	0	0.022087	0.012636	0.132427	0.047688	0	0	0	1.81422	0	1.24247
H2AV_1_19 K7acK15ac	0	0.000243	0.000301	0.022087	0.012636	0.132427	0.047688	0.006446	0.00167	8.26332	1.80846	6.68062	1.57989
H2AV_1_19 K11acK15ac	0	0.024051	0.029807	0.022087	0.012636	0.132427	0.047688	0.029222	0.165377	1.63391	1.21331	2.16948	1.85441
H2AV_1_19 K7acK11acK15ac	0.00109	0	0	0.016844	0.045242	0.012979	0.008931	0.098351	0	6.10574	2.87775	6.62094	1.40855
H2AV_1_19 K4acK11acK15ac	0.00109	0	0	0.016844	0.045242	0.012979	0.008931	0.098351	0	6.10574	2.87775	6.62094	1.40855
H2AV_1_19 K4acK7acK15ac	0.00109	0.000358	0.000171	0.016844	0.045242	0.012979	0.008931	0.098351	0	5.53497	2.86033	6.05016	1.40127
H2AV_1_19 K4acK7acK11ac	0.00109	0.035465	0.01688	0.016844	0.045242	0.012979	0.008931	0.098351	0	0.490355	0.646627	1.00555	0.661331
H2AV_1_19 K4acK7acK11acK15ac	0.029682	0.773467	0.951741	0.047243	0.127345	0.153523	0.117156	0.006386	0.022667	-2.41912	2.10111	-3.58528	2.34814
AGGKAGKDSGKAKTKAVSR(H2AZ_1_19)										0	0	0	0
H2AZ_1_19 unmod	0.808948	0.954717	0.885283	0.863468	0.948814	0.801862	0.720382	0.934805	0.704608	-0.0190809	0.224567	-0.166758	1.56913
H2AZ_1_19 K4ac	0.019818	0.009548	0	0.03341	0.012463	0.049054	0.06952	0	0	1.69267	2.59901	1.24328	0.675851
H2AZ_1_19 K7ac	0.003983	0.009548	0	0.03341	0.012463	0.049054	0.06952	0	0	2.81055	3.09976	2.36116	0.983469
H2AZ_1_19 K11ac	0.032481	0.009548	0.001121	0.03341	0.012463	0.049054	0.06952	0.000592	0.003149	1.13746	1.78372	0.763685	0.490254
H2AZ_1_19 K15ac	0.132743	0.009548	0.110944	0.03341	0.012463	0.049054	0.06952	0.058651	0.291951	-1.41559	1.75107	0.730332	0.835799
H2AZ_1_19 K4acK7ac	0.000213	0.001074	0	0.000268	0.000168	0.000153	7.8e-05	0.000872	4.9e-05	-1.12767	0.855602	-0.365455	0.264132
H2AZ_1_19 K4acK11ac	0.000213	0.001074	0	0.000268	0.000168	0.000153	7.8e-05	0.000872	4.9e-05	-1.12767	0.855602	-0.365455	0.264132
H2AZ_1_19 K4acK15ac	0.000213	0.001074	0.000234	0.000268	0.000168	0.000153	7.8e-05	0.000872	4.9e-05	-1.36868	1.36732	-0.606464	0.557228
H2AZ_1_19 K7acK11ac	0.000213	0.001074	0	0.000268	0.000168	0.000153	7.8e-05	0.000872	4.9e-05	-1.12767	0.855602	-0.365455	0.264132
H2AZ_1_19 K7acK15ac	0.000213	0.001074	2.4e-05	0.000268	0.000168	0.000153	7.8e-05	0.000872	4.9e-05	-1.15433	0.90332	-0.392111	0.290967
H2AZ_1_19 K11acK15ac	0.000213	0.001074	0.002363	0.000268	0.000168	0.000153	7.8e-05	0.000872	4.9e-05	-2.63156	2.03652	-1.86934	1.77009
H2AZ_1_19 K7acK11acK15ac	0.000188	7.8e-05	3e-06	0.000244	7.6e-05	9.6e-05	0.000246	0	0	0.628977	0.8586	-0.128948	0.0862247
H2AZ_1_19 K4acK11acK15ac	0.000188	7.8e-05	0	0.000244	7.6e-05	9.6e-05	0.000246	0	0	0.645157	0.871096	-0.112768	0.0744052
H2AZ_1_19 K4acK7acK15ac	0.000188	7.8e-05	0	0.000244	7.6e-05	9.6e-05	0.000246	2e-06	0	0.645157	0.871096	-0.101086	0.067005
H2AZ_1_19 K4acK7acK11ac	0.000188	7.8e-05	2.8e-05	0.000244	7.6e-05	9.6e-05	0.000246	0.000204	0	0.500767	0.742231	0.614109	0.741843
H2AZ_1_19 K4acK7acK11acK15ac	0	0.000336	0	0.000308	2.4e-05	0.000615	8.5e-05	0.000512	0	1.4949	1.38431	0.82927	0.557484
AKAKTR(H2A1_12_17)										0	0	0	0
H2A1_12_17 unmod	0.566079	0.469469	0.643237	0.557774	0.50786	0.508082	0.482824	0.458037	0.519622	-0.0932423	0.822497	-0.200972	1.82383
H2A1_12_17 K13ac	0.000249	0.000147	0.000617	0.018578	0.016737	0.022277	0.019527	0.000238	0.000257	5.82916	7.15139	4.30488	1.224
H2A1_12_17 K15ac	0.248338	0.146907	0.287894	0.245645	0.220602	0.294561	0.254116	0.237685	0.25661	0.155353	0.684939	0.131652	0.605597
H2A1_12_17 K15me1	0.008076	0.01485	0	0.010642	0.017286	0.01078	0.015615	0.000978	0.000208	0.755647	1.49236	-0.448438	0.371799
H2A1_12_17 K13me1	0.162133	0.361011	0.051697	0.137883	0.226857	0.142504	0.20806	0.292581	0.207737	-0.180483	0.266646	0.301356	0.560274
H2A1_12_17 T16ac	0.015125	0.007615	0.016555	0.029479	0.010657	0.021796	0.019857	0.010482	0.015566	0.656339	1.70478	0.224306	0.736488
AKAKSR(H2A3_12_17)										0	0	0	0
H2A3_12_17 unmod	0.227718	0.151675	0.309569	0.282722	0.179031	0.255497	0.159784	0.16178	0.218615	0.0580517	0.194952	-0.350987	1.33011
H2A3_12_17 K13ac	0	0	0	0	2e-06	0	0	0	0	0	1.24247	0	0
H2A3_12_17 K15ac	0.000132	0	0.000243	0	2.2e-05	0	5e-06	0	0	-4.09132	2.08965	-6.22882	2.17712
H2A3_12_17 K15me1	0.518558	0.326813	0.681393	0.043858	0.410473	0.03787	0.420105	0.41911	0.383324	-1.63316	3.32116	-0.320597	1.22798
H2A3_12_17 K13me1	0.253591	0.521512	0.008795	0.67342	0.410473	0.706632	0.420105	0.41911	0.398061	1.19164	2.82686	0.65843	1.26958
H2A3_12_17 S16ac	0	0	0	0	0	0	0	0	0	0	0	0	0
DNKKTR(H2A1_72_77)										0	0	0	0
H2A1_72_77 unmod	1	1	1	0.989847	0.996486	1	0.964027	1	0.998992	-0.00658745	1.91283	-0.0178946	1.29795
H2A1_72_77 K74ac	0	0	0	0.010153	0.003514	0	0.035973	0	0.001008	0	1.91283	0	1.29795
unmod(H2A_1_88)										0	0	0	0
H2A_1_88 H2A14s.HLQLAIR	0.243302	0.090893	0.064445	0.080487	0.087625	0.136081	0.103449	0.139588	0.30054	-0.3901	0.652987	0.447398	0.763645
H2A_1_88 H2AZ.AGGKAGKDSGKAKTKAVSR	0.711616	0.871856	0.869441	0.890117	0.870246	0.827364	0.838236	0.815739	0.661919	0.0771894	1.02023	-0.0829268	0.777045
H2A_1_88 H2AY.SAKAGVIFPVGR	0.004159	0.0092	9.6e-05	0.000356	0.003642	0.000651	0.002308	0.002736	0	-1.53315	1.37182	-1.4155	1.31627
H2A_1_88 H2AX.GKTGGKAR	0.040924	0.028051	0.066019	0.02904	0.038487	0.035904	0.056007	0.041938	0.03754	-0.384227	1.16079	0.00523785	0.0139727
LAHYNKR(H2B1B_80_86)										0	0	0	0
H2B1B_80_86 unmod	1	1	0.994193	1	1	1	1	1	1	0.00279528	1.24247	0.00279528	1.24247
H2B1B_80_86 Y83ac	0	0	0.005807	0	0	0	0	0	0	0	1.24247	0	1.24247
LAHYSKR(H2B1A_81_87)										0	0	0	0
H2B1A_81_87 unmod	0.030721	0.009705	0.030138	0.025829	0.008721	0.003575	0.02121	0.01007	0	-0.888195	1.6216	-1.17369	2.11946
H2B1A_81_87 K86ac	0.969279	0.990295	0.969862	0.974171	0.991279	0.996425	0.97879	0.98993	1	0.0158878	1.6216	0.0192181	2.11946
unmod(H2B_1_29)										0	0	0	0
H2B_1_29 1C.PEPAKSAPAPKKGSKKAVTKAQKKDGKKR	0.08139	0.254374	0.227437	0.662394	0.415134	0.315482	0.048488	0.305258	0.191106	1.30648	3.35994	-0.0477855	0.0735375
H2B_1_29 1H.PDPAKSAPAPKKGSKKAVTKAQKKDGKKR	0.686294	0.033285	0.69871	0	0.496766	0.565918	0.800082	0.626562	0.515227	-0.416439	0.519394	0.453296	0.944135
H2B_1_29 2F.PDPAKSAPAPKKGSKKAVTKVQKKDGKKR	0.014121	0.109914	0.042956	0.126267	0.053283	0.058796	0.036809	0.037393	0.115514	0.513287	0.850395	0.184071	0.22775
H2B_1_29 1B.PEPSKSAPAPKKGSKKAITKAQKKDGKKR	0.000369	0.162914	0.014215	0.025747	0.001757	0.000537	0.005811	0.005194	0	-2.66219	1.1845	-4.01157	1.32979
H2B_1_29 1N.PEPSKSAPAPKKGSKKAVTKAQKKDGKKR	0.001005	0.150074	0.001798	0	0	0.000673	0.028122	0.000942	0.156065	-7.82755	1.27362	0.27616	0.178654
H2B_1_29 1D.PEPTKSAPAPKKGSKKAVTKAQKKDGKKR	0.002344	0.031455	0.014215	0.026561	0.010586	0.010749	0.001131	0.006793	0.021564	-0.00354996	0.00422431	-0.703327	0.765624
H2B_1_29 1M.PEPVKSAPVPKKGSKKAINKAQKKDGKKR	0.214477	0.226151	0.00067	0.159032	0.022474	0.047844	0.079556	0.017858	0.000524	-0.944202	1.11731	-2.17181	1.97273
H2B_1_29 1L.PELAKSAPAPKKGSKKAVTKAQKKDGKKR	0	0.031833	0	0	0	0	0	0	0	0	1.24247	0	1.24247

## Sheet: Single marks with 3 replicate
Single marks	WT-1	WT-2	WT-3	KO1-1	KO1-2	KO1-3	KO2-1	KO2-2	KO2-3	KO1/WT	p-value	KO2/WT	p-value
H3K4me1	0.131843	0.144774	0.157961	0.220886	0.208621	0.285002	0.219362	0.19228	0.232199	0.717337	4.3816	0.567089	6.46049
H3K4me2	0.003911	0.003867	0.004874	0.004812	0.002544	0.005392	0.004563	0.002939	0.005897	0.0109055	0.0364873	0.0827599	0.311014
H3K4me3	0.000929	0.000544	0.001319	0.001217	0.000343	0.001556	0.000913	0.000517	0.001427	0.158396	0.296423	0.0332021	0.0693075
H3K4ac	0	0	0	2.8e-05	0	4.3e-05	0	0	0	0	2.31375	0	0
H3K9me1	0.241929	0.232322	0.266889	0.238791	0.224155	0.297523	0.244636	0.234548	0.245455	0.0371433	0.300545	-0.0324836	0.610406
H3K9me2	0.381017	0.369447	0.348936	0.255637	0.282227	0.245911	0.25539	0.251438	0.345432	-0.488205	8.97014	-0.367351	3.25421
H3K9me3	0.111596	0.120757	0.112863	0.079986	0.09186	0.08321	0.082615	0.085774	0.105344	-0.436685	8.29452	-0.33473	3.98996
H3K9ac	0.02357	0.022155	0.001296	0.023989	0.012037	0.012787	0.025074	0.004975	0.002996	0.0539602	0.0797179	-0.508873	0.582167
H3S10ph	0	0	0	0	0	0	0	0	0	0	0	0	0
H3K14ac	0.271292	0.239025	0.271582	0.219182	0.229366	0.28907	0.261382	0.236551	0.242408	-0.0841084	0.766444	-0.0787923	1.48099
H3K18me1	0.001693	0.000207	0.003892	0.003472	0.000586	5.8e-05	8.8e-05	0.001383	0.00045	-0.492819	0.45468	-1.5922	1.50081
H3K18ac	0.022212	0.019445	0.03675	0.04906	0.039193	0.052675	0.057941	0.033823	0.044464	0.845904	4.64842	0.796969	3.34754
H3K23me1	0	0.000207	0.004022	0.003716	0.000338	4e-06	4.9e-05	0.001053	0.00045	-0.0595477	0.0353448	-1.44619	0.814933
H3K23ac	0.276686	0.20981	0.187586	0.310877	0.253326	0.298367	0.332733	0.283308	0.283319	0.355717	2.91849	0.415975	3.49939
H31K27me1	0.124153	0.106451	0.163741	0.118687	0.054971	0.067727	0.064563	0.053746	0.097806	-0.708122	3.05082	-0.867659	4.21102
H31K27me2	0.582893	0.506697	0.543967	0.457586	0.58497	0.579928	0.577491	0.569719	0.597221	-0.00981254	0.0855624	0.0947397	2.12522
H31K27me3	0.227505	0.350758	0.209201	0.349341	0.316284	0.307959	0.285515	0.324015	0.255485	0.306091	1.75818	0.135511	0.655127
H31K27ac	0	0	0	0	0.000195	0	0	0.001787	0	0	1.24247	0	1.24247
H31K36me1	0.154389	0.344071	0.143572	0.163585	0.199694	0.204341	0.201386	0.194263	0.23706	-0.17772	0.430167	-0.0211031	0.0489306
H31K36me2	0.506858	0.441142	0.483887	0.357894	0.452703	0.508439	0.449692	0.544804	0.546208	-0.118434	1.01416	0.105672	1.3334
H31K36me3	0.000611	0.000114	0.005856	0.005614	0.011498	0.009157	0.010067	0.017475	0.001588	1.99698	4.07287	2.14613	2.06967
H33K27me1	0.011304	0.005711	0.133262	0.007662	0.04813	0.051403	0.00322	0	0.018217	-0.487387	0.37781	-2.80945	1.28361
H33K27me2	0.678615	0.819589	0.559417	0.193643	0.674766	0.630979	0.790157	0.74284	0.818314	-0.456604	1.48011	0.192488	1.63531
H33K27me3	0.303772	0.16157	0.236713	0.767206	0.2382	0.26614	0.139615	0.238308	0.152337	0.856928	1.37647	-0.404884	1.58882
H33K27ac	0	0	0	0	0.002093	0	0	0.008734	0	0	1.24247	0	1.24247
H33K36me1	0.554914	0.005711	0.358119	0.154153	0.329854	0.558164	0.663863	0.528697	0.744799	0.181857	0.239581	1.07636	2.66479
H33K36me2	0.136803	0.907034	0.359458	0.068386	0.323087	0.175942	0.0582	0.248949	0.119894	-1.30634	1.52131	-1.71637	1.79138
H33K36me3	0	0	0.000298	0.011267	0.022877	0.037232	0.050971	0.000529	0.000741	7.90398	3.51538	7.45373	1.28434
H3K56me1	0.041673	0.047933	0.012419	0.148618	0.234226	0.039548	0.00427	0	0.020157	2.04966	2.35941	-2.06237	2.9757
H3K56me2	0.239378	0	0.042783	0.082179	0.029556	0.177854	0	0.110136	0.157213	0.0374882	0.031209	-0.0777943	0.0618579
H3K56me3	0	0.542362	0.091228	0	0.151991	0	0.267962	0	0	-2.05956	1.17432	-1.24152	0.82082
H3K56ac	0	0	0	0	0	0	0	0	0	0	0	0	0
H3K79me1	0.035655	0	0.076432	0.026303	0	0.003897	0.035655	0	0.066195	-1.892	1.54059	-0.138173	0.131706
H3K79me2	0.005674	0.797096	0.006878	0	0	0	0.182487	0	0.033165	0	1.27371	-1.90859	0.906611
H3K79me3	0.011422	0.032214	0	0.005474	0.039556	0.270253	0.016199	0.354003	0	2.85306	1.35854	3.08472	1.16733
H3K79ac	0	0.027158	0	0	0	0	0	0	0	0	1.24247	0	1.24247
H3K122ac	0.006114	0	0	0	0	0.017553	0.000564	0.03027	0.037352	1.52153	0.760972	3.47929	2.28805
H4K5ac	0.100304	0.002325	0.042457	0.157634	0.083413	0.098917	0.095147	0.046534	0.044714	1.22847	2.71879	0.361455	0.510724
H4K8ac	0.100304	0.024277	0.046044	0.157634	0.083413	0.098917	0.095147	0.046534	0.044714	0.994553	2.716	0.127534	0.215914
H4K12ac	0.100304	0.083404	0.069862	0.157634	0.083413	0.098917	0.095147	0.048101	0.046611	0.422998	1.5887	-0.417456	1.62203
H4K16ac	0.100304	0.24392	0.167789	0.157634	0.083413	0.098917	0.095147	0.201738	0.232461	-0.590798	1.69294	0.0480306	0.1103
H4K20me1	0.588432	0.787669	0.49568	0.596866	0.620408	0.729394	0.487848	0.456349	0.646229	0.0565952	0.301934	-0.234998	1.23272
H4K20me2	0.100563	0	0.09677	0.057241	0.122945	0.049321	0.108706	0.126771	0.078516	0.217906	0.313209	0.6701	1.4564
H4K20me3	0.007489	0	0.025196	0.004572	0.009907	0.008235	0.007446	0.018947	0.013711	-0.525047	0.509024	0.295117	0.351749
H4K20ac	0	0	0	0	0	0	0	0	0	0	0	0	0
