# Supplementary material for: The scaffolding function of LSD1 controls DNA methylation in mouse ESCs
Source: Nat Commun. 2024 Sep 5;15:7758. doi: 10.1038/s41467-024-51966-7 (PMC11377572; doi:10.1038/s41467-024-51966-7)
Supplement: Supplementary file 6 — Supplementary Data 3 [file 41467_2024_51966_MOESM6_ESM.xlsx]

## Sheet: peaks_LSD1 in WT
	seqnames	start	end	width	strand	V4	V5	V6	V7	V8	V9	V10	annotation	geneChr	geneStart	geneEnd	geneLength	geneStrand	geneId	transcriptId	distanceToTSS	ENSEMBL	SYMBOL	GENENAME
1	chr1	4492186	4492458	273	*	lsd1_new3_peak_1	32	.	3.31614	3.22608	0	80	Promoter (1-2kb)	1	4492465	4493735	1271	2	20671	ENSMUST00000191939.1	1277	ENSMUSG00000025902	Sox17	SRY (sex determining region Y)-box 17
2	chr1	4559831	4560300	470	*	lsd1_new3_peak_2	76	.	5803	7.62173	3.1161	63	Distal Intergenic	1	4491390	4497354	5965	2	20671	ENSMUST00000192650.5	-62477	ENSMUSG00000025902	Sox17	SRY (sex determining region Y)-box 17
3	chr1	4792472	4792671	200	*	lsd1_new3_peak_3	31	.	3.38903	3.16067	0	43	Distal Intergenic	1	4781221	4785739	4519	2	27395	ENSMUST00000146665.2	-6733	ENSMUSG00000033845	Mrpl15	mitochondrial ribosomal protein L15
4	chr1	4802746	4803167	422	*	lsd1_new3_peak_4	50	.	3.77528	5.08049	1.0942	146	Distal Intergenic	1	4807788	4848410	40623	1	18777	ENSMUST00000134384.7	-4621	ENSMUSG00000025903	Lypla1	lysophospholipase 1
5	chr1	4932307	4932506	200	*	lsd1_new3_peak_5	38	.	3.60523	3.82731	0.279351	138	Intron (ENSMUST00000002533.14/58175, intron 1 of 4)	1	4858038	4897909	39872	1	21399	ENSMUST00000165720.2	74269	ENSMUSG00000033813	Tcea1	transcription elongation factor A (SII) 1
6	chr1	5072587	5072814	228	*	lsd1_new3_peak_6	50	.	4.45352	5.05141	1.08012	79	Promoter (2-3kb)	1	4909576	5070285	160710	2	58175	ENSMUST00000118000.7	-2302	ENSMUSG00000002459	Rgs20	regulator of G-protein signaling 20
7	chr1	5261527	5261901	375	*	lsd1_new3_peak_7	115	.	7.06588	11.5534	6.55028	216	Distal Intergenic	1	5083164	5099777	16614	1	108664	ENSMUST00000192142.1	178363	ENSMUSG00000033793	Atp6v1h	ATPase, H+ transporting, lysosomal V1 subunit H
8	chr1	5566769	5567142	374	*	lsd1_new3_peak_8	43	.	4.07339	4.30126	0.536223	113	Distal Intergenic	1	5588493	5606131	17639	1	18387	ENSMUST00000160777.7	-21351	ENSMUSG00000025905	Oprk1	opioid receptor, kappa 1
9	chr1	5810196	5810522	327	*	lsd1_new3_peak_9	36	.	3.64411	3.67736	0.169323	264	Distal Intergenic	1	5913707	5917398	3692	2	226304	ENSMUST00000044180.4	106876	ENSMUSG00000033774	Npbwr1	neuropeptides B/W receptor 1
10	chr1	6009908	6010121	214	*	lsd1_new3_peak_10	30	.	3.31021	3.05077	0	16	Distal Intergenic	1	5913707	5917398	3692	2	226304	ENSMUST00000044180.4	-92510	ENSMUSG00000033774	Npbwr1	neuropeptides B/W receptor 1
11	chr1	6012960	6013278	319	*	lsd1_new3_peak_11	100	.	6.95607	10.0717	5.26166	177	Distal Intergenic	1	5913707	5917398	3692	2	226304	ENSMUST00000044180.4	-95562	ENSMUSG00000033774	Npbwr1	neuropeptides B/W receptor 1
12	chr1	7129716	7129978	263	*	lsd1_new3_peak_12	35	.	3.37991	3.51537	0.0725109	179	Intron (ENSMUST00000061280.16/319263, intron 2 of 5)	1	7147637	7170076	22440	1	319263	ENSMUST00000182675.7	-17659	ENSMUSG00000051285	Pcmtd1	protein-L-isoaspartate (D-aspartate) O-methyltransferase domain containing 1
13	chr1	7303838	7304037	200	*	lsd1_new3_peak_13	40	.	3.7855	4.07966	0.411629	70	Distal Intergenic	1	7160557	7172659	12103	1	319263	ENSMUST00000183204.1	143281	ENSMUSG00000051285	Pcmtd1	protein-L-isoaspartate (D-aspartate) O-methyltransferase domain containing 1
14	chr1	7994690	7995181	492	*	lsd1_new3_peak_14	69	.	5.19356	6.95302	2.54364	382	Distal Intergenic	1	8363425	8470479	107055	2	71096	ENSMUST00000135046.3	475298	ENSMUSG00000025909	Sntg1	syntrophin, gamma 1
15	chr1	8190497	8190815	319	*	lsd1_new3_peak_15	33	.	3.49686	3.3143	0	139	Distal Intergenic	1	8363425	8470479	107055	2	71096	ENSMUST00000135046.3	279664	ENSMUSG00000025909	Sntg1	syntrophin, gamma 1
16	chr1	8581922	8582244	323	*	lsd1_new3_peak_16	40	.	3.7855	4.07966	0.411629	111	Intron (ENSMUST00000132064.7/71096, intron 13 of 19)	1	8363183	8470520	107338	2	71096	ENSMUST00000115484.8	-111402	ENSMUSG00000025909	Sntg1	syntrophin, gamma 1
17	chr1	8640954	8641287	334	*	lsd1_new3_peak_17	32	.	3.31614	3.22608	0	303	Intron (ENSMUST00000132064.7/71096, intron 9 of 19)	1	8363475	8803943	440469	2	71096	ENSMUST00000115488.2	162656	ENSMUSG00000025909	Sntg1	syntrophin, gamma 1
18	chr1	8787044	8787519	476	*	lsd1_new3_peak_18	56	.	4.72761	5.68821	1.56042	154	Intron (ENSMUST00000132064.7/71096, intron 4 of 19)	1	8363475	8803943	440469	2	71096	ENSMUST00000115488.2	16424	ENSMUSG00000025909	Sntg1	syntrophin, gamma 1
19	chr1	8890113	8890876	764	*	lsd1_new3_peak_19	51	.	4.50654	5.13201	1.13899	397	Intron (ENSMUST00000132064.7/71096, intron 3 of 19)	1	8363475	8803943	440469	2	71096	ENSMUST00000115488.2	-86170	ENSMUSG00000025909	Sntg1	syntrophin, gamma 1
20	chr1	8939030	8939318	289	*	lsd1_new3_peak_20	37	.	3.53785	3.73367	0.197764	132	Intron (ENSMUST00000132064.7/71096, intron 3 of 19)	1	8363475	8803943	440469	2	71096	ENSMUST00000115488.2	-135087	ENSMUSG00000025909	Sntg1	syntrophin, gamma 1
21	chr1	9092634	9092833	200	*	lsd1_new3_peak_21	52	.	4.56084	5.21524	1.20763	129	Intron (ENSMUST00000132064.7/71096, intron 2 of 19)	1	8950572	9298236	347665	2	71096	ENSMUST00000126083.1	205403	ENSMUSG00000025909	Sntg1	syntrophin, gamma 1
22	chr1	9299393	9299911	519	*	lsd1_new3_peak_22	32	.	3.42986	3.21838	0	112	Promoter (<=1kb)	1	8362678	9299878	937201	2	71096	ENSMUST00000140302.7	0	ENSMUSG00000025909	Sntg1	syntrophin, gamma 1
23	chr1	9524397	9524596	200	*	lsd1_new3_peak_23	30	.	3.31021	3.05077	0	92	Distal Intergenic	1	9545408	9547455	2048	1	59014	ENSMUST00000072079.8	-20812	ENSMUSG00000061024	Rrs1	ribosome biogenesis regulator 1
24	chr1	9995623	9995870	248	*	lsd1_new3_peak_24	32	.	3.31614	3.22608	0	70	Intron (ENSMUST00000124874.7/69312, intron 3 of 7)	1	9968624	10003453	34830	2	69312	ENSMUST00000124874.7	7583	ENSMUSG00000025916	Ppp1r42	protein phosphatase 1, regulatory subunit 42
25	chr1	10085666	10085865	200	*	lsd1_new3_peak_25	23	.	2.8993	2.37539	0	120	Promoter (1-2kb)	1	10087747	10090317	2571	1	211660	ENSMUST00000123261.1	-1882	ENSMUSG00000056763	Cspp1	centrosome and spindle pole associated protein 1
26	chr1	10382774	10382973	200	*	lsd1_new3_peak_26	48	.	4.3017	4.82396	0.932941	79	Intron (ENSMUST00000153695.7/329093, intron 7 of 9)	1	10472475	10477823	5349	2	329093	ENSMUST00000147575.1	94850	ENSMUSG00000042501	Cpa6	carboxypeptidase A6
27	chr1	10842936	10843135	200	*	lsd1_new3_peak_27	40	.	3.7855	4.07966	0.411629	100	Distal Intergenic	1	10324727	10719945	395219	2	329093	ENSMUST00000035577.6	-122991	ENSMUSG00000042501	Cpa6	carboxypeptidase A6
28	chr1	11277914	11278307	394	*	lsd1_new3_peak_28	29	.	3.0992	2.93568	0	367	Intron (ENSMUST00000027056.11/109294, intron 37 of 39)	1	11283993	11298204	14212	1	109294	ENSMUST00000188154.1	-5686	ENSMUSG00000048960	Prex2	phosphatidylinositol-3,4,5-trisphosphate-dependent Rac exchange factor 2
29	chr1	11401544	11401743	200	*	lsd1_new3_peak_29	48	.	4.3017	4.82396	0.932941	75	Distal Intergenic	1	11414105	11601811	187707	1	320492	ENSMUST00000171690.8	-12362	ENSMUSG00000057715	A830018L16Rik	RIKEN cDNA A830018L16 gene
30	chr1	11474105	11474326	222	*	lsd1_new3_peak_30	31	.	3.38903	3.16067	0	25	Intron (ENSMUST00000171690.8/320492, intron 1 of 7)	1	11518671	11599993	81323	1	320492	ENSMUST00000141339.2	-44345	ENSMUSG00000057715	A830018L16Rik	RIKEN cDNA A830018L16 gene
31	chr1	11620885	11621335	451	*	lsd1_new3_peak_31	92	.	6.00149	9.24741	4.52137	182	Intron (ENSMUST00000048613.13/320492, intron 7 of 13)	1	11579306	11596631	17326	1	320492	ENSMUST00000191437.1	41579	ENSMUSG00000057715	A830018L16Rik	RIKEN cDNA A830018L16 gene
32	chr1	11861397	11861778	382	*	lsd1_new3_peak_32	40	.	3.7855	4.07966	0.411629	134	Intron (ENSMUST00000048613.13/320492, intron 10 of 13)	1	11579306	11596631	17326	1	320492	ENSMUST00000191437.1	282091	ENSMUSG00000057715	A830018L16Rik	RIKEN cDNA A830018L16 gene
33	chr1	11948443	11948674	232	*	lsd1_new3_peak_33	59	.	4.72421	5.94877	1.74086	76	Intron (ENSMUST00000048613.13/320492, intron 11 of 13)	1	11579306	11596631	17326	1	320492	ENSMUST00000191437.1	369137	ENSMUSG00000057715	A830018L16Rik	RIKEN cDNA A830018L16 gene
34	chr1	12344765	12344979	215	*	lsd1_new3_peak_34	40	.	3.90134	4.04563	0.411629	73	Distal Intergenic	1	12425986	12426106	121	1	102465961	ENSMUST00000183490.1	-81007	ENSMUSG00000098555	Mir6341	microRNA 6341
35	chr1	12591936	12592135	200	*	lsd1_new3_peak_35	39	.	3.81165	3.91552	0.353076	173	Distal Intergenic	1	12667563	12673090	5528	1	329096	ENSMUST00000181272.1	-75428	ENSMUSG00000097171	Gm17644	predicted gene, 17644
36	chr1	12744465	12745343	879	*	lsd1_new3_peak_36	73	.	5.46691	7.37141	2.92152	247	Intron (ENSMUST00000177608.7/240725, intron 2 of 21)	1	12728119	12786639	58521	1	240725	ENSMUST00000186405.6	16346	ENSMUSG00000016918	Sulf1	sulfatase 1
37	chr1	12992308	12992507	200	*	lsd1_new3_peak_37	37	.	3.53785	3.73367	0.197764	25	Promoter (<=1kb)	1	12866549	12992650	126102	2	240726	ENSMUST00000188454.6	143	ENSMUSG00000025938	Slco5a1	solute carrier organic anion transporter family, member 5A1
38	chr1	13084859	13085213	355	*	lsd1_new3_peak_38	53	.	3.20388	5.31046	1.27847	268	Distal Intergenic	1	13113457	13127163	13707	2	383491	ENSMUST00000047577.6	41950	ENSMUSG00000042414	Prdm14	PR domain containing 14
39	chr1	13649637	13649836	200	*	lsd1_new3_peak_39	31	.	3.38903	3.16067	0	102	Intron (ENSMUST00000027071.6/212442, intron 2 of 6)	1	13623330	13660546	37217	2	212442	ENSMUST00000027071.6	10710	ENSMUSG00000025937	Lactb2	lactamase, beta 2
40	chr1	13660167	13660405	239	*	lsd1_new3_peak_40	23	.	2.8993	2.37539	0	94	Promoter (<=1kb)	1	13623330	13660546	37217	2	212442	ENSMUST00000027071.6	141	ENSMUSG00000025937	Lactb2	lactamase, beta 2
41	chr1	13660579	13660809	231	*	lsd1_new3_peak_41	36	.	3.14947	3.62443	0.124901	149	Promoter (<=1kb)	1	13623330	13660546	37217	2	212442	ENSMUST00000027071.6	-33	ENSMUSG00000025937	Lactb2	lactamase, beta 2
42	chr1	13738887	13739136	250	*	lsd1_new3_peak_42	43	.	4.07339	4.30126	0.536223	156	Distal Intergenic	1	13785883	13786879	997	2	433273	ENSMUST00000180415.1	47743	ENSMUSG00000097711	Gm5523	glyceraldehyde-3-phosphate dehydrogenase pseudogene
43	chr1	13791550	13791749	200	*	lsd1_new3_peak_43	32	.	3.31614	3.22608	0	78	Distal Intergenic	1	13785883	13786879	997	2	433273	ENSMUST00000180415.1	-4671	ENSMUSG00000097711	Gm5523	glyceraldehyde-3-phosphate dehydrogenase pseudogene
44	chr1	14632077	14632296	220	*	lsd1_new3_peak_44	50	.	4.45352	5.05141	1.08012	121	Distal Intergenic	1	14753746	14755353	1608	2	17681	ENSMUST00000190719.1	123057	ENSMUSG00000025930	Msc	musculin
45	chr1	14689251	14689533	283	*	lsd1_new3_peak_45	32	.	3.31614	3.22608	0	176	Distal Intergenic	1	14753746	14755353	1608	2	17681	ENSMUST00000190719.1	65820	ENSMUSG00000025930	Msc	musculin
46	chr1	14743270	14743540	271	*	lsd1_new3_peak_46	48	.	4.35114	4.89751	0.998731	146	Distal Intergenic	1	14753746	14755353	1608	2	17681	ENSMUST00000190719.1	11813	ENSMUSG00000025930	Msc	musculin
47	chr1	14747494	14747693	200	*	lsd1_new3_peak_47	28	.	3.19863	2.89826	0	19	Distal Intergenic	1	14753746	14755353	1608	2	17681	ENSMUST00000190719.1	7660	ENSMUSG00000025930	Msc	musculin
48	chr1	14755052	14755397	346	*	lsd1_new3_peak_48	35	.	3.52781	3.51532	0.0725109	255	Promoter (<=1kb)	1	14753746	14755353	1608	2	17681	ENSMUST00000190719.1	0	ENSMUSG00000025930	Msc	musculin
49	chr1	14975390	14975957	568	*	lsd1_new3_peak_49	64	.	5.22647	6.4624	2.16247	415	Distal Intergenic	1	14872648	14918862	46215	2	277328	ENSMUST00000041447.4	-56528	ENSMUSG00000032769	Trpa1	transient receptor potential cation channel, subfamily A, member 1
50	chr1	15264066	15264278	213	*	lsd1_new3_peak_50	29	.	2.83657	2.9599	0	25	Distal Intergenic	1	15287254	15712548	425295	1	98741	ENSMUST00000175681.2	-22976	ENSMUSG00000092083	Kcnb2	potassium voltage gated channel, Shab-related subfamily, member 2
51	chr1	15791786	15792128	343	*	lsd1_new3_peak_51	24	.	2.84678	2.43654	0	81	Distal Intergenic	1	15805646	15844052	38407	1	21749	ENSMUST00000188371.6	-13518	ENSMUSG00000025925	Terf1	telomeric repeat binding factor 1
52	chr1	16737841	16738040	200	*	lsd1_new3_peak_52	37	.	3.6846	3.73437	0.197764	32	Distal Intergenic	1	16688508	16709537	21030	1	17087	ENSMUST00000190366.1	49333	ENSMUSG00000025779	Ly96	lymphocyte antigen 96
53	chr1	17389505	17389716	212	*	lsd1_new3_peak_53	62	.	4.72142	6.23946	1.99293	73	Distal Intergenic	1	17601901	17630939	29039	1	94227	ENSMUST00000088476.3	-212185	ENSMUSG00000067780	Pi15	peptidase inhibitor 15
54	chr1	17526513	17526824	312	*	lsd1_new3_peak_54	64	.	5.22647	6.4624	2.16247	126	Distal Intergenic	1	17601901	17630939	29039	1	94227	ENSMUST00000088476.3	-75077	ENSMUSG00000067780	Pi15	peptidase inhibitor 15
55	chr1	17932238	17932555	318	*	lsd1_new3_peak_55	74	.	5.69182	7.44104	2.98681	173	Distal Intergenic	1	18115204	18137051	21848	2	78081	ENSMUST00000115340.7	204496	ENSMUSG00000025774	Crisp4	cysteine-rich secretory protein 4
56	chr1	19234169	19234368	200	*	lsd1_new3_peak_56	32	.	3.31614	3.22608	0	32	3' UTR	1	19213879	19219253	5375	1	21419	ENSMUST00000186972.1	20290	ENSMUSG00000025927	Tfap2b	transcription factor AP-2 beta
57	chr1	19385174	19385373	200	*	lsd1_new3_peak_57	33	.	3.49686	3.3143	0	133	Distal Intergenic	1	19213879	19219253	5375	1	21419	ENSMUST00000186972.1	171295	ENSMUSG00000025927	Tfap2b	transcription factor AP-2 beta
58	chr1	20284110	20284548	439	*	lsd1_new3_peak_58	125	.	7.54035	12.5229	7.45719	184	Intron (ENSMUST00000088448.11/241035, intron 51 of 66)	1	20356452	20392300	35849	1	75028	ENSMUST00000161509.2	-71904	ENSMUSG00000089914	4930486I03Rik	RIKEN cDNA 4930486I03 gene
59	chr1	20432465	20432687	223	*	lsd1_new3_peak_59	64	.	5.22647	6.4624	2.16247	118	Intron (ENSMUST00000088448.11/241035, intron 36 of 66)	1	20374722	20409448	34727	2	241035	ENSMUST00000132647.1	-23017	ENSMUSG00000043760	Pkhd1	polycystic kidney and hepatic disease 1
60	chr1	20432996	20433195	200	*	lsd1_new3_peak_60	43	.	4.07339	4.30126	0.536223	39	Intron (ENSMUST00000088448.11/241035, intron 36 of 66)	1	20374722	20409448	34727	2	241035	ENSMUST00000132647.1	-23548	ENSMUSG00000043760	Pkhd1	polycystic kidney and hepatic disease 1
61	chr1	20486648	20486917	270	*	lsd1_new3_peak_61	23	.	2.52366	2.34354	0	145	Intron (ENSMUST00000088448.11/241035, intron 35 of 66)	1	20374722	20409448	34727	2	241035	ENSMUST00000132647.1	-77200	ENSMUSG00000043760	Pkhd1	polycystic kidney and hepatic disease 1
62	chr1	20882530	20882729	200	*	lsd1_new3_peak_62	39	.	3.81165	3.91552	0.353076	116	Distal Intergenic	1	20888650	20890473	1824	2	77741	ENSMUST00000181654.1	7744	ENSMUSG00000097934	6720483E21Rik	RIKEN cDNA 6720483E21 gene
63	chr1	20890898	20891189	292	*	lsd1_new3_peak_63	47	.	4.25337	4.7525	0.881947	140	Promoter (<=1kb)	1	20890606	20939650	49045	1	74229	ENSMUST00000189400.6	292	ENSMUSG00000025931	Paqr8	progestin and adipoQ receptor family member VIII
64	chr1	21256641	21256899	259	*	lsd1_new3_peak_64	44	.	3.86805	4.43205	0.613111	121	Intron (ENSMUST00000027067.14/14859, intron 2 of 6)	1	21240629	21264846	24218	1	14859	ENSMUST00000124990.2	16012	ENSMUSG00000025934	Gsta3	glutathione S-transferase, alpha 3
65	chr1	21990362	21990708	347	*	lsd1_new3_peak_65	168	.	9.83875	16.8076	11.3226	160	Distal Intergenic	1	21398408	21961942	563535	2	226922	ENSMUST00000115300.7	-28420	ENSMUSG00000028033	Kcnq5	potassium voltage-gated channel, subfamily Q, member 5
66	chr1	21996119	21996337	219	*	lsd1_new3_peak_66	59	.	4.72421	5.94877	1.74086	59	Distal Intergenic	1	21398408	21961942	563535	2	226922	ENSMUST00000115300.7	-34177	ENSMUSG00000028033	Kcnq5	potassium voltage-gated channel, subfamily Q, member 5
67	chr1	21999130	21999344	215	*	lsd1_new3_peak_67	70	.	5.43012	7.02491	2.61185	120	Distal Intergenic	1	21398408	21961942	563535	2	226922	ENSMUST00000115300.7	-37188	ENSMUSG00000028033	Kcnq5	potassium voltage-gated channel, subfamily Q, member 5
68	chr1	22001114	22001353	240	*	lsd1_new3_peak_68	40	.	3.7855	4.07966	0.411629	95	Distal Intergenic	1	21398408	21961942	563535	2	226922	ENSMUST00000115300.7	-39172	ENSMUSG00000028033	Kcnq5	potassium voltage-gated channel, subfamily Q, member 5
69	chr1	22283128	22283327	200	*	lsd1_new3_peak_69	28	.	3.01467	2.82384	0	56	Distal Intergenic	1	22286915	22315805	28891	2	116837	ENSMUST00000164877.7	32478	ENSMUSG00000041670	Rims1	regulating synaptic membrane exocytosis 1
70	chr1	22533224	22533612	389	*	lsd1_new3_peak_70	53	.	4.29473	5.31347	1.27847	84	Exon (ENSMUST00000081544.12/116837, exon 9 of 32)	1	22288422	22432843	144422	2	116837	ENSMUST00000185942.1	-100381	ENSMUSG00000041670	Rims1	regulating synaptic membrane exocytosis 1
71	chr1	24419784	24420078	295	*	lsd1_new3_peak_71	40	.	3.7855	4.07966	0.411629	59	Intron (ENSMUST00000144297.1/12823, intron 2 of 39)	1	24261890	24452745	190856	2	12823	ENSMUST00000144297.1	32667	ENSMUSG00000026141	Col19a1	collagen, type XIX, alpha 1
72	chr1	24683989	24684223	235	*	lsd1_new3_peak_72	79	.	4.14259	7.99138	3.41898	164	Intron (ENSMUST00000191471.6/68421, intron 1 of 15)	1	24678926	24766301	87376	1	68421	ENSMUST00000095062.9	5063	ENSMUSG00000073725	Lmbrd1	LMBR1 domain containing 1
73	chr1	24721434	24721633	200	*	lsd1_new3_peak_73	24	.	2.76345	2.49469	0	44	Intron (ENSMUST00000191471.6/68421, intron 7 of 15)	1	24728642	24744948	16307	1	68421	ENSMUST00000187468.1	-7009	ENSMUSG00000073725	Lmbrd1	LMBR1 domain containing 1
74	chr1	25662748	25662947	200	*	lsd1_new3_peak_74	39	.	3.37443	3.95962	0.391581	111	Intron (ENSMUST00000146592.7/210933, intron 1 of 28)	1	25067550	25826139	758590	2	210933	ENSMUST00000146592.7	163192	ENSMUSG00000033569	Adgrb3	adhesion G protein-coupled receptor B3
75	chr1	27139870	27140084	215	*	lsd1_new3_peak_75	43	.	3.63401	4.34317	0.555163	195	Distal Intergenic	1	26681814	26687460	5647	2	210940	ENSMUST00000097801.3	-452410	ENSMUSG00000073722	4931408C20Rik	RIKEN cDNA 4931408C20 gene
76	chr1	28991123	28991322	200	*	lsd1_new3_peak_76	43	.	4.07339	4.30126	0.536223	56	Distal Intergenic	1	28776117	28780252	4136	2	210962	ENSMUST00000059937.4	-210871	ENSMUSG00000048411	Gm597	predicted gene 597
77	chr1	29317609	29317947	339	*	lsd1_new3_peak_77	168	.	10.4153	16.8076	11.3226	187	Distal Intergenic	1	29421488	29421612	125	1	102465174	ENSMUST00000183870.1	-103541	ENSMUSG00000099257	Mir6342	microRNA 6342
78	chr1	30067001	30067634	634	*	lsd1_new3_peak_78	36	.	3.44136	3.60013	0.120466	249	Distal Intergenic	1	29421488	29421612	125	1	102465174	ENSMUST00000183870.1	645513	ENSMUSG00000099257	Mir6342	microRNA 6342
79	chr1	32172742	32172947	206	*	lsd1_new3_peak_79	31	.	3.38903	3.16067	0	124	Promoter (<=1kb)	1	32172748	32338354	165607	1	170771	ENSMUST00000188257.6	0	ENSMUSG00000026058	Khdrbs2	KH domain containing, RNA binding, signal transduction associated 2
80	chr1	33847140	33847356	217	*	lsd1_new3_peak_80	44	.	3.86805	4.43205	0.613111	107	Distal Intergenic	1	33836124	33838680	2557	2	433287	ENSMUST00000117459.2	-8460	ENSMUSG00000081402	Gm15455	predicted gene 15455
81	chr1	34103138	34103409	272	*	lsd1_new3_peak_81	50	.	4.29783	5.05187	1.08012	143	Intron (ENSMUST00000183034.4/13518, intron 5 of 102)	1	34089292	34119153	29862	1	13518	ENSMUST00000182410.2	13846	ENSMUSG00000026131	Dst	dystonin
82	chr1	34103867	34104066	200	*	lsd1_new3_peak_82	35	.	3.52781	3.51532	0.0725109	71	Intron (ENSMUST00000183034.4/13518, intron 5 of 102)	1	34117359	34117431	73	1	102466987	ENSMUST00000198033.1	-13293	ENSMUSG00000105982	Mir6896	microRNA 6896
83	chr1	34107385	34107660	276	*	lsd1_new3_peak_83	79	.	5.66292	7.99793	3.41898	151	Intron (ENSMUST00000183034.4/13518, intron 5 of 102)	1	34117359	34117431	73	1	102466987	ENSMUST00000198033.1	-9699	ENSMUSG00000105982	Mir6896	microRNA 6896
84	chr1	34417810	34418010	201	*	lsd1_new3_peak_84	49	.	4.25485	4.98931	1.02556	50	Exon (ENSMUST00000188254.2/ENSMUST00000188254.2, exon 1 of 1)	1	34433121	34433199	79	2	100628580	ENSMUST00000175111.1	15189	ENSMUSG00000092852	Mir5103	microRNA 5103
85	chr1	34460173	34460372	200	*	lsd1_new3_peak_85	36	.	3.64411	3.67736	0.169323	81	Promoter (<=1kb)	1	34459792	34471916	12125	1	19253	ENSMUST00000188884.2	381	ENSMUSG00000026126	Ptpn18	protein tyrosine phosphatase, non-receptor type 18
86	chr1	34858954	34859309	356	*	lsd1_new3_peak_86	39	.	3.85598	3.97957	0.392316	144	Intron (ENSMUST00000156687.7/226971, intron 1 of 6)	1	34851837	34863475	11639	1	226971	ENSMUST00000152654.2	7117	ENSMUSG00000026123	Plekhb2	pleckstrin homology domain containing, family B (evectins) member 2
87	chr1	34859563	34859762	200	*	lsd1_new3_peak_87	32	.	3.42986	3.21838	0	77	Intron (ENSMUST00000156687.7/226971, intron 1 of 6)	1	34851837	34863475	11639	1	226971	ENSMUST00000152654.2	7726	ENSMUSG00000026123	Plekhb2	pleckstrin homology domain containing, family B (evectins) member 2
88	chr1	35217531	35217730	200	*	lsd1_new3_peak_88	40	.	3.90134	4.04563	0.411629	23	Distal Intergenic	1	34851837	34863475	11639	1	226971	ENSMUST00000152654.2	365694	ENSMUSG00000026123	Plekhb2	pleckstrin homology domain containing, family B (evectins) member 2
89	chr1	35287826	35288025	200	*	lsd1_new3_peak_89	43	.	4.07339	4.30126	0.536223	20	Distal Intergenic	1	34851837	34863475	11639	1	226971	ENSMUST00000152654.2	435989	ENSMUSG00000026123	Plekhb2	pleckstrin homology domain containing, family B (evectins) member 2
90	chr1	35750148	35750487	340	*	lsd1_new3_peak_90	37	.	3.6846	3.73437	0.197764	171	Distal Intergenic	1	36068400	36106446	38047	1	50785	ENSMUST00000088174.3	-317913	ENSMUSG00000045216	Hs6st1	heparan sulfate 6-O-sulfotransferase 1
91	chr1	35789794	35790039	246	*	lsd1_new3_peak_91	49	.	4.25485	4.98931	1.02556	84	Distal Intergenic	1	36068400	36106446	38047	1	50785	ENSMUST00000088174.3	-278361	ENSMUSG00000045216	Hs6st1	heparan sulfate 6-O-sulfotransferase 1
92	chr1	35822719	35823082	364	*	lsd1_new3_peak_92	32	.	3.31614	3.22608	0	182	Distal Intergenic	1	36068400	36106446	38047	1	50785	ENSMUST00000088174.3	-245318	ENSMUSG00000045216	Hs6st1	heparan sulfate 6-O-sulfotransferase 1
93	chr1	35896608	35896807	200	*	lsd1_new3_peak_93	24	.	2.76345	2.49469	0	83	Distal Intergenic	1	36068400	36106446	38047	1	50785	ENSMUST00000088174.3	-171593	ENSMUSG00000045216	Hs6st1	heparan sulfate 6-O-sulfotransferase 1
94	chr1	36013616	36014572	957	*	lsd1_new3_peak_94	55	.	4.04494	5.50529	1414	226	Distal Intergenic	1	36068400	36106446	38047	1	50785	ENSMUST00000088174.3	-53828	ENSMUSG00000045216	Hs6st1	heparan sulfate 6-O-sulfotransferase 1
95	chr1	36061092	36061427	336	*	lsd1_new3_peak_95	36	.	3.14947	3.62443	0.124901	147	Distal Intergenic	1	36068400	36106446	38047	1	50785	ENSMUST00000088174.3	-6973	ENSMUSG00000045216	Hs6st1	heparan sulfate 6-O-sulfotransferase 1
96	chr1	36258953	36259299	347	*	lsd1_new3_peak_96	44	.	3.86805	4.43205	0.613111	196	Distal Intergenic	1	36264597	36273435	8839	2	214854	ENSMUST00000056946.7	14136	ENSMUSG00000047180	Neurl3	neuralized E3 ubiquitin protein ligase 3
97	chr1	36291365	36291687	323	*	lsd1_new3_peak_97	37	.	3.6846	3.73437	0.197764	273	Distal Intergenic	1	36307733	36319203	11471	1	214855	ENSMUST00000126413.7	-16046	ENSMUSG00000037447	Arid5a	AT rich interactive domain 5A (MRF1-like)
98	chr1	36454229	36454428	200	*	lsd1_new3_peak_98	32	.	3.31614	3.22608	0	190	Distal Intergenic	1	36428392	36445271	16880	2	214895	ENSMUST00000123583.1	-8958	ENSMUSG00000001143	Lman2l	lectin, mannose-binding 2-like
99	chr1	36511306	36511789	484	*	lsd1_new3_peak_99	56	.	4.67566	5.61006	1.50916	237	Promoter (<=1kb)	1	36511867	36528237	16371	1	94218	ENSMUST00000001166.13	-78	ENSMUSG00000001138	Cnnm3	cyclin M3
100	chr1	36682879	36683170	292	*	lsd1_new3_peak_100	29	.	2.83657	2.9599	0	113	Promoter (<=1kb)	1	36562692	36683183	120492	2	381337	ENSMUST00000170295.7	13	ENSMUSG00000046337	Fam178b	family with sequence similarity 178, member B
101	chr1	36985891	36986271	381	*	lsd1_new3_peak_101	134	.	7.98966	13.4705	8.30262	134	Distal Intergenic	1	37026596	37076996	50401	1	70853	ENSMUST00000117172.8	-40325	ENSMUSG00000050122	Vwa3b	von Willebrand factor A domain containing 3B
102	chr1	37160814	37161120	307	*	lsd1_new3_peak_102	50	.	3.77528	5.08049	1.0942	164	Intron (ENSMUST00000238425.1/70853, intron 20 of 28)	1	37153849	37187605	33757	1	70853	ENSMUST00000169057.2	6965	ENSMUSG00000050122	Vwa3b	von Willebrand factor A domain containing 3B
103	chr1	37212404	37212755	352	*	lsd1_new3_peak_103	51	.	4.34169	5.11588	1.12628	175	Promoter (1-2kb)	1	37214434	37241940	27507	1	12790	ENSMUST00000191981.5	-1679	ENSMUSG00000026114	Cnga3	cyclic nucleotide gated channel alpha 3
104	chr1	37324705	37324904	200	*	lsd1_new3_peak_104	32	.	3.47169	3.27808	0	176	Intron (ENSMUST00000146676.1/269180, intron 1 of 1)	1	37300308	37408733	108426	1	269180	ENSMUST00000136846.7	24397	ENSMUSG00000026113	Inpp4a	inositol polyphosphate-4-phosphatase, type I
105	chr1	37424242	37424486	245	*	lsd1_new3_peak_105	69	.	5.19356	6.95302	2.54364	121	Intron (ENSMUST00000027286.6/76178, intron 2 of 2)	1	37417084	37430103	13020	2	76178	ENSMUST00000027286.6	5617	ENSMUSG00000026112	Coa5	cytochrome C oxidase assembly factor 5
106	chr1	37748050	37748314	265	*	lsd1_new3_peak_106	33	.	3.49686	3.3143	0	182	Distal Intergenic	1	37611677	37720085	108409	2	72097	ENSMUST00000162875.7	-27965	ENSMUSG00000026090	Cracdl	capping protein inhibiting regulator of actin like
107	chr1	38614225	38614424	200	*	lsd1_new3_peak_107	24	.	2.92032	2.40372	0	152	Intron (ENSMUST00000095027.8/16764, intron 1 of 21)	1	38177326	38627185	449860	2	16764	ENSMUST00000095027.8	12761	ENSMUSG00000037138	Aff3	AF4/FMR2 family, member 3
108	chr1	38621478	38621704	227	*	lsd1_new3_peak_108	39	.	3.81165	3.91552	0.353076	102	Intron (ENSMUST00000095027.8/16764, intron 1 of 21)	1	38177326	38627185	449860	2	16764	ENSMUST00000095027.8	5481	ENSMUSG00000037138	Aff3	AF4/FMR2 family, member 3
109	chr1	38708055	38708667	613	*	lsd1_new3_peak_109	48	.	4.3017	4.82396	0.932941	131	Distal Intergenic	1	38535159	38664955	129797	2	16764	ENSMUST00000134963.1	-43100	ENSMUSG00000037138	Aff3	AF4/FMR2 family, member 3
110	chr1	38823968	38824167	200	*	lsd1_new3_peak_110	49	.	4.25485	4.98931	1.02556	122	Promoter (2-3kb)	1	38794509	38821215	26707	2	381338	ENSMUST00000039612.4	-2753	ENSMUSG00000048814	Lonrf2	LON peptidase N-terminal domain and ring finger 2
111	chr1	38836434	38836633	200	*	lsd1_new3_peak_111	32	.	3.31614	3.22608	0	51	Promoter (<=1kb)	1	38793645	38836711	43067	2	381338	ENSMUST00000147695.8	78	ENSMUSG00000048814	Lonrf2	LON peptidase N-terminal domain and ring finger 2
112	chr1	39408306	39408585	280	*	lsd1_new3_peak_112	28	.	3.16309	2.85038	0	92	Intron (ENSMUST00000054462.10/54610, intron 2 of 19)	1	39391198	39392631	1434	2	54610	ENSMUST00000195854.1	-15675	ENSMUSG00000003134	Tbc1d8	TBC1 domain family, member 8
113	chr1	39478057	39478414	358	*	lsd1_new3_peak_113	41	.	3.94778	4.11382	0.43893	166	Promoter (<=1kb)	1	39372296	39478661	106366	2	54610	ENSMUST00000192531.5	247	ENSMUSG00000003134	Tbc1d8	TBC1 domain family, member 8
114	chr1	39519919	39520262	344	*	lsd1_new3_peak_114	31	.	3.28331	3.18178	0	159	Distal Intergenic	1	39534992	39546889	11898	1	52846	ENSMUST00000161515.7	-14730	ENSMUSG00000003135	Cnot11	CCR4-NOT transcription complex, subunit 11
115	chr1	39726331	39726536	206	*	lsd1_new3_peak_115	64	.	5.22647	6.4624	2.16247	118	Distal Intergenic	1	39665301	39720997	55697	2	619289	ENSMUST00000151913.2	-5334	ENSMUSG00000057173	Rfx8	regulatory factor X 8
116	chr1	39762297	39762642	346	*	lsd1_new3_peak_116	32	.	3.31614	3.22608	0	86	Distal Intergenic	1	39665301	39720997	55697	2	619289	ENSMUST00000151913.2	-41300	ENSMUSG00000057173	Rfx8	regulatory factor X 8
117	chr1	39900372	39900720	349	*	lsd1_new3_peak_117	44	.	3.86805	4.43205	0.613111	150	Promoter (<=1kb)	1	39900913	40026310	125398	1	26921	ENSMUST00000163854.8	-193	ENSMUSG00000026074	Map4k4	mitogen-activated protein kinase kinase kinase kinase 4
118	chr1	40102048	40102255	208	*	lsd1_new3_peak_118	75	.	5.76123	7.55355	3.07381	70	Intron (ENSMUST00000191671.5/16178, intron 1 of 3)	1	40085985	40102436	16452	1	16178	ENSMUST00000194913.1	16063	ENSMUSG00000026073	Il1r2	interleukin 1 receptor, type II
119	chr1	40303254	40303453	200	*	lsd1_new3_peak_119	23	.	2.8993	2.37539	0	113	Intron (ENSMUST00000027241.10/16177, intron 8 of 10)	1	40324610	40329441	4832	1	107527	ENSMUST00000192551.1	-21157	ENSMUSG00000070942	Il1rl2	interleukin 1 receptor-like 2
120	chr1	41791731	41791930	200	*	lsd1_new3_peak_120	43	.	4.07339	4.30126	0.536223	78	Intron (ENSMUST00000186391.1/ENSMUST00000186391.1, intron 1 of 5)	1	41167587	41181252	13666	2	74897	ENSMUST00000194002.1	-610479	ENSMUSG00000104072	4930448I06Rik	RIKEN cDNA 4930448I06 gene
121	chr1	42058564	42058847	284	*	lsd1_new3_peak_121	50	.	3.77528	5.08049	1.0942	160	Distal Intergenic	1	42648200	42651679	3480	2	66297	ENSMUST00000176977.7	592832	ENSMUSG00000060424	Pantr1	POU domain, class 3, transcription factor 3 adjacent noncoding transcript 1
122	chr1	44230544	44230762	219	*	lsd1_new3_peak_122	33	.	3.49686	3.3143	0	158	Distal Intergenic	1	44204070	44218961	14892	2	403183	ENSMUST00000054801.3	-11583	ENSMUSG00000046828	Mettl21e	methyltransferase like 21E
123	chr1	44291152	44291478	327	*	lsd1_new3_peak_123	32	.	3.31614	3.22608	0	136	Distal Intergenic	1	44204070	44218961	14892	2	403183	ENSMUST00000054801.3	-72191	ENSMUSG00000046828	Mettl21e	methyltransferase like 21E
124	chr1	44360624	44361031	408	*	lsd1_new3_peak_124	79	.	5.66292	7.99793	3.41898	183	Distal Intergenic	1	44204070	44218961	14892	2	403183	ENSMUST00000054801.3	-141663	ENSMUSG00000046828	Mettl21e	methyltransferase like 21E
125	chr1	44480897	44481096	200	*	lsd1_new3_peak_125	32	.	3.31614	3.22608	0	70	Distal Intergenic	1	44551511	44796838	245328	1	70676	ENSMUST00000074525.9	-70415	ENSMUSG00000056870	Gulp1	GULP, engulfment adaptor PTB domain containing 1
126	chr1	45735420	45735814	395	*	lsd1_new3_peak_126	40	.	3.7855	4.07966	0.411629	197	Distal Intergenic	1	45795166	45823619	28454	1	73674	ENSMUST00000027139.14	-59352	ENSMUSG00000025995	Wdr75	WD repeat domain 75
127	chr1	46288811	46289237	427	*	lsd1_new3_peak_127	58	.	4.83506	5.85112	1.7104	305	Intron (ENSMUST00000238593.1/227058, intron 50 of 65)	1	46321621	46325736	4116	1	227058	ENSMUST00000185557.1	-32384	ENSMUSG00000041144	Dnah7b	dynein, axonemal, heavy chain 7B
128	chr1	46449265	46449570	306	*	lsd1_new3_peak_128	53	.	4.29473	5.31347	1.27847	126	Intron (ENSMUST00000189749.6/100101919, intron 3 of 64)	1	46425592	46807476	381885	1	100101919	ENSMUST00000189749.6	23673	ENSMUSG00000101337	Dnah7c	dynein, axonemal, heavy chain 7C
129	chr1	46997551	46998229	679	*	lsd1_new3_peak_129	56	.	4.72761	5.68821	1.56042	200	Distal Intergenic	1	46835640	46892852	57213	2	227059	ENSMUST00000186852.1	-104699	ENSMUSG00000025986	Slc39a10	solute carrier family 39 (zinc transporter), member 10
130	chr1	47822992	47823192	201	*	lsd1_new3_peak_130	43	.	4.07339	4.30126	0.536223	25	Distal Intergenic	1	47467021	47467125	105	2	102466969	ENSMUST00000183639.1	-355867	ENSMUSG00000098876	Mir6350	microRNA 6350
131	chr1	47957667	47957999	333	*	lsd1_new3_peak_131	79	.	5.66292	7.99793	3.41898	195	Distal Intergenic	1	47467021	47467125	105	2	102466969	ENSMUST00000183639.1	-490542	ENSMUSG00000098876	Mir6350	microRNA 6350
132	chr1	48545984	48546225	242	*	lsd1_new3_peak_132	40	.	3.7855	4.07966	0.411629	138	Distal Intergenic	1	49244616	49338246	93631	1	442837	ENSMUST00000056879.8	-698391	ENSMUSG00000051616	C230029F24Rik	RIKEN cDNA C230029F24 gene
133	chr1	49606346	49606633	288	*	lsd1_new3_peak_133	28	.	3.16309	2.85038	0	160	Distal Intergenic	1	49244616	49340443	95828	1	442837	ENSMUST00000188673.6	361730	ENSMUSG00000051616	C230029F24Rik	RIKEN cDNA C230029F24 gene
134	chr1	49609925	49610124	200	*	lsd1_new3_peak_134	49	.	4.25485	4.98931	1.02556	81	Distal Intergenic	1	49244616	49340443	95828	1	442837	ENSMUST00000188673.6	365309	ENSMUSG00000051616	C230029F24Rik	RIKEN cDNA C230029F24 gene
135	chr1	50160084	50160313	230	*	lsd1_new3_peak_135	49	.	4.25485	4.98931	1.02556	54	Distal Intergenic	1	50909962	50979920	69959	1	56363	ENSMUST00000114565.7	-749649	ENSMUSG00000026109	Tmeff2	transmembrane protein with EGF-like and two follistatin-like domains 2
136	chr1	50264024	50264223	200	*	lsd1_new3_peak_136	43	.	4.07339	4.30126	0.536223	167	Distal Intergenic	1	50909962	50979920	69959	1	56363	ENSMUST00000114565.7	-645739	ENSMUSG00000026109	Tmeff2	transmembrane protein with EGF-like and two follistatin-like domains 2
137	chr1	50878056	50878255	200	*	lsd1_new3_peak_137	28	.	3.16309	2.85038	0	173	Distal Intergenic	1	50909962	50979920	69959	1	56363	ENSMUST00000114565.7	-31707	ENSMUSG00000026109	Tmeff2	transmembrane protein with EGF-like and two follistatin-like domains 2
138	chr1	51731860	51732059	200	*	lsd1_new3_peak_138	28	.	3.16309	2.85038	0	157	Intron (ENSMUST00000186769.1/ENSMUST00000186769.1, intron 1 of 1)	1	51760353	51764470	4118	2	17912	ENSMUST00000145367.1	32411	ENSMUSG00000018417	Myo1b	myosin IB
139	chr1	52119468	52119759	292	*	lsd1_new3_peak_139	36	.	3.44136	3.60013	0.120466	142	Promoter (<=1kb)	1	52119490	52155412	35923	1	20846	ENSMUST00000191435.6	0	ENSMUSG00000026104	Stat1	signal transducer and activator of transcription 1
140	chr1	52232441	52232675	235	*	lsd1_new3_peak_140	47	.	4.25337	4.7525	0.881947	100	Promoter (<=1kb)	1	52214518	52232811	18294	2	14660	ENSMUST00000142976.1	136	ENSMUSG00000026103	Gls	glutaminase
141	chr1	52568839	52569178	340	*	lsd1_new3_peak_141	33	.	3.49686	3.3143	0	192	Intron (ENSMUST00000189527.1/ENSMUST00000189527.1, intron 3 of 4)	1	52570014	52580291	10278	2	102634661	ENSMUST00000188544.1	11113	ENSMUSG00000099878	Gm28178	predicted gene 28178
142	chr1	52641993	52642192	200	*	lsd1_new3_peak_142	53	.	4.64993	5.35341	1.27847	158	Promoter (<=1kb)	1	52641984	52650656	8673	1	227094	ENSMUST00000190452.6	9	ENSMUSG00000043015	Nemp2	nuclear envelope integral membrane protein 2
143	chr1	52893660	52893934	275	*	lsd1_new3_peak_143	69	.	5.19356	6.95302	2.54364	195	Intron (ENSMUST00000159352.7/227095, intron 7 of 11)	1	52902633	52913760	11128	1	227095	ENSMUST00000162609.1	-8699	ENSMUSG00000041426	Hibch	3-hydroxyisobutyryl-Coenzyme A hydrolase
144	chr1	52952624	52952856	233	*	lsd1_new3_peak_144	24	.	2.76345	2.49469	0	61	Promoter (<=1kb)	1	52922324	52952844	30521	2	67080	ENSMUST00000050567.10	0	ENSMUSG00000043629	1700019D03Rik	RIKEN cDNA 1700019D03 gene
145	chr1	52953519	52953936	418	*	lsd1_new3_peak_145	43	.	3.46238	4.33257	0.550168	169	Promoter (<=1kb)	1	52922324	52953350	31027	2	67080	ENSMUST00000114492.7	-169	ENSMUSG00000043629	1700019D03Rik	RIKEN cDNA 1700019D03 gene
146	chr1	53235853	53236352	500	*	lsd1_new3_peak_146	72	.	5.14811	7.20596	2.76872	95	Intron (ENSMUST00000027267.13/227099, intron 5 of 12)	1	53275121	53282408	7288	2	227099	ENSMUST00000133358.1	46056	ENSMUSG00000026098	Pms1	PMS1 homolog 1, mismatch repair system component
147	chr1	53291245	53291444	200	*	lsd1_new3_peak_147	41	.	3.94778	4.11382	0.43893	136	Intron (ENSMUST00000027267.13/227099, intron 1 of 12)	1	53262895	53296967	34073	2	227099	ENSMUST00000142922.1	5523	ENSMUSG00000026098	Pms1	PMS1 homolog 1, mismatch repair system component
148	chr1	53784731	53785013	283	*	lsd1_new3_peak_148	47	.	4.25337	4.7525	0.881947	143	Promoter (<=1kb)	1	53761149	53785157	24009	2	98267	ENSMUST00000185920.1	144	ENSMUSG00000026094	Stk17b	serine/threonine kinase 17b (apoptosis-inducing)
149	chr1	53832702	53832901	200	*	lsd1_new3_peak_149	32	.	3.47169	3.27808	0	46	Exon (ENSMUST00000120904.7/329152, exon 24 of 29)	1	53832692	53841171	8480	2	329152	ENSMUST00000150677.7	8270	ENSMUSG00000042807	Hecw2	HECT, C2 and WW domain containing E3 ubiquitin protein ligase 2
150	chr1	55031028	55031227	200	*	lsd1_new3_peak_150	36	.	3.44136	3.60013	0.120466	133	Distal Intergenic	1	54985169	55027481	42313	2	81898	ENSMUST00000027127.13	-3547	ENSMUSG00000025982	Sf3b1	splicing factor 3b, subunit 1
151	chr1	55169084	55169302	219	*	lsd1_new3_peak_151	40	.	3.7855	4.07966	0.411629	165	Distal Intergenic	1	55203945	55206489	2545	2	74013	ENSMUST00000133294.1	37187	ENSMUSG00000025978	Rftn2	raftlin family member 2
152	chr1	55362541	55363772	1232	*	lsd1_new3_peak_152	58	.	4.08819	5.86499	1.7124	483	Promoter (<=1kb)	1	55300069	55362726	62658	2	75388	ENSMUST00000114423.6	0	ENSMUSG00000025977	Boll	boule homolog, RNA binding protein
153	chr1	55406432	55406631	200	*	lsd1_new3_peak_153	43	.	4.07339	4.30126	0.536223	52	Promoter (<=1kb)	1	55405921	55754285	348365	1	227120	ENSMUST00000042986.9	511	ENSMUSG00000038349	Plcl1	phospholipase C-like 1
154	chr1	56973104	56973303	200	*	lsd1_new3_peak_154	32	.	3.31614	3.22608	0	146	Promoter (<=1kb)	1	56793981	56972502	178522	2	212712	ENSMUST00000042857.13	-602	ENSMUSG00000038331	Satb2	special AT-rich sequence binding protein 2
155	chr1	57509933	57510132	200	*	lsd1_new3_peak_155	24	.	2.84678	2.43654	0	159	Distal Intergenic	1	57388237	57407101	18865	2	68736	ENSMUST00000162686.7	-102832	ENSMUSG00000048495	Tyw5	tRNA-yW synthesizing protein 5
156	chr1	58134186	58134514	329	*	lsd1_new3_peak_156	32	.	3.31614	3.22608	0	150	Intron (ENSMUST00000040999.13/71724, intron 7 of 34)	1	58113186	58139122	25937	1	71724	ENSMUST00000162011.2	21000	ENSMUSG00000064294	Aox3	aldehyde oxidase 3
157	chr1	58228182	58228381	200	*	lsd1_new3_peak_157	33	.	3.49686	3.3143	0	52	Intron (ENSMUST00000040442.5/71872, intron 7 of 34)	1	58240606	58245161	4556	1	71872	ENSMUST00000161926.1	-12225	ENSMUSG00000038242	Aox4	aldehyde oxidase 4
158	chr1	58329803	58330232	430	*	lsd1_new3_peak_158	29	.	2.83657	2.9599	0	329	Intron (ENSMUST00000114366.2/213043, intron 20 of 35)	1	58278326	58380259	101934	1	213043	ENSMUST00000114366.2	51477	ENSMUSG00000079554	Aox2	aldehyde oxidase 2
159	chr1	58400605	58400804	200	*	lsd1_new3_peak_159	24	.	2.84678	2.43654	0	169	3' UTR	1	58393470	58405131	11662	1	66882	ENSMUST00000186949.1	7135	ENSMUSG00000051223	Bzw1	basic leucine zipper and W2 domains 1
160	chr1	58507291	58507746	456	*	lsd1_new3_peak_160	63	.	4.97285	6.32186	2.06506	350	Promoter (2-3kb)	1	58462771	58505109	42339	2	18393	ENSMUST00000027198.11	-2182	ENSMUSG00000026037	Orc2	origin recognition complex, subunit 2
161	chr1	58751298	58751596	299	*	lsd1_new3_peak_161	79	.	5.66292	7.99793	3.41898	136	Intron (ENSMUST00000140940.7/12633, intron 8 of 9)	1	58730552	58752453	21902	1	12633	ENSMUST00000123032.1	20746	ENSMUSG00000026031	Cflar	CASP8 and FADD-like apoptosis regulator
162	chr1	58791153	58791510	358	*	lsd1_new3_peak_162	49	.	4.25485	4.98931	1.02556	190	Distal Intergenic	1	58795374	58847503	52130	1	12370	ENSMUST00000027189.14	-3864	ENSMUSG00000026029	Casp8	caspase 8
163	chr1	58817680	58818089	410	*	lsd1_new3_peak_163	63	.	4.97285	6.32186	2.06506	195	Intron (ENSMUST00000027189.14/12370, intron 1 of 8)	1	58802653	58846754	44102	1	12370	ENSMUST00000190213.1	15027	ENSMUSG00000026029	Casp8	caspase 8
164	chr1	58818508	58818730	223	*	lsd1_new3_peak_164	63	.	4.97285	6.32186	2.06506	100	Intron (ENSMUST00000027189.14/12370, intron 1 of 8)	1	58802653	58846754	44102	1	12370	ENSMUST00000190213.1	15855	ENSMUSG00000026029	Casp8	caspase 8
165	chr1	59263435	59263705	271	*	lsd1_new3_peak_165	31	.	3.38903	3.16067	0	147	Intron (ENSMUST00000160662.7/271697, intron 3 of 13)	1	59257128	59257878	751	1	271697	ENSMUST00000162487.1	6307	ENSMUSG00000026023	Cdk15	cyclin-dependent kinase 15
166	chr1	59315718	59316065	348	*	lsd1_new3_peak_166	198	.	10.2684	19.8067	14.1323	175	Intron (ENSMUST00000160662.7/271697, intron 10 of 13)	1	59298936	59352448	53513	1	271697	ENSMUST00000162906.1	16782	ENSMUSG00000026023	Cdk15	cyclin-dependent kinase 15
167	chr1	59423358	59423603	246	*	lsd1_new3_peak_167	72	.	5.55789	7.22659	2.78726	92	Distal Intergenic	1	59482424	59486955	4532	1	14369	ENSMUST00000114246.3	-58821	ENSMUSG00000041075	Fzd7	frizzled class receptor 7
168	chr1	59423909	59424233	325	*	lsd1_new3_peak_168	21	.	2.73267	2.15708	0	125	Distal Intergenic	1	59482424	59486955	4532	1	14369	ENSMUST00000114246.3	-58191	ENSMUSG00000041075	Fzd7	frizzled class receptor 7
169	chr1	59481326	59481525	200	*	lsd1_new3_peak_169	32	.	3.31614	3.22608	0	104	Promoter (<=1kb)	1	59482424	59486955	4532	1	14369	ENSMUST00000114246.3	-899	ENSMUSG00000041075	Fzd7	frizzled class receptor 7
170	chr1	59483753	59484242	490	*	lsd1_new3_peak_170	53	.	4.29473	5.31347	1.27847	390	Promoter (1-2kb)	1	59482424	59486955	4532	1	14369	ENSMUST00000114246.3	1329	ENSMUSG00000041075	Fzd7	frizzled class receptor 7
171	chr1	59728795	59729240	446	*	lsd1_new3_peak_171	53	.	4.29473	5.31347	1.27847	131	Distal Intergenic	1	59704790	59704873	84	1	100217421	ENSMUST00000158468.3	24005	NA	Snord11	small nucleolar RNA, C/D box 11
172	chr1	59913630	59913829	200	*	lsd1_new3_peak_172	31	.	3.28331	3.18178	0	28	Promoter (<=1kb)	1	59913006	59985346	72341	1	72750	ENSMUST00000036540.11	624	ENSMUSG00000041040	Fam117b	family with sequence similarity 117, member B
173	chr1	59970583	59971012	430	*	lsd1_new3_peak_173	53	.	4.64993	5.35341	1.27847	172	Promoter (<=1kb)	1	59970680	59981515	10836	1	72750	ENSMUST00000151630.1	0	ENSMUSG00000041040	Fam117b	family with sequence similarity 117, member B
174	chr1	60787035	60787234	200	*	lsd1_new3_peak_174	36	.	3.14947	3.62443	0.124901	139	Intron (ENSMUST00000130082.1/ENSMUST00000130082.1, intron 1 of 3)	1	60746402	60764626	18225	1	12487	ENSMUST00000153207.1	40633	ENSMUSG00000026012	Cd28	CD28 antigen
175	chr1	61498838	61499037	200	*	lsd1_new3_peak_175	49	.	4.25485	4.98931	1.02556	70	Distal Intergenic	1	61378432	61395904	17473	1	77341	ENSMUST00000141000.1	120406	ENSMUSG00000085447	9530026F06Rik	RIKEN cDNA 9530026F06 gene
176	chr1	61586190	61586389	200	*	lsd1_new3_peak_176	33	.	3.49686	3.3143	0	101	Distal Intergenic	1	61638824	62078259	439436	1	72823	ENSMUST00000138768.7	-52435	ENSMUSG00000052062	Pard3b	par-3 family cell polarity regulator beta
177	chr1	61586750	61587030	281	*	lsd1_new3_peak_177	69	.	5.19356	6.95302	2.54364	137	Distal Intergenic	1	61638824	62078259	439436	1	72823	ENSMUST00000138768.7	-51794	ENSMUSG00000052062	Pard3b	par-3 family cell polarity regulator beta
178	chr1	62181625	62181908	284	*	lsd1_new3_peak_178	37	.	3.6846	3.73437	0.197764	94	Intron (ENSMUST00000075374.9/72823, intron 10 of 22)	1	62131195	62136109	4915	2	105243940	ENSMUST00000127498.2	-45516	ENSMUSG00000085019	Pard3bos2	par-3 family cell polarity regulator beta, opposite strand 2
179	chr1	62295628	62296148	521	*	lsd1_new3_peak_179	73	.	5.62406	7.33212	2.88456	333	Intron (ENSMUST00000075374.9/72823, intron 16 of 22)	1	62131195	62136109	4915	2	105243940	ENSMUST00000127498.2	-159519	ENSMUSG00000085019	Pard3bos2	par-3 family cell polarity regulator beta, opposite strand 2
180	chr1	62539934	62540333	400	*	lsd1_new3_peak_180	49	.	4.40174	4.97329	1.02556	217	Intron (ENSMUST00000075374.9/72823, intron 21 of 22)	1	62703285	62739932	36648	1	18187	ENSMUST00000126344.1	-162952	ENSMUSG00000025969	Nrp2	neuropilin 2
181	chr1	62704788	62704987	200	*	lsd1_new3_peak_181	31	.	3.34916	3.10483	0	24	Promoter (1-2kb)	1	62703702	62818695	114994	1	18187	ENSMUST00000114157.2	1086	ENSMUSG00000025969	Nrp2	neuropilin 2
182	chr1	62738208	62738430	223	*	lsd1_new3_peak_182	46	.	4.20611	4.68305	0.825287	47	Exon (ENSMUST00000126344.1/18187, exon 3 of 3)	1	62703702	62818695	114994	1	18187	ENSMUST00000114157.2	34506	ENSMUSG00000025969	Nrp2	neuropilin 2
183	chr1	62786042	62786241	200	*	lsd1_new3_peak_183	32	.	3.47169	3.27808	0	188	Intron (ENSMUST00000075144.11/18187, intron 14 of 15)	1	62703702	62818695	114994	1	18187	ENSMUST00000114157.2	82340	ENSMUSG00000025969	Nrp2	neuropilin 2
184	chr1	63213815	63214215	401	*	lsd1_new3_peak_184	50	.	3.77528	5.08049	1.0942	172	Promoter (<=1kb)	1	63208742	63214223	5482	2	241070	ENSMUST00000187533.1	8	ENSMUSG00000046856	Gpr1	G protein-coupled receptor 1
185	chr1	63803763	63804150	388	*	lsd1_new3_peak_185	37	.	2.55669	3.75727	0.220265	93	Distal Intergenic	1	63754907	63769267	14361	2	74426	ENSMUST00000027102.1	-34496	ENSMUSG00000025961	4933402D24Rik	RIKEN cDNA 4933402D24 gene
186	chr1	63886430	63886908	479	*	lsd1_new3_peak_186	69	.	5.36842	6.92844	2.54364	51	Distal Intergenic	1	63964727	63968999	4273	1	433315	ENSMUST00000133244.1	-77819	ENSMUSG00000044689	Gm13749	predicted gene 13749
187	chr1	64183755	64183954	200	*	lsd1_new3_peak_187	32	.	3.31614	3.22608	0	134	Distal Intergenic	1	64079103	64122282	43180	2	93691	ENSMUST00000135075.1	-61473	ENSMUSG00000025959	Klf7	Kruppel-like factor 7 (ubiquitous)
188	chr1	64259868	64260075	208	*	lsd1_new3_peak_188	49	.	4.40174	4.97329	1.02556	67	Intron (ENSMUST00000190863.1/ENSMUST00000190863.1, intron 1 of 1)	1	64079103	64122282	43180	2	93691	ENSMUST00000135075.1	-137586	ENSMUSG00000025959	Klf7	Kruppel-like factor 7 (ubiquitous)
189	chr1	64384148	64384347	200	*	lsd1_new3_peak_189	41	.	3.99535	4.18426	0.494178	132	Distal Intergenic	1	64532645	64597695	65051	1	12912	ENSMUST00000185594.6	-148298	ENSMUSG00000025958	Creb1	cAMP responsive element binding protein 1
190	chr1	64617607	64617821	215	*	lsd1_new3_peak_190	38	.	3.6399	3.87562	0.319187	109	Promoter (<=1kb)	1	64606473	64617242	10770	2	67099	ENSMUST00000114079.8	-365	ENSMUSG00000025956	Mettl21a	methyltransferase like 21A
191	chr1	64732734	64732933	200	*	lsd1_new3_peak_191	35	.	3.27296	3.58429	0.120466	101	3' UTR	1	64734469	64737749	3281	2	14367	ENSMUST00000116133.3	4816	ENSMUSG00000045005	Fzd5	frizzled class receptor 5
192	chr1	64733562	64733873	312	*	lsd1_new3_peak_192	87	.	6.15535	8.76756	4.12302	113	3' UTR	1	64734469	64737749	3281	2	14367	ENSMUST00000116133.3	3876	ENSMUSG00000045005	Fzd5	frizzled class receptor 5
193	chr1	64752094	64752293	200	*	lsd1_new3_peak_193	29	.	3.27216	2.99838	0	131	Distal Intergenic	1	64730558	64737751	7194	2	14367	ENSMUST00000063982.6	-14343	ENSMUSG00000045005	Fzd5	frizzled class receptor 5
194	chr1	64826973	64827172	200	*	lsd1_new3_peak_194	31	.	3.34916	3.10483	0	108	Intron (ENSMUST00000139649.7/241075, intron 6 of 8)	1	64793809	64836764	42956	2	241075	ENSMUST00000187188.1	9592	ENSMUSG00000051344	Plekhm3	pleckstrin homology domain containing, family M, member 3
195	chr1	65127413	65127712	300	*	lsd1_new3_peak_195	59	.	4.72421	5.94877	1.74086	188	Distal Intergenic	1	65105285	65123214	17930	2	98303	ENSMUST00000148020.7	-4199	ENSMUSG00000044816	D630023F18Rik	RIKEN cDNA D630023F18 gene
196	chr1	65143534	65143733	200	*	lsd1_new3_peak_196	40	.	3.7855	4.07966	0.411629	122	Distal Intergenic	1	65105285	65123214	17930	2	98303	ENSMUST00000148020.7	-20320	ENSMUSG00000044816	D630023F18Rik	RIKEN cDNA D630023F18 gene
197	chr1	65178886	65179204	319	*	lsd1_new3_peak_197	36	.	3.44136	3.60013	0.120466	293	Promoter (<=1kb)	1	65158616	65179181	20566	2	15926	ENSMUST00000097709.10	0	ENSMUSG00000025950	Idh1	isocitrate dehydrogenase 1 (NADP+), soluble
198	chr1	65533410	65533609	200	*	lsd1_new3_peak_198	43	.	4.07339	4.30126	0.536223	105	Distal Intergenic	1	65311257	65389244	77988	1	213527	ENSMUST00000027083.6	222153	ENSMUSG00000025946	Pth2r	parathyroid hormone 2 receptor
199	chr1	66699904	66700178	275	*	lsd1_new3_peak_199	47	.	3.93684	4.78811	0.906695	180	Promoter (<=1kb)	1	66700831	66715194	14364	1	66646	ENSMUST00000151016.1	-653	ENSMUSG00000026005	Rpe	ribulose-5-phosphate-3-epimerase
200	chr1	66960906	66961187	282	*	lsd1_new3_peak_200	90	.	6.13228	9.08008	4.36979	140	Distal Intergenic	1	66926622	66945384	18763	2	17901	ENSMUST00000160100.1	-15522	ENSMUSG00000061816	Myl1	myosin, light polypeptide 1
201	chr1	67752612	67752883	272	*	lsd1_new3_peak_201	79	.	5.66292	7.99793	3.41898	124	Distal Intergenic	1	68290155	68298318	8164	2	13869	ENSMUST00000131148.1	545435	ENSMUSG00000062209	Erbb4	erb-b2 receptor tyrosine kinase 4
202	chr1	67905315	67905514	200	*	lsd1_new3_peak_202	33	.	3.49686	3.3143	0	163	Exon (ENSMUST00000192182.1/ENSMUST00000192182.1, exon 1 of 1)	1	68290155	68298318	8164	2	13869	ENSMUST00000131148.1	392804	ENSMUSG00000062209	Erbb4	erb-b2 receptor tyrosine kinase 4
203	chr1	68882760	68883101	342	*	lsd1_new3_peak_203	88	.	6.37954	8.82623	4.16008	175	Intron (ENSMUST00000119142.7/13869, intron 1 of 27)	1	68032186	69107756	1075571	2	13869	ENSMUST00000119142.7	224655	ENSMUSG00000062209	Erbb4	erb-b2 receptor tyrosine kinase 4
204	chr1	69456666	69456941	276	*	lsd1_new3_peak_204	25	.	1.80993	2.51608	0	176	Distal Intergenic	1	69538768	69684157	145390	2	22779	ENSMUST00000188110.6	227216	ENSMUSG00000025997	Ikzf2	IKAROS family zinc finger 2
205	chr1	70634015	70634214	200	*	lsd1_new3_peak_205	41	.	3.94778	4.11382	0.43893	136	Intron (ENSMUST00000065425.11/66722, intron 16 of 16)	1	70725715	70885397	159683	1	320460	ENSMUST00000053922.11	-91501	ENSMUSG00000045648	Vwc2l	von Willebrand factor C domain-containing protein 2-like
206	chr1	71203021	71203220	200	*	lsd1_new3_peak_206	43	.	4.07339	4.30126	0.536223	76	Distal Intergenic	1	71027498	71103146	75649	2	12021	ENSMUST00000027393.7	-99875	ENSMUSG00000026196	Bard1	BRCA1 associated RING domain 1
207	chr1	71418479	71418678	200	*	lsd1_new3_peak_207	31	.	3.34916	3.10483	0	48	Distal Intergenic	1	71312166	71414910	102745	2	74591	ENSMUST00000187097.6	-3569	ENSMUSG00000050296	Abca12	ATP-binding cassette, sub-family A (ABC1), member 12
208	chr1	71732345	71732544	200	*	lsd1_new3_peak_208	21	.	2.73267	2.15708	0	99	Distal Intergenic	1	71653339	71657245	3907	1	100042814	ENSMUST00000125934.1	79006	ENSMUSG00000073652	Apol7d	apolipoprotein L 7d
209	chr1	72103749	72104112	364	*	lsd1_new3_peak_209	24	.	2.84678	2.43654	0	274	Distal Intergenic	1	71958998	72005195	46198	2	71134	ENSMUST00000188213.1	-98554	ENSMUSG00000101848	4933417E11Rik	RIKEN cDNA 4933417E11 gene
210	chr1	72313374	72313710	337	*	lsd1_new3_peak_210	29	.	2.83657	2.9599	0	18	Intron (ENSMUST00000027379.9/22596, intron 3 of 20)	1	72307427	72394952	87526	1	22596	ENSMUST00000027379.9	5947	ENSMUSG00000026187	Xrcc5	X-ray repair complementing defective repair in Chinese hamster cells 5
211	chr1	72543030	72543257	228	*	lsd1_new3_peak_211	42	.	4.04407	4.25709	0.536223	180	Distal Intergenic	1	72427112	72536930	109819	2	381270	ENSMUST00000047786.5	-6100	ENSMUSG00000039372	Marchf4	membrane associated ring-CH-type finger 4
212	chr1	72662766	72662980	215	*	lsd1_new3_peak_212	53	.	4.64993	5.35341	1.27847	90	Intron (ENSMUST00000212573.1/319695, intron 12 of 22)	1	72642982	72700539	57558	2	319695	ENSMUST00000211837.1	37559	ENSMUSG00000039342	Ankar	ankyrin and armadillo repeat containing
213	chr1	72853948	72854272	325	*	lsd1_new3_peak_213	29	.	3.27216	2.99838	0	178	Distal Intergenic	1	72848699	72852148	3450	1	16008	ENSMUST00000155703.1	5249	ENSMUSG00000039323	Igfbp2	insulin-like growth factor binding protein 2
214	chr1	72960322	72960550	229	*	lsd1_new3_peak_214	24	.	2.84678	2.43654	0	194	Distal Intergenic	1	73015691	73025507	9817	1	69449	ENSMUST00000185768.6	-55141	ENSMUSG00000101968	1700027A15Rik	RIKEN cDNA 1700027A15 gene
215	chr1	73324281	73324527	247	*	lsd1_new3_peak_215	56	.	4.72761	5.68821	1.56042	63	Distal Intergenic	1	73398968	73430790	31823	1	78718	ENSMUST00000186582.1	-74441	ENSMUSG00000101812	D530049I02Rik	RIKEN cDNA D530049I02 gene
216	chr1	73885286	73885675	390	*	lsd1_new3_peak_216	39	.	3.54571	3.97245	0.392316	302	Distal Intergenic	1	73618088	73864466	246379	2	109198	ENSMUST00000189514.1	-20820	ENSMUSG00000100301	6030407O03Rik	RIKEN cDNA 6030407O03 gene
217	chr1	74111219	74111810	592	*	lsd1_new3_peak_217	74	.	5.69182	7.44104	2.98681	162	Intron (ENSMUST00000169786.7/21961, intron 1 of 34)	1	73910231	74124447	214217	2	21961	ENSMUST00000169786.7	12637	ENSMUSG00000055322	Tns1	tensin 1
218	chr1	74386694	74387017	324	*	lsd1_new3_peak_218	65	.	4.94625	6.57823	2.26215	134	Distal Intergenic	1	74383600	74385197	1598	1	18173	ENSMUST00000134189.1	3094	ENSMUSG00000026177	Slc11a1	solute carrier family 11 (proton-coupled divalent metal ion transporters), member 1
219	chr1	74411420	74411619	200	*	lsd1_new3_peak_219	43	.	4.07339	4.30126	0.536223	59	Promoter (2-3kb)	1	74409376	74435559	26184	1	22349	ENSMUST00000027366.12	2044	ENSMUSG00000026175	Vil1	villin 1
220	chr1	74588008	74588224	217	*	lsd1_new3_peak_220	40	.	3.7855	4.07966	0.411629	113	Promoter (<=1kb)	1	74565127	74588028	22902	2	77264	ENSMUST00000113737.7	0	ENSMUSG00000026135	Zfp142	zinc finger protein 142
221	chr1	74660229	74660490	262	*	lsd1_new3_peak_221	37	.	3.57122	3.78001	0.239901	165	Promoter (1-2kb)	1	74661745	74703730	41986	1	67534	ENSMUST00000042125.14	-1255	ENSMUSG00000033257	Ttll4	tubulin tyrosine ligase-like family, member 4
222	chr1	74779250	74779529	280	*	lsd1_new3_peak_222	28	.	3.01467	2.82384	0	241	Promoter (2-3kb)	1	74782439	74784602	2164	1	22420	ENSMUST00000189544.1	-2910	ENSMUSG00000033227	Wnt6	wingless-type MMTV integration site family, member 6
223	chr1	74824931	74825192	262	*	lsd1_new3_peak_223	32	.	3.03918	3.25063	0	193	Distal Intergenic	1	74850895	74879953	29059	1	102634844	ENSMUST00000159627.1	-25703	ENSMUSG00000089964	Gm16582	predicted gene 16582
224	chr1	75122468	75122667	200	*	lsd1_new3_peak_224	28	.	3.16309	2.85038	0	31	Distal Intergenic	1	75131713	75133546	1834	2	22626	ENSMUST00000188080.1	10879	ENSMUSG00000026205	Slc23a3	solute carrier family 23 (nucleobase transporters), member 3
225	chr1	75281550	75281826	277	*	lsd1_new3_peak_225	43	.	4.07339	4.30126	0.536223	145	Distal Intergenic	1	75272199	75278415	6217	2	19711	ENSMUST00000039534.10	-3135	ENSMUSG00000033061	Resp18	regulated endocrine-specific protein 18
226	chr1	75447527	75447863	337	*	lsd1_new3_peak_226	36	.	3.44136	3.60013	0.120466	150	Promoter (2-3kb)	1	75450436	75474340	23905	1	241118	ENSMUST00000113577.7	-2573	ENSMUSG00000033007	Asic4	acid-sensing (proton-gated) ion channel family member 4
227	chr1	75487872	75488071	200	*	lsd1_new3_peak_227	41	.	3.86275	4.18879	0.495989	119	Promoter (<=1kb)	1	75487223	75488078	856	2	98733	ENSMUST00000156705.1	7	ENSMUSG00000026211	Obsl1	obscurin-like 1
228	chr1	75503001	75503200	200	*	lsd1_new3_peak_228	29	.	2.83657	2.9599	0	118	Promoter (<=1kb)	1	75496337	75503680	7344	2	98733	ENSMUST00000127507.7	480	ENSMUSG00000026211	Obsl1	obscurin-like 1
229	chr1	75546407	75546816	410	*	lsd1_new3_peak_229	28	.	3.01467	2.82384	0	156	Promoter (<=1kb)	1	75546462	75548038	1577	1	20536	ENSMUST00000150142.7	0	ENSMUSG00000006576	Slc4a3	solute carrier family 4 (anion exchanger), member 3
230	chr1	75592649	75592848	200	*	lsd1_new3_peak_230	29	.	3.12843	2.97452	0	7	Distal Intergenic	1	75551709	75553732	2024	1	20536	ENSMUST00000132110.1	40940	ENSMUSG00000006576	Slc4a3	solute carrier family 4 (anion exchanger), member 3
231	chr1	76388002	76388348	347	*	lsd1_new3_peak_231	140	.	8.68568	14.0214	8.76456	161	Distal Intergenic	1	76489133	76501444	12312	1	620079	ENSMUST00000190362.6	-100785	ENSMUSG00000100553	Gm17751	predicted gene, 17751
232	chr1	77496929	77497224	296	*	lsd1_new3_peak_232	56	.	4.32797	5.64811	1.53626	175	Promoter (<=1kb)	1	77496653	77496768	116	2	102465180	ENSMUST00000184495.1	-161	ENSMUSG00000099141	Mir6352	microRNA 6352
233	chr1	78148335	78148534	200	*	lsd1_new3_peak_233	28	.	3.16309	2.85038	0	91	Intron (ENSMUST00000004994.15/18505, intron 4 of 8)	1	78101267	78196838	95572	2	18505	ENSMUST00000004994.15	48304	ENSMUSG00000004872	Pax3	paired box 3
234	chr1	78607600	78607799	200	*	lsd1_new3_peak_234	37	.	3.6846	3.73437	0.197764	128	Intron (ENSMUST00000190504.1/ENSMUST00000190504.1, intron 1 of 1)	1	78657825	78707743	49919	1	74205	ENSMUST00000035779.14	-50026	ENSMUSG00000032883	Acsl3	acyl-CoA synthetase long-chain family member 3
235	chr1	78657188	78657535	348	*	lsd1_new3_peak_235	32	.	3.47169	3.27808	0	180	Promoter (<=1kb)	1	78657825	78707743	49919	1	74205	ENSMUST00000035779.14	-290	ENSMUSG00000032883	Acsl3	acyl-CoA synthetase long-chain family member 3
236	chr1	79790932	79791131	200	*	lsd1_new3_peak_236	32	.	3.47169	3.27808	0	60	Distal Intergenic	1	79724697	79776143	51447	2	69368	ENSMUST00000143368.7	-14789	ENSMUSG00000073643	Wdfy1	WD repeat and FYVE domain containing 1
237	chr1	80884084	80884289	206	*	lsd1_new3_peak_237	64	.	5.22647	6.4624	2.16247	166	Distal Intergenic	1	80583217	80758527	175311	2	210293	ENSMUST00000191505.1	-125557	ENSMUSG00000038608	Dock10	dedicator of cytokinesis 10
238	chr1	81983016	81983247	232	*	lsd1_new3_peak_238	43	.	3.46238	4.33257	0.550168	39	Distal Intergenic	1	82131916	82132019	104	1	102466629	ENSMUST00000183462.1	-148669	ENSMUSG00000098797	Mir6344	microRNA 6344
239	chr1	82414474	82414767	294	*	lsd1_new3_peak_239	43	.	4.07339	4.30126	0.536223	157	Intron (ENSMUST00000027322.13/76867, intron 6 of 6)	1	82339049	82445366	106318	1	76867	ENSMUST00000140020.1	75425	ENSMUSG00000026142	Rhbdd1	rhomboid domain containing 1
240	chr1	82501929	82502128	200	*	lsd1_new3_peak_240	41	.	3.94778	4.11382	0.43893	53	Intron (ENSMUST00000087050.6/12829, intron 22 of 47)	1	82538527	82586792	48266	2	12829	ENSMUST00000135271.1	84664	ENSMUSG00000067158	Col4a4	collagen, type IV, alpha 4
241	chr1	82659542	82659895	354	*	lsd1_new3_peak_241	137	.	8.0097	13.7287	8.51789	179	Intron (ENSMUST00000113457.8/12828, intron 13 of 51)	1	82715304	82718884	3581	1	12828	ENSMUST00000125563.7	-55409	ENSMUSG00000079465	Col4a3	collagen, type IV, alpha 3
242	chr1	82910502	82910763	262	*	lsd1_new3_peak_242	32	.	3.42986	3.21838	0	63	Distal Intergenic	1	82840073	82880122	40050	1	15463	ENSMUST00000186043.1	70429	ENSMUSG00000026159	Agfg1	ArfGAP with FG repeats 1
243	chr1	83000591	83000815	225	*	lsd1_new3_peak_243	56	.	4.72761	5.68821	1.56042	72	5' UTR	1	83012524	83020232	7709	2	80721	ENSMUST00000142805.1	19417	ENSMUSG00000038496	Slc19a3	solute carrier family 19, member 3
244	chr1	83061100	83061379	280	*	lsd1_new3_peak_244	41	.	3.82373	4.13359	0.455053	168	Promoter (<=1kb)	1	83060930	83061921	992	1	71386	ENSMUST00000188005.1	170	ENSMUSG00000101315	Krtap28-13	keratin associated protein 28-13
245	chr1	83984279	83984509	231	*	lsd1_new3_peak_245	23	.	2.52366	2.34354	0	91	Distal Intergenic	1	84037926	84053253	15328	2	98496	ENSMUST00000175948.1	68744	ENSMUSG00000045658	Pid1	phosphotyrosine interaction domain containing 1
246	chr1	84263878	84264085	208	*	lsd1_new3_peak_246	49	.	4.25485	4.98931	1.02556	26	Intron (ENSMUST00000168574.8/98496, intron 1 of 2)	1	84080579	84284423	203845	2	98496	ENSMUST00000176720.1	20338	ENSMUSG00000045658	Pid1	phosphotyrosine interaction domain containing 1
247	chr1	84332406	84332750	345	*	lsd1_new3_peak_247	69	.	4.00485	6.9063	2.54046	146	Intron (ENSMUST00000176559.7/98496, intron 1 of 2)	1	84037231	84336173	298943	2	98496	ENSMUST00000176559.7	3423	ENSMUSG00000045658	Pid1	phosphotyrosine interaction domain containing 1
248	chr1	84444864	84445063	200	*	lsd1_new3_peak_248	24	.	2.92032	2.40372	0	182	Intron (ENSMUST00000049126.12/227325, intron 8 of 12)	1	84107794	84364180	256387	2	98496	ENSMUST00000175996.7	-80684	ENSMUSG00000045658	Pid1	phosphotyrosine interaction domain containing 1
249	chr1	84825829	84826160	332	*	lsd1_new3_peak_249	125	.	7.28155	12.5432	7.46648	167	Intron (ENSMUST00000027421.12/14897, intron 1 of 40)	1	84794231	84838731	44501	2	14897	ENSMUST00000187818.1	12571	ENSMUSG00000026219	Trip12	thyroid hormone receptor interactor 12
250	chr1	84962814	84963073	260	*	lsd1_new3_peak_250	32	.	2.42259	3.2932	0	139	Distal Intergenic	1	84905898	84935134	29237	2	71781	ENSMUST00000027422.6	-27680	ENSMUSG00000026220	Slc16a14	solute carrier family 16 (monocarboxylic acid transporters), member 14
251	chr1	84963585	84963982	398	*	lsd1_new3_peak_251	34	.	2.66621	3.43142	0.00159813	361	Exon (ENSMUST00000097671.1/ENSMUST00000097671.1, exon 1 of 1)	1	84905898	84935134	29237	2	71781	ENSMUST00000027422.6	-28451	ENSMUSG00000026220	Slc16a14	solute carrier family 16 (monocarboxylic acid transporters), member 14
252	chr1	85057608	85057959	352	*	lsd1_new3_peak_252	47	.	3.93684	4.78811	0.906695	50	Intron (ENSMUST00000159114.1/ENSMUST00000159114.1, intron 2 of 2)	1	85083069	85109449	26381	2	381287	ENSMUST00000161724.7	51490	ENSMUSG00000089844	A530032D15Rik	RIKEN cDNA A530032D15Rik gene
253	chr1	85090652	85091040	389	*	lsd1_new3_peak_253	47	.	2.82489	4.75456	0.883693	197	Intron (ENSMUST00000159114.1/ENSMUST00000159114.1, intron 2 of 2)	1	85083069	85109449	26381	2	381287	ENSMUST00000161724.7	18409	ENSMUSG00000089844	A530032D15Rik	RIKEN cDNA A530032D15Rik gene
254	chr1	85097277	85097632	356	*	lsd1_new3_peak_254	26	.	2.20054	2.6949	0	250	Intron (ENSMUST00000159114.1/ENSMUST00000159114.1, intron 2 of 2)	1	85083069	85109449	26381	2	381287	ENSMUST00000161724.7	11817	ENSMUSG00000089844	A530032D15Rik	RIKEN cDNA A530032D15Rik gene
255	chr1	85124045	85124327	283	*	lsd1_new3_peak_255	56	.	4.16391	5.69103	1.56317	146	Intron (ENSMUST00000159114.1/ENSMUST00000159114.1, intron 2 of 2)	1	85088407	85109853	21447	2	381287	ENSMUST00000160792.7	-14192	ENSMUSG00000089844	A530032D15Rik	RIKEN cDNA A530032D15Rik gene
256	chr1	85143739	85143938	200	*	lsd1_new3_peak_256	37	.	3.53785	3.73367	0.197764	137	Intron (ENSMUST00000159114.1/ENSMUST00000159114.1, intron 2 of 2)	1	85088407	85109853	21447	2	381287	ENSMUST00000160792.7	-33886	ENSMUSG00000089844	A530032D15Rik	RIKEN cDNA A530032D15Rik gene
257	chr1	85231294	85231502	209	*	lsd1_new3_peak_257	57	.	3.36349	5.75614	1.62542	75	Intron (ENSMUST00000159114.1/ENSMUST00000159114.1, intron 2 of 2)	1	85241286	85254548	13263	2	620078	ENSMUST00000161685.7	23046	ENSMUSG00000052477	C130026I21Rik	RIKEN cDNA C130026I21 gene
258	chr1	85250690	85250889	200	*	lsd1_new3_peak_258	40	.	2.61605	4.06895	0.411629	64	Intron (ENSMUST00000162347.1/ENSMUST00000162347.1, intron 1 of 1)	1	85241286	85254548	13263	2	620078	ENSMUST00000161685.7	3659	ENSMUSG00000052477	C130026I21Rik	RIKEN cDNA C130026I21 gene
259	chr1	85269618	85269819	202	*	lsd1_new3_peak_259	58	.	3.0931	5.83711	1.69846	78	Promoter (<=1kb)	1	85245640	85270143	24504	2	620078	ENSMUST00000159582.7	324	ENSMUSG00000052477	C130026I21Rik	RIKEN cDNA C130026I21 gene
260	chr1	85468330	85468548	219	*	lsd1_new3_peak_260	45	.	3.9765	4.58742	0.752952	151	Distal Intergenic	1	85579357	85584278	4922	2	109032	ENSMUST00000186740.1	115730	ENSMUSG00000070034	Sp110	Sp110 nuclear body protein
261	chr1	85555278	85555522	245	*	lsd1_new3_peak_261	35	.	2.64065	3.5627	0.114658	53	Distal Intergenic	1	85579357	85584278	4922	2	109032	ENSMUST00000186740.1	28756	ENSMUSG00000070034	Sp110	Sp110 nuclear body protein
262	chr1	85557538	85557803	266	*	lsd1_new3_peak_262	43	.	3.46238	4.33257	0.550168	239	Distal Intergenic	1	85579357	85584278	4922	2	109032	ENSMUST00000186740.1	26475	ENSMUSG00000070034	Sp110	Sp110 nuclear body protein
263	chr1	85584129	85584405	277	*	lsd1_new3_peak_263	24	.	2.06301	2.41627	0	129	Promoter (<=1kb)	1	85579357	85584278	4922	2	109032	ENSMUST00000186740.1	0	ENSMUSG00000070034	Sp110	Sp110 nuclear body protein
264	chr1	85793894	85794192	299	*	lsd1_new3_peak_264	55	.	4.62484	5.53398	1.43924	150	Promoter (<=1kb)	1	85794468	85837318	42851	1	12283	ENSMUST00000130754.7	-276	ENSMUSG00000036707	Cab39	calcium binding protein 39
265	chr1	86303214	86303627	414	*	lsd1_new3_peak_265	25	.	2.26517	2.54672	0	129	Promoter (<=1kb)	1	86303234	86307305	4072	1	227327	ENSMUST00000113306.3	0	ENSMUSG00000079445	B3gnt7	UDP-GlcNAc:betaGal beta-1,3-N-acetylglucosaminyltransferase 7
266	chr1	86309268	86309689	422	*	lsd1_new3_peak_266	73	.	5.24345	7.35212	2.90385	188	Distal Intergenic	1	86303195	86304059	865	2	102635143	ENSMUST00000187004.1	-5209	NA	Gm28626	predicted gene 28626
267	chr1	86311383	86311658	276	*	lsd1_new3_peak_267	23	.	2.52366	2.34354	0	157	Distal Intergenic	1	86303195	86304059	865	2	102635143	ENSMUST00000187004.1	-7324	NA	Gm28626	predicted gene 28626
268	chr1	86647364	86647917	554	*	lsd1_new3_peak_268	36	.	3.44136	3.60013	0.120466	498	Distal Intergenic	1	86666291	86670571	4281	2	18159	ENSMUST00000027449.5	22654	ENSMUSG00000026241	Nppc	natriuretic peptide type C
269	chr1	86668207	86668406	200	*	lsd1_new3_peak_269	31	.	3.34916	3.10483	0	66	Promoter (2-3kb)	1	86666291	86670571	4281	2	18159	ENSMUST00000027449.5	2165	ENSMUSG00000026241	Nppc	natriuretic peptide type C
270	chr1	87139030	87139658	629	*	lsd1_new3_peak_270	75	.	4.71399	7.53305	3.05721	253	Distal Intergenic	1	87147882	87148916	1035	2	13599	ENSMUST00000162015.1	9258	ENSMUSG00000026247	Ecel1	endothelin converting enzyme-like 1
271	chr1	87196934	87197193	260	*	lsd1_new3_peak_271	43	.	4.07339	4.30126	0.536223	157	Intron (ENSMUST00000073252.8/11447, intron 9 of 11)	1	87190844	87200069	9226	1	11447	ENSMUST00000186373.1	6090	ENSMUSG00000026251	Chrnd	cholinergic receptor, nicotinic, delta polypeptide
272	chr1	87242104	87242342	239	*	lsd1_new3_peak_272	40	.	3.7855	4.07966	0.411629	134	Distal Intergenic	1	87264363	87310836	46474	1	98363	ENSMUST00000118687.7	-22021	ENSMUSG00000026255	Efhd1	EF hand domain containing 1
273	chr1	87509232	87509431	200	*	lsd1_new3_peak_273	32	.	3.31614	3.22608	0	157	Promoter (<=1kb)	1	87509889	87596670	86782	1	23956	ENSMUST00000166055.7	-458	ENSMUSG00000079434	Neu2	neuraminidase 2
274	chr1	88263865	88264124	260	*	lsd1_new3_peak_274	33	.	3.08323	3.31361	0	189	3' UTR	1	88266349	88269392	3044	2	381280	ENSMUST00000127446.1	5268	ENSMUSG00000044783	Hjurp	Holliday junction recognition protein
275	chr1	88279089	88279409	321	*	lsd1_new3_peak_275	32	.	3.03918	3.25063	0	84	Promoter (1-2kb)	1	88277661	88308073	30413	1	171382	ENSMUST00000148138.7	1428	ENSMUSG00000036251	Trpm8	transient receptor potential cation channel, subfamily M, member 8
276	chr1	88304924	88305271	348	*	lsd1_new3_peak_276	34	.	3.32061	3.43376	0.00304951	330	Promoter (1-2kb)	1	88306759	88389293	82535	1	171382	ENSMUST00000040210.13	-1488	ENSMUSG00000036251	Trpm8	transient receptor potential cation channel, subfamily M, member 8
277	chr1	88456820	88457019	200	*	lsd1_new3_peak_277	46	.	4.15989	4.61549	0.776879	143	Intron (ENSMUST00000190783.1/ENSMUST00000190783.1, intron 1 of 2)	1	88407406	88426432	19027	1	75396	ENSMUST00000189225.1	49414	ENSMUSG00000026295	Spp2	secreted phosphoprotein 2
278	chr1	88466680	88466909	230	*	lsd1_new3_peak_278	40	.	3.7855	4.07966	0.411629	186	Distal Intergenic	1	88499871	88510066	10196	2	14659	ENSMUST00000067625.8	43157	ENSMUSG00000062310	Glrp1	glutamine repeat protein 1
279	chr1	88622783	88622982	200	*	lsd1_new3_peak_279	20	.	2.61256	2.00577	0	25	Distal Intergenic	1	88551517	88562167	10651	1	100503197	ENSMUST00000189394.1	71266	ENSMUSG00000100798	Gm19589	predicted gene, 19589
280	chr1	88957488	88957687	200	*	lsd1_new3_peak_280	42	.	4.04407	4.25709	0.536223	69	Distal Intergenic	1	89016113	89022210	6098	1	73475	ENSMUST00000186180.1	-58426	ENSMUSG00000099378	1700067G17Rik	RIKEN cDNA 1700067G17 gene
281	chr1	89200042	89200335	294	*	lsd1_new3_peak_281	24	.	2.84678	2.43654	0	115	Distal Intergenic	1	89070453	89112860	42408	1	98402	ENSMUST00000123745.1	129589	ENSMUSG00000036206	Sh3bp4	SH3-domain binding protein 4
282	chr1	89870484	89870993	510	*	lsd1_new3_peak_282	141	.	8.11877	14.1781	8.91839	308	Intron (ENSMUST00000027521.14/347722, intron 16 of 17)	1	89927956	89931179	3224	2	14472	ENSMUST00000036954.8	60186	ENSMUSG00000034486	Gbx2	gastrulation brain homeobox 2
283	chr1	89895544	89895805	262	*	lsd1_new3_peak_283	46	.	4.20611	4.68305	0.825287	111	3' UTR	1	89927956	89931179	3224	2	14472	ENSMUST00000036954.8	35374	ENSMUSG00000034486	Gbx2	gastrulation brain homeobox 2
284	chr1	90332882	90333081	200	*	lsd1_new3_peak_284	33	.	3.49686	3.3143	0	161	Distal Intergenic	1	90204006	90213833	9828	1	12778	ENSMUST00000159654.1	128876	ENSMUSG00000044337	Ackr3	atypical chemokine receptor 3
285	chr1	90493553	90493904	352	*	lsd1_new3_peak_285	24	.	2.84678	2.43654	0	0	Distal Intergenic	1	90602981	90613341	10361	1	108679	ENSMUST00000036153.11	-109077	ENSMUSG00000034432	Cops8	COP9 signalosome subunit 8
286	chr1	90519475	90519792	318	*	lsd1_new3_peak_286	49	.	4.25485	4.98931	1.02556	152	Distal Intergenic	1	90602981	90613341	10361	1	108679	ENSMUST00000036153.11	-83189	ENSMUSG00000034432	Cops8	COP9 signalosome subunit 8
287	chr1	90623392	90623591	200	*	lsd1_new3_peak_287	28	.	3.01467	2.82384	0	51	Distal Intergenic	1	90611580	90612622	1043	1	108679	ENSMUST00000186882.1	11812	ENSMUSG00000034432	Cops8	COP9 signalosome subunit 8
288	chr1	91357122	91357321	200	*	lsd1_new3_peak_288	24	.	2.92032	2.40372	0	78	Intron (ENSMUST00000027533.8/70788, intron 3 of 7)	1	91351016	91362416	11401	1	70788	ENSMUST00000027533.8	6106	ENSMUSG00000026308	Klhl30	kelch-like 30
289	chr1	91537758	91537957	200	*	lsd1_new3_peak_289	32	.	3.31614	3.22608	0	150	Promoter (2-3kb)	1	91540544	91556088	15545	1	65247	ENSMUST00000086843.10	-2587	ENSMUSG00000026311	Asb1	ankyrin repeat and SOCS box-containing 1
290	chr1	91719464	91719686	223	*	lsd1_new3_peak_290	33	.	3.49686	3.3143	0	126	Distal Intergenic	1	91801461	91848028	46568	1	13345	ENSMUST00000007949.3	-81775	ENSMUSG00000007805	Twist2	twist basic helix-loop-helix transcription factor 2
291	chr1	91993157	91993428	272	*	lsd1_new3_peak_291	37	.	3.6846	3.73437	0.197764	132	Intron (ENSMUST00000097644.8/208727, intron 7 of 26)	1	91932958	92006855	73898	2	208727	ENSMUST00000189303.6	13427	ENSMUSG00000026313	Hdac4	histone deacetylase 4
292	chr1	92527283	92527528	246	*	lsd1_new3_peak_292	33	.	2.95263	3.32835	0	106	Distal Intergenic	1	92506366	92518661	12296	2	259041	ENSMUST00000062353.11	-8622	ENSMUSG00000042849	Olfr1414	olfactory receptor 1414
293	chr1	93101319	93101518	200	*	lsd1_new3_peak_293	24	.	2.76345	2.49469	0	2	Promoter (<=1kb)	1	93015464	93101822	86359	2	16560	ENSMUST00000171796.7	304	ENSMUSG00000014602	Kif1a	kinesin family member 1A
294	chr1	93230703	93230902	200	*	lsd1_new3_peak_294	37	.	3726	3.79301	0.2481	133	3' UTR	1	93235841	93301065	65225	1	208777	ENSMUST00000062202.13	-4939	ENSMUSG00000047793	Sned1	sushi, nidogen and EGF-like domains 1
295	chr1	93393918	93394117	200	*	lsd1_new3_peak_295	37	.	3.6846	3.73437	0.197764	112	Intron (ENSMUST00000058682.10/404545, intron 11 of 23)	1	93401861	93403570	1710	1	404545	ENSMUST00000190340.1	-7744	ENSMUSG00000034107	Ano7	anoctamin 7
296	chr1	93479046	93479245	200	*	lsd1_new3_peak_296	21	.	2.58798	2.11093	0	84	Promoter (<=1kb)	1	93479059	93500503	21445	1	18000	ENSMUST00000129211.7	0	ENSMUSG00000026276	Septin2	septin 2
297	chr1	93571549	93571748	200	*	lsd1_new3_peak_297	40	.	3.7855	4.07966	0.411629	171	Intron (ENSMUST00000120301.7/227377, intron 8 of 26)	1	93622359	93625361	3003	2	59041	ENSMUST00000154008.7	53613	ENSMUSG00000026277	Stk25	serine/threonine kinase 25 (yeast)
298	chr1	94101112	94101405	294	*	lsd1_new3_peak_298	24	.	2.84678	2.43654	0	162	Distal Intergenic	1	94038305	94052553	14249	2	18566	ENSMUST00000027507.7	-48559	ENSMUSG00000026285	Pdcd1	programmed cell death 1
299	chr1	94271558	94271834	277	*	lsd1_new3_peak_299	33	.	3.49686	3.3143	0	221	Distal Intergenic	1	94038305	94052553	14249	2	18566	ENSMUST00000027507.7	-219005	ENSMUSG00000026285	Pdcd1	programmed cell death 1
300	chr1	94729265	94729482	218	*	lsd1_new3_peak_300	74	.	5.11023	7.48576	3.02385	158	Distal Intergenic	1	94797083	94802452	5370	1	74689	ENSMUST00000190754.1	-67601	ENSMUSG00000100518	4930440C22Rik	RIKEN cDNA 4930440C22 gene
301	chr1	95122344	95122545	202	*	lsd1_new3_peak_301	76	.	5803	7.62173	3.1161	32	Distal Intergenic	1	95313623	95335284	21662	1	67698	ENSMUST00000059975.7	-191078	ENSMUSG00000051185	Fam174a	family with sequence similarity 174, member A
302	chr1	95500739	95500938	200	*	lsd1_new3_peak_302	32	.	3.31614	3.22608	0	59	Distal Intergenic	1	95618551	95667535	48985	2	20452	ENSMUST00000189556.1	166597	ENSMUSG00000040710	St8sia4	ST8 alpha-N-acetyl-neuraminide alpha-2,8-sialyltransferase 4
303	chr1	96968828	96969046	219	*	lsd1_new3_peak_303	29	.	2.83657	2.9599	0	73	Intron (ENSMUST00000167383.7/67854, intron 4 of 14)	1	96921918	96997237	75320	2	67854	ENSMUST00000178359.2	28191	ENSMUSG00000045463	Slco6b1	solute carrier organic anion transporter family, member 6b1
304	chr1	98603051	98603336	286	*	lsd1_new3_peak_304	79	.	5.83547	7.94583	3.40534	147	Intron (ENSMUST00000191409.6/ENSMUST00000191409.6, intron 2 of 4)	1	98499889	98509383	9495	1	70866	ENSMUST00000162782.1	103162	ENSMUSG00000026336	Slco6d1	solute carrier organic anion transporter family, member 6d1
305	chr1	101098659	101098858	200	*	lsd1_new3_peak_305	24	.	2.92032	2.40372	0	6	Distal Intergenic	1	101155809	101175202	19394	1	100504525	ENSMUST00000187932.1	-56951	ENSMUSG00000100684	Gm20268	predicted gene, 20268
306	chr1	103117162	103117616	455	*	lsd1_new3_peak_306	40	.	3.7855	4.07966	0.411629	441	Distal Intergenic	1	104768529	104995481	226953	1	23836	ENSMUST00000062528.8	-1650913	ENSMUSG00000050840	Cdh20	cadherin 20
307	chr1	103746837	103747036	200	*	lsd1_new3_peak_307	43	.	4.07339	4.30126	0.536223	109	Distal Intergenic	1	104768529	104995481	226953	1	23836	ENSMUST00000062528.8	-1021493	ENSMUSG00000050840	Cdh20	cadherin 20
308	chr1	104135917	104136304	388	*	lsd1_new3_peak_308	24	.	2.92032	2.40372	0	193	Distal Intergenic	1	104768529	104995481	226953	1	23836	ENSMUST00000062528.8	-632225	ENSMUSG00000050840	Cdh20	cadherin 20
309	chr1	104222807	104223142	336	*	lsd1_new3_peak_309	33	.	3.49686	3.3143	0	28	Distal Intergenic	1	104768529	104995481	226953	1	23836	ENSMUST00000062528.8	-545387	ENSMUSG00000050840	Cdh20	cadherin 20
310	chr1	105227085	105227431	347	*	lsd1_new3_peak_310	40	.	3.7855	4.07966	0.411629	69	Distal Intergenic	1	105356007	105361630	5624	1	100504568	ENSMUST00000181383.2	-128576	ENSMUSG00000097482	Gm17634	predicted gene, 17634
311	chr1	105875106	105875305	200	*	lsd1_new3_peak_311	43	.	4.07339	4.30126	0.536223	87	Distal Intergenic	1	105819870	105825401	5532	1	21934	ENSMUST00000187658.1	55236	ENSMUSG00000026321	Tnfrsf11a	tumor necrosis factor receptor superfamily, member 11a, NFKB activator
312	chr1	106168186	106168459	274	*	lsd1_new3_peak_312	33	.	3.49686	3.3143	0	155	Intron (ENSMUST00000190105.1/626049, intron 1 of 2)	1	106152625	106171524	18900	2	626049	ENSMUST00000190105.1	3065	ENSMUSG00000101583	Gm20753	predicted gene, 20753
313	chr1	106172517	106172781	265	*	lsd1_new3_peak_313	49	.	4.25485	4.98931	1.02556	143	Promoter (<=1kb)	1	106171752	106394250	222499	1	98432	ENSMUST00000061047.6	765	ENSMUSG00000044340	Phlpp1	PH domain and leucine rich repeat protein phosphatase 1
314	chr1	106713970	106714403	434	*	lsd1_new3_peak_314	33	.	3.49686	3.3143	0	134	Promoter (<=1kb)	1	106538178	106714274	176097	2	12043	ENSMUST00000112751.1	0	ENSMUSG00000057329	Bcl2	B cell leukemia/lymphoma 2
315	chr1	106855078	106855384	307	*	lsd1_new3_peak_315	65	.	4.7191	6.54845	2.23664	109	Distal Intergenic	1	106861173	106883348	22176	1	20724	ENSMUST00000086701.12	-5789	ENSMUSG00000067006	Serpinb5	serine (or cysteine) peptidase inhibitor, clade B, member 5
316	chr1	107537374	107537698	325	*	lsd1_new3_peak_316	33	.	3.49686	3.3143	0	184	Intron (ENSMUST00000182198.7/241197, intron 3 of 6)	1	107532371	107547072	14702	1	241197	ENSMUST00000194951.1	5003	ENSMUSG00000092572	Serpinb10	serine (or cysteine) peptidase inhibitor, clade B (ovalbumin), member 10
317	chr1	107823659	107823871	213	*	lsd1_new3_peak_317	92	.	6.00149	9.24741	4.52137	124	Distal Intergenic	1	107917259	107950934	33676	1	319596	ENSMUST00000189845.6	-93388	ENSMUSG00000100457	D830032E09Rik	RIKEN cDNA D830032E09 gene
318	chr1	108023895	108024152	258	*	lsd1_new3_peak_318	53	.	4.64993	5.35341	1.27847	168	Intron (ENSMUST00000189497.1/319596, intron 3 of 3)	1	107936709	108028337	91629	1	319596	ENSMUST00000189497.1	87186	ENSMUSG00000100457	D830032E09Rik	RIKEN cDNA D830032E09 gene
319	chr1	108328149	108328451	303	*	lsd1_new3_peak_319	43	.	4.07339	4.30126	0.536223	196	Distal Intergenic	1	107936709	108028337	91629	1	319596	ENSMUST00000189497.1	391440	ENSMUSG00000100457	D830032E09Rik	RIKEN cDNA D830032E09 gene
320	chr1	108611416	108611615	200	*	lsd1_new3_peak_320	33	.	3.49686	3.3143	0	104	Distal Intergenic	1	107936709	108028337	91629	1	319596	ENSMUST00000189497.1	674707	ENSMUSG00000100457	D830032E09Rik	RIKEN cDNA D830032E09 gene
321	chr1	108733383	108733709	327	*	lsd1_new3_peak_321	89	.	6.29213	8.98481	4.3038	127	Distal Intergenic	1	107936709	108028337	91629	1	319596	ENSMUST00000189497.1	796674	ENSMUSG00000100457	D830032E09Rik	RIKEN cDNA D830032E09 gene
322	chr1	109132649	109132882	234	*	lsd1_new3_peak_322	40	.	3.7855	4.07966	0.411629	113	Distal Intergenic	1	109982431	109995955	13525	1	241201	ENSMUST00000137092.7	-849549	ENSMUSG00000026312	Cdh7	cadherin 7, type 2
323	chr1	109619451	109619650	200	*	lsd1_new3_peak_323	33	.	3.49686	3.3143	0	31	Distal Intergenic	1	109982431	109995955	13525	1	241201	ENSMUST00000137092.7	-362781	ENSMUSG00000026312	Cdh7	cadherin 7, type 2
324	chr1	110330023	110330370	348	*	lsd1_new3_peak_324	32	.	3.31614	3.22608	0	160	Distal Intergenic	1	110099295	110138058	38764	1	241201	ENSMUST00000134301.1	230728	ENSMUSG00000026312	Cdh7	cadherin 7, type 2
325	chr1	110941858	110942210	353	*	lsd1_new3_peak_325	43	.	4.07339	4.30126	0.536223	188	Intron (ENSMUST00000094626.4/227485, intron 3 of 11)	1	110888326	110977363	89038	2	227485	ENSMUST00000094626.4	35153	ENSMUSG00000047216	Cdh19	cadherin 19, type 2
326	chr1	111254136	111254392	257	*	lsd1_new3_peak_326	28	.	3.16309	2.85038	0	97	Distal Intergenic	1	110950353	110977584	27232	2	227485	ENSMUST00000187555.1	-276552	ENSMUSG00000047216	Cdh19	cadherin 19, type 2
327	chr1	111259644	111259843	200	*	lsd1_new3_peak_327	40	.	3.7855	4.07966	0.411629	72	Distal Intergenic	1	110950353	110977584	27232	2	227485	ENSMUST00000187555.1	-282060	ENSMUSG00000047216	Cdh19	cadherin 19, type 2
328	chr1	112838329	112838675	347	*	lsd1_new3_peak_328	29	.	2.83657	2.9599	0	93	Distal Intergenic	1	111858706	111864918	6213	2	319901	ENSMUST00000035462.6	-973411	ENSMUSG00000038702	Dsel	dermatan sulfate epimerase-like
329	chr1	112929805	112930046	242	*	lsd1_new3_peak_329	53	.	4.64993	5.35341	1.27847	157	Distal Intergenic	1	111858706	111864918	6213	2	319901	ENSMUST00000035462.6	-1064887	ENSMUSG00000038702	Dsel	dermatan sulfate epimerase-like
330	chr1	112930616	112930917	302	*	lsd1_new3_peak_330	53	.	4.64993	5.35341	1.27847	145	Distal Intergenic	1	111858706	111864918	6213	2	319901	ENSMUST00000035462.6	-1065698	ENSMUSG00000038702	Dsel	dermatan sulfate epimerase-like
331	chr1	113021918	113022117	200	*	lsd1_new3_peak_331	24	.	2.84678	2.43654	0	15	Distal Intergenic	1	111858706	111864918	6213	2	319901	ENSMUST00000035462.6	-1157000	ENSMUSG00000038702	Dsel	dermatan sulfate epimerase-like
332	chr1	114394007	114394206	200	*	lsd1_new3_peak_332	43	.	4.07339	4.30126	0.536223	160	Distal Intergenic	1	115684756	116587323	902568	1	636808	ENSMUST00000043725.8	-1290550	ENSMUSG00000070695	Cntnap5a	contactin associated protein-like 5A
333	chr1	114628266	114628465	200	*	lsd1_new3_peak_333	32	.	3.47169	3.27808	0	70	Distal Intergenic	1	115684756	116587323	902568	1	636808	ENSMUST00000043725.8	-1056291	ENSMUSG00000070695	Cntnap5a	contactin associated protein-like 5A
334	chr1	114770753	114771102	350	*	lsd1_new3_peak_334	43	.	4.07339	4.30126	0.536223	151	Distal Intergenic	1	115684756	116587323	902568	1	636808	ENSMUST00000043725.8	-913654	ENSMUSG00000070695	Cntnap5a	contactin associated protein-like 5A
335	chr1	114808640	114809225	586	*	lsd1_new3_peak_335	63	.	5.12633	6.30299	2.04997	473	Distal Intergenic	1	115684756	116587323	902568	1	636808	ENSMUST00000043725.8	-875531	ENSMUSG00000070695	Cntnap5a	contactin associated protein-like 5A
336	chr1	116363010	116363280	271	*	lsd1_new3_peak_336	40	.	3.7855	4.07966	0.411629	102	Intron (ENSMUST00000043725.8/636808, intron 13 of 23)	1	115684756	116587323	902568	1	636808	ENSMUST00000043725.8	678254	ENSMUSG00000070695	Cntnap5a	contactin associated protein-like 5A
337	chr1	116652275	116652474	200	*	lsd1_new3_peak_337	41	.	3.94778	4.11382	0.43893	51	Distal Intergenic	1	115684756	116587323	902568	1	636808	ENSMUST00000043725.8	967519	ENSMUSG00000070695	Cntnap5a	contactin associated protein-like 5A
338	chr1	116653892	116654361	470	*	lsd1_new3_peak_338	76	.	5803	7.62173	3.1161	362	Distal Intergenic	1	115684756	116587323	902568	1	636808	ENSMUST00000043725.8	969136	ENSMUSG00000070695	Cntnap5a	contactin associated protein-like 5A
339	chr1	116861849	116862277	429	*	lsd1_new3_peak_339	35	.	2.83146	3.53412	0.0887249	160	Distal Intergenic	1	115684756	116587323	902568	1	636808	ENSMUST00000043725.8	1177093	ENSMUSG00000070695	Cntnap5a	contactin associated protein-like 5A
340	chr1	117166946	117167511	566	*	lsd1_new3_peak_340	79	.	5.66292	7.99793	3.41898	420	Distal Intergenic	1	118300889	118309986	9098	2	22099	ENSMUST00000188512.6	1142475	ENSMUSG00000026374	Tsn	translin
341	chr1	117254267	117255100	834	*	lsd1_new3_peak_341	79	.	5.66292	7.99793	3.41898	300	Distal Intergenic	1	118300889	118309986	9098	2	22099	ENSMUST00000188512.6	1054886	ENSMUSG00000026374	Tsn	translin
342	chr1	117486033	117486279	247	*	lsd1_new3_peak_342	79	.	5.66292	7.99793	3.41898	109	Distal Intergenic	1	118300889	118309986	9098	2	22099	ENSMUST00000188512.6	823707	ENSMUSG00000026374	Tsn	translin
343	chr1	118147044	118147405	362	*	lsd1_new3_peak_343	32	.	2.42259	3.2932	0	253	Distal Intergenic	1	118300889	118309986	9098	2	22099	ENSMUST00000188512.6	162581	ENSMUSG00000026374	Tsn	translin
344	chr1	118237629	118237986	358	*	lsd1_new3_peak_344	29	.	3.23498	2.94757	0	192	Distal Intergenic	1	118300889	118309986	9098	2	22099	ENSMUST00000188512.6	72000	ENSMUSG00000026374	Tsn	translin
345	chr1	118625479	118625808	330	*	lsd1_new3_peak_345	77	.	5.07818	7.78335	3.26164	133	Promoter (2-3kb)	1	118627945	118637766	9822	1	81879	ENSMUST00000190652.1	-2137	ENSMUSG00000026380	Tfcp2l1	transcription factor CP2-like 1
346	chr1	118642382	118642965	584	*	lsd1_new3_peak_346	36	.	3.14947	3.62443	0.124901	429	Intron (ENSMUST00000027629.9/81879, intron 2 of 14)	1	118627946	118685168	57223	1	81879	ENSMUST00000027629.9	14436	ENSMUSG00000026380	Tfcp2l1	transcription factor CP2-like 1
347	chr1	119049071	119049309	239	*	lsd1_new3_peak_347	77	.	5.28645	7.7606	3.24199	119	Intron (ENSMUST00000062483.14/14633, intron 1 of 13)	1	118848460	119053339	204880	2	14633	ENSMUST00000159839.7	4030	ENSMUSG00000048402	Gli2	GLI-Kruppel family member GLI2
348	chr1	119075484	119076215	732	*	lsd1_new3_peak_348	43	.	3.46238	4.33257	0.550168	605	Distal Intergenic	1	118834132	119053619	219488	2	14633	ENSMUST00000062483.14	-21865	ENSMUSG00000048402	Gli2	GLI-Kruppel family member GLI2
349	chr1	119120025	119120404	380	*	lsd1_new3_peak_349	36	.	3.14947	3.62443	0.124901	260	Distal Intergenic	1	118834132	119053619	219488	2	14633	ENSMUST00000062483.14	-66406	ENSMUSG00000048402	Gli2	GLI-Kruppel family member GLI2
350	chr1	119166576	119166778	203	*	lsd1_new3_peak_350	40	.	3.7855	4.07966	0.411629	53	Distal Intergenic	1	118834132	119053619	219488	2	14633	ENSMUST00000062483.14	-112957	ENSMUSG00000048402	Gli2	GLI-Kruppel family member GLI2
351	chr1	119305254	119305838	585	*	lsd1_new3_peak_351	125	.	7.28155	12.5432	7.46648	99	Exon (ENSMUST00000189894.1/ENSMUST00000189894.1, exon 4 of 4)	1	119415465	119422248	6784	2	16324	ENSMUST00000038765.5	116410	ENSMUSG00000037035	Inhbb	inhibin beta-B
352	chr1	119398719	119399192	474	*	lsd1_new3_peak_352	79	.	5.42679	7.97917	3.41898	123	Distal Intergenic	1	119415465	119422248	6784	2	16324	ENSMUST00000038765.5	23056	ENSMUSG00000037035	Inhbb	inhibin beta-B
353	chr1	119413241	119413440	200	*	lsd1_new3_peak_353	39	.	3.67524	3.92497	0.35917	116	Distal Intergenic	1	119415465	119422248	6784	2	16324	ENSMUST00000038765.5	8808	ENSMUSG00000037035	Inhbb	inhibin beta-B
354	chr1	119417796	119418119	324	*	lsd1_new3_peak_354	44	.	3.86805	4.43205	0.613111	197	Exon (ENSMUST00000038765.5/16324, exon 2 of 2)	1	119415465	119422248	6784	2	16324	ENSMUST00000038765.5	4129	ENSMUSG00000037035	Inhbb	inhibin beta-B
355	chr1	119442838	119443149	312	*	lsd1_new3_peak_355	53	.	4.33414	5.37144	1.29476	193	Distal Intergenic	1	119415465	119422248	6784	2	16324	ENSMUST00000038765.5	-20590	ENSMUSG00000037035	Inhbb	inhibin beta-B
356	chr1	119504404	119504628	225	*	lsd1_new3_peak_356	36	.	3.14947	3.62443	0.124901	173	Promoter (<=1kb)	1	119470305	119504794	34490	2	64143	ENSMUST00000004565.14	166	ENSMUSG00000004451	Ralb	v-ral simian leukemia viral oncogene B
357	chr1	119854996	119855218	223	*	lsd1_new3_peak_357	36	.	3.44136	3.60013	0.120466	181	Distal Intergenic	1	119652467	119837613	185147	2	19258	ENSMUST00000064091.11	-17383	ENSMUSG00000026384	Ptpn4	protein tyrosine phosphatase, non-receptor type 4
358	chr1	120172189	120172528	340	*	lsd1_new3_peak_358	33	.	3.49686	3.3143	0	184	Intron (ENSMUST00000027637.12/73103, intron 4 of 4)	1	120160480	120173566	13087	1	73103	ENSMUST00000128578.1	11709	ENSMUSG00000026388	3110009E18Rik	RIKEN cDNA 3110009E18 gene
359	chr1	120994231	120994430	200	*	lsd1_new3_peak_359	40	.	3.7855	4.07966	0.411629	106	Distal Intergenic	1	121087405	121120956	33552	1	98452	ENSMUST00000181433.7	-92975	ENSMUSG00000097881	Celrr	cerebellum expressed regulatory RNA
360	chr1	121087261	121087616	356	*	lsd1_new3_peak_360	32	.	3.31614	3.22608	0	169	Promoter (<=1kb)	1	121087405	121120956	33552	1	98452	ENSMUST00000181433.7	0	ENSMUSG00000097881	Celrr	cerebellum expressed regulatory RNA
361	chr1	122626383	122626582	200	*	lsd1_new3_peak_361	33	.	3.49686	3.3143	0	48	Distal Intergenic	1	122205145	122252180	47036	1	102638832	ENSMUST00000185679.1	421238	ENSMUSG00000099960	Gm28590	predicted gene 28590
362	chr1	123975117	123975316	200	*	lsd1_new3_peak_362	33	.	3.49686	3.3143	0	13	Intron (ENSMUST00000112606.7/269109, intron 1 of 25)	1	123332142	124045163	713022	2	269109	ENSMUST00000112603.3	69847	ENSMUSG00000036815	Dpp10	dipeptidylpeptidase 10
363	chr1	124802802	124803096	295	*	lsd1_new3_peak_363	24	.	2.92032	2.40372	0	181	Intron (ENSMUST00000239072.1/269109, intron 1 of 25)	1	123332142	124846039	1513898	2	269109	ENSMUST00000239072.1	42943	ENSMUSG00000036815	Dpp10	dipeptidylpeptidase 10
364	chr1	125379247	125379446	200	*	lsd1_new3_peak_364	33	.	3.49686	3.3143	0	59	Distal Intergenic	1	125393484	125397612	4129	2	74117	ENSMUST00000186008.6	18166	ENSMUSG00000026341	Actr3	ARP3 actin-related protein 3
365	chr1	125687982	125688345	364	*	lsd1_new3_peak_365	63	.	5.12633	6.30299	2.04997	175	Intron (ENSMUST00000027581.6/71111, intron 1 of 1)	1	125676995	125873862	196868	1	71111	ENSMUST00000027581.6	10987	ENSMUSG00000026343	Gpr39	G protein-coupled receptor 39
366	chr1	126237546	126237745	200	*	lsd1_new3_peak_366	33	.	3.49686	3.3143	0	109	Intron (ENSMUST00000161954.7/210356, intron 4 of 14)	1	126027877	126035125	7249	2	210356	ENSMUST00000159934.1	-202421	ENSMUSG00000049690	Nckap5	NCK-associated protein 5
367	chr1	126773476	126773749	274	*	lsd1_new3_peak_367	36	.	3.14947	3.62443	0.124901	78	Intron (ENSMUST00000094609.9/210356, intron 1 of 12)	1	126258401	126738202	479802	2	210356	ENSMUST00000160693.1	-35274	ENSMUSG00000049690	Nckap5	NCK-associated protein 5
368	chr1	126828879	126829078	200	*	lsd1_new3_peak_368	33	.	3.49686	3.3143	0	166	Promoter (1-2kb)	1	126527540	126830481	302942	2	210356	ENSMUST00000162647.1	1403	ENSMUSG00000049690	Nckap5	NCK-associated protein 5
369	chr1	127242533	127242732	200	*	lsd1_new3_peak_369	39	.	3.85598	3.97957	0.392316	163	Exon (ENSMUST00000191635.1/ENSMUST00000191635.1, exon 1 of 1)	1	127205028	127398792	193765	1	107895	ENSMUST00000190921.1	37505	ENSMUSG00000036155	Mgat5	mannoside acetylglucosaminyltransferase 5
370	chr1	127420878	127421077	200	*	lsd1_new3_peak_370	43	.	4.07339	4.30126	0.536223	136	Intron (ENSMUST00000038361.10/107895, intron 12 of 17)	1	127491361	127500344	8984	2	72160	ENSMUST00000160111.7	79267	ENSMUSG00000026347	Tmem163	transmembrane protein 163
371	chr1	127563758	127564256	499	*	lsd1_new3_peak_371	35	.	3.56574	3.56791	0.11506	5	Intron (ENSMUST00000027585.13/72160, intron 2 of 8)	1	127491545	127537430	45886	2	72160	ENSMUST00000162406.1	-26328	ENSMUSG00000026347	Tmem163	transmembrane protein 163
372	chr1	127880651	127880929	279	*	lsd1_new3_peak_372	23	.	2.52366	2.34354	0	98	Intron (ENSMUST00000037649.5/226407, intron 3 of 23)	1	127868812	127942610	73799	1	226407	ENSMUST00000212506.1	11839	ENSMUSG00000036104	Rab3gap1	RAB3 GTPase activating protein subunit 1
373	chr1	127896200	127896646	447	*	lsd1_new3_peak_373	33	.	3.49686	3.3143	0	129	Intron (ENSMUST00000037649.5/226407, intron 5 of 23)	1	127900913	127905934	5022	1	226407	ENSMUST00000150945.1	-4267	ENSMUSG00000036104	Rab3gap1	RAB3 GTPase activating protein subunit 1
374	chr1	127937186	127937427	242	*	lsd1_new3_peak_374	32	.	3.31614	3.22608	0	68	Promoter (<=1kb)	1	127938205	127942911	4707	1	226407	ENSMUST00000131884.1	-778	ENSMUSG00000036104	Rab3gap1	RAB3 GTPase activating protein subunit 1
375	chr1	128392376	128392646	271	*	lsd1_new3_peak_375	29	.	3.27216	2.99838	0	181	Intron (ENSMUST00000027602.14/226414, intron 4 of 15)	1	128374891	128379487	4597	2	226414	ENSMUST00000186398.1	-12889	ENSMUSG00000026356	Dars	aspartyl-tRNA synthetase
376	chr1	128890749	128891093	345	*	lsd1_new3_peak_376	40	.	3.7855	4.07966	0.411629	71	Distal Intergenic	1	128589099	128592293	3195	2	12767	ENSMUST00000142893.1	-298456	ENSMUSG00000045382	Cxcr4	chemokine (C-X-C motif) receptor 4
377	chr1	129090753	129091068	316	*	lsd1_new3_peak_377	69	.	5.19356	6.95302	2.54364	164	Distal Intergenic	1	129273302	129431058	157757	1	210417	ENSMUST00000148051.1	-182234	ENSMUSG00000042581	Thsd7b	thrombospondin, type I, domain containing 7B
378	chr1	129397566	129397864	299	*	lsd1_new3_peak_378	43	.	3.33113	4.36616	0.573455	56	Intron (ENSMUST00000148051.1/210417, intron 1 of 1)	1	129273485	129629012	355528	1	210417	ENSMUST00000140629.1	124081	ENSMUSG00000042581	Thsd7b	thrombospondin, type I, domain containing 7B
379	chr1	130491161	130491668	508	*	lsd1_new3_peak_379	32	.	3.31614	3.22608	0	125	Intron (ENSMUST00000125681.1/ENSMUST00000125681.1, intron 1 of 4)	1	130439027	130462744	23718	2	13136	ENSMUST00000027650.12	-28417	ENSMUSG00000026399	Cd55	CD55 molecule, decay accelerating factor for complement
380	chr1	130534342	130534738	397	*	lsd1_new3_peak_380	24	.	2.3621	2.41987	0	298	Intron (ENSMUST00000125681.1/ENSMUST00000125681.1, intron 3 of 4)	1	130439027	130462744	23718	2	13136	ENSMUST00000027650.12	-71598	ENSMUSG00000026399	Cd55	CD55 molecule, decay accelerating factor for complement
381	chr1	130585609	130585808	200	*	lsd1_new3_peak_381	43	.	4.07339	4.30126	0.536223	129	Intron (ENSMUST00000039862.10/22789, intron 8 of 11)	1	130576716	130629612	52897	2	22789	ENSMUST00000142416.1	43804	ENSMUSG00000042554	Zp3r	zona pellucida 3 receptor
382	chr1	130601251	130601528	278	*	lsd1_new3_peak_382	49	.	4.40174	4.97329	1.02556	144	Intron (ENSMUST00000039862.10/22789, intron 4 of 11)	1	130576716	130629612	52897	2	22789	ENSMUST00000142416.1	28084	ENSMUSG00000042554	Zp3r	zona pellucida 3 receptor
383	chr1	130774962	130775161	200	*	lsd1_new3_peak_383	43	.	4.07339	4.30126	0.536223	30	Intron (ENSMUST00000189150.1/433347, intron 2 of 3)	1	130766384	130784433	18050	1	433347	ENSMUST00000189150.1	8578	ENSMUSG00000100106	Gm28856	predicted gene 28856
384	chr1	131019679	131019977	299	*	lsd1_new3_peak_384	28	.	3.16309	2.85038	0	183	Promoter (<=1kb)	1	131019845	131024974	5130	1	16153	ENSMUST00000016673.5	0	ENSMUSG00000016529	Il10	interleukin 10
385	chr1	131858822	131859039	218	*	lsd1_new3_peak_385	29	.	3.27216	2.99838	0	172	Distal Intergenic	1	131867224	131872739	5516	1	226422	ENSMUST00000112386.7	-8185	ENSMUSG00000026433	Rab29	RAB29, member RAS oncogene family
386	chr1	131890282	131890701	420	*	lsd1_new3_peak_386	88	.	5.95367	8.80032	4.15438	286	Distal Intergenic	1	131910534	131932679	22146	1	98415	ENSMUST00000189946.6	-19833	ENSMUSG00000026434	Nucks1	nuclear casein kinase and cyclin-dependent kinase substrate 1
387	chr1	132195816	132196015	200	*	lsd1_new3_peak_387	20	.	2.56467	2.08205	0	41	Promoter (2-3kb)	1	132198088	132198184	97	1	723818	ENSMUST00000083501.1	-2073	ENSMUSG00000065435	Mir135b	microRNA 135b
388	chr1	132197579	132198047	469	*	lsd1_new3_peak_388	111	.	6.67287	11.1227	6.21655	198	Promoter (<=1kb)	1	132198088	132198184	97	1	723818	ENSMUST00000083501.1	-41	ENSMUSG00000065435	Mir135b	microRNA 135b
389	chr1	132323189	132323388	200	*	lsd1_new3_peak_389	36	.	3.44136	3.60013	0.120466	106	Intron (ENSMUST00000072177.13/74137, intron 1 of 7)	1	132327596	132330450	2855	1	74137	ENSMUST00000133246.1	-4208	ENSMUSG00000009772	Nuak2	NUAK family, SNF1-like kinase, 2
390	chr1	132380790	132380989	200	*	lsd1_new3_peak_390	43	.	4.07339	4.30126	0.536223	140	Exon (ENSMUST00000045473.15/68875, exon 2 of 5)	1	132356323	132390318	33996	2	68875	ENSMUST00000132435.1	9329	ENSMUSG00000042066	Tmcc2	transmembrane and coiled-coil domains 2
391	chr1	132542696	132543027	332	*	lsd1_new3_peak_391	49	.	4.25485	4.98931	1.02556	158	Promoter (<=1kb)	1	132511778	132542890	31113	2	21367	ENSMUST00000186487.6	0	ENSMUSG00000053024	Cntn2	contactin 2
392	chr1	132855041	132855335	295	*	lsd1_new3_peak_392	41	.	3.99535	4.18426	0.494178	155	Distal Intergenic	1	132880273	132940005	59733	1	16980	ENSMUST00000027706.3	-24938	ENSMUSG00000026443	Lrrn2	leucine rich repeat protein 2, neuronal
393	chr1	132878914	132879256	343	*	lsd1_new3_peak_393	23	.	2.52366	2.34354	0	17	Promoter (1-2kb)	1	132880273	132940005	59733	1	16980	ENSMUST00000027706.3	-1017	ENSMUSG00000026443	Lrrn2	leucine rich repeat protein 2, neuronal
394	chr1	133041282	133041673	392	*	lsd1_new3_peak_394	37	.	3.6846	3.73437	0.197764	26	Distal Intergenic	1	133045667	133067229	21563	1	240752	ENSMUST00000153707.7	-3994	ENSMUSG00000026447	Pik3c2b	phosphatidylinositol-4-phosphate 3-kinase catalytic subunit type 2 beta
395	chr1	133397375	133397947	573	*	lsd1_new3_peak_395	113	.	7.07099	11.3449	6.38046	433	Intron (ENSMUST00000153799.7/20668, intron 1 of 13)	1	133383651	133393270	9620	2	20668	ENSMUST00000094551.4	-4105	ENSMUSG00000070643	Sox13	SRY (sex determining region Y)-box 13
396	chr1	133434032	133434608	577	*	lsd1_new3_peak_396	32	.	3.15458	3.20599	0	461	Distal Intergenic	1	133382303	133424377	42075	2	20668	ENSMUST00000153799.7	-9655	ENSMUSG00000070643	Sox13	SRY (sex determining region Y)-box 13
397	chr1	133492869	133493301	433	*	lsd1_new3_peak_397	35	.	2.83146	3.53412	0.0887249	199	Distal Intergenic	1	133382303	133424377	42075	2	20668	ENSMUST00000153799.7	-68492	ENSMUSG00000070643	Sox13	SRY (sex determining region Y)-box 13
398	chr1	133650886	133651106	221	*	lsd1_new3_peak_398	32	.	3.31614	3.22608	0	31	Intron (ENSMUST00000191896.5/70579, intron 3 of 17)	1	133655879	133660885	5007	2	667118	ENSMUST00000190574.1	9779	ENSMUSG00000094410	Zbed6	zinc finger, BED type containing 6
399	chr1	133694530	133694765	236	*	lsd1_new3_peak_399	50	.	3.77528	5.08049	1.0942	165	Distal Intergenic	1	133679091	133690108	11018	2	240754	ENSMUST00000169295.7	-4422	ENSMUSG00000051998	Lax1	lymphocyte transmembrane adaptor 1
400	chr1	133763548	133763785	238	*	lsd1_new3_peak_400	46	.	4.20611	4.68305	0.825287	192	Intron (ENSMUST00000143567.7/381290, intron 1 of 20)	1	133702674	133753747	51074	2	381290	ENSMUST00000165602.8	-9801	ENSMUSG00000026463	Atp2b4	ATPase, Ca++ transporting, plasma membrane 4
401	chr1	133921918	133922117	200	*	lsd1_new3_peak_401	38	.	3.76834	3.85336	0.300404	73	Promoter (<=1kb)	1	133910304	133921414	11111	2	116847	ENSMUST00000048432.5	-504	ENSMUSG00000041577	Prelp	proline arginine-rich end leucine-rich repeat
402	chr1	134117958	134118157	200	*	lsd1_new3_peak_402	25	.	2.9654	2.58936	0	153	Intron (ENSMUST00000159963.7/71884, intron 1 of 11)	1	134111242	134151540	40299	1	71884	ENSMUST00000160060.7	6716	ENSMUSG00000026450	Chit1	chitinase 1 (chitotriosidase)
403	chr1	134189258	134189562	305	*	lsd1_new3_peak_403	40	.	3.7855	4.07966	0.411629	129	Promoter (<=1kb)	1	134189126	134190027	902	1	12654	ENSMUST00000134812.1	132	ENSMUSG00000064246	Chil1	chitinase-like 1
404	chr1	134370815	134371071	257	*	lsd1_new3_peak_404	51	.	4.50654	5.13201	1.13899	118	Distal Intergenic	1	134346097	134361979	15883	2	57439	ENSMUST00000049470.10	-8836	ENSMUSG00000042305	Tmem183a	transmembrane protein 183A
405	chr1	134384773	134385343	571	*	lsd1_new3_peak_405	36	.	3.14947	3.62443	0.124901	391	Promoter (<=1kb)	1	134385940	134390981	5042	1	240755	ENSMUST00000162187.1	-597	ENSMUSG00000050526	Mgat4f	MGAT4 family, member F
406	chr1	134399811	134400110	300	*	lsd1_new3_peak_406	62	.	4.72142	6.23946	1.99293	79	Distal Intergenic	1	134405559	134407990	2432	1	72017	ENSMUST00000186489.6	-5449	ENSMUSG00000026456	Cyb5r1	cytochrome b5 reductase 1
407	chr1	134500831	134501141	311	*	lsd1_new3_peak_407	84	.	5.0269	8.41215	3.79535	120	Intron (ENSMUST00000047978.8/98710, intron 1 of 1)	1	134494648	134508774	14127	1	98710	ENSMUST00000047978.8	6183	ENSMUSG00000042229	Rabif	RAB interacting factor
408	chr1	134535128	134535356	229	*	lsd1_new3_peak_408	75	.	4.71399	7.53305	3.05721	118	Distal Intergenic	1	134540955	134546950	5996	2	71001	ENSMUST00000185836.1	11594	ENSMUSG00000046367	Mgat4e	MGAT4 family, member E
409	chr1	134555648	134556036	389	*	lsd1_new3_peak_409	68	.	5.3081	6.83467	2.48015	267	Distal Intergenic	1	134560171	134635285	75115	1	75605	ENSMUST00000047714.13	-4135	ENSMUSG00000042207	Kdm5b	lysine (K)-specific demethylase 5B
410	chr1	134775128	134775403	276	*	lsd1_new3_peak_410	24	.	2.84678	2.43654	0	180	Intron (ENSMUST00000045665.12/329251, intron 21 of 23)	1	134760097	134803851	43755	2	329251	ENSMUST00000238280.1	28448	ENSMUSG00000073557	Ppp1r12b	protein phosphatase 1, regulatory subunit 12B
411	chr1	135046482	135046681	200	*	lsd1_new3_peak_411	33	.	3.49686	3.3143	0	72	Intron (ENSMUST00000044828.13/329252, intron 4 of 17)	1	135003250	135022091	18842	2	329252	ENSMUST00000139369.1	-24391	ENSMUSG00000042793	Lgr6	leucine-rich repeat-containing G protein-coupled receptor 6
412	chr1	135186023	135186355	333	*	lsd1_new3_peak_412	32	.	3.31614	3.22608	0	34	Distal Intergenic	1	135160234	135167681	7448	2	171469	ENSMUST00000027682.8	-18342	ENSMUSG00000026424	Gpr37l1	G protein-coupled receptor 37-like 1
413	chr1	135198971	135199498	528	*	lsd1_new3_peak_413	97	.	6.04358	9.70251	4.93648	360	Distal Intergenic	1	135160234	135167681	7448	2	171469	ENSMUST00000027682.8	-31290	ENSMUSG00000026424	Gpr37l1	G protein-coupled receptor 37-like 1
414	chr1	135217580	135218010	431	*	lsd1_new3_peak_414	29	.	2.83657	2.9599	0	411	Distal Intergenic	1	135256657	135257649	993	2	13710	ENSMUST00000188895.1	39639	ENSMUSG00000003051	Elf3	E74-like factor 3
415	chr1	135621500	135621699	200	*	lsd1_new3_peak_415	32	.	3.31614	3.22608	0	155	Intron (ENSMUST00000190298.7/215690, intron 1 of 30)	1	135434580	135585705	151126	2	215690	ENSMUST00000067414.12	-35795	ENSMUSG00000009418	Nav1	neuron navigator 1
416	chr1	135639336	135639550	215	*	lsd1_new3_peak_416	46	.	4.05224	4.69629	0.836203	134	Intron (ENSMUST00000190298.7/215690, intron 1 of 30)	1	135438848	135688105	249258	2	215690	ENSMUST00000190298.7	48555	ENSMUSG00000009418	Nav1	neuron navigator 1
417	chr1	135675568	135675767	200	*	lsd1_new3_peak_417	36	.	3.44136	3.60013	0.120466	151	Intron (ENSMUST00000190298.7/215690, intron 1 of 30)	1	135438848	135688105	249258	2	215690	ENSMUST00000190298.7	12338	ENSMUSG00000009418	Nav1	neuron navigator 1
418	chr1	136231687	136231886	200	*	lsd1_new3_peak_418	44	.	3.86805	4.43205	0.613111	70	Promoter (1-2kb)	1	136220316	136230310	9995	2	67313	ENSMUST00000144464.6	-1377	ENSMUSG00000041605	Inava	innate immunity activator
419	chr1	136234279	136234497	219	*	lsd1_new3_peak_419	29	.	2.83657	2.9599	0	110	Promoter (<=1kb)	1	136213531	136234264	20734	2	67313	ENSMUST00000120339.7	-15	ENSMUSG00000041605	Inava	innate immunity activator
420	chr1	136555718	136555917	200	*	lsd1_new3_peak_420	53	.	4.29473	5.31347	1.27847	69	Exon (ENSMUST00000194018.1/ENSMUST00000194018.1, exon 5 of 5)	1	136624901	136630053	5153	1	226442	ENSMUST00000047734.14	-68984	ENSMUSG00000041483	Zfp281	zinc finger protein 281
421	chr1	136566434	136566695	262	*	lsd1_new3_peak_421	59	.	4.72421	5.94877	1.74086	120	Distal Intergenic	1	136624901	136630053	5153	1	226442	ENSMUST00000047734.14	-58206	ENSMUSG00000041483	Zfp281	zinc finger protein 281
422	chr1	136570379	136570637	259	*	lsd1_new3_peak_422	59	.	4.72421	5.94877	1.74086	88	Distal Intergenic	1	136624901	136630053	5153	1	226442	ENSMUST00000047734.14	-54264	ENSMUSG00000041483	Zfp281	zinc finger protein 281
423	chr1	136675120	136675319	200	*	lsd1_new3_peak_423	38	.	3.6399	3.87562	0.319187	67	Exon (ENSMUST00000180495.7/100503460, exon 3 of 5)	1	136670769	136688753	17985	1	100503460	ENSMUST00000180495.7	4351	ENSMUSG00000097113	Gm19705	predicted gene, 19705
424	chr1	136682579	136682930	352	*	lsd1_new3_peak_424	32	.	3.31614	3.22608	0	335	Promoter (<=1kb)	1	136683396	136690804	7409	1	100503460	ENSMUST00000181524.7	-466	ENSMUSG00000097113	Gm19705	predicted gene, 19705
425	chr1	136690353	136690552	200	*	lsd1_new3_peak_425	32	.	3.31614	3.22608	0	85	Exon (ENSMUST00000181524.7/100503460, exon 3 of 3)	1	136696211	136726142	29932	1	100503474	ENSMUST00000181274.1	-5659	NA	Platr22	pluripotency associated transcript 22
426	chr1	136808855	136809240	386	*	lsd1_new3_peak_426	29	.	3.23498	2.94757	0	187	Distal Intergenic	1	136696211	136726142	29932	1	100503474	ENSMUST00000181274.1	112644	NA	Platr22	pluripotency associated transcript 22
427	chr1	136951678	136951923	246	*	lsd1_new3_peak_427	32	.	3.34964	3.27142	0	113	Promoter (1-2kb)	1	136845463	136953630	108168	2	26424	ENSMUST00000192929.5	1707	ENSMUSG00000026398	Nr5a2	nuclear receptor subfamily 5, group A, member 2
428	chr1	136953562	136954093	532	*	lsd1_new3_peak_428	41	.	3.86275	4.18879	0.495989	421	Promoter (<=1kb)	1	136845463	136953630	108168	2	26424	ENSMUST00000192929.5	0	ENSMUSG00000026398	Nr5a2	nuclear receptor subfamily 5, group A, member 2
429	chr1	137040116	137040319	204	*	lsd1_new3_peak_429	74	.	5.52507	7.46117	3.00529	9	Distal Intergenic	1	136842571	136960448	117878	2	26424	ENSMUST00000027649.13	-79668	ENSMUSG00000026398	Nr5a2	nuclear receptor subfamily 5, group A, member 2
430	chr1	138848565	138849044	480	*	lsd1_new3_peak_430	40	.	3.7855	4.07966	0.411629	293	Promoter (<=1kb)	1	138825186	138848577	23392	2	16876	ENSMUST00000112030.8	0	ENSMUSG00000019230	Lhx9	LIM homeobox protein 9
431	chr1	138955080	138955396	317	*	lsd1_new3_peak_431	31	.	3.38903	3.16067	0	275	Distal Intergenic	1	138963435	139063718	100284	1	329260	ENSMUST00000200533.4	-8039	ENSMUSG00000056268	Dennd1b	DENN/MADD domain containing 1B
432	chr1	139410903	139411103	201	*	lsd1_new3_peak_432	32	.	3.31614	3.22608	0	72	Promoter (2-3kb)	1	139408278	139413864	5587	1	102638197	ENSMUST00000193363.1	2625	ENSMUSG00000102661	Gm34816	predicted gene, 34816
433	chr1	139427357	139427556	200	*	lsd1_new3_peak_433	37	.	3.6846	3.73437	0.197764	135	Intron (ENSMUST00000200243.4/226470, intron 2 of 8)	1	139423654	139449183	25530	1	226470	ENSMUST00000199011.1	3703	ENSMUSG00000033964	Zbtb41	zinc finger and BTB domain containing 41
434	chr1	139589740	139590063	324	*	lsd1_new3_peak_434	39	.	3.81165	3.91552	0.353076	183	Intron (ENSMUST00000170441.3/ENSMUST00000170441.3, intron 5 of 5)	1	139547053	139560272	13220	2	50702	ENSMUST00000023965.7	-29468	ENSMUSG00000057037	Cfhr1	complement factor H-related 1
435	chr1	139843346	139843676	331	*	lsd1_new3_peak_435	24	.	2.84678	2.43654	0	275	Intron (ENSMUST00000194186.5/545366, intron 1 of 6)	1	139804167	139858690	54524	2	545366	ENSMUST00000194186.5	15014	ENSMUSG00000033898	Cfhr2	complement factor H-related 2
436	chr1	139942649	139942848	200	*	lsd1_new3_peak_436	49	.	4.25485	4.98931	1.02556	56	Intron (ENSMUST00000126680.1/ENSMUST00000126680.1, intron 4 of 5)	1	139810288	139858702	48415	2	545366	ENSMUST00000094489.4	-83947	ENSMUSG00000033898	Cfhr2	complement factor H-related 2
437	chr1	140245798	140246386	589	*	lsd1_new3_peak_437	69	.	5.19356	6.95302	2.54364	116	Promoter (<=1kb)	1	140246158	140612067	365910	1	240776	ENSMUST00000120709.7	0	ENSMUSG00000052726	Kcnt2	potassium channel, subfamily T, member 2
438	chr1	140314469	140314668	200	*	lsd1_new3_peak_438	40	.	3.7855	4.07966	0.411629	116	Intron (ENSMUST00000120709.7/240776, intron 1 of 26)	1	140246207	140610079	363873	1	240776	ENSMUST00000119786.7	68262	ENSMUSG00000052726	Kcnt2	potassium channel, subfamily T, member 2
439	chr1	140924093	140924292	200	*	lsd1_new3_peak_439	24	.	2.84678	2.43654	0	80	Distal Intergenic	1	140570176	140656404	86229	2	75910	ENSMUST00000193820.1	-267689	ENSMUSG00000102368	4930590L20Rik	RIKEN cDNA 4930590L20 gene
440	chr1	141036428	141036659	232	*	lsd1_new3_peak_440	58	.	4.08819	5.86499	1.7124	107	Distal Intergenic	1	140570176	140656404	86229	2	75910	ENSMUST00000193820.1	-380024	ENSMUSG00000102368	4930590L20Rik	RIKEN cDNA 4930590L20 gene
441	chr1	141189928	141190287	360	*	lsd1_new3_peak_441	113	.	7.07099	11.3449	6.38046	245	Distal Intergenic	1	140570176	140656404	86229	2	75910	ENSMUST00000193820.1	-533524	ENSMUSG00000102368	4930590L20Rik	RIKEN cDNA 4930590L20 gene
442	chr1	141389262	141389517	256	*	lsd1_new3_peak_442	46	.	4.20611	4.68305	0.825287	118	Distal Intergenic	1	140570176	140656404	86229	2	75910	ENSMUST00000193820.1	-732858	ENSMUSG00000102368	4930590L20Rik	RIKEN cDNA 4930590L20 gene
443	chr1	142360089	142360288	200	*	lsd1_new3_peak_443	49	.	4.25485	4.98931	1.02556	72	Distal Intergenic	1	143606161	143640581	34421	2	214498	ENSMUST00000162638.1	1280293	ENSMUSG00000026361	Cdc73	cell division cycle 73, Paf1/RNA polymerase II complex component
444	chr1	143331924	143332274	351	*	lsd1_new3_peak_444	49	.	4.25485	4.98931	1.02556	92	Distal Intergenic	1	143606161	143640581	34421	2	214498	ENSMUST00000162638.1	308307	ENSMUSG00000026361	Cdc73	cell division cycle 73, Paf1/RNA polymerase II complex component
445	chr1	143580143	143580342	200	*	lsd1_new3_peak_445	24	.	2.92032	2.40372	0	32	Distal Intergenic	1	143606161	143640581	34421	2	214498	ENSMUST00000162638.1	60239	ENSMUSG00000026361	Cdc73	cell division cycle 73, Paf1/RNA polymerase II complex component
446	chr1	143849425	143849644	220	*	lsd1_new3_peak_446	61	.	5.00571	6.11388	1.88945	105	Distal Intergenic	1	143794717	143806941	12225	1	56207	ENSMUST00000185539.1	54708	ENSMUSG00000018189	Uchl5	ubiquitin carboxyl-terminal esterase L5
447	chr1	143862102	143862301	200	*	lsd1_new3_peak_447	44	.	3.86805	4.43205	0.613111	62	Distal Intergenic	1	143794717	143806941	12225	1	56207	ENSMUST00000185539.1	67385	ENSMUSG00000018189	Uchl5	ubiquitin carboxyl-terminal esterase L5
448	chr1	144855273	144855472	200	*	lsd1_new3_peak_448	40	.	3.7855	4.07966	0.411629	76	Distal Intergenic	1	144752683	144775435	22753	2	64214	ENSMUST00000027603.3	-79838	ENSMUSG00000026357	Rgs18	regulator of G-protein signaling 18
449	chr1	145824989	145825249	261	*	lsd1_new3_peak_449	41	.	3.99535	4.18426	0.494178	85	Distal Intergenic	1	146494760	146902471	407712	1	215378	ENSMUST00000074622.10	-669511	ENSMUSG00000035131	Brinp3	bone morphogenetic protein/retinoic acid inducible neural specific 3
450	chr1	146004585	146004797	213	*	lsd1_new3_peak_450	50	.	3.77528	5.08049	1.0942	29	Distal Intergenic	1	146494760	146902471	407712	1	215378	ENSMUST00000074622.10	-489963	ENSMUSG00000035131	Brinp3	bone morphogenetic protein/retinoic acid inducible neural specific 3
451	chr1	146121379	146121578	200	*	lsd1_new3_peak_451	31	.	3.34916	3.10483	0	94	Distal Intergenic	1	146494760	146902471	407712	1	215378	ENSMUST00000074622.10	-373182	ENSMUSG00000035131	Brinp3	bone morphogenetic protein/retinoic acid inducible neural specific 3
452	chr1	147640911	147641260	350	*	lsd1_new3_peak_452	90	.	6.13228	9.08008	4.36979	173	Distal Intergenic	1	146497738	146517554	19817	1	215378	ENSMUST00000125331.1	1143173	ENSMUSG00000035131	Brinp3	bone morphogenetic protein/retinoic acid inducible neural specific 3
453	chr1	148054793	148055141	349	*	lsd1_new3_peak_453	88	.	6.37954	8.82623	4.16008	175	Distal Intergenic	1	146497738	146517554	19817	1	215378	ENSMUST00000125331.1	1557055	ENSMUSG00000035131	Brinp3	bone morphogenetic protein/retinoic acid inducible neural specific 3
454	chr1	148275564	148275781	218	*	lsd1_new3_peak_454	49	.	4.25485	4.98931	1.02556	176	Distal Intergenic	1	149886184	149902199	16016	2	18783	ENSMUST00000155438.1	1626418	ENSMUSG00000056220	Pla2g4a	phospholipase A2, group IVA (cytosolic, calcium-dependent)
455	chr1	148462385	148462866	482	*	lsd1_new3_peak_455	62	.	4.12602	6.22495	1.99028	92	Distal Intergenic	1	149886184	149902199	16016	2	18783	ENSMUST00000155438.1	1439333	ENSMUSG00000056220	Pla2g4a	phospholipase A2, group IVA (cytosolic, calcium-dependent)
456	chr1	148571711	148571910	200	*	lsd1_new3_peak_456	33	.	3.49686	3.3143	0	136	Distal Intergenic	1	149886184	149902199	16016	2	18783	ENSMUST00000155438.1	1330289	ENSMUSG00000056220	Pla2g4a	phospholipase A2, group IVA (cytosolic, calcium-dependent)
457	chr1	149516426	149516658	233	*	lsd1_new3_peak_457	39	.	3.81165	3.91552	0.353076	178	Distal Intergenic	1	149886184	149902199	16016	2	18783	ENSMUST00000155438.1	385541	ENSMUSG00000056220	Pla2g4a	phospholipase A2, group IVA (cytosolic, calcium-dependent)
458	chr1	149517980	149518238	259	*	lsd1_new3_peak_458	30	.	3.31021	3.05077	0	121	Distal Intergenic	1	149886184	149902199	16016	2	18783	ENSMUST00000155438.1	383961	ENSMUSG00000056220	Pla2g4a	phospholipase A2, group IVA (cytosolic, calcium-dependent)
459	chr1	150188778	150188977	200	*	lsd1_new3_peak_459	28	.	3.19863	2.89826	0	32	Distal Intergenic	1	150159043	150164948	5906	2	102639566	ENSMUST00000181308.1	-23830	ENSMUSG00000097754	Ptgs2os2	prostaglandin-endoperoxide synthase 2, opposite strand 2
460	chr1	150266304	150266503	200	*	lsd1_new3_peak_460	23	.	2.52366	2.34354	0	126	Distal Intergenic	1	150319417	150333905	14489	1	20028	ENSMUST00000165062.7	-52914	ENSMUSG00000006007	Pdc	phosducin
461	chr1	150338165	150338493	329	*	lsd1_new3_peak_461	49	.	4.25485	4.98931	1.02556	36	Intron (ENSMUST00000186460.1/75584, intron 2 of 3)	1	150320681	150346771	26091	2	75584	ENSMUST00000186460.1	8278	ENSMUSG00000099447	2310030A07Rik	RIKEN cDNA 2310030A07 gene
462	chr1	150360155	150360466	312	*	lsd1_new3_peak_462	63	.	4.97285	6.32186	2.06506	147	Distal Intergenic	1	150320681	150346771	26091	2	75584	ENSMUST00000186460.1	-13384	ENSMUSG00000099447	2310030A07Rik	RIKEN cDNA 2310030A07 gene
463	chr1	151536015	151536309	295	*	lsd1_new3_peak_463	39	.	3.54571	3.97245	0.392316	110	Distal Intergenic	1	151571186	151644898	73713	1	63913	ENSMUST00000134499.7	-34877	ENSMUSG00000026483	Niban1	niban apoptosis regulator 1
464	chr1	151544215	151544504	290	*	lsd1_new3_peak_464	75	.	5.58448	7.55317	3.07381	70	Distal Intergenic	1	151571186	151644898	73713	1	63913	ENSMUST00000134499.7	-26682	ENSMUSG00000026483	Niban1	niban apoptosis regulator 1
465	chr1	151861743	151861960	218	*	lsd1_new3_peak_465	40	.	3.7855	4.07966	0.411629	164	Intron (ENSMUST00000187603.6/69399, intron 6 of 6)	1	151892903	151921227	28325	2	69399	ENSMUST00000128433.7	59267	ENSMUSG00000032666	1700025G04Rik	RIKEN cDNA 1700025G04 gene
466	chr1	152032682	152032929	248	*	lsd1_new3_peak_466	31	.	3.38903	3.16067	0	186	Intron (ENSMUST00000187603.6/69399, intron 1 of 6)	1	151893237	152055292	162056	2	69399	ENSMUST00000121533.2	22363	ENSMUSG00000032666	1700025G04Rik	RIKEN cDNA 1700025G04 gene
467	chr1	152832336	152832599	264	*	lsd1_new3_peak_467	59	.	4.35609	5.98931	1.77741	155	Intron (ENSMUST00000186568.6/17970, intron 11 of 15)	1	152845926	152848920	2995	2	226517	ENSMUST00000188937.1	16321	ENSMUSG00000042772	Smg7	SMG7 nonsense mediated mRNA decay factor
468	chr1	152917770	152917969	200	*	lsd1_new3_peak_468	69	.	5.19356	6.95302	2.54364	64	Distal Intergenic	1	152838870	152902646	63777	2	226517	ENSMUST00000111836.3	-15124	ENSMUSG00000042772	Smg7	SMG7 nonsense mediated mRNA decay factor
469	chr1	152943033	152943314	282	*	lsd1_new3_peak_469	90	.	6.13228	9.08008	4.36979	144	Distal Intergenic	1	152954993	153119164	164172	1	226518	ENSMUST00000186368.6	-11679	ENSMUSG00000042751	Nmnat2	nicotinamide nucleotide adenylyltransferase 2
470	chr1	153083281	153083518	238	*	lsd1_new3_peak_470	59	.	4.72421	5.94877	1.74086	122	Intron (ENSMUST00000186368.6/226518, intron 4 of 11)	1	153093480	153094597	1118	1	226518	ENSMUST00000190960.1	-9962	ENSMUSG00000042751	Nmnat2	nicotinamide nucleotide adenylyltransferase 2
471	chr1	153098655	153098940	286	*	lsd1_new3_peak_471	40	.	3.7855	4.07966	0.411629	140	Intron (ENSMUST00000186368.6/226518, intron 8 of 11)	1	153093480	153094597	1118	1	226518	ENSMUST00000190960.1	5175	ENSMUSG00000042751	Nmnat2	nicotinamide nucleotide adenylyltransferase 2
472	chr1	153102113	153102312	200	*	lsd1_new3_peak_472	28	.	3.16309	2.85038	0	64	Intron (ENSMUST00000186368.6/226518, intron 8 of 11)	1	153093480	153094597	1118	1	226518	ENSMUST00000190960.1	8633	ENSMUSG00000042751	Nmnat2	nicotinamide nucleotide adenylyltransferase 2
473	chr1	153159565	153159938	374	*	lsd1_new3_peak_473	23	.	2.52366	2.34354	0	309	Intron (ENSMUST00000185356.6/16782, intron 2 of 22)	1	153150200	153152086	1887	2	16782	ENSMUST00000185328.1	-7479	ENSMUSG00000026479	Lamc2	laminin, gamma 2
474	chr1	153185858	153186552	695	*	lsd1_new3_peak_474	58	.	4.83506	5.85112	1.7104	408	Promoter (<=1kb)	1	153122756	153186047	63292	2	16782	ENSMUST00000185356.6	0	ENSMUSG00000026479	Lamc2	laminin, gamma 2
475	chr1	153490209	153490533	325	*	lsd1_new3_peak_475	79	.	5.66292	7.99793	3.41898	172	Promoter (2-3kb)	1	153455758	153487660	31903	2	13211	ENSMUST00000042141.11	-2549	ENSMUSG00000042699	Dhx9	DEAH (Asp-Glu-Ala-His) box polypeptide 9
476	chr1	153533019	153533397	379	*	lsd1_new3_peak_476	94	.	6.11262	9.42278	4.67493	127	Intron (ENSMUST00000041874.8/74091, intron 4 of 11)	1	153503015	153550045	47031	2	74091	ENSMUST00000041874.8	16648	ENSMUSG00000042684	Npl	N-acetylneuraminate pyruvate lyase
477	chr1	154080810	154081363	554	*	lsd1_new3_peak_477	75	.	4.71399	7.53305	3.05721	305	Intron (ENSMUST00000185465.6/ENSMUST00000185465.6, intron 2 of 2)	1	154201187	154205689	4503	1	100503355	ENSMUST00000086195.6	-119824	ENSMUSG00000066797	Zfp648	zinc finger protein 648
478	chr1	154116446	154116686	241	*	lsd1_new3_peak_478	29	.	2.83657	2.9599	0	98	Intron (ENSMUST00000190485.1/ENSMUST00000190485.1, intron 1 of 3)	1	154201187	154205689	4503	1	100503355	ENSMUST00000086195.6	-84501	ENSMUSG00000066797	Zfp648	zinc finger protein 648
479	chr1	155244010	155244338	329	*	lsd1_new3_peak_479	79	.	5.66292	7.99793	3.41898	140	Promoter (<=1kb)	1	155212471	155244444	31974	2	207792	ENSMUST00000186156.6	106	ENSMUSG00000033722	BC034090	cDNA sequence BC034090
480	chr1	155268031	155268263	233	*	lsd1_new3_peak_480	24	.	2.84678	2.43654	0	59	Distal Intergenic	1	155212471	155244444	31974	2	207792	ENSMUST00000186156.6	-23587	ENSMUSG00000033722	BC034090	cDNA sequence BC034090
481	chr1	155784026	155784225	200	*	lsd1_new3_peak_481	28	.	3.16309	2.85038	0	167	Promoter (2-3kb)	1	155779919	155781996	2078	2	104009	ENSMUST00000130701.1	-2030	ENSMUSG00000033684	Qsox1	quiescin Q6 sulfhydryl oxidase 1
482	chr1	156040204	156040411	208	*	lsd1_new3_peak_482	48	.	4.13092	4.80974	0.922525	66	Promoter (<=1kb)	1	156040890	156051669	10780	1	240832	ENSMUST00000131359.1	-479	ENSMUSG00000050565	Tor1aip2	torsin A interacting protein 2
483	chr1	156303470	156303710	241	*	lsd1_new3_peak_483	46	.	4.20611	4.68305	0.825287	101	Promoter (<=1kb)	1	156255296	156303664	48369	2	214575	ENSMUST00000121146.9	0	ENSMUSG00000060985	Tdrd5	tudor domain containing 5
484	chr1	156440302	156440501	200	*	lsd1_new3_peak_484	33	.	3.49686	3.3143	0	59	Exon (ENSMUST00000191379.6/20652, exon 7 of 7)	1	156430983	156433019	2037	2	20652	ENSMUST00000187987.1	-7283	ENSMUSG00000026600	Soat1	sterol O-acyltransferase 1
485	chr1	156668594	156668979	386	*	lsd1_new3_peak_485	23	.	2.52366	2.34354	0	293	Promoter (1-2kb)	1	156660929	156666730	5802	2	30935	ENSMUST00000152604.1	-1864	ENSMUSG00000060519	Tor3a	torsin family 3, member A
486	chr1	156997679	156997928	250	*	lsd1_new3_peak_486	39	.	3.85598	3.97957	0.392316	64	Intron (ENSMUST00000190681.1/ENSMUST00000190681.1, intron 2 of 2)	1	156813081	156939626	126546	2	78255	ENSMUST00000185198.6	-58053	ENSMUSG00000026594	Ralgps2	Ral GEF with PH domain and SH3 binding motif 2
487	chr1	157175530	157175729	200	*	lsd1_new3_peak_487	40	.	3.90134	4.04563	0.411629	60	Exon (ENSMUST00000078308.12/226525, exon 8 of 18)	1	157179099	157181441	2343	2	226525	ENSMUST00000128538.1	5712	ENSMUSG00000070565	Rasal2	RAS protein activator like 2
488	chr1	158362017	158362216	200	*	lsd1_new3_peak_488	59	.	4.72421	5.94877	1.74086	114	Promoter (<=1kb)	1	158362273	158691779	329507	1	11899	ENSMUST00000193042.5	-57	ENSMUSG00000026587	Astn1	astrotactin 1
489	chr1	158654239	158654438	200	*	lsd1_new3_peak_489	53	.	4.64993	5.35341	1.27847	130	Promoter (2-3kb)	1	158657149	158667553	10405	1	11899	ENSMUST00000194217.1	-2711	ENSMUSG00000026587	Astn1	astrotactin 1
490	chr1	158837119	158837318	200	*	lsd1_new3_peak_490	32	.	3.31614	3.22608	0	15	Promoter (1-2kb)	1	158828656	158838559	9904	2	23850	ENSMUST00000160206.2	1241	ENSMUSG00000073530	Pappa2	pappalysin 2
491	chr1	158879773	158880219	447	*	lsd1_new3_peak_491	29	.	2.83657	2.9599	0	292	Intron (ENSMUST00000159861.8/23850, intron 2 of 21)	1	158814274	158845032	30759	2	23850	ENSMUST00000159860.7	-34741	ENSMUSG00000073530	Pappa2	pappalysin 2
492	chr1	159368848	159369197	350	*	lsd1_new3_peak_492	112	.	6.27852	11.2084	6.29621	177	Distal Intergenic	1	159342356	159345100	2745	1	26374	ENSMUST00000192841.1	26492	ENSMUSG00000040782	Cop1	COP1, E3 ubiquitin ligase
493	chr1	159517143	159517454	312	*	lsd1_new3_peak_493	24	.	2.92032	2.40372	0	132	Distal Intergenic	1	159523769	159931729	407961	1	21960	ENSMUST00000192069.5	-6315	ENSMUSG00000015829	Tnr	tenascin R
494	chr1	159975219	159975482	264	*	lsd1_new3_peak_494	49	.	4.25485	4.98931	1.02556	139	Distal Intergenic	1	160044384	160071540	27157	1	67647	ENSMUST00000168250.7	-68902	ENSMUSG00000090394	4930523C07Rik	RIKEN cDNA 4930523C07 gene
495	chr1	160421859	160422317	459	*	lsd1_new3_peak_495	43	.	3.46238	4.33257	0.550168	57	Intron (ENSMUST00000194105.1/ENSMUST00000194105.1, intron 4 of 4)	1	160256933	160441867	184935	2	29809	ENSMUST00000191651.5	19550	ENSMUSG00000026721	Rabgap1l	RAB GTPase activating protein 1-like
496	chr1	160708119	160708400	282	*	lsd1_new3_peak_496	24	.	2.92032	2.40372	0	159	Intron (ENSMUST00000028049.12/29809, intron 8 of 20)	1	160672451	160792938	120488	2	29809	ENSMUST00000195442.5	84538	ENSMUSG00000026721	Rabgap1l	RAB GTPase activating protein 1-like
497	chr1	160769701	160769900	200	*	lsd1_new3_peak_497	31	.	3.34916	3.10483	0	26	Intron (ENSMUST00000028049.12/29809, intron 1 of 20)	1	160672451	160792938	120488	2	29809	ENSMUST00000195442.5	23038	ENSMUSG00000026721	Rabgap1l	RAB GTPase activating protein 1-like
498	chr1	160820003	160820202	200	*	lsd1_new3_peak_498	40	.	3.7855	4.07966	0.411629	38	Distal Intergenic	1	160735648	160793211	57564	2	29809	ENSMUST00000193810.1	-26792	ENSMUSG00000026721	Rabgap1l	RAB GTPase activating protein 1-like
499	chr1	162338612	162339381	770	*	lsd1_new3_peak_499	29	.	2.59678	2.95763	0	109	Intron (ENSMUST00000086074.11/103967, intron 4 of 20)	1	162282528	162313683	31156	2	103967	ENSMUST00000160173.1	-24929	ENSMUSG00000040265	Dnm3	dynamin 3
500	chr1	162442846	162443045	200	*	lsd1_new3_peak_500	33	.	3.49686	3.3143	0	33	Intron (ENSMUST00000086074.11/103967, intron 1 of 20)	1	162386023	162424589	38567	2	103967	ENSMUST00000161894.1	-18257	ENSMUSG00000040265	Dnm3	dynamin 3
501	chr1	162971602	162971937	336	*	lsd1_new3_peak_501	23	.	2.52366	2.34354	0	173	Intron (ENSMUST00000028010.8/14262, intron 2 of 8)	1	162953800	162984527	30728	2	14262	ENSMUST00000028010.8	12590	ENSMUSG00000026691	Fmo3	flavin containing monooxygenase 3
502	chr1	163783909	163784127	219	*	lsd1_new3_peak_502	62	.	4.72142	6.23946	1.99293	146	Intron (ENSMUST00000027877.6/16579, intron 2 of 19)	1	163779583	163917109	137527	1	16579	ENSMUST00000077642.11	4326	ENSMUSG00000026585	Kifap3	kinesin-associated protein 3
503	chr1	164503291	164503799	509	*	lsd1_new3_peak_503	39	.	3.54571	3.97245	0.392316	359	Promoter (<=1kb)	1	164503309	164514882	11574	1	102635083	ENSMUST00000181831.2	0	ENSMUSG00000097281	Gm26685	predicted gene, 26685
504	chr1	164518675	164518874	200	*	lsd1_new3_peak_504	36	.	3.47293	3.64376	0.142277	116	Distal Intergenic	1	164503309	164514882	11574	1	102635083	ENSMUST00000181831.2	15366	ENSMUSG00000097281	Gm26685	predicted gene, 26685
505	chr1	164537609	164537818	210	*	lsd1_new3_peak_505	40	.	3.7855	4.07966	0.411629	90	Distal Intergenic	1	164503309	164514882	11574	1	102635083	ENSMUST00000181831.2	34300	ENSMUSG00000097281	Gm26685	predicted gene, 26685
506	chr1	164538077	164538276	200	*	lsd1_new3_peak_506	23	.	2.52366	2.34354	0	81	Distal Intergenic	1	164503309	164514882	11574	1	102635083	ENSMUST00000181831.2	34768	ENSMUSG00000097281	Gm26685	predicted gene, 26685
507	chr1	164742538	164743120	583	*	lsd1_new3_peak_507	32	.	3.31614	3.22608	0	68	Distal Intergenic	1	164796644	164824266	27623	1	56429	ENSMUST00000027861.5	-53524	ENSMUSG00000026574	Dpt	dermatopontin
508	chr1	164765073	164765272	200	*	lsd1_new3_peak_508	31	.	3.34916	3.10483	0	32	Distal Intergenic	1	164796644	164824266	27623	1	56429	ENSMUST00000027861.5	-31372	ENSMUSG00000026574	Dpt	dermatopontin
509	chr1	165053990	165054189	200	*	lsd1_new3_peak_509	28	.	3.16309	2.85038	0	130	Distal Intergenic	1	165064024	165068114	4091	2	75857	ENSMUST00000193317.1	13925	ENSMUSG00000102408	4930568G15Rik	RIKEN cDNA 4930568G15 gene
510	chr1	165527030	165527364	335	*	lsd1_new3_peak_510	28	.	3.16309	2.85038	0	144	Intron (ENSMUST00000111440.7/271639, intron 13 of 32)	1	165543104	165551306	8203	1	271639	ENSMUST00000124037.1	-15740	ENSMUSG00000026567	Adcy10	adenylate cyclase 10
511	chr1	166018346	166018545	200	*	lsd1_new3_peak_511	40	.	3.90134	4.04563	0.411629	107	Intron (ENSMUST00000181378.2/ENSMUST00000181378.2, intron 1 of 1)	1	165865154	166002678	137525	2	18986	ENSMUST00000160260.8	-15668	ENSMUSG00000026565	Pou2f1	POU domain, class 2, transcription factor 1
512	chr1	166142461	166142660	200	*	lsd1_new3_peak_512	59	.	4.72421	5.94877	1.74086	132	Intron (ENSMUST00000060833.13/59290, intron 1 of 6)	1	166130467	166166509	36043	1	59290	ENSMUST00000166860.1	11994	ENSMUSG00000000544	Gpa33	glycoprotein A33 (transmembrane)
513	chr1	166175123	166175636	514	*	lsd1_new3_peak_513	23	.	2.52366	2.34354	0	327	Distal Intergenic	1	166130467	166166509	36043	1	59290	ENSMUST00000166860.1	44656	ENSMUSG00000000544	Gpa33	glycoprotein A33 (transmembrane)
514	chr1	166286615	166286944	330	*	lsd1_new3_peak_514	43	.	4.07339	4.30126	0.536223	194	Intron (ENSMUST00000111416.6/100039795, intron 3 of 9)	1	166254193	166311270	57078	1	100039795	ENSMUST00000195557.5	32422	ENSMUSG00000040612	Ildr2	immunoglobulin-like domain containing receptor 2
515	chr1	166355870	166356174	305	*	lsd1_new3_peak_515	24	.	2.84678	2.43654	0	192	Distal Intergenic	1	166379097	166393621	14525	1	27878	ENSMUST00000027846.7	-22923	ENSMUSG00000026563	Tada1	transcriptional adaptor 1
516	chr1	166940255	166940454	200	*	lsd1_new3_peak_516	53	.	4.64993	5.35341	1.27847	111	Distal Intergenic	1	166974023	166999728	25706	2	100503962	ENSMUST00000180995.2	59274	ENSMUSG00000102548	Gm16701	predicted gene, 16701
517	chr1	167233518	167233728	211	*	lsd1_new3_peak_517	36	.	3.6045	3.6219	0.124901	166	Intron (ENSMUST00000053686.8/80914, intron 4 of 6)	1	167226227	167236835	10609	2	80914	ENSMUST00000195443.5	3107	ENSMUSG00000026558	Uck2	uridine-cytidine kinase 2
518	chr1	167270527	167270853	327	*	lsd1_new3_peak_518	40	.	3.7855	4.07966	0.411629	150	Intron (ENSMUST00000053686.8/80914, intron 1 of 6)	1	167229893	167284601	54709	2	80914	ENSMUST00000192269.2	13748	ENSMUSG00000026558	Uck2	uridine-cytidine kinase 2
519	chr1	167279481	167279697	217	*	lsd1_new3_peak_519	24	.	2.76345	2.49469	0	1	Intron (ENSMUST00000053686.8/80914, intron 1 of 6)	1	167229893	167284601	54709	2	80914	ENSMUST00000192269.2	4904	ENSMUSG00000026558	Uck2	uridine-cytidine kinase 2
520	chr1	167363312	167363527	216	*	lsd1_new3_peak_520	49	.	4.40174	4.97329	1.02556	134	Promoter (<=1kb)	1	167364166	167367647	3482	1	56752	ENSMUST00000191715.1	-639	ENSMUSG00000026687	Aldh9a1	aldehyde dehydrogenase 9, subfamily A1
521	chr1	167395168	167395439	272	*	lsd1_new3_peak_521	40	.	3.7855	4.07966	0.411629	87	Promoter (1-2kb)	1	167371966	167393841	21876	2	66447	ENSMUST00000028005.2	-1327	ENSMUSG00000026688	Mgst3	microsomal glutathione S-transferase 3
522	chr1	167497917	167498278	362	*	lsd1_new3_peak_522	36	.	3.44136	3.60013	0.120466	240	Distal Intergenic	1	167445669	167466780	21112	2	240899	ENSMUST00000036643.5	-31137	ENSMUSG00000040485	Lrrc52	leucine rich repeat containing 52
523	chr1	168226899	168227098	200	*	lsd1_new3_peak_523	20	.	2.61256	2.00577	0	115	Intron (ENSMUST00000188912.6/18514, intron 2 of 7)	1	168158370	168164662	6293	2	18514	ENSMUST00000097471.3	-62237	ENSMUSG00000052534	Pbx1	pre B cell leukemia homeobox 1
524	chr1	168358091	168358399	309	*	lsd1_new3_peak_524	24	.	2.84678	2.43654	0	24	Intron (ENSMUST00000188912.6/18514, intron 2 of 7)	1	168158732	168431504	272773	2	18514	ENSMUST00000064438.10	73105	ENSMUSG00000052534	Pbx1	pre B cell leukemia homeobox 1
525	chr1	170018434	170018633	200	*	lsd1_new3_peak_525	24	.	2.92032	2.40372	0	143	Intron (ENSMUST00000194690.5/18214, intron 3 of 17)	1	169969452	169972370	2919	1	67303	ENSMUST00000193930.1	48982	ENSMUSG00000097503	3110045C21Rik	RIKEN cDNA 3110045C21 gene
526	chr1	170450313	170450585	273	*	lsd1_new3_peak_526	37	.	3726	3.79301	0.2481	104	Intron (ENSMUST00000160456.7/70729, intron 2 of 9)	1	170338209	170454914	116706	2	70729	ENSMUST00000160816.7	4329	ENSMUSG00000038473	Nos1ap	nitric oxide synthase 1 (neuronal) adaptor protein
527	chr1	171063919	171064915	997	*	lsd1_new3_peak_527	187	.	6.77099	18.7537	13.1684	700	Promoter (<=1kb)	1	171064591	171064652	62	2	102466998	ENSMUST00000184460.1	0	ENSMUSG00000118979	Mir6546	microRNA 6546
528	chr1	171065472	171066274	803	*	lsd1_new3_peak_528	183	.	7.29035	18.3673	12796	410	Promoter (<=1kb)	1	171057828	171064935	7108	2	14131	ENSMUST00000164179.1	-537	ENSMUSG00000059498	Fcgr3	Fc receptor, IgG, low affinity III
529	chr1	171066497	171066714	218	*	lsd1_new3_peak_529	47	.	3.30082	4.79185	0.907955	81	Promoter (1-2kb)	1	171057828	171064935	7108	2	14131	ENSMUST00000164179.1	-1562	ENSMUSG00000059498	Fcgr3	Fc receptor, IgG, low affinity III
530	chr1	171070292	171070517	226	*	lsd1_new3_peak_530	47	.	3.40682	4.73472	0.870173	172	Distal Intergenic	1	171057828	171064935	7108	2	14131	ENSMUST00000164179.1	-5357	ENSMUSG00000059498	Fcgr3	Fc receptor, IgG, low affinity III
531	chr1	171072336	171072963	628	*	lsd1_new3_peak_531	119	.	5.94827	11946	6.92583	132	Distal Intergenic	1	171057828	171064935	7108	2	14131	ENSMUST00000164179.1	-7401	ENSMUSG00000059498	Fcgr3	Fc receptor, IgG, low affinity III
532	chr1	171073162	171073416	255	*	lsd1_new3_peak_532	20	.	2.14737	2.0813	0	15	Distal Intergenic	1	171057828	171064935	7108	2	14131	ENSMUST00000164179.1	-8227	ENSMUSG00000059498	Fcgr3	Fc receptor, IgG, low affinity III
533	chr1	171079996	171080915	920	*	lsd1_new3_peak_533	58	.	3.29571	5.85335	1.71208	147	Distal Intergenic	1	171057828	171064935	7108	2	14131	ENSMUST00000164179.1	-15061	ENSMUSG00000059498	Fcgr3	Fc receptor, IgG, low affinity III
534	chr1	171133531	171133779	249	*	lsd1_new3_peak_534	24	.	2.76345	2.49469	0	164	Intron (ENSMUST00000111336.9/66052, intron 5 of 5)	1	171125034	171126659	1626	1	75472	ENSMUST00000124157.2	8497	ENSMUSG00000026649	Cfap126	cilia and flagella associated protein 126
535	chr1	171413663	171414054	392	*	lsd1_new3_peak_535	23	.	2.52366	2.34354	0	292	Promoter (1-2kb)	1	171411681	171418743	7063	1	22278	ENSMUST00000167546.1	1982	ENSMUSG00000026641	Usf1	upstream transcription factor 1
536	chr1	171927141	171927585	445	*	lsd1_new3_peak_536	32	.	3.31614	3.22608	0	364	Intron (ENSMUST00000195656.5/30925, intron 1 of 8)	1	171919492	171934139	14648	1	30925	ENSMUST00000194182.1	7649	ENSMUSG00000015314	Slamf6	SLAM family member 6
537	chr1	172301387	172301586	200	*	lsd1_new3_peak_537	23	.	2.52366	2.34354	0	44	Intron (ENSMUST00000139528.7/140559, intron 3 of 8)	1	172284309	172298064	13756	2	98660	ENSMUST00000137679.2	-3323	ENSMUSG00000007097	Atp1a2	ATPase, Na+/K+ transporting, alpha 2 polypeptide
538	chr1	172340875	172341281	407	*	lsd1_new3_peak_538	49	.	4.25485	4.98931	1.02556	170	Promoter (<=1kb)	1	172341210	172374085	32876	1	16513	ENSMUST00000056136.3	0	ENSMUSG00000044708	Kcnj10	potassium inwardly-rectifying channel, subfamily J, member 10
539	chr1	172515483	172515730	248	*	lsd1_new3_peak_539	49	.	4.21272	4.92814	1.02489	172	Distal Intergenic	1	172521044	172545870	24827	1	71870	ENSMUST00000085894.11	-5314	ENSMUSG00000026546	Cfap45	cilia and flagella associated protein 45
540	chr1	172677302	172677607	306	*	lsd1_new3_peak_540	43	.	3.46238	4.33257	0.550168	136	Distal Intergenic	1	172698055	172699962	1908	1	12944	ENSMUST00000038495.4	-20448	ENSMUSG00000037942	Crp	C-reactive protein, pentraxin-related
541	chr1	173497054	173497411	358	*	lsd1_new3_peak_541	313	.	14.5807	31.3661	25.1583	171	Distal Intergenic	1	173521567	173535802	14236	2	545384	ENSMUST00000097463.10	38391	ENSMUSG00000070501	Ifi214	interferon activated gene 214
542	chr1	173945455	173945663	209	*	lsd1_new3_peak_542	29	.	2.83657	2.9599	0	96	Promoter (2-3kb)	1	173920407	173942672	22266	2	15950	ENSMUST00000156895.7	-2783	ENSMUSG00000039997	Ifi203	interferon activated gene 203
543	chr1	174635921	174636120	200	*	lsd1_new3_peak_543	23	.	2.8993	2.37539	0	174	Intron (ENSMUST00000030039.12/54418, intron 6 of 17)	1	174612549	174700408	87860	1	54418	ENSMUST00000191971.1	23372	ENSMUSG00000028354	Fmn2	formin 2
544	chr1	175042078	175042277	200	*	lsd1_new3_peak_544	48	.	4.3017	4.82396	0.932941	124	Distal Intergenic	1	175059737	175079425	19689	2	24012	ENSMUST00000192203.1	37148	ENSMUSG00000026527	Rgs7	regulator of G protein signaling 7
545	chr1	176814429	176814628	200	*	lsd1_new3_peak_545	28	.	3.16309	2.85038	0	15	Promoter (<=1kb)	1	176814660	176845497	30838	1	76816	ENSMUST00000150429.7	-32	ENSMUSG00000026504	Sdccag8	serologically defined colon cancer antigen 8
546	chr1	177258210	177258409	200	*	lsd1_new3_peak_546	40	.	3.7855	4.07966	0.411629	126	Promoter (<=1kb)	1	177022116	177258203	236088	2	23797	ENSMUST00000111159.1	-7	ENSMUSG00000019699	Akt3	thymoma viral proto-oncogene 3
547	chr1	177701067	177701294	228	*	lsd1_new3_peak_547	39	.	3.85598	3.97957	0.392316	63	Distal Intergenic	1	177729814	177753324	23511	1	69428	ENSMUST00000016106.5	-28520	ENSMUSG00000015962	1700016C15Rik	RIKEN cDNA 1700016C15 gene
548	chr1	178127790	178128100	311	*	lsd1_new3_peak_548	24	.	2.92032	2.40372	0	157	Intron (ENSMUST00000191719.5/545391, intron 16 of 19)	1	178187417	178250901	63485	1	78825	ENSMUST00000161075.7	-59317	ENSMUSG00000026502	Desi2	desumoylating isopeptidase 2
549	chr1	178175094	178175293	200	*	lsd1_new3_peak_549	53	.	4.61646	5.30126	1.27847	113	Distal Intergenic	1	178187417	178250901	63485	1	78825	ENSMUST00000161075.7	-12124	ENSMUSG00000026502	Desi2	desumoylating isopeptidase 2
550	chr1	178202095	178202413	319	*	lsd1_new3_peak_550	29	.	3.23498	2.94757	0	301	Intron (ENSMUST00000161075.7/78825, intron 2 of 5)	1	178187847	178249338	61492	1	78825	ENSMUST00000159284.1	14248	ENSMUSG00000026502	Desi2	desumoylating isopeptidase 2
551	chr1	178283837	178284036	200	*	lsd1_new3_peak_551	40	.	3.7855	4.07966	0.411629	147	Distal Intergenic	1	178319130	178322335	3206	1	66359	ENSMUST00000154437.1	-35094	ENSMUSG00000026500	Cox20	cytochrome c oxidase assembly protein 20
552	chr1	178338737	178338936	200	*	lsd1_new3_peak_552	35	.	3.56574	3.56791	0.11506	16	Promoter (<=1kb)	1	178324343	178337797	13455	2	51810	ENSMUST00000037748.8	-940	ENSMUSG00000039630	Hnrnpu	heterogeneous nuclear ribonucleoprotein U
553	chr1	178360495	178360995	501	*	lsd1_new3_peak_553	29	.	2.83657	2.9599	0	155	Distal Intergenic	1	178324343	178337797	13455	2	51810	ENSMUST00000037748.8	-22698	ENSMUSG00000039630	Hnrnpu	heterogeneous nuclear ribonucleoprotein U
554	chr1	178369041	178369355	315	*	lsd1_new3_peak_554	29	.	3.23498	2.94757	0	143	Distal Intergenic	1	178324343	178337797	13455	2	51810	ENSMUST00000037748.8	-31244	ENSMUSG00000039630	Hnrnpu	heterogeneous nuclear ribonucleoprotein U
555	chr1	178553772	178553971	200	*	lsd1_new3_peak_555	41	.	3.99535	4.18426	0.494178	121	Intron (ENSMUST00000193931.1/269152, intron 2 of 3)	1	178529125	178939200	410076	1	269152	ENSMUST00000161017.7	24647	ENSMUSG00000026494	Kif26b	kinesin family member 26B
556	chr1	178755317	178755589	273	*	lsd1_new3_peak_556	32	.	3.47169	3.27808	0	177	Intron (ENSMUST00000161017.7/269152, intron 4 of 14)	1	178798438	178932855	134418	1	269152	ENSMUST00000160789.1	-42849	ENSMUSG00000026494	Kif26b	kinesin family member 26B
557	chr1	179107516	179107772	257	*	lsd1_new3_peak_557	49	.	4.25485	4.98931	1.02556	176	Intron (ENSMUST00000128302.7/69726, intron 5 of 11)	1	178957250	178989345	32096	2	69726	ENSMUST00000129393.1	-118171	ENSMUSG00000055067	Smyd3	SET and MYND domain containing 3
558	chr1	179198984	179199183	200	*	lsd1_new3_peak_558	60	.	4.82062	6.09284	1.87292	116	Intron (ENSMUST00000128302.7/69726, intron 5 of 11)	1	178955046	179248840	293795	2	69726	ENSMUST00000068437.12	49657	ENSMUSG00000055067	Smyd3	SET and MYND domain containing 3
559	chr1	179268388	179268898	511	*	lsd1_new3_peak_559	64	.	5.18884	6.40224	2.13742	324	Intron (ENSMUST00000128302.7/69726, intron 5 of 11)	1	178955046	179248840	293795	2	69726	ENSMUST00000068437.12	-19548	ENSMUSG00000055067	Smyd3	SET and MYND domain containing 3
560	chr1	179369044	179369243	200	*	lsd1_new3_peak_560	59	.	4.72421	5.94877	1.74086	102	Intron (ENSMUST00000128302.7/69726, intron 5 of 11)	1	178955151	179374103	418953	2	69726	ENSMUST00000131684.7	4860	ENSMUSG00000055067	Smyd3	SET and MYND domain containing 3
561	chr1	179538310	179538513	204	*	lsd1_new3_peak_561	37	.	3726	3.79301	0.2481	48	Exon (ENSMUST00000120442.1/ENSMUST00000120442.1, exon 1 of 1)	1	179529293	179533697	4405	2	15278	ENSMUST00000139993.7	-4613	ENSMUSG00000026492	Tfb2m	transcription factor B2, mitochondrial
562	chr1	179604587	179604786	200	*	lsd1_new3_peak_562	47	.	3.93684	4.78811	0.906695	81	Exon (ENSMUST00000040706.8/226744, exon 5 of 11)	1	179593390	179605374	11985	1	226744	ENSMUST00000143270.1	11197	ENSMUSG00000038949	Cnst	consortin, connexin sorting protein
563	chr1	179897025	179897224	200	*	lsd1_new3_peak_563	39	.	3.54571	3.97245	0.392316	64	Distal Intergenic	1	179960472	180163156	202685	1	226751	ENSMUST00000097453.8	-63248	ENSMUSG00000026490	Cdc42bpa	CDC42 binding protein kinase alpha
564	chr1	180081305	180081570	266	*	lsd1_new3_peak_564	31	.	3.38903	3.16067	0	95	Promoter (2-3kb)	1	180084483	180094846	10364	1	226751	ENSMUST00000139002.1	-2913	ENSMUSG00000026490	Cdc42bpa	CDC42 binding protein kinase alpha
565	chr1	180624103	180624306	204	*	lsd1_new3_peak_565	46	.	4.20611	4.68305	0.825287	83	Distal Intergenic	1	180641150	180690687	49538	1	72568	ENSMUST00000192561.5	-16844	ENSMUSG00000058729	Lin9	lin-9 DREAM MuvB core complex component
566	chr1	180811717	180811961	245	*	lsd1_new3_peak_566	98	.	6.40935	9.89165	5.11276	85	Promoter (1-2kb)	1	180803131	180813534	10404	2	15078	ENSMUST00000159789.1	1573	ENSMUSG00000060743	H3f3a	H3.3 histone A
567	chr1	180888018	180888217	200	*	lsd1_new3_peak_567	40	.	3.7855	4.07966	0.411629	99	Distal Intergenic	1	180893108	180899103	5996	1	320202	ENSMUST00000085797.5	-4891	ENSMUSG00000066652	Lefty2	left-right determination factor 2
568	chr1	180888595	180889065	471	*	lsd1_new3_peak_568	101	.	6.60163	10.1966	5.3488	271	Distal Intergenic	1	180893108	180899103	5996	1	320202	ENSMUST00000085797.5	-4043	ENSMUSG00000066652	Lefty2	left-right determination factor 2
569	chr1	181256546	181256745	200	*	lsd1_new3_peak_569	36	.	3.44136	3.60013	0.120466	82	Distal Intergenic	1	181173228	181212001	38774	2	226757	ENSMUST00000237749.1	-44545	ENSMUSG00000038733	Wdr26	WD repeat domain 26
570	chr1	181257042	181257370	329	*	lsd1_new3_peak_570	38	.	3.6399	3.87562	0.319187	139	Distal Intergenic	1	181173228	181212001	38774	2	226757	ENSMUST00000237749.1	-45041	ENSMUSG00000038733	Wdr26	WD repeat domain 26
571	chr1	181263588	181264378	791	*	lsd1_new3_peak_571	38	.	3.76834	3.85336	0.300404	378	Distal Intergenic	1	181173228	181212001	38774	2	226757	ENSMUST00000237749.1	-51587	ENSMUSG00000038733	Wdr26	WD repeat domain 26
572	chr1	181265870	181266100	231	*	lsd1_new3_peak_572	36	.	3.6045	3.6219	0.124901	189	Distal Intergenic	1	181173228	181212001	38774	2	226757	ENSMUST00000237749.1	-53869	ENSMUSG00000038733	Wdr26	WD repeat domain 26
573	chr1	181269162	181269382	221	*	lsd1_new3_peak_573	44	.	3.86805	4.43205	0.613111	136	Distal Intergenic	1	181173228	181212001	38774	2	226757	ENSMUST00000237749.1	-57161	ENSMUSG00000038733	Wdr26	WD repeat domain 26
574	chr1	181493773	181494511	739	*	lsd1_new3_peak_574	47	.	4.25337	4.7525	0.881947	367	Distal Intergenic	1	181509633	181511451	1819	2	403180	ENSMUST00000058825.4	16940	ENSMUSG00000050625	Ccdc121	coiled-coil domain containing 121
575	chr1	181499221	181499502	282	*	lsd1_new3_peak_575	32	.	3.31614	3.22608	0	102	Distal Intergenic	1	181509633	181511451	1819	2	403180	ENSMUST00000058825.4	11949	ENSMUSG00000050625	Ccdc121	coiled-coil domain containing 121
576	chr1	181743058	181743309	252	*	lsd1_new3_peak_576	33	.	2.69663	3.3035	0	112	Intron (ENSMUST00000208001.1/ENSMUST00000208001.1, intron 56 of 83)	1	181815356	181820542	5187	2	98386	ENSMUST00000192075.1	77233	ENSMUSG00000004880	Lbr	lamin B receptor
577	chr1	181792878	181793077	200	*	lsd1_new3_peak_577	28	.	3.16309	2.85038	0	93	Intron (ENSMUST00000208001.1/ENSMUST00000208001.1, intron 75 of 83)	1	181815356	181820542	5187	2	98386	ENSMUST00000192075.1	27465	ENSMUSG00000004880	Lbr	lamin B receptor
578	chr1	181984459	181984672	214	*	lsd1_new3_peak_578	38	.	3.60523	3.82731	0.279351	181	Intron (ENSMUST00000193703.5/13800, intron 1 of 13)	1	181923199	181956512	33314	2	13800	ENSMUST00000195840.1	-27947	ENSMUSG00000022995	Enah	ENAH actin regulator
579	chr1	182030387	182030629	243	*	lsd1_new3_peak_579	65	.	4.7191	6.54845	2.23664	155	Distal Intergenic	1	181904400	182019990	115591	2	13800	ENSMUST00000111024.9	-10397	ENSMUSG00000022995	Enah	ENAH actin regulator
580	chr1	182163057	182163292	236	*	lsd1_new3_peak_580	58	.	4.08819	5.86499	1.7124	91	Intron (ENSMUST00000227586.1/ENSMUST00000227586.1, intron 1 of 2)	1	182157178	182158098	921	2	625823	ENSMUST00000169123.3	-4959	ENSMUSG00000091013	Vmn1r1	vomeronasal 1 receptor 1
581	chr1	182177025	182177270	246	*	lsd1_new3_peak_581	36	.	3.14947	3.62443	0.124901	111	Distal Intergenic	1	182157178	182158098	921	2	625823	ENSMUST00000169123.3	-18927	ENSMUSG00000091013	Vmn1r1	vomeronasal 1 receptor 1
582	chr1	182201615	182201814	200	*	lsd1_new3_peak_582	44	.	3.86805	4.43205	0.613111	105	Distal Intergenic	1	182157178	182158098	921	2	625823	ENSMUST00000169123.3	-43517	ENSMUSG00000091013	Vmn1r1	vomeronasal 1 receptor 1
583	chr1	182267203	182267547	345	*	lsd1_new3_peak_583	33	.	3.49686	3.3143	0	146	Distal Intergenic	1	182279004	182282224	3221	2	13244	ENSMUST00000133052.1	14677	ENSMUSG00000038633	Degs1	delta(4)-desaturase, sphingolipid 1
584	chr1	182500949	182501290	342	*	lsd1_new3_peak_584	150	.	9.31765	15.0343	9.72622	160	Intron (ENSMUST00000068505.9/12334, intron 2 of 20)	1	182483900	182492561	8662	2	12334	ENSMUST00000192230.5	-8388	ENSMUSG00000026509	Capn2	calpain 2
585	chr1	182528658	182529036	379	*	lsd1_new3_peak_585	46	.	4.20611	4.68305	0.825287	44	Distal Intergenic	1	182483905	182517608	33704	2	12334	ENSMUST00000192483.1	-11050	ENSMUSG00000026509	Capn2	calpain 2
586	chr1	182632534	182632733	200	*	lsd1_new3_peak_586	37	.	3.6846	3.73437	0.197764	107	Downstream (<=300bp)	1	182565038	182632240	67203	1	170725	ENSMUST00000192671.1	67496	ENSMUSG00000038599	Capn8	calpain 8
587	chr1	183374849	183375072	224	*	lsd1_new3_peak_587	38	.	3.76834	3.85336	0.300404	138	Distal Intergenic	1	183356346	183369553	13208	2	338366	ENSMUST00000194543.2	-5296	ENSMUSG00000056050	Mia3	MIA SH3 domain ER export factor 3
588	chr1	183567040	183567239	200	*	lsd1_new3_peak_588	79	.	5.66292	7.99793	3.41898	73	Distal Intergenic	1	183419248	183436808	17561	1	78772	ENSMUST00000192527.1	147792	ENSMUSG00000053461	Hhipl2	hedgehog interacting protein-like 2
589	chr1	183669246	183669550	305	*	lsd1_new3_peak_589	40	.	3.7855	4.07966	0.411629	172	Distal Intergenic	1	183748977	183809746	60770	1	102637191	ENSMUST00000193310.1	-79427	ENSMUSG00000103305	Gm34068	predicted gene, 34068
590	chr1	185400757	185400956	200	*	lsd1_new3_peak_590	24	.	2.92032	2.40372	0	87	Exon (ENSMUST00000192049.1/ENSMUST00000192049.1, exon 1 of 1)	1	185367597	185374450	6854	1	107508	ENSMUST00000192324.1	33160	ENSMUSG00000026615	Eprs	glutamyl-prolyl-tRNA synthetase
591	chr1	185454627	185454826	200	*	lsd1_new3_peak_591	28	.	3.16309	2.85038	0	146	Promoter (<=1kb)	1	185454848	185465760	10913	1	226781	ENSMUST00000238198.1	-22	ENSMUSG00000026614	Slc30a10	solute carrier family 30, member 10
592	chr1	185955995	185956228	234	*	lsd1_new3_peak_592	64	.	5.22647	6.4624	2.16247	138	Distal Intergenic	1	186088533	186117288	28756	2	226791	ENSMUST00000195481.1	161060	ENSMUSG00000039246	Lyplal1	lysophospholipase-like 1
593	chr1	186597795	186598035	241	*	lsd1_new3_peak_593	53	.	4.64993	5.35341	1.27847	89	Distal Intergenic	1	186511882	186558681	46800	2	320449	ENSMUST00000195454.1	-39114	ENSMUSG00000103690	A730004F24Rik	RIKEN cDNA A730004F24 gene
594	chr1	186966826	186967081	256	*	lsd1_new3_peak_594	24	.	2.3621	2.41987	0	158	Promoter (<=1kb)	1	186967416	186970627	3212	1	110957	ENSMUST00000045108.1	-335	ENSMUSG00000039224	D1Pas1	DNA segment, Chr 1, Pasteur Institute 1
595	chr1	186967782	186968062	281	*	lsd1_new3_peak_595	41	.	3.99535	4.18426	0.494178	111	Promoter (<=1kb)	1	186967416	186970627	3212	1	110957	ENSMUST00000045108.1	366	ENSMUSG00000039224	D1Pas1	DNA segment, Chr 1, Pasteur Institute 1
596	chr1	187975619	187975818	200	*	lsd1_new3_peak_596	28	.	3.16309	2.85038	0	181	Intron (ENSMUST00000127489.7/26381, intron 3 of 3)	1	187997827	188214885	217059	1	26381	ENSMUST00000027906.12	-22009	ENSMUSG00000026610	Esrrg	estrogen-related receptor gamma
597	chr1	188785887	188786145	259	*	lsd1_new3_peak_597	24	.	2.84678	2.43654	0	101	Intron (ENSMUST00000060479.13/22283, intron 48 of 70)	1	188953744	188964965	11222	1	22283	ENSMUST00000127077.1	-167599	ENSMUSG00000026609	Ush2a	usherin
598	chr1	188911027	188911227	201	*	lsd1_new3_peak_598	40	.	3.7855	4.07966	0.411629	132	Exon (ENSMUST00000060479.13/22283, exon 62 of 71)	1	188953744	188964965	11222	1	22283	ENSMUST00000127077.1	-42517	ENSMUSG00000026609	Ush2a	usherin
599	chr1	189700695	189701044	350	*	lsd1_new3_peak_599	90	.	6.36283	9.09783	4.3858	170	Distal Intergenic	1	189658725	189688086	29362	2	108000	ENSMUST00000165962.1	-12609	ENSMUSG00000026605	Cenpf	centromere protein F
600	chr1	190911521	190911720	200	*	lsd1_new3_peak_600	30	.	3.31021	3.05077	0	95	Promoter (<=1kb)	1	190798448	190911734	113287	2	320119	ENSMUST00000162500.7	14	ENSMUSG00000089872	Rps6kc1	ribosomal protein S6 kinase polypeptide 1
601	chr1	191143184	191143383	200	*	lsd1_new3_peak_601	51	.	3.99505	5.14616	1.14691	99	Distal Intergenic	1	191162584	191164817	2234	2	619288	ENSMUST00000171798.1	21434	ENSMUSG00000091017	Garin4	golgi associated RAB2 interactor family member 4
602	chr1	191317843	191318042	200	*	lsd1_new3_peak_602	40	.	3.7855	4.07966	0.411629	108	Promoter (<=1kb)	1	191306789	191318194	11406	2	66208	ENSMUST00000046770.9	152	ENSMUSG00000037499	Nenf	neuron derived neurotrophic factor
603	chr1	191438492	191438918	427	*	lsd1_new3_peak_603	36	.	3.44136	3.60013	0.120466	368	Intron (ENSMUST00000192778.1/102634668, intron 5 of 5)	1	191436340	191465048	28709	2	102634668	ENSMUST00000192778.1	26130	ENSMUSG00000103114	Gm32200	predicted gene, 32200
604	chr1	191501994	191502506	513	*	lsd1_new3_peak_604	79	.	5.83547	7.94583	3.40534	314	Distal Intergenic	1	191436340	191465048	28709	2	102634668	ENSMUST00000192778.1	-36946	ENSMUSG00000103114	Gm32200	predicted gene, 32200
605	chr1	191580580	191580779	200	*	lsd1_new3_peak_605	23	.	2.52366	2.34354	0	83	Intron (ENSMUST00000045450.6/77065, intron 1 of 19)	1	191575776	191583721	7946	1	77065	ENSMUST00000192681.1	4804	ENSMUSG00000037461	Ints7	integrator complex subunit 7
606	chr1	191666550	191666895	346	*	lsd1_new3_peak_606	49	.	4.25485	4.98931	1.02556	153	Distal Intergenic	1	191717834	191719398	1565	1	226856	ENSMUST00000133076.6	-50939	ENSMUSG00000026623	Lpgat1	lysophosphatidylglycerol acyltransferase 1
607	chr1	191789541	191789853	313	*	lsd1_new3_peak_607	101	.	6.60163	10.1966	5.3488	153	Distal Intergenic	1	191821444	191833050	11607	1	18005	ENSMUST00000027931.7	-31591	ENSMUSG00000026622	Nek2	NIMA (never in mitosis gene a)-related expressed kinase 2
608	chr1	191937210	191937508	299	*	lsd1_new3_peak_608	29	.	3.27216	2.99838	0	130	Distal Intergenic	1	191899970	191907527	7558	2	98736	ENSMUST00000069573.5	-29683	ENSMUSG00000055833	1700034H15Rik	RIKEN cDNA 1700034H15 gene
609	chr1	193035545	193035744	200	*	lsd1_new3_peak_609	44	.	3.86805	4.43205	0.613111	48	Promoter (<=1kb)	1	192895986	193035662	139677	2	329324	ENSMUST00000195530.5	0	ENSMUSG00000016200	Syt14	synaptotagmin XIV
610	chr1	193070898	193071177	280	*	lsd1_new3_peak_610	23	.	2.52366	2.34354	0	21	Distal Intergenic	1	192891233	193035775	144543	2	329324	ENSMUST00000215093.1	-35123	ENSMUSG00000016200	Syt14	synaptotagmin XIV
611	chr1	193273208	193273706	499	*	lsd1_new3_peak_611	48	.	4.35114	4.89751	0.998731	377	Promoter (<=1kb)	1	193272161	193273217	1057	2	14373	ENSMUST00000009777.3	0	ENSMUSG00000009633	G0s2	G0/G1 switch gene 2
612	chr1	194145540	194145739	200	*	lsd1_new3_peak_612	33	.	3.49686	3.3143	0	13	Distal Intergenic	1	194212187	194222759	10573	2	74942	ENSMUST00000193395.1	77020	ENSMUSG00000103692	4930503O07Rik	RIKEN cDNA 4930503O07 gene
613	chr1	194417508	194417839	332	*	lsd1_new3_peak_613	168	.	9.83875	16.8076	11.3226	175	Distal Intergenic	1	194212187	194222759	10573	2	74942	ENSMUST00000193395.1	-194749	ENSMUSG00000103692	4930503O07Rik	RIKEN cDNA 4930503O07 gene
614	chr1	194644837	194645070	234	*	lsd1_new3_peak_614	43	.	4.07339	4.30126	0.536223	141	Promoter (<=1kb)	1	194644856	194660012	15157	1	18845	ENSMUST00000125381.1	0	ENSMUSG00000026640	Plxna2	plexin A2
615	chr1	195340509	195340778	270	*	lsd1_new3_peak_615	32	.	3.42986	3.21838	0	43	Distal Intergenic	1	195136811	195176716	39906	2	12902	ENSMUST00000195120.5	-163793	ENSMUSG00000026616	Cr2	complement receptor 2
616	chr1	195357825	195358024	200	*	lsd1_new3_peak_616	59	.	4.72421	5.94877	1.74086	72	Distal Intergenic	1	195136811	195176716	39906	2	12902	ENSMUST00000195120.5	-181109	ENSMUSG00000026616	Cr2	complement receptor 2
617	chr10	3318824	3319023	200	*	lsd1_new3_peak_617	32	.	3.31614	3.22608	0	189	Distal Intergenic	10	3366057	3464975	98919	1	76142	ENSMUST00000043374.6	-47034	ENSMUSG00000040653	Ppp1r14c	protein phosphatase 1, regulatory inhibitor subunit 14C
618	chr10	3702910	3703184	275	*	lsd1_new3_peak_618	43	.	4.07339	4.30126	0.536223	79	Distal Intergenic	10	3740364	3967303	226940	1	213783	ENSMUST00000120274.7	-37180	ENSMUSG00000040624	Plekhg1	pleckstrin homology domain containing, family G (with RhoGef domain) member 1
619	chr10	3729789	3730033	245	*	lsd1_new3_peak_619	23	.	2.52366	2.34354	0	138	Distal Intergenic	10	3740364	3967303	226940	1	213783	ENSMUST00000120274.7	-10331	ENSMUSG00000040624	Plekhg1	pleckstrin homology domain containing, family G (with RhoGef domain) member 1
620	chr10	3785314	3785633	320	*	lsd1_new3_peak_620	40	.	3.7855	4.07966	0.411629	212	Intron (ENSMUST00000120274.7/213783, intron 1 of 16)	10	3740665	3938577	197913	1	213783	ENSMUST00000137111.1	44649	ENSMUSG00000040624	Plekhg1	pleckstrin homology domain containing, family G (with RhoGef domain) member 1
621	chr10	3941050	3941633	584	*	lsd1_new3_peak_621	40	.	3.7855	4.07966	0.411629	443	Intron (ENSMUST00000120274.7/213783, intron 11 of 16)	10	3957891	3963526	5636	1	213783	ENSMUST00000141367.1	-16258	ENSMUSG00000040624	Plekhg1	pleckstrin homology domain containing, family G (with RhoGef domain) member 1
622	chr10	4106257	4106487	231	*	lsd1_new3_peak_622	23	.	2.52366	2.34354	0	127	Exon (ENSMUST00000117291.7/270685, exon 26 of 28)	10	4032280	4048951	16672	1	270685	ENSMUST00000154517.1	73977	ENSMUSG00000040675	Mthfd1l	methylenetetrahydrofolate dehydrogenase (NADP+ dependent) 1-like
623	chr10	4144731	4145123	393	*	lsd1_new3_peak_623	32	.	3.34964	3.27142	0	57	Intron (ENSMUST00000117291.7/270685, intron 26 of 27)	10	4206426	4213114	6689	2	102632515	ENSMUST00000213553.1	67991	ENSMUSG00000111266	Gm30570	predicted gene, 30570
624	chr10	4244577	4244881	305	*	lsd1_new3_peak_624	32	.	3.31614	3.22608	0	277	Distal Intergenic	10	4266380	4359470	93091	1	83397	ENSMUST00000045730.6	-21499	ENSMUSG00000038587	Akap12	A kinase (PRKA) anchor protein (gravin) 12
625	chr10	4285138	4285409	272	*	lsd1_new3_peak_625	23	.	2.52366	2.34354	0	91	Intron (ENSMUST00000045730.6/83397, intron 1 of 3)	10	4266380	4359470	93091	1	83397	ENSMUST00000045730.6	18758	ENSMUSG00000038587	Akap12	A kinase (PRKA) anchor protein (gravin) 12
626	chr10	4289496	4289695	200	*	lsd1_new3_peak_626	38	.	3.60523	3.82731	0.279351	105	Intron (ENSMUST00000045730.6/83397, intron 1 of 3)	10	4266380	4359470	93091	1	83397	ENSMUST00000045730.6	23116	ENSMUSG00000038587	Akap12	A kinase (PRKA) anchor protein (gravin) 12
627	chr10	4289896	4290232	337	*	lsd1_new3_peak_627	39	.	3.71127	3.9754	0.392316	163	Intron (ENSMUST00000045730.6/83397, intron 1 of 3)	10	4266380	4359470	93091	1	83397	ENSMUST00000045730.6	23516	ENSMUSG00000038587	Akap12	A kinase (PRKA) anchor protein (gravin) 12
628	chr10	4362457	4362769	313	*	lsd1_new3_peak_628	23	.	2.52366	2.34354	0	0	Distal Intergenic	10	4347768	4359470	11703	1	83397	ENSMUST00000215696.1	14689	ENSMUSG00000038587	Akap12	A kinase (PRKA) anchor protein (gravin) 12
629	chr10	4369555	4369813	259	*	lsd1_new3_peak_629	49	.	4.25485	4.98931	1.02556	116	Exon (ENSMUST00000100077.4/381990, exon 3 of 3)	10	4367075	4387475	20401	2	381990	ENSMUST00000100077.4	17662	ENSMUSG00000075327	Zbtb2	zinc finger and BTB domain containing 2
630	chr10	4911400	4911995	596	*	lsd1_new3_peak_630	48	.	4.13092	4.80974	0.922525	519	Intron (ENSMUST00000105590.7/13982, intron 6 of 9)	10	4922970	4997930	74961	1	13982	ENSMUST00000127934.7	-10975	ENSMUSG00000019768	Esr1	estrogen receptor 1 (alpha)
631	chr10	4936203	4936402	200	*	lsd1_new3_peak_631	46	.	4.20611	4.68305	0.825287	92	Promoter (<=1kb)	10	4936526	5001656	65131	1	13982	ENSMUST00000137012.1	-124	ENSMUSG00000019768	Esr1	estrogen receptor 1 (alpha)
632	chr10	5090326	5090758	433	*	lsd1_new3_peak_632	34	.	3.35	3.47418	0.0373721	182	Intron (ENSMUST00000215295.1/64009, intron 125 of 145)	10	5021579	5069063	47485	2	64009	ENSMUST00000095899.4	-21263	ENSMUSG00000096054	Syne1	spectrin repeat containing, nuclear envelope 1
633	chr10	5550426	5550686	261	*	lsd1_new3_peak_633	56	.	4.72761	5.68821	1.56042	91	Promoter (<=1kb)	10	5020917	5550678	529762	2	64009	ENSMUST00000215295.1	0	ENSMUSG00000096054	Syne1	spectrin repeat containing, nuclear envelope 1
634	chr10	6083883	6084082	200	*	lsd1_new3_peak_634	28	.	3.01467	2.82384	0	85	Distal Intergenic	10	5825663	5922400	96738	2	56533	ENSMUST00000064225.13	-161483	ENSMUSG00000019775	Rgs17	regulator of G-protein signaling 17
635	chr10	6164493	6164692	200	*	lsd1_new3_peak_635	29	.	2.83657	2.9599	0	58	Distal Intergenic	10	5825663	5922400	96738	2	56533	ENSMUST00000064225.13	-242093	ENSMUSG00000019775	Rgs17	regulator of G-protein signaling 17
636	chr10	6546542	6546741	200	*	lsd1_new3_peak_636	33	.	3.49686	3.3143	0	157	Distal Intergenic	10	6758506	6979704	221199	1	18390	ENSMUST00000147171.7	-211765	ENSMUSG00000000766	Oprm1	opioid receptor, mu 1
637	chr10	6567486	6567685	200	*	lsd1_new3_peak_637	53	.	4.61646	5.30126	1.27847	103	Distal Intergenic	10	6758506	6979704	221199	1	18390	ENSMUST00000147171.7	-190821	ENSMUSG00000000766	Oprm1	opioid receptor, mu 1
638	chr10	7365243	7365646	404	*	lsd1_new3_peak_638	29	.	2.59678	2.95763	0	291	Distal Intergenic	10	7446183	7473341	27159	2	77777	ENSMUST00000169796.3	107695	ENSMUSG00000079685	Ulbp1	UL16 binding protein 1
639	chr10	7617403	7617666	264	*	lsd1_new3_peak_639	36	.	3.44136	3.60013	0.120466	98	Intron (ENSMUST00000019931.11/237253, intron 6 of 6)	10	7596184	7623752	27569	1	237253	ENSMUST00000124961.1	21219	ENSMUSG00000019796	Lrp11	low density lipoprotein receptor-related protein 11
640	chr10	8551919	8552217	299	*	lsd1_new3_peak_640	24	.	2.84678	2.43654	0	118	Distal Intergenic	10	8204809	8518825	314017	2	338362	ENSMUST00000061601.8	-33094	ENSMUSG00000047712	Ust	uronyl-2-sulfotransferase
641	chr10	8889543	8889935	393	*	lsd1_new3_peak_641	93	.	5.3398	9.31879	4.57541	196	Distal Intergenic	10	8722219	8886070	163852	2	70097	ENSMUST00000015449.5	-3473	ENSMUSG00000015305	Sash1	SAM and SH3 domain containing 1
642	chr10	10026920	10027377	458	*	lsd1_new3_peak_642	69	.	4.00485	6.9063	2.54046	141	Intron (ENSMUST00000186088.1/ENSMUST00000186088.1, intron 1 of 1)	10	9759958	9901079	141122	2	78808	ENSMUST00000141722.7	-125841	ENSMUSG00000019790	Stxbp5	syntaxin binding protein 5 (tomosyn)
643	chr10	10522548	10522747	200	*	lsd1_new3_peak_643	53	.	4.64993	5.35341	1.27847	80	Distal Intergenic	10	10546195	10558181	11987	2	67844	ENSMUST00000220018.2	35434	ENSMUSG00000019832	Rab32	RAB32, member RAS oncogene family
644	chr10	11492026	11492238	213	*	lsd1_new3_peak_644	76	.	4.47421	7.66459	3.15269	55	Distal Intergenic	10	11609223	11609835	613	1	30058	ENSMUST00000052902.8	-116985	ENSMUSG00000048007	Timm8a1	translocase of inner mitochondrial membrane 8A1
645	chr10	11694302	11694561	260	*	lsd1_new3_peak_645	21	.	2.76445	2.19791	0	145	Distal Intergenic	10	11609298	11609591	294	1	30058	ENSMUST00000218003.1	85004	ENSMUSG00000048007	Timm8a1	translocase of inner mitochondrial membrane 8A1
646	chr10	11699611	11699850	240	*	lsd1_new3_peak_646	64	.	5.22647	6.4624	2.16247	120	Distal Intergenic	10	11609298	11609591	294	1	30058	ENSMUST00000218003.1	90313	ENSMUSG00000048007	Timm8a1	translocase of inner mitochondrial membrane 8A1
647	chr10	11995756	11996069	314	*	lsd1_new3_peak_647	24	.	2.92032	2.40372	0	189	Distal Intergenic	10	11609298	11609591	294	1	30058	ENSMUST00000218003.1	386458	ENSMUSG00000048007	Timm8a1	translocase of inner mitochondrial membrane 8A1
648	chr10	12386352	12386551	200	*	lsd1_new3_peak_648	36	.	3.14947	3.62443	0.124901	115	Intron (ENSMUST00000076817.4/22288, intron 72 of 73)	10	12401066	12403075	2010	2	22288	ENSMUST00000217938.1	16524	ENSMUSG00000019820	Utrn	utrophin
649	chr10	12429622	12429821	200	*	lsd1_new3_peak_649	41	.	3.99535	4.18426	0.494178	79	Intron (ENSMUST00000076817.4/22288, intron 64 of 73)	10	12401066	12403075	2010	2	22288	ENSMUST00000217938.1	-26547	ENSMUSG00000019820	Utrn	utrophin
650	chr10	12608614	12608963	350	*	lsd1_new3_peak_650	29	.	2.83657	2.9599	0	165	Intron (ENSMUST00000076817.4/22288, intron 50 of 73)	10	12384188	12614831	230644	2	22288	ENSMUST00000217994.1	5868	ENSMUSG00000019820	Utrn	utrophin
651	chr10	12614586	12614785	200	*	lsd1_new3_peak_651	32	.	3.15458	3.20599	0	31	Promoter (<=1kb)	10	12384188	12614831	230644	2	22288	ENSMUST00000217994.1	46	ENSMUSG00000019820	Utrn	utrophin
652	chr10	12869073	12869272	200	*	lsd1_new3_peak_652	23	.	2.52366	2.34354	0	26	Promoter (<=1kb)	10	12383380	12869365	485986	2	22288	ENSMUST00000218635.1	93	ENSMUSG00000019820	Utrn	utrophin
653	chr10	12921974	12922173	200	*	lsd1_new3_peak_653	42	.	3.76536	4.28535	0.536223	87	Promoter (<=1kb)	10	12916648	12923090	6443	2	320273	ENSMUST00000181073.8	917	ENSMUSG00000097378	B230208H11Rik	RIKEN cDNA B230208H11 gene
654	chr10	12998937	12999136	200	*	lsd1_new3_peak_654	38	.	3.60523	3.82731	0.279351	73	Distal Intergenic	10	13005343	13009183	3841	1	66125	ENSMUST00000105139.4	-6207	ENSMUSG00000078348	Sf3b5	splicing factor 3b, subunit 5
655	chr10	13003481	13003819	339	*	lsd1_new3_peak_655	35	.	3.37991	3.51537	0.0725109	55	Promoter (1-2kb)	10	13005343	13009183	3841	1	66125	ENSMUST00000105139.4	-1524	ENSMUSG00000078348	Sf3b5	splicing factor 3b, subunit 5
656	chr10	13024493	13024762	270	*	lsd1_new3_peak_656	44	.	4.02712	4.42332	0.613111	100	Distal Intergenic	10	13005343	13009183	3841	1	66125	ENSMUST00000105139.4	19150	ENSMUSG00000078348	Sf3b5	splicing factor 3b, subunit 5
657	chr10	13107881	13108373	493	*	lsd1_new3_peak_657	59	.	4.72421	5.94877	1.74086	370	Intron (ENSMUST00000193426.5/22634, intron 3 of 7)	10	13113465	13127341	13877	1	22634	ENSMUST00000130313.1	-5092	ENSMUSG00000019817	Plagl1	pleiomorphic adenoma gene-like 1
658	chr10	13401964	13402314	351	*	lsd1_new3_peak_658	41	.	2.82635	4.1611	0.478356	175	Intron (ENSMUST00000105545.11/215789, intron 1 of 12)	10	13214258	13388970	174713	2	215789	ENSMUST00000079698.6	-12994	ENSMUSG00000062866	Phactr2	phosphatase and actin regulator 2
659	chr10	14611431	14611630	200	*	lsd1_new3_peak_659	65	.	5.13501	6.56827	2.25325	113	Distal Intergenic	10	14655663	14668261	12599	2	66201	ENSMUST00000156398.1	56631	ENSMUSG00000019868	Vta1	vesicle (multivesicular body) trafficking 1
660	chr10	14927067	14927411	345	*	lsd1_new3_peak_660	69	.	5.36842	6.92844	2.54364	155	Distal Intergenic	10	14760219	14770583	10365	1	18101	ENSMUST00000190751.1	166848	ENSMUSG00000019865	Nmbr	neuromedin B receptor
661	chr10	15064012	15064211	200	*	lsd1_new3_peak_661	35	.	3.56574	3.56791	0.11506	123	Distal Intergenic	10	14760219	14770583	10365	1	18101	ENSMUST00000190751.1	303793	ENSMUSG00000019865	Nmbr	neuromedin B receptor
662	chr10	16952670	16952869	200	*	lsd1_new3_peak_662	33	.	3.49686	3.3143	0	55	Exon (ENSMUST00000185722.1/100504235, exon 9 of 9)	10	16951295	16963180	11886	2	100504235	ENSMUST00000208191.1	10311	ENSMUSG00000101969	Gm20125	predicted gene, 20125
663	chr10	17318830	17319029	200	*	lsd1_new3_peak_663	43	.	3.46238	4.33257	0.550168	85	Exon (ENSMUST00000217920.1/ENSMUST00000217920.1, exon 3 of 3)	10	16981304	17095807	114504	2	100504235	ENSMUST00000208870.1	-223023	ENSMUSG00000101969	Gm20125	predicted gene, 20125
664	chr10	17579544	17579747	204	*	lsd1_new3_peak_664	44	.	3.86805	4.43205	0.613111	28	Intron (ENSMUST00000219966.1/ENSMUST00000219966.1, intron 1 of 2)	10	17723218	17725674	2457	1	17684	ENSMUST00000038107.8	-143471	ENSMUSG00000039910	Cited2	Cbp/p300-interacting transactivator, with Glu/Asp-rich carboxy-terminal domain, 2
665	chr10	17722967	17723224	258	*	lsd1_new3_peak_665	59	.	4.72421	5.94877	1.74086	165	Promoter (<=1kb)	10	17723218	17725674	2457	1	17684	ENSMUST00000038107.8	0	ENSMUSG00000039910	Cited2	Cbp/p300-interacting transactivator, with Glu/Asp-rich carboxy-terminal domain, 2
666	chr10	17820580	17820814	235	*	lsd1_new3_peak_666	47	.	4.25337	4.7525	0.881947	147	Intron (ENSMUST00000037964.6/378431, intron 4 of 9)	10	17796256	17845665	49410	1	378431	ENSMUST00000037964.6	24324	ENSMUSG00000039891	Txlnb	taxilin beta
667	chr10	18239414	18239640	227	*	lsd1_new3_peak_667	47	.	3.53933	4.70357	0.841376	54	Intron (ENSMUST00000216248.1/ENSMUST00000216248.1, intron 1 of 1)	10	18214078	18234998	20921	2	215814	ENSMUST00000173243.7	-4416	ENSMUSG00000059554	Ccdc28a	coiled-coil domain containing 28A
668	chr10	18239792	18240064	273	*	lsd1_new3_peak_668	23	.	2.52366	2.34354	0	12	Intron (ENSMUST00000216248.1/ENSMUST00000216248.1, intron 1 of 1)	10	18214078	18234998	20921	2	215814	ENSMUST00000173243.7	-4794	ENSMUSG00000059554	Ccdc28a	coiled-coil domain containing 28A
669	chr10	18314210	18314634	425	*	lsd1_new3_peak_669	21	.	2.76445	2.19791	0	178	Distal Intergenic	10	18318985	18531973	212989	1	215819	ENSMUST00000207038.1	-4351	ENSMUSG00000039835	Nhsl1	NHS-like 1
670	chr10	18462960	18463445	486	*	lsd1_new3_peak_670	44	.	3.86805	4.43205	0.613111	363	Intron (ENSMUST00000207038.1/215819, intron 1 of 6)	10	18469888	18473427	3540	1	215819	ENSMUST00000160547.1	-6443	ENSMUSG00000039835	Nhsl1	NHS-like 1
671	chr10	18634498	18634697	200	*	lsd1_new3_peak_671	37	.	3726	3.79301	0.2481	64	Intron (ENSMUST00000215836.1/215821, intron 14 of 33)	10	18539498	18546076	6579	2	56016	ENSMUST00000020000.6	-88422	ENSMUSG00000019853	Hebp2	heme binding protein 2
672	chr10	19356785	19357058	274	*	lsd1_new3_peak_672	28	.	3.01467	2.82384	0	198	Promoter (<=1kb)	10	19356533	19358604	2072	1	94222	ENSMUST00000053225.6	252	ENSMUSG00000045591	Olig3	oligodendrocyte transcription factor 3
673	chr10	19792674	19792873	200	*	lsd1_new3_peak_673	31	.	3.34916	3.10483	0	12	Distal Intergenic	10	19847916	19851459	3544	2	76157	ENSMUST00000059805.5	58586	ENSMUSG00000050473	Slc35d3	solute carrier family 35, member D3
674	chr10	19798396	19798632	237	*	lsd1_new3_peak_674	24	.	2.3621	2.41987	0	98	Distal Intergenic	10	19847916	19851459	3544	2	76157	ENSMUST00000059805.5	52827	ENSMUSG00000050473	Slc35d3	solute carrier family 35, member D3
675	chr10	19850282	19850663	382	*	lsd1_new3_peak_675	24	.	2.84678	2.43654	0	109	Promoter (<=1kb)	10	19847916	19851459	3544	2	76157	ENSMUST00000059805.5	796	ENSMUSG00000050473	Slc35d3	solute carrier family 35, member D3
676	chr10	20017020	20017219	200	*	lsd1_new3_peak_676	34	.	3.49067	3.46408	0.0286026	133	Intron (ENSMUST00000095806.9/26408, intron 2 of 29)	10	19951055	20023699	72645	1	26408	ENSMUST00000152533.1	65965	ENSMUSG00000071369	Map3k5	mitogen-activated protein kinase kinase kinase 5
677	chr10	20141362	20141654	293	*	lsd1_new3_peak_677	43	.	3.94322	4.30318	0.536223	98	3' UTR	10	20148471	20281522	133052	1	17761	ENSMUST00000020173.15	-6817	ENSMUSG00000019996	Map7	microtubule-associated protein 7
678	chr10	20153457	20153894	438	*	lsd1_new3_peak_678	44	.	3.86805	4.43205	0.613111	323	Intron (ENSMUST00000020173.15/17761, intron 1 of 17)	10	20148998	20257538	108541	1	17761	ENSMUST00000214823.1	4459	ENSMUSG00000019996	Map7	microtubule-associated protein 7
679	chr10	21102029	21102352	324	*	lsd1_new3_peak_679	132	.	7.70164	13.2265	8.07123	172	Exon (ENSMUST00000215135.1/ENSMUST00000215135.1, exon 2 of 2)	10	21069845	21074406	4562	1	52906	ENSMUST00000215543.1	32184	ENSMUSG00000019986	Ahi1	Abelson helper integration site 1
680	chr10	21429638	21429837	200	*	lsd1_new3_peak_680	28	.	3.16309	2.85038	0	66	Distal Intergenic	10	21377347	21388996	11650	1	237320	ENSMUST00000159163.1	52291	ENSMUSG00000037542	Aldh8a1	aldehyde dehydrogenase 8 family, member A1
681	chr10	21646328	21646632	305	*	lsd1_new3_peak_681	41	.	3.86275	4.18879	0.495989	131	Distal Intergenic	10	21616320	21621765	5446	1	67692	ENSMUST00000186635.1	30008	ENSMUSG00000050844	1700020N01Rik	RIKEN cDNA 1700020N01 gene
682	chr10	21701776	21701988	213	*	lsd1_new3_peak_682	53	.	4.61646	5.30126	1.27847	86	Intron (ENSMUST00000187019.6/432436, intron 2 of 2)	10	21690845	21693978	3134	1	432436	ENSMUST00000071008.5	10931	ENSMUSG00000056716	Gm5420	predicted gene 5420
683	chr10	21829288	21829505	218	*	lsd1_new3_peak_683	37	.	3.57122	3.78001	0.239901	86	Distal Intergenic	10	21882184	21999893	117710	1	20393	ENSMUST00000120509.7	-52679	ENSMUSG00000019970	Sgk1	serum/glucocorticoid regulated kinase 1
684	chr10	21882101	21882552	452	*	lsd1_new3_peak_684	79	.	5.66292	7.99793	3.41898	355	Promoter (<=1kb)	10	21882184	21999893	117710	1	20393	ENSMUST00000120509.7	0	ENSMUSG00000019970	Sgk1	serum/glucocorticoid regulated kinase 1
685	chr10	21988320	21988833	514	*	lsd1_new3_peak_685	52	.	4.25604	5.25659	1.24444	150	Intron (ENSMUST00000120509.7/20393, intron 3 of 13)	10	21992223	21995874	3652	1	20393	ENSMUST00000150089.7	-3390	ENSMUSG00000019970	Sgk1	serum/glucocorticoid regulated kinase 1
686	chr10	22023775	22023974	200	*	lsd1_new3_peak_686	33	.	3.38382	3.31784	0	65	Distal Intergenic	10	21996591	21998240	1650	1	20393	ENSMUST00000135195.1	27184	ENSMUSG00000019970	Sgk1	serum/glucocorticoid regulated kinase 1
687	chr10	22148873	22149094	222	*	lsd1_new3_peak_687	36	.	3.14947	3.62443	0.124901	160	Promoter (<=1kb)	10	22144302	22148823	4522	2	319887	ENSMUST00000181614.1	-50	ENSMUSG00000097327	E030030I06Rik	RIKEN cDNA E030030I06 gene
688	chr10	22247318	22247520	203	*	lsd1_new3_peak_688	36	.	3.64411	3.67736	0.169323	143	Intron (ENSMUST00000105522.8/667281, intron 1 of 5)	10	22273346	22288849	15504	1	667281	ENSMUST00000131558.1	-25826	ENSMUSG00000075297	H60b	histocompatibility 60b
689	chr10	22468843	22469195	353	*	lsd1_new3_peak_689	48	.	4.35114	4.89751	0.998731	146	Distal Intergenic	10	22402883	22407470	4588	1	100038752	ENSMUST00000180537.1	65960	ENSMUSG00000096937	Gm10825	predicted gene 10825
690	chr10	22527044	22527243	200	*	lsd1_new3_peak_690	33	.	3.49686	3.3143	0	164	Distal Intergenic	10	22645011	22704285	59275	1	353169	ENSMUST00000042261.4	-117768	ENSMUSG00000037490	Slc2a12	solute carrier family 2 (facilitated glucose transporter), member 12
691	chr10	22686395	22686594	200	*	lsd1_new3_peak_691	21	.	2.76445	2.19791	0	97	Intron (ENSMUST00000042261.4/353169, intron 2 of 4)	10	22705523	22706385	863	2	237336	ENSMUST00000141569.1	19791	ENSMUSG00000071359	Tbpl1	TATA box binding protein-like 1
692	chr10	22688778	22688977	200	*	lsd1_new3_peak_692	40	.	3.7855	4.07966	0.411629	67	Intron (ENSMUST00000042261.4/353169, intron 2 of 4)	10	22705523	22706385	863	2	237336	ENSMUST00000141569.1	17408	ENSMUSG00000071359	Tbpl1	TATA box binding protein-like 1
693	chr10	22730870	22731342	473	*	lsd1_new3_peak_693	43	.	4.07339	4.30126	0.536223	91	Promoter (<=1kb)	10	22712085	22731237	19153	2	237336	ENSMUST00000238910.1	0	ENSMUSG00000071359	Tbpl1	TATA box binding protein-like 1
694	chr10	22735801	22736098	298	*	lsd1_new3_peak_694	43	.	4.07339	4.30126	0.536223	180	Distal Intergenic	10	22705381	22731938	26558	2	237336	ENSMUST00000095794.3	-3863	ENSMUSG00000071359	Tbpl1	TATA box binding protein-like 1
695	chr10	22879921	22880216	296	*	lsd1_new3_peak_695	40	.	3.7855	4.07966	0.411629	176	Distal Intergenic	10	22817281	22820174	2894	2	21412	ENSMUST00000049930.8	-59747	ENSMUSG00000045680	Tcf21	transcription factor 21
696	chr10	22967768	22967967	200	*	lsd1_new3_peak_696	40	.	3.7855	4.07966	0.411629	84	Distal Intergenic	10	22817281	22820174	2894	2	21412	ENSMUST00000049930.8	-147594	ENSMUSG00000045680	Tcf21	transcription factor 21
697	chr10	23349669	23350032	364	*	lsd1_new3_peak_697	23	.	2.52366	2.34354	0	176	Promoter (<=1kb)	10	23102963	23349903	246941	2	14051	ENSMUST00000092665.11	0	ENSMUSG00000010461	Eya4	EYA transcriptional coactivator and phosphatase 4
698	chr10	23431115	23431314	200	*	lsd1_new3_peak_698	49	.	4.40174	4.97329	1.02556	97	Distal Intergenic	10	23104763	23350786	246024	2	14051	ENSMUST00000220299.1	-80329	ENSMUSG00000010461	Eya4	EYA transcriptional coactivator and phosphatase 4
699	chr10	23623689	23624006	318	*	lsd1_new3_peak_699	36	.	3.14947	3.62443	0.124901	132	Distal Intergenic	10	23785347	23785475	129	2	100529074	ENSMUST00000093556.1	161469	ENSMUSG00000070063	Snora33	small nucleolar RNA, H/ACA box 33
700	chr10	23873523	23873857	335	*	lsd1_new3_peak_700	24	.	2.84678	2.43654	0	150	Distal Intergenic	10	23894688	23905343	10656	1	22361	ENSMUST00000041416.7	-20831	ENSMUSG00000037440	Vnn1	vanin 1
701	chr10	23875399	23875598	200	*	lsd1_new3_peak_701	32	.	3.31614	3.22608	0	62	Distal Intergenic	10	23894688	23905343	10656	1	22361	ENSMUST00000041416.7	-19090	ENSMUSG00000037440	Vnn1	vanin 1
702	chr10	23877875	23878216	342	*	lsd1_new3_peak_702	59	.	4.72421	5.94877	1.74086	258	Distal Intergenic	10	23894688	23905343	10656	1	22361	ENSMUST00000041416.7	-16472	ENSMUSG00000037440	Vnn1	vanin 1
703	chr10	24196296	24196495	200	*	lsd1_new3_peak_703	53	.	4.64993	5.35341	1.27847	109	Distal Intergenic	10	24223517	24302790	79274	1	59012	ENSMUST00000095784.2	-27022	ENSMUSG00000020000	Moxd1	monooxygenase, DBH-like 1
704	chr10	24595223	24595925	703	*	lsd1_new3_peak_704	40	.	3.7855	4.07966	0.411629	386	Promoter (<=1kb)	10	24549447	24595817	46371	2	102638890	ENSMUST00000136908.7	0	NA	Gm15270	predicted gene 15270
705	chr10	24834468	24834975	508	*	lsd1_new3_peak_705	23	.	2.52366	2.34354	0	42	Promoter (1-2kb)	10	24797515	24836113	38599	2	209558	ENSMUST00000218619.1	1138	ENSMUSG00000019989	Enpp3	ectonucleotide pyrophosphatase/phosphodiesterase 3
706	chr10	25314190	25314522	333	*	lsd1_new3_peak_706	32	.	3.31614	3.22608	0	30	Distal Intergenic	10	25284024	25307870	23847	2	432442	ENSMUST00000176231.1	-6320	ENSMUSG00000039166	Akap7	A kinase (PRKA) anchor protein 7
707	chr10	25345771	25346019	249	*	lsd1_new3_peak_707	39	.	3.85598	3.97957	0.392316	98	Distal Intergenic	10	25359798	25523515	163718	1	13822	ENSMUST00000053748.15	-13779	ENSMUSG00000019978	Epb41l2	erythrocyte membrane protein band 4.1 like 2
708	chr10	25632334	25632533	200	*	lsd1_new3_peak_708	44	.	3.86805	4.43205	0.613111	106	Intron (ENSMUST00000191547.1/102640597, intron 3 of 3)	10	25615632	25621563	5932	2	102640972	ENSMUST00000218080.1	-10771	ENSMUSG00000112630	Gm36908	predicted gene, 36908
709	chr10	25895721	25895920	200	*	lsd1_new3_peak_709	24	.	2.84678	2.43654	0	37	Distal Intergenic	10	25779314	25837437	58124	2	73803	ENSMUST00000218300.1	-58284	ENSMUSG00000112444	4930401C15Rik	RIKEN cDNA 4930401C15 gene
710	chr10	25942021	25942373	353	*	lsd1_new3_peak_710	29	.	3.23498	2.94757	0	308	Intron (ENSMUST00000217910.1/77220, intron 1 of 2)	10	25993658	26017543	23886	2	77220	ENSMUST00000219651.1	75170	ENSMUSG00000049420	Tmem200a	transmembrane protein 200A
711	chr10	26608939	26609247	309	*	lsd1_new3_peak_711	60	.	4.9475	6.02366	1.80664	148	Distal Intergenic	10	26673601	26674612	1012	2	667572	ENSMUST00000183230.1	65365	ENSMUSG00000098179	Gm8709	glyceraldehyde-3-phosphate dehydrogenase pseudogene
712	chr10	26734390	26734704	315	*	lsd1_new3_peak_712	29	.	3.23498	2.94757	0	140	Intron (ENSMUST00000218733.1/ENSMUST00000218733.1, intron 1 of 1)	10	26753421	26860732	107312	1	73910	ENSMUST00000176060.7	-18717	ENSMUSG00000039031	Arhgap18	Rho GTPase activating protein 18
713	chr10	26938364	26938563	200	*	lsd1_new3_peak_713	21	.	2.58798	2.11093	0	85	Distal Intergenic	10	26980036	26988514	8479	2	16773	ENSMUST00000186279.1	49951	ENSMUSG00000019899	Lama2	laminin, alpha 2
714	chr10	26958493	26958692	200	*	lsd1_new3_peak_714	52	.	4.56084	5.21524	1.20763	132	Intron (ENSMUST00000220276.1/ENSMUST00000220276.1, intron 2 of 3)	10	26980036	26988514	8479	2	16773	ENSMUST00000186279.1	29822	ENSMUSG00000019899	Lama2	laminin, alpha 2
715	chr10	27260160	27260380	221	*	lsd1_new3_peak_715	36	.	3.50509	3.68827	0.178167	178	Intron (ENSMUST00000092639.11/16773, intron 14 of 64)	10	27204801	27212254	7454	2	16773	ENSMUST00000239098.1	-47906	ENSMUSG00000019899	Lama2	laminin, alpha 2
716	chr10	27546455	27546780	326	*	lsd1_new3_peak_716	86	.	6.25731	8.62423	3.99282	173	Intron (ENSMUST00000092639.11/16773, intron 1 of 64)	10	27187548	27616796	429249	2	16773	ENSMUST00000189575.1	70016	ENSMUSG00000019899	Lama2	laminin, alpha 2
717	chr10	27642429	27642641	213	*	lsd1_new3_peak_717	40	.	3.7855	4.07966	0.411629	151	Distal Intergenic	10	27422392	27619758	197367	2	16773	ENSMUST00000188963.1	-22671	ENSMUSG00000019899	Lama2	laminin, alpha 2
718	chr10	28170112	28170342	231	*	lsd1_new3_peak_718	36	.	3.64411	3.67736	0.169323	107	Intron (ENSMUST00000166468.1/19272, intron 1 of 31)	10	28075010	28264673	189664	1	19272	ENSMUST00000219761.1	95102	ENSMUSG00000019889	Ptprk	protein tyrosine phosphatase, receptor type, K
719	chr10	28254734	28254962	229	*	lsd1_new3_peak_719	30	.	3.31021	3.05077	0	46	Intron (ENSMUST00000166468.1/19272, intron 2 of 31)	10	28075010	28264673	189664	1	19272	ENSMUST00000219761.1	179724	ENSMUSG00000019889	Ptprk	protein tyrosine phosphatase, receptor type, K
720	chr10	28297263	28297519	257	*	lsd1_new3_peak_720	96	.	5.59276	9.62915	4.86632	96	Intron (ENSMUST00000166468.1/19272, intron 3 of 31)	10	28075010	28264673	189664	1	19272	ENSMUST00000219761.1	222253	ENSMUSG00000019889	Ptprk	protein tyrosine phosphatase, receptor type, K
721	chr10	28691235	28691434	200	*	lsd1_new3_peak_721	41	.	3.94778	4.11382	0.43893	115	Intron (ENSMUST00000060409.12/210757, intron 1 of 4)	10	28668633	28782046	113414	1	210757	ENSMUST00000161345.1	22602	ENSMUSG00000049109	Themis	thymocyte selection associated
722	chr10	29116627	29116826	200	*	lsd1_new3_peak_722	43	.	4.07339	4.30126	0.536223	106	Distal Intergenic	10	29143839	29199630	55792	1	67412	ENSMUST00000092629.3	-27013	ENSMUSG00000038916	Soga3	SOGA family member 3
723	chr10	29146940	29147173	234	*	lsd1_new3_peak_723	40	.	3.7855	4.07966	0.411629	145	Promoter (<=1kb)	10	29147335	29180980	33646	1	67412	ENSMUST00000213243.1	-162	ENSMUSG00000038916	Soga3	SOGA family member 3
724	chr10	29763526	29763824	299	*	lsd1_new3_peak_724	32	.	3.31614	3.22608	0	113	Distal Intergenic	10	29452418	29535867	83450	2	72780	ENSMUST00000092623.4	-227659	ENSMUSG00000019880	Rspo3	R-spondin 3
725	chr10	29858521	29858873	353	*	lsd1_new3_peak_725	149	.	8.94842	14.9606	9.6574	166	Distal Intergenic	10	29452418	29535867	83450	2	72780	ENSMUST00000092623.4	-322654	ENSMUSG00000019880	Rspo3	R-spondin 3
726	chr10	30195156	30195401	246	*	lsd1_new3_peak_726	43	.	3.98473	4.3625	0.570552	93	3' UTR	10	30194569	30200492	5924	2	66311	ENSMUST00000216853.1	5091	ENSMUSG00000075266	Cenpw	centromere protein W
727	chr10	30216103	30216458	356	*	lsd1_new3_peak_727	91	.	6.19422	9.1774	4.46254	172	Distal Intergenic	10	30196009	30200560	4552	2	66311	ENSMUST00000099985.5	-15543	ENSMUSG00000075266	Cenpw	centromere protein W
728	chr10	30575430	30575629	200	*	lsd1_new3_peak_728	37	.	3726	3.79301	0.2481	66	Intron (ENSMUST00000019927.6/73681, intron 7 of 12)	10	30559121	30590109	30989	2	73681	ENSMUST00000215041.1	14480	ENSMUSG00000019792	Trmt11	tRNA methyltransferase 11
729	chr10	30629240	30629622	383	*	lsd1_new3_peak_729	37	.	3.57122	3.78001	0.239901	242	Promoter (<=1kb)	10	30608231	30629632	21402	2	66847	ENSMUST00000216617.1	10	ENSMUSG00000019791	Hint3	histidine triad nucleotide binding protein 3
730	chr10	30814240	30814469	230	*	lsd1_new3_peak_730	52	.	4.43214	5.24848	1.23839	129	Distal Intergenic	10	30695891	30803326	107436	2	211329	ENSMUST00000215725.1	-10914	ENSMUSG00000039697	Ncoa7	nuclear receptor coactivator 7
731	chr10	30814884	30815289	406	*	lsd1_new3_peak_731	49	.	4.25485	4.98931	1.02556	145	Distal Intergenic	10	30695891	30803326	107436	2	211329	ENSMUST00000215725.1	-11558	ENSMUSG00000039697	Ncoa7	nuclear receptor coactivator 7
732	chr10	31058718	31059000	283	*	lsd1_new3_peak_732	23	.	2.52366	2.34354	0	91	Intron (ENSMUST00000214464.1/ENSMUST00000214464.1, intron 1 of 4)	10	30832359	30842801	10443	2	15214	ENSMUST00000019924.8	-215917	ENSMUSG00000019789	Hey2	hairy/enhancer-of-split related with YRPW motif 2
733	chr10	31089759	31089958	200	*	lsd1_new3_peak_733	24	.	2.84678	2.43654	0	1	Distal Intergenic	10	31313383	31328204	14822	1	69692	ENSMUST00000000304.13	-223425	ENSMUSG00000000295	Hddc2	HD domain containing 2
734	chr10	31328965	31329192	228	*	lsd1_new3_peak_734	32	.	3.47169	3.27808	0	37	Distal Intergenic	10	31320167	31328202	8036	1	69692	ENSMUST00000159659.1	8798	ENSMUSG00000000295	Hddc2	HD domain containing 2
735	chr10	31488984	31489392	409	*	lsd1_new3_peak_735	50	.	4.29783	5.05187	1.08012	372	Distal Intergenic	10	31332376	31445958	113583	2	21987	ENSMUST00000000305.6	-43026	ENSMUSG00000000296	Tpd52l1	tumor protein D52-like 1
736	chr10	32640624	32640941	318	*	lsd1_new3_peak_736	67	.	5.24912	6.74347	2.39493	150	Intron (ENSMUST00000191234.6/432450, intron 1 of 6)	10	32329765	32410335	80571	2	432450	ENSMUST00000092603.4	-230289	ENSMUSG00000069670	Nkain2	Na+/K+ transporting ATPase interacting 2
737	chr10	32971977	32972176	200	*	lsd1_new3_peak_737	48	.	4.13092	4.80974	0.922525	137	Distal Intergenic	10	32642113	32890461	248349	2	432450	ENSMUST00000219306.1	-81516	ENSMUSG00000069670	Nkain2	Na+/K+ transporting ATPase interacting 2
738	chr10	33503654	33503927	274	*	lsd1_new3_peak_738	32	.	3.15458	3.20599	0	243	Distal Intergenic	10	33512888	33624196	111309	2	215890	ENSMUST00000159533.8	120269	ENSMUSG00000019785	Clvs2	clavesin 2
739	chr10	34121539	34121738	200	*	lsd1_new3_peak_739	64	.	5.22647	6.4624	2.16247	95	Distal Intergenic	10	34126067	34127984	1918	2	215900	ENSMUST00000062784.7	6246	ENSMUSG00000046031	Calhm6	calcium homeostasis modulator family member 6
740	chr10	34230161	34230360	200	*	lsd1_new3_peak_740	27	.	2.98751	2.78804	0	101	Distal Intergenic	10	34151393	34207715	56323	2	212898	ENSMUST00000048010.8	-22446	ENSMUSG00000039497	Dse	dermatan sulfate epimerase
741	chr10	34252886	34253119	234	*	lsd1_new3_peak_741	55	.	4.4568	5.55223	1.45538	92	Distal Intergenic	10	34282190	34285275	3086	1	22110	ENSMUST00000061372.6	-29071	ENSMUSG00000047514	Tspyl1	testis-specific protein, Y-encoded-like 1
742	chr10	34488174	34488498	325	*	lsd1_new3_peak_742	24	.	2.84678	2.43654	0	13	Intron (ENSMUST00000019913.14/14302, intron 2 of 8)	10	34483532	34606280	122749	1	14302	ENSMUST00000215594.1	4642	ENSMUSG00000019779	Frk	fyn-related kinase
743	chr10	34548918	34549117	200	*	lsd1_new3_peak_743	32	.	3.31614	3.22608	0	58	Intron (ENSMUST00000019913.14/14302, intron 3 of 8)	10	34483532	34606280	122749	1	14302	ENSMUST00000215594.1	65386	ENSMUSG00000019779	Frk	fyn-related kinase
744	chr10	34747481	34747719	239	*	lsd1_new3_peak_744	50	.	3.77528	5.08049	1.0942	188	Distal Intergenic	10	34483532	34606280	122749	1	14302	ENSMUST00000215594.1	263949	ENSMUSG00000019779	Frk	fyn-related kinase
745	chr10	36547794	36548139	346	*	lsd1_new3_peak_745	78	.	5.77063	7.84372	3.30903	157	Intron (ENSMUST00000167191.7/319415, intron 1 of 4)	10	36507407	36810038	302632	1	319415	ENSMUST00000171521.1	40387	ENSMUSG00000044499	Hs3st5	heparan sulfate (glucosamine) 3-O-sulfotransferase 5
746	chr10	36611462	36611876	415	*	lsd1_new3_peak_746	43	.	3.46238	4.33257	0.550168	189	Intron (ENSMUST00000167191.7/319415, intron 1 of 4)	10	36507407	36810038	302632	1	319415	ENSMUST00000171521.1	104055	ENSMUSG00000044499	Hs3st5	heparan sulfate (glucosamine) 3-O-sulfotransferase 5
747	chr10	36643588	36643787	200	*	lsd1_new3_peak_747	53	.	4.29473	5.31347	1.27847	141	Intron (ENSMUST00000167191.7/319415, intron 2 of 4)	10	36507407	36810038	302632	1	319415	ENSMUST00000171521.1	136181	ENSMUSG00000044499	Hs3st5	heparan sulfate (glucosamine) 3-O-sulfotransferase 5
748	chr10	36779547	36779746	200	*	lsd1_new3_peak_748	49	.	4.25485	4.98931	1.02556	76	Intron (ENSMUST00000167191.7/319415, intron 3 of 4)	10	36974544	37001889	27346	1	15182	ENSMUST00000019911.13	-194798	ENSMUSG00000019777	Hdac2	histone deacetylase 2
749	chr10	36974032	36974231	200	*	lsd1_new3_peak_749	66	.	5.19144	6.65471	2.33125	126	Promoter (<=1kb)	10	36974544	37001889	27346	1	15182	ENSMUST00000019911.13	-313	ENSMUSG00000019777	Hdac2	histone deacetylase 2
750	chr10	37137723	37138036	314	*	lsd1_new3_peak_750	37	.	3.6846	3.73437	0.197764	191	Promoter (<=1kb)	10	37133375	37138920	5546	2	17118	ENSMUST00000092584.5	884	ENSMUSG00000069662	Marcks	myristoylated alanine rich protein kinase C substrate
751	chr10	37708200	37708577	378	*	lsd1_new3_peak_751	58	.	4.67743	5.87911	1.72169	190	Distal Intergenic	10	38175780	38181903	6124	1	75877	ENSMUST00000215643.1	-467203	ENSMUSG00000111234	4930591E09Rik	RIKEN cDNA 4930591E09 gene
752	chr10	38590537	38590841	305	*	lsd1_new3_peak_752	93	.	5.3398	9.31879	4.57541	137	Distal Intergenic	10	38820541	38821779	1239	2	215919	ENSMUST00000179279.1	230938	ENSMUSG00000094311	Rfpl4b	ret finger protein-like 4B
753	chr10	38599999	38600198	200	*	lsd1_new3_peak_753	28	.	3.12833	2.80385	0	168	Distal Intergenic	10	38820541	38821779	1239	2	215919	ENSMUST00000179279.1	221581	ENSMUSG00000094311	Rfpl4b	ret finger protein-like 4B
754	chr10	38637913	38638238	326	*	lsd1_new3_peak_754	30	.	3.31021	3.05077	0	233	Distal Intergenic	10	38820541	38821779	1239	2	215919	ENSMUST00000179279.1	183541	ENSMUSG00000094311	Rfpl4b	ret finger protein-like 4B
755	chr10	38772814	38773068	255	*	lsd1_new3_peak_755	29	.	2.83657	2.9599	0	100	Distal Intergenic	10	38820541	38821779	1239	2	215919	ENSMUST00000179279.1	48711	ENSMUSG00000094311	Rfpl4b	ret finger protein-like 4B
756	chr10	38830378	38830606	229	*	lsd1_new3_peak_756	64	.	5.22647	6.4624	2.16247	92	Distal Intergenic	10	38820541	38821779	1239	2	215919	ENSMUST00000179279.1	-8599	ENSMUSG00000094311	Rfpl4b	ret finger protein-like 4B
757	chr10	38932915	38933236	322	*	lsd1_new3_peak_757	28	.	3.04233	2.86037	0	6	Distal Intergenic	10	38965515	39007396	41882	1	16775	ENSMUST00000159506.1	-32279	ENSMUSG00000019846	Lama4	laminin, alpha 4
758	chr10	39171417	39171820	404	*	lsd1_new3_peak_758	45	.	3.9765	4.58742	0.752952	315	Exon (ENSMUST00000215835.1/ENSMUST00000215835.1, exon 1 of 1)	10	39150970	39163794	12825	2	327743	ENSMUST00000076713.5	-7623	ENSMUSG00000062074	Ccn6	cellular communication network factor 6
759	chr10	39763895	39764391	497	*	lsd1_new3_peak_759	47	.	3.30082	4.79185	0.907955	298	Intron (ENSMUST00000019986.12/19714, intron 1 of 31)	10	39732364	39875206	142843	1	19714	ENSMUST00000164763.7	31531	ENSMUSG00000019841	Rev3l	REV3 like, DNA directed polymerase zeta catalytic subunit
760	chr10	39977836	39978091	256	*	lsd1_new3_peak_760	28	.	3.16309	2.85038	0	60	Promoter (2-3kb)	10	39974604	39975265	662	2	215928	ENSMUST00000170505.2	-2571	ENSMUSG00000038528	Mfsd4b5	major facilitator superfamily domain containing 4B5
761	chr10	40348752	40348951	200	*	lsd1_new3_peak_761	46	.	4.15989	4.61549	0.776879	141	Promoter (<=1kb)	10	40349308	40483818	134511	1	78334	ENSMUST00000044672.10	-357	ENSMUSG00000038481	Cdk19	cyclin-dependent kinase 19
762	chr10	40404190	40404389	200	*	lsd1_new3_peak_762	20	.	2.64158	2.04192	0	14	Intron (ENSMUST00000216736.1/78334, intron 2 of 11)	10	40349526	40482101	132576	1	78334	ENSMUST00000214659.1	54664	ENSMUSG00000038481	Cdk19	cyclin-dependent kinase 19
763	chr10	40683365	40683598	234	*	lsd1_new3_peak_763	53	.	4.64993	5.35341	1.27847	90	Promoter (<=1kb)	10	40683282	40811083	127802	1	327747	ENSMUST00000058747.3	83	ENSMUSG00000045555	Mettl24	methyltransferase like 24
764	chr10	40863563	40863788	226	*	lsd1_new3_peak_764	62	.	5.0653	6.20693	1.97299	47	Intron (ENSMUST00000044166.8/71713, intron 2 of 14)	10	40840488	40845937	5450	2	71713	ENSMUST00000216025.1	-17626	ENSMUSG00000038446	Cdc40	cell division cycle 40
765	chr10	41026434	41026633	200	*	lsd1_new3_peak_765	32	.	3.31614	3.22608	0	52	Distal Intergenic	10	41069977	41072285	2309	2	140741	ENSMUST00000061796.7	45652	ENSMUSG00000046922	Gpr6	G protein-coupled receptor 6
766	chr10	41308799	41309213	415	*	lsd1_new3_peak_766	40	.	3.60581	4.05799	0.411629	101	Intron (ENSMUST00000173494.3/633979, intron 1 of 39)	10	41303980	41434534	130555	1	633979	ENSMUST00000173494.3	4819	ENSMUSG00000091415	Ak9	adenylate kinase 9
767	chr10	41401155	41401404	250	*	lsd1_new3_peak_767	53	.	4.29473	5.31347	1.27847	67	Intron (ENSMUST00000173494.3/633979, intron 27 of 39)	10	41450383	41465574	15192	1	268294	ENSMUST00000080771.9	-48979	ENSMUSG00000019826	Zbtb24	zinc finger and BTB domain containing 24
768	chr10	41454220	41454549	330	*	lsd1_new3_peak_768	29	.	3.23498	2.94757	0	30	Promoter (<=1kb)	10	41455211	41456608	1398	1	268294	ENSMUST00000214159.1	-662	ENSMUSG00000019826	Zbtb24	zinc finger and BTB domain containing 24
769	chr10	41581510	41581710	201	*	lsd1_new3_peak_769	46	.	4.20611	4.68305	0.825287	146	Promoter (2-3kb)	10	41539415	41579207	39793	2	75973	ENSMUST00000095227.9	-2303	ENSMUSG00000075225	Ccdc162	coiled-coil domain containing 162
770	chr10	41583366	41583565	200	*	lsd1_new3_peak_770	32	.	3.31614	3.22608	0	111	Intron (ENSMUST00000219054.1/75973, intron 6 of 20)	10	41539415	41579207	39793	2	75973	ENSMUST00000095227.9	-4159	ENSMUSG00000075225	Ccdc162	coiled-coil domain containing 162
771	chr10	41774725	41774924	200	*	lsd1_new3_peak_771	60	.	4.77193	6.01999	1.80519	75	Exon (ENSMUST00000215667.1/100196896, exon 2 of 4)	10	41746746	41753913	7168	1	100196896	ENSMUST00000190793.1	27979	NA	BC048559	cDNA sequence BC048559
772	chr10	41776104	41776780	677	*	lsd1_new3_peak_772	42	.	3.90257	4.2453	0.536223	515	Intron (ENSMUST00000215667.1/100196896, intron 3 of 3)	10	41746746	41753913	7168	1	100196896	ENSMUST00000190793.1	29358	NA	BC048559	cDNA sequence BC048559
773	chr10	41789570	41789769	200	*	lsd1_new3_peak_773	29	.	3.12843	2.97452	0	94	Intron (ENSMUST00000186239.6/103268, intron 1 of 11)	10	41718846	41809607	90762	2	103268	ENSMUST00000019951.15	19838	ENSMUSG00000019813	Cep57l1	centrosomal protein 57-like 1
774	chr10	41997712	41998038	327	*	lsd1_new3_peak_774	59	.	4.72421	5.94877	1.74086	135	Intron (ENSMUST00000160262.8/213402, intron 4 of 17)	10	41986614	41993166	6553	2	213402	ENSMUST00000161167.1	-4546	ENSMUSG00000071324	Armc2	armadillo repeat containing 2
775	chr10	42071933	42072165	233	*	lsd1_new3_peak_775	32	.	3.31614	3.22608	0	113	Distal Intergenic	10	41916807	42018442	101636	2	213402	ENSMUST00000161927.7	-53491	ENSMUSG00000071324	Armc2	armadillo repeat containing 2
776	chr10	42137413	42137658	246	*	lsd1_new3_peak_776	66	.	4.40109	6.6833	2.34723	77	Distal Intergenic	10	41916807	42018442	101636	2	213402	ENSMUST00000161927.7	-118971	ENSMUSG00000071324	Armc2	armadillo repeat containing 2
777	chr10	42178881	42179080	200	*	lsd1_new3_peak_777	28	.	2.91192	2.87427	0	171	Distal Intergenic	10	42197554	42258366	60813	2	56484	ENSMUST00000177542.1	79286	ENSMUSG00000048756	Foxo3	forkhead box O3
778	chr10	42278149	42278473	325	*	lsd1_new3_peak_778	28	.	3.16309	2.85038	0	135	Promoter (1-2kb)	10	42247431	42276755	29325	2	56484	ENSMUST00000105501.1	-1394	ENSMUSG00000048756	Foxo3	forkhead box O3
779	chr10	42282251	42282459	209	*	lsd1_new3_peak_779	38	.	3.76834	3.85336	0.300404	45	Distal Intergenic	10	42247431	42276755	29325	2	56484	ENSMUST00000105501.1	-5496	ENSMUSG00000048756	Foxo3	forkhead box O3
780	chr10	42579720	42579919	200	*	lsd1_new3_peak_780	49	.	4.25485	4.98931	1.02556	132	Promoter (<=1kb)	10	42571484	42580345	8862	2	21907	ENSMUST00000126848.1	426	ENSMUSG00000019803	Nr2e1	nuclear receptor subfamily 2, group E, member 1
781	chr10	42668730	42669051	322	*	lsd1_new3_peak_781	43	.	4.07339	4.30126	0.536223	125	Intron (ENSMUST00000105497.7/14628, intron 2 of 5)	10	42678916	42702459	23544	1	14628	ENSMUST00000040718.5	-9865	ENSMUSG00000038280	Ostm1	osteopetrosis associated transmembrane protein 1
782	chr10	42679028	42679326	299	*	lsd1_new3_peak_782	23	.	2.52366	2.34354	0	196	Promoter (<=1kb)	10	42678966	42699991	21026	1	14628	ENSMUST00000154048.1	62	ENSMUSG00000038280	Ostm1	osteopetrosis associated transmembrane protein 1
783	chr10	42913566	42913767	202	*	lsd1_new3_peak_783	43	.	4.07339	4.30126	0.536223	64	Intron (ENSMUST00000063063.13/268297, intron 3 of 8)	10	42902473	42935139	32667	1	268297	ENSMUST00000125576.1	11093	ENSMUSG00000044770	Scml4	Scm polycomb group protein like 4
784	chr10	43255550	43255749	200	*	lsd1_new3_peak_784	44	.	4.07043	4.48571	0.660757	169	Intron (ENSMUST00000160823.7/71365, intron 1 of 7)	10	43221736	43346116	124381	1	71365	ENSMUST00000162758.1	33814	ENSMUSG00000038240	Pdss2	prenyl (solanesyl) diphosphate synthase, subunit 2
785	chr10	43607917	43608132	216	*	lsd1_new3_peak_785	40	.	3.7855	4.07966	0.411629	47	Intron (ENSMUST00000215599.1/414125, intron 3 of 4)	10	43593439	43604627	11189	1	414125	ENSMUST00000217420.1	14478	ENSMUSG00000075184	F930017D23Rik	RIKEN cDNA F930017D23 gene
786	chr10	43665000	43665199	200	*	lsd1_new3_peak_786	33	.	3.49686	3.3143	0	39	Intron (ENSMUST00000215599.1/414125, intron 3 of 4)	10	43623747	43630806	7060	1	414125	ENSMUST00000216735.1	41253	ENSMUSG00000075184	F930017D23Rik	RIKEN cDNA F930017D23 gene
787	chr10	43772665	43773026	362	*	lsd1_new3_peak_787	69	.	5.19356	6.95302	2.54364	184	Distal Intergenic	10	43746158	43765836	19679	1	69443	ENSMUST00000215747.1	26507	ENSMUSG00000111422	1700027J07Rik	RIKEN cDNA 1700027J07 gene
788	chr10	43877506	43877763	258	*	lsd1_new3_peak_788	44	.	3.86805	4.43205	0.613111	79	Promoter (<=1kb)	10	43874422	43877104	2683	2	76563	ENSMUST00000146937.1	-402	ENSMUSG00000019863	Qrsl1	glutaminyl-tRNA synthase (glutamine-hydrolyzing)-like 1
789	chr10	44041968	44042203	236	*	lsd1_new3_peak_789	49	.	4.25485	4.98931	1.02556	84	Intron (ENSMUST00000200401.1/11630, intron 2 of 21)	10	44004175	44058778	54604	2	11630	ENSMUST00000239010.1	16575	ENSMUSG00000019866	Crybg1	crystallin beta-gamma domain containing 1
790	chr10	44391637	44392163	527	*	lsd1_new3_peak_790	117	.	6.8834	11.7357	6.72631	347	Distal Intergenic	10	44359676	44359768	93	1	100316688	ENSMUST00000158635.1	31961	ENSMUSG00000089260	Mir1929	microRNA 1929
791	chr10	44507114	44507313	200	*	lsd1_new3_peak_791	32	.	3.31614	3.22608	0	134	Intron (ENSMUST00000167340.1/12142, intron 1 of 3)	10	44446717	44528501	81785	2	12142	ENSMUST00000167340.1	21188	ENSMUSG00000038151	Prdm1	PR domain containing 1, with ZNF domain
792	chr10	44767308	44767507	200	*	lsd1_new3_peak_792	32	.	3.42986	3.21838	0	26	Intron (ENSMUST00000217315.1/ENSMUST00000217315.1, intron 1 of 1)	10	44446717	44528501	81785	2	12142	ENSMUST00000167340.1	-238807	ENSMUSG00000038151	Prdm1	PR domain containing 1, with ZNF domain
793	chr10	45072540	45072739	200	*	lsd1_new3_peak_793	32	.	3.31614	3.22608	0	39	Intron (ENSMUST00000099858.3/19072, intron 2 of 14)	10	45067203	45167198	99996	1	19072	ENSMUST00000099858.3	5337	ENSMUSG00000019849	Prep	prolyl endopeptidase
794	chr10	45252369	45252568	200	*	lsd1_new3_peak_794	49	.	4.25485	4.98931	1.02556	115	Intron (ENSMUST00000175658.1/78977, intron 2 of 2)	10	45289305	45318452	29148	1	78977	ENSMUST00000019994.13	-36737	ENSMUSG00000019848	Popdc3	popeye domain containing 3
795	chr10	46380314	46380531	218	*	lsd1_new3_peak_795	43	.	4.07339	4.30126	0.536223	47	Distal Intergenic	10	45837880	45852283	14404	1	320363	ENSMUST00000215085.1	542434	ENSMUSG00000110874	D030045P18Rik	RIKEN cDNA D030045P18 gene
796	chr10	46470230	46470429	200	*	lsd1_new3_peak_796	32	.	3.31614	3.22608	0	33	Distal Intergenic	10	45837880	45852283	14404	1	320363	ENSMUST00000215085.1	632350	ENSMUSG00000110874	D030045P18Rik	RIKEN cDNA D030045P18 gene
797	chr10	46586904	46587305	402	*	lsd1_new3_peak_797	47	.	3.01614	4.70046	0.839402	118	Distal Intergenic	10	45837880	45852283	14404	1	320363	ENSMUST00000215085.1	749024	ENSMUSG00000110874	D030045P18Rik	RIKEN cDNA D030045P18 gene
798	chr10	47666681	47666944	264	*	lsd1_new3_peak_798	49	.	4.25485	4.98931	1.02556	190	Distal Intergenic	10	49101128	49103931	2804	2	14806	ENSMUST00000220330.1	1436987	ENSMUSG00000056073	Grik2	glutamate receptor, ionotropic, kainate 2 (beta 2)
799	chr10	47671532	47671816	285	*	lsd1_new3_peak_799	53	.	4.29473	5.31347	1.27847	176	Distal Intergenic	10	49101128	49103931	2804	2	14806	ENSMUST00000220330.1	1432115	ENSMUSG00000056073	Grik2	glutamate receptor, ionotropic, kainate 2 (beta 2)
800	chr10	47682747	47683101	355	*	lsd1_new3_peak_800	43	.	4.07339	4.30126	0.536223	69	Distal Intergenic	10	49101128	49103931	2804	2	14806	ENSMUST00000220330.1	1420830	ENSMUSG00000056073	Grik2	glutamate receptor, ionotropic, kainate 2 (beta 2)
801	chr10	48838625	48838966	342	*	lsd1_new3_peak_801	137	.	8.47906	13.7287	8.51789	167	Distal Intergenic	10	49101128	49103931	2804	2	14806	ENSMUST00000220330.1	264965	ENSMUSG00000056073	Grik2	glutamate receptor, ionotropic, kainate 2 (beta 2)
802	chr10	49892167	49892417	251	*	lsd1_new3_peak_802	32	.	3.42986	3.21838	0	72	Distal Intergenic	10	49094833	49788766	693934	2	14806	ENSMUST00000218823.1	-103401	ENSMUSG00000056073	Grik2	glutamate receptor, ionotropic, kainate 2 (beta 2)
803	chr10	50592736	50592980	245	*	lsd1_new3_peak_803	67	.	5.24912	6.74347	2.39493	106	Promoter (<=1kb)	10	50592669	50851485	258817	1	77987	ENSMUST00000035606.9	67	ENSMUSG00000038774	Ascc3	activating signal cointegrator 1 complex subunit 3
804	chr10	51132552	51132751	200	*	lsd1_new3_peak_804	44	.	3.86805	4.43205	0.613111	148	Distal Intergenic	10	50895651	50989152	93502	1	20464	ENSMUST00000020071.3	236901	ENSMUSG00000019913	Sim1	single-minded family bHLH transcription factor 1
805	chr10	51744179	51744587	409	*	lsd1_new3_peak_805	28	.	3.12833	2.80385	0	339	Distal Intergenic	10	51756173	51757194	1022	2	71090	ENSMUST00000075909.5	12607	ENSMUSG00000062224	4933411G06Rik	Sumo1 pseudogene
806	chr10	51884098	51884297	200	*	lsd1_new3_peak_806	40	.	3.7855	4.07966	0.411629	44	Intron (ENSMUST00000218243.1/ENSMUST00000218243.1, intron 2 of 2)	10	51756174	51757194	1021	2	71090	ENSMUST00000219766.1	-126904	ENSMUSG00000062224	4933411G06Rik	Sumo1 pseudogene
807	chr10	52306270	52306503	234	*	lsd1_new3_peak_807	33	.	3.49686	3.3143	0	187	Intron (ENSMUST00000069004.13/66686, intron 6 of 10)	10	52335850	52349128	13279	2	94221	ENSMUST00000217995.1	42625	ENSMUSG00000019861	Gopc	golgi associated PDZ and coiled-coil motif containing
808	chr10	52690623	52690822	200	*	lsd1_new3_peak_808	28	.	3.16309	2.85038	0	56	Promoter (<=1kb)	10	52690533	53111622	421090	1	215085	ENSMUST00000105473.2	90	ENSMUSG00000038602	Slc35f1	solute carrier family 35, member F1
809	chr10	53498799	53498998	200	*	lsd1_new3_peak_809	43	.	4.07339	4.30126	0.536223	64	Exon (ENSMUST00000218774.1/100502868, exon 4 of 4)	10	53498443	53518989	20547	2	100502868	ENSMUST00000218774.1	19991	ENSMUSG00000112739	Gm20597	predicted gene, 20597
810	chr10	54588995	54589230	236	*	lsd1_new3_peak_810	32	.	3.31614	3.22608	0	114	Distal Intergenic	10	53907444	54076609	169166	2	17155	ENSMUST00000220088.1	-512386	ENSMUSG00000003746	Man1a	mannosidase 1, alpha
811	chr10	54619393	54619714	322	*	lsd1_new3_peak_811	42	.	3.76536	4.28535	0.536223	132	Distal Intergenic	10	53907444	54076609	169166	2	17155	ENSMUST00000220088.1	-542784	ENSMUSG00000003746	Man1a	mannosidase 1, alpha
812	chr10	54733736	54733935	200	*	lsd1_new3_peak_812	64	.	5.22647	6.4624	2.16247	149	Distal Intergenic	10	53907444	54076609	169166	2	17155	ENSMUST00000220088.1	-657127	ENSMUSG00000003746	Man1a	mannosidase 1, alpha
813	chr10	55502958	55503157	200	*	lsd1_new3_peak_813	21	.	2.58798	2.11093	0	65	Distal Intergenic	10	56106917	56116880	9964	1	73390	ENSMUST00000063138.7	-603760	ENSMUSG00000047669	Msl3l2	MSL3 like 2
814	chr10	55504037	55504619	583	*	lsd1_new3_peak_814	49	.	4.25485	4.98931	1.02556	274	Distal Intergenic	10	56106917	56116880	9964	1	73390	ENSMUST00000063138.7	-602298	ENSMUSG00000047669	Msl3l2	MSL3 like 2
815	chr10	55635747	55635972	226	*	lsd1_new3_peak_815	67	.	5.24912	6.74347	2.39493	128	Distal Intergenic	10	56106917	56116880	9964	1	73390	ENSMUST00000063138.7	-470945	ENSMUSG00000047669	Msl3l2	MSL3 like 2
816	chr10	56033943	56034315	373	*	lsd1_new3_peak_816	39	.	3.54571	3.97245	0.392316	24	Intron (ENSMUST00000099739.4/544696, intron 31 of 32)	10	56106917	56116880	9964	1	73390	ENSMUST00000063138.7	-72602	ENSMUSG00000047669	Msl3l2	MSL3 like 2
817	chr10	56287436	56287709	274	*	lsd1_new3_peak_817	59	.	4.35609	5.98931	1.77741	100	Distal Intergenic	10	56048169	56228689	180521	2	544696	ENSMUST00000219385.1	-58747	ENSMUSG00000038122	Tbc1d32	TBC1 domain family, member 32
818	chr10	56374202	56374560	359	*	lsd1_new3_peak_818	107	.	6.52235	10.7069	5.81895	176	Promoter (2-3kb)	10	56377330	56390415	13086	1	14609	ENSMUST00000068581.8	-2770	ENSMUSG00000050953	Gja1	gap junction protein, alpha 1
819	chr10	56426285	56426714	430	*	lsd1_new3_peak_819	40	.	3.7855	4.07966	0.411629	120	Distal Intergenic	10	56431981	56475967	43987	1	102640560	ENSMUST00000218830.1	-5267	ENSMUSG00000112833	Gm36595	predicted gene, 36595
820	chr10	57205592	57205791	200	*	lsd1_new3_peak_820	43	.	4.07339	4.30126	0.536223	77	Distal Intergenic	10	57478381	57486351	7971	2	74928	ENSMUST00000180831.2	280560	ENSMUSG00000097370	4930467K11Rik	RIKEN cDNA 4930467K11 gene
821	chr10	58225175	58225406	232	*	lsd1_new3_peak_821	59	.	2.6037	5.94992	1.74197	98	Distal Intergenic	10	58230651	58232675	2025	2	664783	ENSMUST00000176875.3	7269	ENSMUSG00000075046	Dux	double homeobox
822	chr10	58231318	58231517	200	*	lsd1_new3_peak_822	23	.	1.93342	2.35324	0	171	Promoter (1-2kb)	10	58230651	58232675	2025	2	664783	ENSMUST00000176875.3	1158	ENSMUSG00000075046	Dux	double homeobox
823	chr10	58232476	58232751	276	*	lsd1_new3_peak_823	35	.	2.17215	3.50368	0.0666724	30	Promoter (<=1kb)	10	58230651	58232675	2025	2	664783	ENSMUST00000176875.3	0	ENSMUSG00000075046	Dux	double homeobox
824	chr10	58532246	58532447	202	*	lsd1_new3_peak_824	36	.	3.47293	3.64376	0.142277	105	Intron (ENSMUST00000036576.9/76138, intron 10 of 15)	10	58498205	58502372	4168	1	76138	ENSMUST00000217992.1	34041	ENSMUSG00000038010	Ccdc138	coiled-coil domain containing 138
825	chr10	58568577	58568776	200	*	lsd1_new3_peak_825	44	.	3.90353	4.48283	0.660757	97	Intron (ENSMUST00000036576.9/76138, intron 14 of 15)	10	58498205	58502372	4168	1	76138	ENSMUST00000217992.1	70372	ENSMUSG00000038010	Ccdc138	coiled-coil domain containing 138
826	chr10	58634547	58634762	216	*	lsd1_new3_peak_826	32	.	3.31614	3.22608	0	106	Intron (ENSMUST00000003312.4/13608, intron 1 of 11)	10	58600789	58675654	74866	2	13608	ENSMUST00000003312.4	40892	ENSMUSG00000003227	Edar	ectodysplasin-A receptor
827	chr10	58760467	58761369	903	*	lsd1_new3_peak_827	23	.	2.52366	2.34354	0	140	Distal Intergenic	10	58813359	59050020	236662	1	237353	ENSMUST00000135526.8	-51990	ENSMUSG00000037990	Sh3rf3	SH3 domain containing ring finger 3
828	chr10	58790836	58791035	200	*	lsd1_new3_peak_828	43	.	4.07339	4.30126	0.536223	92	Distal Intergenic	10	58813359	59050020	236662	1	237353	ENSMUST00000135526.8	-22324	ENSMUSG00000037990	Sh3rf3	SH3 domain containing ring finger 3
829	chr10	59323012	59323323	312	*	lsd1_new3_peak_829	24	.	2.84678	2.43654	0	129	Promoter (<=1kb)	10	59323296	59373304	50009	1	18451	ENSMUST00000009789.14	0	ENSMUSG00000019916	P4ha1	procollagen-proline, 2-oxoglutarate 4-dioxygenase (proline 4-hydroxylase), alpha 1 polypeptide
830	chr10	59380570	59380769	200	*	lsd1_new3_peak_830	36	.	3.14947	3.62443	0.124901	68	Distal Intergenic	10	59403660	59421976	18317	1	69836	ENSMUST00000009790.13	-22891	ENSMUSG00000009646	Pla2g12b	phospholipase A2, group XIIB
831	chr10	59558718	59558963	246	*	lsd1_new3_peak_831	69	.	5.19356	6.95302	2.54364	115	Intron (ENSMUST00000020312.12/215999, intron 1 of 7)	10	59602775	59616655	13881	2	215999	ENSMUST00000162012.1	57692	ENSMUSG00000009647	Mcu	mitochondrial calcium uniporter
832	chr10	59908986	59909317	332	*	lsd1_new3_peak_832	28	.	3.19863	2.89826	0	153	Distal Intergenic	10	59879626	59898521	18896	1	56709	ENSMUST00000020309.6	29360	ENSMUSG00000020109	Dnajb12	DnaJ heat shock protein family (Hsp40) member B12
833	chr10	59943012	59943258	247	*	lsd1_new3_peak_833	59	.	4.72421	5.94877	1.74086	138	Distal Intergenic	10	59949669	59951834	2166	2	74747	ENSMUST00000020308.4	8576	ENSMUSG00000020108	Ddit4	DNA-damage-inducible transcript 4
834	chr10	59944075	59944274	200	*	lsd1_new3_peak_834	49	.	4.25485	4.98931	1.02556	135	Distal Intergenic	10	59949669	59951834	2166	2	74747	ENSMUST00000020308.4	7560	ENSMUSG00000020108	Ddit4	DNA-damage-inducible transcript 4
835	chr10	59957794	59958048	255	*	lsd1_new3_peak_835	39	.	3.67524	3.92497	0.35917	58	Distal Intergenic	10	59949669	59951834	2166	2	74747	ENSMUST00000020308.4	-5960	ENSMUSG00000020108	Ddit4	DNA-damage-inducible transcript 4
836	chr10	59974413	59974786	374	*	lsd1_new3_peak_836	78	.	5.55188	7.82638	3.30148	98	Distal Intergenic	10	59988404	59990383	1980	2	52717	ENSMUST00000182925.1	15597	ENSMUSG00000020107	Anapc16	anaphase promoting complex subunit 16
837	chr10	59977040	59977239	200	*	lsd1_new3_peak_837	31	.	3.28331	3.18178	0	144	Distal Intergenic	10	59988404	59990383	1980	2	52717	ENSMUST00000182925.1	13144	ENSMUSG00000020107	Anapc16	anaphase promoting complex subunit 16
838	chr10	60028432	60028810	379	*	lsd1_new3_peak_838	36	.	3.64411	3.67736	0.169323	338	Intron (ENSMUST00000050516.13/69090, intron 5 of 10)	10	60003327	60099988	96662	1	69090	ENSMUST00000164083.3	25105	ENSMUSG00000044475	Ascc1	activating signal cointegrator 1 complex subunit 1
839	chr10	60141112	60141311	200	*	lsd1_new3_peak_839	28	.	3.12833	2.80385	0	49	Distal Intergenic	10	60126776	60126833	58	1	102465546	ENSMUST00000198998.1	14336	ENSMUSG00000105468	Mir6906	microRNA 6906
840	chr10	60162103	60162366	264	*	lsd1_new3_peak_840	23	.	2.52366	2.34354	0	75	Distal Intergenic	10	60181534	60188707	7174	2	53374	ENSMUST00000068690.6	26341	ENSMUSG00000057337	Chst3	carbohydrate sulfotransferase 3
841	chr10	60194419	60194801	383	*	lsd1_new3_peak_841	28	.	3.01467	2.82384	0	277	Promoter (<=1kb)	10	60185605	60194239	8635	2	53374	ENSMUST00000167915.1	-180	ENSMUSG00000057337	Chst3	carbohydrate sulfotransferase 3
842	chr10	60215811	60216064	254	*	lsd1_new3_peak_842	29	.	2.59678	2.95763	0	159	Intron (ENSMUST00000135158.8/53374, intron 1 of 3)	10	60181532	60219260	37729	2	53374	ENSMUST00000135158.8	3196	ENSMUSG00000057337	Chst3	carbohydrate sulfotransferase 3
843	chr10	60353581	60353796	216	*	lsd1_new3_peak_843	29	.	2.83657	2.9599	0	152	Intron (ENSMUST00000020301.13/74048, intron 1 of 6)	10	60349323	60369293	19971	1	74048	ENSMUST00000105459.1	4258	ENSMUSG00000020101	Vsir	V-set immunoregulatory receptor
844	chr10	60783839	60784038	200	*	lsd1_new3_peak_844	50	.	4.45352	5.05141	1.08012	85	Intron (ENSMUST00000077925.6/107449, intron 1 of 16)	10	60720861	60752794	31934	2	71279	ENSMUST00000144989.1	-31045	ENSMUSG00000020100	Slc29a3	solute carrier family 29 (nucleoside transporters), member 3
845	chr10	60826349	60826906	558	*	lsd1_new3_peak_845	78	.	5.77063	7.84372	3.30903	138	Intron (ENSMUST00000077925.6/107449, intron 1 of 16)	10	60764577	60831382	66806	2	107449	ENSMUST00000218637.1	4476	ENSMUSG00000020099	Unc5b	unc-5 netrin receptor B
846	chr10	60948750	60949090	341	*	lsd1_new3_peak_846	35	.	3.56574	3.56791	0.11506	56	Distal Intergenic	10	60928226	60938132	9907	2	73616	ENSMUST00000036304.3	-10618	ENSMUSG00000037247	Pldi	polymorphic derived intron containing
847	chr10	60965803	60966002	200	*	lsd1_new3_peak_847	28	.	3.12833	2.80385	0	148	Distal Intergenic	10	60960723	60960844	122	1	100316671	ENSMUST00000116876.1	5080	ENSMUSG00000080526	Mir466j	microRNA 466j
848	chr10	61059486	61059845	360	*	lsd1_new3_peak_848	57	.	4.58661	5.74423	1.61368	166	Distal Intergenic	10	61031303	61038080	6778	1	327760	ENSMUST00000177492.1	28183	ENSMUSG00000093568	Gm20611	predicted gene 20611
849	chr10	61146379	61146615	237	*	lsd1_new3_peak_849	22	.	2.55088	2.21894	0	51	Promoter (<=1kb)	10	61123327	61146898	23572	2	20397	ENSMUST00000126307.1	283	ENSMUSG00000020097	Sgpl1	sphingosine phosphate lyase 1
850	chr10	61315209	61315610	402	*	lsd1_new3_peak_850	39	.	3.54571	3.97245	0.392316	281	Distal Intergenic	10	61299801	61304086	4286	1	18646	ENSMUST00000035419.6	15408	ENSMUSG00000037202	Prf1	perforin 1 (pore forming protein)
851	chr10	61315911	61316225	315	*	lsd1_new3_peak_851	48	.	4.13092	4.80974	0.922525	196	Distal Intergenic	10	61299801	61304086	4286	1	18646	ENSMUST00000035419.6	16110	ENSMUSG00000037202	Prf1	perforin 1 (pore forming protein)
852	chr10	61382158	61382359	202	*	lsd1_new3_peak_852	65	.	4.7191	6.54845	2.23664	133	Promoter (<=1kb)	10	61350950	61381993	31044	2	27355	ENSMUST00000219132.1	-165	ENSMUSG00000020092	Pald1	phosphatase domain containing, paladin 1
853	chr10	61589119	61589318	200	*	lsd1_new3_peak_853	58	.	4.08819	5.86499	1.7124	82	Intron (ENSMUST00000186677.1/ENSMUST00000186677.1, intron 3 of 3)	10	61595492	61628565	33074	1	237362	ENSMUST00000020287.7	-6174	ENSMUSG00000020090	Npffr1	neuropeptide FF receptor 1
854	chr10	61657281	61657622	342	*	lsd1_new3_peak_854	69	.	5.19356	6.95302	2.54364	162	Intron (ENSMUST00000020286.6/67895, intron 2 of 10)	10	61662688	61665425	2738	1	67895	ENSMUST00000160607.1	-5066	ENSMUSG00000020089	Ppa1	pyrophosphatase (inorganic) 1
855	chr10	61782735	61783133	399	*	lsd1_new3_peak_855	62	.	4.72142	6.23946	1.99293	244	Promoter (1-2kb)	10	61738665	61784147	45483	2	404634	ENSMUST00000020283.4	1014	ENSMUSG00000020086	Macroh2a2	macroH2A.2 histone
856	chr10	61928477	61928739	263	*	lsd1_new3_peak_856	56	.	4.32797	5.64811	1.53626	102	Intron (ENSMUST00000105452.8/12817, intron 2 of 39)	10	61848732	61978121	129390	2	12817	ENSMUST00000051826.13	49382	ENSMUSG00000058806	Col13a1	collagen, type XIII, alpha 1
857	chr10	61929167	61929552	386	*	lsd1_new3_peak_857	91	.	5.94742	9.1621	4.44801	186	Intron (ENSMUST00000105452.8/12817, intron 2 of 39)	10	61848732	61978121	129390	2	12817	ENSMUST00000051826.13	48569	ENSMUSG00000058806	Col13a1	collagen, type XIII, alpha 1
858	chr10	62230913	62231216	304	*	lsd1_new3_peak_858	32	.	3.31614	3.22608	0	106	Promoter (<=1kb)	10	62185396	62231251	45856	2	70423	ENSMUST00000047883.10	35	ENSMUSG00000037031	Tspan15	tetraspanin 15
859	chr10	62337665	62337864	200	*	lsd1_new3_peak_859	37	.	3.57122	3.78001	0.239901	106	Promoter (2-3kb)	10	62340256	62349851	9596	1	70162	ENSMUST00000123457.1	-2392	NA	Hk1os	hexokinase 1, opposite strand
860	chr10	62339892	62340141	250	*	lsd1_new3_peak_860	29	.	3.0992	2.93568	0	84	Promoter (<=1kb)	10	62340256	62349851	9596	1	70162	ENSMUST00000123457.1	-115	NA	Hk1os	hexokinase 1, opposite strand
861	chr10	62557974	62558189	216	*	lsd1_new3_peak_861	76	.	5803	7.62173	3.1161	145	Intron (ENSMUST00000159704.7/72320, intron 7 of 7)	10	62559599	62563578	3980	2	72320	ENSMUST00000162263.1	5389	ENSMUSG00000036955	Kifbp	kinesin family binding protein
862	chr10	62609107	62609581	475	*	lsd1_new3_peak_862	56	.	4.32797	5.64811	1.53626	328	Distal Intergenic	10	62580251	62602281	22031	2	56200	ENSMUST00000045866.8	-6826	ENSMUSG00000020075	Ddx21	DExD box helicase 21
863	chr10	62612992	62613222	231	*	lsd1_new3_peak_863	42	.	3.76536	4.28535	0.536223	124	Distal Intergenic	10	62615895	62621512	5618	2	94213	ENSMUST00000218304.1	8290	ENSMUSG00000020076	Ddx50	DExD box helicase 50
864	chr10	62896974	62897210	237	*	lsd1_new3_peak_864	59	.	4.35609	5.98931	1.77741	47	Promoter (1-2kb)	10	62804577	62899118	94542	2	52463	ENSMUST00000174189.1	1908	ENSMUSG00000047146	Tet1	tet methylcytosine dioxygenase 1
865	chr10	62897538	62897751	214	*	lsd1_new3_peak_865	30	.	3.00436	3.00055	0	132	Promoter (1-2kb)	10	62804577	62899118	94542	2	52463	ENSMUST00000174189.1	1367	ENSMUSG00000047146	Tet1	tet methylcytosine dioxygenase 1
866	chr10	62965707	62965906	200	*	lsd1_new3_peak_866	46	.	4.20611	4.68305	0.825287	148	Promoter (<=1kb)	10	62965681	62974184	8504	1	327762	ENSMUST00000139212.7	26	ENSMUSG00000036875	Dna2	DNA replication helicase/nuclease 2
867	chr10	62980835	62981034	200	*	lsd1_new3_peak_867	32	.	3.31614	3.22608	0	125	Promoter (<=1kb)	10	62981428	62989170	7743	1	70432	ENSMUST00000156302.1	-394	ENSMUSG00000020070	Rufy2	RUN and FYVE domain-containing 2
868	chr10	63109709	63109916	208	*	lsd1_new3_peak_868	54	.	4.37427	5.43053	1.34998	70	Distal Intergenic	10	63100364	63100978	615	1	53404	ENSMUST00000219964.1	9345	ENSMUSG00000036816	Atoh7	atonal bHLH transcription factor 7
869	chr10	63130707	63130906	200	*	lsd1_new3_peak_869	36	.	3.64411	3.67736	0.169323	45	Intron (ENSMUST00000095580.2/68802, intron 13 of 19)	10	63116277	63122684	6408	2	68802	ENSMUST00000218978.1	-8023	ENSMUSG00000020067	Mypn	myopalladin
870	chr10	63393393	63393592	200	*	lsd1_new3_peak_870	32	.	3.31614	3.22608	0	31	Intron (ENSMUST00000129625.7/30045, intron 1 of 4)	10	63386571	63408827	22257	1	30045	ENSMUST00000136832.1	6822	ENSMUSG00000036764	Dnajc12	DnaJ heat shock protein family (Hsp40) member C12
871	chr10	63723540	63723746	207	*	lsd1_new3_peak_871	39	.	3.54571	3.97245	0.392316	58	Intron (ENSMUST00000105441.7/216033, intron 5 of 17)	10	63821055	64077487	256433	1	216033	ENSMUST00000135474.1	-97309	ENSMUSG00000060843	Ctnna3	catenin (cadherin associated protein), alpha 3
872	chr10	63763593	63763792	200	*	lsd1_new3_peak_872	43	.	4.07339	4.30126	0.536223	115	Intron (ENSMUST00000105441.7/216033, intron 5 of 17)	10	63821055	64077487	256433	1	216033	ENSMUST00000135474.1	-57263	ENSMUSG00000060843	Ctnna3	catenin (cadherin associated protein), alpha 3
873	chr10	64744309	64744581	273	*	lsd1_new3_peak_873	76	.	5803	7.62173	3.1161	182	Intron (ENSMUST00000105441.7/216033, intron 13 of 17)	10	65119526	65120367	842	2	102632700	ENSMUST00000187710.1	375786	ENSMUSG00000100528	Gm28881	predicted gene 28881
874	chr10	65663188	65663620	433	*	lsd1_new3_peak_874	50	.	3.77528	5.08049	1.0942	251	Distal Intergenic	10	65875788	65908239	32452	2	102632897	ENSMUST00000218367.1	244619	ENSMUSG00000112913	Gm30853	predicted gene, 30853
875	chr10	65954841	65955329	489	*	lsd1_new3_peak_875	56	.	4.72761	5.68821	1.56042	466	Distal Intergenic	10	65875605	65908250	32646	2	102632897	ENSMUST00000218955.1	-46591	ENSMUSG00000112913	Gm30853	predicted gene, 30853
876	chr10	66072275	66072619	345	*	lsd1_new3_peak_876	79	.	5.66292	7.99793	3.41898	174	Distal Intergenic	10	66120676	66123076	2401	2	69433	ENSMUST00000188279.1	50457	NA	1700023F02Rik	RIKEN cDNA 1700023F02 gene
877	chr10	66291327	66291591	265	*	lsd1_new3_peak_877	24	.	2.92032	2.40372	0	21	Distal Intergenic	10	66120605	66254223	133619	2	69433	ENSMUST00000189619.1	-37104	NA	1700023F02Rik	RIKEN cDNA 1700023F02 gene
878	chr10	66582524	66582908	385	*	lsd1_new3_peak_878	38	.	3.6399	3.87562	0.319187	57	Distal Intergenic	10	66120605	66254223	133619	2	69433	ENSMUST00000189619.1	-328301	NA	1700023F02Rik	RIKEN cDNA 1700023F02 gene
879	chr10	66727665	66728005	341	*	lsd1_new3_peak_879	40	.	3.7855	4.07966	0.411629	168	Distal Intergenic	10	66915636	66917739	2104	2	68488	ENSMUST00000219021.1	189734	NA	1110002J07Rik	RIKEN cDNA 1110002J07 gene
880	chr10	66816662	66816861	200	*	lsd1_new3_peak_880	40	.	3.7855	4.07966	0.411629	145	Intron (ENSMUST00000220426.1/ENSMUST00000220426.1, intron 2 of 2)	10	66915636	66917739	2104	2	68488	ENSMUST00000219021.1	100878	NA	1110002J07Rik	RIKEN cDNA 1110002J07 gene
881	chr10	66918298	66918675	378	*	lsd1_new3_peak_881	29	.	3.0992	2.93568	0	126	Promoter (<=1kb)	10	66915636	66917739	2104	2	68488	ENSMUST00000219021.1	-559	NA	1110002J07Rik	RIKEN cDNA 1110002J07 gene
882	chr10	66919119	66919318	200	*	lsd1_new3_peak_882	29	.	2.83657	2.9599	0	185	Promoter (<=1kb)	10	66912489	66920258	7770	2	68488	ENSMUST00000181710.2	940	NA	1110002J07Rik	RIKEN cDNA 1110002J07 gene
883	chr10	66920565	66920793	229	*	lsd1_new3_peak_883	53	.	4.29473	5.31347	1.27847	40	Promoter (<=1kb)	10	66912489	66920258	7770	2	68488	ENSMUST00000181710.2	-307	NA	1110002J07Rik	RIKEN cDNA 1110002J07 gene
884	chr10	67003404	67003636	233	*	lsd1_new3_peak_884	43	.	3.46238	4.33257	0.550168	104	Promoter (1-2kb)	10	67005020	67040806	35787	1	102634101	ENSMUST00000217788.1	-1384	ENSMUSG00000112925	Gm31763	predicted gene, 31763
885	chr10	67049547	67049831	285	*	lsd1_new3_peak_885	39	.	3.54571	3.97245	0.392316	146	Intron (ENSMUST00000020023.8/28193, intron 2 of 7)	10	67028926	67034632	5707	2	28193	ENSMUST00000218920.1	-14915	ENSMUSG00000019873	Reep3	receptor accessory protein 3
886	chr10	67083723	67084248	526	*	lsd1_new3_peak_886	106	.	6.6084	10.6047	5.72383	398	Intron (ENSMUST00000020023.8/28193, intron 1 of 7)	10	67096125	67191748	95624	1	108829	ENSMUST00000174062.7	-11877	ENSMUSG00000037876	Jmjd1c	jumonji domain containing 1C
887	chr10	67100886	67101085	200	*	lsd1_new3_peak_887	29	.	2.83657	2.9599	0	77	Intron (ENSMUST00000174062.7/108829, intron 1 of 2)	10	67009189	67096945	87757	2	28193	ENSMUST00000020023.8	-3941	ENSMUSG00000019873	Reep3	receptor accessory protein 3
888	chr10	67176628	67176845	218	*	lsd1_new3_peak_888	48	.	4.35114	4.89751	0.998731	94	Intron (ENSMUST00000174062.7/108829, intron 2 of 2)	10	67185749	67216171	30423	1	108829	ENSMUST00000173661.7	-8904	ENSMUSG00000037876	Jmjd1c	jumonji domain containing 1C
889	chr10	67275970	67276536	567	*	lsd1_new3_peak_889	108	.	6.73428	10.8057	5.91538	151	Intron (ENSMUST00000077839.12/641340, intron 1 of 3)	10	67267841	67285180	17340	2	641340	ENSMUST00000159002.1	8644	ENSMUSG00000075000	Nrbf2	nuclear receptor binding factor 2
890	chr10	67458932	67459288	357	*	lsd1_new3_peak_890	66	.	4.40109	6.6833	2.34723	177	Distal Intergenic	10	67535475	67540246	4772	1	13654	ENSMUST00000145754.7	-76187	ENSMUSG00000037868	Egr2	early growth response 2
891	chr10	67912870	67913069	200	*	lsd1_new3_peak_891	39	.	3.85598	3.97957	0.392316	132	Promoter (<=1kb)	10	67886103	67912662	26560	2	216049	ENSMUST00000064656.7	-208	ENSMUSG00000037855	Zfp365	zinc finger protein 365
892	chr10	68115134	68115341	208	*	lsd1_new3_peak_892	51	.	3.99505	5.14616	1.14691	159	Intron (ENSMUST00000219238.1/71371, intron 8 of 9)	10	68096454	68136626	40173	2	71371	ENSMUST00000218532.1	21285	ENSMUSG00000019947	Arid5b	AT rich interactive domain 5B (MRF1-like)
893	chr10	68137297	68137708	412	*	lsd1_new3_peak_893	43	.	3.63401	4.34317	0.555163	270	Promoter (<=1kb)	10	68096454	68136626	40173	2	71371	ENSMUST00000218532.1	-671	ENSMUSG00000019947	Arid5b	AT rich interactive domain 5B (MRF1-like)
894	chr10	68231085	68231398	314	*	lsd1_new3_peak_894	29	.	2.83657	2.9599	0	21	Intron (ENSMUST00000219238.1/71371, intron 3 of 9)	10	68096016	68278721	182706	2	71371	ENSMUST00000020106.8	47323	ENSMUSG00000019947	Arid5b	AT rich interactive domain 5B (MRF1-like)
895	chr10	68240073	68240278	206	*	lsd1_new3_peak_895	31	.	3.38903	3.16067	0	42	Intron (ENSMUST00000219238.1/71371, intron 3 of 9)	10	68096016	68278721	182706	2	71371	ENSMUST00000020106.8	38443	ENSMUSG00000019947	Arid5b	AT rich interactive domain 5B (MRF1-like)
896	chr10	68259316	68259520	205	*	lsd1_new3_peak_896	36	.	3.44136	3.60013	0.120466	32	Intron (ENSMUST00000219238.1/71371, intron 2 of 9)	10	68096016	68278721	182706	2	71371	ENSMUST00000020106.8	19201	ENSMUSG00000019947	Arid5b	AT rich interactive domain 5B (MRF1-like)
897	chr10	68274488	68274865	378	*	lsd1_new3_peak_897	20	.	2.64158	2.04192	0	79	Intron (ENSMUST00000219238.1/71371, intron 2 of 9)	10	68096016	68278721	182706	2	71371	ENSMUST00000020106.8	3856	ENSMUSG00000019947	Arid5b	AT rich interactive domain 5B (MRF1-like)
898	chr10	68276826	68277046	221	*	lsd1_new3_peak_898	29	.	3.23498	2.94757	0	21	Promoter (1-2kb)	10	68096016	68278721	182706	2	71371	ENSMUST00000020106.8	1675	ENSMUSG00000019947	Arid5b	AT rich interactive domain 5B (MRF1-like)
899	chr10	68541645	68541844	200	*	lsd1_new3_peak_899	32	.	3.31614	3.22608	0	15	Promoter (<=1kb)	10	68430953	68541896	110944	2	73287	ENSMUST00000020103.8	52	ENSMUSG00000019945	Cabcoco1	ciliary associated calcium binding coiled-coil 1
900	chr10	69224808	69225007	200	*	lsd1_new3_peak_900	39	.	3.85598	3.97957	0.392316	19	Intron (ENSMUST00000167286.7/69288, intron 3 of 4)	10	69219385	69249728	30344	1	69288	ENSMUST00000172261.2	5423	ENSMUSG00000019944	Rhobtb1	Rho-related BTB domain containing 1
901	chr10	69359859	69360063	205	*	lsd1_new3_peak_901	47	.	3.93684	4.78811	0.906695	86	Distal Intergenic	10	69335146	69352938	17793	2	12534	ENSMUST00000020099.12	-6921	ENSMUSG00000019942	Cdk1	cyclin-dependent kinase 1
902	chr10	69718282	69718629	348	*	lsd1_new3_peak_902	140	.	8.68568	14.0214	8.76456	168	Intron (ENSMUST00000218680.1/11735, intron 2 of 42)	10	69706478	69822635	116158	1	11735	ENSMUST00000182162.7	11804	ENSMUSG00000069601	Ank3	ankyrin 3, epithelial
903	chr10	69860134	69860413	280	*	lsd1_new3_peak_903	44	.	3.86805	4.43205	0.613111	97	Intron (ENSMUST00000218680.1/11735, intron 9 of 42)	10	69898131	70023921	125791	1	11735	ENSMUST00000182972.7	-37718	ENSMUSG00000069601	Ank3	ankyrin 3, epithelial
904	chr10	70096808	70097045	238	*	lsd1_new3_peak_904	46	.	4.05224	4.69629	0.836203	98	Promoter (<=1kb)	10	70097121	70193200	96080	1	76551	ENSMUST00000147545.7	-76	ENSMUSG00000048701	Ccdc6	coiled-coil domain containing 6
905	chr10	70123731	70124063	333	*	lsd1_new3_peak_905	23	.	2.52366	2.34354	0	98	Intron (ENSMUST00000147545.7/76551, intron 1 of 8)	10	70097121	70193200	96080	1	76551	ENSMUST00000147545.7	26610	ENSMUSG00000048701	Ccdc6	coiled-coil domain containing 6
906	chr10	70245067	70245336	270	*	lsd1_new3_peak_906	62	.	4.92105	6.2437	1.9945	143	Promoter (<=1kb)	10	70245100	70285968	40869	1	66859	ENSMUST00000046807.6	0	ENSMUSG00000037762	Slc16a9	solute carrier family 16 (monocarboxylic acid transporters), member 9
907	chr10	70278412	70278616	205	*	lsd1_new3_peak_907	41	.	3.99535	4.18426	0.494178	178	Intron (ENSMUST00000046807.6/66859, intron 4 of 5)	10	70266979	70284080	17102	1	66859	ENSMUST00000155933.1	11433	ENSMUSG00000037762	Slc16a9	solute carrier family 16 (monocarboxylic acid transporters), member 9
908	chr10	70297839	70298038	200	*	lsd1_new3_peak_908	38	.	3.76834	3.85336	0.300404	54	Distal Intergenic	10	70266979	70284080	17102	1	66859	ENSMUST00000155933.1	30860	ENSMUSG00000037762	Slc16a9	solute carrier family 16 (monocarboxylic acid transporters), member 9
909	chr10	70387677	70387913	237	*	lsd1_new3_peak_909	37	.	3.6846	3.73437	0.197764	106	Distal Intergenic	10	70440481	70500635	60155	1	71721	ENSMUST00000218542.1	-52568	ENSMUSG00000043259	Fam13c	family with sequence similarity 13, member C
910	chr10	70396741	70396940	200	*	lsd1_new3_peak_910	20	.	2.64158	2.04192	0	99	Distal Intergenic	10	70440481	70500635	60155	1	71721	ENSMUST00000218542.1	-43541	ENSMUSG00000043259	Fam13c	family with sequence similarity 13, member C
911	chr10	70433295	70433547	253	*	lsd1_new3_peak_911	53	.	4.29473	5.31347	1.27847	167	Distal Intergenic	10	70440481	70500635	60155	1	71721	ENSMUST00000218542.1	-6934	ENSMUSG00000043259	Fam13c	family with sequence similarity 13, member C
912	chr10	70508032	70508344	313	*	lsd1_new3_peak_912	59	.	4.72421	5.94877	1.74086	122	Intron (ENSMUST00000105436.8/71721, intron 6 of 14)	10	70440926	70558731	117806	1	71721	ENSMUST00000062883.6	67106	ENSMUSG00000043259	Fam13c	family with sequence similarity 13, member C
913	chr10	70890228	70890615	388	*	lsd1_new3_peak_913	32	.	3.15458	3.20599	0	98	Intron (ENSMUST00000058942.5/ENSMUST00000058942.5, intron 3 of 6)	10	70934502	70948489	13988	2	83675	ENSMUST00000144740.1	57874	ENSMUSG00000014329	Bicc1	BicC family RNA binding protein 1
914	chr10	73437973	73438468	496	*	lsd1_new3_peak_914	49	.	4.25485	4.98931	1.02556	320	Intron (ENSMUST00000123398.8/11994, intron 1 of 13)	10	73099342	74317264	1217923	1	11994	ENSMUST00000123398.8	338631	ENSMUSG00000052613	Pcdh15	protocadherin 15
915	chr10	73550258	73550616	359	*	lsd1_new3_peak_915	33	.	3.49686	3.3143	0	167	Intron (ENSMUST00000123398.8/11994, intron 2 of 13)	10	73821867	74634765	812899	1	11994	ENSMUST00000064562.13	-271251	ENSMUSG00000052613	Pcdh15	protocadherin 15
916	chr10	74714803	74715283	481	*	lsd1_new3_peak_916	49	.	4.25485	4.98931	1.02556	129	Distal Intergenic	10	74631834	74642364	10531	1	11994	ENSMUST00000192370.1	82969	ENSMUSG00000052613	Pcdh15	protocadherin 15
917	chr10	75034698	75034908	211	*	lsd1_new3_peak_917	41	.	3.94778	4.11382	0.43893	152	Promoter (2-3kb)	10	75024513	75032586	8074	2	71236	ENSMUST00000159761.1	-2112	ENSMUSG00000009070	Rsph14	radial spoke head homolog 14 (Chlamydomonas)
918	chr10	75118316	75118763	448	*	lsd1_new3_peak_918	51	.	4.50654	5.13201	1.13899	135	Intron (ENSMUST00000164107.2/110279, intron 1 of 22)	10	75160360	75171548	11189	1	110279	ENSMUST00000218591.1	-41597	ENSMUSG00000009681	Bcr	BCR activator of RhoGEF and GTPase
919	chr10	75553927	75554145	219	*	lsd1_new3_peak_919	37	.	3.6846	3.73437	0.197764	49	Exon (ENSMUST00000051129.9/192734, exon 4 of 4)	10	75550125	75560330	10206	2	192734	ENSMUST00000051129.9	6185	ENSMUSG00000046807	Lrrc75b	leucine rich repeat containing 75B
920	chr10	75833236	75833435	200	*	lsd1_new3_peak_920	21	.	2.70162	2.11752	0	140	Promoter (<=1kb)	10	75832059	75833136	1078	2	14872	ENSMUST00000218034.1	-100	ENSMUSG00000033318	Gstt2	glutathione S-transferase, theta 2
921	chr10	75851106	75851385	280	*	lsd1_new3_peak_921	28	.	3.01467	2.82384	0	174	Distal Intergenic	10	75859450	75860192	743	2	17319	ENSMUST00000218267.1	8807	ENSMUSG00000033307	Mif	macrophage migration inhibitory factor (glycosylation-inhibiting factor)
922	chr10	75876434	75876633	200	*	lsd1_new3_peak_922	32	.	3.15458	3.20599	0	165	Distal Intergenic	10	75859353	75860240	888	2	17319	ENSMUST00000038169.7	-16194	ENSMUSG00000033307	Mif	macrophage migration inhibitory factor (glycosylation-inhibiting factor)
923	chr10	75937501	75938051	551	*	lsd1_new3_peak_923	42	.	3.76536	4.28535	0.536223	78	Promoter (<=1kb)	10	75937220	75937744	525	1	103172	ENSMUST00000219435.1	281	ENSMUSG00000049422	Chchd10	coiled-coil-helix-coiled-coil-helix domain containing 10
924	chr10	76028202	76028401	200	*	lsd1_new3_peak_924	39	.	3.54571	3.97245	0.392316	90	Distal Intergenic	10	76032650	76038388	5739	1	64453	ENSMUST00000218627.1	-4249	ENSMUSG00000049764	Zfp280b	zinc finger protein 280B
925	chr10	76029195	76029559	365	*	lsd1_new3_peak_925	29	.	2.83657	2.9599	0	184	Distal Intergenic	10	76032650	76038388	5739	1	64453	ENSMUST00000218627.1	-3091	ENSMUSG00000049764	Zfp280b	zinc finger protein 280B
926	chr10	76067732	76068140	409	*	lsd1_new3_peak_926	100	.	6.53627	10.0928	5.27945	85	Intron (ENSMUST00000120757.1/64454, intron 11 of 14)	10	76078617	76080502	1886	1	102639053	ENSMUST00000124320.1	-10477	ENSMUSG00000086798	Gm16222	predicted gene 16222
927	chr10	76076650	76077200	551	*	lsd1_new3_peak_927	53	.	4.29473	5.31347	1.27847	427	Promoter (1-2kb)	10	76078617	76080502	1886	1	102639053	ENSMUST00000124320.1	-1417	ENSMUSG00000086798	Gm16222	predicted gene 16222
928	chr10	76146788	76147038	251	*	lsd1_new3_peak_928	28	.	3.01467	2.82384	0	153	Promoter (<=1kb)	10	76147451	76189265	41815	1	64452	ENSMUST00000020450.3	-413	ENSMUSG00000020229	Slc5a4a	solute carrier family 5, member 4a
929	chr10	76299920	76300119	200	*	lsd1_new3_peak_929	49	.	4.25485	4.98931	1.02556	56	Exon (ENSMUST00000160048.7/64451, exon 9 of 37)	10	76282571	76292424	9854	2	64451	ENSMUST00000160442.1	-7496	ENSMUSG00000020231	Dip2a	disco interacting protein 2 homolog A
930	chr10	76442541	76442740	200	*	lsd1_new3_peak_930	24	.	2.76345	2.49469	0	116	Promoter (<=1kb)	10	76351267	76442726	91460	2	18541	ENSMUST00000001179.6	0	ENSMUSG00000001151	Pcnt	pericentrin (kendrin)
931	chr10	76459701	76459900	200	*	lsd1_new3_peak_931	49	.	4.25485	4.98931	1.02556	154	3' UTR	10	76468927	76515857	46931	1	54387	ENSMUST00000170795.2	-9027	ENSMUSG00000001150	Mcm3ap	minichromosome maintenance complex component 3 associated protein
932	chr10	76594688	76594942	255	*	lsd1_new3_peak_932	24	.	2.84678	2.43654	0	183	Distal Intergenic	10	76587133	76588568	1436	1	14317	ENSMUST00000146344.1	7555	ENSMUSG00000001155	Ftcd	formiminotransferase cyclodeaminase
933	chr10	76920233	76920699	467	*	lsd1_new3_peak_933	29	.	2.83657	2.9599	0	20	Intron (ENSMUST00000001148.10/59093, intron 1 of 15)	10	76789803	76905862	116060	2	59093	ENSMUST00000171437.7	-14371	ENSMUSG00000001120	Pcbp3	poly(rC) binding protein 3
934	chr10	76976411	76976680	270	*	lsd1_new3_peak_934	23	.	2.8993	2.37539	0	95	Intron (ENSMUST00000220294.1/ENSMUST00000220294.1, intron 3 of 4)	10	76761860	76961887	200028	2	59093	ENSMUST00000105411.8	-14524	ENSMUSG00000001120	Pcbp3	poly(rC) binding protein 3
935	chr10	77002088	77002287	200	*	lsd1_new3_peak_935	24	.	2.84678	2.43654	0	198	Intron (ENSMUST00000220294.1/ENSMUST00000220294.1, intron 1 of 4)	10	77011995	77022214	10220	1	100038479	ENSMUST00000099552.2	-9708	ENSMUSG00000074919	Gm10787	predicted gene 10787
936	chr10	77007958	77008157	200	*	lsd1_new3_peak_936	27	.	3.09433	2.7586	0	105	Intron (ENSMUST00000220294.1/ENSMUST00000220294.1, intron 1 of 4)	10	77011995	77022214	10220	1	100038479	ENSMUST00000099552.2	-3838	ENSMUSG00000074919	Gm10787	predicted gene 10787
937	chr10	77584065	77584411	347	*	lsd1_new3_peak_937	44	.	3.86805	4.43205	0.613111	186	Promoter (<=1kb)	10	77583945	77592999	9055	1	108705	ENSMUST00000161165.1	120	ENSMUSG00000009291	Pttg1ip	pituitary tumor-transforming 1 interacting protein
938	chr10	77809200	77809598	399	*	lsd1_new3_peak_938	50	.	4.45352	5.05141	1.08012	185	Promoter (2-3kb)	10	77810967	77811843	877	2	670880	ENSMUST00000095491.4	2245	ENSMUSG00000094913	Gm9507	predicted gene 9507
939	chr10	78244708	78244973	266	*	lsd1_new3_peak_939	88	.	6.22299	8.87476	4.20654	97	Promoter (<=1kb)	10	78186725	78244641	57917	2	216131	ENSMUST00000000384.7	-67	ENSMUSG00000000374	Trappc10	trafficking protein particle complex 10
940	chr10	78391212	78391421	210	*	lsd1_new3_peak_940	69	.	5.36842	6.92844	2.54364	92	Distal Intergenic	10	78402125	78403616	1492	2	18114	ENSMUST00000219406.1	12195	ENSMUSG00000061032	Rrp1	ribosomal RNA processing 1
941	chr10	78752291	78752490	200	*	lsd1_new3_peak_941	24	.	2.84678	2.43654	0	42	Promoter (<=1kb)	10	78746926	78753065	6140	2	70976	ENSMUST00000105383.3	575	ENSMUSG00000078442	Ccdc105	coiled-coil domain containing 105
942	chr10	78836849	78837048	200	*	lsd1_new3_peak_942	32	.	3.47169	3.27808	0	160	Distal Intergenic	10	78846951	78847913	963	2	258305	ENSMUST00000061289.6	10865	ENSMUSG00000051190	Olfr1356	olfactory receptor 1356
943	chr10	79042505	79042898	394	*	lsd1_new3_peak_943	46	.	4.20611	4.68305	0.825287	121	Distal Intergenic	10	79034723	79035802	1080	1	18357	ENSMUST00000082244.2	7782	ENSMUSG00000060205	Olfr57	olfactory receptor 57
944	chr10	79337750	79338363	614	*	lsd1_new3_peak_944	36	.	3.14947	3.62443	0.124901	430	Distal Intergenic	10	79356520	79397849	41330	1	624845	ENSMUST00000170596.3	-18157	ENSMUSG00000091468	Vmn2r82	vomeronasal 2, receptor 82
945	chr10	79496708	79496996	289	*	lsd1_new3_peak_945	21	.	2.58798	2.11093	0	35	Distal Intergenic	10	79468839	79493585	24747	1	625029	ENSMUST00000233849.1	27869	ENSMUSG00000091381	Vmn2r83	vomeronasal 2, receptor 83
946	chr10	79739058	79739725	668	*	lsd1_new3_peak_946	237	.	11.5484	23.7118	17.8518	390	Promoter (<=1kb)	10	79736127	79739374	3248	2	216151	ENSMUST00000161662.7	0	ENSMUSG00000020329	Polrmt	polymerase (RNA) mitochondrial (DNA directed)
947	chr10	79740463	79740950	488	*	lsd1_new3_peak_947	44	.	3.86805	4.43205	0.613111	118	Promoter (1-2kb)	10	79738088	79739375	1288	2	216151	ENSMUST00000162679.1	-1088	ENSMUSG00000020329	Polrmt	polymerase (RNA) mitochondrial (DNA directed)
948	chr10	79794679	79794932	254	*	lsd1_new3_peak_948	33	.	3.4187	3.36539	0	140	Promoter (1-2kb)	10	79793667	79817398	23732	1	18483	ENSMUST00000218631.1	1012	ENSMUSG00000035863	Palm	paralemmin
949	chr10	79802265	79802588	324	*	lsd1_new3_peak_949	32	.	3.31614	3.22608	0	72	Intron (ENSMUST00000046945.12/18483, intron 1 of 8)	10	79806018	79807671	1654	1	18483	ENSMUST00000217759.1	-3430	ENSMUSG00000035863	Palm	paralemmin
950	chr10	79803913	79804112	200	*	lsd1_new3_peak_950	50	.	4.45352	5.05141	1.08012	106	Promoter (1-2kb)	10	79806018	79807671	1654	1	18483	ENSMUST00000217759.1	-1906	ENSMUSG00000035863	Palm	paralemmin
951	chr10	79806936	79807227	292	*	lsd1_new3_peak_951	59	.	4.89063	5.93612	1.74086	168	Promoter (<=1kb)	10	79806681	79811080	4400	1	18483	ENSMUST00000219711.1	255	ENSMUSG00000035863	Palm	paralemmin
952	chr10	79840773	79841147	375	*	lsd1_new3_peak_952	97	.	5.80027	9.70412	4.93648	140	Distal Intergenic	10	79829286	79830280	995	1	78906	ENSMUST00000218531.1	11487	ENSMUSG00000035852	Misp	mitotic spindle positioning
953	chr10	79853734	79854052	319	*	lsd1_new3_peak_953	27	.	2.98751	2.78804	0	221	Promoter (<=1kb)	10	79854427	79864432	10006	1	19205	ENSMUST00000172282.7	-375	ENSMUSG00000006498	Ptbp1	polypyrimidine tract binding protein 1
954	chr10	79907881	79908226	346	*	lsd1_new3_peak_954	50	.	3.77528	5.08049	1.0942	299	Promoter (<=1kb)	10	79903355	79908321	4967	2	216154	ENSMUST00000166964.7	95	ENSMUSG00000013833	Med16	mediator complex subunit 16
955	chr10	80051034	80051587	554	*	lsd1_new3_peak_955	47	.	3.53933	4.70357	0.841376	322	Promoter (1-2kb)	10	80053488	80056439	2952	1	625249	ENSMUST00000105372.7	-1901	ENSMUSG00000075706	Gpx4	glutathione peroxidase 4
956	chr10	80147939	80148186	248	*	lsd1_new3_peak_956	47	.	4.0912	4.75242	0.881947	122	Promoter (<=1kb)	10	80148272	80158367	10096	1	59090	ENSMUST00000099492.9	-86	ENSMUSG00000035621	Midn	midnolin
957	chr10	80269671	80269870	200	*	lsd1_new3_peak_957	28	.	3.01467	2.82384	0	162	Intron (ENSMUST00000156935.7/70248, intron 1 of 6)	10	80265124	80278376	13253	1	70248	ENSMUST00000150328.1	4547	ENSMUSG00000069565	Dazap1	DAZ associated protein 1
958	chr10	80342209	80342408	200	*	lsd1_new3_peak_958	28	.	3.01467	2.82384	0	178	Promoter (2-3kb)	10	80343006	80345238	2233	2	66548	ENSMUST00000138705.2	2830	ENSMUSG00000043822	Adamtsl5	ADAMTS-like 5
959	chr10	80356316	80356515	200	*	lsd1_new3_peak_959	49	.	4.21272	4.92814	1.02489	85	Promoter (<=1kb)	10	80356459	80365489	9031	1	216166	ENSMUST00000039836.14	0	ENSMUSG00000035486	Plk5	polo like kinase 5
960	chr10	80519634	80519913	280	*	lsd1_new3_peak_960	24	.	2.92032	2.40372	0	116	3' UTR	10	80535533	80539090	3558	2	67331	ENSMUST00000219648.1	19177	ENSMUSG00000003341	Atp8b3	ATPase, class I, type 8B, member 3
961	chr10	80909673	80909872	200	*	lsd1_new3_peak_961	39	.	3.85598	3.97957	0.392316	79	Intron (ENSMUST00000057623.13/16907, intron 2 of 11)	10	80902798	80906412	3615	2	16907	ENSMUST00000105332.2	-3261	ENSMUSG00000062075	Lmnb2	lamin B2
962	chr10	80928913	80929439	527	*	lsd1_new3_peak_962	58	.	4.67743	5.87911	1.72169	353	Promoter (<=1kb)	10	80930073	80932204	2132	1	17873	ENSMUST00000015456.9	-634	ENSMUSG00000015312	Gadd45b	growth arrest and DNA-damage-inducible 45 beta
963	chr10	80938496	80938698	203	*	lsd1_new3_peak_963	27	.	2.96084	2.75293	0	14	Distal Intergenic	10	80930812	80931759	948	1	17873	ENSMUST00000219449.1	7684	ENSMUSG00000015312	Gadd45b	growth arrest and DNA-damage-inducible 45 beta
964	chr10	80939883	80940082	200	*	lsd1_new3_peak_964	24	.	2.76345	2.49469	0	170	Distal Intergenic	10	80930812	80931759	948	1	17873	ENSMUST00000219449.1	9071	ENSMUSG00000015312	Gadd45b	growth arrest and DNA-damage-inducible 45 beta
965	chr10	80940653	80940884	232	*	lsd1_new3_peak_965	42	.	3.73233	4.23823	0.536223	163	Distal Intergenic	10	80930812	80931759	948	1	17873	ENSMUST00000219449.1	9841	ENSMUSG00000015312	Gadd45b	growth arrest and DNA-damage-inducible 45 beta
966	chr10	81060624	81060823	200	*	lsd1_new3_peak_966	38	.	3.6399	3.87562	0.319187	75	Promoter (<=1kb)	10	81050739	81060181	9443	2	52551	ENSMUST00000220202.1	-443	ENSMUSG00000004937	Sgta	small glutamine-rich tetratricopeptide repeat (TPR)-containing, alpha
967	chr10	81141547	81141788	242	*	lsd1_new3_peak_967	54	.	4.37427	5.43053	1.34998	79	Intron (ENSMUST00000125261.1/16969, intron 1 of 1)	10	81137953	81148458	10506	1	16969	ENSMUST00000117956.1	3594	ENSMUSG00000035011	Zbtb7a	zinc finger and BTB domain containing 7a
968	chr10	81218077	81218292	216	*	lsd1_new3_peak_968	37	.	3.53785	3.73367	0.197764	115	Intron (ENSMUST00000146030.7/16467, intron 3 of 12)	10	81209812	81213276	3465	2	16467	ENSMUST00000133555.1	-4801	ENSMUSG00000034958	Atcay	ataxia, cerebellar, Cayman type
969	chr10	81285293	81285650	358	*	lsd1_new3_peak_969	23	.	2.52366	2.34354	0	178	Promoter (<=1kb)	10	81281187	81285769	4583	2	27375	ENSMUST00000218484.1	119	ENSMUSG00000034917	Tjp3	tight junction protein 3
970	chr10	81293124	81293323	200	*	lsd1_new3_peak_970	39	.	3.54571	3.97245	0.392316	162	Promoter (<=1kb)	10	81293005	81319973	26969	1	18717	ENSMUST00000045469.14	119	ENSMUSG00000034902	Pip5k1c	phosphatidylinositol-4-phosphate 5-kinase, type 1 gamma
971	chr10	81332921	81333264	344	*	lsd1_new3_peak_971	32	.	3.31614	3.22608	0	177	Exon (ENSMUST00000105325.3/21390, exon 2 of 3)	10	81328731	81335172	6442	1	21390	ENSMUST00000220312.1	4190	ENSMUSG00000034881	Tbxa2r	thromboxane A2 receptor
972	chr10	81340139	81340511	373	*	lsd1_new3_peak_972	31	.	3.28331	3.18178	0	4	Promoter (2-3kb)	10	81335265	81343266	8002	2	209047	ENSMUST00000045102.6	2755	ENSMUSG00000034872	Gipc3	GIPC PDZ domain containing family, member 3
973	chr10	81413169	81413452	284	*	lsd1_new3_peak_973	31	.	3.12851	3.1703	0	143	Promoter (2-3kb)	10	81416240	81416297	58	2	102465778	ENSMUST00000199973.1	2845	ENSMUSG00000105379	Mir1191b	microRNA 1191b
974	chr10	81554489	81554770	282	*	lsd1_new3_peak_974	33	.	3.4187	3.36539	0	93	Distal Intergenic	10	81559488	81561560	2073	1	14797	ENSMUST00000220368.1	-4718	ENSMUSG00000054452	Tle5	TLE family member 5, transcriptional modulator
975	chr10	81626520	81626865	346	*	lsd1_new3_peak_975	109	.	5.41292	10.9285	6.03311	152	Promoter (<=1kb)	10	81625779	81627257	1479	2	50721	ENSMUST00000143424.1	392	ENSMUSG00000034748	Sirt6	sirtuin 6
976	chr10	81627338	81627537	200	*	lsd1_new3_peak_976	29	.	2.59678	2.95763	0	130	Promoter (<=1kb)	10	81621785	81627320	5536	2	50721	ENSMUST00000119324.7	-18	ENSMUSG00000034748	Sirt6	sirtuin 6
977	chr10	81655167	81655518	352	*	lsd1_new3_peak_977	135	.	8.06164	13.5824	8.40996	178	Intron (ENSMUST00000189672.6/100233208, intron 1 of 3)	10	81649059	81667361	18303	1	100233208	ENSMUST00000189672.6	6108	ENSMUSG00000096856	Gm10778	predicted gene 10778
978	chr10	81674490	81674787	298	*	lsd1_new3_peak_978	51	.	4.50654	5.13201	1.13899	183	Distal Intergenic	10	81661998	81664231	2234	1	100233208	ENSMUST00000105315.2	12492	ENSMUSG00000096856	Gm10778	predicted gene 10778
979	chr10	81833457	81833838	382	*	lsd1_new3_peak_979	79	.	5.66292	7.99793	3.41898	169	Distal Intergenic	10	81821127	81823360	2234	1	100233208	ENSMUST00000099439.3	12330	ENSMUSG00000096856	Gm10778	predicted gene 10778
980	chr10	81836405	81836619	215	*	lsd1_new3_peak_980	53	.	4.64993	5.35341	1.27847	124	Distal Intergenic	10	81821127	81823360	2234	1	100233208	ENSMUST00000099439.3	15278	ENSMUSG00000096856	Gm10778	predicted gene 10778
981	chr10	81968415	81969416	1002	*	lsd1_new3_peak_981	59	.	4.89063	5.93612	1.74086	682	Distal Intergenic	10	81901911	81930480	28570	2	331188	ENSMUST00000219144.1	-37935	ENSMUSG00000096718	Zfp781	zinc finger protein 781
982	chr10	81973548	81973840	293	*	lsd1_new3_peak_982	28	.	3.16309	2.85038	0	36	Distal Intergenic	10	81901911	81930480	28570	2	331188	ENSMUST00000219144.1	-43068	ENSMUSG00000096718	Zfp781	zinc finger protein 781
983	chr10	81981839	81982143	305	*	lsd1_new3_peak_983	88	.	6.37954	8.82623	4.16008	119	Distal Intergenic	10	81901911	81930480	28570	2	331188	ENSMUST00000219144.1	-51359	ENSMUSG00000096718	Zfp781	zinc finger protein 781
984	chr10	82570455	82570731	277	*	lsd1_new3_peak_984	37	.	3.6846	3.73437	0.197764	163	Distal Intergenic	10	82619851	82622926	3076	2	544717	ENSMUST00000176200.7	52195	ENSMUSG00000063320	1190007I07Rik	RIKEN cDNA 1190007I07 gene
985	chr10	82652478	82652757	280	*	lsd1_new3_peak_985	28	.	3.16309	2.85038	0	266	Promoter (<=1kb)	10	82651561	82652980	1420	2	74782	ENSMUST00000150269.7	223	ENSMUSG00000020251	Glt8d2	glycosyltransferase 8 domain containing 2
986	chr10	82811700	82811899	200	*	lsd1_new3_peak_986	35	.	3.27296	3.58429	0.120466	118	Promoter (<=1kb)	10	82812123	82824242	12120	1	70003	ENSMUST00000076984.7	-224	ENSMUSG00000056821	1700028I16Rik	RIKEN cDNA 1700028I16 gene
987	chr10	82892479	82892678	200	*	lsd1_new3_peak_987	48	.	4.17142	4.8683	0.9734	162	Intron (ENSMUST00000219368.1/50493, intron 14 of 14)	10	82886846	82896312	9467	1	50493	ENSMUST00000218724.1	5633	ENSMUSG00000020250	Txnrd1	thioredoxin reductase 1
988	chr10	82939449	82939725	277	*	lsd1_new3_peak_988	43	.	4.07339	4.30126	0.536223	88	Distal Intergenic	10	82985498	83195900	210403	1	58250	ENSMUST00000040110.7	-45773	ENSMUSG00000034612	Chst11	carbohydrate sulfotransferase 11
989	chr10	83217522	83217721	200	*	lsd1_new3_peak_989	33	.	3.49686	3.3143	0	18	Distal Intergenic	10	83301016	83304375	3360	2	338365	ENSMUST00000139329.1	86654	ENSMUSG00000034591	Slc41a2	solute carrier family 41, member 2
990	chr10	83401214	83401416	203	*	lsd1_new3_peak_990	32	.	3.31614	3.22608	0	98	3' UTR	10	83360221	83488505	128285	1	28109	ENSMUST00000020488.8	40993	ENSMUSG00000020255	Nopchap1	NOP protein chaperone 1
991	chr10	83417684	83417883	200	*	lsd1_new3_peak_991	35	.	3.52781	3.51532	0.0725109	85	3' UTR	10	83360221	83488505	128285	1	28109	ENSMUST00000020488.8	57463	ENSMUSG00000020255	Nopchap1	NOP protein chaperone 1
992	chr10	83471512	83471769	258	*	lsd1_new3_peak_992	46	.	4.05224	4.69629	0.836203	119	3' UTR	10	83493337	83496017	2681	2	216188	ENSMUST00000147381.1	24248	ENSMUSG00000020256	Aldh1l2	aldehyde dehydrogenase 1 family, member L2
993	chr10	83472463	83472662	200	*	lsd1_new3_peak_993	58	.	4.63158	5.81095	1.67374	123	3' UTR	10	83493337	83496017	2681	2	216188	ENSMUST00000147381.1	23355	ENSMUSG00000020256	Aldh1l2	aldehyde dehydrogenase 1 family, member L2
994	chr10	83676158	83676450	293	*	lsd1_new3_peak_994	31	.	3.38903	3.16067	0	106	Distal Intergenic	10	83600033	83648738	48706	2	216190	ENSMUST00000020500.13	-27420	ENSMUSG00000020263	Appl2	adaptor protein, phosphotyrosine interaction, PH domain and leucine zipper containing 2
995	chr10	83686389	83686740	352	*	lsd1_new3_peak_995	21	.	2.70162	2.11752	0	194	Distal Intergenic	10	83722865	83762762	39898	1	69784	ENSMUST00000150459.2	-36125	ENSMUSG00000087651	1500009L16Rik	RIKEN cDNA 1500009L16 gene
996	chr10	83723134	83723506	373	*	lsd1_new3_peak_996	32	.	3.31614	3.22608	0	22	Promoter (<=1kb)	10	83722926	83740204	17279	1	69784	ENSMUST00000218196.1	208	ENSMUSG00000087651	1500009L16Rik	RIKEN cDNA 1500009L16 gene
997	chr10	83743415	83743665	251	*	lsd1_new3_peak_997	40	.	3.7855	4.07966	0.411629	131	Intron (ENSMUST00000150459.2/69784, intron 2 of 5)	10	83737909	83762163	24255	1	69784	ENSMUST00000218623.1	5506	ENSMUSG00000087651	1500009L16Rik	RIKEN cDNA 1500009L16 gene
998	chr10	84418492	84418777	286	*	lsd1_new3_peak_998	39	.	3.71127	3.9754	0.392316	120	Intron (ENSMUST00000020220.14/77976, intron 1 of 6)	10	84370905	84440597	69693	2	77976	ENSMUST00000020220.14	21820	ENSMUSG00000020032	Nuak1	NUAK family, SNF1-like kinase, 1
999	chr10	84554798	84554998	201	*	lsd1_new3_peak_999	82	.	5.5748	8.20957	3.60979	15	Promoter (1-2kb)	10	84547417	84553338	5922	2	442847	ENSMUST00000181466.1	-1460	ENSMUSG00000097076	Platr7	pluripotency associated transcript 7
1000	chr10	84818867	84819143	277	*	lsd1_new3_peak_1000	36	.	3.64411	3.67736	0.169323	133	Intron (ENSMUST00000060397.12/71137, intron 4 of 17)	10	84834746	84906534	71789	1	71137	ENSMUST00000166696.8	-15603	ENSMUSG00000020037	Rfx4	regulatory factor X, 4 (influences HLA class II expression)
1001	chr10	84839205	84839404	200	*	lsd1_new3_peak_1001	32	.	3.31614	3.22608	0	159	Promoter (1-2kb)	10	84838148	84906538	68391	1	71137	ENSMUST00000095388.4	1057	ENSMUSG00000020037	Rfx4	regulatory factor X, 4 (influences HLA class II expression)
1002	chr10	84910847	84911291	445	*	lsd1_new3_peak_1002	47	.	3.01614	4.70046	0.839402	290	Distal Intergenic	10	84917616	85016447	98832	1	237422	ENSMUST00000038523.14	-6325	ENSMUSG00000035620	Ric8b	RIC8 guanine nucleotide exchange factor B
1003	chr10	85071851	85072120	270	*	lsd1_new3_peak_1003	29	.	2.59678	2.95763	0	46	Distal Intergenic	10	85096287	85102495	6209	2	14202	ENSMUST00000059383.7	30375	ENSMUSG00000050035	Fhl4	four and a half LIM domains 4
1004	chr10	85081292	85081491	200	*	lsd1_new3_peak_1004	28	.	3.16309	2.85038	0	100	Distal Intergenic	10	85096287	85102495	6209	2	14202	ENSMUST00000059383.7	21004	ENSMUSG00000050035	Fhl4	four and a half LIM domains 4
1005	chr10	85523805	85524004	200	*	lsd1_new3_peak_1005	28	.	3.19863	2.89826	0	175	Intron (ENSMUST00000105307.7/74007, intron 1 of 16)	10	85598401	85660292	61892	1	74007	ENSMUST00000105306.2	-74397	ENSMUSG00000020042	Btbd11	BTB (POZ) domain containing 11
1006	chr10	85539771	85540051	281	*	lsd1_new3_peak_1006	74	.	5.29245	7.4273	2.97551	147	Intron (ENSMUST00000105307.7/74007, intron 1 of 16)	10	85598401	85660292	61892	1	74007	ENSMUST00000105306.2	-58350	ENSMUSG00000020042	Btbd11	BTB (POZ) domain containing 11
1007	chr10	85684853	85685052	200	*	lsd1_new3_peak_1007	22	.	2.83027	2.28365	0	124	Distal Intergenic	10	85654158	85658260	4103	1	74007	ENSMUST00000145433.1	30695	ENSMUSG00000020042	Btbd11	BTB (POZ) domain containing 11
1008	chr10	86234285	86234865	581	*	lsd1_new3_peak_1008	74	.	5.29245	7.4273	2.97551	311	Intron (ENSMUST00000120638.7/27204, intron 6 of 13)	10	86300372	86349506	49135	1	21859	ENSMUST00000020234.13	-65507	ENSMUSG00000020044	Timp3	tissue inhibitor of metalloproteinase 3
1009	chr10	86798016	86798371	356	*	lsd1_new3_peak_1009	40	.	3.74802	4.02695	0.411629	224	Intron (ENSMUST00000218802.1/103466, intron 1 of 13)	10	86779005	86838389	59385	1	103466	ENSMUST00000099396.2	19011	ENSMUSG00000054027	Nt5dc3	5'-nucleotidase domain containing 3
1010	chr10	86800582	86800835	254	*	lsd1_new3_peak_1010	41	.	3.86275	4.18879	0.495989	163	Intron (ENSMUST00000218802.1/103466, intron 1 of 13)	10	86779005	86838389	59385	1	103466	ENSMUST00000099396.2	21577	ENSMUSG00000054027	Nt5dc3	5'-nucleotidase domain containing 3
1011	chr10	87088654	87088853	200	*	lsd1_new3_peak_1011	24	.	2.92032	2.40372	0	6	Intron (ENSMUST00000189456.6/76640, intron 2 of 4)	10	87058046	87230588	172543	1	76640	ENSMUST00000169849.2	30608	ENSMUSG00000047129	1700113H08Rik	RIKEN cDNA 1700113H08 gene
1012	chr10	87142866	87143068	203	*	lsd1_new3_peak_1012	69	.	5.19356	6.95302	2.54364	61	Intron (ENSMUST00000189456.6/76640, intron 3 of 4)	10	87205979	87230587	24609	1	76640	ENSMUST00000189775.1	-62911	ENSMUSG00000047129	1700113H08Rik	RIKEN cDNA 1700113H08 gene
1013	chr10	87634113	87634336	224	*	lsd1_new3_peak_1013	59	.	4.72421	5.94877	1.74086	173	Distal Intergenic	10	87546673	87570332	23660	1	18478	ENSMUST00000217864.1	87440	ENSMUSG00000020051	Pah	phenylalanine hydroxylase
1014	chr10	88356768	88356967	200	*	lsd1_new3_peak_1014	53	.	4.47879	5.3172	1.27847	102	Promoter (<=1kb)	10	88322804	88356996	34193	2	71712	ENSMUST00000156097.1	29	ENSMUSG00000020057	Dram1	DNA-damage regulated autophagy modulator 1
1015	chr10	88379194	88379493	300	*	lsd1_new3_peak_1015	43	.	3.98473	4.3625	0.570552	122	Promoter (<=1kb)	10	88379224	88414555	35332	1	432486	ENSMUST00000130301.7	0	ENSMUSG00000035311	Gnptab	N-acetylglucosamine-1-phosphate transferase, alpha and beta subunits
1016	chr10	88651186	88651527	342	*	lsd1_new3_peak_1016	36	.	3.44136	3.60013	0.120466	157	Intron (ENSMUST00000219185.1/ENSMUST00000219185.1, intron 1 of 1)	10	88674772	88683023	8252	2	20728	ENSMUST00000004473.14	31496	ENSMUSG00000004359	Spic	Spi-C transcription factor (Spi-1/PU.1 related)
1017	chr10	88652061	88652441	381	*	lsd1_new3_peak_1017	45	.	3.93968	4.53461	0.707151	352	Intron (ENSMUST00000219185.1/ENSMUST00000219185.1, intron 1 of 1)	10	88674772	88683023	8252	2	20728	ENSMUST00000004473.14	30582	ENSMUSG00000004359	Spic	Spi-C transcription factor (Spi-1/PU.1 related)
1018	chr10	88656209	88656431	223	*	lsd1_new3_peak_1018	38	.	3.6399	3.87562	0.319187	153	Intron (ENSMUST00000219185.1/ENSMUST00000219185.1, intron 1 of 1)	10	88674772	88683023	8252	2	20728	ENSMUST00000004473.14	26592	ENSMUSG00000004359	Spic	Spi-C transcription factor (Spi-1/PU.1 related)
1019	chr10	89050664	89050863	200	*	lsd1_new3_peak_1019	24	.	2.84678	2.43654	0	7	Intron (ENSMUST00000182462.7/320091, intron 7 of 26)	10	88992887	89025054	32168	2	320091	ENSMUST00000182888.7	-25610	ENSMUSG00000035189	Ano4	anoctamin 4
1020	chr10	89728793	89728992	200	*	lsd1_new3_peak_1020	21	.	2.76445	2.19791	0	122	Exon (ENSMUST00000020109.4/67019, exon 2 of 11)	10	89726704	89732058	5355	2	67019	ENSMUST00000218442.1	3066	ENSMUSG00000019948	Actr6	ARP6 actin-related protein 6
1021	chr10	89873206	89873460	255	*	lsd1_new3_peak_1021	32	.	3.31614	3.22608	0	221	Promoter (<=1kb)	10	89873509	90970219	1096711	1	77531	ENSMUST00000183156.7	-49	ENSMUSG00000058589	Anks1b	ankyrin repeat and sterile alpha motif domain containing 1B
1022	chr10	90297052	90297251	200	*	lsd1_new3_peak_1022	43	.	4.07339	4.30126	0.536223	125	Intron (ENSMUST00000183156.7/77531, intron 10 of 25)	10	90071111	90079463	8353	1	77531	ENSMUST00000183109.1	225941	ENSMUSG00000058589	Anks1b	ankyrin repeat and sterile alpha motif domain containing 1B
1023	chr10	91815238	91815492	255	*	lsd1_new3_peak_1023	37	.	3.6846	3.73437	0.197764	84	Distal Intergenic	10	91888829	91953580	64752	1	102633867	ENSMUST00000217529.1	-73337	ENSMUSG00000111657	Gm31592	predicted gene, 31592
1024	chr10	91816440	91816672	233	*	lsd1_new3_peak_1024	28	.	2.91192	2.87427	0	131	Distal Intergenic	10	91888829	91953580	64752	1	102633867	ENSMUST00000217529.1	-72157	ENSMUSG00000111657	Gm31592	predicted gene, 31592
1025	chr10	91885779	91886127	349	*	lsd1_new3_peak_1025	154	.	9.26222	15.4005	10.0521	171	Promoter (2-3kb)	10	91888829	91953580	64752	1	102633867	ENSMUST00000217529.1	-2702	ENSMUSG00000111657	Gm31592	predicted gene, 31592
1026	chr10	92289217	92289416	200	*	lsd1_new3_peak_1026	40	.	3.7855	4.07966	0.411629	56	Intron (ENSMUST00000182870.1/627800, intron 2 of 8)	10	92171301	92375373	204073	2	627800	ENSMUST00000182870.1	85957	ENSMUSG00000098040	Gm20757	predicted gene, 20757
1027	chr10	92751147	92751346	200	*	lsd1_new3_peak_1027	53	.	4.64993	5.35341	1.27847	55	Distal Intergenic	10	92684746	92722420	37675	2	17997	ENSMUST00000020163.6	-28727	ENSMUSG00000019988	Nedd1	neural precursor cell expressed, developmentally down-regulated gene 1
1028	chr10	92950423	92950622	200	*	lsd1_new3_peak_1028	39	.	3.85598	3.97957	0.392316	65	Intron (ENSMUST00000168110.7/380654, intron 39 of 66)	10	92917290	92940297	23008	2	380654	ENSMUST00000164979.1	-10126	ENSMUSG00000020014	Cfap54	cilia and flagella associated protein 54
1029	chr10	93081263	93081462	200	*	lsd1_new3_peak_1029	37	.	3.57122	3.78001	0.239901	100	Promoter (<=1kb)	10	92776179	93081596	305418	2	380654	ENSMUST00000212902.1	134	ENSMUSG00000020014	Cfap54	cilia and flagella associated protein 54
1030	chr10	93242341	93242594	254	*	lsd1_new3_peak_1030	47	.	3.70969	4.71246	0.848346	110	Intron (ENSMUST00000215286.1/237459, intron 16 of 16)	10	93239023	93265743	26721	1	237459	ENSMUST00000216729.1	3318	ENSMUSG00000020015	Cdk17	cyclin-dependent kinase 17
1031	chr10	93364437	93364827	391	*	lsd1_new3_peak_1031	32	.	3.15458	3.20599	0	223	Distal Intergenic	10	93335393	93348877	13485	1	432488	ENSMUST00000212186.2	29044	NA	Gm17745	predicted gene, 17745
1032	chr10	93365130	93365339	210	*	lsd1_new3_peak_1032	67	.	5.09173	6.79834	2.44491	121	Distal Intergenic	10	93335393	93348877	13485	1	432488	ENSMUST00000212186.2	29737	NA	Gm17745	predicted gene, 17745
1033	chr10	93542406	93542662	257	*	lsd1_new3_peak_1033	40	.	3.7855	4.07966	0.411629	70	Promoter (1-2kb)	10	93540632	93584327	43696	1	237465	ENSMUST00000092215.5	1774	ENSMUSG00000036168	Ccdc38	coiled-coil domain containing 38
1034	chr10	93835250	93835449	200	*	lsd1_new3_peak_1034	24	.	2.84678	2.43654	0	111	Promoter (1-2kb)	10	93833818	93858088	24271	1	327799	ENSMUST00000216224.1	1432	ENSMUSG00000020020	Usp44	ubiquitin specific peptidase 44
1035	chr10	93972985	93973348	364	*	lsd1_new3_peak_1035	24	.	2.84678	2.43654	0	170	Promoter (1-2kb)	10	93939165	93974508	35344	2	215008	ENSMUST00000148450.7	1160	ENSMUSG00000036099	Vezt	vezatin, adherens junctions transmembrane protein
1036	chr10	94363933	94364132	200	*	lsd1_new3_peak_1036	40	.	3.7855	4.07966	0.411629	18	Intron (ENSMUST00000147869.1/319880, intron 1 of 1)	10	94312137	94375595	63459	1	319880	ENSMUST00000139230.1	51796	ENSMUSG00000020023	Tmcc3	transmembrane and coiled coil domains 3
1037	chr10	94368029	94368299	271	*	lsd1_new3_peak_1037	39	.	3.67524	3.92497	0.35917	101	Intron (ENSMUST00000147869.1/319880, intron 1 of 1)	10	94312137	94375595	63459	1	319880	ENSMUST00000139230.1	55892	ENSMUSG00000020023	Tmcc3	transmembrane and coiled coil domains 3
1038	chr10	94688308	94688525	218	*	lsd1_new3_peak_1038	43	.	4.07339	4.30126	0.536223	166	Promoter (<=1kb)	10	94671025	94688576	17552	2	67723	ENSMUST00000181906.2	51	NA	Cep83os	centrosomal protein 83, opposite strand
1039	chr10	94693619	94693884	266	*	lsd1_new3_peak_1039	53	.	4.64993	5.35341	1.27847	117	Intron (ENSMUST00000020212.5/77048, intron 1 of 15)	10	94688718	94721773	33056	1	77048	ENSMUST00000220352.1	4901	ENSMUSG00000020024	Cep83	centrosomal protein 83
1040	chr10	94905946	94906145	200	*	lsd1_new3_peak_1040	43	.	4.07339	4.30126	0.536223	64	Intron (ENSMUST00000099337.4/54712, intron 4 of 30)	10	94870830	94922657	51828	2	54712	ENSMUST00000180573.1	16512	ENSMUSG00000074785	Plxnc1	plexin C1
1041	chr10	95333315	95333554	240	*	lsd1_new3_peak_1041	43	.	3.98473	4.3625	0.570552	178	Promoter (2-3kb)	10	95336276	95363216	26941	1	69629	ENSMUST00000185313.1	-2722	ENSMUSG00000100550	2310039L15Rik	RIKEN cDNA 2310039L15 gene
1042	chr10	95455957	95456349	393	*	lsd1_new3_peak_1042	36	.	3.64411	3.67736	0.169323	97	Intron (ENSMUST00000219379.1/ENSMUST00000219379.1, intron 2 of 2)	10	95417375	95428640	11266	1	70523	ENSMUST00000181781.1	38582	ENSMUSG00000097766	5730420D15Rik	RIKEN cDNA 5730420D15 gene
1043	chr10	95596027	95596295	269	*	lsd1_new3_peak_1043	66	.	5.19144	6.65471	2.33125	171	Distal Intergenic	10	95547007	95564146	17140	2	71207	ENSMUST00000020217.6	-31881	ENSMUSG00000020029	Nudt4	nudix (nucleoside diphosphate linked moiety X)-type motif 4
1044	chr10	95622043	95622376	334	*	lsd1_new3_peak_1044	40	.	3.7855	4.07966	0.411629	189	Distal Intergenic	10	95547007	95564146	17140	2	71207	ENSMUST00000020217.6	-57897	ENSMUSG00000020029	Nudt4	nudix (nucleoside diphosphate linked moiety X)-type motif 4
1045	chr10	95643038	95643329	292	*	lsd1_new3_peak_1045	90	.	6.13228	9.08008	4.36979	169	Distal Intergenic	10	95547007	95564146	17140	2	71207	ENSMUST00000020217.6	-78892	ENSMUSG00000020029	Nudt4	nudix (nucleoside diphosphate linked moiety X)-type motif 4
1046	chr10	95719633	95719832	200	*	lsd1_new3_peak_1046	40	.	3.7855	4.07966	0.411629	50	Exon (ENSMUST00000218396.1/ENSMUST00000218396.1, exon 3 of 3)	10	95547007	95564146	17140	2	71207	ENSMUST00000020217.6	-155487	ENSMUSG00000020029	Nudt4	nudix (nucleoside diphosphate linked moiety X)-type motif 4
1047	chr10	96161474	96161673	200	*	lsd1_new3_peak_1047	24	.	2.84678	2.43654	0	127	Distal Intergenic	10	96226020	96248866	22847	1	74881	ENSMUST00000219638.1	-64347	ENSMUSG00000112762	4930459C07Rik	RIKEN cDNA 4930459C07 gene
1048	chr10	96522790	96523087	298	*	lsd1_new3_peak_1048	31	.	3.34916	3.10483	0	152	Intron (ENSMUST00000219016.1/ENSMUST00000219016.1, intron 1 of 1)	10	96617006	96622809	5804	1	12226	ENSMUST00000038377.8	-93919	ENSMUSG00000036478	Btg1	BTG anti-proliferation factor 1
1049	chr10	97321006	97321205	200	*	lsd1_new3_peak_1049	32	.	3.31614	3.22608	0	188	Distal Intergenic	10	97423478	97423562	85	1	100628616	ENSMUST00000198473.1	-102273	ENSMUSG00000105557	Mir3966	microRNA 3966
1050	chr10	97563054	97563259	206	*	lsd1_new3_peak_1050	47	.	3.93684	4.78811	0.906695	87	Promoter (1-2kb)	10	97565128	97572703	7576	1	17022	ENSMUST00000038160.5	-1869	ENSMUSG00000036446	Lum	lumican
1051	chr10	98162977	98163176	200	*	lsd1_new3_peak_1051	37	.	3726	3.79301	0.2481	137	Distal Intergenic	10	98299927	98351874	51948	2	667438	ENSMUST00000218457.1	188698	ENSMUSG00000112896	Gm8633	predicted gene 8633
1052	chr10	98550689	98551018	330	*	lsd1_new3_peak_1052	80	.	5.72012	8.08654	3.50417	178	Intron (ENSMUST00000219170.1/ENSMUST00000219170.1, intron 1 of 2)	10	98299927	98351874	51948	2	667438	ENSMUST00000218457.1	-198815	ENSMUSG00000112896	Gm8633	predicted gene 8633
1053	chr10	98768717	98769007	291	*	lsd1_new3_peak_1053	24	.	2.84678	2.43654	0	138	Distal Intergenic	10	98914406	98987122	72717	1	67972	ENSMUST00000219557.1	-145399	ENSMUSG00000019943	Atp2b1	ATPase, Ca++ transporting, plasma membrane 1
1054	chr10	98914930	98915144	215	*	lsd1_new3_peak_1054	33	.	3.49686	3.3143	0	62	Promoter (<=1kb)	10	98915152	99026143	110992	1	67972	ENSMUST00000020107.7	-8	ENSMUSG00000019943	Atp2b1	ATPase, Ca++ transporting, plasma membrane 1
1055	chr10	99039624	99039823	200	*	lsd1_new3_peak_1055	39	.	3.81165	3.91552	0.353076	50	Exon (ENSMUST00000219298.1/ENSMUST00000219298.1, exon 1 of 1)	10	99019037	99022933	3897	1	67972	ENSMUST00000218419.1	20587	ENSMUSG00000019943	Atp2b1	ATPase, Ca++ transporting, plasma membrane 1
1056	chr10	99072686	99072885	200	*	lsd1_new3_peak_1056	38	.	3.76834	3.85336	0.300404	134	Distal Intergenic	10	99107036	99197988	90953	1	382406	ENSMUST00000020113.14	-34151	ENSMUSG00000019952	Poc1b	POC1 centriolar protein B
1057	chr10	99261586	99261980	395	*	lsd1_new3_peak_1057	56	.	4.49925	5.61492	1.51244	199	Promoter (1-2kb)	10	99263231	99267488	4258	1	67603	ENSMUST00000020118.4	-1251	ENSMUSG00000019960	Dusp6	dual specificity phosphatase 6
1058	chr10	99298769	99299059	291	*	lsd1_new3_peak_1058	29	.	2.83657	2.9599	0	196	Exon (ENSMUST00000189035.1/ENSMUST00000189035.1, exon 1 of 3)	10	99265641	99266799	1159	1	67603	ENSMUST00000220218.1	33128	ENSMUSG00000019960	Dusp6	dual specificity phosphatase 6
1059	chr10	99340037	99340253	217	*	lsd1_new3_peak_1059	54	.	4.37427	5.43053	1.34998	140	Intron (ENSMUST00000189035.1/ENSMUST00000189035.1, intron 1 of 2)	10	99265641	99266799	1159	1	67603	ENSMUST00000220218.1	74396	ENSMUSG00000019960	Dusp6	dual specificity phosphatase 6
1060	chr10	99418545	99418758	214	*	lsd1_new3_peak_1060	36	.	3.14947	3.62443	0.124901	183	Intron (ENSMUST00000189035.1/ENSMUST00000189035.1, intron 2 of 2)	10	99265641	99266799	1159	1	67603	ENSMUST00000220218.1	152904	ENSMUSG00000019960	Dusp6	dual specificity phosphatase 6
1061	chr10	99461057	99461424	368	*	lsd1_new3_peak_1061	36	.	3.14947	3.62443	0.124901	177	Exon (ENSMUST00000220432.1/ENSMUST00000220432.1, exon 2 of 2)	10	99609171	99658134	48964	1	100504202	ENSMUST00000218263.1	-147747	ENSMUSG00000111962	Gm20110	predicted gene, 20110
1062	chr10	101449451	101449807	357	*	lsd1_new3_peak_1062	24	.	2.92032	2.40372	0	158	Distal Intergenic	10	101681487	102013222	331736	1	67569	ENSMUST00000146230.7	-231680	ENSMUSG00000019888	Mgat4c	MGAT4 family, member C
1063	chr10	102043081	102043280	200	*	lsd1_new3_peak_1063	40	.	3.7855	4.07966	0.411629	152	Intron (ENSMUST00000179929.7/67569, intron 3 of 8)	10	102158858	102388376	229519	1	67569	ENSMUST00000138522.7	-115578	ENSMUSG00000019888	Mgat4c	MGAT4 family, member C
1064	chr10	103289639	103289843	205	*	lsd1_new3_peak_1064	43	.	4.07339	4.30126	0.536223	120	Distal Intergenic	10	103214399	103236322	21924	2	74978	ENSMUST00000020043.11	-53317	ENSMUSG00000019892	Lrriq1	leucine-rich repeats and IQ motif containing 1
1065	chr10	103754147	103754356	210	*	lsd1_new3_peak_1065	40	.	3.7855	4.07966	0.411629	147	Distal Intergenic	10	103393450	103397158	3709	1	103098	ENSMUST00000219936.1	360697	ENSMUSG00000019894	Slc6a15	solute carrier family 6 (neurotransmitter transporter), member 15
1066	chr10	104074263	104074512	250	*	lsd1_new3_peak_1066	40	.	3.7855	4.07966	0.411629	70	Distal Intergenic	10	104142987	104145456	2470	1	637578	ENSMUST00000181634.7	-68475	ENSMUSG00000095022	Gm20765	predicted gene, 20765
1067	chr10	104191542	104191775	234	*	lsd1_new3_peak_1067	37	.	3.6846	3.73437	0.197764	129	Promoter (2-3kb)	10	104194042	104196522	2481	1	637578	ENSMUST00000181615.7	-2267	ENSMUSG00000095022	Gm20765	predicted gene, 20765
1068	chr10	104769153	104769352	200	*	lsd1_new3_peak_1068	37	.	3.6846	3.73437	0.197764	116	Distal Intergenic	10	105189662	105199704	10043	2	278279	ENSMUST00000133441.1	430352	ENSMUSG00000036019	Tmtc2	transmembrane and tetratricopeptide repeat containing 2
1069	chr10	105177881	105178169	289	*	lsd1_new3_peak_1069	35	.	3.27296	3.58429	0.120466	108	Distal Intergenic	10	105189662	105199704	10043	2	278279	ENSMUST00000133441.1	21535	ENSMUSG00000036019	Tmtc2	transmembrane and tetratricopeptide repeat containing 2
1070	chr10	105178412	105178611	200	*	lsd1_new3_peak_1070	49	.	4.25485	4.98931	1.02556	87	Distal Intergenic	10	105189662	105199704	10043	2	278279	ENSMUST00000133441.1	21093	ENSMUSG00000036019	Tmtc2	transmembrane and tetratricopeptide repeat containing 2
1071	chr10	105840831	105841121	291	*	lsd1_new3_peak_1071	40	.	3.7855	4.07966	0.411629	117	Promoter (<=1kb)	10	105841067	105847833	6767	1	52713	ENSMUST00000020049.8	0	ENSMUSG00000019897	Ccdc59	coiled-coil domain containing 59
1072	chr10	107657632	107657831	200	*	lsd1_new3_peak_1072	37	.	3.6846	3.73437	0.197764	142	Intron (ENSMUST00000050702.8/237523, intron 17 of 44)	10	107645553	107720027	74475	2	237523	ENSMUST00000218399.1	62196	ENSMUSG00000035916	Ptprq	protein tyrosine phosphatase, receptor type, Q
1073	chr10	107845891	107846148	258	*	lsd1_new3_peak_1073	62	.	4.12602	6.22495	1.99028	183	Intron (ENSMUST00000165341.4/628870, intron 25 of 57)	10	107760531	107912134	151604	2	628870	ENSMUST00000165341.4	65986	ENSMUSG00000091455	Otogl	otogelin-like
1074	chr10	108000110	108000531	422	*	lsd1_new3_peak_1074	37	.	3726	3.79301	0.2481	167	Distal Intergenic	10	107946645	107977834	31190	1	628877	ENSMUST00000219670.1	53465	ENSMUSG00000112910	Gm29685	predicted gene, 29685
1075	chr10	108286734	108286951	218	*	lsd1_new3_peak_1075	68	.	4.92428	6.86304	2.50785	113	Distal Intergenic	10	108268570	108284475	15906	1	17931	ENSMUST00000219559.1	18164	ENSMUSG00000019907	Ppp1r12a	protein phosphatase 1, regulatory subunit 12A
1076	chr10	108309670	108309917	248	*	lsd1_new3_peak_1076	28	.	3.19863	2.89826	0	162	Distal Intergenic	10	108332121	108414240	82120	1	114774	ENSMUST00000095313.4	-22204	ENSMUSG00000035873	Pawr	PRKC, apoptosis, WT1, regulator
1077	chr10	108392451	108392724	274	*	lsd1_new3_peak_1077	24	.	2.76345	2.49469	0	107	Intron (ENSMUST00000095313.4/114774, intron 4 of 6)	10	108417251	108451616	34366	1	102640148	ENSMUST00000217857.1	-24527	ENSMUSG00000112532	Gm36283	predicted gene, 36283
1078	chr10	109320949	109321300	352	*	lsd1_new3_peak_1078	23	.	2.52366	2.34354	0	270	Distal Intergenic	10	108497652	109010982	513331	2	20979	ENSMUST00000064054.13	-309967	ENSMUSG00000035864	Syt1	synaptotagmin I
1079	chr10	110016417	110016616	200	*	lsd1_new3_peak_1079	36	.	3.14947	3.62443	0.124901	37	Intron (ENSMUST00000160159.2/260315, intron 3 of 4)	10	109681259	110000219	318961	2	260315	ENSMUST00000032719.14	-16198	ENSMUSG00000020181	Nav3	neuron navigator 3
1080	chr10	110455259	110455539	281	*	lsd1_new3_peak_1080	24	.	2.92032	2.40372	0	173	Promoter (<=1kb)	10	109899103	110456204	557102	2	260315	ENSMUST00000160159.2	665	ENSMUSG00000020181	Nav3	neuron navigator 3
1081	chr10	110821550	110821942	393	*	lsd1_new3_peak_1081	24	.	2.84678	2.43654	0	261	Intron (ENSMUST00000188776.6/75630, intron 2 of 2)	10	110763856	110765754	1899	1	52679	ENSMUST00000174593.1	57694	ENSMUSG00000020185	E2f7	E2F transcription factor 7
1082	chr10	110846544	110846805	262	*	lsd1_new3_peak_1082	28	.	3.01467	2.82384	0	11	Intron (ENSMUST00000188776.6/75630, intron 2 of 2)	10	110784585	110896488	111904	2	75630	ENSMUST00000188776.6	49683	ENSMUSG00000101801	1700020G17Rik	RIKEN cDNA 1700020G17 gene
1083	chr10	110847074	110847324	251	*	lsd1_new3_peak_1083	54	.	4.37427	5.43053	1.34998	89	Intron (ENSMUST00000188776.6/75630, intron 2 of 2)	10	110784585	110896488	111904	2	75630	ENSMUST00000188776.6	49164	ENSMUSG00000101801	1700020G17Rik	RIKEN cDNA 1700020G17 gene
1084	chr10	111000702	111001037	336	*	lsd1_new3_peak_1084	104	.	6.28362	10493	5.61719	151	Intron (ENSMUST00000041723.14/320150, intron 1 of 16)	10	110967793	111005754	37962	2	320150	ENSMUST00000219307.1	4717	ENSMUSG00000035798	Zdhhc17	zinc finger, DHHC domain containing 17
1085	chr10	111362292	111362491	200	*	lsd1_new3_peak_1085	20	.	2.64158	2.04192	0	4	Distal Intergenic	10	111298679	111301727	3049	1	71769	ENSMUST00000040454.4	63613	ENSMUSG00000035759	Bbs10	Bardet-Biedl syndrome 10 (human)
1086	chr10	111401495	111401694	200	*	lsd1_new3_peak_1086	40	.	3.7855	4.07966	0.411629	126	Distal Intergenic	10	111473223	111496884	23662	1	53605	ENSMUST00000065917.15	-71529	ENSMUSG00000058799	Nap1l1	nucleosome assembly protein 1-like 1
1087	chr10	111413038	111413237	200	*	lsd1_new3_peak_1087	24	.	2.84678	2.43654	0	187	Distal Intergenic	10	111473223	111496884	23662	1	53605	ENSMUST00000065917.15	-59986	ENSMUSG00000058799	Nap1l1	nucleosome assembly protein 1-like 1
1088	chr10	111574994	111575193	200	*	lsd1_new3_peak_1088	32	.	3.15458	3.20599	0	116	Distal Intergenic	10	111586719	111594273	7555	2	71321	ENSMUST00000181547.1	19080	ENSMUSG00000097082	4933440J02Rik	RIKEN cDNA 4933440J02 gene
1089	chr10	112174052	112174356	305	*	lsd1_new3_peak_1089	29	.	2.83657	2.9599	0	177	Promoter (1-2kb)	10	112172540	112215682	43143	1	353025	ENSMUST00000132994.1	1512	ENSMUSG00000035694	Caps2	calcyphosphine 2
1090	chr10	112699567	112699776	210	*	lsd1_new3_peak_1090	51	.	4.34169	5.11588	1.12628	128	Distal Intergenic	10	112726888	112785599	58712	1	69355	ENSMUST00000187828.6	-27112	ENSMUSG00000100314	1700010J16Rik	RIKEN cDNA 1700010J16 gene
1091	chr10	114461665	114461864	200	*	lsd1_new3_peak_1091	20	.	2.64158	2.04192	0	160	Intron (ENSMUST00000061632.7/237553, intron 12 of 18)	10	114398823	114801364	402542	2	237553	ENSMUST00000061632.7	339500	ENSMUSG00000050663	Trhde	TRH-degrading enzyme
1092	chr10	114535575	114535774	200	*	lsd1_new3_peak_1092	40	.	3.7855	4.07966	0.411629	93	Intron (ENSMUST00000061632.7/237553, intron 6 of 18)	10	114398823	114801364	402542	2	237553	ENSMUST00000061632.7	265590	ENSMUSG00000050663	Trhde	TRH-degrading enzyme
1093	chr10	115240238	115240495	258	*	lsd1_new3_peak_1093	30	.	3.15823	3.01419	0	146	Intron (ENSMUST00000020339.9/66687, intron 2 of 16)	10	115229200	115251253	22054	2	66687	ENSMUST00000219274.1	10758	ENSMUSG00000020130	Tbc1d15	TBC1 domain family, member 15
1094	chr10	115468963	115469307	345	*	lsd1_new3_peak_1094	44	.	3.86805	4.43205	0.613111	197	Intron (ENSMUST00000020350.14/14160, intron 8 of 17)	10	115457845	115463079	5235	2	14160	ENSMUST00000144732.1	-5884	ENSMUSG00000020140	Lgr5	leucine rich repeat containing G protein coupled receptor 5
1095	chr10	115898327	115898555	229	*	lsd1_new3_peak_1095	64	.	5.22647	6.4624	2.16247	142	Distal Intergenic	10	115817284	115849615	32332	1	216350	ENSMUST00000035563.14	81043	ENSMUSG00000034127	Tspan8	tetraspanin 8
1096	chr10	116611103	116611302	200	*	lsd1_new3_peak_1096	32	.	3.31614	3.22608	0	62	Distal Intergenic	10	116509791	116581511	71721	2	72068	ENSMUST00000020374.5	-29592	ENSMUSG00000020166	Cnot2	CCR4-NOT transcription complex, subunit 2
1097	chr10	116923862	116924061	200	*	lsd1_new3_peak_1097	38	.	3.6399	3.87562	0.319187	94	Intron (ENSMUST00000020375.6/216363, intron 3 of 9)	10	116915940	116919933	3994	2	216363	ENSMUST00000219570.1	-3929	ENSMUSG00000064181	Rab3ip	RAB3A interacting protein
1098	chr10	117033761	117033960	200	*	lsd1_new3_peak_1098	31	.	3.34916	3.10483	0	15	Distal Intergenic	10	117045341	117046768	1428	1	237560	ENSMUST00000073834.4	-11381	ENSMUSG00000060187	Lrrc10	leucine rich repeat containing 10
1099	chr10	117150224	117150423	200	*	lsd1_new3_peak_1099	37	.	3.6846	3.73437	0.197764	148	Promoter (1-2kb)	10	117101667	117148534	46868	2	327826	ENSMUST00000219104.1	-1690	ENSMUSG00000020170	Frs2	fibroblast growth factor receptor substrate 2
1100	chr10	117380921	117381169	249	*	lsd1_new3_peak_1100	39	.	3.85598	3.97957	0.392316	160	Promoter (<=1kb)	10	117366178	117380015	13838	2	432508	ENSMUST00000175924.1	-906	ENSMUSG00000055531	Cpsf6	cleavage and polyadenylation specific factor 6
1101	chr10	117620049	117620248	200	*	lsd1_new3_peak_1101	32	.	3.42986	3.21838	0	55	Distal Intergenic	10	117629500	117635373	5874	1	70574	ENSMUST00000138020.7	-9252	ENSMUSG00000020183	Cpm	carboxypeptidase M
1102	chr10	117726955	117727250	296	*	lsd1_new3_peak_1102	49	.	4.25485	4.98931	1.02556	146	Distal Intergenic	10	117688875	117710758	21884	2	17246	ENSMUST00000105263.8	-16197	ENSMUSG00000020184	Mdm2	transformed mouse 3T3 cell double minute 2
1103	chr10	117746490	117746923	434	*	lsd1_new3_peak_1103	38	.	3.6399	3.87562	0.319187	106	Promoter (<=1kb)	10	117733679	117746365	12687	2	215436	ENSMUST00000079041.6	-125	ENSMUSG00000060181	Slc35e3	solute carrier family 35, member E3
1104	chr10	117797384	117797583	200	*	lsd1_new3_peak_1104	56	.	4.49925	5.61492	1.51244	183	Distal Intergenic	10	117750621	117792705	42085	2	103468	ENSMUST00000064848.6	-4679	ENSMUSG00000052798	Nup107	nucleoporin 107
1105	chr10	117806075	117806342	268	*	lsd1_new3_peak_1105	43	.	3.8332	4.38223	0.587664	188	Distal Intergenic	10	117815660	117818540	2881	2	215449	ENSMUST00000220214.1	12198	ENSMUSG00000052681	Rap1b	RAS related protein 1b
1106	chr10	117905420	117905619	200	*	lsd1_new3_peak_1106	28	.	3.16309	2.85038	0	33	Distal Intergenic	10	117925459	117948292	22834	1	71067	ENSMUST00000217950.1	-19840	ENSMUSG00000112500	4933411E08Rik	RIKEN cDNA 4933411E08 gene
1107	chr10	118071833	118072209	377	*	lsd1_new3_peak_1107	40	.	3.7855	4.07966	0.411629	50	Distal Intergenic	10	118141811	118146760	4950	1	17245	ENSMUST00000219827.1	-69602	ENSMUSG00000020212	Mdm1	transformed mouse 3T3 cell double minute 1
1108	chr10	118462024	118462223	200	*	lsd1_new3_peak_1108	46	.	4.15989	4.61549	0.776879	82	Distal Intergenic	10	118441047	118442618	1572	1	15978	ENSMUST00000220309.1	20977	ENSMUSG00000055170	Ifng	interferon gamma
1109	chr10	118910740	118910939	200	*	lsd1_new3_peak_1109	34	.	3.49067	3.46408	0.0286026	30	Distal Intergenic	10	118920381	118927143	6763	2	216377	ENSMUST00000219032.1	16204	ENSMUSG00000112854	Gm38403	predicted gene, 38403
1110	chr10	119118427	119118648	222	*	lsd1_new3_peak_1110	79	.	5.66292	7.99793	3.41898	111	Intron (ENSMUST00000220151.1/ENSMUST00000220151.1, intron 2 of 2)	10	119092905	119103107	10203	1	73400	ENSMUST00000187551.1	25522	ENSMUSG00000100681	1700064J06Rik	RIKEN cDNA 1700064J06 gene
1111	chr10	119804510	119804817	308	*	lsd1_new3_peak_1111	24	.	2.84678	2.43654	0	157	Intron (ENSMUST00000077871.13/74053, intron 1 of 21)	10	119819389	120077139	257751	1	74053	ENSMUST00000105262.8	-14572	ENSMUSG00000034813	Grip1	glutamate receptor interacting protein 1
1112	chr10	120339209	120339507	299	*	lsd1_new3_peak_1112	59	.	4.89063	5.93612	1.74086	178	Distal Intergenic	10	120389523	120392793	3271	1	320626	ENSMUST00000161291.1	-50016	ENSMUSG00000090191	9230105E05Rik	RIKEN cDNA 9230105E05 gene
1113	chr10	120933345	120933544	200	*	lsd1_new3_peak_1113	33	.	3.49686	3.3143	0	77	Exon (ENSMUST00000119944.7/380664, exon 6 of 13)	10	120781096	120899101	118006	2	320183	ENSMUST00000092143.11	-34244	ENSMUSG00000051236	Msrb3	methionine sulfoxide reductase B3
1114	chr10	121072824	121073023	200	*	lsd1_new3_peak_1114	33	.	3.49686	3.3143	0	118	Intron (ENSMUST00000020439.10/24117, intron 2 of 9)	10	121083755	121100637	16883	1	24117	ENSMUST00000145691.1	-10732	ENSMUSG00000020218	Wif1	Wnt inhibitory factor 1
1115	chr10	121454766	121455442	677	*	lsd1_new3_peak_1115	139	.	8.6521	13996	8.76456	336	Intron (ENSMUST00000026902.8/192678, intron 1 of 4)	10	121414387	121462213	47827	2	192678	ENSMUST00000219500.1	6771	ENSMUSG00000025795	Rassf3	Ras association (RalGDS/AF-6) domain family member 3
1116	chr10	121599385	121599584	200	*	lsd1_new3_peak_1116	40	.	3.7855	4.07966	0.411629	47	Promoter (1-2kb)	10	121589619	121600813	11195	2	73192	ENSMUST00000219334.1	1229	ENSMUSG00000034667	Xpot	exportin, tRNA (nuclear export receptor for tRNAs)
1117	chr10	121641802	121642027	226	*	lsd1_new3_peak_1117	41	.	3.82373	4.13359	0.455053	72	Promoter (<=1kb)	10	121641872	121692621	50750	1	216393	ENSMUST00000132744.1	0	ENSMUSG00000047642	D930020B18Rik	RIKEN cDNA D930020B18 gene
1118	chr10	121744682	121744881	200	*	lsd1_new3_peak_1118	32	.	3.15458	3.20599	0	33	Intron (ENSMUST00000065600.7/270802, intron 1 of 2)	10	121739938	121752878	12941	1	270802	ENSMUST00000136432.1	4744	ENSMUSG00000053684	Kics2	KICSTOR subunit 2
1119	chr10	122525384	122525805	422	*	lsd1_new3_peak_1119	80	.	5.90178	8.05079	3.47063	121	Intron (ENSMUST00000218285.1/ENSMUST00000218285.1, intron 1 of 2)	10	122565023	122569891	4869	2	319272	ENSMUST00000219429.1	44086	ENSMUSG00000112095	Sros1	non-coding RNA suppressor of Stat1
1120	chr10	123068529	123069022	494	*	lsd1_new3_peak_1120	37	.	3726	3.79301	0.2481	468	Intron (ENSMUST00000073792.10/67074, intron 1 of 35)	10	122995349	123076025	80677	2	67074	ENSMUST00000037557.8	7003	ENSMUSG00000034602	Mon2	MON2 homolog, regulator of endosome to Golgi trafficking
1121	chr10	123496739	123496938	200	*	lsd1_new3_peak_1121	28	.	2.91192	2.87427	0	31	Intron (ENSMUST00000218926.1/268354, intron 1 of 5)	10	123264985	123740947	475963	1	268354	ENSMUST00000219723.1	231754	ENSMUSG00000044071	Tafa2	TAFA chemokine like family member 2
1122	chr10	124440484	124440852	369	*	lsd1_new3_peak_1122	786	.	32.3237	78.6734	69.2384	185	Distal Intergenic	10	124469074	124524488	55415	1	75030	ENSMUST00000219167.1	-28222	ENSMUSG00000112364	4930503E24Rik	eukaryotic translation initiation factor 3, subunit I pseudogene
1123	chr10	124468474	124468733	260	*	lsd1_new3_peak_1123	28	.	3.01467	2.82384	0	77	Promoter (<=1kb)	10	124469074	124524488	55415	1	75030	ENSMUST00000219167.1	-341	ENSMUSG00000112364	4930503E24Rik	eukaryotic translation initiation factor 3, subunit I pseudogene
1124	chr10	124580633	124580907	275	*	lsd1_new3_peak_1124	32	.	3.31614	3.22608	0	158	Distal Intergenic	10	124469074	124524488	55415	1	75030	ENSMUST00000219167.1	111559	ENSMUSG00000112364	4930503E24Rik	eukaryotic translation initiation factor 3, subunit I pseudogene
1125	chr10	124684651	124684989	339	*	lsd1_new3_peak_1125	43	.	3.94322	4.30318	0.536223	160	Distal Intergenic	10	124469074	124524488	55415	1	75030	ENSMUST00000219167.1	215577	ENSMUSG00000112364	4930503E24Rik	eukaryotic translation initiation factor 3, subunit I pseudogene
1126	chr10	125530955	125531154	200	*	lsd1_new3_peak_1126	31	.	3.34916	3.10483	0	192	Distal Intergenic	10	125227485	125389465	161981	2	20503	ENSMUST00000210780.1	-141490	ENSMUSG00000020102	Slc16a7	solute carrier family 16 (monocarboxylic acid transporters), member 7
1127	chr10	125919301	125919500	200	*	lsd1_new3_peak_1127	33	.	3.49686	3.3143	0	57	Distal Intergenic	10	125966219	125998013	31795	1	320398	ENSMUST00000217813.1	-46719	ENSMUSG00000020105	Lrig3	leucine-rich repeats and immunoglobulin-like domains 3
1128	chr10	125970395	125970667	273	*	lsd1_new3_peak_1128	21	.	2.73267	2.15708	0	143	Intron (ENSMUST00000217813.1/320398, intron 1 of 7)	10	125966253	126015359	49107	1	320398	ENSMUST00000074807.7	4142	ENSMUSG00000020105	Lrig3	leucine-rich repeats and immunoglobulin-like domains 3
1129	chr10	126879669	126879868	200	*	lsd1_new3_peak_1129	53	.	4.64993	5.35341	1.27847	132	Intron (ENSMUST00000026504.12/68876, intron 5 of 5)	10	126887249	126901348	14100	2	68876	ENSMUST00000168520.2	21480	ENSMUSG00000025436	Atp23	ATP23 metallopeptidase and ATP synthase assembly factor homolog
1130	chr10	126928429	126928680	252	*	lsd1_new3_peak_1130	38	.	3.6399	3.87562	0.319187	92	Distal Intergenic	10	126868427	126901355	32929	2	68876	ENSMUST00000026504.12	-27074	ENSMUSG00000025436	Atp23	ATP23 metallopeptidase and ATP synthase assembly factor homolog
1131	chr10	126979036	126979235	200	*	lsd1_new3_peak_1131	41	.	3.82373	4.13359	0.455053	158	Promoter (<=1kb)	10	126979029	126980800	1772	1	52468	ENSMUST00000219917.1	7	ENSMUSG00000078429	Ctdsp2	CTD (carboxy-terminal domain, RNA polymerase II, polypeptide A) small phosphatase 2
1132	chr10	126987860	126988072	213	*	lsd1_new3_peak_1132	40	.	3.7855	4.07966	0.411629	108	Intron (ENSMUST00000105256.9/52468, intron 1 of 7)	10	126995530	126995613	84	1	723962	ENSMUST00000083496.1	-7458	ENSMUSG00000065430	Mir26a-2	microRNA 26a-2
1133	chr10	127048509	127048747	239	*	lsd1_new3_peak_1133	20	.	2.64158	2.04192	0	89	Promoter (<=1kb)	10	127048671	127049866	1196	1	13115	ENSMUST00000171868.1	0	ENSMUSG00000006724	Cyp27b1	cytochrome P450, family 27, subfamily b, polypeptide 1
1134	chr10	127152525	127152724	200	*	lsd1_new3_peak_1134	39	.	3.37443	3.95962	0.391581	89	Distal Intergenic	10	127165225	127172330	7106	1	14421	ENSMUST00000006914.10	-12501	ENSMUSG00000006731	B4galnt1	beta-1,4-N-acetyl-galactosaminyl transferase 1
1135	chr10	127219627	127219829	203	*	lsd1_new3_peak_1135	44	.	3.86805	4.43205	0.613111	128	Distal Intergenic	10	127204351	127211585	7235	2	117150	ENSMUST00000218386.1	-8042	ENSMUSG00000025417	Pip4k2c	phosphatidylinositol-5-phosphate 4-kinase, type II, gamma
1136	chr10	127262695	127262894	200	*	lsd1_new3_peak_1136	43	.	3.63401	4.34317	0.555163	60	Promoter (<=1kb)	10	127229050	127263080	34031	2	16572	ENSMUST00000217895.1	186	ENSMUSG00000074657	Kif5a	kinesin family member 5A
1137	chr10	127286856	127287055	200	*	lsd1_new3_peak_1137	68	.	4.71714	6.86932	2.51066	92	Promoter (<=1kb)	10	127281956	127285900	3945	2	110962	ENSMUST00000126243.8	-956	ENSMUSG00000025409	Mbd6	methyl-CpG binding domain protein 6
1138	chr10	127341026	127341232	207	*	lsd1_new3_peak_1138	40	.	3.7855	4.07966	0.411629	88	Promoter (<=1kb)	10	127337840	127341886	4047	2	14632	ENSMUST00000218451.1	654	ENSMUSG00000025407	Gli1	GLI-Kruppel family member GLI1
1139	chr10	127512041	127512348	308	*	lsd1_new3_peak_1139	52	.	4.56084	5.21524	1.20763	183	Promoter (2-3kb)	10	127514967	127516686	1720	1	407790	ENSMUST00000218492.1	-2619	ENSMUSG00000040280	Ndufa4l2	Ndufa4, mitochondrial complex associated like 2
1140	chr10	127518003	127518267	265	*	lsd1_new3_peak_1140	28	.	3.01467	2.82384	0	168	Promoter (<=1kb)	10	127517733	127518776	1044	2	108037	ENSMUST00000220356.1	509	ENSMUSG00000025403	Shmt2	serine hydroxymethyltransferase 2 (mitochondrial)
1141	chr10	127782301	127782753	453	*	lsd1_new3_peak_1141	40	.	3.7855	4.07966	0.411629	325	3' UTR	10	127776405	127792697	16293	1	103142	ENSMUST00000052652.6	5896	ENSMUSG00000056148	Rdh9	retinol dehydrogenase 9
1142	chr10	127817580	127817874	295	*	lsd1_new3_peak_1142	27	.	3.06106	2.71459	0	97	Intron (ENSMUST00000125163.1/380674, intron 2 of 3)	10	127824284	127843933	19650	1	380674	ENSMUST00000137395.7	-6410	NA	Rdh18-ps	retinol dehydrogenase 18, pseudogene
1143	chr10	127953882	127954081	200	*	lsd1_new3_peak_1143	36	.	3.64411	3.67736	0.169323	99	Distal Intergenic	10	127990941	128000678	9738	2	27400	ENSMUST00000026462.6	46597	ENSMUSG00000025396	Hsd17b6	hydroxysteroid (17-beta) dehydrogenase 6
1144	chr10	127961983	127962334	352	*	lsd1_new3_peak_1144	49	.	4.21272	4.92814	1.02489	189	Distal Intergenic	10	127990941	128000678	9738	2	27400	ENSMUST00000026462.6	38344	ENSMUSG00000025396	Hsd17b6	hydroxysteroid (17-beta) dehydrogenase 6
1145	chr10	127968374	127968666	293	*	lsd1_new3_peak_1145	43	.	4.07339	4.30126	0.536223	157	Distal Intergenic	10	127990941	128000678	9738	2	27400	ENSMUST00000026462.6	32012	ENSMUSG00000025396	Hsd17b6	hydroxysteroid (17-beta) dehydrogenase 6
1146	chr10	128524688	128525357	670	*	lsd1_new3_peak_1146	33	.	3.4187	3.36539	0	306	Promoter (<=1kb)	10	128513498	128525868	12371	2	23943	ENSMUST00000217948.1	511	ENSMUSG00000025366	Esyt1	extended synaptotagmin-like protein 1
1147	chr10	128711567	128711812	246	*	lsd1_new3_peak_1147	40	.	3.74802	4.02695	0.411629	89	Intron (ENSMUST00000217836.1/20431, intron 2 of 5)	10	128706258	128720238	13981	1	20431	ENSMUST00000054125.8	5309	ENSMUSG00000025359	Pmel	premelanosome protein
1148	chr10	128911017	128911428	412	*	lsd1_new3_peak_1148	23	.	2.52366	2.34354	0	7	Promoter (<=1kb)	10	128910622	128912063	1442	1	12512	ENSMUST00000218450.1	395	ENSMUSG00000025351	Cd63	CD63 antigen
1149	chr10	128979590	128979936	347	*	lsd1_new3_peak_1149	142	.	8.83236	14.2755	9.00998	164	Distal Intergenic	10	128971197	128978115	6919	1	77699	ENSMUST00000181142.1	8393	ENSMUSG00000097691	9030616G12Rik	RIKEN cDNA 9030616G12 gene
1150	chr10	129278640	129278992	353	*	lsd1_new3_peak_1150	37	.	3.53785	3.73367	0.197764	85	Distal Intergenic	10	129268386	129269321	936	2	258537	ENSMUST00000080313.1	-9319	ENSMUSG00000062914	Olfr777	olfactory receptor 777
1151	chr10	129593471	129593670	200	*	lsd1_new3_peak_1151	36	.	3.64411	3.67736	0.169323	62	Distal Intergenic	10	129607547	129608479	933	2	258933	ENSMUST00000037071.4	14809	ENSMUSG00000052012	Olfr796	olfactory receptor 796
1152	chr10	129925635	129925861	227	*	lsd1_new3_peak_1152	32	.	3.15458	3.20599	0	37	Intron (ENSMUST00000204536.2/ENSMUST00000204536.2, intron 1 of 1)	10	129911338	129912276	939	2	258667	ENSMUST00000071605.1	-13359	ENSMUSG00000063715	Olfr816	olfactory receptor 816
1153	chr10	130045036	130045325	290	*	lsd1_new3_peak_1153	32	.	3.31614	3.22608	0	114	Distal Intergenic	10	130033628	130034560	933	1	258772	ENSMUST00000054364.1	11408	ENSMUSG00000044897	Olfr821	olfactory receptor 821
1154	chr10	130420053	130420320	268	*	lsd1_new3_peak_1154	56	.	4.67566	5.61006	1.50916	182	Intron (ENSMUST00000171811.3/623734, intron 5 of 5)	10	130414064	130429703	15640	2	623734	ENSMUST00000171811.3	9383	ENSMUSG00000092048	Vmn2r85	vomeronasal 2, receptor 85
1155	chr11	3145492	3145760	269	*	lsd1_new3_peak_1155	57	.	2.10445	5.73336	1.60505	103	Promoter (<=1kb)	11	3144220	3146356	2137	2	78887	ENSMUST00000133882.1	596	ENSMUSG00000023764	Sfi1	Sfi1 homolog, spindle assembly associated (yeast)
1156	chr11	3146098	3146357	260	*	lsd1_new3_peak_1156	25	.	1.60619	2.59292	0	246	Promoter (<=1kb)	11	3144220	3146356	2137	2	78887	ENSMUST00000133882.1	0	ENSMUSG00000023764	Sfi1	Sfi1 homolog, spindle assembly associated (yeast)
1157	chr11	3193071	3193536	466	*	lsd1_new3_peak_1157	210	.	2.56459	21.0077	15.2764	200	Promoter (<=1kb)	11	3131850	3193407	61558	2	78887	ENSMUST00000081318.12	0	ENSMUSG00000023764	Sfi1	Sfi1 homolog, spindle assembly associated (yeast)
1158	chr11	3281358	3281750	393	*	lsd1_new3_peak_1158	67	.	5.09173	6.79834	2.44491	99	Distal Intergenic	11	3288874	3290192	1319	1	56218	ENSMUST00000142561.1	-7124	ENSMUSG00000020453	Patz1	POZ (BTB) and AT hook containing zinc finger 1
1159	chr11	3337654	3338078	425	*	lsd1_new3_peak_1159	36	.	3.14947	3.62443	0.124901	41	Intron (ENSMUST00000045153.10/216505, intron 5 of 5)	11	3334381	3342005	7625	1	216505	ENSMUST00000130747.1	3273	ENSMUSG00000034614	Pik3ip1	phosphoinositide-3-kinase interacting protein 1
1160	chr11	3361868	3362244	377	*	lsd1_new3_peak_1160	40	.	3.7855	4.07966	0.411629	256	Intron (ENSMUST00000101640.9/16886, intron 1 of 15)	11	3353408	3356203	2796	2	16886	ENSMUST00000123689.1	-5665	ENSMUSG00000020451	Limk2	LIM motif-containing protein kinase 2
1161	chr11	3370349	3370548	200	*	lsd1_new3_peak_1161	42	.	3.90257	4.2453	0.536223	145	Promoter (<=1kb)	11	3360535	3371335	10801	2	16886	ENSMUST00000147344.1	787	ENSMUSG00000020451	Limk2	LIM motif-containing protein kinase 2
1162	chr11	3549398	3549597	200	*	lsd1_new3_peak_1162	56	.	4.32797	5.64811	1.53626	129	Distal Intergenic	11	3532460	3540612	8153	2	29856	ENSMUST00000156201.7	-8786	ENSMUSG00000020439	Smtn	smoothelin
1163	chr11	3998274	3998500	227	*	lsd1_new3_peak_1163	46	.	4.15989	4.61549	0.776879	75	Exon (ENSMUST00000078757.7/53897, exon 3 of 3)	11	3989933	3999308	9376	1	53897	ENSMUST00000109981.1	8341	ENSMUSG00000049721	Gal3st1	galactose-3-O-sulfotransferase 1
1164	chr11	4236510	4236709	200	*	lsd1_new3_peak_1164	36	.	3.14947	3.62443	0.124901	173	Promoter (<=1kb)	11	4236420	4241026	4607	1	18413	ENSMUST00000075221.2	90	ENSMUSG00000058755	Osm	oncostatin M
1165	chr11	4276463	4276718	256	*	lsd1_new3_peak_1165	31	.	3.34916	3.10483	0	183	Intron (ENSMUST00000148655.1/ENSMUST00000148655.1, intron 2 of 2)	11	4267095	4272514	5420	1	16878	ENSMUST00000040750.3	9368	ENSMUSG00000034394	Lif	leukemia inhibitory factor
1166	chr11	4302169	4302617	449	*	lsd1_new3_peak_1166	54	.	3.5355	5.46828	1.38156	169	Distal Intergenic	11	4267095	4272514	5420	1	16878	ENSMUST00000040750.3	35074	ENSMUSG00000034394	Lif	leukemia inhibitory factor
1167	chr11	4441319	4441606	288	*	lsd1_new3_peak_1167	38	.	3.6399	3.87562	0.319187	192	Promoter (<=1kb)	11	4424248	4441105	16858	2	75828	ENSMUST00000130174.1	-214	ENSMUSG00000020419	Hormad2	HORMA domain containing 2
1168	chr11	4495183	4495438	256	*	lsd1_new3_peak_1168	24	.	2.76345	2.49469	0	87	Promoter (1-2kb)	11	4491807	4493318	1512	2	74302	ENSMUST00000144242.1	-1865	ENSMUSG00000034354	Mtmr3	myotubularin related protein 3
1169	chr11	4519113	4519312	200	*	lsd1_new3_peak_1169	56	.	4.72761	5.68821	1.56042	71	Intron (ENSMUST00000109943.9/74302, intron 5 of 17)	11	4480890	4528406	47517	2	74302	ENSMUST00000123506.7	9094	ENSMUSG00000034354	Mtmr3	myotubularin related protein 3
1170	chr11	4690250	4690498	249	*	lsd1_new3_peak_1170	76	.	5.64518	7.64752	3.13948	87	Distal Intergenic	11	4701982	4704053	2072	2	66152	ENSMUST00000130236.1	13555	ENSMUSG00000059534	Uqcr10	ubiquinol-cytochrome c reductase, complex III subunit X
1171	chr11	4754074	4754275	202	*	lsd1_new3_peak_1171	36	.	3.44136	3.60013	0.120466	76	Distal Intergenic	11	4736892	4746778	9887	2	192650	ENSMUST00000009219.2	-7296	ENSMUSG00000009075	Cabp7	calcium binding protein 7
1172	chr11	4780328	4780527	200	*	lsd1_new3_peak_1172	49	.	4.25485	4.98931	1.02556	66	Intron (ENSMUST00000109910.8/18016, intron 15 of 15)	11	4767953	4785107	17155	2	18016	ENSMUST00000141342.2	4580	ENSMUSG00000009073	Nf2	neurofibromin 2
1173	chr11	4815485	4815761	277	*	lsd1_new3_peak_1173	24	.	2.84678	2.43654	0	78	Promoter (<=1kb)	11	4794431	4815240	20810	2	18016	ENSMUST00000155600.7	-245	ENSMUSG00000009073	Nf2	neurofibromin 2
1174	chr11	5065475	5065731	257	*	lsd1_new3_peak_1174	42	.	3.90257	4.2453	0.536223	81	Promoter (<=1kb)	11	5060372	5065327	4956	2	78926	ENSMUST00000056649.12	-148	ENSMUSG00000034201	Gas2l1	growth arrest-specific 2 like 1
1175	chr11	5324689	5324888	200	*	lsd1_new3_peak_1175	32	.	3.31614	3.22608	0	41	Intron (ENSMUST00000109867.7/407821, intron 2 of 8)	11	5278602	5381740	103139	2	407821	ENSMUST00000172492.7	56852	ENSMUSG00000041961	Znrf3	zinc and ring finger 3
1176	chr11	5493589	5493839	251	*	lsd1_new3_peak_1176	44	.	3.86805	4.43205	0.613111	62	Distal Intergenic	11	5520659	5525893	5235	1	22433	ENSMUST00000063084.15	-26820	ENSMUSG00000020484	Xbp1	X-box binding protein 1
1177	chr11	5499072	5499374	303	*	lsd1_new3_peak_1177	56	.	4.32797	5.64811	1.53626	51	Intron (ENSMUST00000149826.1/ENSMUST00000149826.1, intron 1 of 2)	11	5520659	5525893	5235	1	22433	ENSMUST00000063084.15	-21285	ENSMUSG00000020484	Xbp1	X-box binding protein 1
1178	chr11	5512554	5512789	236	*	lsd1_new3_peak_1178	27	.	2.98751	2.78804	0	52	Distal Intergenic	11	5520659	5525893	5235	1	22433	ENSMUST00000063084.15	-7870	ENSMUSG00000020484	Xbp1	X-box binding protein 1
1179	chr11	5808866	5809065	200	*	lsd1_new3_peak_1179	36	.	3.64411	3.67736	0.169323	35	Distal Intergenic	11	5801640	5803733	2094	2	56012	ENSMUST00000020768.3	-5133	ENSMUSG00000020475	Pgam2	phosphoglycerate mutase 2
1180	chr11	5905844	5906043	200	*	lsd1_new3_peak_1180	54	.	3.5355	5.46828	1.38156	110	Intron (ENSMUST00000109822.7/103988, intron 6 of 10)	11	5901569	5902087	519	2	103988	ENSMUST00000125434.1	-3757	ENSMUSG00000041798	Gck	glucokinase
1181	chr11	6038886	6039227	342	*	lsd1_new3_peak_1181	58	.	4.67743	5.87911	1.72169	171	Intron (ENSMUST00000109813.8/12323, intron 1 of 20)	11	5971735	6065538	93804	2	12323	ENSMUST00000101585.9	26311	ENSMUSG00000057897	Camk2b	calcium/calmodulin-dependent protein kinase II, beta
1182	chr11	6413393	6413592	200	*	lsd1_new3_peak_1182	42	.	3.90257	4.2453	0.536223	18	Promoter (1-2kb)	11	6415443	6419817	4375	1	268373	ENSMUST00000132846.1	-1851	ENSMUSG00000071866	Ppia	peptidylprolyl isomerase A
1183	chr11	6487093	6487396	304	*	lsd1_new3_peak_1183	53	.	4.29473	5.31347	1.27847	130	Intron (ENSMUST00000127488.1/ENSMUST00000127488.1, intron 2 of 2)	11	6467599	6475917	8319	2	19291	ENSMUST00000179343.2	-11176	ENSMUSG00000094483	Purb	purine rich element binding protein B
1184	chr11	6675218	6675639	422	*	lsd1_new3_peak_1184	48	.	4.35114	4.89751	0.998731	233	Intron (ENSMUST00000045374.7/56089, intron 2 of 2)	11	6650148	6660233	10086	2	100041311	ENSMUST00000127510.8	-14985	ENSMUSG00000086373	Gm11978	predicted gene 11978
1185	chr11	6749903	6750285	383	*	lsd1_new3_peak_1185	28	.	3.12833	2.80385	0	249	Distal Intergenic	11	6716001	6720037	4037	2	626419	ENSMUST00000139769.1	-29866	ENSMUSG00000086808	Gm11981	predicted gene 11981
1186	chr11	6797952	6798178	227	*	lsd1_new3_peak_1186	30	.	3.1886	3.05472	0	167	Distal Intergenic	11	6716001	6720037	4037	2	626419	ENSMUST00000139769.1	-77915	ENSMUSG00000086808	Gm11981	predicted gene 11981
1187	chr11	6807247	6807542	296	*	lsd1_new3_peak_1187	32	.	3.31614	3.22608	0	148	Distal Intergenic	11	6716001	6720037	4037	2	626419	ENSMUST00000139769.1	-87210	ENSMUSG00000086808	Gm11981	predicted gene 11981
1188	chr11	6808338	6808537	200	*	lsd1_new3_peak_1188	43	.	4.07339	4.30126	0.536223	150	Distal Intergenic	11	6716001	6720037	4037	2	626419	ENSMUST00000139769.1	-88301	ENSMUSG00000086808	Gm11981	predicted gene 11981
1189	chr11	6882920	6883227	308	*	lsd1_new3_peak_1189	32	.	3.31614	3.22608	0	79	Distal Intergenic	11	6716001	6720037	4037	2	626419	ENSMUST00000139769.1	-162883	ENSMUSG00000086808	Gm11981	predicted gene 11981
1190	chr11	6894955	6895487	533	*	lsd1_new3_peak_1190	72	.	5.14811	7.20596	2.76872	148	Distal Intergenic	11	7063489	7178506	115018	1	432530	ENSMUST00000020706.4	-168002	ENSMUSG00000020431	Adcy1	adenylate cyclase 1
1191	chr11	7007126	7007358	233	*	lsd1_new3_peak_1191	43	.	4.07339	4.30126	0.536223	62	Distal Intergenic	11	7063489	7178506	115018	1	432530	ENSMUST00000020706.4	-56131	ENSMUSG00000020431	Adcy1	adenylate cyclase 1
1192	chr11	7305008	7305382	375	*	lsd1_new3_peak_1192	33	.	3.49686	3.3143	0	40	Distal Intergenic	11	7207686	7213923	6238	2	16009	ENSMUST00000135887.2	-91085	ENSMUSG00000020427	Igfbp3	insulin-like growth factor binding protein 3
1193	chr11	7504351	7504718	368	*	lsd1_new3_peak_1193	33	.	3.49686	3.3143	0	184	Distal Intergenic	11	7207686	7213923	6238	2	16009	ENSMUST00000135887.2	-290428	ENSMUSG00000020427	Igfbp3	insulin-like growth factor binding protein 3
1194	chr11	7757969	7758168	200	*	lsd1_new3_peak_1194	24	.	2.84678	2.43654	0	60	Distal Intergenic	11	7207686	7213923	6238	2	16009	ENSMUST00000135887.2	-544046	ENSMUSG00000020427	Igfbp3	insulin-like growth factor binding protein 3
1195	chr11	8012273	8012472	200	*	lsd1_new3_peak_1195	32	.	3.31614	3.22608	0	30	Distal Intergenic	11	8451070	8468675	17606	2	319939	ENSMUST00000129074.1	456203	ENSMUSG00000020422	Tns3	tensin 3
1196	chr11	8566232	8566542	311	*	lsd1_new3_peak_1196	36	.	3.14947	3.62443	0.124901	96	Intron (ENSMUST00000239091.1/319939, intron 4 of 30)	11	8545693	8579121	33429	2	319939	ENSMUST00000134823.1	12579	ENSMUSG00000020422	Tns3	tensin 3
1197	chr11	8569452	8569680	229	*	lsd1_new3_peak_1197	23	.	2.52366	2.34354	0	10	Intron (ENSMUST00000239091.1/319939, intron 4 of 30)	11	8545693	8579121	33429	2	319939	ENSMUST00000134823.1	9441	ENSMUSG00000020422	Tns3	tensin 3
1198	chr11	8575748	8576030	283	*	lsd1_new3_peak_1198	70	.	5.05618	7.0651	2.64834	135	Intron (ENSMUST00000239091.1/319939, intron 4 of 30)	11	8545693	8579121	33429	2	319939	ENSMUST00000134823.1	3091	ENSMUSG00000020422	Tns3	tensin 3
1199	chr11	8589361	8589724	364	*	lsd1_new3_peak_1199	29	.	3.23498	2.94757	0	303	Intron (ENSMUST00000239091.1/319939, intron 3 of 30)	11	8545693	8579121	33429	2	319939	ENSMUST00000134823.1	-10240	ENSMUSG00000020422	Tns3	tensin 3
1200	chr11	8589922	8590283	362	*	lsd1_new3_peak_1200	79	.	5.83547	7.94583	3.40534	176	Intron (ENSMUST00000239091.1/319939, intron 3 of 30)	11	8545693	8579121	33429	2	319939	ENSMUST00000134823.1	-10801	ENSMUSG00000020422	Tns3	tensin 3
1201	chr11	8605323	8605586	264	*	lsd1_new3_peak_1201	40	.	3.7855	4.07966	0.411629	144	Intron (ENSMUST00000239091.1/319939, intron 2 of 30)	11	8431652	8624887	193236	2	319939	ENSMUST00000239091.1	19301	ENSMUSG00000020422	Tns3	tensin 3
1202	chr11	8612607	8612861	255	*	lsd1_new3_peak_1202	31	.	3.38903	3.16067	0	118	Intron (ENSMUST00000239091.1/319939, intron 2 of 30)	11	8431652	8624887	193236	2	319939	ENSMUST00000239091.1	12026	ENSMUSG00000020422	Tns3	tensin 3
1203	chr11	8635235	8635517	283	*	lsd1_new3_peak_1203	23	.	2.79096	2.36546	0	122	Intron (ENSMUST00000020695.12/319939, intron 1 of 30)	11	8431652	8624887	193236	2	319939	ENSMUST00000239091.1	-10348	ENSMUSG00000020422	Tns3	tensin 3
1204	chr11	8635799	8636106	308	*	lsd1_new3_peak_1204	29	.	2.59678	2.95763	0	182	Intron (ENSMUST00000020695.12/319939, intron 1 of 30)	11	8431652	8624887	193236	2	319939	ENSMUST00000239091.1	-10912	ENSMUSG00000020422	Tns3	tensin 3
1205	chr11	8671353	8671552	200	*	lsd1_new3_peak_1205	28	.	3.0705	2.89764	0	61	Distal Intergenic	11	8431652	8664681	233030	2	319939	ENSMUST00000239111.1	-6672	ENSMUSG00000020422	Tns3	tensin 3
1206	chr11	9117001	9117261	261	*	lsd1_new3_peak_1206	72	.	5.19534	7.27835	2.83781	122	Promoter (<=1kb)	11	9118103	9136164	18062	1	22271	ENSMUST00000020677.7	-842	ENSMUSG00000020407	Upp1	uridine phosphorylase 1
1207	chr11	9712011	9712275	265	*	lsd1_new3_peak_1207	62	.	5.0653	6.20693	1.97299	109	Distal Intergenic	11	9193451	9256178	62728	1	268379	ENSMUST00000151522.1	518560	ENSMUSG00000004668	Abca13	ATP-binding cassette, sub-family A (ABC1), member 13
1208	chr11	10051425	10051786	362	*	lsd1_new3_peak_1208	24	.	2.84678	2.43654	0	164	Distal Intergenic	11	9193451	9256178	62728	1	268379	ENSMUST00000151522.1	857974	ENSMUSG00000004668	Abca13	ATP-binding cassette, sub-family A (ABC1), member 13
1209	chr11	10440739	10441116	378	*	lsd1_new3_peak_1209	28	.	3.01467	2.82384	0	69	Distal Intergenic	11	11114223	11263526	149304	1	319922	ENSMUST00000109681.7	-673107	ENSMUSG00000050830	Vwc2	von Willebrand factor C domain containing 2
1210	chr11	10441627	10441827	201	*	lsd1_new3_peak_1210	40	.	3.7855	4.07966	0.411629	18	Distal Intergenic	11	11114223	11263526	149304	1	319922	ENSMUST00000109681.7	-672396	ENSMUSG00000050830	Vwc2	von Willebrand factor C domain containing 2
1211	chr11	10585426	10585770	345	*	lsd1_new3_peak_1211	40	.	3.7855	4.07966	0.411629	164	Distal Intergenic	11	11114223	11263526	149304	1	319922	ENSMUST00000109681.7	-528453	ENSMUSG00000050830	Vwc2	von Willebrand factor C domain containing 2
1212	chr11	10760784	10760996	213	*	lsd1_new3_peak_1212	62	.	4.72142	6.23946	1.99293	112	Distal Intergenic	11	11114223	11263526	149304	1	319922	ENSMUST00000109681.7	-353227	ENSMUSG00000050830	Vwc2	von Willebrand factor C domain containing 2
1213	chr11	10879810	10880107	298	*	lsd1_new3_peak_1213	32	.	3.31614	3.22608	0	88	Distal Intergenic	11	11114223	11263526	149304	1	319922	ENSMUST00000109681.7	-234116	ENSMUSG00000050830	Vwc2	von Willebrand factor C domain containing 2
1214	chr11	11599886	11600085	200	*	lsd1_new3_peak_1214	28	.	3.19863	2.89826	0	15	Intron (ENSMUST00000081896.4/102631730, intron 2 of 3)	11	11589223	11627824	38602	2	102631730	ENSMUST00000081896.4	27739	ENSMUSG00000062511	4930512M02Rik	RIKEN cDNA 4930512M02 gene
1215	chr11	11822658	11822924	267	*	lsd1_new3_peak_1215	49	.	4.25485	4.98931	1.02556	116	Promoter (<=1kb)	11	11814103	11822921	8819	2	13195	ENSMUST00000136810.7	0	ENSMUSG00000020182	Ddc	dopa decarboxylase
1216	chr11	11826603	11826802	200	*	lsd1_new3_peak_1216	56	.	4.49925	5.61492	1.51244	63	Intron (ENSMUST00000066237.9/13195, intron 10 of 14)	11	11814103	11822921	8819	2	13195	ENSMUST00000136810.7	-3682	ENSMUSG00000020182	Ddc	dopa decarboxylase
1217	chr11	12026199	12026441	243	*	lsd1_new3_peak_1217	39	.	3.37443	3.95962	0.391581	165	Promoter (<=1kb)	11	11967532	12026324	58793	2	14783	ENSMUST00000150972.7	0	ENSMUSG00000020176	Grb10	growth factor receptor bound protein 10
1218	chr11	12091353	12091552	200	*	lsd1_new3_peak_1218	24	.	2.84678	2.43654	0	11	Distal Intergenic	11	11954744	12038683	83940	2	14783	ENSMUST00000143386.7	-52670	ENSMUSG00000020176	Grb10	growth factor receptor bound protein 10
1219	chr11	12129778	12129977	200	*	lsd1_new3_peak_1219	28	.	3.19863	2.89826	0	114	Distal Intergenic	11	11954744	12038683	83940	2	14783	ENSMUST00000143386.7	-91095	ENSMUSG00000020176	Grb10	growth factor receptor bound protein 10
1220	chr11	12467346	12467545	200	*	lsd1_new3_peak_1220	58	.	4.08819	5.86499	1.7124	80	Promoter (2-3kb)	11	12236678	12464960	228283	2	12808	ENSMUST00000109651.8	-2386	ENSMUSG00000020173	Cobl	cordon-bleu WH2 repeat
1221	chr11	12663465	12663678	214	*	lsd1_new3_peak_1221	59	.	4.72421	5.94877	1.74086	71	Distal Intergenic	11	12236678	12464960	228283	2	12808	ENSMUST00000109651.8	-198505	ENSMUSG00000020173	Cobl	cordon-bleu WH2 repeat
1222	chr11	12702197	12702396	200	*	lsd1_new3_peak_1222	37	.	3.6846	3.73437	0.197764	43	Distal Intergenic	11	12236678	12464960	228283	2	12808	ENSMUST00000109651.8	-237237	ENSMUSG00000020173	Cobl	cordon-bleu WH2 repeat
1223	chr11	13005364	13005732	369	*	lsd1_new3_peak_1223	69	.	5.19356	6.95302	2.54364	240	Distal Intergenic	11	12236678	12464960	228283	2	12808	ENSMUST00000109651.8	-540404	ENSMUSG00000020173	Cobl	cordon-bleu WH2 repeat
1224	chr11	13024872	13025071	200	*	lsd1_new3_peak_1224	28	.	3.19863	2.89826	0	92	Distal Intergenic	11	12236678	12464960	228283	2	12808	ENSMUST00000109651.8	-559912	ENSMUSG00000020173	Cobl	cordon-bleu WH2 repeat
1225	chr11	13315750	13316203	454	*	lsd1_new3_peak_1225	50	.	4.29783	5.05187	1.08012	303	Distal Intergenic	11	12236678	12464960	228283	2	12808	ENSMUST00000109651.8	-850790	ENSMUSG00000020173	Cobl	cordon-bleu WH2 repeat
1226	chr11	13379183	13379406	224	*	lsd1_new3_peak_1226	36	.	3.50509	3.68827	0.178167	172	Distal Intergenic	11	14072103	14179041	106939	2	75280	ENSMUST00000126260.1	799635	ENSMUSG00000085452	4930554G24Rik	RIKEN cDNA 4930554G24 gene
1227	chr11	13546478	13546677	200	*	lsd1_new3_peak_1227	28	.	3.01467	2.82384	0	11	Distal Intergenic	11	14072103	14179041	106939	2	75280	ENSMUST00000126260.1	632364	ENSMUSG00000085452	4930554G24Rik	RIKEN cDNA 4930554G24 gene
1228	chr11	13873310	13873669	360	*	lsd1_new3_peak_1228	43	.	3.46238	4.33257	0.550168	172	Distal Intergenic	11	14072103	14179041	106939	2	75280	ENSMUST00000126260.1	305372	ENSMUSG00000085452	4930554G24Rik	RIKEN cDNA 4930554G24 gene
1229	chr11	13947138	13947358	221	*	lsd1_new3_peak_1229	65	.	4.89959	6.50781	2.2051	109	Distal Intergenic	11	14072103	14179041	106939	2	75280	ENSMUST00000126260.1	231683	ENSMUSG00000085452	4930554G24Rik	RIKEN cDNA 4930554G24 gene
1230	chr11	15233793	15233992	200	*	lsd1_new3_peak_1230	41	.	3.94778	4.11382	0.43893	32	Distal Intergenic	11	14599276	14600314	1039	1	432536	ENSMUST00000117584.2	634517	ENSMUSG00000084135	Pom121l12	POM121 membrane glycoprotein-like 12
1231	chr11	15376411	15376664	254	*	lsd1_new3_peak_1231	53	.	4.64993	5.35341	1.27847	164	Distal Intergenic	11	14599276	14600314	1039	1	432536	ENSMUST00000117584.2	777135	ENSMUSG00000084135	Pom121l12	POM121 membrane glycoprotein-like 12
1232	chr11	15434786	15434985	200	*	lsd1_new3_peak_1232	33	.	3.49686	3.3143	0	134	Distal Intergenic	11	16257724	16284186	26463	1	211739	ENSMUST00000109645.8	-822739	ENSMUSG00000048834	Vstm2a	V-set and transmembrane domain containing 2A
1233	chr11	16443763	16444054	292	*	lsd1_new3_peak_1233	33	.	3.49686	3.3143	0	105	Distal Intergenic	11	16501643	16505044	3402	2	20335	ENSMUST00000131439.1	60990	ENSMUSG00000078974	Sec61g	SEC61, gamma subunit
1234	chr11	16447897	16448096	200	*	lsd1_new3_peak_1234	43	.	4.07339	4.30126	0.536223	100	Distal Intergenic	11	16501643	16505044	3402	2	20335	ENSMUST00000131439.1	56948	ENSMUSG00000078974	Sec61g	SEC61, gamma subunit
1235	chr11	16453023	16453236	214	*	lsd1_new3_peak_1235	29	.	3.27216	2.99838	0	91	Distal Intergenic	11	16501643	16505044	3402	2	20335	ENSMUST00000131439.1	51808	ENSMUSG00000078974	Sec61g	SEC61, gamma subunit
1236	chr11	16526390	16526642	253	*	lsd1_new3_peak_1236	28	.	3.19863	2.89826	0	101	Distal Intergenic	11	16501638	16508484	6847	2	20335	ENSMUST00000178855.7	-17906	ENSMUSG00000078974	Sec61g	SEC61, gamma subunit
1237	chr11	17517838	17518241	404	*	lsd1_new3_peak_1237	59	.	4.72421	5.94877	1.74086	169	Distal Intergenic	11	17263621	17266560	2940	1	57316	ENSMUST00000130330.1	254217	ENSMUSG00000000581	C1d	C1D nuclear receptor co-repressor
1238	chr11	18807443	18807642	200	*	lsd1_new3_peak_1238	37	.	3726	3.79301	0.2481	158	Distal Intergenic	11	18880668	19012002	131335	2	17268	ENSMUST00000118661.7	204360	ENSMUSG00000020160	Meis1	Meis homeobox 1
1239	chr11	18811296	18811616	321	*	lsd1_new3_peak_1239	32	.	3.42986	3.21838	0	134	Distal Intergenic	11	18880668	19012002	131335	2	17268	ENSMUST00000118661.7	200386	ENSMUSG00000020160	Meis1	Meis homeobox 1
1240	chr11	18957411	18957775	365	*	lsd1_new3_peak_1240	40	.	3.7855	4.07966	0.411629	170	Intron (ENSMUST00000144988.7/17268, intron 7 of 9)	11	18880668	19012002	131335	2	17268	ENSMUST00000118661.7	54227	ENSMUSG00000020160	Meis1	Meis homeobox 1
1241	chr11	19195107	19195338	232	*	lsd1_new3_peak_1241	32	.	3.31614	3.22608	0	198	Distal Intergenic	11	19065276	19075740	10465	1	74059	ENSMUST00000144854.1	129831	ENSMUSG00000086025	4933406G16Rik	RIKEN cDNA 4933406G16 gene
1242	chr11	19484520	19484988	469	*	lsd1_new3_peak_1242	32	.	3.15458	3.20599	0	291	Distal Intergenic	11	19065276	19075740	10465	1	74059	ENSMUST00000144854.1	419244	ENSMUSG00000086025	4933406G16Rik	RIKEN cDNA 4933406G16 gene
1243	chr11	19789317	19789516	200	*	lsd1_new3_peak_1243	23	.	2.52366	2.34354	0	103	Distal Intergenic	11	19924375	20024026	99652	1	114716	ENSMUST00000093299.12	-134859	ENSMUSG00000045671	Spred2	sprouty-related EVH1 domain containing 2
1244	chr11	19811410	19811645	236	*	lsd1_new3_peak_1244	67	.	5.09173	6.79834	2.44491	51	Distal Intergenic	11	19924375	20024026	99652	1	114716	ENSMUST00000093299.12	-112730	ENSMUSG00000045671	Spred2	sprouty-related EVH1 domain containing 2
1245	chr11	19849927	19850149	223	*	lsd1_new3_peak_1245	58	.	4.67743	5.87911	1.72169	88	Distal Intergenic	11	19924375	20024026	99652	1	114716	ENSMUST00000093299.12	-74226	ENSMUSG00000045671	Spred2	sprouty-related EVH1 domain containing 2
1246	chr11	19932578	19932777	200	*	lsd1_new3_peak_1246	35	.	3.41036	3.55734	0.110105	113	Intron (ENSMUST00000093299.12/114716, intron 1 of 6)	11	19924442	20022577	98136	1	114716	ENSMUST00000093298.11	8136	ENSMUSG00000045671	Spred2	sprouty-related EVH1 domain containing 2
1247	chr11	19986695	19986924	230	*	lsd1_new3_peak_1247	52	.	4.21804	5.20075	1.19783	63	Intron (ENSMUST00000093299.12/114716, intron 1 of 6)	11	19954570	20018133	63564	1	114716	ENSMUST00000123036.1	32125	ENSMUSG00000045671	Spred2	sprouty-related EVH1 domain containing 2
1248	chr11	20128882	20129097	216	*	lsd1_new3_peak_1248	43	.	3.98473	4.3625	0.570552	138	Distal Intergenic	11	20062304	20112913	50610	2	66713	ENSMUST00000000137.7	-15969	ENSMUSG00000020152	Actr2	ARP2 actin-related protein 2
1249	chr11	20134305	20134691	387	*	lsd1_new3_peak_1249	23	.	2.52366	2.34354	0	379	Distal Intergenic	11	20062304	20112913	50610	2	66713	ENSMUST00000000137.7	-21392	ENSMUSG00000020152	Actr2	ARP2 actin-related protein 2
1250	chr11	20139442	20139729	288	*	lsd1_new3_peak_1250	44	.	3.86805	4.43205	0.613111	69	Distal Intergenic	11	20062304	20112913	50610	2	66713	ENSMUST00000000137.7	-26529	ENSMUSG00000020152	Actr2	ARP2 actin-related protein 2
1251	chr11	20164696	20165244	549	*	lsd1_new3_peak_1251	30	.	3.15823	3.01419	0	406	Distal Intergenic	11	20201432	20226856	25425	1	19324	ENSMUST00000020358.11	-36188	ENSMUSG00000020149	Rab1a	RAB1A, member RAS oncogene family
1252	chr11	20231127	20231472	346	*	lsd1_new3_peak_1252	62	.	4.72142	6.23946	1.99293	79	Intron (ENSMUST00000050611.13/216543, intron 5 of 6)	11	20241523	20249383	7861	2	216543	ENSMUST00000161218.1	17911	ENSMUSG00000044066	Cep68	centrosomal protein 68
1253	chr11	20292077	20292276	200	*	lsd1_new3_peak_1253	44	.	4.07043	4.48571	0.660757	144	Distal Intergenic	11	20302205	20332684	30480	2	55963	ENSMUST00000004634.6	40408	ENSMUSG00000020142	Slc1a4	solute carrier family 1 (glutamate/neutral amino acid transporter), member 4
1254	chr11	20511005	20511406	402	*	lsd1_new3_peak_1254	101	.	6.60163	10.1966	5.3488	197	Distal Intergenic	11	20543253	20597020	53768	1	58172	ENSMUST00000145328.1	-31847	ENSMUSG00000049800	Sertad2	SERTA domain containing 2
1255	chr11	20519986	20520233	248	*	lsd1_new3_peak_1255	34	.	3.49067	3.46408	0.0286026	53	Distal Intergenic	11	20543253	20597020	53768	1	58172	ENSMUST00000145328.1	-23020	ENSMUSG00000049800	Sertad2	SERTA domain containing 2
1256	chr11	20540909	20541255	347	*	lsd1_new3_peak_1256	92	.	6.00149	9.24741	4.52137	170	Promoter (1-2kb)	11	20543253	20597020	53768	1	58172	ENSMUST00000145328.1	-1998	ENSMUSG00000049800	Sertad2	SERTA domain containing 2
1257	chr11	21169561	21170083	523	*	lsd1_new3_peak_1257	23	.	2.52366	2.34354	0	132	Distal Intergenic	11	21135469	21150323	14855	1	67245	ENSMUST00000101477.1	34092	ENSMUSG00000020134	Peli1	pellino 1
1258	chr11	21370537	21370737	201	*	lsd1_new3_peak_1258	56	.	4.72761	5.68821	1.56042	87	Promoter (<=1kb)	11	21321138	21370477	49340	2	216558	ENSMUST00000102875.10	-60	ENSMUSG00000001891	Ugp2	UDP-glucose pyrophosphorylase 2
1259	chr11	21387691	21387890	200	*	lsd1_new3_peak_1259	39	.	3.81165	3.91552	0.353076	117	Distal Intergenic	11	21321673	21371201	49529	2	216558	ENSMUST00000060895.5	-16490	ENSMUSG00000001891	Ugp2	UDP-glucose pyrophosphorylase 2
1260	chr11	21875133	21875344	212	*	lsd1_new3_peak_1260	53	.	4.64993	5.35341	1.27847	87	Intron (ENSMUST00000020568.9/216560, intron 15 of 17)	11	21813399	21817341	3943	1	216560	ENSMUST00000128794.1	61734	ENSMUSG00000020319	Wdpcp	WD repeat containing planar cell polarity effector
1261	chr11	21875569	21875769	201	*	lsd1_new3_peak_1261	43	.	4.07339	4.30126	0.536223	10	Intron (ENSMUST00000020568.9/216560, intron 15 of 17)	11	21813399	21817341	3943	1	216560	ENSMUST00000128794.1	62170	ENSMUSG00000020319	Wdpcp	WD repeat containing planar cell polarity effector
1262	chr11	22314988	22315292	305	*	lsd1_new3_peak_1262	29	.	3.23498	2.94757	0	10	Intron (ENSMUST00000137594.1/216565, intron 1 of 4)	11	22232002	22342292	110291	2	216565	ENSMUST00000137594.1	27000	ENSMUSG00000042302	Ehbp1	EH domain binding protein 1
1263	chr11	22525696	22526053	358	*	lsd1_new3_peak_1263	45	.	4.11467	4.54974	0.718043	79	Distal Intergenic	11	22512088	22519234	7147	1	103765	ENSMUST00000059319.7	13608	ENSMUSG00000049904	Tmem17	transmembrane protein 17
1264	chr11	22577945	22578148	204	*	lsd1_new3_peak_1264	59	.	4.72421	5.94877	1.74086	167	Distal Intergenic	11	22512088	22519234	7147	1	103765	ENSMUST00000059319.7	65857	ENSMUSG00000049904	Tmem17	transmembrane protein 17
1265	chr11	22783178	22783481	304	*	lsd1_new3_peak_1265	40	.	3.74802	4.02695	0.411629	124	Intron (ENSMUST00000189990.1/53625, intron 3 of 5)	11	22759738	22859545	99808	2	53625	ENSMUST00000189990.1	76064	ENSMUSG00000051650	B3gnt2	UDP-GlcNAc:betaGal beta-1,3-N-acetylglucosaminyltransferase 2
1266	chr11	22815358	22815557	200	*	lsd1_new3_peak_1266	31	.	3.34916	3.10483	0	15	Intron (ENSMUST00000189990.1/53625, intron 1 of 5)	11	22759738	22859545	99808	2	53625	ENSMUST00000189990.1	43988	ENSMUSG00000051650	B3gnt2	UDP-GlcNAc:betaGal beta-1,3-N-acetylglucosaminyltransferase 2
1267	chr11	23185911	23186318	408	*	lsd1_new3_peak_1267	38	.	3.6399	3.87562	0.319187	250	Distal Intergenic	11	23152140	23166375	14236	1	76993	ENSMUST00000141678.1	33771	ENSMUSG00000086366	1700061J23Rik	RIKEN cDNA 1700061J23 gene
1268	chr11	23224498	23224875	378	*	lsd1_new3_peak_1268	35	.	3.27296	3.58429	0.120466	183	Distal Intergenic	11	23256041	23297597	41557	1	103573	ENSMUST00000020538.12	-31166	ENSMUSG00000020290	Xpo1	exportin 1
1269	chr11	23225264	23225519	256	*	lsd1_new3_peak_1269	56	.	4.32797	5.64811	1.53626	94	Distal Intergenic	11	23256041	23297597	41557	1	103573	ENSMUST00000020538.12	-30522	ENSMUSG00000020290	Xpo1	exportin 1
1270	chr11	23246827	23247026	200	*	lsd1_new3_peak_1270	32	.	3.15458	3.20599	0	64	Distal Intergenic	11	23256041	23297597	41557	1	103573	ENSMUST00000020538.12	-9015	ENSMUSG00000020290	Xpo1	exportin 1
1271	chr11	23305370	23305670	301	*	lsd1_new3_peak_1271	40	.	3.74802	4.02695	0.411629	170	Promoter (1-2kb)	11	23306895	23490560	183666	1	17847	ENSMUST00000180046.7	-1225	ENSMUSG00000056342	Usp34	ubiquitin specific peptidase 34
1272	chr11	23541533	23541732	200	*	lsd1_new3_peak_1272	47	.	4.25337	4.7525	0.881947	74	Distal Intergenic	11	23558058	23558842	785	2	100134990	ENSMUST00000125204.1	17110	ENSMUSG00000085415	Selenok-ps1	selenoprotein K, pseudogene 1
1273	chr11	23666206	23666425	220	*	lsd1_new3_peak_1273	59	.	4.72421	5.94877	1.74086	155	Promoter (<=1kb)	11	23666188	23673395	7208	1	74467	ENSMUST00000136365.1	18	ENSMUSG00000020280	Pus10	pseudouridylate synthase 10
1274	chr11	23801996	23802195	200	*	lsd1_new3_peak_1274	59	.	4.89063	5.93612	1.74086	77	Distal Intergenic	11	23736847	23770970	34124	2	19696	ENSMUST00000102864.4	-31026	ENSMUSG00000020275	Rel	reticuloendotheliosis oncogene
1275	chr11	24081243	24081501	259	*	lsd1_new3_peak_1275	43	.	4.07339	4.30126	0.536223	141	Promoter (<=1kb)	11	24080670	24173558	92889	1	14025	ENSMUST00000118955.1	573	ENSMUSG00000000861	Bcl11a	B cell CLL/lymphoma 11A (zinc finger protein)
1276	chr11	24264842	24265156	315	*	lsd1_new3_peak_1276	38	.	3.76834	3.85336	0.300404	141	Distal Intergenic	11	24142379	24163291	20913	1	14025	ENSMUST00000127494.1	122463	ENSMUSG00000000861	Bcl11a	B cell CLL/lymphoma 11A (zinc finger protein)
1277	chr11	26224009	26224208	200	*	lsd1_new3_peak_1277	40	.	3.7855	4.07966	0.411629	99	Distal Intergenic	11	26103185	26210763	107579	2	70626	ENSMUST00000125987.1	-13246	NA	5730522E02Rik	RIKEN cDNA 5730522E02 gene
1278	chr11	26387236	26387435	200	*	lsd1_new3_peak_1278	48	.	4.00357	4.88599	0.990387	79	Promoter (<=1kb)	11	26387202	26471421	84220	1	67030	ENSMUST00000109509.7	34	ENSMUSG00000004018	Fancl	Fanconi anemia, complementation group L
1279	chr11	26426752	26427282	531	*	lsd1_new3_peak_1279	39	.	3.71127	3.9754	0.392316	144	Intron (ENSMUST00000004120.8/67030, intron 6 of 13)	11	26387202	26471421	84220	1	67030	ENSMUST00000109509.7	39550	ENSMUSG00000004018	Fancl	Fanconi anemia, complementation group L
1280	chr11	27286365	27286623	259	*	lsd1_new3_peak_1280	29	.	3.23498	2.94757	0	192	Distal Intergenic	11	26547848	26593999	46152	2	69922	ENSMUST00000156264.1	-692366	ENSMUSG00000064090	Vrk2	vaccinia related kinase 2
1281	chr11	27313839	27314069	231	*	lsd1_new3_peak_1281	49	.	4.25485	4.98931	1.02556	122	Distal Intergenic	11	26547848	26593999	46152	2	69922	ENSMUST00000156264.1	-719840	ENSMUSG00000064090	Vrk2	vaccinia related kinase 2
1282	chr11	27388424	27389344	921	*	lsd1_new3_peak_1282	49	.	4.21272	4.92814	1.02489	392	Distal Intergenic	11	26547848	26593999	46152	2	69922	ENSMUST00000156264.1	-794425	ENSMUSG00000064090	Vrk2	vaccinia related kinase 2
1283	chr11	27503895	27504095	201	*	lsd1_new3_peak_1283	53	.	4.64993	5.35341	1.27847	189	Distal Intergenic	11	26547848	26593999	46152	2	69922	ENSMUST00000156264.1	-909896	ENSMUSG00000064090	Vrk2	vaccinia related kinase 2
1284	chr11	27953232	27953431	200	*	lsd1_new3_peak_1284	40	.	3.7855	4.07966	0.411629	105	Distal Intergenic	11	28388817	28434110	45294	2	216613	ENSMUST00000160016.7	480679	ENSMUSG00000032878	Ccdc85a	coiled-coil domain containing 85A
1285	chr11	27955491	27956038	548	*	lsd1_new3_peak_1285	89	.	6.29214	8.98481	4.3038	193	Distal Intergenic	11	28388817	28434110	45294	2	216613	ENSMUST00000160016.7	478072	ENSMUSG00000032878	Ccdc85a	coiled-coil domain containing 85A
1286	chr11	27977896	27978095	200	*	lsd1_new3_peak_1286	32	.	3.15458	3.20599	0	37	Distal Intergenic	11	28388817	28434110	45294	2	216613	ENSMUST00000160016.7	456015	ENSMUSG00000032878	Ccdc85a	coiled-coil domain containing 85A
1287	chr11	28097545	28097775	231	*	lsd1_new3_peak_1287	49	.	4.25485	4.98931	1.02556	55	Distal Intergenic	11	28388817	28434110	45294	2	216613	ENSMUST00000160016.7	336335	ENSMUSG00000032878	Ccdc85a	coiled-coil domain containing 85A
1288	chr11	28475332	28475593	262	*	lsd1_new3_peak_1288	40	.	3.7855	4.07966	0.411629	176	Intron (ENSMUST00000093253.9/216613, intron 2 of 4)	11	28388817	28434110	45294	2	216613	ENSMUST00000160016.7	-41222	ENSMUSG00000032878	Ccdc85a	coiled-coil domain containing 85A
1289	chr11	29165948	29166284	337	*	lsd1_new3_peak_1289	53	.	4.29473	5.31347	1.27847	175	Distal Intergenic	11	29172890	29209641	36752	1	104570	ENSMUST00000102856.8	-6606	ENSMUSG00000020463	Ppp4r3b	protein phosphatase 4 regulatory subunit 3B
1290	chr11	29280527	29281158	632	*	lsd1_new3_peak_1290	49	.	4.25485	4.98931	1.02556	450	Distal Intergenic	11	29221532	29247409	25878	2	216618	ENSMUST00000020754.9	-33118	ENSMUSG00000020462	Cfap36	cilia and flagella associated protein 36
1291	chr11	29332030	29332392	363	*	lsd1_new3_peak_1291	84	.	5.50136	8.45722	3.8333	139	Distal Intergenic	11	29373658	29510808	137151	1	108686	ENSMUST00000040182.12	-41266	ENSMUSG00000032740	Ccdc88a	coiled coil domain containing 88A
1292	chr11	29373531	29373747	217	*	lsd1_new3_peak_1292	43	.	4.07339	4.30126	0.536223	169	Promoter (<=1kb)	11	29373658	29510808	137151	1	108686	ENSMUST00000040182.12	0	ENSMUSG00000032740	Ccdc88a	coiled coil domain containing 88A
1293	chr11	29693035	29693262	228	*	lsd1_new3_peak_1293	56	.	4.32797	5.64811	1.53626	79	Promoter (<=1kb)	11	29692948	29742111	49164	1	68585	ENSMUST00000170731.7	87	ENSMUSG00000020458	Rtn4	reticulon 4
1294	chr11	29693640	29693839	200	*	lsd1_new3_peak_1294	35	.	3.52781	3.51532	0.0725109	14	Promoter (<=1kb)	11	29693774	29742916	49143	1	68585	ENSMUST00000102841.7	0	ENSMUSG00000020458	Rtn4	reticulon 4
1295	chr11	29713879	29714390	512	*	lsd1_new3_peak_1295	112	.	6.27852	11.2084	6.29621	251	Intron (ENSMUST00000102842.9/68585, intron 2 of 7)	11	29718563	29742916	24354	1	68585	ENSMUST00000060992.5	-4173	ENSMUSG00000020458	Rtn4	reticulon 4
1296	chr11	29824988	29825187	200	*	lsd1_new3_peak_1296	37	.	3.6846	3.73437	0.197764	100	Promoter (<=1kb)	11	29822395	29825668	3274	2	216622	ENSMUST00000104962.1	481	ENSMUSG00000078157	Fem1al	fem-1 homolog A like
1297	chr11	30181998	30182213	216	*	lsd1_new3_peak_1297	37	.	3.6846	3.73437	0.197764	133	Intron (ENSMUST00000006629.13/20742, intron 2 of 35)	11	30106785	30198257	91473	2	20742	ENSMUST00000102838.9	16044	ENSMUSG00000020315	Sptbn1	spectrin beta, non-erythrocytic 1
1298	chr11	30488968	30489167	200	*	lsd1_new3_peak_1298	28	.	3.12833	2.80385	0	112	Distal Intergenic	11	30426006	30471827	45822	2	75087	ENSMUST00000152718.1	-17141	ENSMUSG00000040919	4930505A04Rik	RIKEN cDNA 4930505A04 gene
1299	chr11	30649458	30649657	200	*	lsd1_new3_peak_1299	24	.	2.84678	2.43654	0	5	Promoter (<=1kb)	11	30505991	30649587	143597	2	75572	ENSMUST00000074613.3	0	ENSMUSG00000060923	Acyp2	acylphosphatase 2, muscle type
1300	chr11	31213323	31213522	200	*	lsd1_new3_peak_1300	44	.	3.86805	4.43205	0.613111	110	Distal Intergenic	11	31365441	31368166	2726	2	20856	ENSMUST00000149467.1	154644	ENSMUSG00000020303	Stc2	stanniocalcin 2
1301	chr11	31438971	31439187	217	*	lsd1_new3_peak_1301	32	.	3.31614	3.22608	0	76	Distal Intergenic	11	31357307	31370074	12768	2	20856	ENSMUST00000020546.2	-68897	ENSMUSG00000020303	Stc2	stanniocalcin 2
1302	chr11	31453284	31453525	242	*	lsd1_new3_peak_1302	37	.	3.6846	3.73437	0.197764	93	Distal Intergenic	11	31357307	31370074	12768	2	20856	ENSMUST00000020546.2	-83210	ENSMUSG00000020303	Stc2	stanniocalcin 2
1303	chr11	31454296	31454775	480	*	lsd1_new3_peak_1303	32	.	3.31614	3.22608	0	422	Distal Intergenic	11	31357307	31370074	12768	2	20856	ENSMUST00000020546.2	-84222	ENSMUSG00000020303	Stc2	stanniocalcin 2
1304	chr11	31774693	31775157	465	*	lsd1_new3_peak_1304	49	.	4.25485	4.98931	1.02556	271	Distal Intergenic	11	31790113	31824473	34361	2	414116	ENSMUST00000129425.7	49316	ENSMUSG00000085772	D630024D03Rik	RIKEN cDNA D630024D03 gene
1305	chr11	32177490	32177860	371	*	lsd1_new3_peak_1305	32	.	3.47169	3.27808	0	268	Distal Intergenic	11	32187541	32200222	12682	2	16199	ENSMUST00000145401.7	22362	ENSMUSG00000020279	Il9r	interleukin 9 receptor
1306	chr11	32495851	32496050	200	*	lsd1_new3_peak_1306	32	.	3.42986	3.21838	0	50	Intron (ENSMUST00000051053.4/327900, intron 1 of 2)	11	32522751	32527579	4829	2	69306	ENSMUST00000054327.2	31529	ENSMUSG00000044056	Efcab9	EF-hand calcium binding domain 9
1307	chr11	32670316	32670652	337	*	lsd1_new3_peak_1307	29	.	3.23498	2.94757	0	199	Intron (ENSMUST00000109366.7/103583, intron 1 of 12)	11	32642904	32720574	77671	1	103583	ENSMUST00000143290.1	27412	ENSMUSG00000020271	Fbxw11	F-box and WD-40 domain protein 11
1308	chr11	32835182	32835386	205	*	lsd1_new3_peak_1308	53	.	4.29473	5.31347	1.27847	30	Distal Intergenic	11	32820373	32824605	4233	2	69351	ENSMUST00000020508.3	-10577	ENSMUSG00000020270	Smim23	small integral membrane protein 23
1309	chr11	33147627	33147854	228	*	lsd1_new3_peak_1309	52	.	4.43214	5.24848	1.23839	151	Promoter (<=1kb)	11	33117430	33147400	29971	2	14172	ENSMUST00000020507.7	-227	ENSMUSG00000057967	Fgf18	fibroblast growth factor 18
1310	chr11	33544245	33544444	200	*	lsd1_new3_peak_1310	27	.	2.96084	2.75293	0	36	Distal Intergenic	11	33211795	33513746	301952	2	66011	ENSMUST00000102815.9	-30499	ENSMUSG00000040594	Ranbp17	RAN binding protein 17
1311	chr11	33790412	33790611	200	*	lsd1_new3_peak_1311	42	.	4.04407	4.25709	0.536223	87	Intron (ENSMUST00000101368.8/70357, intron 1 of 7)	11	33629339	33843461	214123	2	70357	ENSMUST00000101368.8	52850	ENSMUSG00000053519	Kcnip1	Kv channel-interacting protein 1
1312	chr11	34770842	34771199	358	*	lsd1_new3_peak_1312	41	.	3.94778	4.11382	0.43893	176	Intron (ENSMUST00000093193.11/94176, intron 1 of 51)	11	34437312	34783883	346572	2	94176	ENSMUST00000154178.1	12684	ENSMUSG00000020143	Dock2	dedicator of cyto-kinesis 2
1313	chr11	35418014	35418217	204	*	lsd1_new3_peak_1313	45	.	4.11467	4.54974	0.718043	81	Intron (ENSMUST00000069837.3/20564, intron 4 of 35)	11	35544685	35612636	67952	1	20564	ENSMUST00000124438.1	-126468	ENSMUSG00000056427	Slit3	slit guidance ligand 3
1314	chr11	35673838	35674037	200	*	lsd1_new3_peak_1314	28	.	3.16309	2.85038	0	105	Intron (ENSMUST00000069837.3/20564, intron 27 of 35)	11	35616816	35616925	110	1	723924	ENSMUST00000083649.1	57022	ENSMUSG00000065583	Mir218-2	microRNA 218-2
1315	chr11	35698183	35698382	200	*	lsd1_new3_peak_1315	43	.	4.07339	4.30126	0.536223	21	Exon (ENSMUST00000069837.3/20564, exon 33 of 36)	11	35769484	35791285	21802	1	211347	ENSMUST00000018990.7	-71102	ENSMUSG00000018846	Pank3	pantothenate kinase 3
1316	chr11	35840789	35841041	253	*	lsd1_new3_peak_1316	81	.	5.77849	8.17713	3.58761	122	Intron (ENSMUST00000018993.6/211652, intron 21 of 22)	11	35808381	35834506	26126	2	104458	ENSMUST00000018992.3	-6283	ENSMUSG00000018848	Rars	arginyl-tRNA synthetase
1317	chr11	36241229	36241535	307	*	lsd1_new3_peak_1317	28	.	3.16309	2.85038	0	193	Intron (ENSMUST00000102801.7/23964, intron 7 of 30)	11	36385123	36432276	47154	2	23964	ENSMUST00000128501.1	190741	ENSMUSG00000049336	Tenm2	teneurin transmembrane protein 2
1318	chr11	36867301	36867500	200	*	lsd1_new3_peak_1318	49	.	4.25485	4.98931	1.02556	147	Intron (ENSMUST00000102801.7/23964, intron 3 of 30)	11	36007662	36944166	936505	2	23964	ENSMUST00000163524.7	76666	ENSMUSG00000049336	Tenm2	teneurin transmembrane protein 2
1319	chr11	37752905	37753292	388	*	lsd1_new3_peak_1319	71	.	5.35419	7.19823	2.76872	58	Distal Intergenic	11	37658989	37673166	14178	1	100039148	ENSMUST00000131013.1	93916	ENSMUSG00000087388	Gm12128	predicted gene 12128
1320	chr11	38481909	38482108	200	*	lsd1_new3_peak_1320	37	.	3.6846	3.73437	0.197764	138	Distal Intergenic	11	38493330	38520013	26684	2	100502917	ENSMUST00000133599.1	37905	NA	Gm12130	predicted gene 12130
1321	chr11	39993559	39993876	318	*	lsd1_new3_peak_1321	39	.	3.81165	3.91552	0.353076	45	Distal Intergenic	11	40680710	40685227	4518	2	108645	ENSMUST00000137797.1	691351	ENSMUSG00000042032	Mat2b	methionine adenosyltransferase II, beta
1322	chr11	40430784	40430983	200	*	lsd1_new3_peak_1322	33	.	3.49686	3.3143	0	127	Distal Intergenic	11	40680710	40685227	4518	2	108645	ENSMUST00000137797.1	254244	ENSMUSG00000042032	Mat2b	methionine adenosyltransferase II, beta
1323	chr11	40692111	40692321	211	*	lsd1_new3_peak_1323	58	.	4.63158	5.81095	1.67374	80	Promoter (<=1kb)	11	40680656	40692621	11966	2	108645	ENSMUST00000141830.7	300	ENSMUSG00000042032	Mat2b	methionine adenosyltransferase II, beta
1324	chr11	40844801	40845294	494	*	lsd1_new3_peak_1324	101	.	6.60163	10.1966	5.3488	373	Distal Intergenic	11	40748552	40755311	6760	2	12450	ENSMUST00000020576.7	-89490	ENSMUSG00000020326	Ccng1	cyclin G1
1325	chr11	41882126	41882325	200	*	lsd1_new3_peak_1325	36	.	3.44136	3.60013	0.120466	58	Intron (ENSMUST00000155032.7/ENSMUST00000155032.7, intron 3 of 8)	11	41911711	41916623	4913	2	14406	ENSMUST00000146198.1	34298	ENSMUSG00000020436	Gabrg2	gamma-aminobutyric acid (GABA) A receptor, subunit gamma 2
1326	chr11	43303805	43304105	301	*	lsd1_new3_peak_1326	32	.	3.31614	3.22608	0	105	Intron (ENSMUST00000144024.1/ENSMUST00000144024.1, intron 1 of 1)	11	43374397	43374461	65	2	387164	ENSMUST00000083667.1	70356	ENSMUSG00000065601	Mir146	microRNA 146
1327	chr11	43663489	43663794	306	*	lsd1_new3_peak_1327	28	.	3.01467	2.82384	0	165	Distal Intergenic	11	43681998	43707191	25194	1	70802	ENSMUST00000061070.5	-18204	ENSMUSG00000044950	Pwwp2a	PWWP domain containing 2A
1328	chr11	43951575	43951793	219	*	lsd1_new3_peak_1328	38	.	3.76834	3.85336	0.300404	65	Distal Intergenic	11	43776023	43901210	125188	2	11548	ENSMUST00000139906.1	-50365	ENSMUSG00000050541	Adra1b	adrenergic receptor, alpha 1b
1329	chr11	44746877	44747076	200	*	lsd1_new3_peak_1329	43	.	3.46238	4.33257	0.550168	72	Intron (ENSMUST00000109268.1/13591, intron 6 of 15)	11	44621761	44643459	21699	1	13591	ENSMUST00000138452.1	125116	ENSMUSG00000057098	Ebf1	early B cell factor 1
1330	chr11	44761591	44761957	367	*	lsd1_new3_peak_1330	49	.	4.40174	4.97329	1.02556	195	Intron (ENSMUST00000109268.1/13591, intron 6 of 15)	11	44621761	44643459	21699	1	13591	ENSMUST00000138452.1	139830	ENSMUSG00000057098	Ebf1	early B cell factor 1
1331	chr11	44883320	44883663	344	*	lsd1_new3_peak_1331	88	.	6.37954	8.82623	4.16008	165	Intron (ENSMUST00000109268.1/13591, intron 7 of 15)	11	44912138	44972914	60777	1	13591	ENSMUST00000140822.1	-28475	ENSMUSG00000057098	Ebf1	early B cell factor 1
1332	chr11	45724817	45725171	355	*	lsd1_new3_peak_1332	31	.	3.28331	3.18178	0	179	Distal Intergenic	11	45808087	45841171	33085	1	100009664	ENSMUST00000137002.1	-82916	NA	F630206G17Rik	RIKEN cDNA F630206G17 gene
1333	chr11	45738899	45739098	200	*	lsd1_new3_peak_1333	40	.	3.7855	4.07966	0.411629	38	Distal Intergenic	11	45808087	45841171	33085	1	100009664	ENSMUST00000137002.1	-68989	NA	F630206G17Rik	RIKEN cDNA F630206G17 gene
1334	chr11	45769983	45770290	308	*	lsd1_new3_peak_1334	36	.	3.47293	3.64376	0.142277	184	Distal Intergenic	11	45808087	45841171	33085	1	100009664	ENSMUST00000137002.1	-37797	NA	F630206G17Rik	RIKEN cDNA F630206G17 gene
1335	chr11	45980730	45981139	410	*	lsd1_new3_peak_1335	24	.	2.84678	2.43654	0	210	Promoter (<=1kb)	11	45980310	46017994	37685	1	214105	ENSMUST00000049038.3	420	ENSMUSG00000040489	Sox30	SRY (sex determining region Y)-box 30
1336	chr11	46115246	46115446	201	*	lsd1_new3_peak_1336	32	.	3.31614	3.22608	0	71	Intron (ENSMUST00000011400.7/11492, intron 7 of 22)	11	46127905	46143857	15953	1	11492	ENSMUST00000151565.7	-12459	ENSMUSG00000011256	Adam19	a disintegrin and metallopeptidase domain 19 (meltrin beta)
1337	chr11	46504378	46504585	208	*	lsd1_new3_peak_1337	40	.	3.7855	4.07966	0.411629	140	Distal Intergenic	11	46524212	46538156	13945	1	210535	ENSMUST00000109228.1	-19627	ENSMUSG00000078924	Gm12169	predicted gene 12169
1338	chr11	47427896	47428095	200	*	lsd1_new3_peak_1338	40	.	3.90134	4.04563	0.411629	100	Intron (ENSMUST00000109220.7/24052, intron 1 of 6)	11	46978785	47379522	400738	2	24052	ENSMUST00000077221.5	-48374	ENSMUSG00000020354	Sgcd	sarcoglycan, delta (dystrophin-associated glycoprotein)
1339	chr11	47433035	47433360	326	*	lsd1_new3_peak_1339	40	.	3.7855	4.07966	0.411629	187	Intron (ENSMUST00000109220.7/24052, intron 1 of 6)	11	46978785	47379522	400738	2	24052	ENSMUST00000077221.5	-53513	ENSMUSG00000020354	Sgcd	sarcoglycan, delta (dystrophin-associated glycoprotein)
1340	chr11	47850425	47850624	200	*	lsd1_new3_peak_1340	44	.	3.90353	4.48283	0.660757	65	Intron (ENSMUST00000128558.1/ENSMUST00000128558.1, intron 1 of 2)	11	47351154	47637469	286316	2	24052	ENSMUST00000154578.7	-212956	ENSMUSG00000020354	Sgcd	sarcoglycan, delta (dystrophin-associated glycoprotein)
1341	chr11	49204425	49204624	200	*	lsd1_new3_peak_1341	21	.	2.70162	2.11752	0	105	Promoter (<=1kb)	11	49204319	49217763	13445	1	22720	ENSMUST00000136539.1	106	ENSMUSG00000046311	Zfp62	zinc finger protein 62
1342	chr11	49572863	49573081	219	*	lsd1_new3_peak_1342	41	.	3.94778	4.11382	0.43893	147	Distal Intergenic	11	49563923	49564860	938	1	404336	ENSMUST00000204300.1	8940	ENSMUSG00000107645	Olfr1380	olfactory receptor 1380
1343	chr11	49609898	49610232	335	*	lsd1_new3_peak_1343	47	.	3.93684	4.78811	0.906695	198	Promoter (<=1kb)	11	49609263	49652739	43477	1	14257	ENSMUST00000020617.2	635	ENSMUSG00000020357	Flt4	FMS-like tyrosine kinase 4
1344	chr11	49623104	49623441	338	*	lsd1_new3_peak_1344	24	.	2.84678	2.43654	0	335	Intron (ENSMUST00000152253.1/14257, intron 1 of 6)	11	49609263	49652739	43477	1	14257	ENSMUST00000020617.2	13841	ENSMUSG00000020357	Flt4	FMS-like tyrosine kinase 4
1345	chr11	49651106	49651305	200	*	lsd1_new3_peak_1345	44	.	3.86805	4.43205	0.613111	52	3' UTR	11	49663610	49665118	1509	1	68662	ENSMUST00000043873.9	-12305	ENSMUSG00000064057	Scgb3a1	secretoglobin, family 3A, member 1
1346	chr11	50313787	50314112	326	*	lsd1_new3_peak_1346	37	.	3.53785	3.73367	0.197764	178	Intron (ENSMUST00000179865.7/12330, intron 1 of 14)	11	50293961	50325673	31713	2	12330	ENSMUST00000179865.7	11561	ENSMUSG00000020368	Canx	calnexin
1347	chr11	50325011	50325234	224	*	lsd1_new3_peak_1347	47	.	4.25337	4.7525	0.881947	41	Promoter (<=1kb)	11	50293961	50325673	31713	2	12330	ENSMUST00000179865.7	439	ENSMUSG00000020368	Canx	calnexin
1348	chr11	50358727	50358926	200	*	lsd1_new3_peak_1348	32	.	3.31614	3.22608	0	105	Promoter (<=1kb)	11	50357785	50357879	95	2	100049547	ENSMUST00000103251.1	-848	ENSMUSG00000076450	Mir804	microRNA 804
1349	chr11	50422312	50422546	235	*	lsd1_new3_peak_1349	32	.	3.31614	3.22608	0	62	Promoter (<=1kb)	11	50407908	50421991	14084	2	216724	ENSMUST00000129304.1	-321	ENSMUSG00000020375	Rufy1	RUN and FYVE domain containing 1
1350	chr11	50468559	50468937	379	*	lsd1_new3_peak_1350	53	.	4.29473	5.31347	1.27847	195	Distal Intergenic	11	50389286	50431125	41840	2	216724	ENSMUST00000020643.3	-37434	ENSMUSG00000020375	Rufy1	RUN and FYVE domain containing 1
1351	chr11	50603109	50603358	250	*	lsd1_new3_peak_1351	41	.	3.99535	4.18426	0.494178	131	Promoter (1-2kb)	11	50602084	50807573	205490	1	216725	ENSMUST00000040523.8	1025	ENSMUSG00000036545	Adamts2	a disintegrin-like and metallopeptidase (reprolysin type) with thrombospondin type 1 motif, 2
1352	chr11	51143894	51144153	260	*	lsd1_new3_peak_1352	40	.	3.90134	4.04563	0.411629	135	Distal Intergenic	11	51085087	51091833	6747	1	619293	ENSMUST00000101255.1	58807	ENSMUSG00000072982	9230009I02Rik	RIKEN cDNA 9230009I02 gene
1353	chr11	51438580	51438943	364	*	lsd1_new3_peak_1353	69	.	5.19356	6.95302	2.54364	183	Intron (ENSMUST00000102765.8/237759, intron 2 of 28)	11	51574432	51580299	5868	1	237759	ENSMUST00000151098.1	-135489	ENSMUSG00000063564	Col23a1	collagen, type XXIII, alpha 1
1354	chr11	51638193	51638500	308	*	lsd1_new3_peak_1354	32	.	3.15458	3.20599	0	157	Promoter (2-3kb)	11	51623673	51635896	12224	2	66089	ENSMUST00000001081.9	-2297	ENSMUSG00000001054	Rmnd5b	required for meiotic nuclear division 5 homolog B
1355	chr11	51650445	51650661	217	*	lsd1_new3_peak_1355	36	.	3.14947	3.62443	0.124901	20	Promoter (<=1kb)	11	51645619	51650820	5202	2	212706	ENSMUST00000142721.1	159	ENSMUSG00000001053	N4bp3	NEDD4 binding protein 3
1356	chr11	51703552	51703891	340	*	lsd1_new3_peak_1356	40	.	3.7855	4.07966	0.411629	179	Intron (ENSMUST00000109097.8/77371, intron 19 of 22)	11	51685386	51688874	3489	2	66050	ENSMUST00000109098.1	-14678	ENSMUSG00000007777	0610009B22Rik	RIKEN cDNA 0610009B22 gene
1357	chr11	52167445	52167715	271	*	lsd1_new3_peak_1357	28	.	3.01467	2.82384	0	131	Promoter (<=1kb)	11	52154722	52168159	13438	2	257871	ENSMUST00000203403.2	444	NA	Olfr1372-ps1	olfactory receptor 1372, pseudogene 1
1358	chr11	52313520	52313719	200	*	lsd1_new3_peak_1358	32	.	3.31614	3.22608	0	39	Distal Intergenic	11	52253236	52283331	30096	2	21414	ENSMUST00000109071.2	-30189	ENSMUSG00000000782	Tcf7	transcription factor 7, T cell specific
1359	chr11	52340190	52340407	218	*	lsd1_new3_peak_1359	72	.	5.14811	7.20596	2.76872	117	Distal Intergenic	11	52360860	52389397	28538	1	22333	ENSMUST00000102758.7	-20453	ENSMUSG00000020402	Vdac1	voltage-dependent anion channel 1
1360	chr11	52342377	52342578	202	*	lsd1_new3_peak_1360	32	.	3.15458	3.20599	0	69	Distal Intergenic	11	52360860	52389397	28538	1	22333	ENSMUST00000102758.7	-18282	ENSMUSG00000020402	Vdac1	voltage-dependent anion channel 1
1361	chr11	52357228	52357699	472	*	lsd1_new3_peak_1361	124	.	7.21595	12.4365	7.38994	328	Distal Intergenic	11	52360860	52389397	28538	1	22333	ENSMUST00000102758.7	-3161	ENSMUSG00000020402	Vdac1	voltage-dependent anion channel 1
1362	chr11	52360693	52360924	232	*	lsd1_new3_peak_1362	53	.	4.33414	5.37144	1.29476	107	Promoter (<=1kb)	11	52360860	52389397	28538	1	22333	ENSMUST00000102758.7	0	ENSMUSG00000020402	Vdac1	voltage-dependent anion channel 1
1363	chr11	52390997	52391196	200	*	lsd1_new3_peak_1363	28	.	3.04233	2.86037	0	82	Distal Intergenic	11	52387197	52388791	1595	1	22333	ENSMUST00000153339.1	3800	ENSMUSG00000020402	Vdac1	voltage-dependent anion channel 1
1364	chr11	52595829	52596028	200	*	lsd1_new3_peak_1364	31	.	3.38903	3.16067	0	45	Distal Intergenic	11	52764634	53188538	423905	1	320027	ENSMUST00000036796.7	-168606	ENSMUSG00000036264	Fstl4	follistatin-like 4
1365	chr11	52747907	52748178	272	*	lsd1_new3_peak_1365	37	.	3.6846	3.73437	0.197764	93	Distal Intergenic	11	52764634	53188538	423905	1	320027	ENSMUST00000036796.7	-16456	ENSMUSG00000036264	Fstl4	follistatin-like 4
1366	chr11	53088135	53088352	218	*	lsd1_new3_peak_1366	40	.	3.7855	4.07966	0.411629	94	Intron (ENSMUST00000036796.7/320027, intron 6 of 15)	11	53111451	53120056	8606	2	790909	ENSMUST00000137096.1	31704	ENSMUSG00000087668	Gm11186	predicted gene 11186
1367	chr11	53260370	53260588	219	*	lsd1_new3_peak_1367	48	.	4.3017	4.82396	0.932941	107	3' UTR	11	53262880	53267241	4362	2	15525	ENSMUST00000139322.7	6653	ENSMUSG00000020361	Hspa4	heat shock protein 4
1368	chr11	53303791	53304285	495	*	lsd1_new3_peak_1368	42	.	3.90257	4.2453	0.536223	131	Distal Intergenic	11	53259814	53300457	40644	2	15525	ENSMUST00000020630.7	-3334	ENSMUSG00000020361	Hspa4	heat shock protein 4
1369	chr11	53335904	53336454	551	*	lsd1_new3_peak_1369	101	.	6.60163	10.1966	5.3488	196	Distal Intergenic	11	53327400	53332479	5080	1	67966	ENSMUST00000141585.1	8504	ENSMUSG00000018239	Zcchc10	zinc finger, CCHC domain containing 10
1370	chr11	53479040	53479409	370	*	lsd1_new3_peak_1370	32	.	3.31614	3.22608	0	39	Promoter (<=1kb)	11	53476573	53480274	3702	2	237761	ENSMUST00000104955.3	865	ENSMUSG00000044352	Sowaha	sosondowah ankyrin repeat domain family member A
1371	chr11	53762589	53762903	315	*	lsd1_new3_peak_1371	49	.	4.25485	4.98931	1.02556	119	Promoter (<=1kb)	11	53763597	53763654	58	2	102465772	ENSMUST00000184599.1	751	ENSMUSG00000099153	Mir7671	microRNA 7671
1372	chr11	54140062	54140586	525	*	lsd1_new3_peak_1372	98	.	1.71009	9.89807	5.11896	139	Distal Intergenic	11	54127693	54131665	3973	1	18452	ENSMUST00000139315.1	12369	ENSMUSG00000018906	P4ha2	procollagen-proline, 2-oxoglutarate 4-dioxygenase (proline 4-hydroxylase), alpha II polypeptide
1373	chr11	54954005	54954296	292	*	lsd1_new3_peak_1373	51	.	4.38645	5.18139	1.18002	93	Promoter (1-2kb)	11	54934013	54956047	22035	2	57783	ENSMUST00000155316.1	1751	ENSMUSG00000020400	Tnip1	TNFAIP3 interacting protein 1
1374	chr11	55031367	55031684	318	*	lsd1_new3_peak_1374	41	.	3.82373	4.13359	0.455053	129	Promoter (1-2kb)	11	54990950	55033415	42466	2	11749	ENSMUST00000148298.1	1731	ENSMUSG00000018340	Anxa6	annexin A6
1375	chr11	55098047	55098254	208	*	lsd1_new3_peak_1375	53	.	4.29473	5.31347	1.27847	165	Promoter (<=1kb)	11	55098115	55113029	14915	1	14667	ENSMUST00000000608.7	0	ENSMUSG00000000594	Gm2a	GM2 ganglioside activator protein
1376	chr11	55131179	55131378	200	*	lsd1_new3_peak_1376	50	.	3.77528	5.08049	1.0942	61	Intron (ENSMUST00000020502.8/215332, intron 8 of 10)	11	55124825	55151686	26862	2	215332	ENSMUST00000128244.7	20308	ENSMUSG00000049491	Slc36a3	solute carrier family 36 (proton/amino acid symporter), member 3
1377	chr11	55323852	55324113	262	*	lsd1_new3_peak_1377	79	.	5.66292	7.99793	3.41898	166	Intron (ENSMUST00000068853.12/245827, intron 1 of 23)	11	55250610	55312257	61648	2	245827	ENSMUST00000108864.1	-11595	ENSMUSG00000055333	Fat2	FAT atypical cadherin 2
1378	chr11	55670327	55670530	204	*	lsd1_new3_peak_1378	93	.	5.3398	9.31879	4.57541	111	Distal Intergenic	11	55514238	55608198	93961	2	14654	ENSMUST00000102716.9	-62129	ENSMUSG00000000263	Glra1	glycine receptor, alpha 1 subunit
1379	chr11	55823179	55823378	200	*	lsd1_new3_peak_1379	32	.	3.47169	3.27808	0	176	Intron (ENSMUST00000134285.1/ENSMUST00000134285.1, intron 1 of 4)	11	55514238	55608198	93961	2	14654	ENSMUST00000102716.9	-214981	ENSMUSG00000000263	Glra1	glycine receptor, alpha 1 subunit
1380	chr11	55946425	55946624	200	*	lsd1_new3_peak_1380	46	.	4.20611	4.68305	0.825287	78	Intron (ENSMUST00000134285.1/ENSMUST00000134285.1, intron 1 of 4)	11	56024987	56041010	16024	2	216749	ENSMUST00000037682.2	94386	ENSMUSG00000037393	Nmur2	neuromedin U receptor 2
1381	chr11	56204783	56205243	461	*	lsd1_new3_peak_1381	30	.	2.45291	3.03847	0	156	Distal Intergenic	11	56024987	56041010	16024	2	216749	ENSMUST00000037682.2	-163773	ENSMUSG00000037393	Nmur2	neuromedin U receptor 2
1382	chr11	57345764	57346017	254	*	lsd1_new3_peak_1382	48	.	4.3017	4.82396	0.932941	165	Distal Intergenic	11	57505290	57507428	2139	2	67726	ENSMUST00000129596.1	161411	ENSMUSG00000020523	Fam114a2	family with sequence similarity 114, member A2
1383	chr11	57599696	57599895	200	*	lsd1_new3_peak_1383	32	.	3.31614	3.22608	0	107	Distal Intergenic	11	57645442	57787514	142073	1	171212	ENSMUST00000066987.13	-45547	ENSMUSG00000020520	Galnt10	polypeptide N-acetylgalactosaminyltransferase 10
1384	chr11	57956940	57957183	244	*	lsd1_new3_peak_1384	63	.	5.12633	6.30299	2.04997	135	Distal Intergenic	11	58009064	58062031	52968	1	73158	ENSMUST00000071487.12	-51881	ENSMUSG00000037331	Larp1	La ribonucleoprotein domain family, member 1
1385	chr11	57970670	57970941	272	*	lsd1_new3_peak_1385	99	.	6.05647	9.96971	5.18804	147	Exon (ENSMUST00000132323.1/ENSMUST00000132323.1, exon 2 of 2)	11	58009064	58062031	52968	1	73158	ENSMUST00000071487.12	-38123	ENSMUSG00000037331	Larp1	La ribonucleoprotein domain family, member 1
1386	chr11	59135491	59135737	247	*	lsd1_new3_peak_1386	28	.	3.12833	2.80385	0	54	Promoter (<=1kb)	11	58994256	59136375	142120	2	380698	ENSMUST00000047441.13	638	ENSMUSG00000061462	Obscn	obscurin, cytoskeletal calmodulin and titin-interacting RhoGEF
1387	chr11	59173344	59173553	210	*	lsd1_new3_peak_1387	41	.	3.99535	4.18426	0.494178	94	Distal Intergenic	11	59175568	59182826	7259	2	118454	ENSMUST00000108793.8	9273	ENSMUSG00000043448	Gjc2	gap junction protein, gamma 2
1388	chr11	59176557	59176787	231	*	lsd1_new3_peak_1388	64	.	5.22647	6.4624	2.16247	101	Exon (ENSMUST00000108793.8/118454, exon 2 of 2)	11	59175568	59182826	7259	2	118454	ENSMUST00000108793.8	6039	ENSMUSG00000043448	Gjc2	gap junction protein, gamma 2
1389	chr11	59228466	59228692	227	*	lsd1_new3_peak_1389	32	.	3.31614	3.22608	0	132	Promoter (<=1kb)	11	59211414	59228270	16857	2	11840	ENSMUST00000061242.7	-196	ENSMUSG00000048076	Arf1	ADP-ribosylation factor 1
1390	chr11	59290487	59290725	239	*	lsd1_new3_peak_1390	51	.	4.50654	5.13201	1.13899	133	Promoter (<=1kb)	11	59248033	59290752	42720	2	22416	ENSMUST00000010044.7	27	ENSMUSG00000009900	Wnt3a	wingless-type MMTV integration site family, member 3A
1391	chr11	59516787	59517040	254	*	lsd1_new3_peak_1391	31	.	3.34916	3.10483	0	160	Intron (ENSMUST00000139093.7/268417, intron 1 of 2)	11	59507641	59511073	3433	1	74476	ENSMUST00000130570.1	9146	ENSMUSG00000072893	4933439C10Rik	RIKEN cDNA 4933439C10 gene
1392	chr11	59973538	59973737	200	*	lsd1_new3_peak_1392	39	.	3.85598	3.97957	0.392316	98	Promoter (2-3kb)	11	59970614	59971510	897	2	18618	ENSMUST00000150954.7	-2028	ENSMUSG00000000301	Pemt	phosphatidylethanolamine N-methyltransferase
1393	chr11	60005956	60006221	266	*	lsd1_new3_peak_1393	28	.	3.12833	2.80385	0	260	Intron (ENSMUST00000102692.9/18618, intron 2 of 6)	11	59976859	60021226	44368	2	18618	ENSMUST00000143646.1	15005	ENSMUSG00000000301	Pemt	phosphatidylethanolamine N-methyltransferase
1394	chr11	60046340	60046539	200	*	lsd1_new3_peak_1394	40	.	3.7855	4.07966	0.411629	178	Promoter (<=1kb)	11	59970614	60046477	75864	2	18618	ENSMUST00000000310.13	0	ENSMUSG00000000301	Pemt	phosphatidylethanolamine N-methyltransferase
1395	chr11	60061953	60062152	200	*	lsd1_new3_peak_1395	28	.	3.19863	2.89826	0	33	Distal Intergenic	11	59974154	60046489	72336	2	18618	ENSMUST00000148512.1	-15464	ENSMUSG00000000301	Pemt	phosphatidylethanolamine N-methyltransferase
1396	chr11	60139769	60140015	247	*	lsd1_new3_peak_1396	76	.	5.64518	7.64752	3.13948	130	Promoter (<=1kb)	11	60140082	60199195	59114	1	19377	ENSMUST00000171108.7	-67	ENSMUSG00000062115	Rai1	retinoic acid induced 1
1397	chr11	60176773	60177353	581	*	lsd1_new3_peak_1397	64	.	4.8538	6.43876	2.16247	271	Promoter (<=1kb)	11	60175879	60199197	23319	1	19377	ENSMUST00000102688.1	894	ENSMUSG00000062115	Rai1	retinoic acid induced 1
1398	chr11	60631473	60631792	320	*	lsd1_new3_peak_1398	33	.	3.08323	3.31361	0	108	Exon (ENSMUST00000117339.1/ENSMUST00000117339.1, exon 1 of 1)	11	60699723	60714186	14464	1	16897	ENSMUST00000052346.9	-67931	ENSMUSG00000020536	Llgl1	LLGL1 scribble cell polarity complex component
1399	chr11	60728418	60728638	221	*	lsd1_new3_peak_1399	62	.	4.72142	6.23946	1.99293	125	Promoter (<=1kb)	11	60728443	60730996	2554	1	237781	ENSMUST00000154890.1	0	ENSMUSG00000018599	Mief2	mitochondrial elongation factor 2
1400	chr11	61004111	61004310	200	*	lsd1_new3_peak_1400	40	.	3.7855	4.07966	0.411629	86	Distal Intergenic	11	61022564	61071131	48568	1	16515	ENSMUST00000089184.10	-18254	ENSMUSG00000042529	Kcnj12	potassium inwardly-rectifying channel, subfamily J, member 12
1401	chr11	61004601	61005021	421	*	lsd1_new3_peak_1401	40	.	3.7855	4.07966	0.411629	316	Distal Intergenic	11	61022564	61071131	48568	1	16515	ENSMUST00000089184.10	-17543	ENSMUSG00000042529	Kcnj12	potassium inwardly-rectifying channel, subfamily J, member 12
1402	chr11	61216306	61216505	200	*	lsd1_new3_peak_1402	23	.	2.86437	2.32872	0	103	Exon (ENSMUST00000108716.7/11670, exon 7 of 11)	11	61208745	61218421	9677	1	11670	ENSMUST00000019246.3	7561	ENSMUSG00000019102	Aldh3a1	aldehyde dehydrogenase family 3, subfamily A1
1403	chr11	61421664	61421863	200	*	lsd1_new3_peak_1403	23	.	2.52366	2.34354	0	194	Distal Intergenic	11	61452263	61453919	1657	2	22671	ENSMUST00000126859.7	32056	ENSMUSG00000010086	Rnf112	ring finger protein 112
1404	chr11	61504464	61504767	304	*	lsd1_new3_peak_1404	28	.	3.01467	2.82384	0	258	Promoter (<=1kb)	11	61505144	61512931	7788	1	27078	ENSMUST00000102657.9	-377	ENSMUSG00000001039	B9d1	B9 protein domain 1
1405	chr11	61529398	61529599	202	*	lsd1_new3_peak_1405	72	.	5.14811	7.20596	2.76872	132	Intron (ENSMUST00000108711.7/13855, intron 6 of 9)	11	61532664	61544313	11650	2	13855	ENSMUST00000153984.1	14714	ENSMUSG00000001036	Epn2	epsin 2
1406	chr11	62215017	62215421	405	*	lsd1_new3_peak_1406	35	.	2.83146	3.53412	0.0887249	208	Intron (ENSMUST00000202389.3/432572, intron 14 of 14)	11	62248984	62266453	17470	1	11541	ENSMUST00000018644.2	-33563	ENSMUSG00000018500	Adora2b	adenosine A2b receptor
1407	chr11	62387835	62388034	200	*	lsd1_new3_peak_1407	41	.	3.99535	4.18426	0.494178	71	Promoter (2-3kb)	11	62373364	62384843	11480	2	20185	ENSMUST00000161699.7	-2992	ENSMUSG00000018501	Ncor1	nuclear receptor co-repressor 1
1408	chr11	62430446	62430824	379	*	lsd1_new3_peak_1408	48	.	4.13092	4.80974	0.922525	285	Intron (ENSMUST00000101066.9/20185, intron 2 of 44)	11	62317797	62438481	120685	2	20185	ENSMUST00000101067.9	7657	ENSMUSG00000018501	Ncor1	nuclear receptor co-repressor 1
1409	chr11	62508487	62508686	200	*	lsd1_new3_peak_1409	45	.	3.9765	4.58742	0.752952	82	Intron (ENSMUST00000014389.5/327942, intron 4 of 6)	11	62524949	62527896	2948	2	73139	ENSMUST00000135497.1	19210	ENSMUSG00000018509	Cenpv	centromere protein V
1410	chr11	62508953	62509190	238	*	lsd1_new3_peak_1410	45	.	3.93968	4.53461	0.707151	110	Intron (ENSMUST00000014389.5/327942, intron 4 of 6)	11	62524949	62527896	2948	2	73139	ENSMUST00000135497.1	18706	ENSMUSG00000018509	Cenpv	centromere protein V
1411	chr11	62513069	62513538	470	*	lsd1_new3_peak_1411	62	.	4.72142	6.23946	1.99293	288	3' UTR	11	62524949	62527896	2948	2	73139	ENSMUST00000135497.1	14358	ENSMUSG00000018509	Cenpv	centromere protein V
1412	chr11	62648911	62649179	269	*	lsd1_new3_peak_1412	23	.	2.52366	2.34354	0	165	Promoter (<=1kb)	11	62648835	62665236	16402	1	216829	ENSMUST00000155759.2	76	ENSMUSG00000048497	Mmgt2	membrane magnesium transporter 2
1413	chr11	62786678	62786877	200	*	lsd1_new3_peak_1413	32	.	3.31614	3.22608	0	25	Promoter (2-3kb)	11	62753377	62788980	35604	2	192651	ENSMUST00000139798.7	2103	ENSMUSG00000047342	Zfp286	zinc finger protein 286
1414	chr11	63132701	63132912	212	*	lsd1_new3_peak_1414	53	.	4.64993	5.35341	1.27847	132	Promoter (<=1kb)	11	63132803	63134489	1687	1	18858	ENSMUST00000140648.1	0	ENSMUSG00000018217	Pmp22	peripheral myelin protein 22
1415	chr11	63271085	63271423	339	*	lsd1_new3_peak_1415	28	.	3.01467	2.82384	0	78	Distal Intergenic	11	63133068	63158566	25499	1	18858	ENSMUST00000108700.1	138017	ENSMUSG00000018217	Pmp22	peripheral myelin protein 22
1416	chr11	63453016	63453271	256	*	lsd1_new3_peak_1416	28	.	3.19863	2.89826	0	68	Distal Intergenic	11	63133068	63158566	25499	1	18858	ENSMUST00000108700.1	319948	ENSMUSG00000018217	Pmp22	peripheral myelin protein 22
1417	chr11	63646940	63647410	471	*	lsd1_new3_peak_1417	79	.	5.66292	7.99793	3.41898	388	Distal Intergenic	11	63885792	63922290	36499	2	54710	ENSMUST00000094103.3	274880	ENSMUSG00000070407	Hs3st3b1	heparan sulfate (glucosamine) 3-O-sulfotransferase 3B1
1418	chr11	63889184	63889402	219	*	lsd1_new3_peak_1418	36	.	3.44136	3.60013	0.120466	36	Exon (ENSMUST00000094103.3/54710, exon 2 of 2)	11	63885792	63922290	36499	2	54710	ENSMUST00000094103.3	32888	ENSMUSG00000070407	Hs3st3b1	heparan sulfate (glucosamine) 3-O-sulfotransferase 3B1
1419	chr11	63924457	63924719	263	*	lsd1_new3_peak_1419	39	.	3.54571	3.97245	0.392316	86	Promoter (2-3kb)	11	63885792	63922290	36499	2	54710	ENSMUST00000094103.3	-2167	ENSMUSG00000070407	Hs3st3b1	heparan sulfate (glucosamine) 3-O-sulfotransferase 3B1
1420	chr11	63925185	63925666	482	*	lsd1_new3_peak_1420	56	.	4.32797	5.64811	1.53626	194	Promoter (2-3kb)	11	63885792	63922290	36499	2	54710	ENSMUST00000094103.3	-2895	ENSMUSG00000070407	Hs3st3b1	heparan sulfate (glucosamine) 3-O-sulfotransferase 3B1
1421	chr11	64000472	64000693	222	*	lsd1_new3_peak_1421	40	.	3.7855	4.07966	0.411629	84	Intron (ENSMUST00000049091.8/70383, intron 4 of 6)	11	63964226	63968040	3815	1	78883	ENSMUST00000146915.1	36246	ENSMUSG00000086359	9630013K17Rik	RIKEN cDNA 9630013K17 gene
1422	chr11	64061597	64061846	250	*	lsd1_new3_peak_1422	29	.	3.27216	2.99838	0	146	Intron (ENSMUST00000049091.8/70383, intron 3 of 6)	11	63962627	64079466	116840	2	70383	ENSMUST00000049091.8	17620	ENSMUSG00000042148	Cox10	heme A:farnesyltransferase cytochrome c oxidase assembly factor 10
1423	chr11	64299187	64299787	601	*	lsd1_new3_peak_1423	47	.	2.98281	4.70182	0.84036	362	Distal Intergenic	11	64435332	64522841	87510	1	15478	ENSMUST00000058652.5	-135545	ENSMUSG00000047759	Hs3st3a1	heparan sulfate (glucosamine) 3-O-sulfotransferase 3A1
1424	chr11	64792995	64793293	299	*	lsd1_new3_peak_1424	64	.	5.22647	6.4624	2.16247	151	Distal Intergenic	11	64979038	65002069	23032	1	68626	ENSMUST00000071891.11	-185745	ENSMUSG00000020549	Elac2	elaC ribonuclease Z 2
1425	chr11	65097748	65098053	306	*	lsd1_new3_peak_1425	48	.	4.3017	4.82396	0.932941	135	Intron (ENSMUST00000047463.14/216831, intron 1 of 20)	11	65002041	65059834	57794	2	216831	ENSMUST00000130420.7	-37914	ENSMUSG00000033389	Arhgap44	Rho GTPase activating protein 44
1426	chr11	65168901	65169100	200	*	lsd1_new3_peak_1426	37	.	3.6846	3.73437	0.197764	66	Distal Intergenic	11	65002039	65162961	160923	2	216831	ENSMUST00000047463.14	-5940	ENSMUSG00000033389	Arhgap44	Rho GTPase activating protein 44
1427	chr11	65395463	65395662	200	*	lsd1_new3_peak_1427	43	.	4.07339	4.30126	0.536223	81	Distal Intergenic	11	65285936	65365798	79863	2	327946	ENSMUST00000130362.1	-29665	ENSMUSG00000085162	Gm12295	predicted gene 12295
1428	chr11	65450755	65450954	200	*	lsd1_new3_peak_1428	24	.	2.92032	2.40372	0	24	Distal Intergenic	11	65285936	65365798	79863	2	327946	ENSMUST00000130362.1	-84957	ENSMUSG00000085162	Gm12295	predicted gene 12295
1429	chr11	65682419	65682618	200	*	lsd1_new3_peak_1429	39	.	3.81165	3.91552	0.353076	107	Distal Intergenic	11	65691728	65697014	5287	2	26398	ENSMUST00000140740.1	14396	ENSMUSG00000033352	Map2k4	mitogen-activated protein kinase kinase 4
1430	chr11	66953107	66953306	200	*	lsd1_new3_peak_1430	39	.	3.24598	3.99616	0.408089	71	Distal Intergenic	11	66956638	66964744	8107	1	71576	ENSMUST00000211300.1	-3332	ENSMUSG00000085683	Tmem238l	transmembrane protein 238 like
1431	chr11	67023436	67023806	371	*	lsd1_new3_peak_1431	40	.	3.7855	4.07966	0.411629	248	Promoter (1-2kb)	11	67025154	67034790	9637	1	338369	ENSMUST00000079077.11	-1348	ENSMUSG00000050270	Tmem220	transmembrane protein 220
1432	chr11	68390994	68391237	244	*	lsd1_new3_peak_1432	32	.	3.31614	3.22608	0	47	Intron (ENSMUST00000108674.8/18208, intron 2 of 7)	11	68385644	68387012	1369	2	18208	ENSMUST00000135141.1	-3982	ENSMUSG00000020902	Ntn1	netrin 1
1433	chr11	68391501	68391895	395	*	lsd1_new3_peak_1433	37	.	3.6846	3.73437	0.197764	306	Intron (ENSMUST00000108674.8/18208, intron 2 of 7)	11	68385644	68387012	1369	2	18208	ENSMUST00000135141.1	-4489	ENSMUSG00000020902	Ntn1	netrin 1
1434	chr11	68393700	68394209	510	*	lsd1_new3_peak_1434	36	.	3.14947	3.62443	0.124901	339	Intron (ENSMUST00000108674.8/18208, intron 2 of 7)	11	68209364	68400823	191460	2	18208	ENSMUST00000108674.8	6614	ENSMUSG00000020902	Ntn1	netrin 1
1435	chr11	68956940	68957139	200	*	lsd1_new3_peak_1435	32	.	3.31614	3.22608	0	177	Promoter (<=1kb)	11	68943157	68957480	14324	2	442801	ENSMUST00000108671.1	341	ENSMUSG00000052921	Arhgef15	Rho guanine nucleotide exchange factor (GEF) 15
1436	chr11	69122361	69122598	238	*	lsd1_new3_peak_1436	28	.	3.0705	2.89764	0	74	Promoter (1-2kb)	11	69120404	69124055	3652	1	84653	ENSMUST00000024543.2	1957	ENSMUSG00000023781	Hes7	hes family bHLH transcription factor 7
1437	chr11	69123012	69123402	391	*	lsd1_new3_peak_1437	28	.	3.04233	2.86037	0	36	Promoter (2-3kb)	11	69125896	69149115	23220	1	23801	ENSMUST00000021268.8	-2494	ENSMUSG00000020892	Aloxe3	arachidonate lipoxygenase 3
1438	chr11	69236352	69236551	200	*	lsd1_new3_peak_1438	24	.	2.76345	2.49469	0	168	Promoter (<=1kb)	11	69218117	69237022	18906	2	14919	ENSMUST00000021259.8	471	ENSMUSG00000020890	Gucy2e	guanylate cyclase 2e
1439	chr11	69316252	69316612	361	*	lsd1_new3_peak_1439	23	.	2.52366	2.34354	0	88	Promoter (1-2kb)	11	69310043	69315137	5095	2	216846	ENSMUST00000148490.1	-1115	ENSMUSG00000032782	Cntrob	centrobin, centrosomal BRCA2 interacting protein
1440	chr11	69417439	69417651	213	*	lsd1_new3_peak_1440	49	.	4.25485	4.98931	1.02556	163	Distal Intergenic	11	69398508	69413675	15168	2	216850	ENSMUST00000094077.4	-3764	ENSMUSG00000018476	Kdm6b	KDM1 lysine (K)-specific demethylase 6B
1441	chr11	69481286	69481732	447	*	lsd1_new3_peak_1441	32	.	3.31614	3.22608	0	154	Intron (ENSMUST00000035539.11/327954, intron 27 of 84)	11	69464610	69465694	1085	2	327954	ENSMUST00000151811.1	-15592	ENSMUSG00000005237	Dnah2	dynein, axonemal, heavy chain 2
1442	chr11	69564347	69564716	370	*	lsd1_new3_peak_1442	84	.	5.0269	8.41215	3.79535	183	Promoter (<=1kb)	11	69561758	69563922	2165	2	216853	ENSMUST00000155894.1	-425	ENSMUSG00000041346	Wrap53	WD repeat containing, antisense to Trp53
1443	chr11	69715357	69715670	314	*	lsd1_new3_peak_1443	74	.	5.11023	7.48576	3.02385	133	Distal Intergenic	11	69682577	69696098	13522	2	619441	ENSMUST00000180587.7	-19259	ENSMUSG00000018752	Tnfsfm13	tumor necrosis factor (ligand) superfamily, membrane-bound member 13
1444	chr11	69788252	69788561	310	*	lsd1_new3_peak_1444	28	.	3.01467	2.82384	0	302	Intron (ENSMUST00000045971.8/11443, intron 7 of 10)	11	69792779	69793820	1042	2	11443	ENSMUST00000129381.1	5259	ENSMUSG00000041189	Chrnb1	cholinergic receptor, nicotinic, beta polypeptide 1 (muscle)
1445	chr11	69901427	69901632	206	*	lsd1_new3_peak_1445	44	.	3.86805	4.43205	0.613111	46	Promoter (<=1kb)	11	69901816	69913515	11700	1	216860	ENSMUST00000108617.9	-184	ENSMUSG00000047284	Neurl4	neuralized E3 ubiquitin protein ligase 4
1446	chr11	70363410	70363609	200	*	lsd1_new3_peak_1446	39	.	3.85598	3.97957	0.392316	117	Distal Intergenic	11	70344152	70352031	7880	2	11687	ENSMUST00000019068.6	-11379	ENSMUSG00000018924	Alox15	arachidonate 15-lipoxygenase
1447	chr11	70504905	70505144	240	*	lsd1_new3_peak_1447	40	.	3.7855	4.07966	0.411629	80	Promoter (<=1kb)	11	70505244	70511178	5935	1	75604	ENSMUST00000019063.2	-100	ENSMUSG00000018919	Tm4sf5	transmembrane 4 superfamily member 5
1448	chr11	70653203	70653664	462	*	lsd1_new3_peak_1448	115	.	6.67475	11.5534	6.55028	186	Promoter (<=1kb)	11	70652622	70654598	1977	2	18643	ENSMUST00000108549.1	934	ENSMUSG00000018293	Pfn1	profilin 1
1449	chr11	70653915	70654263	349	*	lsd1_new3_peak_1449	53	.	4.29473	5.31347	1.27847	213	Promoter (<=1kb)	11	70652622	70654598	1977	2	18643	ENSMUST00000108549.1	335	ENSMUSG00000018293	Pfn1	profilin 1
1450	chr11	70954992	70955346	355	*	lsd1_new3_peak_1450	52	.	4.56084	5.21524	1.20763	175	Promoter (1-2kb)	11	70954461	70956462	2002	2	19069	ENSMUST00000178369.1	1116	ENSMUSG00000040667	Nup88	nucleoporin 88
1451	chr11	71068658	71069251	594	*	lsd1_new3_peak_1451	101	.	6.81364	10.1632	5.34262	153	Distal Intergenic	11	71031941	71033513	1573	2	103712	ENSMUST00000156068.2	-35145	ENSMUSG00000018451	6330403K07Rik	RIKEN cDNA 6330403K07 gene
1452	chr11	71469923	71470122	200	*	lsd1_new3_peak_1452	33	.	3.49686	3.3143	0	98	Distal Intergenic	11	71512377	71549201	36825	1	619299	ENSMUST00000215201.1	-42255	ENSMUSG00000072753	9230020A06Rik	RIKEN cDNA 9230020A06 gene
1453	chr11	71502228	71502542	315	*	lsd1_new3_peak_1453	122	.	7.85909	12.2454	7.20847	191	Distal Intergenic	11	71512377	71549201	36825	1	619299	ENSMUST00000215201.1	-9835	ENSMUSG00000072753	9230020A06Rik	RIKEN cDNA 9230020A06 gene
1454	chr11	71974944	71975198	255	*	lsd1_new3_peak_1454	43	.	4.07339	4.30126	0.536223	144	Distal Intergenic	11	71928471	71940122	11652	2	73816	ENSMUST00000128489.1	-34822	ENSMUSG00000085528	4930401O10Rik	RIKEN cDNA 4930401O10 gene
1455	chr11	72090638	72090837	200	*	lsd1_new3_peak_1455	43	.	4.07339	4.30126	0.536223	74	Intron (ENSMUST00000108508.2/327958, intron 3 of 18)	11	72057645	72061561	3917	2	327958	ENSMUST00000132781.1	-29077	ENSMUSG00000040543	Pitpnm3	PITPNM family member 3
1456	chr11	72095152	72095380	229	*	lsd1_new3_peak_1456	32	.	3.47169	3.27808	0	46	Intron (ENSMUST00000108508.2/327958, intron 3 of 18)	11	72057645	72061561	3917	2	327958	ENSMUST00000132781.1	-33591	ENSMUSG00000040543	Pitpnm3	PITPNM family member 3
1457	chr11	72207653	72207852	200	*	lsd1_new3_peak_1457	32	.	3.31614	3.22608	0	121	Promoter (<=1kb)	11	72207615	72208677	1063	1	52700	ENSMUST00000128648.1	38	ENSMUSG00000020803	Txndc17	thioredoxin domain containing 17
1458	chr11	72215178	72215409	232	*	lsd1_new3_peak_1458	71	.	5.29956	7.11464	2.69521	113	Promoter (<=1kb)	11	72215138	72217743	2606	1	75304	ENSMUST00000066087.4	40	ENSMUSG00000053574	4930563E22Rik	RIKEN cDNA 4930563E22 gene
1459	chr11	72286237	72286436	200	*	lsd1_new3_peak_1459	59	.	4.72421	5.94877	1.74086	122	Distal Intergenic	11	72301629	72309061	7433	1	327959	ENSMUST00000151440.7	-15193	ENSMUSG00000040483	Xaf1	XIAP associated factor 1
1460	chr11	72440639	72440868	230	*	lsd1_new3_peak_1460	46	.	4.20611	4.68305	0.825287	65	Promoter (<=1kb)	11	72441355	72451768	10414	1	18432	ENSMUST00000045633.5	-487	ENSMUSG00000040463	Mybbp1a	MYB binding protein (P160) 1a
1461	chr11	72961110	72961362	253	*	lsd1_new3_peak_1461	33	.	3.4187	3.36539	0	144	Promoter (<=1kb)	11	72961169	72993043	31875	1	53313	ENSMUST00000021142.7	0	ENSMUSG00000020788	Atp2a3	ATPase, Ca++ transporting, ubiquitous
1462	chr11	73331881	73332080	200	*	lsd1_new3_peak_1462	52	.	4.56084	5.21524	1.20763	62	Promoter (2-3kb)	11	73329741	73355913	26173	1	380709	ENSMUST00000117445.1	2140	ENSMUSG00000112920	Spata22	spermatogenesis associated 22
1463	chr11	73354612	73354811	200	*	lsd1_new3_peak_1463	37	.	3.6846	3.73437	0.197764	89	3' UTR	11	73350783	73355951	5169	1	258925	ENSMUST00000120137.2	3829	ENSMUSG00000062128	Olfr20	olfactory receptor 20
1464	chr11	73832521	73832926	406	*	lsd1_new3_peak_1464	24	.	2.84678	2.43654	0	125	Distal Intergenic	11	73847185	73848123	939	2	259010	ENSMUST00000102523.1	15197	ENSMUSG00000094488	Olfr393	olfactory receptor 393
1465	chr11	74129920	74130229	310	*	lsd1_new3_peak_1465	149	.	6.79662	14915	9623	156	Distal Intergenic	11	74121291	74122238	948	1	258701	ENSMUST00000079827.1	8629	ENSMUSG00000070380	Olfr401	olfactory receptor 401
1466	chr11	74367144	74367410	267	*	lsd1_new3_peak_1466	23	.	2.52366	2.34354	0	152	Promoter (2-3kb)	11	74364671	74365609	939	1	258153	ENSMUST00000077794.3	2473	ENSMUSG00000058275	Olfr412	olfactory receptor 412
1467	chr11	74536142	74536655	514	*	lsd1_new3_peak_1467	50	.	3.77528	5.08049	1.0942	170	Intron (ENSMUST00000102521.8/380711, intron 2 of 24)	11	74436924	74522751	85828	2	380711	ENSMUST00000208896.1	-13391	ENSMUSG00000038807	Rap1gap2	RAP1 GTPase activating protein 2
1468	chr11	74611641	74611990	350	*	lsd1_new3_peak_1468	49	.	4.25485	4.98931	1.02556	12	Promoter (<=1kb)	11	74383487	74610915	227429	2	380711	ENSMUST00000047488.14	-726	ENSMUSG00000038807	Rap1gap2	RAP1 GTPase activating protein 2
1469	chr11	74723903	74724217	315	*	lsd1_new3_peak_1469	55	.	4.4568	5.55223	1.45538	196	Promoter (<=1kb)	11	74673950	74723858	49909	2	18472	ENSMUST00000102520.8	-45	ENSMUSG00000020745	Pafah1b1	platelet-activating factor acetylhydrolase, isoform 1b, subunit 1
1470	chr11	74890838	74891279	442	*	lsd1_new3_peak_1470	58	.	4.83506	5.85112	1.7104	122	Intron (ENSMUST00000057631.11/97761, intron 2 of 22)	11	74849261	74897060	47800	2	97761	ENSMUST00000057631.11	5781	ENSMUSG00000038351	Sgsm2	small G protein signaling modulator 2
1471	chr11	75172715	75173016	302	*	lsd1_new3_peak_1471	32	.	3.31614	3.22608	0	162	Promoter (<=1kb)	11	75173388	75173478	91	1	387208	ENSMUST00000083656.1	-372	ENSMUSG00000065590	Mir212	microRNA 212
1472	chr11	75234725	75234924	200	*	lsd1_new3_peak_1472	37	.	3.6846	3.73437	0.197764	113	Intron (ENSMUST00000102514.3/237847, intron 1 of 1)	11	75193783	75267769	73987	1	237847	ENSMUST00000102514.3	40942	ENSMUSG00000045287	Rtn4rl1	reticulon 4 receptor-like 1
1473	chr11	75363617	75363857	241	*	lsd1_new3_peak_1473	50	.	4.29783	5.05187	1.08012	145	Intron (ENSMUST00000044530.2/319822, intron 2 of 10)	11	75348495	75383018	34524	1	319822	ENSMUST00000157055.1	15122	ENSMUSG00000018809	Smyd4	SET and MYND domain containing 4
1474	chr11	75406785	75407032	248	*	lsd1_new3_peak_1474	40	.	3.7855	4.07966	0.411629	179	Distal Intergenic	11	75399609	75400633	1025	1	319822	ENSMUST00000135774.1	7176	ENSMUSG00000018809	Smyd4	SET and MYND domain containing 4
1475	chr11	75733066	75733331	266	*	lsd1_new3_peak_1475	46	.	4.01401	4.6413	0.80024	191	Promoter (<=1kb)	11	75733148	75756872	23725	1	22627	ENSMUST00000131398.1	0	ENSMUSG00000020849	Ywhae	tyrosine 3-monooxygenase/tryptophan 5-monooxygenase activation protein, epsilon polypeptide
1476	chr11	75947371	75947570	200	*	lsd1_new3_peak_1476	30	.	3.31021	3.05077	0	133	Distal Intergenic	11	75906572	75938429	31858	2	380714	ENSMUST00000152035.1	-8942	ENSMUSG00000020847	Rph3al	rabphilin 3A-like (without C2 domains)
1477	chr11	76006440	76006777	338	*	lsd1_new3_peak_1477	28	.	3.16309	2.85038	0	62	Distal Intergenic	11	75999912	76003569	3658	1	74230	ENSMUST00000066408.5	6528	ENSMUSG00000053783	1700016K19Rik	RIKEN cDNA 1700016K19 gene
1478	chr11	76052801	76053077	277	*	lsd1_new3_peak_1478	30	.	3.31021	3.05077	0	156	Intron (ENSMUST00000056601.10/68299, intron 19 of 21)	11	76019194	76027782	8589	2	76566	ENSMUST00000021207.6	-25019	ENSMUSG00000020846	Rflnb	refilin B
1479	chr11	76058730	76058982	253	*	lsd1_new3_peak_1479	32	.	3.31614	3.22608	0	115	Intron (ENSMUST00000056601.10/68299, intron 19 of 21)	11	76019194	76027782	8589	2	76566	ENSMUST00000021207.6	-30948	ENSMUSG00000020846	Rflnb	refilin B
1480	chr11	76351161	76351643	483	*	lsd1_new3_peak_1480	142	.	7.21723	14.2141	8.95188	253	Intron (ENSMUST00000021204.3/18230, intron 1 of 7)	11	76358803	76399068	40266	2	18230	ENSMUST00000131472.1	47425	ENSMUSG00000020844	Nxn	nucleoredoxin
1481	chr11	76571033	76571276	244	*	lsd1_new3_peak_1481	53	.	4.47879	5.3172	1.27847	126	Promoter (<=1kb)	11	76416734	76571535	154802	2	109934	ENSMUST00000072740.12	259	ENSMUSG00000017631	Abr	active BCR-related gene
1482	chr11	77497857	77498222	366	*	lsd1_new3_peak_1482	29	.	2.83657	2.9599	0	90	Promoter (<=1kb)	11	77499091	77503115	4025	1	216963	ENSMUST00000152428.7	-869	ENSMUSG00000011877	Git1	GIT ArfGAP 1
1483	chr11	77680076	77680396	321	*	lsd1_new3_peak_1483	55	.	4.4568	5.55223	1.45538	199	Distal Intergenic	11	77686155	77712741	26587	1	68564	ENSMUST00000100802.10	-5759	ENSMUSG00000037857	Nufip2	nuclear fragile X mental retardation protein interacting protein 2
1484	chr11	77747076	77747669	594	*	lsd1_new3_peak_1484	47	.	4.25337	4.7525	0.881947	110	Exon (ENSMUST00000117231.1/ENSMUST00000117231.1, exon 1 of 3)	11	77763246	77865980	102735	1	360013	ENSMUST00000108375.8	-15577	ENSMUSG00000000631	Myo18a	myosin XVIIIA
1485	chr11	77801323	77801522	200	*	lsd1_new3_peak_1485	59	.	4.72421	5.94877	1.74086	95	Promoter (<=1kb)	11	77801337	77815891	14555	1	360013	ENSMUST00000151373.3	0	ENSMUSG00000000631	Myo18a	myosin XVIIIA
1486	chr11	77808160	77808505	346	*	lsd1_new3_peak_1486	86	.	6.08916	8.66306	4.02983	191	Intron (ENSMUST00000108375.8/360013, intron 2 of 41)	11	77811515	77865980	54466	1	360013	ENSMUST00000167856.7	-3010	ENSMUSG00000000631	Myo18a	myosin XVIIIA
1487	chr11	77884478	77884806	329	*	lsd1_new3_peak_1487	81	.	5.52457	8.13138	3.5443	151	Promoter (<=1kb)	11	77882619	77884544	1926	2	19193	ENSMUST00000155401.1	0	ENSMUSG00000017453	Pipox	pipecolic acid oxidase
1488	chr11	77891690	77891959	270	*	lsd1_new3_peak_1488	24	.	2.76345	2.49469	0	178	Promoter (2-3kb)	11	77880615	77894096	13482	2	19193	ENSMUST00000017597.4	2137	ENSMUSG00000017453	Pipox	pipecolic acid oxidase
1489	chr11	77904889	77905186	298	*	lsd1_new3_peak_1489	30	.	3.21955	3.09613	0	158	Distal Intergenic	11	77880615	77894096	13482	2	19193	ENSMUST00000017597.4	-10793	ENSMUSG00000017453	Pipox	pipecolic acid oxidase
1490	chr11	77947835	77948400	566	*	lsd1_new3_peak_1490	43	.	3.63401	4.34317	0.555163	366	Promoter (2-3kb)	11	77951305	77954762	3458	1	20370	ENSMUST00000138346.1	-2905	ENSMUSG00000000632	Sez6	seizure related gene 6
1491	chr11	77980379	77980617	239	*	lsd1_new3_peak_1491	40	.	3.7855	4.07966	0.411629	172	Promoter (2-3kb)	11	77982754	78026214	43461	1	268448	ENSMUST00000108360.7	-2137	ENSMUSG00000037791	Phf12	PHD finger protein 12
1492	chr11	78194752	78194956	205	*	lsd1_new3_peak_1492	51	.	4.34169	5.11588	1.12628	39	Promoter (<=1kb)	11	78194734	78205763	11030	1	216974	ENSMUST00000108317.2	18	ENSMUSG00000044122	Proca1	protein interacting with cyclin A1
1493	chr11	78726694	78727067	374	*	lsd1_new3_peak_1493	24	.	2.84678	2.43654	0	119	Distal Intergenic	11	78750506	78751729	1224	2	69109	ENSMUST00000059468.5	24662	ENSMUSG00000049489	Ccnq	cyclin Q
1494	chr11	79006175	79006553	379	*	lsd1_new3_peak_1494	32	.	3.15458	3.20599	0	281	Distal Intergenic	11	79017036	79020410	3375	2	16706	ENSMUST00000209031.1	13857	ENSMUSG00000018334	Ksr1	kinase suppressor of ras 1
1495	chr11	79065212	79065411	200	*	lsd1_new3_peak_1495	31	.	3.34916	3.10483	0	163	Intron (ENSMUST00000018478.10/16706, intron 2 of 18)	11	79044920	79059875	14956	2	16706	ENSMUST00000141409.7	-5337	ENSMUSG00000018334	Ksr1	kinase suppressor of ras 1
1496	chr11	79253715	79253914	200	*	lsd1_new3_peak_1496	22	.	2.55088	2.21894	0	120	Promoter (<=1kb)	11	79243400	79254470	11071	2	78889	ENSMUST00000131848.7	556	ENSMUSG00000017677	Wsb1	WD repeat and SOCS box-containing 1
1497	chr11	79254419	79254738	320	*	lsd1_new3_peak_1497	24	.	2.76345	2.49469	0	145	Promoter (<=1kb)	11	79239372	79254671	15300	2	78889	ENSMUST00000017821.11	0	ENSMUSG00000017677	Wsb1	WD repeat and SOCS box-containing 1
1498	chr11	79371890	79372089	200	*	lsd1_new3_peak_1498	28	.	3.01467	2.82384	0	158	Exon (ENSMUST00000119771.1/ENSMUST00000119771.1, exon 1 of 1)	11	79339887	79430788	90902	1	18015	ENSMUST00000131800.1	32003	ENSMUSG00000020716	Nf1	neurofibromin 1
1499	chr11	79637655	79637875	221	*	lsd1_new3_peak_1499	50	.	3.77528	5.08049	1.0942	33	Intron (ENSMUST00000017783.12/268451, intron 3 of 14)	11	79607079	79623163	16085	2	790912	ENSMUST00000145652.1	-14492	ENSMUSG00000087434	Rab11fip4os1	RAB11 family interacting protein 4 (class II), opposite strand 1
1500	chr11	79744548	79744916	369	*	lsd1_new3_peak_1500	46	.	4.15989	4.61549	0.776879	234	Distal Intergenic	11	79726400	79726511	112	1	723853	ENSMUST00000083555.1	18148	ENSMUSG00000065489	Mir365-2	microRNA 365-2
1501	chr11	79820190	79820562	373	*	lsd1_new3_peak_1501	43	.	4.07339	4.30126	0.536223	94	Intron (ENSMUST00000131441.1/ENSMUST00000131441.1, intron 2 of 4)	11	79726400	79726511	112	1	723853	ENSMUST00000083555.1	93790	ENSMUSG00000065489	Mir365-2	microRNA 365-2
1502	chr11	79872863	79873227	365	*	lsd1_new3_peak_1502	101	.	6.81364	10.1632	5.34262	136	Distal Intergenic	11	79935850	79942264	6415	2	216987	ENSMUST00000131921.1	69037	ENSMUSG00000035575	Utp6	UTP6 small subunit processome component
1503	chr11	79979610	79979888	279	*	lsd1_new3_peak_1503	66	.	4.40109	6.6833	2.34723	100	Distal Intergenic	11	79993106	80034122	41017	1	52615	ENSMUST00000163272.1	-13218	ENSMUSG00000017548	Suz12	SUZ12 polycomb repressive complex 2 subunit
1504	chr11	79991642	79991878	237	*	lsd1_new3_peak_1504	36	.	3.44136	3.60013	0.120466	92	Promoter (1-2kb)	11	79993106	80034122	41017	1	52615	ENSMUST00000163272.1	-1228	ENSMUSG00000017548	Suz12	SUZ12 polycomb repressive complex 2 subunit
1505	chr11	79992097	79992296	200	*	lsd1_new3_peak_1505	40	.	3.7855	4.07966	0.411629	71	Promoter (<=1kb)	11	79993106	80034122	41017	1	52615	ENSMUST00000163272.1	-810	ENSMUSG00000017548	Suz12	SUZ12 polycomb repressive complex 2 subunit
1506	chr11	80130915	80131114	200	*	lsd1_new3_peak_1506	46	.	4.20611	4.68305	0.825287	161	Intron (ENSMUST00000017694.6/237877, intron 19 of 22)	11	80136678	80139909	3232	2	68550	ENSMUST00000136996.1	8795	ENSMUSG00000046909	Tefm	transcription elongation factor, mitochondrial
1507	chr11	80377790	80378276	487	*	lsd1_new3_peak_1507	60	.	4.9475	6.02366	1.80664	356	Promoter (<=1kb)	11	80360492	80378015	17524	2	70591	ENSMUST00000179332.7	0	ENSMUSG00000057181	5730455P16Rik	RIKEN cDNA 5730455P16 gene
1508	chr11	80889519	80889747	229	*	lsd1_new3_peak_1508	40	.	3.7855	4.07966	0.411629	196	Exon (ENSMUST00000021045.12/11418, exon 6 of 10)	11	80858372	80867814	9443	1	75622	ENSMUST00000103222.3	31147	ENSMUSG00000053184	Spaca3	sperm acrosome associated 3
1509	chr11	81431034	81431233	200	*	lsd1_new3_peak_1509	35	.	3.41036	3.55734	0.110105	82	Intron (ENSMUST00000066197.6/11418, intron 1 of 9)	11	81572655	81573473	819	2	237880	ENSMUST00000117522.1	142240	ENSMUSG00000080980	1700071K01Rik	RIKEN cDNA 1700071K01 gene
1510	chr11	81468628	81468827	200	*	lsd1_new3_peak_1510	43	.	4.07339	4.30126	0.536223	113	Intron (ENSMUST00000066197.6/11418, intron 1 of 9)	11	81572655	81573473	819	2	237880	ENSMUST00000117522.1	104646	ENSMUSG00000080980	1700071K01Rik	RIKEN cDNA 1700071K01 gene
1511	chr11	81589273	81589635	363	*	lsd1_new3_peak_1511	31	.	3.38903	3.16067	0	128	Intron (ENSMUST00000156193.1/ENSMUST00000156193.1, intron 1 of 3)	11	81572655	81573473	819	2	237880	ENSMUST00000117522.1	-15800	ENSMUSG00000080980	1700071K01Rik	RIKEN cDNA 1700071K01 gene
1512	chr11	81612943	81613328	386	*	lsd1_new3_peak_1512	40	.	3.7855	4.07966	0.411629	191	Intron (ENSMUST00000066197.6/11418, intron 1 of 9)	11	81572655	81573473	819	2	237880	ENSMUST00000117522.1	-39470	ENSMUSG00000080980	1700071K01Rik	RIKEN cDNA 1700071K01 gene
1513	chr11	82336862	82337452	591	*	lsd1_new3_peak_1513	53	.	3.20388	5.31046	1.27847	272	Distal Intergenic	11	82176657	82305690	129034	2	20290	ENSMUST00000138333.1	-31172	ENSMUSG00000020702	Ccl1	chemokine (C-C motif) ligand 1
1514	chr11	82781752	82781951	200	*	lsd1_new3_peak_1514	33	.	3.38382	3.31784	0	95	Promoter (<=1kb)	11	82781203	82804198	22996	1	16882	ENSMUST00000173722.7	549	ENSMUSG00000020697	Lig3	ligase III, DNA, ATP-dependent
1515	chr11	82814913	82815112	200	*	lsd1_new3_peak_1515	20	.	2.64158	2.04192	0	152	Intron (ENSMUST00000074515.10/67338, intron 2 of 6)	11	82805607	82829031	23425	2	67338	ENSMUST00000021036.12	13919	ENSMUSG00000020696	Rffl	ring finger and FYVE like domain containing protein
1516	chr11	82989609	82989940	332	*	lsd1_new3_peak_1516	38	.	3.76834	3.85336	0.300404	139	Promoter (1-2kb)	11	82981984	82991137	9154	2	237886	ENSMUST00000138797.1	1197	ENSMUSG00000069793	Slfn9	schlafen 9
1517	chr11	83097958	83098367	410	*	lsd1_new3_peak_1517	58	.	4.08819	5.86499	1.7124	161	Exon (ENSMUST00000213219.1/ENSMUST00000213219.1, exon 4 of 4)	11	83116849	83122670	5822	1	20555	ENSMUST00000037994.7	-18482	ENSMUSG00000078763	Slfn1	schlafen 1
1518	chr11	83099428	83099776	349	*	lsd1_new3_peak_1518	64	.	5.22647	6.4624	2.16247	178	Distal Intergenic	11	83116849	83122670	5822	1	20555	ENSMUST00000037994.7	-17073	ENSMUSG00000078763	Slfn1	schlafen 1
1519	chr11	83148629	83148828	200	*	lsd1_new3_peak_1519	49	.	4.25485	4.98931	1.02556	149	Distal Intergenic	11	83175186	83190216	15031	1	20558	ENSMUST00000000208.12	-26358	ENSMUSG00000000204	Slfn4	schlafen 4
1520	chr11	83221753	83221987	235	*	lsd1_new3_peak_1520	28	.	3.12833	2.80385	0	114	Promoter (1-2kb)	11	83223576	83225869	2294	1	100043636	ENSMUST00000145461.7	-1589	ENSMUSG00000087107	AI662270	expressed sequence AI662270
1521	chr11	84078002	84078201	200	*	lsd1_new3_peak_1521	32	.	3.31614	3.22608	0	115	Distal Intergenic	11	84079531	84082956	3426	2	217031	ENSMUST00000156151.7	4755	ENSMUSG00000018651	Tada2a	transcriptional adaptor 2A
1522	chr11	84180038	84180374	337	*	lsd1_new3_peak_1522	29	.	3.23498	2.94757	0	60	Promoter (<=1kb)	11	84179858	84214184	34327	1	107476	ENSMUST00000136463.8	180	ENSMUSG00000020532	Acaca	acetyl-Coenzyme A carboxylase alpha
1523	chr11	84359438	84359637	200	*	lsd1_new3_peak_1523	37	.	3.6846	3.73437	0.197764	124	Intron (ENSMUST00000103201.7/107476, intron 45 of 55)	11	84280455	84311401	30947	1	107476	ENSMUST00000183887.1	78983	ENSMUSG00000020532	Acaca	acetyl-Coenzyme A carboxylase alpha
1524	chr11	84940011	84940226	216	*	lsd1_new3_peak_1524	31	.	3.34916	3.10483	0	137	Distal Intergenic	11	84957786	84962555	4770	1	12351	ENSMUST00000139416.1	-17560	ENSMUSG00000000805	Car4	carbonic anhydrase 4
1525	chr11	84959004	84959236	233	*	lsd1_new3_peak_1525	33	.	3.49686	3.3143	0	194	Promoter (<=1kb)	11	84958104	84964228	6125	1	12351	ENSMUST00000127827.1	900	ENSMUSG00000000805	Car4	carbonic anhydrase 4
1526	chr11	85063710	85063914	205	*	lsd1_new3_peak_1526	61	.	4.87032	6.16739	1.94117	102	Intron (ENSMUST00000108075.8/237898, intron 5 of 33)	11	85050192	85053667	3476	2	237898	ENSMUST00000172950.1	-10043	ENSMUSG00000000804	Usp32	ubiquitin specific peptidase 32
1527	chr11	85291276	85291648	373	*	lsd1_new3_peak_1527	50	.	3.77528	5.08049	1.0942	222	Distal Intergenic	11	85311244	85347066	35823	1	53892	ENSMUST00000020835.15	-19596	ENSMUSG00000020525	Ppm1d	protein phosphatase 1D magnesium-dependent, delta isoform
1528	chr11	85714710	85714932	223	*	lsd1_new3_peak_1528	53	.	4.61646	5.30126	1.27847	134	Intron (ENSMUST00000108061.7/192197, intron 24 of 27)	11	85702200	85719744	17545	2	71489	ENSMUST00000151652.7	4812	ENSMUSG00000086199	Bcas3os1	BCAS3 microtubule associated cell migration factor, opposite strand 1
1529	chr11	85832362	85832825	464	*	lsd1_new3_peak_1529	32	.	3.47169	3.27808	0	414	Promoter (<=1kb)	11	85832551	85841948	9398	1	21385	ENSMUST00000000095.6	0	ENSMUSG00000000093	Tbx2	T-box 2
1530	chr11	86575819	86576056	238	*	lsd1_new3_peak_1530	23	.	2.52366	2.34354	0	59	Distal Intergenic	11	86584067	86584158	92	2	387140	ENSMUST00000083521.1	8102	ENSMUSG00000065455	Mir21a	microRNA 21a
1531	chr11	86792726	86792979	254	*	lsd1_new3_peak_1531	40	.	3.7855	4.07966	0.411629	81	Intron (ENSMUST00000018569.13/67487, intron 8 of 17)	11	86784590	86789279	4690	2	67487	ENSMUST00000136977.1	-3447	ENSMUSG00000018425	Dhx40	DEAH (Asp-Glu-Ala-His) box polypeptide 40
1532	chr11	86846681	86846943	263	*	lsd1_new3_peak_1532	74	.	5.11023	7.48576	3.02385	131	Distal Intergenic	11	86768846	86807746	38901	2	67487	ENSMUST00000018569.13	-38935	ENSMUSG00000018425	Dhx40	DEAH (Asp-Glu-Ala-His) box polypeptide 40
1533	chr11	87189055	87189254	200	*	lsd1_new3_peak_1533	31	.	3.34916	3.10483	0	164	Promoter (<=1kb)	11	87190074	87218258	28185	1	68729	ENSMUST00000154138.1	-820	ENSMUSG00000018548	Trim37	tripartite motif-containing 37
1534	chr11	87194961	87195160	200	*	lsd1_new3_peak_1534	32	.	3.31614	3.22608	0	17	Intron (ENSMUST00000041282.12/68729, intron 17 of 23)	11	87190074	87218258	28185	1	68729	ENSMUST00000154138.1	4887	ENSMUSG00000018548	Trim37	tripartite motif-containing 37
1535	chr11	87304805	87305004	200	*	lsd1_new3_peak_1535	24	.	2.92032	2.40372	0	55	Exon (ENSMUST00000118128.1/ENSMUST00000118128.1, exon 1 of 1)	11	87243065	87358637	115573	2	320472	ENSMUST00000155154.1	53633	ENSMUSG00000046442	Ppm1e	protein phosphatase 1E (PP2C domain containing)
1536	chr11	87452900	87453106	207	*	lsd1_new3_peak_1536	40	.	3.74802	4.02695	0.411629	129	Intron (ENSMUST00000060835.11/83560, intron 2 of 30)	11	87427591	87484766	57176	1	83560	ENSMUST00000156483.1	25309	ENSMUSG00000010342	Tex14	testis expressed gene 14
1537	chr11	87523920	87524164	245	*	lsd1_new3_peak_1537	50	.	4.45352	5.05141	1.08012	173	Intron (ENSMUST00000060835.11/83560, intron 18 of 30)	11	87536724	87554957	18234	1	83560	ENSMUST00000131973.1	-12560	ENSMUSG00000010342	Tex14	testis expressed gene 14
1538	chr11	87616919	87617321	403	*	lsd1_new3_peak_1538	69	.	5.36842	6.92844	2.54364	110	Promoter (<=1kb)	11	87617164	87659542	42379	1	327992	ENSMUST00000093956.3	0	ENSMUSG00000070345	Hsf5	heat shock transcription factor family member 5
1539	chr11	87703225	87703571	347	*	lsd1_new3_peak_1539	137	.	8.51927	13.7339	8.52198	176	Promoter (1-2kb)	11	87702123	87704989	2867	1	68690	ENSMUST00000142895.1	1102	NA	1110028F11Rik	RIKEN cDNA 1110028F11 gene
1540	chr11	87870305	87870504	200	*	lsd1_new3_peak_1540	29	.	3.23498	2.94757	0	43	Promoter (1-2kb)	11	87869373	87871768	2396	2	13861	ENSMUST00000125590.1	1264	ENSMUSG00000052234	Epx	eosinophil peroxidase
1541	chr11	88028378	88028684	307	*	lsd1_new3_peak_1541	46	.	4.15989	4.61549	0.776879	32	Intron (ENSMUST00000129337.1/ENSMUST00000129337.1, intron 1 of 1)	11	88047373	88053755	6383	1	110809	ENSMUST00000139129.8	-18689	ENSMUSG00000018379	Srsf1	serine and arginine-rich splicing factor 1
1542	chr11	88204050	88204261	212	*	lsd1_new3_peak_1542	53	.	4.47879	5.3172	1.27847	100	Promoter (<=1kb)	11	88204388	88211507	7120	1	64656	ENSMUST00000024486.13	-127	ENSMUSG00000023723	Mrps23	mitochondrial ribosomal protein S23
1543	chr11	88307728	88307927	200	*	lsd1_new3_peak_1543	32	.	3.31614	3.22608	0	156	Distal Intergenic	11	88294058	88295261	1204	1	74297	ENSMUST00000037268.5	13670	ENSMUSG00000034031	Ccdc182	coiled-coil domain containing 182
1544	chr11	88339325	88339555	231	*	lsd1_new3_peak_1544	43	.	4.07339	4.30126	0.536223	73	3' UTR	11	88352773	88352864	92	1	100628571	ENSMUST00000175244.1	-13218	ENSMUSG00000092985	Mir378b	microRNA 378b
1545	chr11	88557340	88557633	294	*	lsd1_new3_peak_1545	66	.	4.99381	6.6501	2.32959	149	Intron (ENSMUST00000107909.7/76626, intron 6 of 13)	11	88365515	88590147	224633	2	76626	ENSMUST00000148013.7	32514	ENSMUSG00000069769	Msi2	musashi RNA-binding protein 2
1546	chr11	88583301	88583643	343	*	lsd1_new3_peak_1546	44	.	3.86805	4.43205	0.613111	152	Intron (ENSMUST00000107909.7/76626, intron 6 of 13)	11	88365515	88590147	224633	2	76626	ENSMUST00000148013.7	6504	ENSMUSG00000069769	Msi2	musashi RNA-binding protein 2
1547	chr11	88604732	88605177	446	*	lsd1_new3_peak_1547	28	.	3.01467	2.82384	0	63	Intron (ENSMUST00000107909.7/76626, intron 5 of 13)	11	88365515	88590147	224633	2	76626	ENSMUST00000148013.7	-14585	ENSMUSG00000069769	Msi2	musashi RNA-binding protein 2
1548	chr11	88621986	88622314	329	*	lsd1_new3_peak_1548	28	.	3.01467	2.82384	0	301	Intron (ENSMUST00000107909.7/76626, intron 5 of 13)	11	88365515	88590147	224633	2	76626	ENSMUST00000148013.7	-31839	ENSMUSG00000069769	Msi2	musashi RNA-binding protein 2
1549	chr11	88629840	88630058	219	*	lsd1_new3_peak_1549	50	.	4.14404	5.0921	1.10481	98	Intron (ENSMUST00000107909.7/76626, intron 5 of 13)	11	88365515	88590147	224633	2	76626	ENSMUST00000148013.7	-39693	ENSMUSG00000069769	Msi2	musashi RNA-binding protein 2
1550	chr11	88690060	88690608	549	*	lsd1_new3_peak_1550	92	.	6.00149	9.24741	4.52137	153	Intron (ENSMUST00000107909.7/76626, intron 5 of 13)	11	88343889	88718101	374213	2	76626	ENSMUST00000092794.11	27493	ENSMUSG00000069769	Msi2	musashi RNA-binding protein 2
1551	chr11	88739504	88739858	355	*	lsd1_new3_peak_1551	151	.	8.89967	15.1977	9.87862	166	Distal Intergenic	11	88720489	88724173	3685	1	193280	ENSMUST00000125967.1	19015	NA	C030037D09Rik	RIKEN cDNA C030037D09 gene
1552	chr11	88843191	88843551	361	*	lsd1_new3_peak_1552	40	.	3.74802	4.02695	0.411629	38	Promoter (<=1kb)	11	88838972	88844498	5527	2	11640	ENSMUST00000153787.1	947	ENSMUSG00000018428	Akap1	A kinase (PRKA) anchor protein 1
1553	chr11	88989913	88990201	289	*	lsd1_new3_peak_1553	42	.	3.90257	4.2453	0.536223	99	Promoter (2-3kb)	11	88987579	88990954	3376	1	12812	ENSMUST00000140549.1	2334	ENSMUSG00000033983	Coil	coilin
1554	chr11	89067634	89067878	245	*	lsd1_new3_peak_1554	29	.	2.83657	2.9599	0	61	Promoter (<=1kb)	11	89035179	89066850	31672	2	56077	ENSMUST00000107894.7	-784	ENSMUSG00000000276	Dgke	diacylglycerol kinase, epsilon
1555	chr11	89100327	89100604	278	*	lsd1_new3_peak_1555	82	.	5.5748	8.20957	3.60979	136	Distal Intergenic	11	89075009	89092965	17957	1	217071	ENSMUST00000127186.1	25318	ENSMUSG00000072553	Gm525	predicted gene 525
1556	chr11	89440240	89440482	243	*	lsd1_new3_peak_1556	76	.	5803	7.62173	3.1161	58	Intron (ENSMUST00000238273.2/382543, intron 15 of 21)	11	89390223	89418948	28726	2	382543	ENSMUST00000208932.1	-21292	ENSMUSG00000047773	Ankfn1	ankyrin-repeat and fibronectin type III domain containing 1
1557	chr11	89579294	89579631	338	*	lsd1_new3_peak_1557	59	.	4.72421	5.94877	1.74086	172	Intron (ENSMUST00000238273.2/382543, intron 4 of 21)	11	89421086	89538556	117471	2	382543	ENSMUST00000169201.1	-40738	ENSMUSG00000047773	Ankfn1	ankyrin-repeat and fibronectin type III domain containing 1
1558	chr11	90391645	90392005	361	*	lsd1_new3_peak_1558	90	.	6.13228	9.08008	4.36979	107	Promoter (<=1kb)	11	90336536	90390895	54360	2	217082	ENSMUST00000004051.7	-750	ENSMUSG00000003949	Hlf	hepatic leukemia factor
1559	chr11	90507865	90508406	542	*	lsd1_new3_peak_1559	101	.	6.60163	10.1966	5.3488	299	Intron (ENSMUST00000143203.7/20913, intron 16 of 17)	11	90492109	90548910	56802	2	20913	ENSMUST00000123260.7	40504	ENSMUSG00000020546	Stxbp4	syntaxin binding protein 4
1560	chr11	90580070	90580289	220	*	lsd1_new3_peak_1560	44	.	3.86805	4.43205	0.613111	131	Intron (ENSMUST00000143203.7/20913, intron 10 of 17)	11	90492109	90548910	56802	2	20913	ENSMUST00000123260.7	-31160	ENSMUSG00000020546	Stxbp4	syntaxin binding protein 4
1561	chr11	90638365	90638709	345	*	lsd1_new3_peak_1561	32	.	3.31614	3.22608	0	292	Promoter (<=1kb)	11	90638173	90644931	6759	1	69802	ENSMUST00000020851.14	192	ENSMUSG00000020544	Cox11	cytochrome c oxidase assembly protein 11, copper chaperone
1562	chr11	92877749	92878008	260	*	lsd1_new3_peak_1562	24	.	2.92032	2.40372	0	97	Distal Intergenic	11	93098028	93099866	1839	1	72605	ENSMUST00000149611.1	-220020	ENSMUSG00000056158	Car10	carbonic anhydrase 10
1563	chr11	93796247	93796446	200	*	lsd1_new3_peak_1563	21	.	2.70162	2.11752	0	11	Distal Intergenic	11	93875383	93876143	761	2	217109	ENSMUST00000134807.1	79697	ENSMUSG00000054079	Utp18	UTP18 small subunit processome component
1564	chr11	93978976	93979260	285	*	lsd1_new3_peak_1564	49	.	4.25485	4.98931	1.02556	155	Distal Intergenic	11	93956979	93968521	11543	2	18102	ENSMUST00000135884.7	-10455	ENSMUSG00000037601	Nme1	NME/NM23 nucleoside diphosphate kinase 1
1565	chr11	94043979	94044303	325	*	lsd1_new3_peak_1565	48	.	4.3017	4.82396	0.932941	146	Promoter (<=1kb)	11	94044118	94106755	62638	1	70834	ENSMUST00000132079.7	0	ENSMUSG00000020859	Spag9	sperm associated antigen 9
1566	chr11	94140635	94140834	200	*	lsd1_new3_peak_1566	35	.	3.37991	3.51537	0.0725109	65	Intron (ENSMUST00000132584.7/ENSMUST00000132584.7, intron 2 of 5)	11	94082788	94126085	43298	1	70834	ENSMUST00000153076.1	57847	ENSMUSG00000020859	Spag9	sperm associated antigen 9
1567	chr11	94153760	94154122	363	*	lsd1_new3_peak_1567	58	.	4.08819	5.86499	1.7124	123	Intron (ENSMUST00000132584.7/ENSMUST00000132584.7, intron 4 of 5)	11	94211454	94215495	4042	1	22057	ENSMUST00000041589.5	-57332	ENSMUSG00000037573	Tob1	transducer of ErbB-2.1
1568	chr11	94548947	94549211	265	*	lsd1_new3_peak_1568	25	.	2.70393	2.59016	0	173	Promoter (<=1kb)	11	94539798	94549199	9402	2	237926	ENSMUST00000040487.3	0	ENSMUSG00000039096	Rsad1	radical S-adenosyl methionine domain containing 1
1569	chr11	94675931	94676130	200	*	lsd1_new3_peak_1569	40	.	3.7855	4.07966	0.411629	142	Promoter (1-2kb)	11	94668527	94677407	8881	2	217119	ENSMUST00000146693.2	1277	ENSMUSG00000020868	Xylt2	xylosyltransferase II
1570	chr11	94732732	94732970	239	*	lsd1_new3_peak_1570	69	.	5.19356	6.95302	2.54364	95	Distal Intergenic	11	94694498	94704499	10002	2	432589	ENSMUST00000069852.1	-28233	ENSMUSG00000056008	Gm11541	predicted gene 11541
1571	chr11	94849331	94849536	206	*	lsd1_new3_peak_1571	41	.	3.99535	4.18426	0.494178	82	Distal Intergenic	11	94777217	94782703	5487	2	544806	ENSMUST00000100554.7	-66628	ENSMUSG00000075610	Tmem92	transmembrane protein 92
1572	chr11	94957752	94958043	292	*	lsd1_new3_peak_1572	48	.	4.17142	4.8683	0.9734	152	Distal Intergenic	11	94967593	94968456	864	1	54388	ENSMUST00000038928.6	-9550	ENSMUSG00000038994	H1f9	H1.9 linker histone
1573	chr11	95413654	95413853	200	*	lsd1_new3_peak_1573	72	.	5.14811	7.20596	2.76872	76	Promoter (<=1kb)	11	95414080	95493406	79327	1	20747	ENSMUST00000107724.8	-227	ENSMUSG00000057522	Spop	speckle-type BTB/POZ protein
1574	chr11	95514396	95514767	372	*	lsd1_new3_peak_1574	101	.	6.81364	10.1632	5.34262	183	Promoter (<=1kb)	11	95509845	95514570	4726	2	104079	ENSMUST00000058866.7	0	ENSMUSG00000046719	Nxph3	neurexophilin 3
1575	chr11	95585288	95585487	200	*	lsd1_new3_peak_1575	51	.	4.38645	5.18139	1.18002	162	Promoter (2-3kb)	11	95568818	95587735	18918	2	18053	ENSMUST00000000122.6	2248	ENSMUSG00000000120	Ngfr	nerve growth factor receptor (TNFR superfamily, member 16)
1576	chr11	95704400	95704722	323	*	lsd1_new3_peak_1576	24	.	2.3621	2.41987	0	13	Intron (ENSMUST00000155531.1/432396, intron 1 of 1)	11	95712673	95772353	59681	1	268469	ENSMUST00000107717.7	-7951	ENSMUSG00000075595	Zfp652	zinc finger protein 652
1577	chr11	95830967	95831228	262	*	lsd1_new3_peak_1577	36	.	3.6045	3.6219	0.124901	4	3' UTR	11	95832723	95835890	3168	2	66610	ENSMUST00000137645.1	4662	ENSMUSG00000018381	Abi3	ABI family member 3
1578	chr11	95867068	95867325	258	*	lsd1_new3_peak_1578	36	.	3.44136	3.60013	0.120466	168	Intron (ENSMUST00000038343.6/14422, intron 9 of 10)	11	95858865	95861044	2180	1	73906	ENSMUST00000146868.1	8203	ENSMUSG00000086015	4833417C18Rik	RIKEN cDNA 4833417C18 gene
1579	chr11	95980861	95981116	256	*	lsd1_new3_peak_1579	66	.	4.40109	6.6833	2.34723	133	Promoter (1-2kb)	11	95973144	95982594	9451	2	140486	ENSMUST00000152896.7	1478	ENSMUSG00000013415	Igf2bp1	insulin-like growth factor 2 mRNA binding protein 1
1580	chr11	96017480	96017679	200	*	lsd1_new3_peak_1580	32	.	3.31614	3.22608	0	47	Distal Intergenic	11	96024545	96030831	6287	1	14607	ENSMUST00000103157.9	-6866	ENSMUSG00000014351	Gip	gastric inhibitory polypeptide
1581	chr11	96018022	96018364	343	*	lsd1_new3_peak_1581	43	.	3.94322	4.30318	0.536223	134	Distal Intergenic	11	96024545	96030831	6287	1	14607	ENSMUST00000103157.9	-6181	ENSMUSG00000014351	Gip	gastric inhibitory polypeptide
1582	chr11	96084086	96084288	203	*	lsd1_new3_peak_1582	32	.	3.31614	3.22608	0	67	Distal Intergenic	11	96068852	96075670	6819	2	11951	ENSMUST00000090541.11	-8416	ENSMUSG00000006057	Atp5g1	ATP synthase, H+ transporting, mitochondrial F0 complex, subunit C1 (subunit 9)
1583	chr11	96169960	96170159	200	*	lsd1_new3_peak_1583	33	.	3.49686	3.3143	0	128	Distal Intergenic	11	96194316	96197447	3132	1	15408	ENSMUST00000062709.3	-24157	ENSMUSG00000049604	Hoxb13	homeobox B13
1584	chr11	96251055	96251640	586	*	lsd1_new3_peak_1584	36	.	3.14947	3.62443	0.124901	471	Promoter (<=1kb)	11	96251105	96264484	13380	1	193022	ENSMUST00000129907.2	0	NA	Gm53	predicted gene 53
1585	chr11	96271681	96272301	621	*	lsd1_new3_peak_1585	41	.	3.99535	4.18426	0.494178	196	Promoter (<=1kb)	11	96271523	96276595	5073	1	15417	ENSMUST00000174042.2	158	ENSMUSG00000020875	Hoxb9	homeobox B9
1586	chr11	96318975	96319364	390	*	lsd1_new3_peak_1586	38	.	3.6399	3.87562	0.319187	325	Promoter (<=1kb)	11	96318267	96321638	3372	1	15412	ENSMUST00000049241.8	708	ENSMUSG00000038692	Hoxb4	homeobox B4
1587	chr11	96731181	96731403	223	*	lsd1_new3_peak_1587	43	.	4.07339	4.30126	0.536223	132	Exon (ENSMUST00000103154.10/78473, exon 11 of 13)	11	96708235	96713202	4968	1	78473	ENSMUST00000123814.1	22946	ENSMUSG00000057058	Skap1	src family associated phosphoprotein 1
1588	chr11	96822857	96823315	459	*	lsd1_new3_peak_1588	47	.	3.93684	4.78811	0.906695	168	Promoter (<=1kb)	11	96821346	96822725	1380	2	18023	ENSMUST00000134951.1	-132	ENSMUSG00000038615	Nfe2l1	nuclear factor, erythroid derived 2,-like 1
1589	chr11	96956215	96956485	271	*	lsd1_new3_peak_1589	80	.	5.05071	8.09329	3.50895	151	Exon (ENSMUST00000107624.7/78912, exon 5 of 7)	11	96944312	96963895	19584	1	319371	ENSMUST00000186326.1	11903	ENSMUSG00000078700	D030028A08Rik	RIKEN cDNA D030028A08 gene
1590	chr11	96979932	96980250	319	*	lsd1_new3_peak_1590	60	.	4.82062	6.09284	1.87292	157	Promoter (2-3kb)	11	96953341	96977711	24371	2	78912	ENSMUST00000107624.7	-2221	ENSMUSG00000018678	Sp2	Sp2 transcription factor
1591	chr11	97158042	97158241	200	*	lsd1_new3_peak_1591	37	.	3726	3.79301	0.2481	15	Distal Intergenic	11	97162510	97164222	1713	2	16211	ENSMUST00000132633.1	5981	ENSMUSG00000001440	Kpnb1	karyopherin (importin) beta 1
1592	chr11	97160650	97160886	237	*	lsd1_new3_peak_1592	53	.	4.64993	5.35341	1.27847	103	3' UTR	11	97162510	97164222	1713	2	16211	ENSMUST00000132633.1	3336	ENSMUSG00000001440	Kpnb1	karyopherin (importin) beta 1
1593	chr11	97260936	97261412	477	*	lsd1_new3_peak_1593	40	.	3.74802	4.02695	0.411629	120	Intron (ENSMUST00000167806.7/19155, intron 2 of 17)	11	97258049	97267623	9575	2	19155	ENSMUST00000152546.2	6211	ENSMUSG00000001441	Npepps	aminopeptidase puromycin sensitive
1594	chr11	97336413	97336612	200	*	lsd1_new3_peak_1594	32	.	3.31614	3.22608	0	123	Exon (ENSMUST00000093942.4/217143, exon 11 of 11)	11	97332109	97352016	19908	2	217143	ENSMUST00000093942.4	15404	ENSMUSG00000070337	Gpr179	G protein-coupled receptor 179
1595	chr11	97411297	97411514	218	*	lsd1_new3_peak_1595	35	.	3.41036	3.55734	0.110105	37	Distal Intergenic	11	97415533	97502402	86870	1	58996	ENSMUST00000121799.7	-4019	ENSMUSG00000049807	Arhgap23	Rho GTPase activating protein 23
1596	chr11	97471408	97471784	377	*	lsd1_new3_peak_1596	41	.	3.86275	4.18879	0.495989	302	Intron (ENSMUST00000121799.7/58996, intron 17 of 23)	11	97452130	97502402	50273	1	58996	ENSMUST00000142465.7	19278	ENSMUSG00000049807	Arhgap23	Rho GTPase activating protein 23
1597	chr11	97625479	97625694	216	*	lsd1_new3_peak_1597	36	.	3.44136	3.60013	0.120466	138	Distal Intergenic	11	97627389	97629702	2314	2	103551	ENSMUST00000052281.5	4008	ENSMUSG00000043439	Epop	elongin BC and polycomb repressive complex 2 associated protein
1598	chr11	97635502	97635860	359	*	lsd1_new3_peak_1598	40	.	3.7855	4.07966	0.411629	310	Distal Intergenic	11	97627389	97629702	2314	2	103551	ENSMUST00000052281.5	-5800	ENSMUSG00000043439	Epop	elongin BC and polycomb repressive complex 2 associated protein
1599	chr11	97661697	97662738	1042	*	lsd1_new3_peak_1599	142	.	8.34344	14.2755	9.00998	756	Promoter (<=1kb)	11	97663414	97685463	22050	1	246198	ENSMUST00000044730.11	-676	ENSMUSG00000038437	Mllt6	myeloid/lymphoid or mixed-lineage leukemia; translocated to, 6
1600	chr11	97663650	97664085	436	*	lsd1_new3_peak_1600	43	.	3.94322	4.30318	0.536223	51	Promoter (<=1kb)	11	97663572	97685463	21892	1	246198	ENSMUST00000107586.2	78	ENSMUSG00000038437	Mllt6	myeloid/lymphoid or mixed-lineage leukemia; translocated to, 6
1601	chr11	97813390	97813761	372	*	lsd1_new3_peak_1601	28	.	3.0705	2.89764	0	95	Promoter (1-2kb)	11	97815248	97824949	9702	1	16796	ENSMUST00000155762.2	-1487	ENSMUSG00000038366	Lasp1	LIM and SH3 protein 1
1602	chr11	97883433	97883875	443	*	lsd1_new3_peak_1602	49	.	4.21272	4.92814	1.02489	79	Promoter (<=1kb)	11	97853826	97884154	30329	2	72973	ENSMUST00000093939.3	279	ENSMUSG00000070336	Fbxo47	F-box protein 47
1603	chr11	97905968	97906167	200	*	lsd1_new3_peak_1603	43	.	3.63401	4.34317	0.555163	29	Distal Intergenic	11	97853826	97884154	30329	2	72973	ENSMUST00000093939.3	-21814	ENSMUSG00000070336	Fbxo47	F-box protein 47
1604	chr11	97983535	97983865	331	*	lsd1_new3_peak_1604	36	.	3.14947	3.62443	0.124901	196	Promoter (2-3kb)	11	97923656	97986399	62744	2	72324	ENSMUST00000107565.2	2534	ENSMUSG00000017417	Plxdc1	plexin domain containing 1
1605	chr11	98052269	98052705	437	*	lsd1_new3_peak_1605	32	.	3.31614	3.22608	0	327	Promoter (<=1kb)	11	98036623	98053462	16840	2	217154	ENSMUST00000017544.8	757	ENSMUSG00000017400	Stac2	SH3 and cysteine rich domain 2
1606	chr11	98072371	98072861	491	*	lsd1_new3_peak_1606	35	.	2.83146	3.53412	0.0887249	279	Distal Intergenic	11	98036623	98053462	16840	2	217154	ENSMUST00000017544.8	-18909	ENSMUSG00000017400	Stac2	SH3 and cysteine rich domain 2
1607	chr11	98297592	98298025	434	*	lsd1_new3_peak_1607	49	.	4.25485	4.98931	1.02556	86	Distal Intergenic	11	98325415	98329648	4234	2	18013	ENSMUST00000041685.6	31623	ENSMUSG00000038255	Neurod2	neurogenic differentiation 2
1608	chr11	98299100	98299438	339	*	lsd1_new3_peak_1608	84	.	5.96097	8.46171	3.83721	146	Distal Intergenic	11	98325415	98329648	4234	2	18013	ENSMUST00000041685.6	30210	ENSMUSG00000038255	Neurod2	neurogenic differentiation 2
1609	chr11	98299800	98300472	673	*	lsd1_new3_peak_1609	40	.	3.7855	4.07966	0.411629	76	Distal Intergenic	11	98325415	98329648	4234	2	18013	ENSMUST00000041685.6	29176	ENSMUSG00000038255	Neurod2	neurogenic differentiation 2
1610	chr11	98395441	98395747	307	*	lsd1_new3_peak_1610	35	.	3.56574	3.56791	0.11506	280	Intron (ENSMUST00000090827.11/320655, intron 3 of 7)	11	98388677	98392072	3396	2	320655	ENSMUST00000041218.5	-3369	ENSMUSG00000038208	Pgap3	post-GPI attachment to proteins 3
1611	chr11	98458165	98458364	200	*	lsd1_new3_peak_1611	36	.	3.44136	3.60013	0.120466	97	Distal Intergenic	11	98453789	98455125	1337	1	14786	ENSMUST00000129034.1	4376	ENSMUSG00000019312	Grb7	growth factor receptor bound protein 7
1612	chr11	98734161	98734423	263	*	lsd1_new3_peak_1612	43	.	3.46238	4.33257	0.550168	111	Distal Intergenic	11	98704591	98729435	24845	2	23989	ENSMUST00000017354.12	-4726	ENSMUSG00000017210	Med24	mediator complex subunit 24
1613	chr11	98740773	98740972	200	*	lsd1_new3_peak_1613	29	.	2.83657	2.9599	0	83	Promoter (<=1kb)	11	98740801	98753638	12838	1	21833	ENSMUST00000153468.7	0	ENSMUSG00000058756	Thra	thyroid hormone receptor alpha
1614	chr11	98743932	98744139	208	*	lsd1_new3_peak_1614	58	.	4.67743	5.87911	1.72169	169	Promoter (<=1kb)	11	98744233	98753777	9545	1	21833	ENSMUST00000150693.1	-94	ENSMUSG00000058756	Thra	thyroid hormone receptor alpha
1615	chr11	98941361	98941663	303	*	lsd1_new3_peak_1615	90	.	6.13228	9.08008	4.36979	174	Promoter (1-2kb)	11	98939712	98950490	10779	1	19401	ENSMUST00000147985.1	1649	ENSMUSG00000037992	Rara	retinoic acid receptor, alpha
1616	chr11	98959770	98959980	211	*	lsd1_new3_peak_1616	51	.	4.18072	5.14593	1.14691	164	Promoter (<=1kb)	11	98960412	98974942	14531	1	19401	ENSMUST00000107473.2	-432	ENSMUSG00000037992	Rara	retinoic acid receptor, alpha
1617	chr11	99062423	99062709	287	*	lsd1_new3_peak_1617	32	.	3.42986	3.21838	0	231	Distal Intergenic	11	99068175	99073864	5690	2	217169	ENSMUST00000107465.7	11155	ENSMUSG00000017607	Tns4	tensin 4
1618	chr11	99824779	99825234	456	*	lsd1_new3_peak_1618	29	.	2.83657	2.9599	0	74	Distal Intergenic	11	99814976	99815666	691	2	670496	ENSMUST00000105055.1	-9113	ENSMUSG00000078258	Gm11564	predicted gene 11564
1619	chr11	99825637	99826159	523	*	lsd1_new3_peak_1619	32	.	3.34964	3.27142	0	344	Distal Intergenic	11	99814976	99815666	691	2	670496	ENSMUST00000105055.1	-9971	ENSMUSG00000078258	Gm11564	predicted gene 11564
1620	chr11	100116652	100116851	200	*	lsd1_new3_peak_1620	29	.	3.27216	2.99838	0	93	Promoter (1-2kb)	11	100117901	100118834	934	2	16663	ENSMUST00000134282.1	1983	ENSMUSG00000044041	Krt13	keratin 13
1621	chr11	100274538	100275098	561	*	lsd1_new3_peak_1621	59	.	4.55576	5.99044	1.77777	462	Distal Intergenic	11	100262887	100269871	6985	2	68239	ENSMUST00000017270.7	-4667	ENSMUSG00000053654	Krt42	keratin 42
1622	chr11	100285128	100285479	352	*	lsd1_new3_peak_1622	36	.	3.14947	3.62443	0.124901	319	Intron (ENSMUST00000132973.1/ENSMUST00000132973.1, intron 1 of 3)	11	100262887	100269871	6985	2	68239	ENSMUST00000017270.7	-15257	ENSMUSG00000053654	Krt42	keratin 42
1623	chr11	100292877	100293076	200	*	lsd1_new3_peak_1623	38	.	3.6399	3.87562	0.319187	155	Intron (ENSMUST00000153030.1/ENSMUST00000153030.1, intron 1 of 1)	11	100262887	100269871	6985	2	68239	ENSMUST00000017270.7	-23006	ENSMUSG00000053654	Krt42	keratin 42
1624	chr11	100299228	100299669	442	*	lsd1_new3_peak_1624	28	.	3.16309	2.85038	0	78	Distal Intergenic	11	100319885	100322096	2212	1	20918	ENSMUST00000049385.13	-20216	ENSMUSG00000035530	Eif1	eukaryotic translation initiation factor 1
1625	chr11	100308859	100309088	230	*	lsd1_new3_peak_1625	39	.	3.54571	3.97245	0.392316	143	Distal Intergenic	11	100319885	100322096	2212	1	20918	ENSMUST00000049385.13	-10797	ENSMUSG00000035530	Eif1	eukaryotic translation initiation factor 1
1626	chr11	100375930	100376243	314	*	lsd1_new3_peak_1626	39	.	3.54571	3.97245	0.392316	264	Promoter (1-2kb)	11	100371059	100374125	3067	2	16480	ENSMUST00000151476.1	-1805	ENSMUSG00000001552	Jup	junction plakoglobin
1627	chr11	100389807	100390279	473	*	lsd1_new3_peak_1627	56	.	4.54251	5.67891	1.56042	321	Intron (ENSMUST00000001592.14/16480, intron 1 of 13)	11	100383404	100386770	3367	2	16480	ENSMUST00000123903.1	-3037	ENSMUSG00000001552	Jup	junction plakoglobin
1628	chr11	100397360	100397611	252	*	lsd1_new3_peak_1628	77	.	4.44984	7.73888	3.22486	169	Promoter (<=1kb)	11	100370619	100397749	27131	2	16480	ENSMUST00000001592.14	138	ENSMUSG00000001552	Jup	junction plakoglobin
1629	chr11	100415133	100415367	235	*	lsd1_new3_peak_1629	49	.	4.25485	4.98931	1.02556	135	Promoter (<=1kb)	11	100408456	100414836	6381	2	66180	ENSMUST00000066489.12	-297	ENSMUSG00000006931	P3h4	prolyl 3-hydroxylase family member 4 (non-enzymatic)
1630	chr11	100564033	100564306	274	*	lsd1_new3_peak_1630	27	.	2.98751	2.78804	0	86	Intron (ENSMUST00000092684.11/74407, intron 9 of 11)	11	100574904	100581728	6825	1	12799	ENSMUST00000103120.4	-10598	ENSMUSG00000006782	Cnp	2',3'-cyclic nucleotide 3' phosphodiesterase
1631	chr11	100576362	100576584	223	*	lsd1_new3_peak_1631	29	.	3.23498	2.94757	0	26	Promoter (<=1kb)	11	100575891	100591729	15839	1	12799	ENSMUST00000147403.1	471	ENSMUSG00000006782	Cnp	2',3'-cyclic nucleotide 3' phosphodiesterase
1632	chr11	101076618	101076817	200	*	lsd1_new3_peak_1632	20	.	2.64158	2.04192	0	166	Promoter (1-2kb)	11	101078411	101080527	2117	1	15485	ENSMUST00000019445.5	-1594	ENSMUSG00000019301	Hsd17b1	hydroxysteroid (17-beta) dehydrogenase 1
1633	chr11	101087097	101087296	200	*	lsd1_new3_peak_1633	39	.	3.54571	3.97245	0.392316	155	Promoter (<=1kb)	11	101087277	101092207	4931	1	21428	ENSMUST00000107302.7	0	ENSMUSG00000017801	Mlx	MAX-like protein X
1634	chr11	101624022	101624234	213	*	lsd1_new3_peak_1634	53	.	4.29473	5.31347	1.27847	172	Promoter (2-3kb)	11	101627195	101630900	3706	1	66599	ENSMUST00000152484.7	-2961	ENSMUSG00000010362	Rdm1	RAD52 motif 1
1635	chr11	101668649	101668867	219	*	lsd1_new3_peak_1635	32	.	3.31614	3.22608	0	160	Distal Intergenic	11	101665541	101667832	2292	1	80981	ENSMUST00000039388.2	3108	ENSMUSG00000034936	Arl4d	ADP-ribosylation factor-like 4D
1636	chr11	101673428	101673703	276	*	lsd1_new3_peak_1636	44	.	3.86805	4.43205	0.613111	107	Distal Intergenic	11	101665541	101667832	2292	1	80981	ENSMUST00000039388.2	7887	ENSMUSG00000034936	Arl4d	ADP-ribosylation factor-like 4D
1637	chr11	101696280	101696539	260	*	lsd1_new3_peak_1637	49	.	4.25485	4.98931	1.02556	99	Distal Intergenic	11	101665541	101667832	2292	1	80981	ENSMUST00000039388.2	30739	ENSMUSG00000034936	Arl4d	ADP-ribosylation factor-like 4D
1638	chr11	101947916	101948115	200	*	lsd1_new3_peak_1638	32	.	3.42986	3.21838	0	40	Distal Intergenic	11	101952421	101960573	8153	1	73887	ENSMUST00000123249.1	-4306	ENSMUSG00000071818	4930417O22Rik	RIKEN cDNA 4930417O22 gene
1639	chr11	102096910	102097173	264	*	lsd1_new3_peak_1639	24	.	2.76345	2.49469	0	171	Distal Intergenic	11	102099930	102101310	1381	2	19064	ENSMUST00000170554.8	4137	ENSMUSG00000017316	Ppy	pancreatic polypeptide
1640	chr11	102339812	102340039	228	*	lsd1_new3_peak_1640	43	.	3.46238	4.33257	0.550168	91	Distal Intergenic	11	102306486	102319742	13257	2	21429	ENSMUST00000173870.7	-20070	ENSMUSG00000020923	Ubtf	upstream binding transcription factor, RNA polymerase I
1641	chr11	102582457	102582793	337	*	lsd1_new3_peak_1641	53	.	4.29473	5.31347	1.27847	184	Promoter (2-3kb)	11	102576398	102579461	3064	2	100040792	ENSMUST00000107081.7	-2996	ENSMUSG00000078640	Gm11627	predicted gene 11627
1642	chr11	102603452	102603795	344	*	lsd1_new3_peak_1642	40	.	3.74802	4.02695	0.411629	195	Promoter (<=1kb)	11	102604396	102608058	3663	1	57265	ENSMUST00000057893.6	-601	ENSMUSG00000050288	Fzd2	frizzled class receptor 2
1643	chr11	102605076	102605375	300	*	lsd1_new3_peak_1643	53	.	4.29473	5.31347	1.27847	158	Promoter (<=1kb)	11	102604396	102608058	3663	1	57265	ENSMUST00000057893.6	680	ENSMUSG00000050288	Fzd2	frizzled class receptor 2
1644	chr11	102619339	102619664	326	*	lsd1_new3_peak_1644	32	.	3.31614	3.22608	0	157	Distal Intergenic	11	102621318	102624366	3049	2	77132	ENSMUST00000147541.1	4702	NA	2810433D01Rik	RIKEN cDNA 2810433D01 gene
1645	chr11	102665297	102666352	1056	*	lsd1_new3_peak_1645	58	.	4.08819	5.86499	1.7124	922	Promoter (<=1kb)	11	102665588	102682237	16650	1	268491	ENSMUST00000100378.3	0	ENSMUSG00000051455	Meioc	meiosis specific with coiled-coil domain
1646	chr11	102770577	102770776	200	*	lsd1_new3_peak_1646	24	.	2.84678	2.43654	0	66	Promoter (<=1kb)	11	102771482	102773661	2180	1	11488	ENSMUST00000126024.1	-706	ENSMUSG00000020926	Adam11	a disintegrin and metallopeptidase domain 11
1647	chr11	102774623	102774962	340	*	lsd1_new3_peak_1647	32	.	3.31614	3.22608	0	54	Promoter (<=1kb)	11	102774117	102776401	2285	1	11488	ENSMUST00000143269.1	506	ENSMUSG00000020926	Adam11	a disintegrin and metallopeptidase domain 11
1648	chr11	102819637	102819889	253	*	lsd1_new3_peak_1648	69	.	5.19356	6.95302	2.54364	133	Promoter (<=1kb)	11	102799579	102819700	20122	2	14615	ENSMUST00000092567.10	0	ENSMUSG00000034520	Gjc1	gap junction protein, gamma 1
1649	chr11	102880733	102881032	300	*	lsd1_new3_peak_1649	31	.	3.28331	3.18178	0	12	Promoter (<=1kb)	11	102838473	102880967	42495	2	20624	ENSMUST00000021306.13	0	ENSMUSG00000020929	Eftud2	elongation factor Tu GTP binding domain containing 2
1650	chr11	102946283	102946482	200	*	lsd1_new3_peak_1650	48	.	4.3017	4.82396	0.932941	110	Promoter (<=1kb)	11	102939264	102946688	7425	2	23829	ENSMUST00000057849.5	206	ENSMUSG00000045532	C1ql1	complement component 1, q subcomponent-like 1
1651	chr11	103176031	103176323	293	*	lsd1_new3_peak_1651	37	.	3.53785	3.73367	0.197764	152	Intron (ENSMUST00000042286.11/57778, intron 1 of 25)	11	103180747	103190368	9622	1	57778	ENSMUST00000126425.7	-4424	ENSMUSG00000055805	Fmnl1	formin-like 1
1652	chr11	103210963	103211261	299	*	lsd1_new3_peak_1652	31	.	3.38903	3.16067	0	176	Promoter (2-3kb)	11	103198947	103208558	9612	2	69441	ENSMUST00000107026.8	-2405	ENSMUSG00000020940	Efcab15	EF-hand calcium binding domain 15
1653	chr11	103347965	103348315	351	*	lsd1_new3_peak_1653	69	.	5.19356	6.95302	2.54364	170	Exon (ENSMUST00000124462.2/653030, exon 4 of 4)	11	103344753	103350124	5372	1	653030	ENSMUST00000124462.2	3212	ENSMUSG00000085887	Arhgap27os3	Rho GTPase activating protein 27, opposite strand 3
1654	chr11	103361370	103361610	241	*	lsd1_new3_peak_1654	38	.	3.60523	3.82731	0.279351	128	Promoter (<=1kb)	11	103331497	103360900	29404	2	544817	ENSMUST00000107024.7	-470	ENSMUSG00000034255	Arhgap27	Rho GTPase activating protein 27
1655	chr11	103795752	103795964	213	*	lsd1_new3_peak_1655	41	.	3.94778	4.11382	0.43893	43	Intron (ENSMUST00000000127.5/22415, intron 1 of 4)	11	103774150	103817957	43808	1	22415	ENSMUST00000000127.5	21602	ENSMUSG00000000125	Wnt3	wingless-type MMTV integration site family, member 3
1656	chr11	103900155	103900354	200	*	lsd1_new3_peak_1656	25	.	2.90488	2.51107	0	45	Intron (ENSMUST00000103075.10/18195, intron 8 of 20)	11	103910557	103926151	15595	2	18195	ENSMUST00000140394.2	25797	ENSMUSG00000034187	Nsf	N-ethylmaleimide sensitive fusion protein
1657	chr11	103984045	103984284	240	*	lsd1_new3_peak_1657	42	.	4.04407	4.25709	0.536223	92	3' UTR	11	103979589	103983627	4039	1	11841	ENSMUST00000154089.1	4456	ENSMUSG00000062421	Arf2	ADP-ribosylation factor 2
1658	chr11	104007454	104007655	202	*	lsd1_new3_peak_1658	59	.	4.72421	5.94877	1.74086	118	Distal Intergenic	11	103979589	103983627	4039	1	11841	ENSMUST00000154089.1	27865	ENSMUSG00000062421	Arf2	ADP-ribosylation factor 2
1659	chr11	104110071	104110270	200	*	lsd1_new3_peak_1659	33	.	3.49686	3.3143	0	93	Distal Intergenic	11	104132855	104175523	42669	1	12921	ENSMUST00000093925.4	-22585	ENSMUSG00000018634	Crhr1	corticotropin releasing hormone receptor 1
1660	chr11	104186619	104186818	200	*	lsd1_new3_peak_1660	33	.	3.49686	3.3143	0	63	Promoter (<=1kb)	11	104186327	104191163	4837	1	237958	ENSMUST00000059448.7	292	ENSMUSG00000049506	Sppl2c	signal peptide peptidase 2C
1661	chr11	104202785	104202984	200	*	lsd1_new3_peak_1661	31	.	3.38903	3.16067	0	11	Distal Intergenic	11	104186327	104191163	4837	1	237958	ENSMUST00000059448.7	16458	ENSMUSG00000049506	Sppl2c	signal peptide peptidase 2C
1662	chr11	104305608	104306061	454	*	lsd1_new3_peak_1662	40	.	3.7855	4.07966	0.411629	300	Intron (ENSMUST00000106992.9/17762, intron 4 of 9)	11	104318033	104328241	10209	1	17762	ENSMUST00000144836.1	-11972	ENSMUSG00000018411	Mapt	microtubule-associated protein tau
1663	chr11	104326684	104327081	398	*	lsd1_new3_peak_1663	44	.	3.86805	4.43205	0.613111	119	Intron (ENSMUST00000106992.9/17762, intron 9 of 9)	11	104321949	104328210	6262	1	17762	ENSMUST00000126820.1	4735	ENSMUSG00000018411	Mapt	microtubule-associated protein tau
1664	chr11	104492735	104493018	284	*	lsd1_new3_peak_1664	22	.	2.79697	2.24007	0	182	Distal Intergenic	11	104508347	104513276	4930	2	217232	ENSMUST00000127506.1	20258	ENSMUSG00000020687	Cdc27	cell division cycle 27
1665	chr11	104583154	104583415	262	*	lsd1_new3_peak_1665	40	.	3.7855	4.07966	0.411629	102	Promoter (1-2kb)	11	104582039	104586347	4309	1	17896	ENSMUST00000155271.1	1115	ENSMUSG00000061086	Myl4	myosin, light polypeptide 4
1666	chr11	104608294	104608559	266	*	lsd1_new3_peak_1666	28	.	3.01467	2.82384	0	109	Promoter (<=1kb)	11	104608000	104670476	62477	1	16416	ENSMUST00000021028.4	294	ENSMUSG00000020689	Itgb3	integrin beta 3
1667	chr11	104862271	104862527	257	*	lsd1_new3_peak_1667	43	.	4.07339	4.30126	0.536223	86	Intron (ENSMUST00000212287.1/70894, intron 64 of 187)	11	104685707	105117394	431688	1	70894	ENSMUST00000212287.1	176564	ENSMUSG00000020690	Efcab3	EF-hand calcium binding domain 3
1668	chr11	105181579	105181804	226	*	lsd1_new3_peak_1668	43	.	3.46238	4.33257	0.550168	109	Promoter (<=1kb)	11	105181793	105276459	94667	1	24086	ENSMUST00000092537.9	0	ENSMUSG00000020694	Tlk2	tousled-like kinase 2 (Arabidopsis)
1669	chr11	105218232	105218431	200	*	lsd1_new3_peak_1669	33	.	3.49686	3.3143	0	30	Intron (ENSMUST00000106939.8/24086, intron 6 of 21)	11	105208853	105247595	38743	1	24086	ENSMUST00000152404.2	9379	ENSMUSG00000020694	Tlk2	tousled-like kinase 2 (Arabidopsis)
1670	chr11	105292745	105293180	436	*	lsd1_new3_peak_1670	37	.	3726	3.79301	0.2481	397	Promoter (<=1kb)	11	105292668	105343871	51204	1	17534	ENSMUST00000021038.4	77	ENSMUSG00000020695	Mrc2	mannose receptor, C type 2
1671	chr11	105637369	105637730	362	*	lsd1_new3_peak_1671	43	.	4.07339	4.30126	0.536223	129	Intron (ENSMUST00000168598.7/77097, intron 2 of 4)	11	105625038	105715553	90516	1	77097	ENSMUST00000124367.1	12331	ENSMUSG00000053580	Tanc2	tetratricopeptide repeat, ankyrin repeat and coiled-coil containing 2
1672	chr11	105706716	105706915	200	*	lsd1_new3_peak_1672	49	.	4.25485	4.98931	1.02556	72	Intron (ENSMUST00000168598.7/77097, intron 3 of 4)	11	105673422	105776897	103476	1	77097	ENSMUST00000207807.1	33294	ENSMUSG00000053580	Tanc2	tetratricopeptide repeat, ankyrin repeat and coiled-coil containing 2
1673	chr11	105943104	105943397	294	*	lsd1_new3_peak_1673	32	.	3.31614	3.22608	0	134	Promoter (<=1kb)	11	105935084	105944139	9056	2	13056	ENSMUST00000184086.7	742	ENSMUSG00000019590	Cyb561	cytochrome b-561
1674	chr11	106018757	106018956	200	*	lsd1_new3_peak_1674	29	.	3.27216	2.99838	0	45	Exon (ENSMUST00000106903.7/192775, exon 6 of 14)	11	106013773	106017473	3701	1	192775	ENSMUST00000140695.1	4984	ENSMUSG00000001901	Kcnh6	potassium voltage-gated channel, subfamily H (eag-related), member 6
1675	chr11	106294455	106294731	277	*	lsd1_new3_peak_1675	41	.	3.99535	4.18426	0.494178	128	Distal Intergenic	11	106300271	106301865	1595	2	14599	ENSMUST00000103071.3	7134	ENSMUSG00000020713	Gh	growth hormone
1676	chr11	106296112	106296653	542	*	lsd1_new3_peak_1676	79	.	5.66292	7.99793	3.41898	252	Distal Intergenic	11	106300271	106301865	1595	2	14599	ENSMUST00000103071.3	5212	ENSMUSG00000020713	Gh	growth hormone
1677	chr11	106433944	106434223	280	*	lsd1_new3_peak_1677	39	.	3.81165	3.91552	0.353076	112	Intron (ENSMUST00000001059.8/78943, intron 4 of 21)	11	106380688	106388075	7388	2	15896	ENSMUST00000141146.1	-45869	ENSMUSG00000001029	Icam2	intercellular adhesion molecule 2
1678	chr11	106507600	106507813	214	*	lsd1_new3_peak_1678	32	.	3.31614	3.22608	0	158	Intron (ENSMUST00000042780.13/21763, intron 10 of 11)	11	106500993	106501062	70	1	100216537	ENSMUST00000083192.1	6607	ENSMUSG00000065126	Snord104	small nucleolar RNA, C/D box 104
1679	chr11	106669436	106669672	237	*	lsd1_new3_peak_1679	32	.	3.15458	3.20599	0	178	Intron (ENSMUST00000103069.9/18613, intron 13 of 13)	11	106688783	106691347	2565	2	18613	ENSMUST00000135481.1	21675	ENSMUSG00000020717	Pecam1	platelet/endothelial cell adhesion molecule 1
1680	chr11	106724352	106724963	612	*	lsd1_new3_peak_1680	36	.	3.14947	3.62443	0.124901	420	Intron (ENSMUST00000068021.8/18613, intron 1 of 15)	11	106654218	106715394	61177	2	18613	ENSMUST00000106796.8	-8958	ENSMUSG00000020717	Pecam1	platelet/endothelial cell adhesion molecule 1
1681	chr11	106750904	106751103	200	*	lsd1_new3_peak_1681	41	.	3.94778	4.11382	0.43893	178	Promoter (<=1kb)	11	106751226	106768794	17569	1	380732	ENSMUST00000147326.8	-123	ENSMUSG00000040528	Milr1	mast cell immunoglobulin like receptor 1
1682	chr11	107151570	107151874	305	*	lsd1_new3_peak_1682	68	.	5.14214	6.87485	2.51339	139	Distal Intergenic	11	107157408	107167150	9743	1	105734734	ENSMUST00000129501.1	-5534	ENSMUSG00000087596	Gm11715	predicted gene 11715
1683	chr11	107255203	107255456	254	*	lsd1_new3_peak_1683	40	.	3.7855	4.07966	0.411629	87	Intron (ENSMUST00000040380.12/71795, intron 4 of 7)	11	107166663	107189381	22719	2	68979	ENSMUST00000106757.7	-65822	ENSMUSG00000018433	Nol11	nucleolar protein 11
1684	chr11	107352637	107352896	260	*	lsd1_new3_peak_1684	50	.	3.77528	5.08049	1.0942	122	Intron (ENSMUST00000103064.9/71795, intron 1 of 9)	11	107226257	107348130	121874	2	71795	ENSMUST00000134763.1	-4507	ENSMUSG00000040430	Pitpnc1	phosphatidylinositol transfer protein, cytoplasmic 1
1685	chr11	107382698	107383127	430	*	lsd1_new3_peak_1685	64	.	4.8538	6.43876	2.16247	67	Intron (ENSMUST00000103064.9/71795, intron 1 of 9)	11	107226257	107348130	121874	2	71795	ENSMUST00000134763.1	-34568	ENSMUSG00000040430	Pitpnc1	phosphatidylinositol transfer protein, cytoplasmic 1
[truncated: 8,055 more rows]
