# Supplementary material for: The scaffolding function of LSD1 controls DNA methylation in mouse ESCs
Source: Nat Commun. 2024 Sep 5;15:7758. doi: 10.1038/s41467-024-51966-7 (PMC11377572; doi:10.1038/s41467-024-51966-7)
Supplement: Supplementary file 7 — Supplementary Data 4 [file 41467_2024_51966_MOESM7_ESM.xlsx]

## Sheet: peaks_H3K4me1_in_LSD1wt_enriche
	seqnames	start	end	width	strand	V4	V5	V6	V7	V8	V9	V10	annotation	geneChr	geneStart	geneEnd	geneLength	geneStrand	geneId	transcriptId	distanceToTSS	ENSEMBL	SYMBOL	GENENAME
1	chr1	4688322	4688584	263	*	h3k4me1_WTnew4_peak_1	15	.	3.74588	4.45831	1.51038	233	Exon (ENSMUST00000182774.1/ENSMUST00000182774.1, exon 1 of 1)	1	4783572	4785692	2121	2	27395	ENSMUST00000132625.1	97108	ENSMUSG00000033845	Mrpl15	mitochondrial ribosomal protein L15
2	chr1	4969792	4969991	200	*	h3k4me1_WTnew4_peak_2	37	.	5.72377	8.12008	3.73445	141	Intron (ENSMUST00000002533.14/58175, intron 1 of 4)	1	4910402	5018735	108334	2	58175	ENSMUST00000119256.7	48744	ENSMUSG00000002459	Rgs20	regulator of G-protein signaling 20
3	chr1	7106820	7107090	271	*	h3k4me1_WTnew4_peak_3	15	.	3.74588	4.45831	1.51038	84	Intron (ENSMUST00000061280.16/319263, intron 1 of 5)	1	7089166	7172122	82957	1	319263	ENSMUST00000182823.1	17654	ENSMUSG00000051285	Pcmtd1	protein-L-isoaspartate (D-aspartate) O-methyltransferase domain containing 1
4	chr1	7112117	7112464	348	*	h3k4me1_WTnew4_peak_4	56	.	6.95663	10.9384	5.68661	150	Intron (ENSMUST00000061280.16/319263, intron 1 of 5)	1	7089166	7172122	82957	1	319263	ENSMUST00000182823.1	22951	ENSMUSG00000051285	Pcmtd1	protein-L-isoaspartate (D-aspartate) O-methyltransferase domain containing 1
5	chr1	8533564	8533763	200	*	h3k4me1_WTnew4_peak_5	33	.	5.53683	7.63761	3.39356	159	Intron (ENSMUST00000132064.7/71096, intron 14 of 19)	1	8363183	8470520	107338	2	71096	ENSMUST00000115484.8	-63044	ENSMUSG00000025909	Sntg1	syntrophin, gamma 1
6	chr1	12814580	12814787	208	*	h3k4me1_WTnew4_peak_6	47	.	6.55698	9.72959	4.78754	91	Intron (ENSMUST00000177608.7/240725, intron 7 of 21)	1	12836028	12840497	4470	1	240725	ENSMUST00000189447.1	-21241	ENSMUSG00000016918	Sulf1	sulfatase 1
7	chr1	14756598	14756872	275	*	h3k4me1_WTnew4_peak_7	26	.	4.81613	6448	2.66452	111	Promoter (<=1kb)	1	14753346	14755990	2645	2	17681	ENSMUST00000027062.6	-608	ENSMUSG00000025930	Msc	musculin
8	chr1	16654597	16654802	206	*	h3k4me1_WTnew4_peak_8	33	.	5.35125	7.51277	3.30072	123	Promoter (1-2kb)	1	16643472	16656625	13154	2	67923	ENSMUST00000186701.1	1823	ENSMUSG00000079658	Eloc	elongin C
9	chr1	20804551	20804992	442	*	h3k4me1_WTnew4_peak_9	20	.	4281	5.42815	2.06599	62	Promoter (<=1kb)	1	20803165	20804933	1769	2	17215	ENSMUST00000191061.1	0	ENSMUSG00000041859	Mcm3	minichromosome maintenance complex component 3
10	chr1	20906393	20906668	276	*	h3k4me1_WTnew4_peak_10	20	.	4281	5.42815	2.06599	77	Intron (ENSMUST00000189400.6/74229, intron 1 of 2)	1	20917840	20939055	21216	1	74229	ENSMUST00000068880.13	-11172	ENSMUSG00000025931	Paqr8	progestin and adipoQ receptor family member VIII
11	chr1	20934827	20935026	200	*	h3k4me1_WTnew4_peak_11	26	.	4.81613	6448	2.66452	39	Exon (ENSMUST00000189400.6/74229, exon 3 of 3)	1	20922259	20935756	13498	1	74229	ENSMUST00000187651.1	12568	ENSMUSG00000025931	Paqr8	progestin and adipoQ receptor family member VIII
12	chr1	21219281	21219787	507	*	h3k4me1_WTnew4_peak_12	43	.	6.28642	9.07856	4.34344	91	Promoter (<=1kb)	1	21218662	21230164	11503	1	75712	ENSMUST00000027064.7	619	ENSMUSG00000025933	Tmem14a	transmembrane protein 14A
13	chr1	21257208	21257696	489	*	h3k4me1_WTnew4_peak_13	33	.	5.35125	7.51277	3.30072	130	5' UTR	1	21240629	21264846	24218	1	14859	ENSMUST00000124990.2	16579	ENSMUSG00000025934	Gsta3	glutathione S-transferase, alpha 3
14	chr1	21990506	21990705	200	*	h3k4me1_WTnew4_peak_15	45	.	6.46945	9.40502	4.57283	17	Distal Intergenic	1	21398408	21961942	563535	2	226922	ENSMUST00000115300.7	-28564	ENSMUSG00000028033	Kcnq5	potassium voltage-gated channel, subfamily Q, member 5
15	chr1	33792906	33793114	209	*	h3k4me1_WTnew4_peak_16	26	.	4.81613	6448	2.66452	172	3' UTR	1	33786454	33800767	14314	2	98403	ENSMUST00000140163.1	7653	ENSMUSG00000042197	Zfp451	zinc finger protein 451
16	chr1	33838272	33838513	242	*	h3k4me1_WTnew4_peak_17	26	.	4.81613	6448	2.66452	156	Promoter (<=1kb)	1	33836124	33838680	2557	2	433287	ENSMUST00000117459.2	167	ENSMUSG00000081402	Gm15455	predicted gene 15455
17	chr1	33940140	33940339	200	*	h3k4me1_WTnew4_peak_18	33	.	5.30196	7.43358	3.30072	131	Intron (ENSMUST00000183034.4/13518, intron 2 of 102)	1	33908225	34307592	399368	1	13518	ENSMUST00000183034.4	31915	ENSMUSG00000026131	Dst	dystonin
18	chr1	33975097	33975413	317	*	h3k4me1_WTnew4_peak_19	19	.	4.17262	5.14185	1.95667	286	Intron (ENSMUST00000183034.4/13518, intron 3 of 102)	1	34005880	34174795	168916	1	13518	ENSMUST00000187486.6	-30467	ENSMUSG00000026131	Dst	dystonin
19	chr1	34017447	34017663	217	*	h3k4me1_WTnew4_peak_20	24	.	4.62501	5.98076	2.42643	40	Intron (ENSMUST00000183034.4/13518, intron 4 of 102)	1	34011825	34308661	296837	1	13518	ENSMUST00000097785.9	5622	ENSMUSG00000026131	Dst	dystonin
20	chr1	34050952	34051151	200	*	h3k4me1_WTnew4_peak_21	22	.	4.48972	5761	2.28223	68	Intron (ENSMUST00000183034.4/13518, intron 4 of 102)	1	34077227	34135157	57931	1	13518	ENSMUST00000239001.1	-26076	ENSMUSG00000026131	Dst	dystonin
21	chr1	34062659	34063048	390	*	h3k4me1_WTnew4_peak_22	25	.	4.60218	6.10912	2.5236	253	Intron (ENSMUST00000183034.4/13518, intron 4 of 102)	1	34077227	34135157	57931	1	13518	ENSMUST00000239001.1	-14179	ENSMUSG00000026131	Dst	dystonin
22	chr1	34155694	34155893	200	*	h3k4me1_WTnew4_peak_23	26	.	4.81613	6448	2.66452	132	Intron (ENSMUST00000183034.4/13518, intron 12 of 102)	1	34160330	34183904	23575	1	13518	ENSMUST00000183302.5	-4437	ENSMUSG00000026131	Dst	dystonin
23	chr1	34179456	34179722	267	*	h3k4me1_WTnew4_peak_24	39	.	5.88638	8.61832	3.99776	95	Exon (ENSMUST00000183302.5/13518, exon 23 of 24)	1	34160330	34308404	148075	1	13518	ENSMUST00000185269.6	19126	ENSMUSG00000026131	Dst	dystonin
24	chr1	34572895	34573146	252	*	h3k4me1_WTnew4_peak_25	15	.	3.74588	4.45831	1.51038	55	Distal Intergenic	1	34579657	34590944	11288	1	211383	ENSMUST00000052670.10	-6511	ENSMUSG00000045174	Amer3	APC membrane recruitment 3
25	chr1	34822797	34822996	200	*	h3k4me1_WTnew4_peak_26	22	.	4.44909	5.61045	2.20964	90	Intron (ENSMUST00000167518.7/214469, intron 4 of 7)	1	34817235	34842964	25730	2	214469	ENSMUST00000170092.7	19968	ENSMUSG00000037503	Fam168b	family with sequence similarity 168, member B
26	chr1	34833099	34833472	374	*	h3k4me1_WTnew4_peak_27	15	.	3.74588	4.45831	1.51038	350	Intron (ENSMUST00000167518.7/214469, intron 2 of 7)	1	34817235	34842964	25730	2	214469	ENSMUST00000170092.7	9492	ENSMUSG00000037503	Fam168b	family with sequence similarity 168, member B
27	chr1	34835236	34835474	239	*	h3k4me1_WTnew4_peak_28	51	.	6.84035	10219	5.15466	131	Intron (ENSMUST00000167518.7/214469, intron 2 of 7)	1	34817235	34842964	25730	2	214469	ENSMUST00000170092.7	7490	ENSMUSG00000037503	Fam168b	family with sequence similarity 168, member B
28	chr1	34835916	34836140	225	*	h3k4me1_WTnew4_peak_29	33	.	5.35125	7.51277	3.30072	68	Intron (ENSMUST00000167518.7/214469, intron 2 of 7)	1	34817235	34842964	25730	2	214469	ENSMUST00000170092.7	6824	ENSMUSG00000037503	Fam168b	family with sequence similarity 168, member B
29	chr1	35881995	35882497	503	*	h3k4me1_WTnew4_peak_30	33	.	5.47827	7.53727	3.30996	189	Distal Intergenic	1	36068400	36106446	38047	1	50785	ENSMUST00000088174.3	-185903	ENSMUSG00000045216	Hs6st1	heparan sulfate 6-O-sulfotransferase 1
30	chr1	35931491	35931690	200	*	h3k4me1_WTnew4_peak_31	15	.	3.74588	4.45831	1.51038	187	Distal Intergenic	1	36068400	36106446	38047	1	50785	ENSMUST00000088174.3	-136710	ENSMUSG00000045216	Hs6st1	heparan sulfate 6-O-sulfotransferase 1
31	chr1	36003611	36003810	200	*	h3k4me1_WTnew4_peak_32	15	.	3.74588	4.45831	1.51038	128	Intron (ENSMUST00000193725.1/ENSMUST00000193725.1, intron 2 of 2)	1	36068400	36106446	38047	1	50785	ENSMUST00000088174.3	-64590	ENSMUSG00000045216	Hs6st1	heparan sulfate 6-O-sulfotransferase 1
32	chr1	36054996	36055269	274	*	h3k4me1_WTnew4_peak_33	19	.	4.09083	5.13018	1.95152	130	Distal Intergenic	1	36068400	36106446	38047	1	50785	ENSMUST00000088174.3	-13131	ENSMUSG00000045216	Hs6st1	heparan sulfate 6-O-sulfotransferase 1
33	chr1	36063474	36063778	305	*	h3k4me1_WTnew4_peak_34	20	.	4.16483	5.24561	2.03501	122	Distal Intergenic	1	36068400	36106446	38047	1	50785	ENSMUST00000088174.3	-4622	ENSMUSG00000045216	Hs6st1	heparan sulfate 6-O-sulfotransferase 1
34	chr1	36064036	36064638	603	*	h3k4me1_WTnew4_peak_35	32	.	5.20604	7.28014	3.21543	163	Distal Intergenic	1	36068400	36106446	38047	1	50785	ENSMUST00000088174.3	-3762	ENSMUSG00000045216	Hs6st1	heparan sulfate 6-O-sulfotransferase 1
35	chr1	36072000	36072311	312	*	h3k4me1_WTnew4_peak_36	47	.	6.4215	9.76117	4.78754	140	Intron (ENSMUST00000088174.3/50785, intron 1 of 1)	1	36068400	36106446	38047	1	50785	ENSMUST00000088174.3	3600	ENSMUSG00000045216	Hs6st1	heparan sulfate 6-O-sulfotransferase 1
36	chr1	36075541	36075740	200	*	h3k4me1_WTnew4_peak_37	33	.	5.35125	7.51277	3.30072	48	Intron (ENSMUST00000088174.3/50785, intron 1 of 1)	1	36068400	36106446	38047	1	50785	ENSMUST00000088174.3	7141	ENSMUSG00000045216	Hs6st1	heparan sulfate 6-O-sulfotransferase 1
37	chr1	36079413	36079798	386	*	h3k4me1_WTnew4_peak_38	26	.	4.81613	6448	2.66452	160	Intron (ENSMUST00000088174.3/50785, intron 1 of 1)	1	36068400	36106446	38047	1	50785	ENSMUST00000088174.3	11013	ENSMUSG00000045216	Hs6st1	heparan sulfate 6-O-sulfotransferase 1
38	chr1	36085198	36085571	374	*	h3k4me1_WTnew4_peak_39	33	.	5.35125	7.51277	3.30072	78	Intron (ENSMUST00000088174.3/50785, intron 1 of 1)	1	36068400	36106446	38047	1	50785	ENSMUST00000088174.3	16798	ENSMUSG00000045216	Hs6st1	heparan sulfate 6-O-sulfotransferase 1
39	chr1	36087712	36088158	447	*	h3k4me1_WTnew4_peak_40	32	.	5.3648	7345	3.27158	295	Intron (ENSMUST00000088174.3/50785, intron 1 of 1)	1	36068400	36106446	38047	1	50785	ENSMUST00000088174.3	19312	ENSMUSG00000045216	Hs6st1	heparan sulfate 6-O-sulfotransferase 1
40	chr1	36090750	36090949	200	*	h3k4me1_WTnew4_peak_41	22	.	4.48972	5761	2.28223	80	Intron (ENSMUST00000088174.3/50785, intron 1 of 1)	1	36068400	36106446	38047	1	50785	ENSMUST00000088174.3	22350	ENSMUSG00000045216	Hs6st1	heparan sulfate 6-O-sulfotransferase 1
41	chr1	36095425	36095713	289	*	h3k4me1_WTnew4_peak_42	40	.	5.94162	8.70795	4.07241	125	Intron (ENSMUST00000088174.3/50785, intron 1 of 1)	1	36068400	36106446	38047	1	50785	ENSMUST00000088174.3	27025	ENSMUSG00000045216	Hs6st1	heparan sulfate 6-O-sulfotransferase 1
42	chr1	36105210	36105472	263	*	h3k4me1_WTnew4_peak_43	26	.	4.81862	6.30188	2.64488	70	3' UTR	1	36068400	36106446	38047	1	50785	ENSMUST00000088174.3	36810	ENSMUSG00000045216	Hs6st1	heparan sulfate 6-O-sulfotransferase 1
43	chr1	36274934	36275133	200	*	h3k4me1_WTnew4_peak_44	20	.	4.26088	5.28881	2.05843	40	Promoter (<=1kb)	1	36268861	36274679	5819	2	214854	ENSMUST00000188666.2	-255	ENSMUSG00000047180	Neurl3	neuralized E3 ubiquitin protein ligase 3
44	chr1	36314306	36314613	308	*	h3k4me1_WTnew4_peak_45	45	.	6.29615	9.29068	4.50375	175	Promoter (1-2kb)	1	36315992	36318136	2145	1	214855	ENSMUST00000147123.7	-1379	ENSMUSG00000037447	Arid5a	AT rich interactive domain 5A (MRF1-like)
45	chr1	36611795	36611994	200	*	h3k4me1_WTnew4_peak_46	35	.	5.38565	7.81604	3.51049	39	Intron (ENSMUST00000170295.7/381337, intron 6 of 14)	1	36564328	36600954	36627	2	381337	ENSMUST00000194839.5	-10841	ENSMUSG00000046337	Fam178b	family with sequence similarity 178, member B
46	chr1	36640045	36640370	326	*	h3k4me1_WTnew4_peak_47	26	.	4.81613	6448	2.66452	187	Intron (ENSMUST00000170295.7/381337, intron 4 of 14)	1	36564328	36600954	36627	2	381337	ENSMUST00000194839.5	-39091	ENSMUSG00000046337	Fam178b	family with sequence similarity 178, member B
47	chr1	36679789	36680012	224	*	h3k4me1_WTnew4_peak_48	42	.	6.11375	8.98914	4.26828	106	Intron (ENSMUST00000170295.7/381337, intron 1 of 14)	1	36562692	36683183	120492	2	381337	ENSMUST00000170295.7	3171	ENSMUSG00000046337	Fam178b	family with sequence similarity 178, member B
48	chr1	36707362	36707561	200	*	h3k4me1_WTnew4_peak_49	33	.	5.30196	7.43358	3.30072	102	Promoter (<=1kb)	1	36702482	36707167	4686	2	226977	ENSMUST00000160043.1	-195	ENSMUSG00000037351	Actr1b	ARP1 actin-related protein 1B, centractin beta
49	chr1	36844794	36845042	249	*	h3k4me1_WTnew4_peak_50	28	.	4.89604	6.78903	2.88809	121	Intron (ENSMUST00000027290.11/56030, intron 5 of 40)	1	36818660	36824781	6122	2	56030	ENSMUST00000186486.1	-20013	ENSMUSG00000026116	Tmem131	transmembrane protein 131
50	chr1	36848736	36848940	205	*	h3k4me1_WTnew4_peak_51	26	.	4.81613	6448	2.66452	40	Intron (ENSMUST00000027290.11/56030, intron 5 of 40)	1	36818660	36824781	6122	2	56030	ENSMUST00000186486.1	-23955	ENSMUSG00000026116	Tmem131	transmembrane protein 131
51	chr1	36899924	36900259	336	*	h3k4me1_WTnew4_peak_52	26	.	4.77176	6.37733	2.66452	188	Intron (ENSMUST00000027290.11/56030, intron 1 of 40)	1	36792191	36939527	147337	2	56030	ENSMUST00000027290.11	39268	ENSMUSG00000026116	Tmem131	transmembrane protein 131
52	chr1	36920685	36920994	310	*	h3k4me1_WTnew4_peak_54	26	.	4.81613	6448	2.66452	285	Intron (ENSMUST00000027290.11/56030, intron 1 of 40)	1	36792191	36939527	147337	2	56030	ENSMUST00000027290.11	18533	ENSMUSG00000026116	Tmem131	transmembrane protein 131
53	chr1	36921584	36921861	278	*	h3k4me1_WTnew4_peak_55	17	.	3.91684	4.86101	1.7584	14	Intron (ENSMUST00000027290.11/56030, intron 1 of 40)	1	36792191	36939527	147337	2	56030	ENSMUST00000027290.11	17666	ENSMUSG00000026116	Tmem131	transmembrane protein 131
54	chr1	36924670	36924869	200	*	h3k4me1_WTnew4_peak_56	26	.	4.72821	6.30816	2.64488	30	Exon (ENSMUST00000194249.1/ENSMUST00000194249.1, exon 1 of 1)	1	36792191	36939527	147337	2	56030	ENSMUST00000027290.11	14658	ENSMUSG00000026116	Tmem131	transmembrane protein 131
55	chr1	36984908	36985107	200	*	h3k4me1_WTnew4_peak_57	22	.	4.29679	5.6321	2.22139	87	Distal Intergenic	1	36841672	36943666	101995	2	56030	ENSMUST00000185964.2	-41242	ENSMUSG00000026116	Tmem131	transmembrane protein 131
56	chr1	36985265	36985629	365	*	h3k4me1_WTnew4_peak_58	21	.	4.22667	5.52338	2.14049	139	Distal Intergenic	1	37026596	37076996	50401	1	70853	ENSMUST00000117172.8	-40967	ENSMUSG00000050122	Vwa3b	von Willebrand factor A domain containing 3B
57	chr1	37075065	37075264	200	*	h3k4me1_WTnew4_peak_59	25	.	4.76871	6.21829	2.58127	46	Intron (ENSMUST00000117172.8/70853, intron 7 of 7)	1	37100531	37109073	8543	1	70853	ENSMUST00000194890.1	-25267	ENSMUSG00000050122	Vwa3b	von Willebrand factor A domain containing 3B
58	chr1	37324872	37325249	378	*	h3k4me1_WTnew4_peak_60	26	.	4.81613	6448	2.66452	301	Intron (ENSMUST00000146676.1/269180, intron 1 of 1)	1	37300308	37408733	108426	1	269180	ENSMUST00000136846.7	24564	ENSMUSG00000026113	Inpp4a	inositol polyphosphate-4-phosphatase, type I
59	chr1	37431831	37432309	479	*	h3k4me1_WTnew4_peak_61	33	.	5.35125	7.51277	3.30072	412	Promoter (<=1kb)	1	37431344	37437612	6269	1	67387	ENSMUST00000134184.1	487	ENSMUSG00000026111	Unc50	unc-50 homolog
60	chr1	37503744	37504036	293	*	h3k4me1_WTnew4_peak_62	31	.	5.30981	7.25279	3.19811	134	Intron (ENSMUST00000042161.14/269181, intron 1 of 14)	1	37462913	37496133	33221	2	269181	ENSMUST00000149791.7	-7611	ENSMUSG00000026110	Mgat4a	mannoside acetylglucosaminyltransferase 4, isoenzyme A
61	chr1	37564301	37564500	200	*	h3k4me1_WTnew4_peak_63	26	.	4.86958	6.38788	2.66452	31	Distal Intergenic	1	37439340	37541016	101677	2	269181	ENSMUST00000151952.7	-23285	ENSMUSG00000026110	Mgat4a	mannoside acetylglucosaminyltransferase 4, isoenzyme A
62	chr1	37888846	37889045	200	*	h3k4me1_WTnew4_peak_64	26	.	4.86958	6.38788	2.66452	96	Promoter (1-2kb)	1	37881929	37890276	8348	2	69028	ENSMUST00000138806.1	1231	ENSMUSG00000026088	Mitd1	MIT, microtubule interacting and transport, domain containing 1
63	chr1	38989187	38989426	240	*	h3k4me1_WTnew4_peak_65	37	.	5.78413	8.07097	3.7021	68	Promoter (1-2kb)	1	38987865	38995807	7943	1	68833	ENSMUST00000194552.1	1322	ENSMUSG00000026078	Pdcl3	phosducin-like 3
64	chr1	39477055	39477369	315	*	h3k4me1_WTnew4_peak_66	28	.	5.08467	6.75874	2.88809	116	Promoter (1-2kb)	1	39372296	39478661	106366	2	54610	ENSMUST00000192531.5	1292	ENSMUSG00000003134	Tbc1d8	TBC1 domain family, member 8
65	chr1	39568783	39569035	253	*	h3k4me1_WTnew4_peak_67	44	.	6.23415	9.18773	4.42319	142	Intron (ENSMUST00000062525.10/67702, intron 1 of 6)	1	39565093	39577303	12211	2	67702	ENSMUST00000195705.1	8268	ENSMUSG00000048234	Rnf149	ring finger protein 149
66	chr1	39947470	39947934	465	*	h3k4me1_WTnew4_peak_68	26	.	4.81613	6448	2.66452	390	Intron (ENSMUST00000163854.8/26921, intron 2 of 30)	1	39964155	39983144	18990	1	26921	ENSMUST00000193514.6	-16221	ENSMUSG00000026074	Map4k4	mitogen-activated protein kinase kinase kinase kinase 4
67	chr1	39962673	39962965	293	*	h3k4me1_WTnew4_peak_69	26	.	4.86958	6.38788	2.66452	131	Promoter (1-2kb)	1	39964155	39983144	18990	1	26921	ENSMUST00000193514.6	-1190	ENSMUSG00000026074	Map4k4	mitogen-activated protein kinase kinase kinase kinase 4
68	chr1	40665095	40665444	350	*	h3k4me1_WTnew4_peak_70	20	.	4281	5.42815	2.06599	168	Distal Intergenic	1	40680574	40769273	88700	1	226999	ENSMUST00000027231.12	-15130	ENSMUSG00000026062	Slc9a2	solute carrier family 9 (sodium/hydrogen exchanger), member 2
69	chr1	51480158	51480433	276	*	h3k4me1_WTnew4_peak_71	19	.	4.12985	5.07141	1.90301	83	Promoter (1-2kb)	1	51471129	51478425	7297	2	109019	ENSMUST00000188051.6	-1733	ENSMUSG00000026107	Nabp1	nucleic acid binding protein 1
70	chr1	51480782	51481004	223	*	h3k4me1_WTnew4_peak_72	13	.	3.53987	4.06255	1.33004	49	Promoter (2-3kb)	1	51471129	51478425	7297	2	109019	ENSMUST00000188051.6	-2357	ENSMUSG00000026107	Nabp1	nucleic acid binding protein 1
71	chr1	53750527	53750726	200	*	h3k4me1_WTnew4_peak_73	29	.	5.05093	6.82613	2.91547	134	Distal Intergenic	1	53761149	53785157	24009	2	98267	ENSMUST00000185920.1	34431	ENSMUSG00000026094	Stk17b	serine/threonine kinase 17b (apoptosis-inducing)
72	chr1	54606592	54606791	200	*	h3k4me1_WTnew4_peak_74	26	.	4.81613	6448	2.66452	134	Distal Intergenic	1	54524284	54557684	33401	2	241062	ENSMUST00000185817.1	-48908	ENSMUSG00000073678	Pgap1	post-GPI attachment to proteins 1
73	chr1	55127601	55127907	307	*	h3k4me1_WTnew4_peak_75	25	.	4.71983	6.13698	2.53064	170	Exon (ENSMUST00000160730.1/ENSMUST00000160730.1, exon 1 of 1)	1	55131231	55153938	22708	1	19070	ENSMUST00000159311.7	-3324	ENSMUSG00000025979	Mob4	MOB family member 4, phocein
74	chr1	58367639	58367838	200	*	h3k4me1_WTnew4_peak_76	47	.	6.48976	9.61552	4.73364	107	Intron (ENSMUST00000114366.2/213043, intron 34 of 35)	1	58392898	58407353	14456	1	66882	ENSMUST00000050552.14	-25060	ENSMUSG00000051223	Bzw1	basic leucine zipper and W2 domains 1
75	chr1	58419366	58419565	200	*	h3k4me1_WTnew4_peak_77	31	.	5.11354	7.13289	3.13234	161	Promoter (<=1kb)	1	58414590	58420398	5809	2	12747	ENSMUST00000186552.6	833	ENSMUSG00000026034	Clk1	CDC-like kinase 1
76	chr1	59472314	59472803	490	*	h3k4me1_WTnew4_peak_78	27	.	4.9748	6.56763	2.75055	324	Distal Intergenic	1	59482424	59486955	4532	1	14369	ENSMUST00000114246.3	-9621	ENSMUSG00000041075	Fzd7	frizzled class receptor 7
77	chr1	59706665	59706980	316	*	h3k4me1_WTnew4_peak_79	38	.	5.83992	8.31328	3.85568	154	Promoter (1-2kb)	1	59704790	59704873	84	1	100217421	ENSMUST00000158468.3	1875	NA	Snord11	small nucleolar RNA, C/D box 11
78	chr1	59729383	59729583	201	*	h3k4me1_WTnew4_peak_80	23	.	4.44425	5.86162	2.33543	149	Distal Intergenic	1	59704790	59704873	84	1	100217421	ENSMUST00000158468.3	24593	NA	Snord11	small nucleolar RNA, C/D box 11
79	chr1	62679476	62679818	343	*	h3k4me1_WTnew4_peak_81	31	.	5.30981	7.25279	3.19811	148	Distal Intergenic	1	62703285	62739932	36648	1	18187	ENSMUST00000126344.1	-23467	ENSMUSG00000025969	Nrp2	neuropilin 2
80	chr1	62742291	62742490	200	*	h3k4me1_WTnew4_peak_82	20	.	4281	5.42815	2.06599	48	Intron (ENSMUST00000075144.11/18187, intron 3 of 15)	1	62703702	62818695	114994	1	18187	ENSMUST00000114157.2	38589	ENSMUSG00000025969	Nrp2	neuropilin 2
81	chr1	62766893	62767092	200	*	h3k4me1_WTnew4_peak_83	32	.	5.20604	7.28014	3.21543	125	Intron (ENSMUST00000075144.11/18187, intron 10 of 15)	1	62703702	62818695	114994	1	18187	ENSMUST00000114157.2	63191	ENSMUSG00000025969	Nrp2	neuropilin 2
82	chr1	62768695	62768925	231	*	h3k4me1_WTnew4_peak_84	49	.	6.36486	9.97879	4.95717	101	Intron (ENSMUST00000075144.11/18187, intron 10 of 15)	1	62703702	62818695	114994	1	18187	ENSMUST00000114157.2	64993	ENSMUSG00000025969	Nrp2	neuropilin 2
83	chr1	62777451	62777653	203	*	h3k4me1_WTnew4_peak_85	28	.	4.89604	6.78903	2.88809	16	Intron (ENSMUST00000075144.11/18187, intron 12 of 15)	1	62703702	62818695	114994	1	18187	ENSMUST00000114157.2	73749	ENSMUSG00000025969	Nrp2	neuropilin 2
84	chr1	63085893	63086092	200	*	h3k4me1_WTnew4_peak_86	26	.	4.81613	6448	2.66452	41	Exon (ENSMUST00000133236.7/227195, exon 2 of 13)	1	62958418	63091929	133512	2	227195	ENSMUST00000133236.7	5837	ENSMUSG00000040865	Ino80d	INO80 complex subunit D
85	chr1	63088253	63088564	312	*	h3k4me1_WTnew4_peak_87	20	.	4281	5.42815	2.06599	157	Intron (ENSMUST00000133236.7/227195, intron 1 of 12)	1	62958418	63091929	133512	2	227195	ENSMUST00000133236.7	3365	ENSMUSG00000040865	Ino80d	INO80 complex subunit D
86	chr1	63090325	63090553	229	*	h3k4me1_WTnew4_peak_88	26	.	4.81613	6448	2.66452	110	Promoter (1-2kb)	1	62958418	63091929	133512	2	227195	ENSMUST00000133236.7	1376	ENSMUSG00000040865	Ino80d	INO80 complex subunit D
87	chr1	63668398	63668641	244	*	h3k4me1_WTnew4_peak_89	37	.	5.82251	8.13975	3.73664	123	Intron (ENSMUST00000090313.4/241073, intron 6 of 14)	1	63664220	63686910	22691	2	241073	ENSMUST00000126954.1	18269	ENSMUSG00000069085	Dytn	dystrotelin
88	chr1	63731928	63732127	200	*	h3k4me1_WTnew4_peak_90	32	.	5.3648	7345	3.27158	176	Promoter (1-2kb)	1	63730643	63752538	21896	1	75619	ENSMUST00000128621.7	1285	ENSMUSG00000025962	Fastkd2	FAST kinase domains 2
89	chr1	64060658	64060973	316	*	h3k4me1_WTnew4_peak_91	41	.	5.87525	8.88026	4.19065	163	Intron (ENSMUST00000114086.7/93691, intron 2 of 3)	1	64042438	64042501	64	2	102466760	ENSMUST00000184798.1	-18157	ENSMUSG00000098487	Mir6899	microRNA 6899
90	chr1	64227945	64228179	235	*	h3k4me1_WTnew4_peak_92	26	.	4.81862	6.30188	2.64488	165	Intron (ENSMUST00000190863.1/ENSMUST00000190863.1, intron 1 of 1)	1	64079103	64122282	43180	2	93691	ENSMUST00000135075.1	-105663	ENSMUSG00000025959	Klf7	Kruppel-like factor 7 (ubiquitous)
91	chr1	67037875	67038107	233	*	h3k4me1_WTnew4_peak_94	20	.	4281	5.42815	2.06599	50	Promoter (<=1kb)	1	67003375	67038834	35460	2	14768	ENSMUST00000119559.7	727	ENSMUSG00000026000	Lancl1	LanC (bacterial lantibiotic synthetase component C)-like 1
92	chr1	71100622	71100821	200	*	h3k4me1_WTnew4_peak_95	31	.	4.96343	7.14826	3.13393	53	Promoter (2-3kb)	1	71027498	71103146	75649	2	12021	ENSMUST00000027393.7	2325	ENSMUSG00000026196	Bard1	BRCA1 associated RING domain 1
93	chr1	71643392	71643598	207	*	h3k4me1_WTnew4_peak_96	51	.	6.66954	10168	5.11376	120	Promoter (2-3kb)	1	71629457	71641288	11832	2	14268	ENSMUST00000186613.1	-2104	ENSMUSG00000026193	Fn1	fibronectin 1
94	chr1	71646684	71646999	316	*	h3k4me1_WTnew4_peak_97	13	.	3.28774	4.07387	1.33004	310	Intron (ENSMUST00000188894.6/14268, intron 5 of 44)	1	71629457	71641288	11832	2	14268	ENSMUST00000186613.1	-5396	ENSMUSG00000026193	Fn1	fibronectin 1
95	chr1	72185145	72185344	200	*	h3k4me1_WTnew4_peak_98	25	.	4.71983	6.13698	2.53064	134	Intron (ENSMUST00000048860.8/381269, intron 2 of 4)	1	72159442	72212307	52866	2	381269	ENSMUST00000048860.8	26963	ENSMUSG00000039395	Mreg	melanoregulin
96	chr1	72198521	72198720	200	*	h3k4me1_WTnew4_peak_99	26	.	4.38365	6.49438	2.69341	42	Intron (ENSMUST00000048860.8/381269, intron 1 of 4)	1	72159442	72212307	52866	2	381269	ENSMUST00000048860.8	13587	ENSMUSG00000039395	Mreg	melanoregulin
97	chr1	72212938	72213178	241	*	h3k4me1_WTnew4_peak_100	26	.	4.81613	6448	2.66452	52	Promoter (<=1kb)	1	72159442	72212307	52866	2	381269	ENSMUST00000048860.8	-631	ENSMUSG00000039395	Mreg	melanoregulin
98	chr1	72230045	72230265	221	*	h3k4me1_WTnew4_peak_101	31	.	5.11354	7.13289	3.13234	161	Distal Intergenic	1	72159442	72212307	52866	2	381269	ENSMUST00000048860.8	-17738	ENSMUSG00000039395	Mreg	melanoregulin
99	chr1	72242317	72242518	202	*	h3k4me1_WTnew4_peak_102	20	.	4281	5.42815	2.06599	48	Distal Intergenic	1	72159442	72212307	52866	2	381269	ENSMUST00000048860.8	-30010	ENSMUSG00000039395	Mreg	melanoregulin
100	chr1	72258645	72258925	281	*	h3k4me1_WTnew4_peak_103	24	.	4.62501	5.98076	2.42643	186	Distal Intergenic	1	72259167	72284259	25093	2	111175	ENSMUST00000134840.7	25334	ENSMUSG00000026189	Pecr	peroxisomal trans-2-enoyl-CoA reductase
101	chr1	72311113	72311351	239	*	h3k4me1_WTnew4_peak_104	35	.	5.38565	7.81604	3.51049	54	Intron (ENSMUST00000027379.9/22596, intron 2 of 20)	1	72307427	72394952	87526	1	22596	ENSMUST00000027379.9	3686	ENSMUSG00000026187	Xrcc5	X-ray repair complementing defective repair in Chinese hamster cells 5
102	chr1	72311601	72311861	261	*	h3k4me1_WTnew4_peak_105	31	.	5.11354	7.13289	3.13234	133	Intron (ENSMUST00000027379.9/22596, intron 2 of 20)	1	72307427	72394952	87526	1	22596	ENSMUST00000027379.9	4174	ENSMUSG00000026187	Xrcc5	X-ray repair complementing defective repair in Chinese hamster cells 5
103	chr1	72314074	72314273	200	*	h3k4me1_WTnew4_peak_106	25	.	4.68544	6.24044	2.59356	112	Exon (ENSMUST00000027379.9/22596, exon 4 of 21)	1	72307427	72394952	87526	1	22596	ENSMUST00000027379.9	6647	ENSMUSG00000026187	Xrcc5	X-ray repair complementing defective repair in Chinese hamster cells 5
104	chr1	72364329	72364677	349	*	h3k4me1_WTnew4_peak_107	29	.	5.14145	6.85899	2.93836	78	Intron (ENSMUST00000027379.9/22596, intron 16 of 20)	1	72307427	72394952	87526	1	22596	ENSMUST00000027379.9	56902	ENSMUSG00000026187	Xrcc5	X-ray repair complementing defective repair in Chinese hamster cells 5
105	chr1	72414796	72415119	324	*	h3k4me1_WTnew4_peak_108	31	.	5.30981	7.25279	3.19811	194	Distal Intergenic	1	72307427	72394952	87526	1	22596	ENSMUST00000027379.9	107369	ENSMUSG00000026187	Xrcc5	X-ray repair complementing defective repair in Chinese hamster cells 5
106	chr1	73929906	73930211	306	*	h3k4me1_WTnew4_peak_110	17	.	3.65305	4.84176	1.7584	169	Promoter (<=1kb)	1	73925630	73930505	4876	2	21961	ENSMUST00000185529.1	294	ENSMUSG00000055322	Tns1	tensin 1
107	chr1	73932622	73933034	413	*	h3k4me1_WTnew4_peak_111	20	.	4281	5.42815	2.06599	355	Promoter (1-2kb)	1	73925417	73930811	5395	2	21961	ENSMUST00000185264.6	-1811	ENSMUSG00000055322	Tns1	tensin 1
108	chr1	73946779	73947288	510	*	h3k4me1_WTnew4_peak_112	33	.	5.35125	7.51277	3.30072	334	Intron (ENSMUST00000169786.7/21961, intron 19 of 34)	1	73925130	73941014	15885	2	21961	ENSMUST00000189228.1	-5765	ENSMUSG00000055322	Tns1	tensin 1
109	chr1	73962321	73962532	212	*	h3k4me1_WTnew4_peak_114	50	.	6.76724	10.0913	5.05025	42	Promoter (<=1kb)	1	73953373	73963043	9671	2	21961	ENSMUST00000191367.1	511	ENSMUSG00000055322	Tns1	tensin 1
110	chr1	74026552	74026751	200	*	h3k4me1_WTnew4_peak_115	17	.	3.91684	4.86101	1.7584	149	Intron (ENSMUST00000169786.7/21961, intron 3 of 34)	1	73990374	74016422	26049	2	21961	ENSMUST00000186381.6	-10130	ENSMUSG00000055322	Tns1	tensin 1
111	chr1	74090330	74090841	512	*	h3k4me1_WTnew4_peak_116	13	.	3.28774	4.07387	1.33004	339	Promoter (<=1kb)	1	73910232	74091351	181120	2	21961	ENSMUST00000187584.6	510	ENSMUSG00000055322	Tns1	tensin 1
112	chr1	74095560	74095872	313	*	h3k4me1_WTnew4_peak_117	26	.	4.81613	6448	2.66452	190	Promoter (<=1kb)	1	73995288	74096825	101538	2	21961	ENSMUST00000191204.6	953	ENSMUSG00000055322	Tns1	tensin 1
113	chr1	74106201	74106400	200	*	h3k4me1_WTnew4_peak_118	34	.	5.45265	7.67643	3.42364	64	Intron (ENSMUST00000169786.7/21961, intron 1 of 34)	1	73997055	74096868	99814	2	21961	ENSMUST00000188208.1	-9333	ENSMUSG00000055322	Tns1	tensin 1
114	chr1	74300926	74301125	200	*	h3k4me1_WTnew4_peak_119	34	.	5.1714	7.75898	3.4878	33	Promoter (2-3kb)	1	74293927	74304120	10194	2	69660	ENSMUST00000141560.1	2995	ENSMUSG00000006301	Tmbim1	transmembrane BAX inhibitor motif containing 1
115	chr1	74396639	74397106	468	*	h3k4me1_WTnew4_peak_120	31	.	4.96343	7.14826	3.13393	115	Promoter (2-3kb)	1	74394310	74394394	85	1	387219	ENSMUST00000083534.1	2329	ENSMUSG00000065468	Mir26b	microRNA 26b
116	chr1	74419194	74419450	257	*	h3k4me1_WTnew4_peak_121	25	.	4.71983	6.13698	2.53064	180	Promoter (<=1kb)	1	74419053	74423018	3966	1	22349	ENSMUST00000159749.1	141	ENSMUSG00000026175	Vil1	villin 1
117	chr1	74781979	74782354	376	*	h3k4me1_WTnew4_peak_122	33	.	5.30196	7.43358	3.30072	223	Promoter (<=1kb)	1	74782439	74784602	2164	1	22420	ENSMUST00000189544.1	-85	ENSMUSG00000033227	Wnt6	wingless-type MMTV integration site family, member 6
118	chr1	74800322	74800521	200	*	h3k4me1_WTnew4_peak_123	20	.	4281	5.42815	2.06599	87	Intron (ENSMUST00000006718.14/22409, intron 2 of 3)	1	74793363	74803495	10133	1	22409	ENSMUST00000187238.1	6959	ENSMUSG00000026167	Wnt10a	wingless-type MMTV integration site family, member 10A
119	chr1	74800779	74801047	269	*	h3k4me1_WTnew4_peak_124	26	.	4.86958	6.38788	2.66452	150	Exon (ENSMUST00000006718.14/22409, exon 3 of 4)	1	74793363	74803495	10133	1	22409	ENSMUST00000187238.1	7416	ENSMUSG00000026167	Wnt10a	wingless-type MMTV integration site family, member 10A
120	chr1	75125532	75125866	335	*	h3k4me1_WTnew4_peak_126	31	.	5.30981	7.25279	3.19811	251	3' UTR	1	75131713	75133546	1834	2	22626	ENSMUST00000188080.1	7680	ENSMUSG00000026205	Slc23a3	solute carrier family 23 (nucleobase transporters), member 3
121	chr1	75180881	75181200	320	*	h3k4me1_WTnew4_peak_127	22	.	4.01835	5.64969	2.22853	155	Promoter (<=1kb)	1	75171717	75180392	8676	2	74104	ENSMUST00000027396.14	-489	ENSMUSG00000026198	Abcb6	ATP-binding cassette, sub-family B (MDR/TAP), member 6
122	chr1	75212892	75213118	227	*	h3k4me1_WTnew4_peak_128	26	.	4.38365	6.49438	2.69341	96	Promoter (<=1kb)	1	75213061	75214031	971	1	20872	ENSMUST00000156012.1	0	ENSMUSG00000026201	Stk16	serine/threonine kinase 16
123	chr1	75315414	75315613	200	*	h3k4me1_WTnew4_peak_129	15	.	3.67749	4.35211	1.51038	178	Promoter (1-2kb)	1	75314364	75316803	2440	2	13437	ENSMUST00000189551.6	1190	ENSMUSG00000026209	Dnpep	aspartyl aminopeptidase
124	chr1	75441460	75441845	386	*	h3k4me1_WTnew4_peak_130	39	.	5.88638	8.61832	3.99776	161	Promoter (<=1kb)	1	75441620	75442932	1313	1	69080	ENSMUST00000132291.7	0	ENSMUSG00000033021	Gmppa	GDP-mannose pyrophosphorylase A
125	chr1	75442163	75442626	464	*	h3k4me1_WTnew4_peak_131	37	.	5.72377	8.12008	3.73445	77	Promoter (<=1kb)	1	75442166	75443173	1008	1	69080	ENSMUST00000135453.1	0	ENSMUSG00000033021	Gmppa	GDP-mannose pyrophosphorylase A
126	chr1	75446651	75446850	200	*	h3k4me1_WTnew4_peak_132	20	.	4.24157	5.36599	2.06599	158	Distal Intergenic	1	75450436	75474340	23905	1	241118	ENSMUST00000113577.7	-3586	ENSMUSG00000033007	Asic4	acid-sensing (proton-gated) ion channel family member 4
127	chr1	75447004	75447206	203	*	h3k4me1_WTnew4_peak_133	28	.	4.89604	6.78903	2.88809	99	Distal Intergenic	1	75450436	75474340	23905	1	241118	ENSMUST00000113577.7	-3230	ENSMUSG00000033007	Asic4	acid-sensing (proton-gated) ion channel family member 4
128	chr1	75486241	75486450	210	*	h3k4me1_WTnew4_peak_134	22	.	4.01835	5.64969	2.22853	198	Promoter (<=1kb)	1	75479310	75487233	7924	2	98733	ENSMUST00000156499.1	783	ENSMUSG00000026211	Obsl1	obscurin-like 1
129	chr1	75508589	75508834	246	*	h3k4me1_WTnew4_peak_135	29	.	4.98078	6.92265	2.9689	87	Promoter (1-2kb)	1	75507077	75510366	3290	1	16322	ENSMUST00000037330.4	1512	ENSMUSG00000032968	Inha	inhibin alpha
130	chr1	75512939	75513343	405	*	h3k4me1_WTnew4_peak_136	24	.	4.52184	5.98296	2.42643	157	Distal Intergenic	1	75507077	75510366	3290	1	16322	ENSMUST00000037330.4	5862	ENSMUSG00000032968	Inha	inhibin alpha
131	chr1	75547206	75547523	318	*	h3k4me1_WTnew4_peak_137	47	.	6.36235	9.6649	4.76814	144	Promoter (<=1kb)	1	75546656	75547534	879	1	20536	ENSMUST00000189794.1	550	ENSMUSG00000006576	Slc4a3	solute carrier family 4 (anion exchanger), member 3
132	chr1	75601113	75601544	432	*	h3k4me1_WTnew4_peak_138	22	.	4.01835	5.64969	2.22853	346	Distal Intergenic	1	75551709	75553732	2024	1	20536	ENSMUST00000132110.1	49404	ENSMUSG00000006576	Slc4a3	solute carrier family 4 (anion exchanger), member 3
133	chr1	75705036	75705249	214	*	h3k4me1_WTnew4_peak_139	28	.	5.08467	6.75874	2.88809	140	Distal Intergenic	1	75551709	75553732	2024	1	20536	ENSMUST00000132110.1	153327	ENSMUSG00000006576	Slc4a3	solute carrier family 4 (anion exchanger), member 3
134	chr1	77422199	77422776	578	*	h3k4me1_WTnew4_peak_140	13	.	3.28774	4.07387	1.33004	0	Intron (ENSMUST00000027451.12/13838, intron 5 of 17)	1	77373613	77377607	3995	2	13838	ENSMUST00000187346.1	-44592	ENSMUSG00000026235	Epha4	Eph receptor A4
135	chr1	77470271	77470470	200	*	h3k4me1_WTnew4_peak_141	35	.	5.38565	7.81604	3.51049	135	Intron (ENSMUST00000027451.12/13838, intron 3 of 17)	1	77496653	77496768	116	2	102465180	ENSMUST00000184495.1	26298	ENSMUSG00000099141	Mir6352	microRNA 6352
136	chr1	82320957	82321156	200	*	h3k4me1_WTnew4_peak_142	30	.	5.15139	6.99034	3.01788	145	Intron (ENSMUST00000027322.13/76867, intron 1 of 6)	1	82316452	82445366	128915	1	76867	ENSMUST00000027322.13	4505	ENSMUSG00000026142	Rhbdd1	rhomboid domain containing 1
137	chr1	82659554	82659753	200	*	h3k4me1_WTnew4_peak_143	39	.	5.88638	8.61832	3.99776	168	Intron (ENSMUST00000113457.8/12828, intron 13 of 51)	1	82715304	82718884	3581	1	12828	ENSMUST00000125563.7	-55551	ENSMUSG00000079465	Col4a3	collagen, type IV, alpha 3
138	chr1	82842222	82842464	243	*	h3k4me1_WTnew4_peak_144	44	.	6.23415	9.18773	4.42319	47	Promoter (2-3kb)	1	82840073	82880122	40050	1	15463	ENSMUST00000186043.1	2149	ENSMUSG00000026159	Agfg1	ArfGAP with FG repeats 1
139	chr1	82855476	82855675	200	*	h3k4me1_WTnew4_peak_145	19	.	4.05481	5.07421	1.90301	23	Intron (ENSMUST00000189220.6/15463, intron 1 of 12)	1	82840073	82880122	40050	1	15463	ENSMUST00000186043.1	15403	ENSMUSG00000026159	Agfg1	ArfGAP with FG repeats 1
140	chr1	86421375	86421765	391	*	h3k4me1_WTnew4_peak_146	33	.	5.35125	7.51277	3.30072	211	Intron (ENSMUST00000212541.1/14767, intron 1 of 3)	1	86386303	86426228	39926	2	14767	ENSMUST00000212541.1	4463	ENSMUSG00000026237	Nmur1	neuromedin U receptor 1
141	chr1	86437987	86438266	280	*	h3k4me1_WTnew4_peak_147	30	.	4.68074	6.97451	3.01665	195	Distal Intergenic	1	86426329	86428052	1724	1	71863	ENSMUST00000046004.5	11658	ENSMUSG00000036574	Tex44	testis expressed 44
142	chr1	86492537	86493066	530	*	h3k4me1_WTnew4_peak_148	38	.	5.11426	8.28321	3.83842	190	Distal Intergenic	1	86526726	86530712	3987	1	19231	ENSMUST00000045897.14	-33660	ENSMUSG00000026238	Ptma	prothymosin alpha
143	chr1	86549743	86549942	200	*	h3k4me1_WTnew4_peak_149	26	.	4.81613	6448	2.66452	114	Intron (ENSMUST00000027444.14/18582, intron 1 of 4)	1	86526807	86530209	3403	1	19231	ENSMUST00000188533.1	22936	ENSMUSG00000026238	Ptma	prothymosin alpha
144	chr1	86653467	86653872	406	*	h3k4me1_WTnew4_peak_150	39	.	5.88638	8.61832	3.99776	241	Distal Intergenic	1	86666291	86670571	4281	2	18159	ENSMUST00000027449.5	16699	ENSMUSG00000026241	Nppc	natriuretic peptide type C
145	chr1	86703126	86703586	461	*	h3k4me1_WTnew4_peak_151	17	.	3.65305	4.84176	1.7584	16	Promoter (<=1kb)	1	86703808	86748331	44524	1	208718	ENSMUST00000188121.6	-222	ENSMUSG00000053333	Dis3l2	DIS3 like 3'-5' exoribonuclease 2
146	chr1	87185402	87186161	760	*	h3k4me1_WTnew4_peak_152	44	.	6.35584	9.20139	4.43295	143	Promoter (2-3kb)	1	87183313	87188405	5093	1	69453	ENSMUST00000044533.8	2089	ENSMUSG00000036480	Prss56	protease, serine 56
147	chr1	87227126	87227562	437	*	h3k4me1_WTnew4_peak_153	28	.	4.89604	6.78903	2.88809	284	Intron (ENSMUST00000113233.7/26987, intron 6 of 6)	1	87214286	87228064	13779	1	26987	ENSMUST00000113231.3	12840	ENSMUSG00000026254	Eif4e2	eukaryotic translation initiation factor 4E member 2
148	chr1	87232574	87232981	408	*	h3k4me1_WTnew4_peak_154	35	.	5.43186	7.88946	3.56491	363	3' UTR	1	87214286	87228064	13779	1	26987	ENSMUST00000113231.3	18288	ENSMUSG00000026254	Eif4e2	eukaryotic translation initiation factor 4E member 2
149	chr1	87309495	87309735	241	*	h3k4me1_WTnew4_peak_155	30	.	5.06851	7.06144	3.0786	114	Promoter (<=1kb)	1	87309226	87309742	517	1	98363	ENSMUST00000150831.1	269	ENSMUSG00000026255	Efhd1	EF hand domain containing 1
150	chr1	88454812	88455114	303	*	h3k4me1_WTnew4_peak_156	33	.	5.35125	7.51277	3.30072	136	Intron (ENSMUST00000190783.1/ENSMUST00000190783.1, intron 1 of 2)	1	88407406	88426432	19027	1	75396	ENSMUST00000189225.1	47406	ENSMUSG00000026295	Spp2	secreted phosphoprotein 2
151	chr1	88669824	88670112	289	*	h3k4me1_WTnew4_peak_157	17	.	3.91684	4.86101	1.7584	166	Distal Intergenic	1	88698225	88702221	3997	2	320982	ENSMUST00000159814.1	32109	ENSMUSG00000049866	Arl4c	ADP-ribosylation factor-like 4C
152	chr1	88700034	88700476	443	*	h3k4me1_WTnew4_peak_158	42	.	6.2185	8.9595	4.25044	257	Promoter (1-2kb)	1	88698225	88702221	3997	2	320982	ENSMUST00000159814.1	1745	ENSMUSG00000049866	Arl4c	ADP-ribosylation factor-like 4C
153	chr1	89073183	89073416	234	*	h3k4me1_WTnew4_peak_159	32	.	5.25356	7.35606	3.27197	171	Promoter (2-3kb)	1	89070453	89112860	42408	1	98402	ENSMUST00000123745.1	2730	ENSMUSG00000036206	Sh3bp4	SH3-domain binding protein 4
154	chr1	89085997	89086330	334	*	h3k4me1_WTnew4_peak_160	19	.	4.12985	5.07141	1.90301	91	Intron (ENSMUST00000066279.10/98402, intron 1 of 5)	1	89070453	89112860	42408	1	98402	ENSMUST00000123745.1	15544	ENSMUSG00000036206	Sh3bp4	SH3-domain binding protein 4
155	chr1	89123300	89123556	257	*	h3k4me1_WTnew4_peak_161	33	.	5.42094	7.43978	3.30072	110	Intron (ENSMUST00000066279.10/98402, intron 2 of 5)	1	89070453	89112860	42408	1	98402	ENSMUST00000123745.1	52847	ENSMUSG00000036206	Sh3bp4	SH3-domain binding protein 4
156	chr1	89141726	89141951	226	*	h3k4me1_WTnew4_peak_162	22	.	4.01835	5.64969	2.22853	169	Intron (ENSMUST00000066279.10/98402, intron 3 of 5)	1	89070453	89112860	42408	1	98402	ENSMUST00000123745.1	71273	ENSMUSG00000036206	Sh3bp4	SH3-domain binding protein 4
157	chr1	89574253	89574466	214	*	h3k4me1_WTnew4_peak_163	39	.	5.96089	8.51683	3.99776	96	Intron (ENSMUST00000027521.14/347722, intron 1 of 17)	1	89580236	89895277	315042	1	347722	ENSMUST00000074945.7	-5770	ENSMUSG00000055013	Agap1	ArfGAP with GTPase domain, ankyrin repeat and PH domain 1
158	chr1	89595043	89595288	246	*	h3k4me1_WTnew4_peak_164	32	.	5.3648	7345	3.27158	57	Intron (ENSMUST00000027521.14/347722, intron 1 of 17)	1	89580236	89895277	315042	1	347722	ENSMUST00000074945.7	14807	ENSMUSG00000055013	Agap1	ArfGAP with GTPase domain, ankyrin repeat and PH domain 1
159	chr1	89866432	89866731	300	*	h3k4me1_WTnew4_peak_165	20	.	4.16483	5.24561	2.03501	109	Intron (ENSMUST00000027521.14/347722, intron 16 of 17)	1	89927956	89931179	3224	2	14472	ENSMUST00000036954.8	64448	ENSMUSG00000034486	Gbx2	gastrulation brain homeobox 2
160	chr1	89871556	89871806	251	*	h3k4me1_WTnew4_peak_167	35	.	5.0708	7.89841	3.57151	102	Intron (ENSMUST00000027521.14/347722, intron 16 of 17)	1	89927956	89931179	3224	2	14472	ENSMUST00000036954.8	59373	ENSMUSG00000034486	Gbx2	gastrulation brain homeobox 2
161	chr1	89884314	89884621	308	*	h3k4me1_WTnew4_peak_168	19	.	4.05481	5.07421	1.90301	259	Intron (ENSMUST00000027521.14/347722, intron 16 of 17)	1	89927956	89931179	3224	2	14472	ENSMUST00000036954.8	46558	ENSMUSG00000034486	Gbx2	gastrulation brain homeobox 2
162	chr1	89891450	89891649	200	*	h3k4me1_WTnew4_peak_169	26	.	4.81613	6448	2.66452	168	3' UTR	1	89927956	89931179	3224	2	14472	ENSMUST00000036954.8	39530	ENSMUSG00000034486	Gbx2	gastrulation brain homeobox 2
163	chr1	89895366	89895730	365	*	h3k4me1_WTnew4_peak_170	26	.	4.81613	6448	2.66452	110	3' UTR	1	89927956	89931179	3224	2	14472	ENSMUST00000036954.8	35449	ENSMUSG00000034486	Gbx2	gastrulation brain homeobox 2
164	chr1	89924818	89925088	271	*	h3k4me1_WTnew4_peak_171	17	.	3.82132	4.89795	1.78639	123	Distal Intergenic	1	89927956	89931179	3224	2	14472	ENSMUST00000036954.8	6091	ENSMUSG00000034486	Gbx2	gastrulation brain homeobox 2
165	chr1	90282959	90283158	200	*	h3k4me1_WTnew4_peak_172	26	.	4.81613	6448	2.66452	55	Exon (ENSMUST00000188640.1/ENSMUST00000188640.1, exon 2 of 2)	1	90204006	90213833	9828	1	12778	ENSMUST00000159654.1	78953	ENSMUSG00000044337	Ackr3	atypical chemokine receptor 3
166	chr1	90425430	90425629	200	*	h3k4me1_WTnew4_peak_173	20	.	4.26088	5.28881	2.05843	35	Distal Intergenic	1	90602981	90613341	10361	1	108679	ENSMUST00000036153.11	-177352	ENSMUSG00000034432	Cops8	COP9 signalosome subunit 8
167	chr1	90531999	90532279	281	*	h3k4me1_WTnew4_peak_174	14	.	3.65218	4.24654	1.46396	177	Distal Intergenic	1	90602981	90613341	10361	1	108679	ENSMUST00000036153.11	-70702	ENSMUSG00000034432	Cops8	COP9 signalosome subunit 8
168	chr1	91342099	91342298	200	*	h3k4me1_WTnew4_peak_175	20	.	4281	5.42815	2.06599	15	Intron (ENSMUST00000088904.9/227357, intron 7 of 8)	1	91351016	91362416	11401	1	70788	ENSMUST00000027533.8	-8718	ENSMUSG00000026308	Klhl30	kelch-like 30
169	chr1	91458533	91458855	323	*	h3k4me1_WTnew4_peak_177	15	.	3.74588	4.45831	1.51038	159	Promoter (<=1kb)	1	91415982	91459324	43343	2	18627	ENSMUST00000069620.9	469	ENSMUSG00000055866	Per2	period circadian clock 2
170	chr1	91606909	91607108	200	*	h3k4me1_WTnew4_peak_178	25	.	4.71983	6.13698	2.53064	167	Distal Intergenic	1	91541080	91555117	14038	1	65247	ENSMUST00000188879.1	65829	ENSMUSG00000026311	Asb1	ankyrin repeat and SOCS box-containing 1
171	chr1	91610890	91611130	241	*	h3k4me1_WTnew4_peak_179	13	.	3.28774	4.07387	1.33004	114	Distal Intergenic	1	91541080	91555117	14038	1	65247	ENSMUST00000188879.1	69810	ENSMUSG00000026311	Asb1	ankyrin repeat and SOCS box-containing 1
172	chr1	92117665	92117918	254	*	h3k4me1_WTnew4_peak_180	35	.	5.38565	7.81604	3.51049	97	Intron (ENSMUST00000097644.8/208727, intron 2 of 26)	1	92030050	92113331	83282	2	208727	ENSMUST00000187622.1	-4334	ENSMUSG00000026313	Hdac4	histone deacetylase 4
173	chr1	92138056	92138314	259	*	h3k4me1_WTnew4_peak_181	33	.	5.53683	7.63761	3.39356	89	Intron (ENSMUST00000097644.8/208727, intron 2 of 26)	1	91932757	92148393	215637	2	208727	ENSMUST00000008995.14	10079	ENSMUSG00000026313	Hdac4	histone deacetylase 4
174	chr1	92142880	92143114	235	*	h3k4me1_WTnew4_peak_182	56	.	6.95663	10.9384	5.68661	70	Intron (ENSMUST00000097644.8/208727, intron 2 of 26)	1	91932757	92148393	215637	2	208727	ENSMUST00000008995.14	5279	ENSMUSG00000026313	Hdac4	histone deacetylase 4
175	chr1	92148900	92149119	220	*	h3k4me1_WTnew4_peak_183	31	.	5.25593	7.16302	3.13845	91	Promoter (<=1kb)	1	91932757	92148393	215637	2	208727	ENSMUST00000008995.14	-507	ENSMUSG00000026313	Hdac4	histone deacetylase 4
176	chr1	92172215	92172414	200	*	h3k4me1_WTnew4_peak_184	15	.	3.74588	4.45831	1.51038	130	Intron (ENSMUST00000097644.8/208727, intron 1 of 26)	1	92029955	92180297	150343	2	208727	ENSMUST00000186002.2	7883	ENSMUSG00000026313	Hdac4	histone deacetylase 4
177	chr1	92919758	92919957	200	*	h3k4me1_WTnew4_peak_185	31	.	5.30981	7.25279	3.19811	81	Promoter (2-3kb)	1	92917416	92919217	1802	1	108657	ENSMUST00000178778.1	2342	ENSMUSG00000026269	Rnpepl1	arginyl aminopeptidase (aminopeptidase B)-like 1
178	chr1	93190161	93190360	200	*	h3k4me1_WTnew4_peak_186	17	.	3.76576	4.81239	1.75451	118	Exon (ENSMUST00000138595.2/381284, exon 9 of 32)	1	93168725	93231072	62348	1	381284	ENSMUST00000138595.2	21436	ENSMUSG00000084989	Crocc2	ciliary rootlet coiled-coil, rootletin family member 2
179	chr1	93196325	93196607	283	*	h3k4me1_WTnew4_peak_187	25	.	4.60218	6.10912	2.5236	139	Intron (ENSMUST00000138595.2/381284, intron 15 of 31)	1	93168725	93231072	62348	1	381284	ENSMUST00000138595.2	27600	ENSMUSG00000084989	Crocc2	ciliary rootlet coiled-coil, rootletin family member 2
180	chr1	93210253	93210675	423	*	h3k4me1_WTnew4_peak_188	58	.	7.22792	11.1082	5.82509	135	Intron (ENSMUST00000138595.2/381284, intron 21 of 31)	1	93235841	93301065	65225	1	208777	ENSMUST00000062202.13	-25166	ENSMUSG00000047793	Sned1	sushi, nidogen and EGF-like domains 1
181	chr1	93210922	93211388	467	*	h3k4me1_WTnew4_peak_189	39	.	5.96089	8.51683	3.99776	125	Intron (ENSMUST00000138595.2/381284, intron 21 of 31)	1	93235841	93301065	65225	1	208777	ENSMUST00000062202.13	-24453	ENSMUSG00000047793	Sned1	sushi, nidogen and EGF-like domains 1
182	chr1	93304207	93304544	338	*	h3k4me1_WTnew4_peak_191	36	.	5.72026	7.95745	3.61315	79	Promoter (1-2kb)	1	93299211	93305863	6653	2	69821	ENSMUST00000112944.7	1319	ENSMUSG00000026273	Mterf4	mitochondrial transcription termination factor 4
183	chr1	93633603	93633802	200	*	h3k4me1_WTnew4_peak_192	26	.	4.81613	6448	2.66452	20	Promoter (1-2kb)	1	93625850	93635479	9630	2	59041	ENSMUST00000133769.7	1677	ENSMUSG00000026277	Stk25	serine/threonine kinase 25 (yeast)
184	chr1	93633958	93634229	272	*	h3k4me1_WTnew4_peak_193	28	.	5.00216	6.74696	2.8856	163	Promoter (1-2kb)	1	93625850	93635479	9630	2	59041	ENSMUST00000133769.7	1250	ENSMUSG00000026277	Stk25	serine/threonine kinase 25 (yeast)
185	chr1	96873145	96873344	200	*	h3k4me1_WTnew4_peak_194	25	.	4.68544	6.24044	2.59356	65	Promoter (<=1kb)	1	96872233	96877901	5669	1	329217	ENSMUST00000202118.1	912	ENSMUSG00000097814	Panct2	pluripotency-associated noncoding transcript 2
186	chr1	101772965	101773400	436	*	h3k4me1_WTnew4_peak_195	15	.	3.7311	4.37856	1.51038	318	Distal Intergenic	1	101155809	101175202	19394	1	100504525	ENSMUST00000187932.1	617156	ENSMUSG00000100684	Gm20268	predicted gene, 20268
187	chr1	105094684	105094883	200	*	h3k4me1_WTnew4_peak_196	22	.	4.44909	5.61045	2.20964	137	Distal Intergenic	1	105356007	105361630	5624	1	100504568	ENSMUST00000181383.2	-261124	ENSMUSG00000097482	Gm17634	predicted gene, 17634
188	chr1	106752013	106752351	339	*	h3k4me1_WTnew4_peak_197	15	.	3.74588	4.45831	1.51038	291	Intron (ENSMUST00000010049.5/70750, intron 3 of 9)	1	106747500	106759699	12200	2	70750	ENSMUST00000187319.1	7348	ENSMUSG00000009905	Kdsr	3-ketodihydrosphingosine reductase
189	chr1	118662483	118662682	200	*	h3k4me1_WTnew4_peak_199	21	.	4.36212	5.5567	2.16409	134	Intron (ENSMUST00000027629.9/81879, intron 8 of 14)	1	118627946	118685168	57223	1	81879	ENSMUST00000027629.9	34537	ENSMUSG00000026380	Tfcp2l1	transcription factor CP2-like 1
190	chr1	118711813	118712012	200	*	h3k4me1_WTnew4_peak_201	15	.	3.74588	4.45831	1.51038	197	Distal Intergenic	1	118627946	118685168	57223	1	81879	ENSMUST00000027629.9	83867	ENSMUSG00000026380	Tfcp2l1	transcription factor CP2-like 1
191	chr1	118848870	118849132	263	*	h3k4me1_WTnew4_peak_202	26	.	4.81613	6448	2.66452	137	Intron (ENSMUST00000062483.14/14633, intron 8 of 13)	1	118954220	118954300	81	1	102465176	ENSMUST00000183982.1	-105088	ENSMUSG00000098273	Mir6346	microRNA 6346
192	chr1	118941723	118941980	258	*	h3k4me1_WTnew4_peak_203	33	.	5.35125	7.51277	3.30072	124	Intron (ENSMUST00000062483.14/14633, intron 2 of 13)	1	118954220	118954300	81	1	102465176	ENSMUST00000183982.1	-12240	ENSMUSG00000098273	Mir6346	microRNA 6346
193	chr1	118981051	118981265	215	*	h3k4me1_WTnew4_peak_204	33	.	5.35125	7.51277	3.30072	31	Promoter (1-2kb)	1	118868042	118982588	114547	2	14633	ENSMUST00000159678.2	1323	ENSMUSG00000048402	Gli2	GLI-Kruppel family member GLI2
194	chr1	118981464	118982263	800	*	h3k4me1_WTnew4_peak_205	55	.	6.82963	10.7309	5.54843	175	Promoter (<=1kb)	1	118868042	118982588	114547	2	14633	ENSMUST00000159678.2	325	ENSMUSG00000048402	Gli2	GLI-Kruppel family member GLI2
195	chr1	119005190	119005393	204	*	h3k4me1_WTnew4_peak_207	28	.	4.89604	6.78903	2.88809	56	Intron (ENSMUST00000062483.14/14633, intron 1 of 13)	1	118868042	118982588	114547	2	14633	ENSMUST00000159678.2	-22602	ENSMUSG00000048402	Gli2	GLI-Kruppel family member GLI2
196	chr1	119303762	119304059	298	*	h3k4me1_WTnew4_peak_208	19	.	4.09083	5.13018	1.95152	188	Distal Intergenic	1	119415465	119422248	6784	2	16324	ENSMUST00000038765.5	118189	ENSMUSG00000037035	Inhbb	inhibin beta-B
197	chr1	119409014	119409519	506	*	h3k4me1_WTnew4_peak_209	46	.	5.85785	9.5001	4.6486	381	Distal Intergenic	1	119415465	119422248	6784	2	16324	ENSMUST00000038765.5	12729	ENSMUSG00000037035	Inhbb	inhibin beta-B
198	chr1	119442603	119442889	287	*	h3k4me1_WTnew4_peak_210	36	.	5.47886	7.96426	3.61505	126	Distal Intergenic	1	119415465	119422248	6784	2	16324	ENSMUST00000038765.5	-20355	ENSMUSG00000037035	Inhbb	inhibin beta-B
199	chr1	119522016	119522256	241	*	h3k4me1_WTnew4_peak_211	26	.	4.86958	6.38788	2.66452	90	Intron (ENSMUST00000185095.2/ENSMUST00000185095.2, intron 1 of 3)	1	119526160	119528983	2824	1	226351	ENSMUST00000183952.1	-3904	ENSMUSG00000098923	Tmem185b	transmembrane protein 185B
200	chr1	119524639	119524838	200	*	h3k4me1_WTnew4_peak_212	35	.	5.61215	7.93627	3.59921	37	Promoter (1-2kb)	1	119526160	119528983	2824	1	226351	ENSMUST00000183952.1	-1322	ENSMUSG00000098923	Tmem185b	transmembrane protein 185B
201	chr1	119532996	119533195	200	*	h3k4me1_WTnew4_peak_213	19	.	4.12985	5.07141	1.90301	140	Promoter (2-3kb)	1	119530293	119535245	4953	2	320069	ENSMUST00000186206.1	2050	ENSMUSG00000101731	3830432H09Rik	RIKEN cDNA 3830432H09 gene
202	chr1	125559666	125559949	284	*	h3k4me1_WTnew4_peak_214	13	.	3.53987	4.06255	1.33004	91	Promoter (<=1kb)	1	125560595	125568573	7979	1	74150	ENSMUST00000190037.6	-646	ENSMUSG00000026342	Slc35f5	solute carrier family 35, member F5
203	chr1	126752514	126752733	220	*	h3k4me1_WTnew4_peak_215	33	.	5.35125	7.51277	3.30072	81	Intron (ENSMUST00000094609.9/210356, intron 1 of 12)	1	126258401	126738202	479802	2	210356	ENSMUST00000160693.1	-14312	ENSMUSG00000049690	Nckap5	NCK-associated protein 5
204	chr1	127314912	127315116	205	*	h3k4me1_WTnew4_peak_216	26	.	4.86958	6.38788	2.66452	120	Intron (ENSMUST00000189427.6/107895, intron 2 of 7)	1	127306762	127483704	176943	1	107895	ENSMUST00000171405.1	8150	ENSMUSG00000036155	Mgat5	mannoside acetylglucosaminyltransferase 5
205	chr1	131820152	131820351	200	*	h3k4me1_WTnew4_peak_217	43	.	5.97694	9.0431	4.31339	109	3' UTR	1	131827493	131830276	2784	1	98396	ENSMUST00000132585.1	-7142	ENSMUSG00000013275	Slc41a1	solute carrier family 41, member 1
206	chr1	131831943	131832142	200	*	h3k4me1_WTnew4_peak_218	26	.	4.72821	6.30816	2.64488	55	Intron (ENSMUST00000086559.6/98396, intron 2 of 10)	1	131827977	131848865	20889	1	98396	ENSMUST00000086559.6	3966	ENSMUSG00000013275	Slc41a1	solute carrier family 41, member 1
207	chr1	132115583	132115797	215	*	h3k4me1_WTnew4_peak_219	25	.	4.71983	6.13698	2.53064	140	Promoter (<=1kb)	1	132114934	132116255	1322	2	18557	ENSMUST00000189733.1	458	ENSMUSG00000026437	Cdk18	cyclin-dependent kinase 18
208	chr1	132159512	132160251	740	*	h3k4me1_WTnew4_peak_220	26	.	4.38365	6.49438	2.69341	650	Distal Intergenic	1	132112237	132139684	27448	2	18557	ENSMUST00000027697.11	-19828	ENSMUSG00000026437	Cdk18	cyclin-dependent kinase 18
209	chr1	132268229	132268671	443	*	h3k4me1_WTnew4_peak_221	30	.	5.02426	6.99138	3.01788	323	Distal Intergenic	1	132298626	132307357	8732	1	213417	ENSMUST00000046071.4	-29955	ENSMUSG00000042115	Klhdc8a	kelch domain containing 8A
210	chr1	132471963	132472191	229	*	h3k4me1_WTnew4_peak_225	51	.	6.47502	10.1563	5.1066	134	Intron (ENSMUST00000180835.1/ENSMUST00000180835.1, intron 1 of 1)	1	132477365	132504490	27126	1	213464	ENSMUST00000190825.6	-5174	ENSMUSG00000026439	Rbbp5	retinoblastoma binding protein 5, histone lysine methyltransferase complex subunit
211	chr1	132540695	132540969	275	*	h3k4me1_WTnew4_peak_226	22	.	4.40644	5.80265	2.28874	273	Promoter (1-2kb)	1	132511792	132542865	31074	2	21367	ENSMUST00000190601.6	1896	ENSMUSG00000053024	Cntn2	contactin 2
212	chr1	132587112	132587393	282	*	h3k4me1_WTnew4_peak_227	25	.	4.71983	6.13698	2.53064	193	Promoter (<=1kb)	1	132576324	132587140	10817	2	269116	ENSMUST00000186330.1	0	ENSMUSG00000026442	Nfasc	neurofascin
213	chr1	132885768	132885967	200	*	h3k4me1_WTnew4_peak_228	24	.	4.62501	5.98076	2.42643	15	Intron (ENSMUST00000027706.3/16980, intron 1 of 1)	1	132880355	132937150	56796	1	16980	ENSMUST00000159088.1	5413	ENSMUSG00000026443	Lrrn2	leucine rich repeat protein 2, neuronal
214	chr1	133060973	133061227	255	*	h3k4me1_WTnew4_peak_229	51	.	6.66954	10168	5.11376	87	Exon (ENSMUST00000186515.1/ENSMUST00000186515.1, exon 3 of 4)	1	133046012	133108687	62676	1	240752	ENSMUST00000077730.6	14961	ENSMUSG00000026447	Pik3c2b	phosphatidylinositol-4-phosphate 3-kinase catalytic subunit type 2 beta
215	chr1	133083599	133083887	289	*	h3k4me1_WTnew4_peak_230	62	.	7.15895	11.6031	6.25056	154	Intron (ENSMUST00000077730.6/240752, intron 12 of 32)	1	133046012	133108687	62676	1	240752	ENSMUST00000077730.6	37587	ENSMUSG00000026447	Pik3c2b	phosphatidylinositol-4-phosphate 3-kinase catalytic subunit type 2 beta
216	chr1	133190143	133190432	290	*	h3k4me1_WTnew4_peak_231	23	.	4.57902	5.90566	2.37015	118	Intron (ENSMUST00000212252.1/240753, intron 3 of 9)	1	133181321	133301219	119899	1	240753	ENSMUST00000187285.6	8822	ENSMUSG00000041757	Plekha6	pleckstrin homology domain containing, family A member 6
217	chr1	133368406	133368812	407	*	h3k4me1_WTnew4_peak_232	41	.	5.87525	8.88026	4.19065	149	Promoter (1-2kb)	1	133367287	133376979	9693	1	214253	ENSMUST00000131450.1	1119	ENSMUSG00000070644	Etnk2	ethanolamine kinase 2
218	chr1	133379404	133379603	200	*	h3k4me1_WTnew4_peak_233	31	.	5.25593	7.16302	3.13845	155	3' UTR	1	133383978	133385526	1549	2	20668	ENSMUST00000145922.1	5923	ENSMUSG00000070643	Sox13	SRY (sex determining region Y)-box 13
219	chr1	133396779	133397215	437	*	h3k4me1_WTnew4_peak_234	33	.	5.35125	7.51277	3.30072	125	Intron (ENSMUST00000153799.7/20668, intron 1 of 13)	1	133383651	133393270	9620	2	20668	ENSMUST00000094551.4	-3509	ENSMUSG00000070643	Sox13	SRY (sex determining region Y)-box 13
220	chr1	133416232	133416843	612	*	h3k4me1_WTnew4_peak_235	22	.	4.33273	5.68793	2.25423	435	Intron (ENSMUST00000153799.7/20668, intron 1 of 13)	1	133382303	133424377	42075	2	20668	ENSMUST00000153799.7	7534	ENSMUSG00000070643	Sox13	SRY (sex determining region Y)-box 13
221	chr1	133417073	133417282	210	*	h3k4me1_WTnew4_peak_236	26	.	4.38365	6.49438	2.69341	20	Intron (ENSMUST00000153799.7/20668, intron 1 of 13)	1	133382303	133424377	42075	2	20668	ENSMUST00000153799.7	7095	ENSMUSG00000070643	Sox13	SRY (sex determining region Y)-box 13
222	chr1	133438624	133438823	200	*	h3k4me1_WTnew4_peak_237	24	.	4.67194	6.05784	2.48328	54	Distal Intergenic	1	133382303	133424377	42075	2	20668	ENSMUST00000153799.7	-14247	ENSMUSG00000070643	Sox13	SRY (sex determining region Y)-box 13
223	chr1	133643514	133643783	270	*	h3k4me1_WTnew4_peak_238	26	.	4.81613	6448	2.66452	153	Intron (ENSMUST00000191896.5/70579, intron 5 of 17)	1	133627130	133639170	12041	2	70579	ENSMUST00000195669.1	-4344	ENSMUSG00000102976	Zc3h11a	zinc finger CCCH type containing 11A
224	chr1	133695068	133695283	216	*	h3k4me1_WTnew4_peak_239	27	.	4.6026	6.57889	2.75616	94	Distal Intergenic	1	133679091	133690108	11018	2	240754	ENSMUST00000169295.7	-4960	ENSMUSG00000051998	Lax1	lymphocyte transmembrane adaptor 1
225	chr1	133798134	133798333	200	*	h3k4me1_WTnew4_peak_240	31	.	5.30981	7.25279	3.19811	178	Promoter (2-3kb)	1	133699457	133801041	101585	2	381290	ENSMUST00000143567.7	2708	ENSMUSG00000026463	Atp2b4	ATPase, Ca++ transporting, plasma membrane 4
226	chr1	133857316	133857569	254	*	h3k4me1_WTnew4_peak_241	47	.	6.36235	9.6649	4.76814	115	Distal Intergenic	1	133897199	133901327	4129	2	269120	ENSMUST00000124245.2	43758	ENSMUSG00000010311	Optc	opticin
227	chr1	133886068	133886507	440	*	h3k4me1_WTnew4_peak_242	33	.	5.35125	7.51277	3.30072	239	Distal Intergenic	1	133897199	133901327	4129	2	269120	ENSMUST00000124245.2	14820	ENSMUSG00000010311	Optc	opticin
228	chr1	133889022	133889391	370	*	h3k4me1_WTnew4_peak_243	31	.	5.30981	7.25279	3.19811	283	Distal Intergenic	1	133897199	133901327	4129	2	269120	ENSMUST00000124245.2	11936	ENSMUSG00000010311	Optc	opticin
229	chr1	133951401	133951820	420	*	h3k4me1_WTnew4_peak_244	20	.	4281	5.42815	2.06599	56	Distal Intergenic	1	133910304	133921414	11111	2	116847	ENSMUST00000048432.5	-29987	ENSMUSG00000041577	Prelp	proline arginine-rich end leucine-rich repeat
230	chr1	134086841	134087040	200	*	h3k4me1_WTnew4_peak_245	26	.	4.81613	6448	2.66452	66	Distal Intergenic	1	134075170	134079120	3951	2	12227	ENSMUST00000020692.6	-7721	ENSMUSG00000020423	Btg2	BTG anti-proliferation factor 2
231	chr1	134420262	134420609	348	*	h3k4me1_WTnew4_peak_246	32	.	4.74896	7.37302	3.28185	155	Intron (ENSMUST00000027727.14/72674, intron 1 of 7)	1	134415564	134426917	11354	1	72674	ENSMUST00000148822.1	4698	ENSMUSG00000026457	Adipor1	adiponectin receptor 1
232	chr1	134536052	134536350	299	*	h3k4me1_WTnew4_peak_247	66	.	7.49176	12.1476	6.69676	151	Distal Intergenic	1	134540955	134546950	5996	2	71001	ENSMUST00000185836.1	10600	ENSMUSG00000046367	Mgat4e	MGAT4 family, member E
233	chr1	134555687	134555886	200	*	h3k4me1_WTnew4_peak_248	20	.	4281	5.42815	2.06599	15	Distal Intergenic	1	134560171	134635285	75115	1	75605	ENSMUST00000047714.13	-4285	ENSMUSG00000042207	Kdm5b	lysine (K)-specific demethylase 5B
234	chr1	135183353	135183691	339	*	h3k4me1_WTnew4_peak_249	55	.	7.00791	10733	5.54843	142	Distal Intergenic	1	135160234	135167681	7448	2	171469	ENSMUST00000027682.8	-15672	ENSMUSG00000026424	Gpr37l1	G protein-coupled receptor 37-like 1
235	chr1	135325273	135325535	263	*	h3k4me1_WTnew4_peak_251	28	.	5.02914	6.66168	2.81995	165	Promoter (<=1kb)	1	135324807	135368065	43259	1	93689	ENSMUST00000059352.2	466	ENSMUSG00000048096	Lmod1	leiomodin 1 (smooth muscle)
236	chr1	135467410	135467609	200	*	h3k4me1_WTnew4_peak_252	17	.	3.65305	4.84176	1.7584	122	Promoter (<=1kb)	1	135455316	135467673	12358	2	215690	ENSMUST00000189252.1	64	ENSMUSG00000009418	Nav1	neuron navigator 1
237	chr1	135500356	135500555	200	*	h3k4me1_WTnew4_peak_253	16	.	3.85336	4.62685	1.62013	91	Intron (ENSMUST00000040599.14/215690, intron 3 of 29)	1	135457782	135510384	52603	2	215690	ENSMUST00000189362.6	9829	ENSMUSG00000009418	Nav1	neuron navigator 1
238	chr1	135508172	135508546	375	*	h3k4me1_WTnew4_peak_254	20	.	4281	5.42815	2.06599	123	Promoter (1-2kb)	1	135457782	135510384	52603	2	215690	ENSMUST00000189362.6	1838	ENSMUSG00000009418	Nav1	neuron navigator 1
239	chr1	135531525	135531724	200	*	h3k4me1_WTnew4_peak_255	27	.	4.9748	6.56763	2.75055	34	Intron (ENSMUST00000040599.14/215690, intron 3 of 29)	1	135458680	135510451	51772	2	215690	ENSMUST00000190130.1	-21074	ENSMUSG00000009418	Nav1	neuron navigator 1
240	chr1	135543186	135543452	267	*	h3k4me1_WTnew4_peak_256	35	.	5.38565	7.81604	3.51049	92	Intron (ENSMUST00000040599.14/215690, intron 1 of 29)	1	135458680	135510451	51772	2	215690	ENSMUST00000190130.1	-32735	ENSMUSG00000009418	Nav1	neuron navigator 1
241	chr1	135561608	135561807	200	*	h3k4me1_WTnew4_peak_258	15	.	3.74588	4.45831	1.51038	131	Intron (ENSMUST00000040599.14/215690, intron 1 of 29)	1	135584773	135599948	15176	1	215714	ENSMUST00000067468.5	-22966	NA	Gm4793	predicted gene 4793
242	chr1	135583458	135583657	200	*	h3k4me1_WTnew4_peak_260	37	.	5.78126	8.21545	3.78864	37	Promoter (1-2kb)	1	135584773	135599948	15176	1	215714	ENSMUST00000067468.5	-1116	NA	Gm4793	predicted gene 4793
243	chr1	135633399	135633598	200	*	h3k4me1_WTnew4_peak_261	33	.	5.35125	7.51277	3.30072	92	Intron (ENSMUST00000190298.7/215690, intron 1 of 30)	1	135434580	135585705	151126	2	215690	ENSMUST00000067414.12	-47694	ENSMUSG00000009418	Nav1	neuron navigator 1
244	chr1	135714979	135715178	200	*	h3k4me1_WTnew4_peak_262	13	.	3.28774	4.07387	1.33004	166	Distal Intergenic	1	135720061	135752232	32172	1	13007	ENSMUST00000097561.8	-4883	ENSMUSG00000026421	Csrp1	cysteine and glycine-rich protein 1
245	chr1	135771519	135771819	301	*	h3k4me1_WTnew4_peak_264	29	.	5.17556	6.91974	2.9689	140	Distal Intergenic	1	135767134	135768922	1789	1	27280	ENSMUST00000136445.1	4385	ENSMUSG00000041801	Phlda3	pleckstrin homology like domain, family A, member 3
246	chr1	135819530	135819840	311	*	h3k4me1_WTnew4_peak_265	31	.	5.25593	7.16302	3.13845	120	Promoter (<=1kb)	1	135818598	135833342	14745	1	16763	ENSMUST00000038760.9	932	ENSMUSG00000041782	Lad1	ladinin
247	chr1	136227969	136228255	287	*	h3k4me1_WTnew4_peak_266	20	.	4281	5.42815	2.06599	179	Promoter (<=1kb)	1	136223563	136227662	4100	2	67313	ENSMUST00000194374.1	-307	ENSMUSG00000041605	Inava	innate immunity activator
248	chr1	136229130	136229329	200	*	h3k4me1_WTnew4_peak_267	20	.	4281	5.42815	2.06599	81	Promoter (<=1kb)	1	136226214	136230019	3806	2	67313	ENSMUST00000195177.1	690	ENSMUSG00000041605	Inava	innate immunity activator
249	chr1	136232348	136232831	484	*	h3k4me1_WTnew4_peak_268	26	.	4.81613	6448	2.66452	145	Promoter (1-2kb)	1	136226193	136234119	7927	2	67313	ENSMUST00000153910.1	1288	ENSMUSG00000041605	Inava	innate immunity activator
250	chr1	136429765	136429965	201	*	h3k4me1_WTnew4_peak_269	33	.	5.35125	7.51277	3.30072	87	Promoter (<=1kb)	1	136430183	136432425	2243	1	67997	ENSMUST00000122959.1	-218	ENSMUSG00000026404	Ddx59	DEAD box helicase 59
251	chr1	136676208	136676782	575	*	h3k4me1_WTnew4_peak_270	45	.	6.19125	9.3878	4.57283	142	Exon (ENSMUST00000181491.1/ENSMUST00000181491.1, exon 1 of 4)	1	136670769	136688753	17985	1	100503460	ENSMUST00000180495.7	5439	ENSMUSG00000097113	Gm19705	predicted gene, 19705
252	chr1	136892752	136893219	468	*	h3k4me1_WTnew4_peak_271	13	.	3.28774	4.07387	1.33004	49	Intron (ENSMUST00000027649.13/26424, intron 6 of 8)	1	136890357	136940583	50227	2	26424	ENSMUST00000192587.1	47364	ENSMUSG00000026398	Nr5a2	nuclear receptor subfamily 5, group A, member 2
253	chr1	136918455	136918654	200	*	h3k4me1_WTnew4_peak_272	22	.	4.52862	5.75018	2.28033	31	Intron (ENSMUST00000027649.13/26424, intron 6 of 8)	1	136890357	136940583	50227	2	26424	ENSMUST00000192587.1	21929	ENSMUSG00000026398	Nr5a2	nuclear receptor subfamily 5, group A, member 2
254	chr1	136919856	136920055	200	*	h3k4me1_WTnew4_peak_273	22	.	4.52862	5.75018	2.28033	29	Intron (ENSMUST00000027649.13/26424, intron 6 of 8)	1	136890357	136940583	50227	2	26424	ENSMUST00000192587.1	20528	ENSMUSG00000026398	Nr5a2	nuclear receptor subfamily 5, group A, member 2
255	chr1	136932405	136932688	284	*	h3k4me1_WTnew4_peak_274	20	.	4281	5.42815	2.06599	141	Intron (ENSMUST00000027649.13/26424, intron 6 of 8)	1	136890357	136940583	50227	2	26424	ENSMUST00000192587.1	7895	ENSMUSG00000026398	Nr5a2	nuclear receptor subfamily 5, group A, member 2
256	chr1	136940525	136940728	204	*	h3k4me1_WTnew4_peak_276	24	.	4.67194	6.05784	2.48328	35	Promoter (<=1kb)	1	136890357	136940583	50227	2	26424	ENSMUST00000192587.1	0	ENSMUSG00000026398	Nr5a2	nuclear receptor subfamily 5, group A, member 2
257	chr1	138592977	138593176	200	*	h3k4me1_WTnew4_peak_277	26	.	4.81862	6.30188	2.64488	95	Intron (ENSMUST00000186017.6/59125, intron 1 of 9)	1	138484112	138619674	135563	2	59125	ENSMUST00000027642.4	26498	ENSMUSG00000026393	Nek7	NIMA (never in mitosis gene a)-related expressed kinase 7
258	chr1	151293341	151293986	646	*	h3k4me1_WTnew4_peak_278	20	.	4281	5.42815	2.06599	107	Distal Intergenic	1	151344477	151364422	19946	1	117198	ENSMUST00000023918.12	-50491	ENSMUSG00000023150	Ivns1abp	influenza virus NS1A binding protein
259	chr1	151560263	151560462	200	*	h3k4me1_WTnew4_peak_279	28	.	4.89604	6.78903	2.88809	118	Distal Intergenic	1	151571186	151644898	73713	1	63913	ENSMUST00000134499.7	-10724	ENSMUSG00000026483	Niban1	niban apoptosis regulator 1
260	chr1	151864967	151865166	200	*	h3k4me1_WTnew4_peak_280	31	.	5.30981	7.25279	3.19811	127	Intron (ENSMUST00000187603.6/69399, intron 6 of 6)	1	151892903	151921227	28325	2	69399	ENSMUST00000128433.7	56061	ENSMUSG00000032666	1700025G04Rik	RIKEN cDNA 1700025G04 gene
261	chr1	152897807	152898107	301	*	h3k4me1_WTnew4_peak_281	20	.	4.21629	5.21428	2.01472	199	Intron (ENSMUST00000073441.12/226517, intron 1 of 21)	1	152836995	152902622	65628	2	226517	ENSMUST00000073441.12	4515	ENSMUSG00000042772	Smg7	SMG7 nonsense mediated mRNA decay factor
262	chr1	153033224	153033609	386	*	h3k4me1_WTnew4_peak_282	33	.	5.47827	7.53727	3.30996	280	Promoter (<=1kb)	1	153033374	153074252	40879	1	226518	ENSMUST00000187569.1	0	ENSMUSG00000042751	Nmnat2	nicotinamide nucleotide adenylyltransferase 2
263	chr1	153109294	153109495	202	*	h3k4me1_WTnew4_peak_283	22	.	4.01835	5.64969	2.22853	60	Intron (ENSMUST00000186368.6/226518, intron 8 of 11)	1	153093480	153094597	1118	1	226518	ENSMUST00000190960.1	15814	ENSMUSG00000042751	Nmnat2	nicotinamide nucleotide adenylyltransferase 2
264	chr1	153128809	153129013	205	*	h3k4me1_WTnew4_peak_284	47	.	6.36235	9.6649	4.76814	107	Promoter (1-2kb)	1	153124173	153127234	3062	2	16782	ENSMUST00000189005.1	-1575	ENSMUSG00000026479	Lamc2	laminin, gamma 2
265	chr1	153217127	153217326	200	*	h3k4me1_WTnew4_peak_285	33	.	5.35125	7.51277	3.30072	97	Distal Intergenic	1	153218922	153229144	10223	2	226519	ENSMUST00000161744.1	11818	ENSMUSG00000026478	Lamc1	laminin, gamma 1
266	chr1	153262293	153262576	284	*	h3k4me1_WTnew4_peak_286	30	.	5.02426	6.99138	3.01788	95	Exon (ENSMUST00000027752.14/226519, exon 2 of 28)	1	153248617	153250461	1845	2	226519	ENSMUST00000159251.1	-11832	ENSMUSG00000026478	Lamc1	laminin, gamma 1
267	chr1	153275582	153275788	207	*	h3k4me1_WTnew4_peak_287	43	.	5.97694	9.0431	4.31339	86	Intron (ENSMUST00000027752.14/226519, intron 1 of 27)	1	153248617	153250461	1845	2	226519	ENSMUST00000159251.1	-25121	ENSMUSG00000026478	Lamc1	laminin, gamma 1
268	chr1	153286307	153286506	200	*	h3k4me1_WTnew4_peak_288	18	.	3.98463	4.96555	1.83643	23	Exon (ENSMUST00000194884.1/ENSMUST00000194884.1, exon 1 of 1)	1	153248617	153250461	1845	2	226519	ENSMUST00000159251.1	-35846	ENSMUSG00000026478	Lamc1	laminin, gamma 1
269	chr1	153317052	153317444	393	*	h3k4me1_WTnew4_peak_289	17	.	3.65305	4.84176	1.7584	158	Intron (ENSMUST00000027752.14/226519, intron 1 of 27)	1	153218922	153332786	113865	2	226519	ENSMUST00000027752.14	15342	ENSMUSG00000026478	Lamc1	laminin, gamma 1
270	chr1	153330650	153330849	200	*	h3k4me1_WTnew4_peak_290	26	.	4.72821	6.30816	2.64488	45	Promoter (1-2kb)	1	153218922	153332786	113865	2	226519	ENSMUST00000027752.14	1937	ENSMUSG00000026478	Lamc1	laminin, gamma 1
271	chr1	153669552	153669751	200	*	h3k4me1_WTnew4_peak_291	20	.	4.26088	5.28881	2.05843	141	Promoter (2-3kb)	1	153667489	153670839	3351	1	67792	ENSMUST00000147794.1	2063	ENSMUSG00000042671	Rgs8	regulator of G-protein signaling 8
272	chr1	154102028	154102330	303	*	h3k4me1_WTnew4_peak_292	14	.	3.61396	4.18344	1.41622	71	Intron (ENSMUST00000185465.6/ENSMUST00000185465.6, intron 2 of 2)	1	154201187	154205689	4503	1	100503355	ENSMUST00000086195.6	-98857	ENSMUSG00000066797	Zfp648	zinc finger protein 648
273	chr1	154102752	154102952	201	*	h3k4me1_WTnew4_peak_293	31	.	5.30981	7.25279	3.19811	111	Intron (ENSMUST00000185465.6/ENSMUST00000185465.6, intron 2 of 2)	1	154201187	154205689	4503	1	100503355	ENSMUST00000086195.6	-98235	ENSMUSG00000066797	Zfp648	zinc finger protein 648
274	chr1	156072989	156073289	301	*	h3k4me1_WTnew4_peak_294	15	.	3.74588	4.45831	1.51038	288	Distal Intergenic	1	156063213	156064842	1630	1	240832	ENSMUST00000125371.1	9776	ENSMUSG00000050565	Tor1aip2	torsin A interacting protein 2
275	chr1	156603964	156604163	200	*	h3k4me1_WTnew4_peak_295	17	.	3.65305	4.84176	1.7584	179	Intron (ENSMUST00000173929.7/11352, intron 1 of 2)	1	156615923	156629993	14071	1	11352	ENSMUST00000190749.1	-11760	ENSMUSG00000026596	Abl2	v-abl Abelson murine leukemia viral oncogene 2 (arg, Abelson-related gene)
276	chr1	156605724	156605926	203	*	h3k4me1_WTnew4_peak_296	20	.	4.30642	5.36556	2.06599	36	Intron (ENSMUST00000173929.7/11352, intron 1 of 2)	1	156615923	156629993	14071	1	11352	ENSMUST00000190749.1	-9997	ENSMUSG00000026596	Abl2	v-abl Abelson murine leukemia viral oncogene 2 (arg, Abelson-related gene)
277	chr1	156606792	156607007	216	*	h3k4me1_WTnew4_peak_297	35	.	5.65778	7.84752	3.52741	38	Intron (ENSMUST00000173929.7/11352, intron 1 of 2)	1	156615923	156629993	14071	1	11352	ENSMUST00000190749.1	-8916	ENSMUSG00000026596	Abl2	v-abl Abelson murine leukemia viral oncogene 2 (arg, Abelson-related gene)
278	chr1	156614236	156614435	200	*	h3k4me1_WTnew4_peak_298	37	.	5.78126	8.21545	3.78864	89	Promoter (1-2kb)	1	156615923	156629993	14071	1	11352	ENSMUST00000190749.1	-1488	ENSMUSG00000026596	Abl2	v-abl Abelson murine leukemia viral oncogene 2 (arg, Abelson-related gene)
279	chr1	156615360	156615559	200	*	h3k4me1_WTnew4_peak_299	20	.	4281	5.42815	2.06599	158	Promoter (<=1kb)	1	156615923	156629993	14071	1	11352	ENSMUST00000190749.1	-364	ENSMUSG00000026596	Abl2	v-abl Abelson murine leukemia viral oncogene 2 (arg, Abelson-related gene)
280	chr1	156652565	156652764	200	*	h3k4me1_WTnew4_peak_300	25	.	4.60218	6.10912	2.5236	84	Distal Intergenic	1	156655672	156658458	2787	2	30935	ENSMUST00000154353.1	5694	ENSMUSG00000060519	Tor3a	torsin family 3, member A
281	chr1	156654390	156654589	200	*	h3k4me1_WTnew4_peak_301	31	.	5.11354	7.13289	3.13234	176	3' UTR	1	156655672	156658458	2787	2	30935	ENSMUST00000154353.1	3869	ENSMUSG00000060519	Tor3a	torsin family 3, member A
282	chr1	156656165	156656367	203	*	h3k4me1_WTnew4_peak_302	22	.	4.01835	5.64969	2.22853	72	Promoter (2-3kb)	1	156655672	156658458	2787	2	30935	ENSMUST00000154353.1	2091	ENSMUSG00000060519	Tor3a	torsin family 3, member A
283	chr1	156658680	156658924	245	*	h3k4me1_WTnew4_peak_303	23	.	4.44425	5.86162	2.33543	106	Promoter (<=1kb)	1	156655672	156658458	2787	2	30935	ENSMUST00000154353.1	-222	ENSMUSG00000060519	Tor3a	torsin family 3, member A
284	chr1	156909570	156909827	258	*	h3k4me1_WTnew4_peak_304	20	.	4281	5.42815	2.06599	183	Intron (ENSMUST00000172057.7/78255, intron 1 of 18)	1	156900598	156938781	38184	2	78255	ENSMUST00000189648.1	28954	ENSMUSG00000026594	Ralgps2	Ral GEF with PH domain and SH3 binding motif 2
285	chr1	156920758	156921152	395	*	h3k4me1_WTnew4_peak_305	20	.	4281	5.42815	2.06599	196	Intron (ENSMUST00000172057.7/78255, intron 1 of 18)	1	156900598	156938781	38184	2	78255	ENSMUST00000189648.1	17629	ENSMUSG00000026594	Ralgps2	Ral GEF with PH domain and SH3 binding motif 2
286	chr1	156996274	156996480	207	*	h3k4me1_WTnew4_peak_306	25	.	4.71983	6.13698	2.53064	113	Intron (ENSMUST00000190681.1/ENSMUST00000190681.1, intron 2 of 2)	1	156813081	156939626	126546	2	78255	ENSMUST00000185198.6	-56648	ENSMUSG00000026594	Ralgps2	Ral GEF with PH domain and SH3 binding motif 2
287	chr1	157073262	157073620	359	*	h3k4me1_WTnew4_peak_307	26	.	4.81613	6448	2.66452	193	Distal Intergenic	1	157099313	157108388	9076	2	73435	ENSMUST00000119526.1	34768	ENSMUSG00000026592	Tex35	testis expressed 35
288	chr1	157085464	157085706	243	*	h3k4me1_WTnew4_peak_308	37	.	5.62489	8.19737	3.78002	172	Distal Intergenic	1	157099313	157108388	9076	2	73435	ENSMUST00000119526.1	22682	ENSMUSG00000026592	Tex35	testis expressed 35
289	chr1	157087679	157087878	200	*	h3k4me1_WTnew4_peak_309	25	.	4.60218	6.10912	2.5236	91	Distal Intergenic	1	157099313	157108388	9076	2	73435	ENSMUST00000119526.1	20510	ENSMUSG00000026592	Tex35	testis expressed 35
290	chr1	157459834	157460033	200	*	h3k4me1_WTnew4_peak_310	39	.	5.88638	8.61832	3.99776	101	Promoter (1-2kb)	1	157458580	157489060	30481	1	226527	ENSMUST00000119891.6	1254	ENSMUSG00000033488	Cryzl2	crystallin zeta like 2
291	chr1	157555102	157555301	200	*	h3k4me1_WTnew4_peak_311	19	.	4.12985	5.07141	1.90301	47	Intron (ENSMUST00000086130.8/89867, intron 17 of 27)	1	157538051	157543963	5913	1	89867	ENSMUST00000155665.1	17051	ENSMUSG00000026589	Sec16b	SEC16 homolog B (S. cerevisiae)
292	chr1	159234302	159234575	274	*	h3k4me1_WTnew4_peak_312	33	.	5.47827	7.53727	3.30996	175	Promoter (1-2kb)	1	159232690	159250142	17453	1	26374	ENSMUST00000195554.5	1612	ENSMUSG00000040782	Cop1	COP1, E3 ubiquitin ligase
293	chr1	161130080	161130307	228	*	h3k4me1_WTnew4_peak_313	25	.	4.71983	6.13698	2.53064	131	Promoter (1-2kb)	1	161088380	161131428	43049	2	226541	ENSMUST00000117467.6	1121	ENSMUSG00000026705	Klhl20	kelch-like 20
294	chr1	164449875	164450369	495	*	h3k4me1_WTnew4_peak_314	22	.	4.24592	5.77186	2.28874	115	Intron (ENSMUST00000027863.12/11931, intron 2 of 5)	1	164441459	164453777	12319	2	11931	ENSMUST00000193367.1	3408	ENSMUSG00000026576	Atp1b1	ATPase, Na+/K+ transporting, beta 1 polypeptide
295	chr1	164459630	164459829	200	*	h3k4me1_WTnew4_peak_315	29	.	5.10067	6.90723	2.9689	72	Promoter (1-2kb)	1	164437109	164458355	21247	2	11931	ENSMUST00000027863.12	-1275	ENSMUSG00000026576	Atp1b1	ATPase, Na+/K+ transporting, beta 1 polypeptide
296	chr1	164461217	164461789	573	*	h3k4me1_WTnew4_peak_316	13	.	3.28774	4.07387	1.33004	9	Promoter (2-3kb)	1	164437109	164458355	21247	2	11931	ENSMUST00000027863.12	-2862	ENSMUSG00000026576	Atp1b1	ATPase, Na+/K+ transporting, beta 1 polypeptide
297	chr1	164537358	164537820	463	*	h3k4me1_WTnew4_peak_317	26	.	4.81613	6448	2.66452	429	Distal Intergenic	1	164503309	164514882	11574	1	102635083	ENSMUST00000181831.2	34049	ENSMUSG00000097281	Gm26685	predicted gene, 26685
298	chr1	164538427	164538850	424	*	h3k4me1_WTnew4_peak_318	20	.	4281	5.42815	2.06599	94	Distal Intergenic	1	164503309	164514882	11574	1	102635083	ENSMUST00000181831.2	35118	ENSMUSG00000097281	Gm26685	predicted gene, 26685
299	chr1	164551352	164551715	364	*	h3k4me1_WTnew4_peak_319	41	.	5.87525	8.88026	4.19065	165	Distal Intergenic	1	164503309	164514882	11574	1	102635083	ENSMUST00000181831.2	48043	ENSMUSG00000097281	Gm26685	predicted gene, 26685
300	chr1	165612049	165612336	288	*	h3k4me1_WTnew4_peak_320	38	.	5.67531	8.27815	3.83842	139	Promoter (1-2kb)	1	165601816	165610618	8803	2	68481	ENSMUST00000194829.5	-1431	ENSMUSG00000026566	Mpzl1	myelin protein zero-like 1
301	chr1	167046359	167046558	200	*	h3k4me1_WTnew4_peak_321	25	.	4.71983	6.13698	2.53064	81	Intron (ENSMUST00000165874.7/226610, intron 1 of 2)	1	167001589	167091009	89421	1	226610	ENSMUST00000128373.1	44770	ENSMUSG00000060568	Fam78b	family with sequence similarity 78, member B
302	chr1	167236320	167236525	206	*	h3k4me1_WTnew4_peak_322	31	.	5.30981	7.25279	3.19811	80	Promoter (<=1kb)	1	167226227	167236835	10609	2	80914	ENSMUST00000195443.5	310	ENSMUSG00000026558	Uck2	uridine-cytidine kinase 2
303	chr1	167262343	167262642	300	*	h3k4me1_WTnew4_peak_323	26	.	4.81613	6448	2.66452	102	Intron (ENSMUST00000053686.8/80914, intron 1 of 6)	1	167226332	167243158	16827	2	80914	ENSMUST00000027839.13	-19185	ENSMUSG00000026558	Uck2	uridine-cytidine kinase 2
304	chr1	167281493	167281692	200	*	h3k4me1_WTnew4_peak_324	16	.	3.32764	4.72481	1.69433	108	Promoter (2-3kb)	1	167229893	167284601	54709	2	80914	ENSMUST00000192269.2	2909	ENSMUSG00000026558	Uck2	uridine-cytidine kinase 2
305	chr1	168356728	168356933	206	*	h3k4me1_WTnew4_peak_325	45	.	6.46945	9.40502	4.57283	34	Intron (ENSMUST00000188912.6/18514, intron 2 of 7)	1	168158732	168431504	272773	2	18514	ENSMUST00000064438.10	74571	ENSMUSG00000052534	Pbx1	pre B cell leukemia homeobox 1
306	chr1	168403111	168403345	235	*	h3k4me1_WTnew4_peak_326	27	.	4.9748	6.56763	2.75055	123	Intron (ENSMUST00000188912.6/18514, intron 2 of 7)	1	168158732	168431504	272773	2	18514	ENSMUST00000064438.10	28159	ENSMUSG00000052534	Pbx1	pre B cell leukemia homeobox 1
307	chr1	170962327	170962664	338	*	h3k4me1_WTnew4_peak_327	39	.	5.88638	8.61832	3.99776	255	Promoter (<=1kb)	1	170960734	170961630	897	2	14130	ENSMUST00000161503.1	-697	ENSMUSG00000026656	Fcgr2b	Fc receptor, IgG, low affinity IIb
308	chr1	171034750	171035137	388	*	h3k4me1_WTnew4_peak_328	24	.	4.62501	5.98076	2.42643	280	Distal Intergenic	1	171018920	171029761	10842	1	246256	ENSMUST00000078825.4	15830	ENSMUSG00000059089	Fcgr4	Fc receptor, IgG, low affinity IV
309	chr1	171066156	171066599	444	*	h3k4me1_WTnew4_peak_330	30	.	4.04689	6.99576	3.02198	60	Promoter (1-2kb)	1	171057828	171064935	7108	2	14131	ENSMUST00000164179.1	-1221	ENSMUSG00000059498	Fcgr3	Fc receptor, IgG, low affinity III
310	chr1	171220525	171220775	251	*	h3k4me1_WTnew4_peak_331	32	.	4.74896	7.37302	3.28185	83	Promoter (1-2kb)	1	171217802	171222184	4383	2	641376	ENSMUST00000111327.7	1409	ENSMUSG00000005674	Tomm40l	translocase of outer mitochondrial membrane 40-like
311	chr1	171248334	171249050	717	*	h3k4me1_WTnew4_peak_332	59	.	7.15623	11.2668	5.96252	421	Promoter (1-2kb)	1	171234853	171247122	12270	2	226646	ENSMUST00000136976.6	-1212	ENSMUSG00000013593	Ndufs2	NADH:ubiquinone oxidoreductase core subunit S2
312	chr1	171274196	171274486	291	*	h3k4me1_WTnew4_peak_333	13	.	3.28774	4.07387	1.33004	1	Promoter (<=1kb)	1	171273515	171276894	3380	1	57370	ENSMUST00000132890.1	681	ENSMUSG00000052423	B4galt3	UDP-Gal:betaGlcNAc beta 1,4-galactosyltransferase, polypeptide 3
313	chr1	171284757	171285042	286	*	h3k4me1_WTnew4_peak_334	25	.	4.68544	6.24044	2.59356	97	Promoter (<=1kb)	1	171282799	171284587	1789	2	30941	ENSMUST00000126729.7	-170	ENSMUSG00000053483	Usp21	ubiquitin specific peptidase 21
314	chr1	171352725	171353014	290	*	h3k4me1_WTnew4_peak_336	32	.	5.20604	7.28014	3.21543	138	Intron (ENSMUST00000135941.7/18637, intron 1 of 3)	1	171356390	171357970	1581	1	18637	ENSMUST00000138323.1	-3376	ENSMUSG00000006412	Pfdn2	prefoldin 2
315	chr1	171372924	171373138	215	*	h3k4me1_WTnew4_peak_337	47	.	6.4215	9.76117	4.78754	43	Promoter (2-3kb)	1	171370355	171388285	17931	1	71740	ENSMUST00000094325.4	2569	ENSMUSG00000006411	Nectin4	nectin cell adhesion molecule 4
316	chr1	171375482	171375962	481	*	h3k4me1_WTnew4_peak_338	34	.	5.45265	7.67643	3.42364	136	Intron (ENSMUST00000111286.8/71740, intron 2 of 9)	1	171370355	171388285	17931	1	71740	ENSMUST00000094325.4	5127	ENSMUSG00000006411	Nectin4	nectin cell adhesion molecule 4
317	chr1	171416631	171416830	200	*	h3k4me1_WTnew4_peak_339	33	.	5.12412	7.40191	3.30072	146	Promoter (<=1kb)	1	171417330	171417930	601	1	22278	ENSMUST00000159929.1	-500	ENSMUSG00000026641	Usf1	upstream transcription factor 1
318	chr1	171427817	171428016	200	*	h3k4me1_WTnew4_peak_340	34	.	5.59665	7.74097	3.47931	149	Distal Intergenic	1	171419719	171420351	633	1	226654	ENSMUST00000194029.1	8098	ENSMUSG00000103711	Tstd1	thiosulfate sulfurtransferase (rhodanese)-like domain containing 1
319	chr1	171439418	171439980	563	*	h3k4me1_WTnew4_peak_341	25	.	4.51221	6.18752	2.55715	89	Promoter (1-2kb)	1	171437579	171460846	23268	1	16456	ENSMUST00000144497.1	1839	ENSMUSG00000038235	F11r	F11 receptor
320	chr1	171461356	171461726	371	*	h3k4me1_WTnew4_peak_342	23	.	4.57902	5.90566	2.37015	335	Promoter (1-2kb)	1	171462850	171463645	796	1	16456	ENSMUST00000155913.1	-1124	ENSMUSG00000038235	F11r	F11 receptor
321	chr1	171466739	171467076	338	*	h3k4me1_WTnew4_peak_343	13	.	3.05033	4.05301	1.33004	166	Distal Intergenic	1	171462850	171463645	796	1	16456	ENSMUST00000155913.1	3889	ENSMUSG00000038235	F11r	F11 receptor
322	chr1	172019075	172019485	411	*	h3k4me1_WTnew4_peak_344	24	.	4.67194	6.05784	2.48328	349	Intron (ENSMUST00000027837.12/93840, intron 1 of 7)	1	172009850	172026711	16862	2	93840	ENSMUST00000153662.7	7226	ENSMUSG00000026556	Vangl2	VANGL planar cell polarity 2
323	chr1	172019664	172020066	403	*	h3k4me1_WTnew4_peak_345	17	.	3.65305	4.84176	1.7584	293	Intron (ENSMUST00000027837.12/93840, intron 1 of 7)	1	172009850	172026711	16862	2	93840	ENSMUST00000153662.7	6645	ENSMUSG00000026556	Vangl2	VANGL planar cell polarity 2
324	chr1	172053030	172053229	200	*	h3k4me1_WTnew4_peak_346	20	.	4.26088	5.28881	2.05843	108	3' UTR	1	172052292	172057573	5282	2	18071	ENSMUST00000059794.3	4344	ENSMUSG00000051251	Nhlh1	nescient helix loop helix 1
325	chr1	172053864	172054106	243	*	h3k4me1_WTnew4_peak_347	15	.	3.74588	4.45831	1.51038	84	3' UTR	1	172052292	172057573	5282	2	18071	ENSMUST00000059794.3	3467	ENSMUSG00000051251	Nhlh1	nescient helix loop helix 1
326	chr1	172202712	172203152	441	*	h3k4me1_WTnew4_peak_348	33	.	5.35125	7.51277	3.30072	101	Promoter (2-3kb)	1	172198416	172199815	1400	2	18611	ENSMUST00000125361.1	-2897	ENSMUSG00000013698	Pea15a	proliferation and apoptosis adaptor protein 15A
327	chr1	172203469	172203707	239	*	h3k4me1_WTnew4_peak_349	33	.	5.35125	7.51277	3.30072	141	Promoter (2-3kb)	1	172199161	172206697	7537	2	18611	ENSMUST00000155109.1	2990	ENSMUSG00000013698	Pea15a	proliferation and apoptosis adaptor protein 15A
328	chr1	172211606	172211943	338	*	h3k4me1_WTnew4_peak_350	24	.	4.12203	6.06654	2.49149	296	Promoter (2-3kb)	1	172209895	172213955	4061	2	12372	ENSMUST00000170638.1	2012	ENSMUSG00000007122	Casq1	calsequestrin 1
329	chr1	172349721	172350041	321	*	h3k4me1_WTnew4_peak_351	33	.	5.35125	7.51277	3.30072	138	Intron (ENSMUST00000056136.3/16513, intron 1 of 1)	1	172341210	172374085	32876	1	16513	ENSMUST00000056136.3	8511	ENSMUSG00000044708	Kcnj10	potassium inwardly-rectifying channel, subfamily J, member 10
330	chr1	172525274	172525511	238	*	h3k4me1_WTnew4_peak_352	25	.	4.71983	6.13698	2.53064	132	Promoter (<=1kb)	1	172526049	172532685	6637	1	71870	ENSMUST00000159792.7	-538	ENSMUSG00000026546	Cfap45	cilia and flagella associated protein 45
331	chr1	172712079	172712359	281	*	h3k4me1_WTnew4_peak_353	18	.	4.08795	5.00288	1.86474	33	Intron (ENSMUST00000194251.1/12944, intron 1 of 1)	1	172698056	172833031	134976	1	12944	ENSMUST00000194251.1	14023	ENSMUSG00000037942	Crp	C-reactive protein, pentraxin-related
332	chr1	178357349	178357585	237	*	h3k4me1_WTnew4_peak_354	33	.	5.40147	7.5937	3.35786	120	Distal Intergenic	1	178324343	178337797	13455	2	51810	ENSMUST00000037748.8	-19552	ENSMUSG00000039630	Hnrnpu	heterogeneous nuclear ribonucleoprotein U
333	chr1	178553422	178553692	271	*	h3k4me1_WTnew4_peak_355	28	.	5.08467	6.75874	2.88809	128	Intron (ENSMUST00000193931.1/269152, intron 2 of 3)	1	178529125	178939200	410076	1	269152	ENSMUST00000161017.7	24297	ENSMUSG00000026494	Kif26b	kinesin family member 26B
334	chr1	179548236	179548471	236	*	h3k4me1_WTnew4_peak_356	22	.	4.48972	5761	2.28223	37	Promoter (1-2kb)	1	179546509	179602330	55822	1	226744	ENSMUST00000153962.1	1727	ENSMUSG00000038949	Cnst	consortin, connexin sorting protein
335	chr1	179609910	179610172	263	*	h3k4me1_WTnew4_peak_357	21	.	4.36212	5.5567	2.16409	166	Exon (ENSMUST00000040706.8/226744, exon 9 of 11)	1	179593390	179605374	11985	1	226744	ENSMUST00000143270.1	16520	ENSMUSG00000038949	Cnst	consortin, connexin sorting protein
336	chr1	179649887	179650142	256	*	h3k4me1_WTnew4_peak_358	40	.	5.94162	8.70795	4.07241	105	Distal Intergenic	1	179668210	179687189	18980	1	109232	ENSMUST00000040538.9	-18068	ENSMUSG00000038936	Sccpdh	saccharopine dehydrogenase (putative)
337	chr1	179916855	179917181	327	*	h3k4me1_WTnew4_peak_359	19	.	4.17262	5.14185	1.95667	219	Distal Intergenic	1	179960472	180163156	202685	1	226751	ENSMUST00000097453.8	-43291	ENSMUSG00000026490	Cdc42bpa	CDC42 binding protein kinase alpha
338	chr1	180606829	180607131	303	*	h3k4me1_WTnew4_peak_360	33	.	5.30196	7.43358	3.30072	109	Distal Intergenic	1	180598988	180601252	2265	1	11545	ENSMUST00000195560.1	7841	ENSMUSG00000026496	Parp1	poly (ADP-ribose) polymerase family, member 1
339	chr1	180727676	180727882	207	*	h3k4me1_WTnew4_peak_361	35	.	5.38565	7.81604	3.51049	117	Promoter (1-2kb)	1	180726043	180754204	28162	1	170760	ENSMUST00000027780.5	1633	ENSMUSG00000026499	Acbd3	acyl-Coenzyme A binding domain containing 3
340	chr1	180933411	180933920	510	*	h3k4me1_WTnew4_peak_362	31	.	5.30981	7.25279	3.19811	411	Promoter (1-2kb)	1	180935022	180938400	3379	1	13590	ENSMUST00000037361.8	-1102	ENSMUSG00000038793	Lefty1	left right determination factor 1
341	chr1	180934615	180935163	549	*	h3k4me1_WTnew4_peak_363	33	.	5.35125	7.51277	3.30072	359	Promoter (<=1kb)	1	180935022	180938400	3379	1	13590	ENSMUST00000037361.8	0	ENSMUSG00000038793	Lefty1	left right determination factor 1
342	chr1	180946033	180946281	249	*	h3k4me1_WTnew4_peak_364	39	.	5.83215	8.53059	3.99776	72	Promoter (<=1kb)	1	180945962	180948838	2877	1	208795	ENSMUST00000160536.1	71	ENSMUSG00000026519	Tmem63a	transmembrane protein 63a
343	chr1	181231270	181231542	273	*	h3k4me1_WTnew4_peak_365	56	.	7.07974	10.8547	5.64268	162	Distal Intergenic	1	181173228	181212001	38774	2	226757	ENSMUST00000237749.1	-19269	ENSMUSG00000038733	Wdr26	WD repeat domain 26
344	chr1	181247186	181247385	200	*	h3k4me1_WTnew4_peak_366	37	.	5.41465	8.14609	3.73664	160	Distal Intergenic	1	181173228	181212001	38774	2	226757	ENSMUST00000237749.1	-35185	ENSMUSG00000038733	Wdr26	WD repeat domain 26
345	chr1	181623143	181623374	232	*	h3k4me1_WTnew4_peak_367	26	.	4.86958	6.38788	2.66452	159	Intron (ENSMUST00000208001.1/ENSMUST00000208001.1, intron 16 of 83)	1	181509633	181511451	1819	2	403180	ENSMUST00000058825.4	-111692	ENSMUSG00000050625	Ccdc121rt1	coiled-coil domain containing 121, retrogene 1
346	chr1	181844564	181844763	200	*	h3k4me1_WTnew4_peak_368	19	.	4.05481	5.07421	1.90301	142	Promoter (1-2kb)	1	181836058	181843046	6989	2	98386	ENSMUST00000193030.5	-1518	ENSMUSG00000004880	Lbr	lamin B receptor
347	chr1	181862055	181862677	623	*	h3k4me1_WTnew4_peak_369	44	.	5.86587	9.17815	4.42024	363	Distal Intergenic	1	181836058	181843046	6989	2	98386	ENSMUST00000193030.5	-19009	ENSMUSG00000004880	Lbr	lamin B receptor
348	chr1	181877180	181877379	200	*	h3k4me1_WTnew4_peak_370	20	.	4281	5.42815	2.06599	76	Distal Intergenic	1	181905478	181906838	1361	2	13800	ENSMUST00000191649.1	29459	ENSMUSG00000022995	Enah	ENAH actin regulator
349	chr1	181881388	181881587	200	*	h3k4me1_WTnew4_peak_371	41	.	5.87525	8.88026	4.19065	138	Distal Intergenic	1	181905478	181906838	1361	2	13800	ENSMUST00000191649.1	25251	ENSMUSG00000022995	Enah	ENAH actin regulator
350	chr1	181914789	181914988	200	*	h3k4me1_WTnew4_peak_372	39	.	5.96089	8.51683	3.99776	78	Promoter (2-3kb)	1	181905708	181917360	11653	2	13800	ENSMUST00000195788.1	2372	ENSMUSG00000022995	Enah	ENAH actin regulator
351	chr1	182054550	182054749	200	*	h3k4me1_WTnew4_peak_373	23	.	4.57902	5.90566	2.37015	37	Distal Intergenic	1	181904400	182019990	115591	2	13800	ENSMUST00000111024.9	-34560	ENSMUSG00000022995	Enah	ENAH actin regulator
352	chr1	182072182	182072430	249	*	h3k4me1_WTnew4_peak_374	17	.	3.65305	4.84176	1.7584	117	Distal Intergenic	1	181904400	182019990	115591	2	13800	ENSMUST00000111024.9	-52192	ENSMUSG00000022995	Enah	ENAH actin regulator
353	chr1	182099824	182100078	255	*	h3k4me1_WTnew4_peak_375	18	.	4.01941	5.01934	1.87594	115	Distal Intergenic	1	182124737	182131919	7183	1	27058	ENSMUST00000111018.1	-24659	ENSMUSG00000026511	Srp9	signal recognition particle 9
354	chr1	182102334	182102952	619	*	h3k4me1_WTnew4_peak_376	24	.	4.56166	6.04542	2.48143	134	Distal Intergenic	1	182124737	182131919	7183	1	27058	ENSMUST00000111018.1	-21785	ENSMUSG00000026511	Srp9	signal recognition particle 9
355	chr1	182113453	182113652	200	*	h3k4me1_WTnew4_peak_377	18	.	3.98463	4.96555	1.83643	144	Distal Intergenic	1	182124737	182131919	7183	1	27058	ENSMUST00000111018.1	-11085	ENSMUSG00000026511	Srp9	signal recognition particle 9
356	chr1	182191973	182192528	556	*	h3k4me1_WTnew4_peak_378	20	.	4281	5.42815	2.06599	400	Distal Intergenic	1	182157178	182158098	921	2	625823	ENSMUST00000169123.3	-33875	ENSMUSG00000091013	Vmn1r1	vomeronasal 1 receptor 1
357	chr1	182284657	182284894	238	*	h3k4me1_WTnew4_peak_379	31	.	5.11354	7.13289	3.13234	97	Promoter (1-2kb)	1	182278497	182282804	4308	2	13244	ENSMUST00000132551.1	-1853	ENSMUSG00000038633	Degs1	delta(4)-desaturase, sphingolipid 1
358	chr1	182336834	182337102	269	*	h3k4me1_WTnew4_peak_380	35	.	5.55795	7.84764	3.52741	121	Intron (ENSMUST00000051431.9/67948, intron 1 of 4)	1	182316991	182341571	24581	2	67948	ENSMUST00000195061.5	4469	ENSMUSG00000047539	Fbxo28	F-box protein 28
359	chr1	182488116	182488495	380	*	h3k4me1_WTnew4_peak_381	29	.	5.17556	6.91974	2.9689	105	Intron (ENSMUST00000192568.1/ENSMUST00000192568.1, intron 1 of 3)	1	182483900	182492561	8662	2	12334	ENSMUST00000192230.5	4066	ENSMUSG00000026509	Capn2	calpain 2
360	chr1	182503772	182504091	320	*	h3k4me1_WTnew4_peak_382	20	.	4.24157	5.36599	2.06599	292	Intron (ENSMUST00000068505.9/12334, intron 2 of 20)	1	182483900	182492561	8662	2	12334	ENSMUST00000192230.5	-11211	ENSMUSG00000026509	Capn2	calpain 2
361	chr1	182509882	182510250	369	*	h3k4me1_WTnew4_peak_383	25	.	4.64344	6.17411	2.55715	278	Intron (ENSMUST00000068505.9/12334, intron 2 of 20)	1	182467260	182517524	50265	2	12334	ENSMUST00000068505.9	7274	ENSMUSG00000026509	Capn2	calpain 2
362	chr1	182510832	182511120	289	*	h3k4me1_WTnew4_peak_384	20	.	4.16483	5.24561	2.03501	190	Intron (ENSMUST00000068505.9/12334, intron 2 of 20)	1	182467260	182517524	50265	2	12334	ENSMUST00000068505.9	6404	ENSMUSG00000026509	Capn2	calpain 2
363	chr1	182512457	182512896	440	*	h3k4me1_WTnew4_peak_385	47	.	6.4215	9.76117	4.78754	70	Intron (ENSMUST00000068505.9/12334, intron 1 of 20)	1	182467260	182517524	50265	2	12334	ENSMUST00000068505.9	4628	ENSMUSG00000026509	Capn2	calpain 2
364	chr1	182518772	182519047	276	*	h3k4me1_WTnew4_peak_386	35	.	5.38565	7.81604	3.51049	82	Promoter (1-2kb)	1	182483905	182517608	33704	2	12334	ENSMUST00000192483.1	-1164	ENSMUSG00000026509	Capn2	calpain 2
365	chr1	182519914	182520135	222	*	h3k4me1_WTnew4_peak_387	30	.	5.02426	6.99138	3.01788	80	Promoter (2-3kb)	1	182483905	182517608	33704	2	12334	ENSMUST00000192483.1	-2306	ENSMUSG00000026509	Capn2	calpain 2
366	chr1	182528162	182528392	231	*	h3k4me1_WTnew4_peak_388	32	.	5.3648	7345	3.27158	87	Distal Intergenic	1	182483905	182517608	33704	2	12334	ENSMUST00000192483.1	-10554	ENSMUSG00000026509	Capn2	calpain 2
367	chr1	182529203	182529402	200	*	h3k4me1_WTnew4_peak_389	31	.	5.30981	7.25279	3.19811	79	Distal Intergenic	1	182483905	182517608	33704	2	12334	ENSMUST00000192483.1	-11595	ENSMUSG00000026509	Capn2	calpain 2
368	chr1	183102921	183103120	200	*	h3k4me1_WTnew4_peak_390	16	.	3.88167	4.63761	1.62013	53	Intron (ENSMUST00000171366.6/68897, intron 3 of 7)	1	183086266	183147461	61196	2	68897	ENSMUST00000171366.6	44341	ENSMUSG00000030768	Disp1	dispatched RND transporter family member 1
369	chr1	185333149	185333415	267	*	h3k4me1_WTnew4_peak_392	20	.	4281	5.42815	2.06599	156	Promoter (<=1kb)	1	185332207	185346704	14498	1	23827	ENSMUST00000137757.1	942	ENSMUSG00000026617	Bpnt1	3'(2'), 5'-bisphosphate nucleotidase 1
370	chr1	185486656	185486911	256	*	h3k4me1_WTnew4_peak_393	26	.	4.81613	6448	2.66452	106	Distal Intergenic	1	185497388	185498017	630	1	114668	ENSMUST00000192616.1	-10477	ENSMUSG00000102185	5033404E19Rik	NSA2 ribosome biogenesis homolog pseudogene
371	chr1	186236997	186237250	254	*	h3k4me1_WTnew4_peak_394	26	.	4.81613	6448	2.66452	49	Distal Intergenic	1	186087731	186117310	29580	2	226791	ENSMUST00000045388.7	-119687	ENSMUSG00000039246	Lyplal1	lysophospholipase-like 1
372	chr1	187314250	187314449	200	*	h3k4me1_WTnew4_peak_395	29	.	5.17556	6.91974	2.9689	70	Intron (ENSMUST00000160481.7/67769, intron 6 of 10)	1	187226180	187351427	125248	1	67769	ENSMUST00000160570.1	88070	ENSMUSG00000039210	Gpatch2	G patch domain containing 2
373	chr1	189770827	189771064	238	*	h3k4me1_WTnew4_peak_396	26	.	4.81613	6448	2.66452	89	Intron (ENSMUST00000097442.8/19250, intron 1 of 18)	1	189786636	189851976	65341	1	19250	ENSMUST00000128275.1	-15572	ENSMUSG00000026604	Ptpn14	protein tyrosine phosphatase, non-receptor type 14
374	chr1	189910907	189911138	232	*	h3k4me1_WTnew4_peak_397	28	.	4.95432	6.66964	2.81995	70	Intron (ENSMUST00000027897.7/226830, intron 1 of 11)	1	189885046	189922253	37208	2	226830	ENSMUST00000144452.1	11115	ENSMUSG00000026603	Smyd2	SET and MYND domain containing 2
375	chr1	191430305	191430504	200	*	h3k4me1_WTnew4_peak_398	31	.	4.96343	7.14826	3.13393	83	Distal Intergenic	1	191372571	191399299	26729	2	226849	ENSMUST00000195859.1	-31006	ENSMUSG00000026626	Ppp2r5a	protein phosphatase 2, regulatory subunit B', alpha
376	chr1	191436116	191436315	200	*	h3k4me1_WTnew4_peak_399	19	.	4.05481	5.07421	1.90301	78	Distal Intergenic	1	191436340	191465048	28709	2	102634668	ENSMUST00000192778.1	28733	ENSMUSG00000103114	Gm32200	predicted gene, 32200
377	chr1	191437620	191437905	286	*	h3k4me1_WTnew4_peak_400	32	.	5.20604	7.28014	3.21543	113	Exon (ENSMUST00000192778.1/102634668, exon 6 of 6)	1	191436340	191465048	28709	2	102634668	ENSMUST00000192778.1	27143	ENSMUSG00000103114	Gm32200	predicted gene, 32200
378	chr1	191927498	191927801	304	*	h3k4me1_WTnew4_peak_401	30	.	5.06851	7.06144	3.0786	123	Distal Intergenic	1	191899970	191907527	7558	2	98736	ENSMUST00000069573.5	-19971	ENSMUSG00000055833	1700034H15Rik	RIKEN cDNA 1700034H15 gene
379	chr1	193587994	193588272	279	*	h3k4me1_WTnew4_peak_402	15	.	3.74588	4.45831	1.51038	166	Distal Intergenic	1	193507463	193507530	68	2	387201	ENSMUST00000083599.1	-80464	ENSMUSG00000065533	Mir205	microRNA 205
380	chr10	3942417	3942945	529	*	h3k4me1_WTnew4_peak_403	44	.	6.35584	9.20139	4.43295	410	Intron (ENSMUST00000120274.7/213783, intron 11 of 16)	10	3957891	3963526	5636	1	213783	ENSMUST00000141367.1	-14946	ENSMUSG00000040624	Plekhg1	pleckstrin homology domain containing, family G (with RhoGef domain) member 1
381	chr10	3975745	3975981	237	*	h3k4me1_WTnew4_peak_404	32	.	4.74896	7.37302	3.28185	107	Promoter (2-3kb)	10	3973144	4156111	182968	1	270685	ENSMUST00000043735.7	2601	ENSMUSG00000040675	Mthfd1l	methylenetetrahydrofolate dehydrogenase (NADP+ dependent) 1-like
382	chr10	4000222	4000421	200	*	h3k4me1_WTnew4_peak_405	31	.	5.11354	7.13289	3.13234	91	Intron (ENSMUST00000117291.7/270685, intron 7 of 27)	10	3973144	4156111	182968	1	270685	ENSMUST00000043735.7	27078	ENSMUSG00000040675	Mthfd1l	methylenetetrahydrofolate dehydrogenase (NADP+ dependent) 1-like
383	chr10	4047724	4047923	200	*	h3k4me1_WTnew4_peak_406	20	.	4281	5.42815	2.06599	19	Exon (ENSMUST00000117291.7/270685, exon 18 of 28)	10	4032280	4048951	16672	1	270685	ENSMUST00000154517.1	15444	ENSMUSG00000040675	Mthfd1l	methylenetetrahydrofolate dehydrogenase (NADP+ dependent) 1-like
384	chr10	4073324	4073563	240	*	h3k4me1_WTnew4_peak_407	26	.	4.81862	6.30188	2.64488	151	Intron (ENSMUST00000117291.7/270685, intron 20 of 27)	10	4032280	4048951	16672	1	270685	ENSMUST00000154517.1	41044	ENSMUSG00000040675	Mthfd1l	methylenetetrahydrofolate dehydrogenase (NADP+ dependent) 1-like
385	chr10	4092846	4093153	308	*	h3k4me1_WTnew4_peak_408	15	.	3.74588	4.45831	1.51038	21	Intron (ENSMUST00000117291.7/270685, intron 24 of 27)	10	4032280	4048951	16672	1	270685	ENSMUST00000154517.1	60566	ENSMUSG00000040675	Mthfd1l	methylenetetrahydrofolate dehydrogenase (NADP+ dependent) 1-like
386	chr10	4099807	4100006	200	*	h3k4me1_WTnew4_peak_409	26	.	4.81613	6448	2.66452	108	Intron (ENSMUST00000117291.7/270685, intron 24 of 27)	10	4032280	4048951	16672	1	270685	ENSMUST00000154517.1	67527	ENSMUSG00000040675	Mthfd1l	methylenetetrahydrofolate dehydrogenase (NADP+ dependent) 1-like
387	chr10	4204011	4204216	206	*	h3k4me1_WTnew4_peak_410	31	.	4.96343	7.14826	3.13393	106	Distal Intergenic	10	4206426	4213114	6689	2	102632515	ENSMUST00000213553.1	8898	ENSMUSG00000111266	Gm30570	predicted gene, 30570
388	chr10	4311491	4311882	392	*	h3k4me1_WTnew4_peak_411	47	.	6.30428	9.57063	4.70663	196	Intron (ENSMUST00000045730.6/83397, intron 1 of 3)	10	4346841	4359470	12630	1	83397	ENSMUST00000216139.1	-34959	ENSMUSG00000038587	Akap12	A kinase (PRKA) anchor protein (gravin) 12
389	chr10	4322399	4322910	512	*	h3k4me1_WTnew4_peak_412	13	.	3.28774	4.07387	1.33004	79	Intron (ENSMUST00000045730.6/83397, intron 2 of 3)	10	4346841	4359470	12630	1	83397	ENSMUST00000216139.1	-23931	ENSMUSG00000038587	Akap12	A kinase (PRKA) anchor protein (gravin) 12
390	chr10	4370684	4371369	686	*	h3k4me1_WTnew4_peak_413	26	.	4.81613	6448	2.66452	586	Exon (ENSMUST00000215860.1/ENSMUST00000215860.1, exon 1 of 1)	10	4367075	4387475	20401	2	381990	ENSMUST00000100077.4	16106	ENSMUSG00000075327	Zbtb2	zinc finger and BTB domain containing 2
391	chr10	7492986	7493222	237	*	h3k4me1_WTnew4_peak_414	31	.	5.25593	7.16302	3.13845	146	Distal Intergenic	10	7443038	7473638	30601	2	77777	ENSMUST00000177585.8	-19348	ENSMUSG00000079685	Ulbp1	UL16 binding protein 1
392	chr10	8115363	8115562	200	*	h3k4me1_WTnew4_peak_415	17	.	3.65305	4.84176	1.7584	132	Distal Intergenic	10	7905653	7956230	50578	2	68652	ENSMUST00000146444.7	-159133	ENSMUSG00000015755	Tab2	TGF-beta activated kinase 1/MAP3K7 binding protein 2
393	chr10	12726626	12726825	200	*	h3k4me1_WTnew4_peak_416	25	.	4.71983	6.13698	2.53064	15	Intron (ENSMUST00000076817.4/22288, intron 15 of 73)	10	12666423	12688862	22440	2	22288	ENSMUST00000219724.1	-37764	ENSMUSG00000019820	Utrn	utrophin
394	chr10	13009610	13009856	247	*	h3k4me1_WTnew4_peak_417	17	.	3.65305	4.84176	1.7584	193	Distal Intergenic	10	13005343	13009183	3841	1	66125	ENSMUST00000105139.4	4267	ENSMUSG00000078348	Sf3b5	splicing factor 3b, subunit 5
395	chr10	13010285	13010574	290	*	h3k4me1_WTnew4_peak_418	26	.	4.81862	6.30188	2.64488	168	Distal Intergenic	10	13005343	13009183	3841	1	66125	ENSMUST00000105139.4	4942	ENSMUSG00000078348	Sf3b5	splicing factor 3b, subunit 5
396	chr10	13127734	13128086	353	*	h3k4me1_WTnew4_peak_419	28	.	5.08467	6.75874	2.88809	108	Exon (ENSMUST00000121646.7/22634, exon 6 of 6)	10	13116364	13125067	8704	1	22634	ENSMUST00000145103.1	11370	ENSMUSG00000019817	Plagl1	pleiomorphic adenoma gene-like 1
397	chr10	17819993	17820490	498	*	h3k4me1_WTnew4_peak_420	39	.	5.89979	8.4137	3.92545	133	Intron (ENSMUST00000037964.6/378431, intron 4 of 9)	10	17796256	17845665	49410	1	378431	ENSMUST00000037964.6	23737	ENSMUSG00000039891	Txlnb	taxilin beta
398	chr10	18059891	18060113	223	*	h3k4me1_WTnew4_peak_421	29	.	5.10067	6.90723	2.9689	137	Intron (ENSMUST00000154718.7/19707, intron 1 of 16)	10	18056004	18125144	69141	1	19707	ENSMUST00000150029.7	3887	ENSMUSG00000019854	Reps1	RalBP1 associated Eps domain containing protein
399	chr10	19884705	19885220	516	*	h3k4me1_WTnew4_peak_422	47	.	6.4215	9.76117	4.78754	130	Exon (ENSMUST00000020182.15/18634, exon 8 of 10)	10	19860789	19869674	8886	2	18634	ENSMUST00000125942.1	-15031	ENSMUSG00000020003	Pex7	peroxisomal biogenesis factor 7
400	chr10	20158524	20158812	289	*	h3k4me1_WTnew4_peak_423	13	.	3.51698	4.10555	1.35715	153	Intron (ENSMUST00000020173.15/17761, intron 1 of 17)	10	20148998	20257538	108541	1	17761	ENSMUST00000214823.1	9526	ENSMUSG00000019996	Map7	microtubule-associated protein 7
401	chr10	20167452	20167714	263	*	h3k4me1_WTnew4_peak_424	39	.	5.89979	8.4137	3.92545	102	Intron (ENSMUST00000020173.15/17761, intron 1 of 17)	10	20170988	20233491	62504	1	17761	ENSMUST00000217251.1	-3274	ENSMUSG00000019996	Map7	microtubule-associated protein 7
402	chr10	20173932	20174136	205	*	h3k4me1_WTnew4_peak_425	31	.	5.25593	7.16302	3.13845	80	Promoter (1-2kb)	10	20172007	20250481	78475	1	17761	ENSMUST00000213386.1	1925	ENSMUSG00000019996	Map7	microtubule-associated protein 7
403	chr10	20178300	20178527	228	*	h3k4me1_WTnew4_peak_426	19	.	4.12985	5.07141	1.90301	90	Intron (ENSMUST00000020173.15/17761, intron 1 of 17)	10	20172007	20250481	78475	1	17761	ENSMUST00000213386.1	6293	ENSMUSG00000019996	Map7	microtubule-associated protein 7
404	chr10	20184133	20184463	331	*	h3k4me1_WTnew4_peak_427	30	.	5.06851	7.06144	3.0786	170	Intron (ENSMUST00000020173.15/17761, intron 1 of 17)	10	20172007	20250481	78475	1	17761	ENSMUST00000213386.1	12126	ENSMUSG00000019996	Map7	microtubule-associated protein 7
405	chr10	20204850	20205162	313	*	h3k4me1_WTnew4_peak_428	23	.	4.53393	5.83243	2.31019	148	Intron (ENSMUST00000020173.15/17761, intron 1 of 17)	10	20199240	20201838	2599	2	73811	ENSMUST00000214323.1	-3012	ENSMUSG00000110754	4930405J17Rik	RIKEN cDNA 4930405J17 gene
406	chr10	21843381	21843580	200	*	h3k4me1_WTnew4_peak_429	28	.	4.95432	6.66964	2.81995	133	Intron (ENSMUST00000180731.1/ENSMUST00000180731.1, intron 2 of 4)	10	21882184	21999893	117710	1	20393	ENSMUST00000120509.7	-38604	ENSMUSG00000019970	Sgk1	serum/glucocorticoid regulated kinase 1
407	chr10	21850582	21850781	200	*	h3k4me1_WTnew4_peak_430	33	.	5.35125	7.51277	3.30072	60	Distal Intergenic	10	21882184	21999893	117710	1	20393	ENSMUST00000120509.7	-31403	ENSMUSG00000019970	Sgk1	serum/glucocorticoid regulated kinase 1
408	chr10	21983556	21983755	200	*	h3k4me1_WTnew4_peak_431	36	.	5.52669	8.04047	3.67701	125	Intron (ENSMUST00000120509.7/20393, intron 3 of 13)	10	21978672	21999898	21227	1	20393	ENSMUST00000164659.7	4884	ENSMUSG00000019970	Sgk1	serum/glucocorticoid regulated kinase 1
409	chr10	22211577	22211776	200	*	h3k4me1_WTnew4_peak_433	17	.	3.76576	4.81239	1.75451	20	Intron (ENSMUST00000105522.8/667281, intron 1 of 5)	10	22173919	22374139	200221	1	19370	ENSMUST00000178026.1	37658	ENSMUSG00000078452	Raet1c	retinoic acid early transcript gamma
410	chr10	22362435	22362634	200	*	h3k4me1_WTnew4_peak_434	24	.	4.56166	6.04542	2.48143	114	Promoter (<=1kb)	10	22361894	22374139	12246	1	56554	ENSMUST00000095795.4	541	ENSMUSG00000078452	Raet1d	retinoic acid early transcript delta
411	chr10	25372751	25372950	200	*	h3k4me1_WTnew4_peak_435	23	.	4.53393	5.83243	2.31019	99	Intron (ENSMUST00000053748.15/13822, intron 1 of 19)	10	25359856	25523513	163658	1	13822	ENSMUST00000218903.1	12895	ENSMUSG00000019978	Epb41l2	erythrocyte membrane protein band 4.1 like 2
412	chr10	25810279	25810478	200	*	h3k4me1_WTnew4_peak_436	20	.	4.21629	5.21428	2.01472	65	Intron (ENSMUST00000218300.1/73803, intron 1 of 4)	10	25779314	25837437	58124	2	73803	ENSMUST00000218300.1	26959	ENSMUSG00000112444	4930401C15Rik	RIKEN cDNA 4930401C15 gene
413	chr10	27991501	27991744	244	*	h3k4me1_WTnew4_peak_437	33	.	5.35125	7.51277	3.30072	85	Distal Intergenic	10	28074820	28597397	522578	1	19272	ENSMUST00000166468.1	-83076	ENSMUSG00000019889	Ptprk	protein tyrosine phosphatase, receptor type, K
414	chr10	28087209	28087408	200	*	h3k4me1_WTnew4_peak_438	15	.	3.74588	4.45831	1.51038	6	Intron (ENSMUST00000166468.1/19272, intron 1 of 31)	10	28075010	28264673	189664	1	19272	ENSMUST00000219761.1	12199	ENSMUSG00000019889	Ptprk	protein tyrosine phosphatase, receptor type, K
415	chr10	28517447	28517789	343	*	h3k4me1_WTnew4_peak_439	20	.	4.21629	5.21428	2.01472	310	Intron (ENSMUST00000166468.1/19272, intron 13 of 31)	10	28560151	28565436	5286	1	19272	ENSMUST00000219621.1	-42362	ENSMUSG00000019889	Ptprk	protein tyrosine phosphatase, receptor type, K
416	chr10	31429799	31430027	229	*	h3k4me1_WTnew4_peak_440	22	.	4.52862	5.75018	2.28033	171	Exon (ENSMUST00000215166.1/ENSMUST00000215166.1, exon 1 of 2)	10	31413815	31414165	351	2	100041294	ENSMUST00000214434.1	-15634	NA	Supt4b	SPT4B, DSIF elongation factor subunit
417	chr10	34188606	34188805	200	*	h3k4me1_WTnew4_peak_441	20	.	4.20285	5.30516	2.06543	8	Intron (ENSMUST00000048010.8/212898, intron 1 of 5)	10	34153624	34176245	22622	2	212898	ENSMUST00000217051.1	-12361	ENSMUSG00000039497	Dse	dermatan sulfate epimerase
418	chr10	37140265	37140571	307	*	h3k4me1_WTnew4_peak_442	19	.	4.12985	5.07141	1.90301	134	Promoter (1-2kb)	10	37133375	37138920	5546	2	17118	ENSMUST00000092584.5	-1345	ENSMUSG00000069662	Marcks	myristoylated alanine rich protein kinase C substrate
419	chr10	37231264	37231463	200	*	h3k4me1_WTnew4_peak_443	15	.	3.74588	4.45831	1.51038	22	Distal Intergenic	10	37133375	37138920	5546	2	17118	ENSMUST00000092584.5	-92344	ENSMUSG00000069662	Marcks	myristoylated alanine rich protein kinase C substrate
420	chr10	39225264	39225570	307	*	h3k4me1_WTnew4_peak_444	32	.	5.25356	7.35606	3.27197	185	Distal Intergenic	10	39150970	39163794	12825	2	327743	ENSMUST00000076713.5	-61470	ENSMUSG00000062074	Ccn6	cellular communication network factor 6
421	chr10	39516964	39517259	296	*	h3k4me1_WTnew4_peak_445	22	.	4.52862	5.75018	2.28033	170	Intron (ENSMUST00000063091.12/14360, intron 5 of 13)	10	39511739	39564422	52684	1	14360	ENSMUST00000136659.1	5225	ENSMUSG00000019843	Fyn	Fyn proto-oncogene
422	chr10	39533660	39534455	796	*	h3k4me1_WTnew4_peak_446	34	.	5.5048	7.76105	3.4878	699	Promoter (<=1kb)	10	39533270	39551424	18155	1	14360	ENSMUST00000123205.1	390	ENSMUSG00000019843	Fyn	Fyn proto-oncogene
423	chr10	39614678	39614877	200	*	h3k4me1_WTnew4_peak_448	16	.	3.85336	4.62685	1.62013	130	Promoter (<=1kb)	10	39595859	39613682	17824	2	100504626	ENSMUST00000143877.1	-996	ENSMUSG00000086915	Gm16364	predicted gene 16364
424	chr10	39751798	39751997	200	*	h3k4me1_WTnew4_peak_449	22	.	4.40644	5.80265	2.28874	42	Intron (ENSMUST00000019986.12/19714, intron 1 of 31)	10	39732364	39875206	142843	1	19714	ENSMUST00000164763.7	19434	ENSMUSG00000019841	Rev3l	REV3 like, DNA directed polymerase zeta catalytic subunit
425	chr10	40245081	40245280	200	*	h3k4me1_WTnew4_peak_450	30	.	5.15139	6.99034	3.01788	181	Promoter (1-2kb)	10	40225340	40246993	21654	2	67239	ENSMUST00000183114.1	1713	ENSMUSG00000038510	Rpf2	ribosome production factor 2 homolog
426	chr10	40354638	40354837	200	*	h3k4me1_WTnew4_peak_451	25	.	4.71983	6.13698	2.53064	146	Intron (ENSMUST00000216736.1/78334, intron 1 of 11)	10	40349526	40482101	132576	1	78334	ENSMUST00000214659.1	5112	ENSMUSG00000038481	Cdk19	cyclin-dependent kinase 19
427	chr10	40639668	40639958	291	*	h3k4me1_WTnew4_peak_452	20	.	4281	5.42815	2.06599	107	3' UTR	10	40631604	40637784	6181	1	70503	ENSMUST00000214618.1	8064	ENSMUSG00000063428	Ddo	D-aspartate oxidase
428	chr10	41452221	41452501	281	*	h3k4me1_WTnew4_peak_453	32	.	4.74896	7.37302	3.28185	81	Promoter (1-2kb)	10	41450435	41453468	3034	1	268294	ENSMUST00000216656.1	1786	ENSMUSG00000019826	Zbtb24	zinc finger and BTB domain containing 24
429	chr10	41452673	41453311	639	*	h3k4me1_WTnew4_peak_454	13	.	3.28774	4.07387	1.33004	603	Promoter (1-2kb)	10	41455211	41456608	1398	1	268294	ENSMUST00000214159.1	-1900	ENSMUSG00000019826	Zbtb24	zinc finger and BTB domain containing 24
430	chr10	41488848	41489088	241	*	h3k4me1_WTnew4_peak_455	15	.	3.74588	4.45831	1.51038	92	Promoter (<=1kb)	10	41488031	41489679	1649	2	20598	ENSMUST00000147367.7	591	ENSMUSG00000019822	Smpd2	sphingomyelin phosphodiesterase 2, neutral
431	chr10	41522821	41523044	224	*	h3k4me1_WTnew4_peak_456	39	.	5.83215	8.53059	3.99776	104	Promoter (2-3kb)	10	41520044	41526876	6833	1	53599	ENSMUST00000186388.1	2777	ENSMUSG00000019818	Cd164	CD164 antigen
432	chr10	42142452	42142697	246	*	h3k4me1_WTnew4_peak_457	26	.	4.72821	6.30816	2.64488	176	Distal Intergenic	10	42197554	42258366	60813	2	56484	ENSMUST00000177542.1	115669	ENSMUSG00000048756	Foxo3	forkhead box O3
433	chr10	42188013	42188258	246	*	h3k4me1_WTnew4_peak_458	63	.	7.4409	11.7411	6.37238	128	Intron (ENSMUST00000105502.7/56484, intron 3 of 3)	10	42197554	42258366	60813	2	56484	ENSMUST00000177542.1	70108	ENSMUSG00000048756	Foxo3	forkhead box O3
434	chr10	42192953	42193172	220	*	h3k4me1_WTnew4_peak_459	35	.	5.38565	7.81604	3.51049	177	Intron (ENSMUST00000105502.7/56484, intron 3 of 3)	10	42197554	42258366	60813	2	56484	ENSMUST00000177542.1	65194	ENSMUSG00000048756	Foxo3	forkhead box O3
435	chr10	42210472	42210827	356	*	h3k4me1_WTnew4_peak_461	19	.	4.12985	5.07141	1.90301	23	Intron (ENSMUST00000105502.7/56484, intron 2 of 3)	10	42197554	42258366	60813	2	56484	ENSMUST00000177542.1	47539	ENSMUSG00000048756	Foxo3	forkhead box O3
436	chr10	42272534	42272762	229	*	h3k4me1_WTnew4_peak_462	33	.	5.35125	7.51277	3.30072	97	Intron (ENSMUST00000105502.7/56484, intron 2 of 3)	10	42196268	42276696	80429	2	56484	ENSMUST00000175881.7	3934	ENSMUSG00000048756	Foxo3	forkhead box O3
437	chr10	42300084	42300283	200	*	h3k4me1_WTnew4_peak_463	26	.	4.81613	6448	2.66452	38	Distal Intergenic	10	42247431	42276755	29325	2	56484	ENSMUST00000105501.1	-23329	ENSMUSG00000048756	Foxo3	forkhead box O3
438	chr10	42645877	42646160	284	*	h3k4me1_WTnew4_peak_464	16	.	3.89057	4.68571	1.65858	178	Intron (ENSMUST00000105497.7/14628, intron 2 of 5)	10	42678916	42702459	23544	1	14628	ENSMUST00000040718.5	-32756	ENSMUSG00000038280	Ostm1	osteopetrosis associated transmembrane protein 1
439	chr10	42967088	42967315	228	*	h3k4me1_WTnew4_peak_465	13	.	3.28774	4.07387	1.33004	104	Distal Intergenic	10	42939881	42958721	18841	1	268297	ENSMUST00000127675.1	27207	ENSMUSG00000044770	Scml4	Scm polycomb group protein like 4
440	chr10	43360617	43360844	228	*	h3k4me1_WTnew4_peak_466	26	.	4.86958	6.38788	2.66452	148	Intron (ENSMUST00000160823.7/71365, intron 3 of 7)	10	43393921	43440248	46328	1	71365	ENSMUST00000162008.1	-33077	ENSMUSG00000038240	Pdss2	prenyl (solanesyl) diphosphate synthase, subunit 2
441	chr10	43424845	43425044	200	*	h3k4me1_WTnew4_peak_467	45	.	6.35939	9.39621	4.57283	78	Intron (ENSMUST00000095725.10/71365, intron 7 of 7)	10	43393921	43440248	46328	1	71365	ENSMUST00000162008.1	30924	ENSMUSG00000038240	Pdss2	prenyl (solanesyl) diphosphate synthase, subunit 2
442	chr10	44367873	44368117	245	*	h3k4me1_WTnew4_peak_468	32	.	4.74896	7.37302	3.28185	174	Distal Intergenic	10	44359676	44359768	93	1	100316688	ENSMUST00000158635.1	8197	ENSMUSG00000089260	Mir1929	microRNA 1929
443	chr10	44394042	44394341	300	*	h3k4me1_WTnew4_peak_469	44	.	6.08221	9.21212	4.43908	124	Distal Intergenic	10	44359676	44359768	93	1	100316688	ENSMUST00000158635.1	34366	ENSMUSG00000089260	Mir1929	microRNA 1929
444	chr10	44715532	44715826	295	*	h3k4me1_WTnew4_peak_470	20	.	4281	5.42815	2.06599	157	Exon (ENSMUST00000216787.1/ENSMUST00000216787.1, exon 1 of 2)	10	44446717	44528501	81785	2	12142	ENSMUST00000167340.1	-187031	ENSMUSG00000038151	Prdm1	PR domain containing 1, with ZNF domain
445	chr10	45121557	45121917	361	*	h3k4me1_WTnew4_peak_471	39	.	5.88638	8.61832	3.99776	193	Intron (ENSMUST00000099858.3/19072, intron 9 of 14)	10	45067203	45167198	99996	1	19072	ENSMUST00000099858.3	54354	ENSMUSG00000019849	Prep	prolyl endopeptidase
446	chr10	46814626	46814870	245	*	h3k4me1_WTnew4_peak_472	56	.	6.95663	10.9384	5.68661	146	Distal Intergenic	10	45837880	45852283	14404	1	320363	ENSMUST00000215085.1	976746	ENSMUSG00000110874	D030045P18Rik	RIKEN cDNA D030045P18 gene
447	chr10	52243671	52243885	215	*	h3k4me1_WTnew4_peak_473	29	.	5.05093	6.82613	2.91547	144	Intron (ENSMUST00000069004.13/66686, intron 1 of 10)	10	52233637	52321378	87742	1	66686	ENSMUST00000218582.1	10034	ENSMUSG00000019891	Dcbld1	discoidin, CUB and LCCL domain containing 1
448	chr10	52306425	52306714	290	*	h3k4me1_WTnew4_peak_474	29	.	5.17556	6.91974	2.9689	118	Intron (ENSMUST00000069004.13/66686, intron 6 of 10)	10	52335850	52349128	13279	2	94221	ENSMUST00000217995.1	42414	ENSMUSG00000019861	Gopc	golgi associated PDZ and coiled-coil motif containing
449	chr10	56406744	56406943	200	*	h3k4me1_WTnew4_peak_475	15	.	3.77185	4.4477	1.51038	167	Distal Intergenic	10	56431981	56475967	43987	1	102640560	ENSMUST00000218830.1	-25038	ENSMUSG00000112833	Gm36595	predicted gene, 36595
450	chr10	59576208	59576514	307	*	h3k4me1_WTnew4_peak_476	33	.	5.35125	7.51277	3.30072	132	Intron (ENSMUST00000020312.12/215999, intron 1 of 7)	10	59602775	59616655	13881	2	215999	ENSMUST00000162012.1	40141	ENSMUSG00000009647	Mcu	mitochondrial calcium uniporter
451	chr10	59578529	59578728	200	*	h3k4me1_WTnew4_peak_477	13	.	3.28774	4.07387	1.33004	156	Intron (ENSMUST00000020312.12/215999, intron 1 of 7)	10	59602775	59616655	13881	2	215999	ENSMUST00000162012.1	37927	ENSMUSG00000009647	Mcu	mitochondrial calcium uniporter
452	chr10	59754944	59755264	321	*	h3k4me1_WTnew4_peak_478	20	.	4281	5.42815	2.06599	268	Intron (ENSMUST00000165563.7/216001, intron 5 of 11)	10	59762413	59789036	26624	1	216001	ENSMUST00000172034.1	-7149	ENSMUSG00000020111	Micu1	mitochondrial calcium uptake 1
453	chr10	59843041	59843437	397	*	h3k4me1_WTnew4_peak_479	46	.	6.42392	9.50444	4.6486	199	Intron (ENSMUST00000165563.7/216001, intron 10 of 11)	10	59827221	59840367	13147	1	216001	ENSMUST00000169842.1	15820	ENSMUSG00000020111	Micu1	mitochondrial calcium uptake 1
454	chr10	59906814	59907085	272	*	h3k4me1_WTnew4_peak_480	20	.	4281	5.42815	2.06599	78	Distal Intergenic	10	59879626	59898521	18896	1	56709	ENSMUST00000020309.6	27188	ENSMUSG00000020109	Dnajb12	DnaJ heat shock protein family (Hsp40) member B12
455	chr10	59908171	59908870	700	*	h3k4me1_WTnew4_peak_481	26	.	4.81613	6448	2.66452	298	Distal Intergenic	10	59879626	59898521	18896	1	56709	ENSMUST00000020309.6	28545	ENSMUSG00000020109	Dnajb12	DnaJ heat shock protein family (Hsp40) member B12
456	chr10	59911184	59911399	216	*	h3k4me1_WTnew4_peak_482	26	.	4.81862	6.30188	2.64488	37	Distal Intergenic	10	59879626	59898521	18896	1	56709	ENSMUST00000020309.6	31558	ENSMUSG00000020109	Dnajb12	DnaJ heat shock protein family (Hsp40) member B12
457	chr10	59915603	59916106	504	*	h3k4me1_WTnew4_peak_483	39	.	5.88638	8.61832	3.99776	317	Distal Intergenic	10	59949669	59951834	2166	2	74747	ENSMUST00000020308.4	35728	ENSMUSG00000020108	Ddit4	DNA-damage-inducible transcript 4
458	chr10	59920128	59920701	574	*	h3k4me1_WTnew4_peak_484	43	.	5.97694	9.0431	4.31339	430	Distal Intergenic	10	59949669	59951834	2166	2	74747	ENSMUST00000020308.4	31133	ENSMUSG00000020108	Ddit4	DNA-damage-inducible transcript 4
459	chr10	59921789	59922322	534	*	h3k4me1_WTnew4_peak_485	30	.	5.06851	7.06144	3.0786	415	Distal Intergenic	10	59949669	59951834	2166	2	74747	ENSMUST00000020308.4	29512	ENSMUSG00000020108	Ddit4	DNA-damage-inducible transcript 4
460	chr10	59924566	59924770	205	*	h3k4me1_WTnew4_peak_486	20	.	4281	5.42815	2.06599	103	Distal Intergenic	10	59949669	59951834	2166	2	74747	ENSMUST00000020308.4	27064	ENSMUSG00000020108	Ddit4	DNA-damage-inducible transcript 4
461	chr10	59926765	59927010	246	*	h3k4me1_WTnew4_peak_487	29	.	5.10067	6.90723	2.9689	48	Distal Intergenic	10	59949669	59951834	2166	2	74747	ENSMUST00000020308.4	24824	ENSMUSG00000020108	Ddit4	DNA-damage-inducible transcript 4
462	chr10	59933474	59933974	501	*	h3k4me1_WTnew4_peak_488	29	.	5.05093	6.82613	2.91547	363	Distal Intergenic	10	59949669	59951834	2166	2	74747	ENSMUST00000020308.4	17860	ENSMUSG00000020108	Ddit4	DNA-damage-inducible transcript 4
463	chr10	59970746	59971042	297	*	h3k4me1_WTnew4_peak_489	47	.	6.4215	9.76117	4.78754	187	Distal Intergenic	10	59949669	59951834	2166	2	74747	ENSMUST00000020308.4	-18912	ENSMUSG00000020108	Ddit4	DNA-damage-inducible transcript 4
464	chr10	59974693	59974963	271	*	h3k4me1_WTnew4_peak_490	32	.	5.20604	7.28014	3.21543	141	Distal Intergenic	10	59988404	59990383	1980	2	52717	ENSMUST00000182925.1	15420	ENSMUSG00000020107	Anapc16	anaphase promoting complex subunit 16
465	chr10	60080401	60080696	296	*	h3k4me1_WTnew4_peak_491	17	.	3.65305	4.84176	1.7584	98	Intron (ENSMUST00000050516.13/69090, intron 9 of 10)	10	60106219	60127338	21120	1	94214	ENSMUST00000138976.2	-25523	ENSMUSG00000058297	Spock2	sparc/osteonectin, cwcv and kazal-like domains proteoglycan 2
466	chr10	60203716	60203959	244	*	h3k4me1_WTnew4_peak_492	19	.	4.09083	5.13018	1.95152	101	Intron (ENSMUST00000135158.8/53374, intron 1 of 3)	10	60185605	60194239	8635	2	53374	ENSMUST00000167915.1	-9477	ENSMUSG00000057337	Chst3	carbohydrate sulfotransferase 3
467	chr10	60217591	60218029	439	*	h3k4me1_WTnew4_peak_493	33	.	5.12412	7.40191	3.30072	86	Promoter (1-2kb)	10	60181532	60219260	37729	2	53374	ENSMUST00000135158.8	1231	ENSMUSG00000057337	Chst3	carbohydrate sulfotransferase 3
468	chr10	60230936	60231611	676	*	h3k4me1_WTnew4_peak_494	32	.	5.25356	7.35606	3.27197	528	Distal Intergenic	10	60181532	60219260	37729	2	53374	ENSMUST00000135158.8	-11676	ENSMUSG00000057337	Chst3	carbohydrate sulfotransferase 3
469	chr10	60233257	60233560	304	*	h3k4me1_WTnew4_peak_495	15	.	3.51055	4.41892	1.51038	29	Distal Intergenic	10	60181532	60219260	37729	2	53374	ENSMUST00000135158.8	-13997	ENSMUSG00000057337	Chst3	carbohydrate sulfotransferase 3
470	chr10	60244594	60244793	200	*	h3k4me1_WTnew4_peak_496	20	.	4.21629	5.21428	2.01472	9	Distal Intergenic	10	60181532	60219260	37729	2	53374	ENSMUST00000135158.8	-25334	ENSMUSG00000057337	Chst3	carbohydrate sulfotransferase 3
471	chr10	60280399	60280691	293	*	h3k4me1_WTnew4_peak_497	22	.	4.01835	5.64969	2.22853	155	Promoter (2-3kb)	10	60277628	60302597	24970	1	19156	ENSMUST00000179238.7	2771	ENSMUSG00000004207	Psap	prosaposin
472	chr10	60724247	60724450	204	*	h3k4me1_WTnew4_peak_498	54	.	6.5216	10.5717	5.43859	65	Promoter (<=1kb)	10	60716030	60724316	8287	2	71279	ENSMUST00000127386.7	0	ENSMUSG00000020100	Slc29a3	solute carrier family 29 (nucleoside transporters), member 3
473	chr10	60727956	60728226	271	*	h3k4me1_WTnew4_peak_499	17	.	3.65305	4.84176	1.7584	178	Intron (ENSMUST00000117513.7/71279, intron 3 of 5)	10	60716030	60724316	8287	2	71279	ENSMUST00000127386.7	-3640	ENSMUSG00000020100	Slc29a3	solute carrier family 29 (nucleoside transporters), member 3
474	chr10	60732064	60732750	687	*	h3k4me1_WTnew4_peak_500	31	.	5.25593	7.16302	3.13845	150	Intron (ENSMUST00000117513.7/71279, intron 2 of 5)	10	60716030	60724316	8287	2	71279	ENSMUST00000127386.7	-7748	ENSMUSG00000020100	Slc29a3	solute carrier family 29 (nucleoside transporters), member 3
475	chr10	60746823	60747022	200	*	h3k4me1_WTnew4_peak_501	17	.	4.00664	4.87115	1.76017	31	Intron (ENSMUST00000117513.7/71279, intron 2 of 5)	10	60712072	60752782	40711	2	71279	ENSMUST00000117513.7	5760	ENSMUSG00000020100	Slc29a3	solute carrier family 29 (nucleoside transporters), member 3
476	chr10	60783565	60783766	202	*	h3k4me1_WTnew4_peak_502	34	.	5.59665	7.74097	3.47931	147	Intron (ENSMUST00000077925.6/107449, intron 1 of 16)	10	60720861	60752794	31934	2	71279	ENSMUST00000144989.1	-30771	ENSMUSG00000020100	Slc29a3	solute carrier family 29 (nucleoside transporters), member 3
477	chr10	60784166	60784391	226	*	h3k4me1_WTnew4_peak_503	15	.	3.77185	4.4477	1.51038	72	Intron (ENSMUST00000077925.6/107449, intron 1 of 16)	10	60720861	60752794	31934	2	71279	ENSMUST00000144989.1	-31372	ENSMUSG00000020100	Slc29a3	solute carrier family 29 (nucleoside transporters), member 3
478	chr10	60825456	60825768	313	*	h3k4me1_WTnew4_peak_504	33	.	5.35125	7.51277	3.30072	122	Intron (ENSMUST00000077925.6/107449, intron 1 of 16)	10	60762610	60820641	58032	2	107449	ENSMUST00000218316.1	-4815	ENSMUSG00000020099	Unc5b	unc-5 netrin receptor B
479	chr10	60827187	60827559	373	*	h3k4me1_WTnew4_peak_505	22	.	4.01835	5.64969	2.22853	232	Intron (ENSMUST00000077925.6/107449, intron 1 of 16)	10	60764577	60831382	66806	2	107449	ENSMUST00000218637.1	3823	ENSMUSG00000020099	Unc5b	unc-5 netrin receptor B
480	chr10	60948594	60948853	260	*	h3k4me1_WTnew4_peak_506	30	.	5.15139	6.99034	3.01788	64	Distal Intergenic	10	60928226	60938132	9907	2	73616	ENSMUST00000036304.3	-10462	ENSMUSG00000037247	Pldi	polymorphic derived intron containing
481	chr10	60997845	60998089	245	*	h3k4me1_WTnew4_peak_507	29	.	5.05093	6.82613	2.91547	60	Distal Intergenic	10	61031303	61038080	6778	1	327760	ENSMUST00000177492.1	-33214	ENSMUSG00000093568	Gm20611	predicted gene 20611
482	chr10	61060088	61060390	303	*	h3k4me1_WTnew4_peak_508	25	.	4.64344	6.17411	2.55715	32	Distal Intergenic	10	61031303	61038080	6778	1	327760	ENSMUST00000177492.1	28785	ENSMUSG00000093568	Gm20611	predicted gene 20611
483	chr10	61065682	61066004	323	*	h3k4me1_WTnew4_peak_509	49	.	6.36486	9.97879	4.95717	166	Distal Intergenic	10	61089331	61094000	4670	1	13180	ENSMUST00000218005.1	-23327	ENSMUSG00000020098	Pcbd1	pterin 4 alpha carbinolamine dehydratase/dimerization cofactor of hepatocyte nuclear factor 1 alpha (TCF1) 1
484	chr10	61212528	61212814	287	*	h3k4me1_WTnew4_peak_510	39	.	5.89979	8.4137	3.92545	95	Intron (ENSMUST00000092486.10/237360, intron 14 of 21)	10	61175942	61188839	12898	1	65971	ENSMUST00000126831.1	36586	ENSMUSG00000020096	Tbata	thymus, brain and testes associated
485	chr10	61272019	61272308	290	*	h3k4me1_WTnew4_peak_511	37	.	5.82251	8.13975	3.73664	45	Promoter (<=1kb)	10	61198468	61273242	74775	2	237360	ENSMUST00000120336.1	934	ENSMUSG00000059901	Adamts14	a disintegrin-like and metallopeptidase (reprolysin type) with thrombospondin type 1 motif, 14
486	chr10	61287307	61287512	206	*	h3k4me1_WTnew4_peak_512	41	.	6.05528	8.89328	4.19442	130	Distal Intergenic	10	61297833	61304680	6848	1	18646	ENSMUST00000219375.1	-10321	ENSMUSG00000037202	Prf1	perforin 1 (pore forming protein)
487	chr10	61315985	61316370	386	*	h3k4me1_WTnew4_peak_513	25	.	4.68544	6.24044	2.59356	314	Distal Intergenic	10	61299801	61304086	4286	1	18646	ENSMUST00000035419.6	16184	ENSMUSG00000037202	Prf1	perforin 1 (pore forming protein)
488	chr10	61366037	61366348	312	*	h3k4me1_WTnew4_peak_515	33	.	5.35125	7.51277	3.30072	147	Intron (ENSMUST00000020289.9/27355, intron 1 of 19)	10	61350950	61381993	31044	2	27355	ENSMUST00000219132.1	15645	ENSMUSG00000020092	Pald1	phosphatase domain containing, paladin 1
489	chr10	61435323	61435670	348	*	h3k4me1_WTnew4_peak_516	27	.	4.86133	6.52023	2.71164	74	Intron (ENSMUST00000020288.14/13688, intron 1 of 2)	10	61432820	61452658	19839	2	13688	ENSMUST00000167087.1	16988	ENSMUSG00000020091	Eif4ebp2	eukaryotic translation initiation factor 4E binding protein 2
490	chr10	61440589	61440788	200	*	h3k4me1_WTnew4_peak_517	35	.	5.55795	7.84764	3.52741	51	Intron (ENSMUST00000020288.14/13688, intron 1 of 2)	10	61432820	61452658	19839	2	13688	ENSMUST00000167087.1	11870	ENSMUSG00000020091	Eif4ebp2	eukaryotic translation initiation factor 4E binding protein 2
491	chr10	61445336	61445535	200	*	h3k4me1_WTnew4_peak_518	26	.	4.81613	6448	2.66452	164	Intron (ENSMUST00000020288.14/13688, intron 1 of 2)	10	61432820	61452658	19839	2	13688	ENSMUST00000167087.1	7123	ENSMUSG00000020091	Eif4ebp2	eukaryotic translation initiation factor 4E binding protein 2
492	chr10	61448716	61448943	228	*	h3k4me1_WTnew4_peak_520	33	.	5.35125	7.51277	3.30072	66	Exon (ENSMUST00000220281.1/ENSMUST00000220281.1, exon 2 of 2)	10	61432820	61452658	19839	2	13688	ENSMUST00000167087.1	3715	ENSMUSG00000020091	Eif4ebp2	eukaryotic translation initiation factor 4E binding protein 2
493	chr10	61449520	61449794	275	*	h3k4me1_WTnew4_peak_521	33	.	5.30196	7.43358	3.30072	46	Promoter (2-3kb)	10	61432820	61452658	19839	2	13688	ENSMUST00000167087.1	2864	ENSMUSG00000020091	Eif4ebp2	eukaryotic translation initiation factor 4E binding protein 2
494	chr10	61659186	61659843	658	*	h3k4me1_WTnew4_peak_522	25	.	4.71983	6.13698	2.53064	160	Promoter (2-3kb)	10	61662688	61665425	2738	1	67895	ENSMUST00000160607.1	-2845	ENSMUSG00000020089	Ppa1	pyrophosphatase (inorganic) 1
495	chr10	61681401	61681684	284	*	h3k4me1_WTnew4_peak_523	15	.	3.71137	4.40462	1.51038	222	Promoter (<=1kb)	10	61680611	61684926	4316	1	20224	ENSMUST00000219055.1	790	ENSMUSG00000020088	Sar1a	secretion associated Ras related GTPase 1A
496	chr10	61905623	61905895	273	*	h3k4me1_WTnew4_peak_524	30	.	5.15139	6.99034	3.01788	175	Intron (ENSMUST00000105452.8/12817, intron 5 of 39)	10	61838236	61878392	40157	2	12817	ENSMUST00000105451.7	-27231	ENSMUSG00000058806	Col13a1	collagen, type XIII, alpha 1
497	chr10	61906621	61906891	271	*	h3k4me1_WTnew4_peak_525	30	.	5.15139	6.99034	3.01788	192	Intron (ENSMUST00000105452.8/12817, intron 5 of 39)	10	61838236	61878392	40157	2	12817	ENSMUST00000105451.7	-28229	ENSMUSG00000058806	Col13a1	collagen, type XIII, alpha 1
498	chr10	62010400	62010731	332	*	h3k4me1_WTnew4_peak_526	22	.	4.40644	5.80265	2.28874	87	Distal Intergenic	10	61838236	61979108	140873	2	12817	ENSMUST00000105454.2	-31292	ENSMUSG00000058806	Col13a1	collagen, type XIII, alpha 1
499	chr10	62020286	62020485	200	*	h3k4me1_WTnew4_peak_527	36	.	5.72026	7.95745	3.61315	76	Distal Intergenic	10	61838236	61979108	140873	2	12817	ENSMUST00000105454.2	-41178	ENSMUSG00000058806	Col13a1	collagen, type XIII, alpha 1
500	chr10	62033724	62034341	618	*	h3k4me1_WTnew4_peak_528	20	.	4281	5.42815	2.06599	30	Distal Intergenic	10	61838236	61979108	140873	2	12817	ENSMUST00000105454.2	-54616	ENSMUSG00000058806	Col13a1	collagen, type XIII, alpha 1
501	chr10	62136435	62136786	352	*	h3k4me1_WTnew4_peak_529	17	.	3.65305	4.84176	1.7584	251	Promoter (1-2kb)	10	62108917	62134706	25790	2	69894	ENSMUST00000156798.1	-1729	ENSMUSG00000020083	Fam241b	family with sequence similarity 241, member B
502	chr10	62137611	62138047	437	*	h3k4me1_WTnew4_peak_530	31	.	4.96343	7.14826	3.13393	75	Promoter (1-2kb)	10	62108835	62139870	31036	2	69894	ENSMUST00000027719.11	1823	ENSMUSG00000020083	Fam241b	family with sequence similarity 241, member B
503	chr10	62143967	62144166	200	*	h3k4me1_WTnew4_peak_531	14	.	3.61396	4.18344	1.41622	35	Promoter (<=1kb)	10	62109947	62143910	33964	2	69894	ENSMUST00000150057.1	-57	ENSMUSG00000020083	Fam241b	family with sequence similarity 241, member B
504	chr10	62145250	62145459	210	*	h3k4me1_WTnew4_peak_532	21	.	4.36212	5.5567	2.16409	12	Promoter (1-2kb)	10	62109947	62143910	33964	2	69894	ENSMUST00000150057.1	-1340	ENSMUSG00000020083	Fam241b	family with sequence similarity 241, member B
505	chr10	62216911	62217115	205	*	h3k4me1_WTnew4_peak_533	33	.	5.35125	7.51277	3.30072	41	Intron (ENSMUST00000047883.10/70423, intron 1 of 7)	10	62185396	62231251	45856	2	70423	ENSMUST00000047883.10	14136	ENSMUSG00000037031	Tspan15	tetraspanin 15
506	chr10	62314733	62315111	379	*	h3k4me1_WTnew4_peak_534	26	.	4.81613	6448	2.66452	190	Intron (ENSMUST00000099691.10/15275, intron 2 of 17)	10	62295860	62318393	22534	2	15275	ENSMUST00000152761.7	3282	ENSMUSG00000037012	Hk1	hexokinase 1
507	chr10	62474981	62475180	200	*	h3k4me1_WTnew4_peak_536	26	.	4.77176	6.37733	2.66452	67	Intron (ENSMUST00000092473.4/30930, intron 2 of 8)	10	62455235	62486598	31364	2	30930	ENSMUST00000092473.4	11418	ENSMUSG00000020078	Vps26a	VPS26 retromer complex component A
508	chr10	62598297	62598496	200	*	h3k4me1_WTnew4_peak_537	13	.	3.34735	3.99366	1.30294	52	Exon (ENSMUST00000045866.8/56200, exon 2 of 15)	10	62580251	62602281	22031	2	56200	ENSMUST00000045866.8	3785	ENSMUSG00000020075	Ddx21	DExD box helicase 21
509	chr10	62855441	62855762	322	*	h3k4me1_WTnew4_peak_538	20	.	4281	5.42815	2.06599	196	Intron (ENSMUST00000050826.13/52463, intron 2 of 10)	10	62839097	62865304	26208	2	52463	ENSMUST00000173081.1	9542	ENSMUSG00000047146	Tet1	tet methylcytosine dioxygenase 1
510	chr10	62872672	62872922	251	*	h3k4me1_WTnew4_peak_539	20	.	4281	5.42815	2.06599	8	Intron (ENSMUST00000050826.13/52463, intron 1 of 10)	10	62804570	62880014	75445	2	52463	ENSMUST00000050826.13	7092	ENSMUSG00000047146	Tet1	tet methylcytosine dioxygenase 1
511	chr10	66898651	66898850	200	*	h3k4me1_WTnew4_peak_540	13	.	3.28774	4.07387	1.33004	13	Distal Intergenic	10	66915636	66917739	2104	2	68488	ENSMUST00000219021.1	18889	NA	1110002J07Rik	RIKEN cDNA 1110002J07 gene
512	chr10	66919538	66919785	248	*	h3k4me1_WTnew4_peak_541	35	.	5.38565	7.81604	3.51049	164	Promoter (<=1kb)	10	66912489	66920258	7770	2	68488	ENSMUST00000181710.2	473	NA	1110002J07Rik	RIKEN cDNA 1110002J07 gene
513	chr10	67081355	67081673	319	*	h3k4me1_WTnew4_peak_542	20	.	4.06099	5.26728	2.04275	157	Intron (ENSMUST00000020023.8/28193, intron 1 of 7)	10	67096125	67191748	95624	1	108829	ENSMUST00000174062.7	-14452	ENSMUSG00000037876	Jmjd1c	jumonji domain containing 1C
514	chr10	67101903	67102202	300	*	h3k4me1_WTnew4_peak_543	15	.	3.60977	4.3916	1.51038	194	Intron (ENSMUST00000174062.7/108829, intron 1 of 2)	10	67009189	67096945	87757	2	28193	ENSMUST00000020023.8	-4958	ENSMUSG00000019873	Reep3	receptor accessory protein 3
515	chr10	67119567	67119766	200	*	h3k4me1_WTnew4_peak_544	22	.	4.48972	5761	2.28223	71	Intron (ENSMUST00000174062.7/108829, intron 1 of 2)	10	67127258	67256318	129061	1	108829	ENSMUST00000174408.7	-7492	ENSMUSG00000037876	Jmjd1c	jumonji domain containing 1C
516	chr10	67124815	67125014	200	*	h3k4me1_WTnew4_peak_545	39	.	5.96089	8.51683	3.99776	110	Promoter (2-3kb)	10	67127258	67256318	129061	1	108829	ENSMUST00000174408.7	-2244	ENSMUSG00000037876	Jmjd1c	jumonji domain containing 1C
517	chr10	67151708	67151919	212	*	h3k4me1_WTnew4_peak_546	33	.	5.35125	7.51277	3.30072	67	Intron (ENSMUST00000174062.7/108829, intron 1 of 2)	10	67127258	67256326	129069	1	108829	ENSMUST00000051446.15	24450	ENSMUSG00000037876	Jmjd1c	jumonji domain containing 1C
518	chr10	67648535	67648770	236	*	h3k4me1_WTnew4_peak_547	39	.	5.89979	8.4137	3.92545	60	Distal Intergenic	10	67569216	67571959	2744	2	105245193	ENSMUST00000219796.1	-76576	NA	4930563J15Rik	RIKEN cDNA 4930563J15 gene
519	chr10	68111441	68111762	322	*	h3k4me1_WTnew4_peak_549	33	.	5.35125	7.51277	3.30072	128	Intron (ENSMUST00000219238.1/71371, intron 8 of 9)	10	68096454	68136626	40173	2	71371	ENSMUST00000218532.1	24864	ENSMUSG00000019947	Arid5b	AT rich interactive domain 5B (MRF1-like)
520	chr10	68113771	68113970	200	*	h3k4me1_WTnew4_peak_550	26	.	4.77176	6.37733	2.66452	136	Intron (ENSMUST00000219238.1/71371, intron 8 of 9)	10	68096454	68136626	40173	2	71371	ENSMUST00000218532.1	22656	ENSMUSG00000019947	Arid5b	AT rich interactive domain 5B (MRF1-like)
521	chr10	68157552	68157859	308	*	h3k4me1_WTnew4_peak_551	20	.	4281	5.42815	2.06599	25	Intron (ENSMUST00000219238.1/71371, intron 4 of 9)	10	68096454	68136626	40173	2	71371	ENSMUST00000218532.1	-20926	ENSMUSG00000019947	Arid5b	AT rich interactive domain 5B (MRF1-like)
522	chr10	68285578	68285871	294	*	h3k4me1_WTnew4_peak_552	20	.	4.16483	5.24561	2.03501	199	Distal Intergenic	10	68092520	68278740	186221	2	71371	ENSMUST00000219238.1	-6838	ENSMUSG00000019947	Arid5b	AT rich interactive domain 5B (MRF1-like)
523	chr10	69334891	69335090	200	*	h3k4me1_WTnew4_peak_553	15	.	3.60977	4.3916	1.51038	0	Distal Intergenic	10	69340599	69342729	2131	2	12534	ENSMUST00000123458.1	7639	ENSMUSG00000019942	Cdk1	cyclin-dependent kinase 1
524	chr10	69862814	69863013	200	*	h3k4me1_WTnew4_peak_554	20	.	4.21629	5.21428	2.01472	167	Intron (ENSMUST00000218680.1/11735, intron 9 of 42)	10	69898131	70023921	125791	1	11735	ENSMUST00000182972.7	-35118	ENSMUSG00000069601	Ank3	ankyrin 3, epithelial
525	chr10	70111427	70111783	357	*	h3k4me1_WTnew4_peak_555	29	.	5.10067	6.90723	2.9689	44	Intron (ENSMUST00000147545.7/76551, intron 1 of 8)	10	70097121	70193200	96080	1	76551	ENSMUST00000147545.7	14306	ENSMUSG00000048701	Ccdc6	coiled-coil domain containing 6
526	chr10	70118255	70118551	297	*	h3k4me1_WTnew4_peak_556	22	.	4.49877	5.69745	2255	122	Intron (ENSMUST00000147545.7/76551, intron 1 of 8)	10	70097121	70193200	96080	1	76551	ENSMUST00000147545.7	21134	ENSMUSG00000048701	Ccdc6	coiled-coil domain containing 6
527	chr10	70138796	70139087	292	*	h3k4me1_WTnew4_peak_557	31	.	5.25593	7.16302	3.13845	172	Intron (ENSMUST00000147545.7/76551, intron 1 of 8)	10	70174509	70182206	7698	1	76551	ENSMUST00000145990.1	-35422	ENSMUSG00000048701	Ccdc6	coiled-coil domain containing 6
528	chr10	70139618	70140039	422	*	h3k4me1_WTnew4_peak_558	32	.	5.3648	7345	3.27158	320	Intron (ENSMUST00000147545.7/76551, intron 1 of 8)	10	70174509	70182206	7698	1	76551	ENSMUST00000145990.1	-34470	ENSMUSG00000048701	Ccdc6	coiled-coil domain containing 6
529	chr10	70140317	70140899	583	*	h3k4me1_WTnew4_peak_559	44	.	6.23415	9.18773	4.42319	447	Intron (ENSMUST00000147545.7/76551, intron 1 of 8)	10	70174509	70182206	7698	1	76551	ENSMUST00000145990.1	-33610	ENSMUSG00000048701	Ccdc6	coiled-coil domain containing 6
530	chr10	70151587	70151950	364	*	h3k4me1_WTnew4_peak_560	35	.	5.65778	7.84752	3.52741	276	Intron (ENSMUST00000147545.7/76551, intron 2 of 8)	10	70174509	70182206	7698	1	76551	ENSMUST00000145990.1	-22559	ENSMUSG00000048701	Ccdc6	coiled-coil domain containing 6
531	chr10	70153995	70154194	200	*	h3k4me1_WTnew4_peak_561	15	.	3.8135	4.51909	1.55678	78	Intron (ENSMUST00000147545.7/76551, intron 2 of 8)	10	70174509	70182206	7698	1	76551	ENSMUST00000145990.1	-20315	ENSMUSG00000048701	Ccdc6	coiled-coil domain containing 6
532	chr10	70287766	70287980	215	*	h3k4me1_WTnew4_peak_562	26	.	4.81613	6448	2.66452	20	Exon (ENSMUST00000064271.4/ENSMUST00000064271.4, exon 1 of 2)	10	70266979	70284080	17102	1	66859	ENSMUST00000155933.1	20787	ENSMUSG00000037762	Slc16a9	solute carrier family 16 (monocarboxylic acid transporters), member 9
533	chr10	70365470	70365708	239	*	h3k4me1_WTnew4_peak_563	26	.	4.38365	6.49438	2.69341	78	Distal Intergenic	10	70440481	70500635	60155	1	71721	ENSMUST00000218542.1	-74773	ENSMUSG00000043259	Fam13c	family with sequence similarity 13, member C
534	chr10	70709409	70709663	255	*	h3k4me1_WTnew4_peak_564	44	.	6.35584	9.20139	4.43295	128	Distal Intergenic	10	70570909	70655965	85057	2	319646	ENSMUST00000162793.7	-53444	ENSMUSG00000037747	D630013N20Rik	RIKEN cDNA D630013N20 gene
535	chr10	70709852	70710051	200	*	h3k4me1_WTnew4_peak_565	56	.	7.07974	10.8547	5.64268	78	Distal Intergenic	10	70570909	70655965	85057	2	319646	ENSMUST00000162793.7	-53887	ENSMUSG00000037747	D630013N20Rik	RIKEN cDNA D630013N20 gene
536	chr10	70832485	70832799	315	*	h3k4me1_WTnew4_peak_566	25	.	4.64344	6.17411	2.55715	129	Intron (ENSMUST00000218006.1/ENSMUST00000218006.1, intron 1 of 2)	10	70934502	70948489	13988	2	83675	ENSMUST00000144740.1	115690	ENSMUSG00000014329	Bicc1	BicC family RNA binding protein 1
537	chr10	71299964	71300163	200	*	h3k4me1_WTnew4_peak_567	33	.	5.35125	7.51277	3.30072	80	Distal Intergenic	10	71310745	71313977	3233	1	102637684	ENSMUST00000177104.1	-10582	ENSMUSG00000093732	Gm20609	predicted gene 20609
538	chr10	71342885	71343205	321	*	h3k4me1_WTnew4_peak_568	26	.	4.81613	6448	2.66452	124	Promoter (1-2kb)	10	71330480	71344954	14475	2	52637	ENSMUST00000045887.8	1749	ENSMUSG00000037710	Cisd1	CDGSH iron sulfur domain 1
539	chr10	71381770	71381969	200	*	h3k4me1_WTnew4_peak_569	26	.	4.81613	6448	2.66452	118	3' UTR	10	71347843	71363880	16038	1	69718	ENSMUST00000141153.1	33927	ENSMUSG00000060733	Ipmk	inositol polyphosphate multikinase
540	chr10	75104524	75104724	201	*	h3k4me1_WTnew4_peak_570	22	.	4.01835	5.64969	2.22853	82	Intron (ENSMUST00000164107.2/110279, intron 1 of 22)	10	75060592	75184921	124330	1	110279	ENSMUST00000164107.2	43932	ENSMUSG00000009681	Bcr	BCR activator of RhoGEF and GTPase
541	chr10	75119491	75119835	345	*	h3k4me1_WTnew4_peak_571	22	.	4.44909	5.61045	2.20964	148	Intron (ENSMUST00000164107.2/110279, intron 1 of 22)	10	75160360	75171548	11189	1	110279	ENSMUST00000218591.1	-40525	ENSMUSG00000009681	Bcr	BCR activator of RhoGEF and GTPase
542	chr10	75213084	75213314	231	*	h3k4me1_WTnew4_peak_572	42	.	6.2185	8.9595	4.25044	106	Promoter (<=1kb)	10	75212420	75245131	32712	1	74392	ENSMUST00000219387.1	664	ENSMUSG00000033444	Specc1l	sperm antigen with calponin homology and coiled-coil domains 1-like
543	chr10	75526115	75526417	303	*	h3k4me1_WTnew4_peak_573	33	.	5.35125	7.51277	3.30072	151	Intron (ENSMUST00000020397.10/67332, intron 2 of 3)	10	75518043	75535418	17376	1	67332	ENSMUST00000220229.1	8072	ENSMUSG00000020180	Snrpd3	small nuclear ribonucleoprotein D3
544	chr10	75562837	75563191	355	*	h3k4me1_WTnew4_peak_574	17	.	3.65305	4.84176	1.7584	339	Promoter (<=1kb)	10	75564148	75574326	10179	1	14598	ENSMUST00000141062.7	-957	ENSMUSG00000006345	Ggt1	gamma-glutamyltransferase 1
545	chr10	75641572	75641988	417	*	h3k4me1_WTnew4_peak_575	45	.	6.19125	9.3878	4.57283	176	Promoter (1-2kb)	10	75637211	75643980	6770	2	71733	ENSMUST00000077610.5	1992	ENSMUSG00000006342	Susd2	sushi domain containing 2
546	chr10	75647893	75648128	236	*	h3k4me1_WTnew4_peak_576	41	.	5.87525	8.88026	4.19065	110	Exon (ENSMUST00000001712.7/104248, exon 35 of 37)	10	75636708	75644008	7301	2	71733	ENSMUST00000219733.1	-3885	ENSMUSG00000006342	Susd2	sushi domain containing 2
547	chr10	75650220	75650730	511	*	h3k4me1_WTnew4_peak_577	20	.	4.06099	5.26728	2.04275	278	Intron (ENSMUST00000001712.7/104248, intron 34 of 36)	10	75636708	75644008	7301	2	71733	ENSMUST00000219733.1	-6212	ENSMUSG00000006342	Susd2	sushi domain containing 2
548	chr10	75651548	75651916	369	*	h3k4me1_WTnew4_peak_578	23	.	4.57902	5.90566	2.37015	198	Intron (ENSMUST00000001712.7/104248, intron 34 of 36)	10	75636708	75644008	7301	2	71733	ENSMUST00000219733.1	-7540	ENSMUSG00000006342	Susd2	sushi domain containing 2
549	chr10	75889024	75889253	230	*	h3k4me1_WTnew4_peak_579	33	.	5.35125	7.51277	3.30072	92	Distal Intergenic	10	75893413	75895941	2529	1	70377	ENSMUST00000009236.5	-4160	ENSMUSG00000009092	Derl3	Der1-like domain family, member 3
550	chr10	75916235	75916543	309	*	h3k4me1_WTnew4_peak_580	20	.	4281	5.42815	2.06599	253	Promoter (<=1kb)	10	75896775	75916572	19798	2	20587	ENSMUST00000140408.1	29	ENSMUSG00000000902	Smarcb1	SWI/SNF related, matrix associated, actin dependent regulator of chromatin, subfamily b, member 1
551	chr10	75916744	75917112	369	*	h3k4me1_WTnew4_peak_581	22	.	4.44636	5.69128	2.25423	114	Promoter (<=1kb)	10	75896775	75916572	19798	2	20587	ENSMUST00000140408.1	-172	ENSMUSG00000000902	Smarcb1	SWI/SNF related, matrix associated, actin dependent regulator of chromatin, subfamily b, member 1
552	chr10	75933222	75933474	253	*	h3k4me1_WTnew4_peak_582	22	.	4.01835	5.64969	2.22853	106	Promoter (<=1kb)	10	75933130	75937747	4618	1	103172	ENSMUST00000219839.1	92	ENSMUSG00000049422	Chchd10	coiled-coil-helix-coiled-coil-helix domain containing 10
553	chr10	76001930	76002477	548	*	h3k4me1_WTnew4_peak_583	33	.	5.35125	7.51277	3.30072	174	Intron (ENSMUST00000099577.3/333669, intron 11 of 13)	10	76008926	76009017	92	1	102466646	ENSMUST00000184957.1	-6449	ENSMUSG00000098817	Mir6409	microRNA 6409
554	chr10	76044403	76044720	318	*	h3k4me1_WTnew4_peak_584	31	.	5.11354	7.13289	3.13234	168	Distal Intergenic	10	76032654	76043234	10581	1	64453	ENSMUST00000061617.6	11749	ENSMUSG00000049764	Zfp280b	zinc finger protein 280B
555	chr10	76046730	76047065	336	*	h3k4me1_WTnew4_peak_585	33	.	5.35125	7.51277	3.30072	147	Distal Intergenic	10	76032654	76043234	10581	1	64453	ENSMUST00000061617.6	14076	ENSMUSG00000049764	Zfp280b	zinc finger protein 280B
556	chr10	77036333	77036532	200	*	h3k4me1_WTnew4_peak_586	29	.	5.10067	6.90723	2.9689	71	Intron (ENSMUST00000136150.7/20509, intron 1 of 2)	10	77033319	77042330	9012	1	20509	ENSMUST00000132984.1	3014	ENSMUSG00000001436	Slc19a1	solute carrier family 19 (folate transporter), member 1
557	chr10	77131873	77132286	414	*	h3k4me1_WTnew4_peak_588	20	.	4.16483	5.24561	2.03501	348	Intron (ENSMUST00000081654.12/12822, intron 2 of 41)	10	77053194	77113946	60753	2	12822	ENSMUST00000072755.11	-17927	ENSMUSG00000001435	Col18a1	collagen, type XVIII, alpha 1
558	chr10	77132502	77133034	533	*	h3k4me1_WTnew4_peak_589	32	.	5.20604	7.28014	3.21543	127	Intron (ENSMUST00000081654.12/12822, intron 2 of 41)	10	77053194	77113946	60753	2	12822	ENSMUST00000072755.11	-18556	ENSMUSG00000001435	Col18a1	collagen, type XVIII, alpha 1
559	chr10	77152634	77152858	225	*	h3k4me1_WTnew4_peak_590	30	.	5.06851	7.06144	3.0786	59	Intron (ENSMUST00000081654.12/12822, intron 2 of 41)	10	77052178	77166548	114371	2	12822	ENSMUST00000081654.12	13690	ENSMUSG00000001435	Col18a1	collagen, type XVIII, alpha 1
560	chr10	77166859	77167058	200	*	h3k4me1_WTnew4_peak_591	26	.	4.38365	6.49438	2.69341	95	Promoter (<=1kb)	10	77052178	77166548	114371	2	12822	ENSMUST00000081654.12	-311	ENSMUSG00000001435	Col18a1	collagen, type XVIII, alpha 1
561	chr10	77192281	77192702	422	*	h3k4me1_WTnew4_peak_592	34	.	5.1714	7.75898	3.4878	70	Distal Intergenic	10	77052178	77166548	114371	2	12822	ENSMUST00000081654.12	-25733	ENSMUSG00000001435	Col18a1	collagen, type XVIII, alpha 1
562	chr10	77201518	77201757	240	*	h3k4me1_WTnew4_peak_593	55	.	6.57482	10.6575	5.50277	98	Distal Intergenic	10	77052178	77166548	114371	2	12822	ENSMUST00000081654.12	-34970	ENSMUSG00000001435	Col18a1	collagen, type XVIII, alpha 1
563	chr10	77211934	77212133	200	*	h3k4me1_WTnew4_peak_594	26	.	4.72821	6.30816	2.64488	150	Distal Intergenic	10	77052178	77166548	114371	2	12822	ENSMUST00000081654.12	-45386	ENSMUSG00000001435	Col18a1	collagen, type XVIII, alpha 1
564	chr10	77226163	77226556	394	*	h3k4me1_WTnew4_peak_595	25	.	4.71983	6.13698	2.53064	93	Distal Intergenic	10	77259218	77269575	10358	1	80294	ENSMUST00000020493.8	-32662	ENSMUSG00000020260	Pofut2	protein O-fucosyltransferase 2
565	chr10	77251508	77251823	316	*	h3k4me1_WTnew4_peak_596	35	.	5.38565	7.81604	3.51049	62	Distal Intergenic	10	77259218	77269575	10358	1	80294	ENSMUST00000020493.8	-7395	ENSMUSG00000020260	Pofut2	protein O-fucosyltransferase 2
566	chr10	77598881	77599361	481	*	h3k4me1_WTnew4_peak_597	23	.	4.53393	5.83243	2.31019	441	Downstream (<=300bp)	10	77592337	77597130	4794	1	108705	ENSMUST00000167006.1	6544	ENSMUSG00000009291	Pttg1ip	pituitary tumor-transforming 1 interacting protein
567	chr10	77608507	77609058	552	*	h3k4me1_WTnew4_peak_598	15	.	3.60977	4.3916	1.51038	255	Promoter (1-2kb)	10	77606571	77617422	10852	1	20610	ENSMUST00000099538.5	1936	ENSMUSG00000020265	Sumo3	small ubiquitin-like modifier 3
568	chr10	77610536	77610871	336	*	h3k4me1_WTnew4_peak_599	26	.	4.81613	6448	2.66452	187	Promoter (2-3kb)	10	77613709	77616748	3040	1	20610	ENSMUST00000124024.2	-2838	ENSMUSG00000020265	Sumo3	small ubiquitin-like modifier 3
569	chr10	77611188	77611451	264	*	h3k4me1_WTnew4_peak_600	22	.	4.48972	5761	2.28223	167	Promoter (2-3kb)	10	77613709	77616748	3040	1	20610	ENSMUST00000124024.2	-2258	ENSMUSG00000020265	Sumo3	small ubiquitin-like modifier 3
570	chr10	78008464	78008759	296	*	h3k4me1_WTnew4_peak_601	20	.	4.16483	5.24561	2.03501	230	Promoter (<=1kb)	10	77999893	78009727	9835	2	18641	ENSMUST00000218383.1	968	ENSMUSG00000020277	Pfkl	phosphofructokinase, liver, B-type
571	chr10	79497817	79498016	200	*	h3k4me1_WTnew4_peak_602	34	.	5.59665	7.74097	3.47931	67	Distal Intergenic	10	79468839	79493585	24747	1	625029	ENSMUST00000233849.1	28978	ENSMUSG00000091381	Vmn2r83	vomeronasal 2, receptor 83
572	chr10	79639273	79639689	417	*	h3k4me1_WTnew4_peak_603	33	.	5.20842	7.53519	3.30996	124	Promoter (1-2kb)	10	79618652	79637918	19267	2	216148	ENSMUST00000020564.6	-1355	ENSMUSG00000020312	Shc2	SHC (Src homology 2 domain containing) transforming protein 2
573	chr10	79710740	79711022	283	*	h3k4me1_WTnew4_peak_606	38	.	5.67531	8.27815	3.83842	146	Promoter (<=1kb)	10	79710105	79711710	1606	1	12215	ENSMUST00000180235.1	635	ENSMUSG00000023175	Bsg	basigin
574	chr10	79781551	79781801	251	*	h3k4me1_WTnew4_peak_608	20	.	4281	5.42815	2.06599	119	Promoter (<=1kb)	10	79780581	79782607	2027	1	83554	ENSMUST00000168798.1	970	ENSMUSG00000020325	Fstl3	follistatin-like 3
575	chr10	79802093	79802324	232	*	h3k4me1_WTnew4_peak_609	52	.	6.80089	10.3858	5.2864	87	Intron (ENSMUST00000046945.12/18483, intron 1 of 8)	10	79806018	79807671	1654	1	18483	ENSMUST00000217759.1	-3694	ENSMUSG00000035863	Palm	paralemmin
576	chr10	79802800	79803149	350	*	h3k4me1_WTnew4_peak_610	47	.	6.48976	9.61552	4.73364	177	Promoter (2-3kb)	10	79806018	79807671	1654	1	18483	ENSMUST00000217759.1	-2869	ENSMUSG00000035863	Palm	paralemmin
577	chr10	79820423	79820628	206	*	h3k4me1_WTnew4_peak_612	18	.	4.04688	4.93616	1.81179	88	Promoter (<=1kb)	10	79820989	79830490	9502	1	78906	ENSMUST00000169041.8	-361	ENSMUSG00000035852	Misp	mitotic spindle positioning
578	chr10	79822609	79822808	200	*	h3k4me1_WTnew4_peak_613	31	.	5.25593	7.16302	3.13845	92	Promoter (<=1kb)	10	79822627	79830452	7826	1	78906	ENSMUST00000046833.4	0	ENSMUSG00000035852	Misp	mitotic spindle positioning
579	chr10	79919263	79919579	317	*	h3k4me1_WTnew4_peak_615	26	.	4.81613	6448	2.66452	150	Promoter (<=1kb)	10	79918674	79922025	3352	1	114229	ENSMUST00000219745.1	589	ENSMUSG00000035773	Kiss1r	KISS1 receptor
580	chr10	79926109	79926308	200	*	h3k4me1_WTnew4_peak_616	21	.	4.36212	5.5567	2.16409	62	Promoter (<=1kb)	10	79927043	79955018	27976	1	13496	ENSMUST00000019708.11	-735	ENSMUSG00000019564	Arid3a	AT rich interactive domain 3A (BRIGHT-like)
581	chr10	79982806	79983032	227	*	h3k4me1_WTnew4_peak_618	47	.	6.48976	9.61552	4.73364	76	Promoter (1-2kb)	10	79977358	79984040	6683	2	216157	ENSMUST00000124536.1	1008	ENSMUSG00000013858	Tmem259	transmembrane protein 259
582	chr10	79986777	79987003	227	*	h3k4me1_WTnew4_peak_620	51	.	6.66954	10168	5.11376	79	Promoter (1-2kb)	10	79988584	79996062	7479	1	12798	ENSMUST00000004784.10	-1581	ENSMUSG00000004665	Cnn2	calponin 2
583	chr10	79987406	79987676	271	*	h3k4me1_WTnew4_peak_621	26	.	4.81613	6448	2.66452	190	Promoter (<=1kb)	10	79988584	79996062	7479	1	12798	ENSMUST00000004784.10	-908	ENSMUSG00000004665	Cnn2	calponin 2
584	chr10	80003794	80004073	280	*	h3k4me1_WTnew4_peak_622	17	.	3.65305	4.84176	1.7584	35	Exon (ENSMUST00000132517.7/27403, exon 17 of 47)	10	79997615	80015568	17954	1	27403	ENSMUST00000043866.7	6179	ENSMUSG00000035722	Abca7	ATP-binding cassette, sub-family A (ABC1), member 7
585	chr10	80024622	80025377	756	*	h3k4me1_WTnew4_peak_623	47	.	6.4215	9.76117	4.78754	404	Promoter (2-3kb)	10	80021743	80031462	9720	1	70719	ENSMUST00000150022.1	2879	ENSMUSG00000035697	Arhgap45	Rho GTPase activating protein 45
586	chr10	80025629	80025937	309	*	h3k4me1_WTnew4_peak_624	77	.	8.35486	13.3324	7.77533	116	Intron (ENSMUST00000099501.9/70719, intron 12 of 22)	10	80021743	80031462	9720	1	70719	ENSMUST00000150022.1	3886	ENSMUSG00000035697	Arhgap45	Rho GTPase activating protein 45
587	chr10	80029181	80029446	266	*	h3k4me1_WTnew4_peak_625	47	.	6.48976	9.61552	4.73364	172	Exon (ENSMUST00000099501.9/70719, exon 21 of 23)	10	80021743	80031462	9720	1	70719	ENSMUST00000150022.1	7438	ENSMUSG00000035697	Arhgap45	Rho GTPase activating protein 45
588	chr10	80032804	80033758	955	*	h3k4me1_WTnew4_peak_626	33	.	5.53683	7.63761	3.39356	405	Distal Intergenic	10	80035949	80037185	1237	2	66420	ENSMUST00000147507.7	3427	ENSMUSG00000004667	Polr2e	polymerase (RNA) II (DNA directed) polypeptide E
589	chr10	80034154	80034533	380	*	h3k4me1_WTnew4_peak_627	26	.	4.81613	6448	2.66452	194	Promoter (2-3kb)	10	80035949	80037185	1237	2	66420	ENSMUST00000147507.7	2652	ENSMUSG00000004667	Polr2e	polymerase (RNA) II (DNA directed) polypeptide E
590	chr10	80036699	80037067	369	*	h3k4me1_WTnew4_peak_628	20	.	4281	5.42815	2.06599	312	Promoter (<=1kb)	10	80035949	80037185	1237	2	66420	ENSMUST00000147507.7	118	ENSMUSG00000004667	Polr2e	polymerase (RNA) II (DNA directed) polypeptide E
591	chr10	80037291	80037673	383	*	h3k4me1_WTnew4_peak_629	42	.	6.11375	8.98914	4.26828	186	Promoter (<=1kb)	10	80035949	80037185	1237	2	66420	ENSMUST00000147507.7	-106	ENSMUSG00000004667	Polr2e	polymerase (RNA) II (DNA directed) polypeptide E
592	chr10	80049823	80050465	643	*	h3k4me1_WTnew4_peak_630	13	.	3.05033	4.05301	1.33004	444	Promoter (2-3kb)	10	80047166	80056439	9274	1	625249	ENSMUST00000144698.7	2657	ENSMUSG00000075706	Gpx4	glutathione peroxidase 4
593	chr10	80056156	80056524	369	*	h3k4me1_WTnew4_peak_631	24	.	4.56166	6.04542	2.48143	81	Promoter (<=1kb)	10	80055998	80056363	366	1	625249	ENSMUST00000136081.1	158	ENSMUSG00000075706	Gpx4	glutathione peroxidase 4
594	chr10	80072210	80072659	450	*	h3k4me1_WTnew4_peak_632	13	.	3.28774	4.07387	1.33004	443	Promoter (2-3kb)	10	80071283	80075400	4118	2	216161	ENSMUST00000218310.1	2741	ENSMUSG00000035673	Sbno2	strawberry notch 2
595	chr10	80097206	80097589	384	*	h3k4me1_WTnew4_peak_633	28	.	4.95432	6.66964	2.81995	358	Intron (ENSMUST00000219260.1/216161, intron 2 of 32)	10	80057771	80101187	43417	2	216161	ENSMUST00000218630.1	3598	ENSMUSG00000035673	Sbno2	strawberry notch 2
596	chr10	80098933	80099273	341	*	h3k4me1_WTnew4_peak_634	20	.	4.06099	5.26728	2.04275	27	Promoter (1-2kb)	10	80057771	80101187	43417	2	216161	ENSMUST00000218630.1	1914	ENSMUSG00000035673	Sbno2	strawberry notch 2
597	chr10	80117701	80117900	200	*	h3k4me1_WTnew4_peak_635	15	.	3.71137	4.40462	1.51038	72	Promoter (1-2kb)	10	80116618	80128512	11895	1	20869	ENSMUST00000213772.1	1083	ENSMUSG00000003068	Stk11	serine/threonine kinase 11
598	chr10	80118580	80119061	482	*	h3k4me1_WTnew4_peak_636	35	.	5.38565	7.81604	3.51049	314	Promoter (1-2kb)	10	80116618	80128512	11895	1	20869	ENSMUST00000213772.1	1962	ENSMUSG00000003068	Stk11	serine/threonine kinase 11
599	chr10	80124458	80124998	541	*	h3k4me1_WTnew4_peak_637	20	.	3.60494	5.43007	2.06695	482	Promoter (<=1kb)	10	80124819	80129975	5157	1	20869	ENSMUST00000144119.7	0	ENSMUSG00000003068	Stk11	serine/threonine kinase 11
600	chr10	80185645	80186060	416	*	h3k4me1_WTnew4_peak_640	34	.	5.45265	7.67643	3.42364	341	Intron (ENSMUST00000003154.6/13637, intron 1 of 3)	10	80179482	80190010	10529	1	13637	ENSMUST00000003154.6	6163	ENSMUSG00000003070	Efna2	ephrin A2
601	chr10	80271324	80271733	410	*	h3k4me1_WTnew4_peak_643	47	.	6.4215	9.76117	4.78754	113	Intron (ENSMUST00000156935.7/70248, intron 1 of 6)	10	80265124	80278376	13253	1	70248	ENSMUST00000150328.1	6200	ENSMUSG00000069565	Dazap1	DAZ associated protein 1
602	chr10	80273742	80274438	697	*	h3k4me1_WTnew4_peak_644	33	.	5.35125	7.51277	3.30072	568	Exon (ENSMUST00000156935.7/70248, exon 2 of 7)	10	80278164	80278232	69	1	102466207	ENSMUST00000184241.1	-3726	ENSMUSG00000098672	Mir6911	microRNA 6911
603	chr10	80288112	80288328	217	*	h3k4me1_WTnew4_peak_646	32	.	5.3648	7345	3.27158	58	3' UTR	10	80292453	80294114	1662	1	20054	ENSMUST00000068408.13	-4125	ENSMUSG00000063457	Rps15	ribosomal protein S15
604	chr10	80296322	80296607	286	*	h3k4me1_WTnew4_peak_647	18	.	3.98463	4.96555	1.83643	93	Promoter (<=1kb)	10	80295977	80318263	22287	1	23805	ENSMUST00000105359.7	345	ENSMUSG00000020135	Apc2	APC regulator of WNT signaling pathway 2
605	chr10	80312392	80312591	200	*	h3k4me1_WTnew4_peak_648	56	.	6.95663	10.9384	5.68661	54	Exon (ENSMUST00000105359.7/23805, exon 15 of 15)	10	80318254	80320537	2284	2	66374	ENSMUST00000020341.8	7946	ENSMUSG00000020133	2310011J03Rik	RIKEN cDNA 2310011J03 gene
606	chr10	80319070	80319615	546	*	h3k4me1_WTnew4_peak_649	49	.	6.36486	9.97879	4.95717	99	Promoter (<=1kb)	10	80318254	80320537	2284	2	66374	ENSMUST00000020341.8	922	ENSMUSG00000020133	2310011J03Rik	RIKEN cDNA 2310011J03 gene
607	chr10	80343708	80344051	344	*	h3k4me1_WTnew4_peak_650	41	.	5.87525	8.88026	4.19065	187	Promoter (1-2kb)	10	80343006	80345238	2233	2	66548	ENSMUST00000138705.2	1187	ENSMUSG00000043822	Adamtsl5	ADAMTS-like 5
608	chr10	80386390	80386814	425	*	h3k4me1_WTnew4_peak_652	17	.	3.65305	4.84176	1.7584	74	Promoter (<=1kb)	10	80380355	80387659	7305	2	237400	ENSMUST00000105350.2	845	ENSMUSG00000048696	Mex3d	mex3 RNA binding family member D
609	chr10	80396210	80396554	345	*	h3k4me1_WTnew4_peak_653	28	.	4.89604	6.78903	2.88809	307	Promoter (<=1kb)	10	80392982	80395719	2738	2	17192	ENSMUST00000105347.1	-491	ENSMUSG00000035478	Mbd3	methyl-CpG binding domain protein 3
610	chr10	80421843	80422100	258	*	h3k4me1_WTnew4_peak_654	34	.	5.59665	7.74097	3.47931	122	Promoter (<=1kb)	10	80420083	80421860	1778	2	21423	ENSMUST00000156244.1	0	ENSMUSG00000020167	Tcf3	transcription factor 3
611	chr10	80423426	80423701	276	*	h3k4me1_WTnew4_peak_655	31	.	5.30981	7.25279	3.19811	64	Promoter (1-2kb)	10	80420083	80421860	1778	2	21423	ENSMUST00000156244.1	-1566	ENSMUSG00000020167	Tcf3	transcription factor 3
612	chr10	80424645	80424966	322	*	h3k4me1_WTnew4_peak_656	20	.	4281	5.42815	2.06599	72	Promoter (2-3kb)	10	80420083	80421860	1778	2	21423	ENSMUST00000156244.1	-2785	ENSMUSG00000020167	Tcf3	transcription factor 3
613	chr10	80430084	80430371	288	*	h3k4me1_WTnew4_peak_657	17	.	3.91684	4.86101	1.7584	19	Promoter (<=1kb)	10	80410054	80430985	20932	2	21423	ENSMUST00000156990.7	614	ENSMUSG00000020167	Tcf3	transcription factor 3
614	chr10	80556438	80556793	356	*	h3k4me1_WTnew4_peak_658	22	.	4.40644	5.80265	2.28874	232	Intron (ENSMUST00000057910.15/66932, intron 1 of 14)	10	80540925	80561560	20636	2	66932	ENSMUST00000057910.15	4767	ENSMUSG00000047417	Rexo1	REX1, RNA exonuclease 1
615	chr10	80557608	80557994	387	*	h3k4me1_WTnew4_peak_659	46	.	6.42392	9.50444	4.6486	269	Intron (ENSMUST00000057910.15/66932, intron 1 of 14)	10	80540925	80561560	20636	2	66932	ENSMUST00000057910.15	3566	ENSMUSG00000047417	Rexo1	REX1, RNA exonuclease 1
616	chr10	80558618	80558902	285	*	h3k4me1_WTnew4_peak_660	23	.	4.57902	5.90566	2.37015	157	Promoter (2-3kb)	10	80540925	80561560	20636	2	66932	ENSMUST00000057910.15	2658	ENSMUSG00000047417	Rexo1	REX1, RNA exonuclease 1
617	chr10	80572229	80572545	317	*	h3k4me1_WTnew4_peak_661	30	.	5.02426	6.99138	3.01788	172	Intron (ENSMUST00000038558.8/118445, intron 1 of 1)	10	80567124	80577321	10198	2	118445	ENSMUST00000038558.8	4776	ENSMUSG00000035397	Klf16	Kruppel-like factor 16
618	chr10	80573790	80574205	416	*	h3k4me1_WTnew4_peak_662	41	.	5.8257	8.80104	4.14535	272	Intron (ENSMUST00000038558.8/118445, intron 1 of 1)	10	80567124	80577321	10198	2	118445	ENSMUST00000038558.8	3116	ENSMUSG00000035397	Klf16	Kruppel-like factor 16
619	chr10	80583850	80584390	541	*	h3k4me1_WTnew4_peak_663	22	.	4.01835	5.64969	2.22853	45	Promoter (2-3kb)	10	80583656	80586624	2969	2	216169	ENSMUST00000189605.1	2234	ENSMUSG00000003346	Abhd17a	abhydrolase domain containing 17A
620	chr10	80586197	80587004	808	*	h3k4me1_WTnew4_peak_664	39	.	6.02327	8.62282	3.99776	630	Promoter (<=1kb)	10	80583656	80586624	2969	2	216169	ENSMUST00000189605.1	0	ENSMUSG00000003346	Abhd17a	abhydrolase domain containing 17A
621	chr10	80587278	80587477	200	*	h3k4me1_WTnew4_peak_665	33	.	5.47827	7.53727	3.30996	86	Promoter (<=1kb)	10	80583656	80586624	2969	2	216169	ENSMUST00000189605.1	-654	ENSMUSG00000003346	Abhd17a	abhydrolase domain containing 17A
622	chr10	80588589	80589537	949	*	h3k4me1_WTnew4_peak_666	39	.	5.88638	8.61832	3.99776	502	Promoter (<=1kb)	10	80586679	80590315	3637	2	216169	ENSMUST00000187646.1	778	ENSMUSG00000003346	Abhd17a	abhydrolase domain containing 17A
623	chr10	80607439	80607747	309	*	h3k4me1_WTnew4_peak_667	31	.	4.96343	7.14826	3.13393	118	Promoter (<=1kb)	10	80606815	80612462	5648	1	56214	ENSMUST00000219462.1	624	ENSMUSG00000113949	Scamp4	secretory carrier membrane protein 4
624	chr10	80638303	80638704	402	*	h3k4me1_WTnew4_peak_668	39	.	5.89979	8.4137	3.92545	292	Promoter (<=1kb)	10	80638270	80638951	682	1	103236	ENSMUST00000218093.1	33	ENSMUSG00000003345	Csnk1g2	casein kinase 1, gamma 2
625	chr10	80665393	80666043	651	*	h3k4me1_WTnew4_peak_669	46	.	6.24725	9.47829	4.6371	493	3' UTR	10	80665332	80671976	6645	2	17347	ENSMUST00000003433.10	5933	ENSMUSG00000020190	Mknk2	MAP kinase-interacting serine/threonine kinase 2
626	chr10	80679125	80679671	547	*	h3k4me1_WTnew4_peak_670	47	.	6.4215	9.76117	4.78754	357	Promoter (1-2kb)	10	80671946	80678112	6167	2	17347	ENSMUST00000199949.1	-1013	ENSMUSG00000020190	Mknk2	MAP kinase-interacting serine/threonine kinase 2
627	chr10	80696830	80697070	241	*	h3k4me1_WTnew4_peak_671	31	.	5.11354	7.13289	3.13234	166	Intron (ENSMUST00000003438.10/208228, intron 1 of 3)	10	80691218	80693736	2519	2	208228	ENSMUST00000220138.1	-3094	ENSMUSG00000003348	Mob3a	MOB kinase activator 3A
628	chr10	80725697	80725996	300	*	h3k4me1_WTnew4_peak_672	26	.	4.81613	6448	2.66452	190	Intron (ENSMUST00000020420.8/11776, intron 6 of 30)	10	80719184	80721190	2007	2	11776	ENSMUST00000220183.1	-4507	ENSMUSG00000020198	Ap3d1	adaptor-related protein complex 3, delta 1 subunit
629	chr10	80757346	80757713	368	*	h3k4me1_WTnew4_peak_673	41	.	6.15203	8.84398	4.18082	256	Promoter (1-2kb)	10	80755463	80766587	11125	1	208266	ENSMUST00000147579.1	1883	ENSMUSG00000061589	Dot1l	DOT1-like, histone H3 methyltransferase (S. cerevisiae)
630	chr10	80759236	80759680	445	*	h3k4me1_WTnew4_peak_674	26	.	4.81613	6448	2.66452	191	Intron (ENSMUST00000105336.8/208266, intron 1 of 27)	10	80755463	80766587	11125	1	208266	ENSMUST00000147579.1	3773	ENSMUSG00000061589	Dot1l	DOT1-like, histone H3 methyltransferase (S. cerevisiae)
631	chr10	80804614	80804813	200	*	h3k4me1_WTnew4_peak_677	33	.	5.35125	7.51277	3.30072	105	Promoter (<=1kb)	10	80805243	80807648	2406	1	11705	ENSMUST00000036016.5	-430	ENSMUSG00000035262	Amh	anti-Mullerian hormone
632	chr10	80853258	80853786	529	*	h3k4me1_WTnew4_peak_678	39	.	5.89979	8.4137	3.92545	104	Promoter (1-2kb)	10	80852933	80855023	2091	2	66094	ENSMUST00000217781.1	1237	ENSMUSG00000035215	Lsm7	LSM7 homolog, U6 small nuclear RNA and mRNA degradation associated
633	chr10	80933828	80934186	359	*	h3k4me1_WTnew4_peak_679	26	.	4.38365	6.49438	2.69341	162	Distal Intergenic	10	80930812	80931759	948	1	17873	ENSMUST00000219449.1	3016	ENSMUSG00000015312	Gadd45b	growth arrest and DNA-damage-inducible 45 beta
634	chr10	80937061	80937519	459	*	h3k4me1_WTnew4_peak_680	33	.	5.12412	7.40191	3.30072	337	Distal Intergenic	10	80930812	80931759	948	1	17873	ENSMUST00000219449.1	6249	ENSMUSG00000015312	Gadd45b	growth arrest and DNA-damage-inducible 45 beta
635	chr10	80947260	80947464	205	*	h3k4me1_WTnew4_peak_681	16	.	3.32764	4.72481	1.69433	130	Distal Intergenic	10	80930812	80931759	948	1	17873	ENSMUST00000219449.1	16448	ENSMUSG00000015312	Gadd45b	growth arrest and DNA-damage-inducible 45 beta
636	chr10	81071751	81071950	200	*	h3k4me1_WTnew4_peak_683	47	.	6.4215	9.76117	4.78754	48	Promoter (1-2kb)	10	81073279	81078755	5477	1	50492	ENSMUST00000166015.1	-1329	ENSMUSG00000004929	Thop1	thimet oligopeptidase 1
637	chr10	81129876	81130103	228	*	h3k4me1_WTnew4_peak_685	28	.	4.89604	6.78903	2.88809	88	3' UTR	10	81135220	81144496	9277	1	16969	ENSMUST00000125261.1	-5117	ENSMUSG00000035011	Zbtb7a	zinc finger and BTB domain containing 7a
638	chr10	81159765	81160010	246	*	h3k4me1_WTnew4_peak_686	39	.	5.96089	8.51683	3.99776	142	Promoter (1-2kb)	10	81155502	81158011	2510	2	59004	ENSMUST00000147436.7	-1754	ENSMUSG00000004934	Pias4	protein inhibitor of activated STAT 4
639	chr10	81165181	81165519	339	*	h3k4me1_WTnew4_peak_687	26	.	4.81613	6448	2.66452	233	Promoter (2-3kb)	10	81163043	81167714	4672	2	59004	ENSMUST00000129549.1	2195	ENSMUSG00000004934	Pias4	protein inhibitor of activated STAT 4
640	chr10	81260928	81261253	326	*	h3k4me1_WTnew4_peak_688	38	.	5.83992	8.31328	3.85568	199	Promoter (<=1kb)	10	81261170	81262667	1498	1	17179	ENSMUST00000148735.1	0	ENSMUSG00000004933	Matk	megakaryocyte-associated tyrosine kinase
641	chr10	81269247	81269555	309	*	h3k4me1_WTnew4_peak_689	13	.	3.28774	4.07387	1.33004	307	Promoter (<=1kb)	10	81269541	81271834	2294	1	57267	ENSMUST00000217688.1	0	ENSMUSG00000004931	Apba3	amyloid beta (A4) precursor protein-binding, family A, member 3
642	chr10	81279255	81279524	270	*	h3k4me1_WTnew4_peak_690	26	.	4.81613	6448	2.66452	124	Promoter (<=1kb)	10	81278624	81280117	1494	2	27375	ENSMUST00000218520.1	593	ENSMUSG00000034917	Tjp3	tight junction protein 3
643	chr10	81284221	81284467	247	*	h3k4me1_WTnew4_peak_691	26	.	4.81613	6448	2.66452	197	Promoter (1-2kb)	10	81281187	81285769	4583	2	27375	ENSMUST00000218484.1	1302	ENSMUSG00000034917	Tjp3	tight junction protein 3
644	chr10	81284662	81284950	289	*	h3k4me1_WTnew4_peak_692	41	.	5.99791	8.79958	4.14535	130	Promoter (<=1kb)	10	81281187	81285769	4583	2	27375	ENSMUST00000218484.1	819	ENSMUSG00000034917	Tjp3	tight junction protein 3
645	chr10	81290088	81290739	652	*	h3k4me1_WTnew4_peak_693	20	.	4.24157	5.36599	2.06599	562	Promoter (<=1kb)	10	81282777	81291215	8439	2	27375	ENSMUST00000219958.1	476	ENSMUSG00000034917	Tjp3	tight junction protein 3
646	chr10	81294501	81295155	655	*	h3k4me1_WTnew4_peak_694	13	.	3.05033	4.05301	1.33004	648	Promoter (1-2kb)	10	81293005	81319973	26969	1	18717	ENSMUST00000045469.14	1496	ENSMUSG00000034902	Pip5k1c	phosphatidylinositol-4-phosphate 5-kinase, type 1 gamma
647	chr10	81303297	81303496	200	*	h3k4me1_WTnew4_peak_695	23	.	4.57902	5.90566	2.37015	17	Intron (ENSMUST00000163075.7/18717, intron 1 of 16)	10	81310688	81313440	2753	1	18717	ENSMUST00000161719.1	-7192	ENSMUSG00000034902	Pip5k1c	phosphatidylinositol-4-phosphate 5-kinase, type 1 gamma
648	chr10	81307473	81307859	387	*	h3k4me1_WTnew4_peak_696	26	.	4.81862	6.30188	2.64488	168	Promoter (2-3kb)	10	81310688	81313440	2753	1	18717	ENSMUST00000161719.1	-2829	ENSMUSG00000034902	Pip5k1c	phosphatidylinositol-4-phosphate 5-kinase, type 1 gamma
649	chr10	81326869	81327094	226	*	h3k4me1_WTnew4_peak_697	26	.	4.81613	6448	2.66452	134	Promoter (1-2kb)	10	81328731	81335172	6442	1	21390	ENSMUST00000105325.3	-1637	ENSMUSG00000034881	Tbxa2r	thromboxane A2 receptor
650	chr10	81328317	81328583	267	*	h3k4me1_WTnew4_peak_698	22	.	4.44636	5.69128	2.25423	6	Promoter (<=1kb)	10	81328731	81335172	6442	1	21390	ENSMUST00000105325.3	-148	ENSMUSG00000034881	Tbxa2r	thromboxane A2 receptor
651	chr10	81366183	81366467	285	*	h3k4me1_WTnew4_peak_701	26	.	4.81613	6448	2.66452	93	Promoter (<=1kb)	10	81364024	81365816	1793	2	432479	ENSMUST00000020456.4	-367	ENSMUSG00000020234	Tektip1	tektin bundle interacting protein 1
652	chr10	81404940	81405229	290	*	h3k4me1_WTnew4_peak_702	35	.	5.38565	7.81604	3.51049	184	Promoter (2-3kb)	10	81400769	81407641	6873	2	18029	ENSMUST00000140916.7	2412	ENSMUSG00000055053	Nfic	nuclear factor I/C
653	chr10	81411089	81411507	419	*	h3k4me1_WTnew4_peak_703	13	.	3.28774	4.07387	1.33004	117	Promoter (1-2kb)	10	81409575	81411579	2005	1	102634174	ENSMUST00000156260.1	1514	ENSMUSG00000085327	Gm16104	predicted gene 16104
654	chr10	81411988	81412230	243	*	h3k4me1_WTnew4_peak_704	38	.	5.11426	8.28321	3.83842	171	Promoter (2-3kb)	10	81409575	81411579	2005	1	102634174	ENSMUST00000156260.1	2413	ENSMUSG00000085327	Gm16104	predicted gene 16104
655	chr10	81412743	81412942	200	*	h3k4me1_WTnew4_peak_705	13	.	3.28774	4.07387	1.33004	1	Intron (ENSMUST00000105321.9/18029, intron 2 of 8)	10	81409575	81411579	2005	1	102634174	ENSMUST00000156260.1	3168	ENSMUSG00000085327	Gm16104	predicted gene 16104
656	chr10	81417825	81418046	222	*	h3k4me1_WTnew4_peak_706	25	.	4.47711	6.13271	2.53064	115	Promoter (1-2kb)	10	81416240	81416297	58	2	102465778	ENSMUST00000199973.1	-1528	ENSMUSG00000105379	Mir1191b	microRNA 1191b
657	chr10	81419312	81419666	355	*	h3k4me1_WTnew4_peak_707	28	.	4.70522	6.74093	2.8856	243	Intron (ENSMUST00000105321.9/18029, intron 2 of 8)	10	81416240	81416297	58	2	102465778	ENSMUST00000199973.1	-3015	ENSMUSG00000105379	Mir1191b	microRNA 1191b
658	chr10	81419872	81420541	670	*	h3k4me1_WTnew4_peak_708	23	.	4.3095	5.8711	2.34462	181	Exon (ENSMUST00000105321.9/18029, exon 2 of 9)	10	81416240	81416297	58	2	102465778	ENSMUST00000199973.1	-3575	ENSMUSG00000105379	Mir1191b	microRNA 1191b
659	chr10	81423874	81424073	200	*	h3k4me1_WTnew4_peak_709	37	.	5.41465	8.14609	3.73664	37	Intron (ENSMUST00000105321.9/18029, intron 1 of 8)	10	81399138	81427114	27977	2	18029	ENSMUST00000078185.13	3041	ENSMUSG00000055053	Nfic	nuclear factor I/C
660	chr10	81461423	81461730	308	*	h3k4me1_WTnew4_peak_710	54	.	6.76786	10.6304	5.47769	149	3' UTR	10	81400953	81455635	54683	2	18029	ENSMUST00000221817.1	-5788	ENSMUSG00000055053	Nfic	nuclear factor I/C
661	chr10	81462779	81463070	292	*	h3k4me1_WTnew4_peak_711	22	.	4.18418	5.67546	2.24871	118	Exon (ENSMUST00000156926.1/ENSMUST00000156926.1, exon 2 of 2)	10	81400953	81455635	54683	2	18029	ENSMUST00000221817.1	-7144	ENSMUSG00000055053	Nfic	nuclear factor I/C
662	chr10	81477189	81477586	398	*	h3k4me1_WTnew4_peak_712	34	.	5.5048	7.76105	3.4878	313	Promoter (2-3kb)	10	81460930	81474844	13915	2	319586	ENSMUST00000120856.7	-2345	ENSMUSG00000034818	Celf5	CUGBP, Elav-like family member 5
663	chr10	81536603	81536841	239	*	h3k4me1_WTnew4_peak_713	54	.	6.76786	10.6304	5.47769	96	Promoter (1-2kb)	10	81533133	81535133	2001	2	14672	ENSMUST00000134354.1	-1470	ENSMUSG00000034781	Gna11	guanine nucleotide binding protein, alpha 11
664	chr10	81542123	81542417	295	*	h3k4me1_WTnew4_peak_714	30	.	5.20314	7.07557	3.08372	148	Promoter (2-3kb)	10	81528724	81545190	16467	2	14672	ENSMUST00000043604.5	2773	ENSMUSG00000034781	Gna11	guanine nucleotide binding protein, alpha 11
665	chr10	81543638	81544088	451	*	h3k4me1_WTnew4_peak_715	20	.	4281	5.42815	2.06599	339	Promoter (1-2kb)	10	81528724	81545190	16467	2	14672	ENSMUST00000043604.5	1102	ENSMUSG00000034781	Gna11	guanine nucleotide binding protein, alpha 11
666	chr10	81563184	81563541	358	*	h3k4me1_WTnew4_peak_716	35	.	5.38565	7.81604	3.51049	199	Promoter (<=1kb)	10	81563622	81566360	2739	1	14797	ENSMUST00000218690.1	-81	ENSMUSG00000054452	Tle5	TLE family member 5, transcriptional modulator
667	chr10	81591855	81592199	345	*	h3k4me1_WTnew4_peak_717	26	.	4.86958	6.38788	2.66452	252	Promoter (<=1kb)	10	81590905	81592715	1811	2	114606	ENSMUST00000129282.7	516	ENSMUSG00000034758	Tle6	transducin-like enhancer of split 6
668	chr10	81599100	81599299	200	*	h3k4me1_WTnew4_peak_718	30	.	5.02426	6.99138	3.01788	141	Promoter (1-2kb)	10	81590904	81597590	6687	2	114606	ENSMUST00000128278.7	-1510	ENSMUSG00000034758	Tle6	transducin-like enhancer of split 6
669	chr10	81617285	81617612	328	*	h3k4me1_WTnew4_peak_719	32	.	5.20604	7.28014	3.21543	178	Intron (ENSMUST00000126940.1/268319, intron 2 of 2)	10	81625779	81627257	1479	2	50721	ENSMUST00000143424.1	9645	ENSMUSG00000034748	Sirt6	sirtuin 6
670	chr10	82084879	82085136	258	*	h3k4me1_WTnew4_peak_720	26	.	4.92163	6.47641	2.68457	101	Intron (ENSMUST00000220287.1/ENSMUST00000220287.1, intron 1 of 3)	10	82058417	82061329	2913	1	408062	ENSMUST00000105313.1	26462	ENSMUSG00000061371	Zfp873	zinc finger protein 873
671	chr10	82768402	82768601	200	*	h3k4me1_WTnew4_peak_721	20	.	4.24157	5.36599	2.06599	125	Distal Intergenic	10	82748701	82764144	15444	2	18045	ENSMUST00000130911.7	-4258	ENSMUSG00000020248	Nfyb	nuclear transcription factor-Y beta
672	chr10	82777502	82777701	200	*	h3k4me1_WTnew4_peak_722	22	.	4.01835	5.64969	2.22853	52	Exon (ENSMUST00000219360.1/ENSMUST00000219360.1, exon 2 of 2)	10	82748701	82764144	15444	2	18045	ENSMUST00000130911.7	-13358	ENSMUSG00000020248	Nfyb	nuclear transcription factor-Y beta
673	chr10	82800341	82800540	200	*	h3k4me1_WTnew4_peak_723	28	.	4.89604	6.78903	2.88809	125	Distal Intergenic	10	82812123	82824242	12120	1	70003	ENSMUST00000076984.7	-11583	ENSMUSG00000056821	1700028I16Rik	RIKEN cDNA 1700028I16 gene
674	chr10	82810368	82810567	200	*	h3k4me1_WTnew4_peak_724	28	.	4.89604	6.78903	2.88809	127	Promoter (1-2kb)	10	82812123	82824242	12120	1	70003	ENSMUST00000076984.7	-1556	ENSMUSG00000056821	1700028I16Rik	RIKEN cDNA 1700028I16 gene
675	chr10	82863188	82863498	311	*	h3k4me1_WTnew4_peak_725	26	.	4.81613	6448	2.66452	118	Promoter (2-3kb)	10	82860505	82884547	24043	1	50493	ENSMUST00000219911.1	2683	ENSMUSG00000020250	Txnrd1	thioredoxin reductase 1
676	chr10	82872399	82872703	305	*	h3k4me1_WTnew4_peak_726	26	.	4.81613	6448	2.66452	174	Intron (ENSMUST00000219368.1/50493, intron 1 of 14)	10	82866626	82867930	1305	1	66341	ENSMUST00000211623.1	5773	ENSMUSG00000109864	Eid3	EP300 interacting inhibitor of differentiation 3
677	chr10	83348459	83348658	200	*	h3k4me1_WTnew4_peak_727	13	.	3.53987	4.06255	1.33004	49	Intron (ENSMUST00000219407.1/ENSMUST00000219407.1, intron 1 of 3)	10	83230848	83337882	107035	2	338365	ENSMUST00000039956.5	-10577	ENSMUSG00000034591	Slc41a2	solute carrier family 41, member 2
678	chr10	84301766	84302077	312	*	h3k4me1_WTnew4_peak_728	20	.	4281	5.42815	2.06599	35	Distal Intergenic	10	84375296	84392388	17093	2	77976	ENSMUST00000129355.1	90311	ENSMUSG00000020032	Nuak1	NUAK family, SNF1-like kinase, 1
679	chr10	84382789	84382988	200	*	h3k4me1_WTnew4_peak_729	13	.	3.53987	4.06255	1.33004	58	Intron (ENSMUST00000020220.14/77976, intron 4 of 6)	10	84375296	84392388	17093	2	77976	ENSMUST00000129355.1	9400	ENSMUSG00000020032	Nuak1	NUAK family, SNF1-like kinase, 1
680	chr10	84386147	84386346	200	*	h3k4me1_WTnew4_peak_730	20	.	4281	5.42815	2.06599	97	Intron (ENSMUST00000020220.14/77976, intron 4 of 6)	10	84375296	84392388	17093	2	77976	ENSMUST00000129355.1	6042	ENSMUSG00000020032	Nuak1	NUAK family, SNF1-like kinase, 1
681	chr10	84392340	84392566	227	*	h3k4me1_WTnew4_peak_732	65	.	7.71217	11.9621	6.56976	104	Promoter (<=1kb)	10	84375296	84392388	17093	2	77976	ENSMUST00000129355.1	0	ENSMUSG00000020032	Nuak1	NUAK family, SNF1-like kinase, 1
682	chr10	84411646	84411845	200	*	h3k4me1_WTnew4_peak_733	26	.	4.81613	6448	2.66452	26	Intron (ENSMUST00000020220.14/77976, intron 1 of 6)	10	84375296	84392388	17093	2	77976	ENSMUST00000129355.1	-19258	ENSMUSG00000020032	Nuak1	NUAK family, SNF1-like kinase, 1
683	chr10	84659453	84659652	200	*	h3k4me1_WTnew4_peak_734	28	.	4.89604	6.78903	2.88809	108	Intron (ENSMUST00000077175.6/70428, intron 12 of 27)	10	84639096	84652796	13701	1	70428	ENSMUST00000213543.1	20357	ENSMUSG00000034453	Polr3b	polymerase (RNA) III (DNA directed) polypeptide B
684	chr10	84685379	84685578	200	*	h3k4me1_WTnew4_peak_735	20	.	4.21629	5.21428	2.01472	70	Intron (ENSMUST00000077175.6/70428, intron 19 of 27)	10	84639096	84652796	13701	1	70428	ENSMUST00000213543.1	46283	ENSMUSG00000034453	Polr3b	polymerase (RNA) III (DNA directed) polypeptide B
685	chr10	84686460	84686702	243	*	h3k4me1_WTnew4_peak_736	13	.	3.53987	4.06255	1.33004	128	Intron (ENSMUST00000077175.6/70428, intron 19 of 27)	10	84639096	84652796	13701	1	70428	ENSMUST00000213543.1	47364	ENSMUSG00000034453	Polr3b	polymerase (RNA) III (DNA directed) polypeptide B
686	chr10	84722402	84722684	283	*	h3k4me1_WTnew4_peak_737	37	.	5.82251	8.13975	3.73664	106	Intron (ENSMUST00000077175.6/70428, intron 27 of 27)	10	84756062	84906144	150083	1	71137	ENSMUST00000060397.12	-33378	ENSMUSG00000020037	Rfx4	regulatory factor X, 4 (influences HLA class II expression)
687	chr10	84817504	84817703	200	*	h3k4me1_WTnew4_peak_738	15	.	3.74588	4.45831	1.51038	159	Intron (ENSMUST00000060397.12/71137, intron 4 of 17)	10	84834746	84906534	71789	1	71137	ENSMUST00000166696.8	-17043	ENSMUSG00000020037	Rfx4	regulatory factor X, 4 (influences HLA class II expression)
688	chr10	84863304	84863577	274	*	h3k4me1_WTnew4_peak_739	67	.	6.57548	12.2011	6.74288	171	Exon (ENSMUST00000060397.12/71137, exon 11 of 18)	10	84838148	84906538	68391	1	71137	ENSMUST00000095388.4	25156	ENSMUSG00000020037	Rfx4	regulatory factor X, 4 (influences HLA class II expression)
689	chr10	84864450	84864732	283	*	h3k4me1_WTnew4_peak_740	28	.	4.89604	6.78903	2.88809	193	Intron (ENSMUST00000060397.12/71137, intron 11 of 17)	10	84838148	84906538	68391	1	71137	ENSMUST00000095388.4	26302	ENSMUSG00000020037	Rfx4	regulatory factor X, 4 (influences HLA class II expression)
690	chr10	84865191	84865453	263	*	h3k4me1_WTnew4_peak_741	19	.	4.09083	5.13018	1.95152	89	Intron (ENSMUST00000060397.12/71137, intron 11 of 17)	10	84838148	84906538	68391	1	71137	ENSMUST00000095388.4	27043	ENSMUSG00000020037	Rfx4	regulatory factor X, 4 (influences HLA class II expression)
691	chr10	84951827	84952054	228	*	h3k4me1_WTnew4_peak_742	20	.	4281	5.42815	2.06599	36	Intron (ENSMUST00000038523.14/237422, intron 3 of 9)	10	84937393	85016209	78817	1	237422	ENSMUST00000217175.1	14434	ENSMUSG00000035620	Ric8b	RIC8 guanine nucleotide exchange factor B
692	chr10	84983886	84984238	353	*	h3k4me1_WTnew4_peak_743	17	.	3.65305	4.84176	1.7584	104	Intron (ENSMUST00000038523.14/237422, intron 7 of 9)	10	85008716	85018337	9622	1	237422	ENSMUST00000214820.1	-24478	ENSMUSG00000035620	Ric8b	RIC8 guanine nucleotide exchange factor B
693	chr10	85473554	85473753	200	*	h3k4me1_WTnew4_peak_744	26	.	4.81613	6448	2.66452	50	Intron (ENSMUST00000105307.7/74007, intron 1 of 16)	10	85386827	85640594	253768	1	74007	ENSMUST00000020231.9	86727	ENSMUSG00000020042	Btbd11	BTB (POZ) domain containing 11
694	chr10	85508019	85508342	324	*	h3k4me1_WTnew4_peak_745	51	.	6.73458	10.2756	5.19044	151	Intron (ENSMUST00000105307.7/74007, intron 1 of 16)	10	85598401	85660292	61892	1	74007	ENSMUST00000105306.2	-90059	ENSMUSG00000020042	Btbd11	BTB (POZ) domain containing 11
695	chr10	85512707	85513037	331	*	h3k4me1_WTnew4_peak_746	17	.	3.91684	4.86101	1.7584	134	Intron (ENSMUST00000105307.7/74007, intron 1 of 16)	10	85598401	85660292	61892	1	74007	ENSMUST00000105306.2	-85364	ENSMUSG00000020042	Btbd11	BTB (POZ) domain containing 11
696	chr10	85515248	85515587	340	*	h3k4me1_WTnew4_peak_747	25	.	4.76871	6.21829	2.58127	174	Intron (ENSMUST00000105307.7/74007, intron 1 of 16)	10	85598401	85660292	61892	1	74007	ENSMUST00000105306.2	-82814	ENSMUSG00000020042	Btbd11	BTB (POZ) domain containing 11
697	chr10	85598478	85598677	200	*	h3k4me1_WTnew4_peak_748	26	.	4.81613	6448	2.66452	38	Promoter (<=1kb)	10	85598411	85606049	7639	1	74007	ENSMUST00000135235.1	67	ENSMUSG00000020042	Btbd11	BTB (POZ) domain containing 11
698	chr10	86700328	86700537	210	*	h3k4me1_WTnew4_peak_749	39	.	5.88638	8.61832	3.99776	142	Promoter (1-2kb)	10	86690209	86701968	11760	2	22027	ENSMUST00000129178.7	1431	ENSMUSG00000020048	Hsp90b1	heat shock protein 90, beta (Grp94), member 1
699	chr10	86771695	86772048	354	*	h3k4me1_WTnew4_peak_750	30	.	5.20314	7.07557	3.08372	249	Intron (ENSMUST00000075632.13/103220, intron 14 of 15)	10	86779005	86838389	59385	1	103466	ENSMUST00000099396.2	-6957	ENSMUSG00000054027	Nt5dc3	5'-nucleotidase domain containing 3
700	chr10	86813825	86814126	302	*	h3k4me1_WTnew4_peak_751	17	.	4.00664	4.87115	1.76017	111	Intron (ENSMUST00000218802.1/103466, intron 4 of 13)	10	86825103	86834007	8905	1	103466	ENSMUST00000218792.1	-10977	ENSMUSG00000054027	Nt5dc3	5'-nucleotidase domain containing 3
701	chr10	91028530	91028781	252	*	h3k4me1_WTnew4_peak_753	20	.	4.16483	5.24561	2.03501	124	Intron (ENSMUST00000159110.7/11783, intron 17 of 26)	10	90995733	91000411	4679	2	11783	ENSMUST00000159457.1	-28119	ENSMUSG00000019979	Apaf1	apoptotic peptidase activating factor 1
702	chr10	91131875	91132223	349	*	h3k4me1_WTnew4_peak_754	26	.	4.81613	6448	2.66452	182	Distal Intergenic	10	91116574	91124059	7486	2	18674	ENSMUST00000076694.12	-7816	ENSMUSG00000061904	Slc25a3	solute carrier family 25 (mitochondrial carrier, phosphate carrier), member 3
703	chr10	93418887	93419096	210	*	h3k4me1_WTnew4_peak_755	43	.	6.17336	9.08726	4.34344	129	Distal Intergenic	10	93433107	93433162	56	1	102465791	ENSMUST00000183565.1	-14011	ENSMUSG00000098679	Mir7688	microRNA 7688
704	chr10	94532415	94532618	204	*	h3k4me1_WTnew4_peak_756	33	.	5.35125	7.51277	3.30072	81	Intron (ENSMUST00000132743.2/319880, intron 2 of 2)	10	94545431	94578922	33492	1	319880	ENSMUST00000148823.2	-12813	ENSMUSG00000020023	Tmcc3	transmembrane and coiled coil domains 3
705	chr10	95230055	95230327	273	*	h3k4me1_WTnew4_peak_757	29	.	5.17556	6.91974	2.9689	107	Intron (ENSMUST00000220279.1/12905, intron 1 of 1)	10	95120582	95145825	25244	2	628062	ENSMUST00000220248.1	-84230	ENSMUSG00000112481	Gm29684	predicted gene, 29684
706	chr10	95236571	95236772	202	*	h3k4me1_WTnew4_peak_758	38	.	5.83992	8.31328	3.85568	111	Intron (ENSMUST00000220279.1/12905, intron 1 of 1)	10	95174746	95322965	148220	2	12905	ENSMUST00000220279.1	86193	ENSMUSG00000045867	Cradd	CASP2 and RIPK1 domain containing adaptor with death domain
707	chr10	95281734	95282042	309	*	h3k4me1_WTnew4_peak_759	22	.	4.52862	5.75018	2.28033	253	Intron (ENSMUST00000220279.1/12905, intron 1 of 1)	10	95174746	95322965	148220	2	12905	ENSMUST00000220279.1	40923	ENSMUSG00000045867	Cradd	CASP2 and RIPK1 domain containing adaptor with death domain
708	chr10	95552415	95552614	200	*	h3k4me1_WTnew4_peak_761	39	.	5.88638	8.61832	3.99776	51	Exon (ENSMUST00000020217.6/71207, exon 2 of 5)	10	95559231	95559321	91	2	100526463	ENSMUST00000175126.1	6707	ENSMUSG00000092867	Mir3058	microRNA 3058
709	chr10	95623064	95623363	300	*	h3k4me1_WTnew4_peak_762	35	.	5.65778	7.84752	3.52741	128	Distal Intergenic	10	95547007	95564146	17140	2	71207	ENSMUST00000020217.6	-58918	ENSMUSG00000020029	Nudt4	nudix (nucleoside diphosphate linked moiety X)-type motif 4
710	chr10	96630579	96631003	425	*	h3k4me1_WTnew4_peak_763	33	.	5.35125	7.51277	3.30072	330	Distal Intergenic	10	96617554	96618668	1115	1	12226	ENSMUST00000218953.1	13025	ENSMUSG00000036478	Btg1	BTG anti-proliferation factor 1
711	chr10	96722985	96723344	360	*	h3k4me1_WTnew4_peak_764	33	.	5.35125	7.51277	3.30072	74	Distal Intergenic	10	96617554	96618668	1115	1	12226	ENSMUST00000218953.1	105431	ENSMUSG00000036478	Btg1	BTG anti-proliferation factor 1
712	chr10	99268835	99269081	247	*	h3k4me1_WTnew4_peak_765	20	.	4281	5.42815	2.06599	58	Exon (ENSMUST00000219528.1/ENSMUST00000219528.1, exon 2 of 2)	10	99265641	99266799	1159	1	67603	ENSMUST00000220218.1	3194	ENSMUSG00000019960	Dusp6	dual specificity phosphatase 6
713	chr10	99270200	99270730	531	*	h3k4me1_WTnew4_peak_766	25	.	4.71983	6.13698	2.53064	63	Exon (ENSMUST00000219528.1/ENSMUST00000219528.1, exon 1 of 2)	10	99265641	99266799	1159	1	67603	ENSMUST00000220218.1	4559	ENSMUSG00000019960	Dusp6	dual specificity phosphatase 6
714	chr10	108362305	108362759	455	*	h3k4me1_WTnew4_peak_767	13	.	3.28774	4.07387	1.33004	2	Intron (ENSMUST00000095313.4/114774, intron 2 of 6)	10	108332817	108413754	80938	1	114774	ENSMUST00000218332.1	29488	ENSMUSG00000035873	Pawr	PRKC, apoptosis, WT1, regulator
715	chr10	108377147	108377435	289	*	h3k4me1_WTnew4_peak_768	28	.	4.89604	6.78903	2.88809	227	Intron (ENSMUST00000095313.4/114774, intron 2 of 6)	10	108417251	108451616	34366	1	102640148	ENSMUST00000217857.1	-39816	ENSMUSG00000112532	Gm36283	predicted gene, 36283
716	chr10	111210014	111210372	359	*	h3k4me1_WTnew4_peak_769	56	.	6.95663	10.9384	5.68661	186	Intron (ENSMUST00000105275.8/237542, intron 2 of 23)	10	111233629	111248449	14821	1	237542	ENSMUST00000217693.1	-23257	ENSMUSG00000020189	Osbpl8	oxysterol binding protein-like 8
717	chr10	111409375	111409638	264	*	h3k4me1_WTnew4_peak_770	20	.	4.24157	5.36599	2.06599	24	Distal Intergenic	10	111473223	111496884	23662	1	53605	ENSMUST00000065917.15	-63585	ENSMUSG00000058799	Nap1l1	nucleosome assembly protein 1-like 1
718	chr10	111422716	111422971	256	*	h3k4me1_WTnew4_peak_771	26	.	4.86958	6.38788	2.66452	147	Distal Intergenic	10	111473223	111496884	23662	1	53605	ENSMUST00000065917.15	-50252	ENSMUSG00000058799	Nap1l1	nucleosome assembly protein 1-like 1
719	chr10	111853789	111854046	258	*	h3k4me1_WTnew4_peak_772	19	.	4.17262	5.14185	1.95667	196	Distal Intergenic	10	111854521	111874376	19856	2	629206	ENSMUST00000220339.1	20330	ENSMUSG00000112533	Gm20758	predicted gene, 20758
720	chr10	115355144	115355469	326	*	h3k4me1_WTnew4_peak_773	35	.	5.38565	7.81604	3.51049	190	Intron (ENSMUST00000218731.1/67226, intron 3 of 7)	10	115343743	115349064	5322	2	67226	ENSMUST00000219821.1	-6080	ENSMUSG00000069520	Tmem19	transmembrane protein 19
721	chr10	116931249	116931642	394	*	h3k4me1_WTnew4_peak_774	15	.	3.74588	4.45831	1.51038	243	Intron (ENSMUST00000020375.6/216363, intron 3 of 9)	10	116915940	116919933	3994	2	216363	ENSMUST00000219570.1	-11316	ENSMUSG00000064181	Rab3ip	RAB3A interacting protein
722	chr10	116931982	116932315	334	*	h3k4me1_WTnew4_peak_775	20	.	4281	5.42815	2.06599	186	Intron (ENSMUST00000020375.6/216363, intron 3 of 9)	10	116915940	116919933	3994	2	216363	ENSMUST00000219570.1	-12049	ENSMUSG00000064181	Rab3ip	RAB3A interacting protein
723	chr10	117054497	117054696	200	*	h3k4me1_WTnew4_peak_776	18	.	4.01941	5.01934	1.87594	174	Promoter (<=1kb)	10	117051006	117054901	3896	2	12461	ENSMUST00000219690.1	205	ENSMUSG00000034024	Cct2	chaperonin containing Tcp1, subunit 2 (beta)
724	chr10	117342793	117343058	266	*	h3k4me1_WTnew4_peak_777	21	.	4.32118	5.4917	2.11384	29	Distal Intergenic	10	117355526	117356056	531	2	432508	ENSMUST00000175888.1	12998	ENSMUSG00000055531	Cpsf6	cleavage and polyadenylation specific factor 6
725	chr10	117804157	117804356	200	*	h3k4me1_WTnew4_peak_778	31	.	4.96343	7.14826	3.13393	57	Distal Intergenic	10	117750621	117792705	42085	2	103468	ENSMUST00000064848.6	-11452	ENSMUSG00000052798	Nup107	nucleoporin 107
726	chr10	117805102	117805349	248	*	h3k4me1_WTnew4_peak_779	13	.	3.28774	4.07387	1.33004	188	Distal Intergenic	10	117750621	117792705	42085	2	103468	ENSMUST00000064848.6	-12397	ENSMUSG00000052798	Nup107	nucleoporin 107
727	chr10	117909484	117909829	346	*	h3k4me1_WTnew4_peak_780	30	.	5.15139	6.99034	3.01788	180	Distal Intergenic	10	117925459	117948292	22834	1	71067	ENSMUST00000217950.1	-15630	ENSMUSG00000112500	4933411E08Rik	RIKEN cDNA 4933411E08 gene
728	chr10	118002024	118002327	304	*	h3k4me1_WTnew4_peak_781	16	.	3.88167	4.63761	1.62013	219	Distal Intergenic	10	117925459	117948292	22834	1	71067	ENSMUST00000217950.1	76565	ENSMUSG00000112500	4933411E08Rik	RIKEN cDNA 4933411E08 gene
729	chr10	118011759	118012022	264	*	h3k4me1_WTnew4_peak_782	15	.	3.74588	4.45831	1.51038	148	Distal Intergenic	10	117925459	117948292	22834	1	71067	ENSMUST00000217950.1	86300	ENSMUSG00000112500	4933411E08Rik	RIKEN cDNA 4933411E08 gene
730	chr10	119218289	119218501	213	*	h3k4me1_WTnew4_peak_783	53	.	6.99143	10.4863	5.37163	106	Intron (ENSMUST00000020315.12/71902, intron 3 of 14)	10	119211779	119212609	831	2	71902	ENSMUST00000149155.1	-5680	ENSMUSG00000020114	Cand1	cullin associated and neddylation disassociated 1
731	chr10	120131734	120132004	271	*	h3k4me1_WTnew4_peak_784	31	.	5.30981	7.25279	3.19811	93	Distal Intergenic	10	120083608	120112987	29380	2	117599	ENSMUST00000020449.11	-18747	ENSMUSG00000020228	Helb	helicase (DNA) B
732	chr10	120233486	120233685	200	*	h3k4me1_WTnew4_peak_785	26	.	4.81613	6448	2.66452	137	Distal Intergenic	10	120227186	120232071	4886	1	66225	ENSMUST00000130198.2	6300	ENSMUSG00000020224	Llph	LLP homolog, long-term synaptic facilitation (Aplysia)
733	chr10	120745941	120746243	303	*	h3k4me1_WTnew4_peak_786	25	.	4.60218	6.10912	2.5236	258	Exon (ENSMUST00000219611.1/ENSMUST00000219611.1, exon 1 of 1)	10	120765732	120774481	8750	1	70874	ENSMUST00000219219.1	-19489	ENSMUSG00000044544	4921513I03Rik	RIKEN cDNA 4921513I03 gene
734	chr10	121419596	121419939	344	*	h3k4me1_WTnew4_peak_787	33	.	5.35125	7.51277	3.30072	149	Intron (ENSMUST00000026902.8/192678, intron 1 of 4)	10	121383115	121397249	14135	1	75612	ENSMUST00000219216.1	36481	ENSMUSG00000034707	Gns	glucosamine (N-acetyl)-6-sulfatase
735	chr10	121467085	121467287	203	*	h3k4me1_WTnew4_peak_789	27	.	4.9748	6.56763	2.75055	82	Intron (ENSMUST00000026902.8/192678, intron 1 of 4)	10	121414387	121462213	47827	2	192678	ENSMUST00000219500.1	-4872	ENSMUSG00000025795	Rassf3	Ras association (RalGDS/AF-6) domain family member 3
736	chr10	121619685	121620476	792	*	h3k4me1_WTnew4_peak_792	30	.	5.15139	6.99034	3.01788	623	Intron (ENSMUST00000039810.7/73192, intron 2 of 24)	10	121587380	121626316	38937	2	73192	ENSMUST00000039810.7	5840	ENSMUSG00000034667	Xpot	exportin, tRNA (nuclear export receptor for tRNAs)
737	chr10	123061986	123062245	260	*	h3k4me1_WTnew4_peak_793	29	.	5.05093	6.82613	2.91547	102	Intron (ENSMUST00000073792.10/67074, intron 1 of 35)	10	122995349	123076025	80677	2	67074	ENSMUST00000037557.8	13780	ENSMUSG00000034602	Mon2	MON2 homolog, regulator of endosome to Golgi trafficking
738	chr10	123186718	123186917	200	*	h3k4me1_WTnew4_peak_794	29	.	5.14145	6.85899	2.93836	46	Intron (ENSMUST00000220377.1/14479, intron 1 of 21)	10	123130226	123181801	51576	2	14479	ENSMUST00000218079.1	-4917	ENSMUSG00000020124	Usp15	ubiquitin specific peptidase 15
739	chr10	124440498	124440840	343	*	h3k4me1_WTnew4_peak_795	266	.	16.8206	33.6724	26.6831	172	Distal Intergenic	10	124469074	124524488	55415	1	75030	ENSMUST00000219167.1	-28234	ENSMUSG00000112364	4930503E24Rik	eukaryotic translation initiation factor 3, subunit I pseudogene
740	chr10	126810127	126810326	200	*	h3k4me1_WTnew4_peak_796	25	.	4.76871	6.21829	2.58127	41	Exon (ENSMUST00000219394.1/ENSMUST00000219394.1, exon 1 of 1)	10	126788864	126793710	4847	2	75813	ENSMUST00000218870.1	-16417	ENSMUSG00000112832	4930484H19Rik	RIKEN cDNA 4930484H19 gene
741	chr10	126970595	126970911	317	*	h3k4me1_WTnew4_peak_797	33	.	5.35125	7.51277	3.30072	241	Distal Intergenic	10	126978717	126999969	21253	1	52468	ENSMUST00000105256.9	-7806	ENSMUSG00000078429	Ctdsp2	CTD (carboxy-terminal domain, RNA polymerase II, polypeptide A) small phosphatase 2
742	chr10	126988746	126988999	254	*	h3k4me1_WTnew4_peak_798	28	.	4.89604	6.78903	2.88809	138	Intron (ENSMUST00000105256.9/52468, intron 1 of 7)	10	126995530	126995613	84	1	723962	ENSMUST00000083496.1	-6531	ENSMUSG00000065430	Mir26a-2	microRNA 26a-2
743	chr10	126991605	126991804	200	*	h3k4me1_WTnew4_peak_799	20	.	4281	5.42815	2.06599	42	Exon (ENSMUST00000105256.9/52468, exon 2 of 8)	10	126995530	126995613	84	1	723962	ENSMUST00000083496.1	-3726	ENSMUSG00000065430	Mir26a-2	microRNA 26a-2
744	chr10	126996789	126997093	305	*	h3k4me1_WTnew4_peak_800	20	.	4281	5.42815	2.06599	113	Promoter (1-2kb)	10	126995613	126999975	4363	1	52468	ENSMUST00000105255.2	1176	ENSMUSG00000078429	Ctdsp2	CTD (carboxy-terminal domain, RNA polymerase II, polypeptide A) small phosphatase 2
745	chr10	127033049	127033248	200	*	h3k4me1_WTnew4_peak_801	26	.	4.81862	6.30188	2.64488	115	Promoter (2-3kb)	10	127022332	127030840	8509	2	66399	ENSMUST00000040560.10	-2209	ENSMUSG00000040521	Tsfm	Ts translation elongation factor, mitochondrial
746	chr10	127058507	127058872	366	*	h3k4me1_WTnew4_peak_802	17	.	3.65305	4.84176	1.7584	87	Promoter (1-2kb)	10	127055011	127060184	5174	2	216438	ENSMUST00000040307.5	1312	ENSMUSG00000040502	Marchf9	membrane associated ring-CH-type finger 9
747	chr10	127065707	127065906	200	*	h3k4me1_WTnew4_peak_803	20	.	4281	5.42815	2.06599	58	Promoter (<=1kb)	10	127066076	127067235	1160	1	12567	ENSMUST00000145670.1	-170	ENSMUSG00000006728	Cdk4	cyclin-dependent kinase 4
748	chr10	127147420	127147624	205	*	h3k4me1_WTnew4_peak_806	28	.	4.89604	6.78903	2.88809	128	Distal Intergenic	10	127165225	127172330	7106	1	14421	ENSMUST00000006914.10	-17601	ENSMUSG00000006731	B4galnt1	beta-1,4-N-acetyl-galactosaminyl transferase 1
749	chr10	127147992	127148191	200	*	h3k4me1_WTnew4_peak_807	33	.	5.35125	7.51277	3.30072	71	Distal Intergenic	10	127165225	127172330	7106	1	14421	ENSMUST00000006914.10	-17034	ENSMUSG00000006731	B4galnt1	beta-1,4-N-acetyl-galactosaminyl transferase 1
750	chr10	127225033	127225247	215	*	h3k4me1_WTnew4_peak_808	32	.	5.25356	7.35606	3.27197	65	Distal Intergenic	10	127204351	127211585	7235	2	117150	ENSMUST00000218386.1	-13448	ENSMUSG00000025417	Pip4k2c	phosphatidylinositol-5-phosphate 4-kinase, type II, gamma
751	chr10	127236412	127236698	287	*	h3k4me1_WTnew4_peak_809	33	.	5.35125	7.51277	3.30072	163	Intron (ENSMUST00000099172.4/16572, intron 19 of 28)	10	127204351	127211585	7235	2	117150	ENSMUST00000218386.1	-24827	ENSMUSG00000025417	Pip4k2c	phosphatidylinositol-5-phosphate 4-kinase, type II, gamma
752	chr10	127271143	127271342	200	*	h3k4me1_WTnew4_peak_810	13	.	3.54796	4.15285	1.39199	27	Intron (ENSMUST00000026479.10/69654, intron 2 of 13)	10	127266387	127281950	15564	1	69654	ENSMUST00000026479.10	4756	ENSMUSG00000025410	Dctn2	dynactin 2
753	chr10	127272700	127273287	588	*	h3k4me1_WTnew4_peak_811	22	.	4.01835	5.64969	2.22853	56	Intron (ENSMUST00000026479.10/69654, intron 2 of 13)	10	127276940	127277889	950	1	69654	ENSMUST00000220418.1	-3653	ENSMUSG00000025410	Dctn2	dynactin 2
754	chr10	127286045	127286244	200	*	h3k4me1_WTnew4_peak_812	13	.	3.28774	4.07387	1.33004	19	Promoter (<=1kb)	10	127281956	127285900	3945	2	110962	ENSMUST00000126243.8	-145	ENSMUSG00000025409	Mbd6	methyl-CpG binding domain protein 6
755	chr10	127323137	127323352	216	*	h3k4me1_WTnew4_peak_813	34	.	5.45265	7.67643	3.42364	171	Promoter (<=1kb)	10	127323707	127329943	6237	1	216445	ENSMUST00000219026.1	-355	ENSMUSG00000040345	Arhgap9	Rho GTPase activating protein 9
756	chr10	127336574	127336817	244	*	h3k4me1_WTnew4_peak_814	43	.	5.97694	9.0431	4.31339	110	Promoter (<=1kb)	10	127334294	127337055	2762	2	14632	ENSMUST00000219808.1	238	ENSMUSG00000025407	Gli1	GLI-Kruppel family member GLI1
757	chr10	127368431	127368677	247	*	h3k4me1_WTnew4_peak_815	13	.	3.28774	4.07387	1.33004	1	Promoter (1-2kb)	10	127356322	127370431	14110	2	16325	ENSMUST00000026472.9	1754	ENSMUSG00000025405	Inhbc	inhibin beta-C
758	chr10	127513264	127513575	312	*	h3k4me1_WTnew4_peak_816	33	.	5.35125	7.51277	3.30072	137	Promoter (1-2kb)	10	127514967	127516686	1720	1	407790	ENSMUST00000218492.1	-1392	ENSMUSG00000040280	Ndufa4l2	Ndufa4, mitochondrial complex associated like 2
759	chr10	127514275	127514857	583	*	h3k4me1_WTnew4_peak_817	81	.	8.43258	13.7319	8.11934	385	Promoter (<=1kb)	10	127514967	127516686	1720	1	407790	ENSMUST00000218492.1	-110	ENSMUSG00000040280	Ndufa4l2	Ndufa4, mitochondrial complex associated like 2
760	chr10	127515033	127515353	321	*	h3k4me1_WTnew4_peak_818	32	.	5.3648	7345	3.27158	91	Promoter (<=1kb)	10	127514967	127517154	2188	1	407790	ENSMUST00000035735.10	66	ENSMUSG00000040280	Ndufa4l2	Ndufa4, mitochondrial complex associated like 2
761	chr10	127516999	127517572	574	*	h3k4me1_WTnew4_peak_819	44	.	6.35584	9.20139	4.43295	144	Promoter (1-2kb)	10	127517733	127518776	1044	2	108037	ENSMUST00000220356.1	1204	ENSMUSG00000025403	Shmt2	serine hydroxymethyltransferase 2 (mitochondrial)
762	chr10	127517810	127518256	447	*	h3k4me1_WTnew4_peak_820	33	.	5.35125	7.51277	3.30072	98	Promoter (<=1kb)	10	127517733	127518776	1044	2	108037	ENSMUST00000220356.1	520	ENSMUSG00000025403	Shmt2	serine hydroxymethyltransferase 2 (mitochondrial)
763	chr10	127532856	127533090	235	*	h3k4me1_WTnew4_peak_821	23	.	4.44425	5.86162	2.33543	152	Promoter (1-2kb)	10	127525473	127534559	9087	2	104080	ENSMUST00000095266.2	1469	ENSMUSG00000040258	Nxph4	neurexophilin 4
764	chr10	127563639	127564035	397	*	h3k4me1_WTnew4_peak_822	17	.	3.65305	4.84176	1.7584	391	Exon (ENSMUST00000049149.14/16971, exon 42 of 89)	10	127546395	127549917	3523	2	16971	ENSMUST00000129727.1	-13722	ENSMUSG00000040249	Lrp1	low density lipoprotein receptor-related protein 1
765	chr10	127610228	127610427	200	*	h3k4me1_WTnew4_peak_823	38	.	5.72665	8.36058	3.89352	87	Exon (ENSMUST00000049149.14/16971, exon 3 of 89)	10	127599884	127620922	21039	2	16971	ENSMUST00000118455.1	10495	ENSMUSG00000040249	Lrp1	low density lipoprotein receptor-related protein 1
766	chr10	127707437	127707978	542	*	h3k4me1_WTnew4_peak_824	31	.	4.96343	7.14826	3.13393	61	Promoter (2-3kb)	10	127705170	127720940	15771	1	432516	ENSMUST00000079590.6	2267	ENSMUSG00000025401	Myo1a	myosin IA
767	chr10	127748462	127748695	234	*	h3k4me1_WTnew4_peak_825	22	.	4.01835	5.64969	2.22853	137	3' UTR	10	127747276	127751732	4457	2	11536	ENSMUST00000079692.5	3037	ENSMUSG00000058396	Gpr182	G protein-coupled receptor 182
768	chr10	128246612	128246878	267	*	h3k4me1_WTnew4_peak_827	20	.	4.24157	5.36599	2.06599	116	Promoter (<=1kb)	10	128247285	128248046	762	1	21853	ENSMUST00000142484.1	-407	ENSMUSG00000039994	Timeless	timeless circadian clock 1
769	chr10	128373143	128373510	368	*	h3k4me1_WTnew4_peak_828	25	.	4.68544	6.24044	2.59356	334	Distal Intergenic	10	128377115	128385496	8382	1	237615	ENSMUST00000167990.1	-3605	ENSMUSG00000014498	Ankrd52	ankyrin repeat domain 52
770	chr10	128636713	128636912	200	*	h3k4me1_WTnew4_peak_830	30	.	5.20314	7.07557	3.08372	105	3' UTR	10	128633714	128644648	10935	2	22781	ENSMUST00000222067.1	7736	ENSMUSG00000002578	Ikzf4	IKAROS family zinc finger 4
771	chr10	128699797	128700238	442	*	h3k4me1_WTnew4_peak_831	23	.	4.57902	5.90566	2.37015	342	Exon (ENSMUST00000026416.14/12566, exon 6 of 8)	10	128677175	128696264	19090	2	19344	ENSMUST00000000727.3	-3533	ENSMUSG00000000711	Rab5b	RAB5B, member RAS oncogene family
772	chr10	128738204	128738424	221	*	h3k4me1_WTnew4_peak_832	31	.	4.96343	7.14826	3.13393	108	Intron (ENSMUST00000026414.8/13139, intron 1 of 23)	10	128720134	128744075	23942	2	13139	ENSMUST00000026414.8	5651	ENSMUSG00000025357	Dgka	diacylglycerol kinase, alpha
773	chr10	128807207	128807406	200	*	h3k4me1_WTnew4_peak_833	42	.	6.11375	8.98914	4.26828	80	Promoter (<=1kb)	10	128807378	128810344	2967	1	74330	ENSMUST00000218765.1	0	ENSMUSG00000025354	Dnajc14	DnaJ heat shock protein family (Hsp40) member C14
774	chr10	128808626	128808825	200	*	h3k4me1_WTnew4_peak_834	17	.	3.65305	4.84176	1.7584	169	Promoter (1-2kb)	10	128807378	128810344	2967	1	74330	ENSMUST00000218765.1	1248	ENSMUSG00000025354	Dnajc14	DnaJ heat shock protein family (Hsp40) member C14
775	chr10	128820266	128820508	243	*	h3k4me1_WTnew4_peak_835	28	.	5.02914	6.66168	2.81995	140	Promoter (1-2kb)	10	128818552	128821591	3040	2	66844	ENSMUST00000217685.1	1083	ENSMUSG00000025353	Ormdl2	ORM1-like 2 (S. cerevisiae)
776	chr11	3127387	3127703	317	*	h3k4me1_WTnew4_peak_837	68	.	3.25959	12.3117	6.84468	155	Promoter (1-2kb)	11	3128972	3130146	1175	1	236604	ENSMUST00000152828.1	-1269	ENSMUSG00000082286	Pisd-ps1	phosphatidylserine decarboxylase, pseudogene 1
777	chr11	3144589	3145741	1153	*	h3k4me1_WTnew4_peak_839	51	.	2.60878	10283	5.19748	548	Promoter (<=1kb)	11	3144220	3146356	2137	2	78887	ENSMUST00000133882.1	615	ENSMUSG00000023764	Sfi1	Sfi1 homolog, spindle assembly associated (yeast)
778	chr11	3145955	3146341	387	*	h3k4me1_WTnew4_peak_840	42	.	2.53582	8.94802	4.24629	308	Promoter (<=1kb)	11	3144220	3146356	2137	2	78887	ENSMUST00000133882.1	15	ENSMUSG00000023764	Sfi1	Sfi1 homolog, spindle assembly associated (yeast)
779	chr11	3295219	3295477	259	*	h3k4me1_WTnew4_peak_842	15	.	3.64423	4.30071	1.50661	136	Promoter (2-3kb)	11	3292868	3294895	2028	1	56218	ENSMUST00000136285.1	2351	ENSMUSG00000020453	Patz1	POZ (BTB) and AT hook containing zinc finger 1
780	chr11	3296237	3296655	419	*	h3k4me1_WTnew4_peak_843	20	.	4.16483	5.24561	2.03501	116	Promoter (1-2kb)	11	3298284	3307667	9384	1	56218	ENSMUST00000154319.1	-1629	ENSMUSG00000020453	Patz1	POZ (BTB) and AT hook containing zinc finger 1
781	chr11	3297216	3297418	203	*	h3k4me1_WTnew4_peak_844	30	.	5.06851	7.06144	3.0786	97	Promoter (<=1kb)	11	3298284	3307667	9384	1	56218	ENSMUST00000154319.1	-866	ENSMUSG00000020453	Patz1	POZ (BTB) and AT hook containing zinc finger 1
782	chr11	3350297	3350496	200	*	h3k4me1_WTnew4_peak_845	33	.	5.35125	7.51277	3.30072	125	Promoter (2-3kb)	11	3350392	3352817	2426	2	16886	ENSMUST00000148771.1	2321	ENSMUSG00000020451	Limk2	LIM motif-containing protein kinase 2
783	chr11	3366672	3366895	224	*	h3k4me1_WTnew4_peak_846	39	.	5.89979	8.4137	3.92545	60	Promoter (2-3kb)	11	3358252	3369162	10911	2	16886	ENSMUST00000148091.1	2267	ENSMUSG00000020451	Limk2	LIM motif-containing protein kinase 2
784	chr11	3389866	3390257	392	*	h3k4me1_WTnew4_peak_847	22	.	4.18418	5.67546	2.24871	66	Intron (ENSMUST00000101638.3/16886, intron 2 of 15)	11	3344256	3371376	27121	2	16886	ENSMUST00000134576.7	-18490	ENSMUSG00000020451	Limk2	LIM motif-containing protein kinase 2
785	chr11	3404330	3404584	255	*	h3k4me1_WTnew4_peak_848	30	.	5.06851	7.06144	3.0786	179	Intron (ENSMUST00000101638.3/16886, intron 1 of 15)	11	3344256	3409174	64919	2	16886	ENSMUST00000101638.3	4590	ENSMUSG00000020451	Limk2	LIM motif-containing protein kinase 2
786	chr11	3407556	3407868	313	*	h3k4me1_WTnew4_peak_849	16	.	3.85336	4.62685	1.62013	180	Promoter (1-2kb)	11	3344256	3409174	64919	2	16886	ENSMUST00000101638.3	1306	ENSMUSG00000020451	Limk2	LIM motif-containing protein kinase 2
787	chr11	3418498	3418697	200	*	h3k4me1_WTnew4_peak_850	33	.	5.35125	7.51277	3.30072	132	Intron (ENSMUST00000064364.2/193670, intron 7 of 7)	11	3396779	3409189	12411	2	16886	ENSMUST00000145223.1	-9309	ENSMUSG00000020451	Limk2	LIM motif-containing protein kinase 2
788	chr11	3546307	3546506	200	*	h3k4me1_WTnew4_peak_851	58	.	6.85446	11.1091	5.82509	71	Distal Intergenic	11	3532460	3540612	8153	2	29856	ENSMUST00000156201.7	-5695	ENSMUSG00000020439	Smtn	smoothelin
789	chr11	3617343	3617542	200	*	h3k4me1_WTnew4_peak_852	22	.	4.52862	5.75018	2.28033	182	Distal Intergenic	11	3644999	3647132	2134	2	544752	ENSMUST00000227137.1	29590	ENSMUSG00000056579	Tug1	taurine upregulated gene 1
790	chr11	3992121	3992320	200	*	h3k4me1_WTnew4_peak_854	15	.	3.7311	4.37856	1.51038	58	Promoter (2-3kb)	11	3989933	3999308	9376	1	53897	ENSMUST00000109981.1	2188	ENSMUSG00000049721	Gal3st1	galactose-3-O-sulfotransferase 1
791	chr11	4117998	4118426	429	*	h3k4me1_WTnew4_peak_855	21	.	4.32118	5.4917	2.11384	68	Promoter (<=1kb)	11	4097775	4118696	20922	2	67815	ENSMUST00000123901.7	270	ENSMUSG00000003585	Sec14l2	SEC14-like lipid binding 2
792	chr11	4223610	4223976	367	*	h3k4me1_WTnew4_peak_856	33	.	5.47827	7.53727	3.30996	92	Distal Intergenic	11	4218225	4222409	4185	1	71962	ENSMUST00000020699.3	5385	ENSMUSG00000020424	Castor1	cytosolic arginine sensor for mTORC1 subunit 1
793	chr11	4463616	4463815	200	*	h3k4me1_WTnew4_peak_858	28	.	4.81414	6.66022	2.81995	128	Distal Intergenic	11	4424248	4441105	16858	2	75828	ENSMUST00000130174.1	-22511	ENSMUSG00000020419	Hormad2	HORMA domain containing 2
794	chr11	4466526	4466755	230	*	h3k4me1_WTnew4_peak_859	17	.	3.8838	4.81021	1.75451	162	Distal Intergenic	11	4480875	4488366	7492	2	74302	ENSMUST00000155566.7	21611	ENSMUSG00000034354	Mtmr3	myotubularin related protein 3
795	chr11	4472231	4472439	209	*	h3k4me1_WTnew4_peak_860	51	.	6.73458	10.2756	5.19044	89	Distal Intergenic	11	4480875	4488366	7492	2	74302	ENSMUST00000155566.7	15927	ENSMUSG00000034354	Mtmr3	myotubularin related protein 3
796	chr11	4803562	4804081	520	*	h3k4me1_WTnew4_peak_861	43	.	6.17336	9.08726	4.34344	444	3' UTR	11	4794431	4815240	20810	2	18016	ENSMUST00000155600.7	11159	ENSMUSG00000009073	Nf2	neurofibromin 2
797	chr11	4860439	4860677	239	*	h3k4me1_WTnew4_peak_862	36	.	5.47886	7.96426	3.61505	142	Distal Intergenic	11	4765845	4849536	83692	2	18016	ENSMUST00000109910.8	-10903	ENSMUSG00000009073	Nf2	neurofibromin 2
798	chr11	4862669	4862969	301	*	h3k4me1_WTnew4_peak_863	36	.	5.52669	8.04047	3.67701	176	Distal Intergenic	11	4873951	4894200	20250	1	18082	ENSMUST00000038570.8	-10982	ENSMUSG00000034285	Nipsnap1	nipsnap homolog 1
799	chr11	5057207	5057565	359	*	h3k4me1_WTnew4_peak_864	22	.	4.01835	5.64969	2.22853	174	Promoter (<=1kb)	11	5058128	5060385	2258	1	75668	ENSMUST00000037218.1	-563	ENSMUSG00000034209	Rasl10a	RAS-like, family 10, member A
800	chr11	5083035	5083234	200	*	h3k4me1_WTnew4_peak_865	31	.	5.11354	7.13289	3.13234	155	Promoter (<=1kb)	11	5071520	5082340	10821	2	14030	ENSMUST00000150168.7	-695	ENSMUSG00000009079	Ewsr1	Ewing sarcoma breakpoint region 1
801	chr11	5260673	5260872	200	*	h3k4me1_WTnew4_peak_866	33	.	5.35125	7.51277	3.30072	69	Promoter (<=1kb)	11	5191552	5261558	70007	2	84035	ENSMUST00000020662.14	686	ENSMUSG00000020393	Kremen1	kringle containing transmembrane protein 1
802	chr11	5324294	5324940	647	*	h3k4me1_WTnew4_peak_867	23	.	4.57902	5.90566	2.37015	159	Intron (ENSMUST00000109867.7/407821, intron 2 of 8)	11	5278602	5381740	103139	2	407821	ENSMUST00000172492.7	56800	ENSMUSG00000041961	Znrf3	zinc and ring finger 3
803	chr11	5480555	5480844	290	*	h3k4me1_WTnew4_peak_868	33	.	5.35125	7.51277	3.30072	155	Distal Intergenic	11	5288797	5444847	156051	2	407821	ENSMUST00000143746.2	-35708	ENSMUSG00000041961	Znrf3	zinc and ring finger 3
804	chr11	5500530	5500730	201	*	h3k4me1_WTnew4_peak_869	27	.	4.6026	6.57889	2.75616	27	Intron (ENSMUST00000149826.1/ENSMUST00000149826.1, intron 1 of 2)	11	5520659	5525893	5235	1	22433	ENSMUST00000063084.15	-19929	ENSMUSG00000020484	Xbp1	X-box binding protein 1
805	chr11	5512573	5512837	265	*	h3k4me1_WTnew4_peak_870	41	.	5.87525	8.88026	4.19065	125	Distal Intergenic	11	5520659	5525893	5235	1	22433	ENSMUST00000063084.15	-7822	ENSMUSG00000020484	Xbp1	X-box binding protein 1
806	chr11	5514066	5514281	216	*	h3k4me1_WTnew4_peak_871	36	.	5.52669	8.04047	3.67701	112	Distal Intergenic	11	5520659	5525893	5235	1	22433	ENSMUST00000063084.15	-6378	ENSMUSG00000020484	Xbp1	X-box binding protein 1
807	chr11	5789649	5789848	200	*	h3k4me1_WTnew4_peak_872	25	.	4.51221	6.18752	2.55715	127	Promoter (1-2kb)	11	5788530	5800962	12433	1	13169	ENSMUST00000102928.4	1119	ENSMUSG00000020476	Dbnl	drebrin-like
808	chr11	6038845	6039048	204	*	h3k4me1_WTnew4_peak_874	32	.	5.25356	7.35606	3.27197	81	Intron (ENSMUST00000109813.8/12323, intron 1 of 20)	11	5971735	6065538	93804	2	12323	ENSMUST00000101585.9	26490	ENSMUSG00000057897	Camk2b	calcium/calmodulin-dependent protein kinase II, beta
809	chr11	6154418	6154903	486	*	h3k4me1_WTnew4_peak_875	47	.	6.4215	9.76117	4.78754	96	Intron (ENSMUST00000066496.9/209586, intron 2 of 5)	11	6172644	6173036	393	2	100042173	ENSMUST00000117476.1	18133	NA	Rps15a-ps6	ribosomal protein S15A, pseudogene 6
810	chr11	6166537	6166737	201	*	h3k4me1_WTnew4_peak_876	32	.	4.74896	7.37302	3.28185	178	Intron (ENSMUST00000066496.9/209586, intron 2 of 5)	11	6172644	6173036	393	2	100042173	ENSMUST00000117476.1	6299	NA	Rps15a-ps6	ribosomal protein S15A, pseudogene 6
811	chr11	6195545	6195744	200	*	h3k4me1_WTnew4_peak_877	24	.	4.67194	6.05784	2.48328	149	Promoter (2-3kb)	11	6122925	6193476	70552	2	209586	ENSMUST00000140700.1	-2069	ENSMUSG00000053838	Nudcd3	NudC domain containing 3
812	chr11	6266679	6266963	285	*	h3k4me1_WTnew4_peak_878	54	.	6.76786	10.6304	5.47769	152	Promoter (<=1kb)	11	6265307	6266392	1086	2	52513	ENSMUST00000139073.1	-287	ENSMUSG00000004393	Ddx56	DEAD box helicase 56
813	chr11	6293899	6294188	290	*	h3k4me1_WTnew4_peak_879	31	.	5.25593	7.16302	3.13845	147	Promoter (1-2kb)	11	6292605	6356592	63988	1	18293	ENSMUST00000081894.4	1294	ENSMUSG00000020456	Ogdh	oxoglutarate (alpha-ketoglutarate) dehydrogenase (lipoamide)
814	chr11	6310545	6310816	272	*	h3k4me1_WTnew4_peak_880	24	.	4.67194	6.05784	2.48328	112	Intron (ENSMUST00000003461.14/18293, intron 2 of 22)	11	6292605	6356592	63988	1	18293	ENSMUST00000081894.4	17940	ENSMUSG00000020456	Ogdh	oxoglutarate (alpha-ketoglutarate) dehydrogenase (lipoamide)
815	chr11	6391533	6391885	353	*	h3k4me1_WTnew4_peak_881	21	.	4.32118	5.4917	2.11384	172	Promoter (2-3kb)	11	6389471	6406158	16688	1	52915	ENSMUST00000109786.7	2062	ENSMUSG00000041164	Zmiz2	zinc finger, MIZ-type containing 2
816	chr11	6405916	6406175	260	*	h3k4me1_WTnew4_peak_882	13	.	3.28774	4.07387	1.33004	13	3' UTR	11	6401630	6401693	64	1	102465759	ENSMUST00000184154.1	4286	ENSMUSG00000098516	Mir7651	microRNA 7651
817	chr11	6429217	6429418	202	*	h3k4me1_WTnew4_peak_883	43	.	6.28642	9.07856	4.34344	31	Exon (ENSMUST00000109737.8/77605, exon 4 of 5)	11	6416312	6419804	3493	1	268373	ENSMUST00000213200.1	12905	ENSMUSG00000071866	Ppia	peptidylprolyl isomerase A
818	chr11	6443139	6443402	264	*	h3k4me1_WTnew4_peak_884	15	.	3.74588	4.45831	1.51038	193	Promoter (<=1kb)	11	6428138	6444352	16215	2	77605	ENSMUST00000093346.5	950	ENSMUSG00000041126	H2az2	H2A.Z histone variant 2
819	chr11	6489678	6490129	452	*	h3k4me1_WTnew4_peak_885	39	.	5.89979	8.4137	3.92545	95	Intron (ENSMUST00000127488.1/ENSMUST00000127488.1, intron 2 of 2)	11	6467599	6475917	8319	2	19291	ENSMUST00000179343.2	-13761	ENSMUSG00000094483	Purb	purine rich element binding protein B
820	chr11	6519915	6520114	200	*	h3k4me1_WTnew4_peak_886	20	.	4281	5.42815	2.06599	108	Promoter (<=1kb)	11	6519047	6519504	458	2	246177	ENSMUST00000134489.1	-411	ENSMUSG00000020437	Myo1g	myosin IG
821	chr11	6620782	6620981	200	*	h3k4me1_WTnew4_peak_887	26	.	4.65829	6.41589	2.66452	89	Promoter (<=1kb)	11	6619556	6620915	1360	2	21379	ENSMUST00000131477.1	0	ENSMUSG00000000384	Tbrg4	transforming growth factor beta regulated gene 4
822	chr11	6901030	6901341	312	*	h3k4me1_WTnew4_peak_888	17	.	4.00664	4.87115	1.76017	151	Distal Intergenic	11	7063489	7178506	115018	1	432530	ENSMUST00000020706.4	-162148	ENSMUSG00000020431	Adcy1	adenylate cyclase 1
823	chr11	8434370	8434751	382	*	h3k4me1_WTnew4_peak_889	25	.	4.76871	6.21829	2.58127	222	3' UTR	11	8451070	8468675	17606	2	319939	ENSMUST00000129074.1	33924	ENSMUSG00000020422	Tns3	tensin 3
824	chr11	8448827	8449026	200	*	h3k4me1_WTnew4_peak_890	18	.	4.08795	5.00288	1.86474	150	Intron (ENSMUST00000239091.1/319939, intron 23 of 30)	11	8451070	8468675	17606	2	319939	ENSMUST00000129074.1	19649	ENSMUSG00000020422	Tns3	tensin 3
825	chr11	8450889	8451256	368	*	h3k4me1_WTnew4_peak_891	20	.	4281	5.42815	2.06599	314	Exon (ENSMUST00000239091.1/319939, exon 22 of 31)	11	8451070	8468675	17606	2	319939	ENSMUST00000129074.1	17419	ENSMUSG00000020422	Tns3	tensin 3
826	chr11	8467650	8467849	200	*	h3k4me1_WTnew4_peak_892	27	.	4.90738	6.59409	2.76412	127	Promoter (<=1kb)	11	8451070	8468675	17606	2	319939	ENSMUST00000129074.1	826	ENSMUSG00000020422	Tns3	tensin 3
827	chr11	8554690	8555041	352	*	h3k4me1_WTnew4_peak_893	37	.	5.62489	8.19737	3.78002	173	Intron (ENSMUST00000239091.1/319939, intron 4 of 30)	11	8537539	8545351	7813	2	319939	ENSMUST00000131941.1	-9339	ENSMUSG00000020422	Tns3	tensin 3
828	chr11	8576698	8577185	488	*	h3k4me1_WTnew4_peak_894	28	.	4.85475	6.72404	2.87028	31	Promoter (1-2kb)	11	8545693	8579121	33429	2	319939	ENSMUST00000134823.1	1936	ENSMUSG00000020422	Tns3	tensin 3
829	chr11	8578705	8578931	227	*	h3k4me1_WTnew4_peak_895	36	.	5.52669	8.04047	3.67701	33	Promoter (<=1kb)	11	8545693	8579121	33429	2	319939	ENSMUST00000134823.1	190	ENSMUSG00000020422	Tns3	tensin 3
830	chr11	8581946	8582243	298	*	h3k4me1_WTnew4_peak_896	20	.	4281	5.42815	2.06599	176	Promoter (2-3kb)	11	8545693	8579121	33429	2	319939	ENSMUST00000134823.1	-2825	ENSMUSG00000020422	Tns3	tensin 3
831	chr11	8585375	8585678	304	*	h3k4me1_WTnew4_peak_897	27	.	4.86133	6.52023	2.71164	258	Intron (ENSMUST00000239091.1/319939, intron 3 of 30)	11	8545693	8579121	33429	2	319939	ENSMUST00000134823.1	-6254	ENSMUSG00000020422	Tns3	tensin 3
832	chr11	8611293	8611733	441	*	h3k4me1_WTnew4_peak_898	61	.	7.4622	11516	6.17724	132	Intron (ENSMUST00000239091.1/319939, intron 2 of 30)	11	8431652	8624887	193236	2	319939	ENSMUST00000239091.1	13154	ENSMUSG00000020422	Tns3	tensin 3
833	chr11	8639025	8639390	366	*	h3k4me1_WTnew4_peak_899	25	.	4.60218	6.10912	2.5236	134	Intron (ENSMUST00000020695.12/319939, intron 1 of 30)	11	8431652	8624887	193236	2	319939	ENSMUST00000239091.1	-14138	ENSMUSG00000020422	Tns3	tensin 3
834	chr11	8656587	8656911	325	*	h3k4me1_WTnew4_peak_901	26	.	4.72821	6.30816	2.64488	54	Intron (ENSMUST00000020695.12/319939, intron 1 of 30)	11	8431652	8664535	232884	2	319939	ENSMUST00000020695.12	7624	ENSMUSG00000020422	Tns3	tensin 3
835	chr11	12383087	12383287	201	*	h3k4me1_WTnew4_peak_902	39	.	5.88638	8.61832	3.99776	58	Intron (ENSMUST00000172919.7/12808, intron 2 of 7)	11	12343847	12378278	34432	2	12808	ENSMUST00000146067.1	-4809	ENSMUSG00000020173	Cobl	cordon-bleu WH2 repeat
836	chr11	12421500	12422006	507	*	h3k4me1_WTnew4_peak_903	31	.	5.25593	7.16302	3.13845	107	Intron (ENSMUST00000172919.7/12808, intron 1 of 7)	11	12236678	12412144	175467	2	12808	ENSMUST00000174874.7	-9356	ENSMUSG00000020173	Cobl	cordon-bleu WH2 repeat
837	chr11	12465854	12466070	217	*	h3k4me1_WTnew4_peak_904	24	.	4.56166	6.04542	2.48143	87	Promoter (<=1kb)	11	12236678	12464960	228283	2	12808	ENSMUST00000109651.8	-894	ENSMUSG00000020173	Cobl	cordon-bleu WH2 repeat
838	chr11	18958117	18958759	643	*	h3k4me1_WTnew4_peak_905	45	.	6.35939	9.39621	4.57283	172	Intron (ENSMUST00000144988.7/17268, intron 7 of 9)	11	18880668	19012002	131335	2	17268	ENSMUST00000118661.7	53243	ENSMUSG00000020160	Meis1	Meis homeobox 1
839	chr11	19829509	19829960	452	*	h3k4me1_WTnew4_peak_906	22	.	4.40644	5.80265	2.28874	31	Distal Intergenic	11	19924375	20024026	99652	1	114716	ENSMUST00000093299.12	-94415	ENSMUSG00000045671	Spred2	sprouty-related EVH1 domain containing 2
840	chr11	19938563	19939260	698	*	h3k4me1_WTnew4_peak_907	37	.	5.41465	8.14609	3.73664	350	Intron (ENSMUST00000093299.12/114716, intron 1 of 6)	11	19924442	20022577	98136	1	114716	ENSMUST00000093298.11	14121	ENSMUSG00000045671	Spred2	sprouty-related EVH1 domain containing 2
841	chr11	19957544	19957743	200	*	h3k4me1_WTnew4_peak_908	26	.	4.81613	6448	2.66452	103	Promoter (2-3kb)	11	19954570	20018133	63564	1	114716	ENSMUST00000123036.1	2974	ENSMUSG00000045671	Spred2	sprouty-related EVH1 domain containing 2
842	chr11	19964275	19964496	222	*	h3k4me1_WTnew4_peak_909	39	.	5.88638	8.61832	3.99776	119	Intron (ENSMUST00000093299.12/114716, intron 1 of 6)	11	19954570	20018133	63564	1	114716	ENSMUST00000123036.1	9705	ENSMUSG00000045671	Spred2	sprouty-related EVH1 domain containing 2
843	chr11	19972133	19972332	200	*	h3k4me1_WTnew4_peak_910	47	.	6.4215	9.76117	4.78754	82	Intron (ENSMUST00000093299.12/114716, intron 1 of 6)	11	19954570	20018133	63564	1	114716	ENSMUST00000123036.1	17563	ENSMUSG00000045671	Spred2	sprouty-related EVH1 domain containing 2
844	chr11	19981706	19982022	317	*	h3k4me1_WTnew4_peak_911	20	.	4.06099	5.26728	2.04275	272	Intron (ENSMUST00000093299.12/114716, intron 1 of 6)	11	19954570	20018133	63564	1	114716	ENSMUST00000123036.1	27136	ENSMUSG00000045671	Spred2	sprouty-related EVH1 domain containing 2
845	chr11	19986022	19986260	239	*	h3k4me1_WTnew4_peak_912	33	.	5.20842	7.53519	3.30996	48	Intron (ENSMUST00000093299.12/114716, intron 1 of 6)	11	19954570	20018133	63564	1	114716	ENSMUST00000123036.1	31452	ENSMUSG00000045671	Spred2	sprouty-related EVH1 domain containing 2
846	chr11	20152007	20152340	334	*	h3k4me1_WTnew4_peak_913	17	.	3.8838	4.81021	1.75451	57	Distal Intergenic	11	20062304	20112913	50610	2	66713	ENSMUST00000000137.7	-39094	ENSMUSG00000020152	Actr2	ARP2 actin-related protein 2
847	chr11	20246804	20247003	200	*	h3k4me1_WTnew4_peak_914	22	.	4.33273	5.68793	2.25423	124	Promoter (2-3kb)	11	20241523	20249383	7861	2	216543	ENSMUST00000161218.1	2380	ENSMUSG00000044066	Cep68	centrosomal protein 68
848	chr11	20462987	20463232	246	*	h3k4me1_WTnew4_peak_915	17	.	3.65305	4.84176	1.7584	144	Distal Intergenic	11	20543253	20597020	53768	1	58172	ENSMUST00000145328.1	-80021	ENSMUSG00000049800	Sertad2	SERTA domain containing 2
849	chr11	20860125	20860324	200	*	h3k4me1_WTnew4_peak_916	20	.	4281	5.42815	2.06599	81	Distal Intergenic	11	20829312	20831056	1745	2	216551	ENSMUST00000154300.7	-29069	ENSMUSG00000042363	Lgalsl	galectin like
850	chr11	22564225	22564544	320	*	h3k4me1_WTnew4_peak_917	29	.	4.93805	6.85522	2.93836	175	Distal Intergenic	11	22512088	22519234	7147	1	103765	ENSMUST00000059319.7	52137	ENSMUSG00000049904	Tmem17	transmembrane protein 17
851	chr11	22622518	22622717	200	*	h3k4me1_WTnew4_peak_918	20	.	4.16483	5.24561	2.03501	150	Distal Intergenic	11	22512088	22519234	7147	1	103765	ENSMUST00000059319.7	110430	ENSMUSG00000049904	Tmem17	transmembrane protein 17
852	chr11	22840835	22841278	444	*	h3k4me1_WTnew4_peak_919	47	.	6.48976	9.61552	4.73364	128	Intron (ENSMUST00000174690.1/ENSMUST00000174690.1, intron 1 of 1)	11	22759738	22859545	99808	2	53625	ENSMUST00000189990.1	18267	ENSMUSG00000051650	B3gnt2	UDP-GlcNAc:betaGal beta-1,3-N-acetylglucosaminyltransferase 2
853	chr11	22843522	22843974	453	*	h3k4me1_WTnew4_peak_920	33	.	5.35125	7.51277	3.30072	177	Intron (ENSMUST00000189990.1/53625, intron 1 of 5)	11	22759738	22859545	99808	2	53625	ENSMUST00000189990.1	15571	ENSMUSG00000051650	B3gnt2	UDP-GlcNAc:betaGal beta-1,3-N-acetylglucosaminyltransferase 2
854	chr11	23662884	23663127	244	*	h3k4me1_WTnew4_peak_921	41	.	6.05528	8.89328	4.19442	148	Promoter (2-3kb)	11	23656086	23665673	9588	2	72129	ENSMUST00000146533.1	2546	ENSMUSG00000020283	Pex13	peroxisomal biogenesis factor 13
855	chr11	26117809	26118008	200	*	h3k4me1_WTnew4_peak_922	28	.	4.89604	6.78903	2.88809	144	Intron (ENSMUST00000125773.7/70626, intron 1 of 5)	11	25849297	26081600	232304	2	70626	ENSMUST00000135168.1	-36209	NA	5730522E02Rik	RIKEN cDNA 5730522E02 gene
856	chr11	26127389	26127588	200	*	h3k4me1_WTnew4_peak_923	24	.	4.37501	5.97334	2.42643	116	Intron (ENSMUST00000125773.7/70626, intron 1 of 5)	11	25849297	26081600	232304	2	70626	ENSMUST00000135168.1	-45789	NA	5730522E02Rik	RIKEN cDNA 5730522E02 gene
857	chr11	26159103	26159329	227	*	h3k4me1_WTnew4_peak_924	37	.	5.41465	8.14609	3.73664	189	Intron (ENSMUST00000125773.7/70626, intron 1 of 5)	11	26202240	26202348	109	1	102466154	ENSMUST00000185114.1	-42911	ENSMUSG00000099015	Mir6372	microRNA 6372
858	chr11	29637504	29637756	253	*	h3k4me1_WTnew4_peak_925	20	.	4.30642	5.36556	2.06599	129	Intron (ENSMUST00000125194.1/ENSMUST00000125194.1, intron 1 of 2)	11	29692947	29742916	49970	1	68585	ENSMUST00000102842.9	-55191	ENSMUSG00000020458	Rtn4	reticulon 4
859	chr11	30783333	30783679	347	*	h3k4me1_WTnew4_peak_926	19	.	4.09083	5.13018	1.95152	319	Intron (ENSMUST00000041231.13/103554, intron 1 of 46)	11	30772321	30804376	32056	1	103554	ENSMUST00000154757.1	11012	ENSMUSG00000040850	Psme4	proteasome (prosome, macropain) activator subunit 4
860	chr11	31360493	31360692	200	*	h3k4me1_WTnew4_peak_927	25	.	4.76871	6.21829	2.58127	106	Exon (ENSMUST00000020546.2/20856, exon 4 of 4)	11	31365441	31368166	2726	2	20856	ENSMUST00000149467.1	7474	ENSMUSG00000020303	Stc2	stanniocalcin 2
861	chr11	31372475	31372757	283	*	h3k4me1_WTnew4_peak_928	25	.	4.51221	6.18752	2.55715	196	Promoter (2-3kb)	11	31357307	31370074	12768	2	20856	ENSMUST00000020546.2	-2401	ENSMUSG00000020303	Stc2	stanniocalcin 2
862	chr11	32158006	32158205	200	*	h3k4me1_WTnew4_peak_929	23	.	4.57902	5.90566	2.37015	172	Distal Intergenic	11	32187541	32200222	12682	2	16199	ENSMUST00000145401.7	42017	ENSMUSG00000020279	Il9r	interleukin 9 receptor
863	chr11	32517484	32517683	200	*	h3k4me1_WTnew4_peak_930	25	.	4.71983	6.13698	2.53064	18	Distal Intergenic	11	32522751	32527579	4829	2	69306	ENSMUST00000054327.2	9896	ENSMUSG00000044056	Efcab9	EF-hand calcium binding domain 9
864	chr11	32651460	32651844	385	*	h3k4me1_WTnew4_peak_931	15	.	3.74588	4.45831	1.51038	311	Intron (ENSMUST00000109366.7/103583, intron 1 of 12)	11	32642904	32720574	77671	1	103583	ENSMUST00000143290.1	8556	ENSMUSG00000020271	Fbxw11	F-box and WD-40 domain protein 11
865	chr11	32671201	32671400	200	*	h3k4me1_WTnew4_peak_932	25	.	4.71983	6.13698	2.53064	37	Intron (ENSMUST00000109366.7/103583, intron 1 of 12)	11	32642904	32720574	77671	1	103583	ENSMUST00000143290.1	28297	ENSMUSG00000020271	Fbxw11	F-box and WD-40 domain protein 11
866	chr11	32680710	32681034	325	*	h3k4me1_WTnew4_peak_933	22	.	4.01835	5.64969	2.22853	137	Intron (ENSMUST00000109366.7/103583, intron 1 of 12)	11	32642904	32720574	77671	1	103583	ENSMUST00000143290.1	37806	ENSMUSG00000020271	Fbxw11	F-box and WD-40 domain protein 11
867	chr11	34285757	34286052	296	*	h3k4me1_WTnew4_peak_934	29	.	5.17556	6.91974	2.9689	168	Intron (ENSMUST00000093193.11/94176, intron 32 of 51)	11	34307651	34312637	4987	2	94176	ENSMUST00000157036.1	26585	ENSMUSG00000020143	Dock2	dedicator of cyto-kinesis 2
868	chr11	35416381	35416764	384	*	h3k4me1_WTnew4_peak_935	56	.	6.89255	10.8336	5.6341	53	Intron (ENSMUST00000069837.3/20564, intron 4 of 35)	11	35544685	35612636	67952	1	20564	ENSMUST00000124438.1	-127921	ENSMUSG00000056427	Slit3	slit guidance ligand 3
869	chr11	35772597	35772826	230	*	h3k4me1_WTnew4_peak_936	15	.	3.74588	4.45831	1.51038	127	Intron (ENSMUST00000018990.7/211347, intron 1 of 6)	11	35769484	35791285	21802	1	211347	ENSMUST00000018990.7	3113	ENSMUSG00000018846	Pank3	pantothenate kinase 3
870	chr11	35844486	35844780	295	*	h3k4me1_WTnew4_peak_937	20	.	4.26088	5.28881	2.05843	119	Intron (ENSMUST00000018993.6/211652, intron 19 of 22)	11	35852195	35853554	1360	2	211652	ENSMUST00000131001.1	8774	ENSMUSG00000018849	Wwc1	WW, C2 and coiled-coil domain containing 1
871	chr11	35930932	35931381	450	*	h3k4me1_WTnew4_peak_938	34	.	5.45265	7.67643	3.42364	138	Intron (ENSMUST00000018993.6/211652, intron 1 of 22)	11	35838400	35980527	142128	2	211652	ENSMUST00000018993.6	49146	ENSMUSG00000018849	Wwc1	WW, C2 and coiled-coil domain containing 1
872	chr11	35935626	35936534	909	*	h3k4me1_WTnew4_peak_939	22	.	4.01835	5.64969	2.22853	359	Intron (ENSMUST00000018993.6/211652, intron 1 of 22)	11	35838400	35980527	142128	2	211652	ENSMUST00000018993.6	43993	ENSMUSG00000018849	Wwc1	WW, C2 and coiled-coil domain containing 1
873	chr11	35961428	35961721	294	*	h3k4me1_WTnew4_peak_940	41	.	5.87525	8.88026	4.19065	173	Intron (ENSMUST00000018993.6/211652, intron 1 of 22)	11	35838400	35980527	142128	2	211652	ENSMUST00000018993.6	18806	ENSMUSG00000018849	Wwc1	WW, C2 and coiled-coil domain containing 1
874	chr11	36001203	36001402	200	*	h3k4me1_WTnew4_peak_941	26	.	4.92163	6.47641	2.68457	44	Distal Intergenic	11	35838400	35980527	142128	2	211652	ENSMUST00000018993.6	-20676	ENSMUSG00000018849	Wwc1	WW, C2 and coiled-coil domain containing 1
875	chr11	40688748	40689075	328	*	h3k4me1_WTnew4_peak_942	24	.	4.62501	5.98076	2.42643	142	Promoter (2-3kb)	11	40684694	40685817	1124	2	108645	ENSMUST00000156867.1	-2931	ENSMUSG00000042032	Mat2b	methionine adenosyltransferase II, beta
876	chr11	43566457	43566656	200	*	h3k4me1_WTnew4_peak_943	20	.	4.21629	5.21428	2.01472	16	Intron (ENSMUST00000050574.6/380694, intron 3 of 5)	11	43596049	43601540	5492	2	16204	ENSMUST00000020672.4	34884	ENSMUSG00000020405	Fabp6	fatty acid binding protein 6
877	chr11	43585284	43585524	241	*	h3k4me1_WTnew4_peak_944	49	.	6.36486	9.97879	4.95717	106	Exon (ENSMUST00000050574.6/380694, exon 6 of 6)	11	43596049	43601540	5492	2	16204	ENSMUST00000020672.4	16016	ENSMUSG00000020405	Fabp6	fatty acid binding protein 6
878	chr11	44707884	44708084	201	*	h3k4me1_WTnew4_peak_945	26	.	4.81613	6448	2.66452	118	Intron (ENSMUST00000109268.1/13591, intron 6 of 15)	11	44621761	44643459	21699	1	13591	ENSMUST00000138452.1	86123	ENSMUSG00000057098	Ebf1	early B cell factor 1
879	chr11	44863212	44863862	651	*	h3k4me1_WTnew4_peak_946	15	.	3.74588	4.45831	1.51038	9	Intron (ENSMUST00000109268.1/13591, intron 6 of 15)	11	44912138	44972914	60777	1	13591	ENSMUST00000140822.1	-48276	ENSMUSG00000057098	Ebf1	early B cell factor 1
880	chr11	47377332	47377628	297	*	h3k4me1_WTnew4_peak_947	22	.	4.52862	5.75018	2.28033	126	Promoter (1-2kb)	11	46978785	47379522	400738	2	24052	ENSMUST00000077221.5	1894	ENSMUSG00000020354	Sgcd	sarcoglycan, delta (dystrophin-associated glycoprotein)
881	chr11	48814505	48814766	262	*	h3k4me1_WTnew4_peak_948	17	.	3.91684	4.86101	1.7584	116	Promoter (1-2kb)	11	48809199	48816231	7033	2	211007	ENSMUST00000138019.1	1465	ENSMUSG00000040365	Trim41	tripartite motif-containing 41
882	chr11	49634638	49635034	397	*	h3k4me1_WTnew4_peak_949	22	.	4.44909	5.61045	2.20964	198	Exon (ENSMUST00000020617.2/14257, exon 14 of 30)	11	49609263	49652739	43477	1	14257	ENSMUST00000020617.2	25375	ENSMUSG00000020357	Flt4	FMS-like tyrosine kinase 4
883	chr11	49651580	49651802	223	*	h3k4me1_WTnew4_peak_950	39	.	5.88638	8.61832	3.99776	113	3' UTR	11	49663610	49665118	1509	1	68662	ENSMUST00000043873.9	-11808	ENSMUSG00000064057	Scgb3a1	secretoglobin, family 3A, member 1
884	chr11	49796325	49796647	323	*	h3k4me1_WTnew4_peak_951	37	.	5.62489	8.19737	3.78002	164	Promoter (2-3kb)	11	49794187	49838613	44427	1	14584	ENSMUST00000020629.4	2138	ENSMUSG00000020363	Gfpt2	glutamine fructose-6-phosphate transaminase 2
885	chr11	50279824	50280088	265	*	h3k4me1_WTnew4_peak_952	15	.	3.74588	4.45831	1.51038	100	Intron (ENSMUST00000180443.2/ENSMUST00000180443.2, intron 1 of 2)	11	50255634	50291804	36171	2	103806	ENSMUST00000135868.7	11716	ENSMUSG00000050567	Maml1	mastermind like transcriptional coactivator 1
886	chr11	50305942	50306221	280	*	h3k4me1_WTnew4_peak_953	17	.	3.91684	4.86101	1.7584	178	Intron (ENSMUST00000179865.7/12330, intron 7 of 14)	11	50298838	50300990	2153	2	12330	ENSMUST00000155801.1	-4952	ENSMUSG00000020368	Canx	calnexin
887	chr11	50456808	50457096	289	*	h3k4me1_WTnew4_peak_954	15	.	3.74588	4.45831	1.51038	129	Distal Intergenic	11	50389286	50431125	41840	2	216724	ENSMUST00000020643.3	-25683	ENSMUSG00000020375	Rufy1	RUN and FYVE domain containing 1
888	chr11	51621588	51621787	200	*	h3k4me1_WTnew4_peak_955	26	.	4.81613	6448	2.66452	49	Promoter (1-2kb)	11	51619771	51623429	3659	1	52530	ENSMUST00000001083.3	1817	ENSMUSG00000001056	Nhp2	NHP2 ribonucleoprotein
889	chr11	51631601	51631800	200	*	h3k4me1_WTnew4_peak_956	22	.	4.18418	5.67546	2.24871	47	Intron (ENSMUST00000136020.7/66089, intron 1 of 8)	11	51623671	51635647	11977	2	66089	ENSMUST00000136020.7	3847	ENSMUSG00000001054	Rmnd5b	required for meiotic nuclear division 5 homolog B
890	chr11	51643726	51644246	521	*	h3k4me1_WTnew4_peak_958	17	.	3.65305	4.84176	1.7584	151	Exon (ENSMUST00000001080.15/212706, exon 5 of 5)	11	51645619	51650820	5202	2	212706	ENSMUST00000142721.1	6574	ENSMUSG00000001053	N4bp3	NEDD4 binding protein 3
891	chr11	51645583	51645782	200	*	h3k4me1_WTnew4_peak_959	35	.	5.38565	7.81604	3.51049	181	Exon (ENSMUST00000001080.15/212706, exon 3 of 5)	11	51645619	51650820	5202	2	212706	ENSMUST00000142721.1	5038	ENSMUSG00000001053	N4bp3	NEDD4 binding protein 3
892	chr11	51646039	51646289	251	*	h3k4me1_WTnew4_peak_960	13	.	3.28774	4.07387	1.33004	92	5' UTR	11	51645619	51650820	5202	2	212706	ENSMUST00000142721.1	4531	ENSMUSG00000001053	N4bp3	NEDD4 binding protein 3
893	chr11	51915743	51916269	527	*	h3k4me1_WTnew4_peak_961	26	.	4.81613	6448	2.66452	250	Distal Intergenic	11	51967661	51977334	9674	1	52626	ENSMUST00000102763.4	-51392	ENSMUSG00000020392	Cdkn2aipnl	CDKN2A interacting protein N-terminal like
894	chr11	51986038	51986292	255	*	h3k4me1_WTnew4_peak_962	26	.	4.81613	6448	2.66452	99	3' UTR	11	51997570	52000479	2910	2	22210	ENSMUST00000124699.1	14187	ENSMUSG00000020390	Ube2b	ubiquitin-conjugating enzyme E2B
895	chr11	52187648	52187847	200	*	h3k4me1_WTnew4_peak_963	15	.	3.74588	4.45831	1.51038	42	Distal Intergenic	11	52154722	52168159	13438	2	257871	ENSMUST00000203403.2	-19489	NA	Or2y7	olfactory receptor family 2 subfamily Y member 7
896	chr11	52230897	52231096	200	*	h3k4me1_WTnew4_peak_964	14	.	3.65218	4.24654	1.46396	145	Promoter (<=1kb)	11	52231995	52245094	13100	1	21402	ENSMUST00000147684.7	-899	ENSMUSG00000036309	Skp1	S-phase kinase-associated protein 1
897	chr11	52235749	52236143	395	*	h3k4me1_WTnew4_peak_965	45	.	6.46945	9.40502	4.57283	233	Promoter (<=1kb)	11	52236864	52246052	9189	1	21402	ENSMUST00000116595.2	-721	ENSMUSG00000036309	Skp1	S-phase kinase-associated protein 1
898	chr11	52340489	52340757	269	*	h3k4me1_WTnew4_peak_966	22	.	4.40644	5.80265	2.28874	36	Distal Intergenic	11	52360860	52389397	28538	1	22333	ENSMUST00000102758.7	-20103	ENSMUSG00000020402	Vdac1	voltage-dependent anion channel 1
899	chr11	52341492	52341719	228	*	h3k4me1_WTnew4_peak_967	41	.	5.87525	8.88026	4.19065	161	Distal Intergenic	11	52360860	52389397	28538	1	22333	ENSMUST00000102758.7	-19141	ENSMUSG00000020402	Vdac1	voltage-dependent anion channel 1
900	chr11	52345420	52345619	200	*	h3k4me1_WTnew4_peak_968	26	.	4.81613	6448	2.66452	100	Distal Intergenic	11	52360860	52389397	28538	1	22333	ENSMUST00000102758.7	-15241	ENSMUSG00000020402	Vdac1	voltage-dependent anion channel 1
901	chr11	53260285	53260531	247	*	h3k4me1_WTnew4_peak_969	47	.	6.48976	9.61552	4.73364	128	3' UTR	11	53262880	53267241	4362	2	15525	ENSMUST00000139322.7	6710	ENSMUSG00000020361	Hspa4	heat shock protein 4
902	chr11	53285303	53285512	210	*	h3k4me1_WTnew4_peak_970	18	.	4.01941	5.01934	1.87594	173	Intron (ENSMUST00000020630.7/15525, intron 4 of 18)	11	53264247	53300411	36165	2	15525	ENSMUST00000151854.1	14899	ENSMUSG00000020361	Hspa4	heat shock protein 4
903	chr11	53285969	53286204	236	*	h3k4me1_WTnew4_peak_971	31	.	5.15938	7.20577	3.17179	140	Intron (ENSMUST00000020630.7/15525, intron 4 of 18)	11	53264247	53300411	36165	2	15525	ENSMUST00000151854.1	14207	ENSMUSG00000020361	Hspa4	heat shock protein 4
904	chr11	53311484	53312182	699	*	h3k4me1_WTnew4_peak_972	39	.	6.02327	8.62282	3.99776	448	Distal Intergenic	11	53259814	53300457	40644	2	15525	ENSMUST00000020630.7	-11027	ENSMUSG00000020361	Hspa4	heat shock protein 4
905	chr11	53334358	53334557	200	*	h3k4me1_WTnew4_peak_973	23	.	4.57902	5.90566	2.37015	113	Distal Intergenic	11	53327400	53332479	5080	1	67966	ENSMUST00000141585.1	6958	ENSMUSG00000018239	Zcchc10	zinc finger, CCHC domain containing 10
906	chr11	53598967	53599166	200	*	h3k4me1_WTnew4_peak_974	33	.	5.35125	7.51277	3.30072	55	Intron (ENSMUST00000057330.14/16568, intron 16 of 16)	11	53593950	53601300	7351	1	16568	ENSMUST00000130037.1	5017	ENSMUSG00000018395	Kif3a	kinesin family member 3A
907	chr11	53758819	53759022	204	*	h3k4me1_WTnew4_peak_975	20	.	4281	5.42815	2.06599	183	Distal Intergenic	11	53763597	53763654	58	2	102465772	ENSMUST00000184599.1	4632	ENSMUSG00000099153	Mir7671	microRNA 7671
908	chr11	53762224	53762442	219	*	h3k4me1_WTnew4_peak_976	49	.	6.36486	9.97879	4.95717	110	Promoter (1-2kb)	11	53763597	53763654	58	2	102465772	ENSMUST00000184599.1	1212	ENSMUSG00000099153	Mir7671	microRNA 7671
909	chr11	53765674	53765873	200	*	h3k4me1_WTnew4_peak_977	18	.	4.08795	5.00288	1.86474	132	Promoter (2-3kb)	11	53763597	53763654	58	2	102465772	ENSMUST00000184599.1	-2020	ENSMUSG00000099153	Mir7671	microRNA 7671
910	chr11	53769279	53769478	200	*	h3k4me1_WTnew4_peak_978	26	.	4.86958	6.38788	2.66452	126	Promoter (<=1kb)	11	53770014	53777323	7310	1	16362	ENSMUST00000108920.8	-536	ENSMUSG00000018899	Irf1	interferon regulatory factor 1
911	chr11	53774664	53775023	360	*	h3k4me1_WTnew4_peak_979	15	.	3.74588	4.45831	1.51038	126	Promoter (1-2kb)	11	53773153	53774130	978	1	16362	ENSMUST00000153054.1	1511	ENSMUSG00000018899	Irf1	interferon regulatory factor 1
912	chr11	54113730	54113929	200	*	h3k4me1_WTnew4_peak_980	20	.	4281	5.42815	2.06599	8	Promoter (<=1kb)	11	54113203	54114274	1072	1	18452	ENSMUST00000155299.1	527	ENSMUSG00000018906	P4ha2	procollagen-proline, 2-oxoglutarate 4-dioxygenase (proline 4-hydroxylase), alpha II polypeptide
913	chr11	54726484	54726908	425	*	h3k4me1_WTnew4_peak_982	22	.	4.01835	5.64969	2.22853	282	Intron (ENSMUST00000064104.12/72729, intron 3 of 5)	11	54740463	54760339	19877	2	72729	ENSMUST00000123424.1	33431	ENSMUSG00000052298	Cdc42se2	CDC42 small effector 2
914	chr11	54945059	54945439	381	*	h3k4me1_WTnew4_peak_984	22	.	4.40644	5.80265	2.28874	195	Intron (ENSMUST00000108889.9/57783, intron 1 of 17)	11	54934013	54956047	22035	2	57783	ENSMUST00000155316.1	10608	ENSMUSG00000020400	Tnip1	TNFAIP3 interacting protein 1
915	chr11	54951985	54952270	286	*	h3k4me1_WTnew4_peak_985	53	.	6.86852	10.4987	5.37642	155	Intron (ENSMUST00000108889.9/57783, intron 1 of 17)	11	54934013	54956047	22035	2	57783	ENSMUST00000155316.1	3777	ENSMUSG00000020400	Tnip1	TNFAIP3 interacting protein 1
916	chr11	55031583	55031911	329	*	h3k4me1_WTnew4_peak_988	27	.	4.90738	6.59409	2.76412	150	Promoter (1-2kb)	11	54990950	55033415	42466	2	11749	ENSMUST00000148298.1	1504	ENSMUSG00000018340	Anxa6	annexin A6
917	chr11	55422889	55423303	415	*	h3k4me1_WTnew4_peak_990	33	.	5.35125	7.51277	3.30072	295	Promoter (<=1kb)	11	55395421	55423183	27763	2	20692	ENSMUST00000214685.1	0	ENSMUSG00000018593	Sparc	secreted acidic cysteine rich glycoprotein
918	chr11	55474691	55474890	200	*	h3k4me1_WTnew4_peak_991	26	.	4.81613	6448	2.66452	27	Intron (ENSMUST00000018727.3/27041, intron 1 of 11)	11	55469718	55487512	17795	1	27041	ENSMUST00000151790.1	4973	ENSMUSG00000018583	G3bp1	GTPase activating protein (SH3 domain) binding protein 1
919	chr11	55485470	55485669	200	*	h3k4me1_WTnew4_peak_992	26	.	4.77176	6.37733	2.66452	98	Promoter (2-3kb)	11	55482706	55482829	124	1	100303747	ENSMUST00000127764.1	2764	ENSMUSG00000087342	Gm12238	predicted gene 12238
920	chr11	55684459	55684795	337	*	h3k4me1_WTnew4_peak_993	20	.	4281	5.42815	2.06599	83	Distal Intergenic	11	55514238	55608198	93961	2	14654	ENSMUST00000102716.9	-76261	ENSMUSG00000000263	Glra1	glycine receptor, alpha 1 subunit
921	chr11	57656994	57657193	200	*	h3k4me1_WTnew4_peak_995	28	.	5.02914	6.66168	2.81995	61	Intron (ENSMUST00000066987.13/171212, intron 1 of 11)	11	57623698	57649494	25797	2	78762	ENSMUST00000142486.1	-7500	ENSMUSG00000085719	4933424L21Rik	RIKEN cDNA 4933424L21 gene
922	chr11	57657499	57657704	206	*	h3k4me1_WTnew4_peak_996	39	.	5.88638	8.61832	3.99776	64	Exon (ENSMUST00000143009.1/ENSMUST00000143009.1, exon 1 of 2)	11	57623698	57649494	25797	2	78762	ENSMUST00000142486.1	-8005	ENSMUSG00000085719	4933424L21Rik	RIKEN cDNA 4933424L21 gene
923	chr11	57660438	57660661	224	*	h3k4me1_WTnew4_peak_997	20	.	4281	5.42815	2.06599	72	Intron (ENSMUST00000066987.13/171212, intron 1 of 11)	11	57623698	57649494	25797	2	78762	ENSMUST00000142486.1	-10944	ENSMUSG00000085719	4933424L21Rik	RIKEN cDNA 4933424L21 gene
924	chr11	57803483	57803729	247	*	h3k4me1_WTnew4_peak_999	26	.	4.81862	6.30188	2.64488	70	Promoter (1-2kb)	11	57801637	57810217	8581	1	50724	ENSMUST00000020826.5	1846	ENSMUSG00000020519	Sap30l	SAP30-like
925	chr11	58012195	58012394	200	*	h3k4me1_WTnew4_peak_1000	34	.	5.45265	7.67643	3.42364	136	Intron (ENSMUST00000071487.12/73158, intron 1 of 18)	11	58009064	58062034	52971	1	73158	ENSMUST00000178636.1	3131	ENSMUSG00000037331	Larp1	La ribonucleoprotein 1, translational regulator
926	chr11	58017771	58018181	411	*	h3k4me1_WTnew4_peak_1001	33	.	5.35125	7.51277	3.30072	331	Intron (ENSMUST00000071487.12/73158, intron 1 of 18)	11	58009064	58062034	52971	1	73158	ENSMUST00000178636.1	8707	ENSMUSG00000037331	Larp1	La ribonucleoprotein 1, translational regulator
927	chr11	58023519	58023718	200	*	h3k4me1_WTnew4_peak_1002	26	.	4.72821	6.30816	2.64488	51	Intron (ENSMUST00000071487.12/73158, intron 1 of 18)	11	58009064	58062034	52971	1	73158	ENSMUST00000178636.1	14455	ENSMUSG00000037331	Larp1	La ribonucleoprotein 1, translational regulator
928	chr11	58032908	58033107	200	*	h3k4me1_WTnew4_peak_1003	20	.	4.24157	5.36599	2.06599	161	Intron (ENSMUST00000071487.12/73158, intron 1 of 18)	11	58041613	58043013	1401	1	73158	ENSMUST00000140500.1	-8506	ENSMUSG00000037331	Larp1	La ribonucleoprotein 1, translational regulator
929	chr11	58041832	58042061	230	*	h3k4me1_WTnew4_peak_1004	28	.	5.00216	6.74696	2.8856	32	Promoter (<=1kb)	11	58041613	58043013	1401	1	73158	ENSMUST00000140500.1	219	ENSMUSG00000037331	Larp1	La ribonucleoprotein 1, translational regulator
930	chr11	58042658	58043149	492	*	h3k4me1_WTnew4_peak_1005	29	.	5.05093	6.82613	2.91547	253	Promoter (1-2kb)	11	58041613	58043013	1401	1	73158	ENSMUST00000140500.1	1045	ENSMUSG00000037331	Larp1	La ribonucleoprotein 1, translational regulator
931	chr11	58937338	58937629	292	*	h3k4me1_WTnew4_peak_1006	20	.	4281	5.42815	2.06599	117	Promoter (1-2kb)	11	58933394	58938784	5391	2	108660	ENSMUST00000217262.1	1155	ENSMUSG00000020496	Rnf187	ring finger protein 187
932	chr11	58965159	58965466	308	*	h3k4me1_WTnew4_peak_1007	19	.	4.17262	5.14185	1.95667	189	Promoter (1-2kb)	11	58963802	58973098	9297	1	56631	ENSMUST00000075141.6	1357	ENSMUSG00000036964	Trim17	tripartite motif-containing 17
933	chr11	58970439	58970644	206	*	h3k4me1_WTnew4_peak_1008	33	.	5.35125	7.51277	3.30072	77	3' UTR	11	58963802	58973098	9297	1	56631	ENSMUST00000075141.6	6637	ENSMUSG00000036964	Trim17	tripartite motif-containing 17
934	chr11	59707814	59708087	274	*	h3k4me1_WTnew4_peak_1009	26	.	4.81613	6448	2.66452	99	Intron (ENSMUST00000138234.1/26936, intron 3 of 3)	11	59727681	59776602	48922	1	26936	ENSMUST00000133861.7	-19594	ENSMUSG00000005417	Mprip	myosin phosphatase Rho interacting protein
935	chr11	59895608	59895807	200	*	h3k4me1_WTnew4_peak_1010	26	.	4.81613	6448	2.66452	44	Distal Intergenic	11	59921499	59921889	391	1	69854	ENSMUST00000130205.1	-25692	ENSMUSG00000085551	1810063I02Rik	RIKEN cDNA 1810063I02 gene
936	chr11	59900040	59900508	469	*	h3k4me1_WTnew4_peak_1011	22	.	4.52862	5.75018	2.28033	19	Intron (ENSMUST00000143391.1/ENSMUST00000143391.1, intron 1 of 3)	11	59921499	59921889	391	1	69854	ENSMUST00000130205.1	-20991	ENSMUSG00000085551	1810063I02Rik	RIKEN cDNA 1810063I02 gene
937	chr11	59975629	59975828	200	*	h3k4me1_WTnew4_peak_1012	25	.	4.76871	6.21829	2.58127	54	Intron (ENSMUST00000102692.9/18618, intron 4 of 6)	11	59970614	59971510	897	2	18618	ENSMUST00000150954.7	-4119	ENSMUSG00000000301	Pemt	phosphatidylethanolamine N-methyltransferase
938	chr11	60205603	60205978	376	*	h3k4me1_WTnew4_peak_1014	20	.	4281	5.42815	2.06599	350	Promoter (<=1kb)	11	60204189	60206112	1924	2	20787	ENSMUST00000154620.1	134	ENSMUSG00000020538	Srebf1	sterol regulatory element binding transcription factor 1
939	chr11	60208643	60208900	258	*	h3k4me1_WTnew4_peak_1015	13	.	3.28774	4.07387	1.33004	141	Promoter (1-2kb)	11	60199089	60207188	8100	2	20787	ENSMUST00000134660.7	-1455	ENSMUSG00000020538	Srebf1	sterol regulatory element binding transcription factor 1
940	chr11	60218632	60219063	432	*	h3k4me1_WTnew4_peak_1016	17	.	3.65305	4.84176	1.7584	347	Promoter (1-2kb)	11	60199089	60220604	21516	2	20787	ENSMUST00000020846.7	1541	ENSMUSG00000020538	Srebf1	sterol regulatory element binding transcription factor 1
941	chr11	60369029	60369253	225	*	h3k4me1_WTnew4_peak_1017	28	.	4.95432	6.66964	2.81995	123	Intron (ENSMUST00000070805.12/74665, intron 5 of 6)	11	60353380	60394333	40954	1	74665	ENSMUST00000108722.4	15649	ENSMUSG00000056598	Drc3	dynein regulatory complex subunit 3
942	chr11	60418510	60418835	326	*	h3k4me1_WTnew4_peak_1018	20	.	4.24157	5.36599	2.06599	151	Promoter (<=1kb)	11	60407373	60418457	11085	2	246782	ENSMUST00000141987.7	-53	ENSMUSG00000042709	Atpaf2	ATP synthase mitochondrial F1 complex assembly factor 2
943	chr11	60540089	60540311	223	*	h3k4me1_WTnew4_peak_1019	29	.	5.05093	6.82613	2.91547	27	Promoter (2-3kb)	11	60537978	60558512	20535	1	268420	ENSMUST00000044250.3	2111	ENSMUSG00000042650	Alkbh5	alkB homolog 5, RNA demethylase
944	chr11	60543405	60543642	238	*	h3k4me1_WTnew4_peak_1020	15	.	3.74588	4.45831	1.51038	53	Intron (ENSMUST00000134770.1/268420, intron 1 of 3)	11	60537978	60558512	20535	1	268420	ENSMUST00000044250.3	5427	ENSMUSG00000042650	Alkbh5	alkB homolog 5, RNA demethylase
945	chr11	60842226	60842524	299	*	h3k4me1_WTnew4_peak_1021	22	.	4.18418	5.67546	2.24871	19	Intron (ENSMUST00000042281.13/216820, intron 1 of 6)	11	60830679	60860195	29517	1	216820	ENSMUST00000108718.1	11547	ENSMUSG00000042569	Dhrs7b	dehydrogenase/reductase (SDR family) member 7B
946	chr11	60844434	60844814	381	*	h3k4me1_WTnew4_peak_1022	23	.	4.4827	5.92171	2.38083	24	Intron (ENSMUST00000042281.13/216820, intron 2 of 6)	11	60830679	60860195	29517	1	216820	ENSMUST00000108718.1	13755	ENSMUSG00000042569	Dhrs7b	dehydrogenase/reductase (SDR family) member 7B
947	chr11	60864854	60865097	244	*	h3k4me1_WTnew4_peak_1023	35	.	5.38565	7.81604	3.51049	103	Exon (ENSMUST00000168218.7/216821, exon 3 of 3)	11	60864987	60878787	13801	2	216821	ENSMUST00000155031.1	13690	ENSMUSG00000043284	Tmem11	transmembrane protein 11
948	chr11	60865824	60866031	208	*	h3k4me1_WTnew4_peak_1024	37	.	5.62489	8.19737	3.78002	151	Intron (ENSMUST00000168218.7/216821, intron 2 of 2)	11	60864987	60878787	13801	2	216821	ENSMUST00000155031.1	12756	ENSMUSG00000043284	Tmem11	transmembrane protein 11
949	chr11	60870735	60870934	200	*	h3k4me1_WTnew4_peak_1025	31	.	5.25593	7.16302	3.13845	127	Intron (ENSMUST00000168218.7/216821, intron 2 of 2)	11	60864987	60878787	13801	2	216821	ENSMUST00000155031.1	7853	ENSMUSG00000043284	Tmem11	transmembrane protein 11
950	chr11	60929645	60930051	407	*	h3k4me1_WTnew4_peak_1026	30	.	5.02426	6.99138	3.01788	107	Promoter (1-2kb)	11	60920917	60931867	10951	2	24082	ENSMUST00000123544.1	1816	ENSMUSG00000042549	Map2k3os	mitogen-activated protein kinase kinase 3, opposite strand
951	chr11	60935115	60935400	286	*	h3k4me1_WTnew4_peak_1028	30	.	5.15139	6.99034	3.01788	155	Intron (ENSMUST00000019076.9/26397, intron 1 of 11)	11	60932066	60952794	20729	1	26397	ENSMUST00000130269.1	3049	ENSMUSG00000018932	Map2k3	mitogen-activated protein kinase kinase 3
952	chr11	60936722	60936955	234	*	h3k4me1_WTnew4_peak_1029	47	.	6.4215	9.76117	4.78754	176	Intron (ENSMUST00000019076.9/26397, intron 1 of 11)	11	60932066	60952794	20729	1	26397	ENSMUST00000130269.1	4656	ENSMUSG00000018932	Map2k3	mitogen-activated protein kinase kinase 3
953	chr11	60938751	60938950	200	*	h3k4me1_WTnew4_peak_1030	21	.	4.40049	5.52624	2.14049	134	Promoter (2-3kb)	11	60941880	60946771	4892	1	26397	ENSMUST00000126043.1	-2930	ENSMUSG00000018932	Map2k3	mitogen-activated protein kinase kinase 3
954	chr11	61519291	61519744	454	*	h3k4me1_WTnew4_peak_1031	33	.	5.42094	7.43978	3.30072	286	3' UTR	11	61512315	61512931	617	1	27078	ENSMUST00000146562.1	6976	ENSMUSG00000001039	B9d1	B9 protein domain 1
955	chr11	61545906	61546333	428	*	h3k4me1_WTnew4_peak_1032	39	.	5.77892	8.4447	3.94507	238	Promoter (<=1kb)	11	61523167	61546373	23207	2	13855	ENSMUST00000148956.7	40	ENSMUSG00000001036	Epn2	epsin 2
956	chr11	62298808	62299024	217	*	h3k4me1_WTnew4_peak_1033	39	.	5.89979	8.4137	3.92545	76	Intron (ENSMUST00000101075.10/72795, intron 6 of 8)	11	62309042	62328451	19410	1	72795	ENSMUST00000154976.1	-10018	ENSMUSG00000042298	Ttc19	tetratricopeptide repeat domain 19
957	chr11	62436851	62437068	218	*	h3k4me1_WTnew4_peak_1034	59	.	6.9731	11.3013	5.99219	156	Promoter (1-2kb)	11	62317797	62438481	120685	2	20185	ENSMUST00000101067.9	1413	ENSMUSG00000018501	Ncor1	nuclear receptor co-repressor 1
958	chr11	62503637	62503841	205	*	h3k4me1_WTnew4_peak_1035	28	.	4.89604	6.78903	2.88809	57	Exon (ENSMUST00000014389.5/327942, exon 3 of 7)	11	62524949	62527896	2948	2	73139	ENSMUST00000135497.1	24055	ENSMUSG00000018509	Cenpv	centromere protein V
959	chr11	62639983	62640494	512	*	h3k4me1_WTnew4_peak_1036	28	.	4.89604	6.78903	2.88809	462	Intron (ENSMUST00000057194.8/192976, intron 1 of 3)	11	62605823	62648040	42218	2	192976	ENSMUST00000128705.7	7546	ENSMUSG00000046417	Lrrc75a	leucine rich repeat containing 75A
960	chr11	62954189	62954437	249	*	h3k4me1_WTnew4_peak_1037	15	.	3.74588	4.45831	1.51038	10	Promoter (2-3kb)	11	62951193	62993095	41903	1	66338	ENSMUST00000035854.3	2996	ENSMUSG00000042200	Cdrt4	CMT1A duplicated region transcript 4
961	chr11	62954892	62955269	378	*	h3k4me1_WTnew4_peak_1038	26	.	4.92163	6.47641	2.68457	117	Intron (ENSMUST00000035854.3/66338, intron 1 of 1)	11	62951193	62993095	41903	1	66338	ENSMUST00000035854.3	3699	ENSMUSG00000042200	Cdrt4	CMT1A duplicated region transcript 4
962	chr11	63923459	63923658	200	*	h3k4me1_WTnew4_peak_1039	33	.	5.47827	7.53727	3.30996	129	Promoter (1-2kb)	11	63885792	63922290	36499	2	54710	ENSMUST00000094103.3	-1169	ENSMUSG00000070407	Hs3st3b1	heparan sulfate (glucosamine) 3-O-sulfotransferase 3B1
963	chr11	63952485	63952749	265	*	h3k4me1_WTnew4_peak_1040	33	.	5.35125	7.51277	3.30072	141	Distal Intergenic	11	63964226	63968040	3815	1	78883	ENSMUST00000146915.1	-11477	ENSMUSG00000086359	9630013K17Rik	RIKEN cDNA 9630013K17 gene
964	chr11	63955678	63956006	329	*	h3k4me1_WTnew4_peak_1041	24	.	4.62501	5.98076	2.42643	47	Distal Intergenic	11	63964226	63968040	3815	1	78883	ENSMUST00000146915.1	-8220	ENSMUSG00000086359	9630013K17Rik	RIKEN cDNA 9630013K17 gene
965	chr11	65098043	65098278	236	*	h3k4me1_WTnew4_peak_1042	26	.	4.86958	6.38788	2.66452	101	Intron (ENSMUST00000047463.14/216831, intron 1 of 20)	11	65002041	65059834	57794	2	216831	ENSMUST00000130420.7	-38209	ENSMUSG00000033389	Arhgap44	Rho GTPase activating protein 44
966	chr11	65153152	65153351	200	*	h3k4me1_WTnew4_peak_1043	27	.	4.90738	6.59409	2.76412	140	Exon (ENSMUST00000020855.4/ENSMUST00000020855.4, exon 2 of 4)	11	65051475	65162567	111093	2	216831	ENSMUST00000093001.4	9216	ENSMUSG00000033389	Arhgap44	Rho GTPase activating protein 44
967	chr11	67017194	67017451	258	*	h3k4me1_WTnew4_peak_1044	28	.	4.89604	6.78903	2.88809	180	Distal Intergenic	11	67025154	67034790	9637	1	338369	ENSMUST00000079077.11	-7703	ENSMUSG00000050270	Tmem220	transmembrane protein 220
968	chr11	67018782	67019107	326	*	h3k4me1_WTnew4_peak_1045	32	.	5.25356	7.35606	3.27197	131	Distal Intergenic	11	67025154	67034790	9637	1	338369	ENSMUST00000079077.11	-6047	ENSMUSG00000050270	Tmem220	transmembrane protein 220
969	chr11	67046364	67046695	332	*	h3k4me1_WTnew4_peak_1046	26	.	4.77176	6.37733	2.66452	150	Intron (ENSMUST00000146338.7/66358, intron 2 of 4)	11	67038269	67040527	2259	2	66358	ENSMUST00000136013.1	-5837	ENSMUSG00000020910	Adprm	ADP-ribose/CDP-alcohol diphosphatase, manganese dependent
970	chr11	68188501	68188827	327	*	h3k4me1_WTnew4_peak_1047	22	.	4.44909	5.61045	2.20964	169	Intron (ENSMUST00000021285.13/55943, intron 7 of 7)	11	68220892	68221011	120	1	102465219	ENSMUST00000183592.1	-32065	ENSMUSG00000099174	Mir6406	microRNA 6406
971	chr11	68260848	68261106	259	*	h3k4me1_WTnew4_peak_1048	20	.	4281	5.42815	2.06599	235	Intron (ENSMUST00000021284.3/18208, intron 3 of 6)	11	68220892	68221011	120	1	102465219	ENSMUST00000183592.1	39956	ENSMUSG00000099174	Mir6406	microRNA 6406
972	chr11	68279285	68279484	200	*	h3k4me1_WTnew4_peak_1049	24	.	4.67194	6.05784	2.48328	112	Intron (ENSMUST00000021284.3/18208, intron 2 of 6)	11	68220892	68221011	120	1	102465219	ENSMUST00000183592.1	58393	ENSMUSG00000099174	Mir6406	microRNA 6406
973	chr11	68379842	68380041	200	*	h3k4me1_WTnew4_peak_1050	25	.	4.76871	6.21829	2.58127	71	Intron (ENSMUST00000021284.3/18208, intron 2 of 6)	11	68209364	68386826	177463	2	18208	ENSMUST00000021284.3	6785	ENSMUSG00000020902	Ntn1	netrin 1
974	chr11	68390493	68390701	209	*	h3k4me1_WTnew4_peak_1051	39	.	5.88638	8.61832	3.99776	50	Intron (ENSMUST00000108674.8/18208, intron 2 of 7)	11	68385644	68387012	1369	2	18208	ENSMUST00000135141.1	-3481	ENSMUSG00000020902	Ntn1	netrin 1
975	chr11	68391019	68391235	217	*	h3k4me1_WTnew4_peak_1052	20	.	4281	5.42815	2.06599	31	Intron (ENSMUST00000108674.8/18208, intron 2 of 7)	11	68385644	68387012	1369	2	18208	ENSMUST00000135141.1	-4007	ENSMUSG00000020902	Ntn1	netrin 1
976	chr11	68393375	68393751	377	*	h3k4me1_WTnew4_peak_1053	22	.	4.44909	5.61045	2.20964	94	Intron (ENSMUST00000108674.8/18208, intron 2 of 7)	11	68385644	68387012	1369	2	18208	ENSMUST00000135141.1	-6363	ENSMUSG00000020902	Ntn1	netrin 1
977	chr11	68395302	68395544	243	*	h3k4me1_WTnew4_peak_1054	29	.	5.17556	6.91974	2.9689	106	Intron (ENSMUST00000108674.8/18208, intron 2 of 7)	11	68209364	68400823	191460	2	18208	ENSMUST00000108674.8	5279	ENSMUSG00000020902	Ntn1	netrin 1
978	chr11	68971741	68971995	255	*	h3k4me1_WTnew4_peak_1055	30	.	5.06851	7.06144	3.0786	140	Promoter (1-2kb)	11	68972484	68973012	529	2	57785	ENSMUST00000138362.7	1017	ENSMUSG00000032892	Rangrf	RAN guanine nucleotide release factor
979	chr11	69405424	69405834	411	*	h3k4me1_WTnew4_peak_1056	22	.	4.48972	5761	2.28223	229	Promoter (1-2kb)	11	69403278	69404215	938	2	216850	ENSMUST00000156562.1	-1209	ENSMUSG00000018476	Kdm6b	KDM1 lysine (K)-specific demethylase 6B
980	chr11	69470297	69470517	221	*	h3k4me1_WTnew4_peak_1057	26	.	4.38365	6.49438	2.69341	69	Intron (ENSMUST00000035539.11/327954, intron 38 of 84)	11	69464610	69465694	1085	2	327954	ENSMUST00000151811.1	-4603	ENSMUSG00000005237	Dnah2	dynein, axonemal, heavy chain 2
981	chr11	69547559	69548171	613	*	h3k4me1_WTnew4_peak_1058	31	.	5.11354	7.13289	3.13234	100	Promoter (<=1kb)	11	69420809	69549108	128300	2	327954	ENSMUST00000108659.1	937	ENSMUSG00000005237	Dnah2	dynein, axonemal, heavy chain 2
982	chr11	69559178	69559382	205	*	h3k4me1_WTnew4_peak_1059	26	.	4.38365	6.49438	2.69341	14	Promoter (<=1kb)	11	69554092	69560205	6114	2	13643	ENSMUST00000004036.5	823	ENSMUSG00000003934	Efnb3	ephrin B3
983	chr11	69664731	69665020	290	*	h3k4me1_WTnew4_peak_1060	35	.	5.43186	7.88946	3.56491	105	Promoter (1-2kb)	11	69664306	69666062	1757	2	12514	ENSMUST00000154124.1	1042	ENSMUSG00000018774	Cd68	CD68 antigen
984	chr11	69687027	69687408	382	*	h3k4me1_WTnew4_peak_1061	29	.	4.93805	6.85522	2.93836	199	Promoter (1-2kb)	11	69682932	69685784	2853	2	69583	ENSMUST00000108648.2	-1243	ENSMUSG00000089669	Tnfsf13	tumor necrosis factor (ligand) superfamily, member 13
985	chr11	69690770	69691327	558	*	h3k4me1_WTnew4_peak_1062	29	.	5.05093	6.82613	2.91547	501	Exon (ENSMUST00000140371.7/ENSMUST00000140371.7, exon 3 of 3)	11	69687340	69695521	8182	2	619441	ENSMUST00000181261.1	4194	ENSMUSG00000018752	Tnfsfm13	tumor necrosis factor (ligand) superfamily, membrane-bound member 13
986	chr11	69700018	69700415	398	*	h3k4me1_WTnew4_peak_1063	22	.	4.01835	5.64969	2.22853	6	Distal Intergenic	11	69682577	69696098	13522	2	619441	ENSMUST00000180587.7	-3920	ENSMUSG00000018752	Tnfsfm13	tumor necrosis factor (ligand) superfamily, membrane-bound member 13
987	chr11	69713486	69713699	214	*	h3k4me1_WTnew4_peak_1064	25	.	4.60218	6.10912	2.5236	39	Distal Intergenic	11	69682577	69696098	13522	2	619441	ENSMUST00000180587.7	-17388	ENSMUSG00000018752	Tnfsfm13	tumor necrosis factor (ligand) superfamily, membrane-bound member 13
988	chr11	69776818	69777094	277	*	h3k4me1_WTnew4_peak_1065	22	.	4.01835	5.64969	2.22853	148	Promoter (1-2kb)	11	69775406	69779673	4268	1	75580	ENSMUST00000108638.1	1412	ENSMUSG00000018750	Zbtb4	zinc finger and BTB domain containing 4
989	chr11	69777287	69777615	329	*	h3k4me1_WTnew4_peak_1066	27	.	4.86133	6.52023	2.71164	315	Promoter (1-2kb)	11	69775406	69779673	4268	1	75580	ENSMUST00000108638.1	1881	ENSMUSG00000018750	Zbtb4	zinc finger and BTB domain containing 4
990	chr11	69779448	69779713	266	*	h3k4me1_WTnew4_peak_1067	25	.	4.51221	6.18752	2.55715	43	3' UTR	11	69775406	69779673	4268	1	75580	ENSMUST00000108638.1	4042	ENSMUSG00000018750	Zbtb4	zinc finger and BTB domain containing 4
991	chr11	69829212	69829531	320	*	h3k4me1_WTnew4_peak_1068	26	.	4.81613	6448	2.66452	243	Promoter (<=1kb)	11	69828044	69828559	516	2	216856	ENSMUST00000140477.1	-653	ENSMUSG00000051790	Nlgn2	neuroligin 2
992	chr11	69847959	69848158	200	*	h3k4me1_WTnew4_peak_1069	24	.	4.67194	6.05784	2.48328	29	Promoter (1-2kb)	11	69846676	69851043	4368	1	70310	ENSMUST00000019605.3	1283	ENSMUSG00000019461	Plscr3	phospholipid scramblase 3
993	chr11	69902592	69902800	209	*	h3k4me1_WTnew4_peak_1070	17	.	3.91684	4.86101	1.7584	2	Promoter (<=1kb)	11	69902156	69903914	1759	1	216860	ENSMUST00000175742.1	436	ENSMUSG00000047284	Neurl4	neuralized E3 ubiquitin protein ligase 4
994	chr11	69938194	69938645	452	*	h3k4me1_WTnew4_peak_1071	26	.	4.81613	6448	2.66452	109	Promoter (1-2kb)	11	69939847	69940662	816	1	53422	ENSMUST00000130377.1	-1202	ENSMUSG00000018554	Ybx2	Y box protein 2
995	chr11	69998250	69998474	225	*	h3k4me1_WTnew4_peak_1072	20	.	4.06099	5.26728	2.04275	183	Promoter (1-2kb)	11	69997109	70000006	2898	1	78246	ENSMUST00000135814.1	1141	ENSMUSG00000018572	Phf23	PHD finger protein 23
996	chr11	70004243	70004568	326	*	h3k4me1_WTnew4_peak_1073	28	.	5.00216	6.74696	2.8856	143	Promoter (<=1kb)	11	70005458	70007473	2016	1	13543	ENSMUST00000149477.1	-890	ENSMUSG00000020888	Dvl2	dishevelled segment polarity protein 2
997	chr11	70008907	70009278	372	*	h3k4me1_WTnew4_peak_1074	26	.	4.81613	6448	2.66452	181	Promoter (1-2kb)	11	70010189	70010911	723	2	11370	ENSMUST00000134516.1	1633	ENSMUSG00000018574	Acadvl	acyl-Coenzyme A dehydrogenase, very long chain
998	chr11	70222389	70222588	200	*	h3k4me1_WTnew4_peak_1075	26	.	4.81613	6448	2.66452	37	Promoter (1-2kb)	11	70219176	70221064	1889	2	69309	ENSMUST00000190533.1	-1325	ENSMUSG00000044367	Slc16a13	solute carrier family 16 (monocarboxylic acid transporters), member 13
999	chr11	70233344	70233665	322	*	h3k4me1_WTnew4_peak_1076	26	.	4.81613	6448	2.66452	152	Promoter (1-2kb)	11	70234717	70234800	84	1	751537	ENSMUST00000200557.1	-1052	ENSMUSG00000105220	Mir497	microRNA 497
1000	chr11	70406829	70407118	290	*	h3k4me1_WTnew4_peak_1077	19	.	4.1275	5.1873	1.99385	271	Promoter (2-3kb)	11	70392883	70410028	17146	2	75273	ENSMUST00000019065.9	2910	ENSMUSG00000018921	Pelp1	proline, glutamic acid and leucine rich protein 1
1001	chr11	70465770	70466007	238	*	h3k4me1_WTnew4_peak_1078	15	.	3.74588	4.45831	1.51038	141	Exon (ENSMUST00000108563.8/574428, exon 14 of 14)	11	70460565	70466090	5526	1	574428	ENSMUST00000092958.3	5205	ENSMUSG00000040829	Zmynd15	zinc finger, MYND-type containing 15
1002	chr11	70573193	70573392	200	*	h3k4me1_WTnew4_peak_1079	18	.	4.08795	5.00288	1.86474	19	Intron (ENSMUST00000072237.12/50932, intron 1 of 32)	11	70563070	70613712	50643	1	50932	ENSMUST00000102558.10	10123	ENSMUSG00000020827	Mink1	misshapen-like kinase 1 (zebrafish)
1003	chr11	70574120	70574432	313	*	h3k4me1_WTnew4_peak_1080	17	.	3.91684	4.86101	1.7584	270	Intron (ENSMUST00000072237.12/50932, intron 1 of 32)	11	70563070	70613712	50643	1	50932	ENSMUST00000102558.10	11050	ENSMUSG00000020827	Mink1	misshapen-like kinase 1 (zebrafish)
1004	chr11	70576767	70577433	667	*	h3k4me1_WTnew4_peak_1081	26	.	4.86958	6.38788	2.66452	298	Intron (ENSMUST00000072237.12/50932, intron 1 of 32)	11	70563070	70613712	50643	1	50932	ENSMUST00000102558.10	13697	ENSMUSG00000020827	Mink1	misshapen-like kinase 1 (zebrafish)
1005	chr11	70580215	70580482	268	*	h3k4me1_WTnew4_peak_1082	20	.	4.21629	5.21428	2.01472	46	Intron (ENSMUST00000072237.12/50932, intron 1 of 32)	11	70563070	70613712	50643	1	50932	ENSMUST00000102558.10	17145	ENSMUSG00000020827	Mink1	misshapen-like kinase 1 (zebrafish)
1006	chr11	70657926	70658226	301	*	h3k4me1_WTnew4_peak_1084	17	.	3.91684	4.86101	1.7584	150	Promoter (<=1kb)	11	70658339	70660844	2506	1	13808	ENSMUST00000179738.1	-113	ENSMUSG00000060600	Eno3	enolase 3, beta muscle
1007	chr11	71501863	71502062	200	*	h3k4me1_WTnew4_peak_1085	27	.	4.9748	6.56763	2.75055	123	Distal Intergenic	11	71512377	71549201	36825	1	619299	ENSMUST00000215201.1	-10315	ENSMUSG00000072753	9230020A06Rik	RIKEN cDNA 9230020A06 gene
1008	chr11	71764970	71765272	303	*	h3k4me1_WTnew4_peak_1086	26	.	4.81613	6448	2.66452	149	Intron (ENSMUST00000021168.13/216881, intron 2 of 8)	11	71768676	71785285	16610	1	216881	ENSMUST00000132095.1	-3404	ENSMUSG00000020811	Wscd1	WSC domain containing 1
1009	chr11	71765838	71766052	215	*	h3k4me1_WTnew4_peak_1087	26	.	4.81613	6448	2.66452	28	Promoter (2-3kb)	11	71768676	71785285	16610	1	216881	ENSMUST00000132095.1	-2624	ENSMUSG00000020811	Wscd1	WSC domain containing 1
1010	chr11	71772218	71772720	503	*	h3k4me1_WTnew4_peak_1088	29	.	5.17556	6.91974	2.9689	196	Intron (ENSMUST00000021168.13/216881, intron 5 of 8)	11	71768676	71785285	16610	1	216881	ENSMUST00000132095.1	3542	ENSMUSG00000020811	Wscd1	WSC domain containing 1
1011	chr11	71772983	71773281	299	*	h3k4me1_WTnew4_peak_1089	33	.	5.35125	7.51277	3.30072	216	Intron (ENSMUST00000021168.13/216881, intron 5 of 8)	11	71768676	71785285	16610	1	216881	ENSMUST00000132095.1	4307	ENSMUSG00000020811	Wscd1	WSC domain containing 1
1012	chr11	72399458	72400000	543	*	h3k4me1_WTnew4_peak_1090	26	.	4.86958	6.38788	2.66452	74	Promoter (2-3kb)	11	72401486	72402741	1256	2	276829	ENSMUST00000143345.1	2741	ENSMUSG00000045667	Smtnl2	smoothelin-like 2
1013	chr11	72400591	72401050	460	*	h3k4me1_WTnew4_peak_1091	35	.	5.65778	7.84752	3.52741	262	Promoter (1-2kb)	11	72401486	72402741	1256	2	276829	ENSMUST00000143345.1	1691	ENSMUSG00000045667	Smtnl2	smoothelin-like 2
1014	chr11	72402715	72403372	658	*	h3k4me1_WTnew4_peak_1092	55	.	7.00791	10733	5.54843	171	Promoter (<=1kb)	11	72399874	72403108	3235	2	276829	ENSMUST00000125807.1	0	ENSMUSG00000045667	Smtnl2	smoothelin-like 2
1015	chr11	72443107	72443362	256	*	h3k4me1_WTnew4_peak_1093	33	.	5.35125	7.51277	3.30072	117	Promoter (<=1kb)	11	72443772	72444563	792	1	18432	ENSMUST00000134119.1	-410	ENSMUSG00000040463	Mybbp1a	MYB binding protein (P160) 1a
1016	chr11	72445247	72445464	218	*	h3k4me1_WTnew4_peak_1094	46	.	6.42392	9.50444	4.6486	94	Promoter (1-2kb)	11	72443772	72444563	792	1	18432	ENSMUST00000134119.1	1475	ENSMUSG00000040463	Mybbp1a	MYB binding protein (P160) 1a
1017	chr11	72445634	72445833	200	*	h3k4me1_WTnew4_peak_1095	15	.	3.60977	4.3916	1.51038	186	Promoter (1-2kb)	11	72443772	72444563	792	1	18432	ENSMUST00000134119.1	1862	ENSMUSG00000040463	Mybbp1a	MYB binding protein (P160) 1a
1018	chr11	72452953	72453214	262	*	h3k4me1_WTnew4_peak_1096	20	.	4281	5.42815	2.06599	117	Promoter (<=1kb)	11	72452841	72454118	1278	2	216892	ENSMUST00000126452.1	904	ENSMUSG00000040447	Spns2	spinster homolog 2
1019	chr11	72540549	72540748	200	*	h3k4me1_WTnew4_peak_1097	26	.	4.81613	6448	2.66452	116	Exon (ENSMUST00000092940.12/77577, exon 3 of 12)	11	72498160	72550301	52142	2	77577	ENSMUST00000021154.6	9553	ENSMUSG00000020798	Spns3	spinster homolog 3
1020	chr11	72946375	72946574	200	*	h3k4me1_WTnew4_peak_1098	22	.	4.48972	5761	2.28223	52	Distal Intergenic	11	72961169	72993043	31875	1	53313	ENSMUST00000021142.7	-14595	ENSMUSG00000020788	Atp2a3	ATPase, Ca++ transporting, ubiquitous
1021	chr11	72952953	72953213	261	*	h3k4me1_WTnew4_peak_1099	26	.	4.38365	6.49438	2.69341	80	Exon (ENSMUST00000198722.1/ENSMUST00000198722.1, exon 1 of 1)	11	72961169	72993043	31875	1	53313	ENSMUST00000021142.7	-7956	ENSMUSG00000020788	Atp2a3	ATPase, Ca++ transporting, ubiquitous
1022	chr11	72953700	72954154	455	*	h3k4me1_WTnew4_peak_1100	39	.	5.43944	8.49386	3.98932	243	Distal Intergenic	11	72961169	72993043	31875	1	53313	ENSMUST00000021142.7	-7015	ENSMUSG00000020788	Atp2a3	ATPase, Ca++ transporting, ubiquitous
1023	chr11	73136164	73136499	336	*	h3k4me1_WTnew4_peak_1101	20	.	4281	5.42815	2.06599	290	Promoter (1-2kb)	11	73135485	73138294	2810	2	14841	ENSMUST00000052140.2	1795	ENSMUSG00000050107	Haspin	histone H3 associated protein kinase
1024	chr11	73144115	73144470	356	*	h3k4me1_WTnew4_peak_1102	33	.	5.30196	7.43358	3.30072	107	Intron (ENSMUST00000006101.3/16407, intron 29 of 30)	11	73135485	73138294	2810	2	14841	ENSMUST00000052140.2	-5821	ENSMUSG00000050107	Haspin	histone H3 associated protein kinase
1025	chr11	74572070	74572308	239	*	h3k4me1_WTnew4_peak_1104	31	.	4.96343	7.14826	3.13393	87	Intron (ENSMUST00000102521.8/380711, intron 1 of 24)	11	74437043	74590124	153082	2	380711	ENSMUST00000145524.1	17816	ENSMUSG00000038807	Rap1gap2	RAP1 GTPase activating protein 2
1026	chr11	74611965	74612164	200	*	h3k4me1_WTnew4_peak_1105	26	.	4.81613	6448	2.66452	103	Promoter (1-2kb)	11	74383487	74610915	227429	2	380711	ENSMUST00000047488.14	-1050	ENSMUSG00000038807	Rap1gap2	RAP1 GTPase activating protein 2
1027	chr11	74639170	74639455	286	*	h3k4me1_WTnew4_peak_1106	23	.	4.44425	5.86162	2.33543	116	3' UTR	11	74649495	74656551	7057	1	74148	ENSMUST00000130398.1	-10040	ENSMUSG00000020741	Cluh	clustered mitochondria (cluA/CLU1) homolog
1028	chr11	74651846	74652430	585	*	h3k4me1_WTnew4_peak_1107	35	.	5.38565	7.81604	3.51049	216	Promoter (2-3kb)	11	74649830	74657339	7510	1	74148	ENSMUST00000127679.1	2016	ENSMUSG00000020741	Cluh	clustered mitochondria (cluA/CLU1) homolog
1029	chr11	74652649	74653292	644	*	h3k4me1_WTnew4_peak_1108	64	.	7.28846	11.8143	6.44175	171	Promoter (2-3kb)	11	74649830	74657339	7510	1	74148	ENSMUST00000127679.1	2819	ENSMUSG00000020741	Cluh	clustered mitochondria (cluA/CLU1) homolog
1030	chr11	74653652	74654041	390	*	h3k4me1_WTnew4_peak_1109	26	.	4.72821	6.30816	2.64488	304	Intron (ENSMUST00000130398.1/74148, intron 2 of 2)	11	74649830	74657339	7510	1	74148	ENSMUST00000127679.1	3822	ENSMUSG00000020741	Cluh	clustered mitochondria (cluA/CLU1) homolog
1031	chr11	74761145	74761344	200	*	h3k4me1_WTnew4_peak_1110	22	.	4.49877	5.69745	2255	10	Distal Intergenic	11	74770830	74817894	47065	1	67493	ENSMUST00000010698.12	-9486	ENSMUSG00000010554	Mettl16	methyltransferase like 16
1032	chr11	74763497	74763778	282	*	h3k4me1_WTnew4_peak_1111	20	.	4.30642	5.36556	2.06599	269	Distal Intergenic	11	74770830	74817894	47065	1	67493	ENSMUST00000010698.12	-7052	ENSMUSG00000010554	Mettl16	methyltransferase like 16
1033	chr11	74834630	74834958	329	*	h3k4me1_WTnew4_peak_1112	17	.	3.76576	4.81239	1.75451	27	Promoter (1-2kb)	11	74836326	74837723	1398	1	17428	ENSMUST00000133217.1	-1368	ENSMUSG00000000282	Mnt	max binding protein
1034	chr11	74835602	74835966	365	*	h3k4me1_WTnew4_peak_1113	26	.	4.72821	6.30816	2.64488	45	Promoter (<=1kb)	11	74836326	74837723	1398	1	17428	ENSMUST00000133217.1	-360	ENSMUSG00000000282	Mnt	max binding protein
1035	chr11	74837206	74837405	200	*	h3k4me1_WTnew4_peak_1114	35	.	5.55795	7.84764	3.52741	109	Promoter (<=1kb)	11	74837468	74843775	6308	1	17428	ENSMUST00000132150.1	-63	ENSMUSG00000000282	Mnt	max binding protein
1036	chr11	74840040	74840243	204	*	h3k4me1_WTnew4_peak_1115	40	.	5.94162	8.70795	4.07241	164	Promoter (2-3kb)	11	74837468	74843775	6308	1	17428	ENSMUST00000132150.1	2572	ENSMUSG00000000282	Mnt	max binding protein
1037	chr11	75148126	75148338	213	*	h3k4me1_WTnew4_peak_1117	33	.	5.47827	7.53727	3.30996	142	Intron (ENSMUST00000045281.12/103677, intron 15 of 18)	11	75159633	75163182	3550	1	103677	ENSMUST00000153226.1	-11295	ENSMUSG00000038290	Smg6	SMG6 nonsense mediated mRNA decay factor
1038	chr11	75164840	75165039	200	*	h3k4me1_WTnew4_peak_1118	26	.	4.72821	6.30816	2.64488	134	3' UTR	11	75167153	75168146	994	2	15248	ENSMUST00000131720.1	3107	ENSMUSG00000043099	Hic1	hypermethylated in cancer 1
1039	chr11	75245846	75246301	456	*	h3k4me1_WTnew4_peak_1119	20	.	4281	5.42815	2.06599	320	Intron (ENSMUST00000102514.3/237847, intron 1 of 1)	11	75193783	75267769	73987	1	237847	ENSMUST00000102514.3	52063	ENSMUSG00000045287	Rtn4rl1	reticulon 4 receptor-like 1
1040	chr11	75320440	75320639	200	*	h3k4me1_WTnew4_peak_1120	22	.	4.48972	5761	2.28223	12	Intron (ENSMUST00000092907.11/68275, intron 5 of 16)	11	75301305	75342188	40884	2	68275	ENSMUST00000135770.7	21549	ENSMUSG00000000751	Rpa1	replication protein A1
1041	chr11	75323332	75323531	200	*	h3k4me1_WTnew4_peak_1121	26	.	4.86958	6.38788	2.66452	172	Intron (ENSMUST00000092907.11/68275, intron 5 of 16)	11	75301305	75342188	40884	2	68275	ENSMUST00000135770.7	18657	ENSMUSG00000000751	Rpa1	replication protein A1
1042	chr11	75343238	75343662	425	*	h3k4me1_WTnew4_peak_1122	13	.	3.28774	4.07387	1.33004	311	Promoter (1-2kb)	11	75301305	75342188	40884	2	68275	ENSMUST00000135770.7	-1050	ENSMUSG00000000751	Rpa1	replication protein A1
1043	chr11	75463488	75463736	249	*	h3k4me1_WTnew4_peak_1123	37	.	5.57536	8.11816	3.73445	65	Promoter (<=1kb)	11	75463716	75463810	95	1	387141	ENSMUST00000083595.1	0	ENSMUSG00000065529	Mir22	microRNA 22
1044	chr11	75591898	75592295	398	*	h3k4me1_WTnew4_peak_1124	20	.	4281	5.42815	2.06599	296	Exon (ENSMUST00000143219.7/18738, exon 2 of 12)	11	75588159	75626433	38275	1	18738	ENSMUST00000102509.10	3739	ENSMUSG00000017781	Pitpna	phosphatidylinositol transfer protein, alpha
1045	chr11	75619897	75620118	222	*	h3k4me1_WTnew4_peak_1125	27	.	4.77421	6.59753	2.76529	87	Promoter (<=1kb)	11	75620671	75626306	5636	1	18738	ENSMUST00000153768.1	-553	ENSMUSG00000017781	Pitpna	phosphatidylinositol transfer protein, alpha
1046	chr11	75624356	75624555	200	*	h3k4me1_WTnew4_peak_1126	22	.	4.40644	5.80265	2.28874	57	Intron (ENSMUST00000143219.7/18738, intron 10 of 11)	11	75620671	75626306	5636	1	18738	ENSMUST00000153768.1	3685	ENSMUSG00000017781	Pitpna	phosphatidylinositol transfer protein, alpha
1047	chr11	75625052	75625251	200	*	h3k4me1_WTnew4_peak_1127	17	.	3.65305	4.84176	1.7584	65	Intron (ENSMUST00000143219.7/18738, intron 10 of 11)	11	75620671	75626306	5636	1	18738	ENSMUST00000153768.1	4381	ENSMUSG00000017781	Pitpna	phosphatidylinositol transfer protein, alpha
1048	chr11	75625915	75626152	238	*	h3k4me1_WTnew4_peak_1128	39	.	5.83215	8.53059	3.99776	141	3' UTR	11	75630988	75648871	17884	1	19062	ENSMUST00000006286.8	-4836	ENSMUSG00000006127	Inpp5k	inositol polyphosphate 5-phosphatase K
1049	chr11	75632301	75632671	371	*	h3k4me1_WTnew4_peak_1129	20	.	4281	5.42815	2.06599	3	Promoter (1-2kb)	11	75631055	75648865	17811	1	19062	ENSMUST00000150857.7	1246	ENSMUSG00000006127	Inpp5k	inositol polyphosphate 5-phosphatase K
1050	chr11	75653106	75653408	303	*	h3k4me1_WTnew4_peak_1130	39	.	5.88638	8.61832	3.99776	165	Promoter (1-2kb)	11	75652076	75673910	21835	1	17913	ENSMUST00000102504.9	1030	ENSMUSG00000017774	Myo1c	myosin IC
1051	chr11	75654947	75655146	200	*	h3k4me1_WTnew4_peak_1131	17	.	3.91684	4.86101	1.7584	140	Promoter (<=1kb)	11	75655873	75673908	18036	1	17913	ENSMUST00000108431.2	-727	ENSMUSG00000017774	Myo1c	myosin IC
1052	chr11	75836951	75837169	219	*	h3k4me1_WTnew4_peak_1133	33	.	5.35125	7.51277	3.30072	97	Intron (ENSMUST00000121287.7/380714, intron 6 of 8)	11	75768966	75796049	27084	2	13447	ENSMUST00000021209.7	-40902	ENSMUSG00000020848	Doc2b	double C2, beta
1053	chr11	75947486	75947685	200	*	h3k4me1_WTnew4_peak_1134	20	.	4.21629	5.21428	2.01472	67	Distal Intergenic	11	75906572	75938429	31858	2	380714	ENSMUST00000152035.1	-9057	ENSMUSG00000020847	Rph3al	rabphilin 3A-like (without C2 domains)
1054	chr11	76197397	76197596	200	*	h3k4me1_WTnew4_peak_1135	20	.	4.35295	5.44466	2.07484	167	Intron (ENSMUST00000129853.7/116972, intron 1 of 4)	11	76202015	76209416	7402	1	116972	ENSMUST00000094014.9	-4419	ENSMUSG00000069808	Tlcd3a	TLC domain containing 3A
1055	chr11	76308446	76308777	332	*	h3k4me1_WTnew4_peak_1136	13	.	3.28774	4.07387	1.33004	1	Intron (ENSMUST00000021204.3/18230, intron 1 of 7)	11	76249212	76250508	1297	1	67390	ENSMUST00000155526.2	59234	ENSMUSG00000038046	Mrm3	mitochondrial rRNA methyltransferase 3
1056	chr11	76310458	76310856	399	*	h3k4me1_WTnew4_peak_1137	26	.	4.81613	6448	2.66452	249	Intron (ENSMUST00000021204.3/18230, intron 1 of 7)	11	76249212	76250508	1297	1	67390	ENSMUST00000155526.2	61246	ENSMUSG00000038046	Mrm3	mitochondrial rRNA methyltransferase 3
1057	chr11	76312245	76312461	217	*	h3k4me1_WTnew4_peak_1138	31	.	5.30981	7.25279	3.19811	86	Intron (ENSMUST00000021204.3/18230, intron 1 of 7)	11	76249212	76250508	1297	1	67390	ENSMUST00000155526.2	63033	ENSMUSG00000038046	Mrm3	mitochondrial rRNA methyltransferase 3
1058	chr11	76317464	76317761	298	*	h3k4me1_WTnew4_peak_1139	33	.	5.40147	7.5937	3.35786	152	Intron (ENSMUST00000021204.3/18230, intron 1 of 7)	11	76249212	76250508	1297	1	67390	ENSMUST00000155526.2	68252	ENSMUSG00000038046	Mrm3	mitochondrial rRNA methyltransferase 3
1059	chr11	76325460	76325717	258	*	h3k4me1_WTnew4_peak_1140	26	.	4.38365	6.49438	2.69341	131	Intron (ENSMUST00000021204.3/18230, intron 1 of 7)	11	76358803	76399068	40266	2	18230	ENSMUST00000131472.1	73351	ENSMUSG00000020844	Nxn	nucleoredoxin
1060	chr11	76326526	76326796	271	*	h3k4me1_WTnew4_peak_1141	33	.	5.16593	7.46798	3.30072	94	Intron (ENSMUST00000021204.3/18230, intron 1 of 7)	11	76358803	76399068	40266	2	18230	ENSMUST00000131472.1	72272	ENSMUSG00000020844	Nxn	nucleoredoxin
1061	chr11	76350046	76350344	299	*	h3k4me1_WTnew4_peak_1142	23	.	4.44425	5.86162	2.33543	131	Intron (ENSMUST00000021204.3/18230, intron 1 of 7)	11	76358803	76399068	40266	2	18230	ENSMUST00000131472.1	48724	ENSMUSG00000020844	Nxn	nucleoredoxin
1062	chr11	76350945	76351144	200	*	h3k4me1_WTnew4_peak_1143	35	.	5.38565	7.81604	3.51049	80	Intron (ENSMUST00000021204.3/18230, intron 1 of 7)	11	76358803	76399068	40266	2	18230	ENSMUST00000131472.1	47924	ENSMUSG00000020844	Nxn	nucleoredoxin
1063	chr11	76352211	76352410	200	*	h3k4me1_WTnew4_peak_1144	22	.	4.01835	5.64969	2.22853	122	Intron (ENSMUST00000021204.3/18230, intron 1 of 7)	11	76358803	76399068	40266	2	18230	ENSMUST00000131472.1	46658	ENSMUSG00000020844	Nxn	nucleoredoxin
1064	chr11	76355480	76355679	200	*	h3k4me1_WTnew4_peak_1145	35	.	5.43186	7.88946	3.56491	46	Intron (ENSMUST00000021204.3/18230, intron 1 of 7)	11	76358803	76399068	40266	2	18230	ENSMUST00000131472.1	43389	ENSMUSG00000020844	Nxn	nucleoredoxin
1065	chr11	76363333	76363811	479	*	h3k4me1_WTnew4_peak_1146	23	.	4.4827	5.92171	2.38083	119	Intron (ENSMUST00000021204.3/18230, intron 1 of 7)	11	76358803	76399068	40266	2	18230	ENSMUST00000131472.1	35257	ENSMUSG00000020844	Nxn	nucleoredoxin
1066	chr11	76364066	76364265	200	*	h3k4me1_WTnew4_peak_1147	18	.	4.01941	5.01934	1.87594	70	Intron (ENSMUST00000021204.3/18230, intron 1 of 7)	11	76358803	76399068	40266	2	18230	ENSMUST00000131472.1	34803	ENSMUSG00000020844	Nxn	nucleoredoxin
1067	chr11	76370128	76370411	284	*	h3k4me1_WTnew4_peak_1148	47	.	6.4215	9.76117	4.78754	113	Intron (ENSMUST00000021204.3/18230, intron 1 of 7)	11	76358803	76399068	40266	2	18230	ENSMUST00000131472.1	28657	ENSMUSG00000020844	Nxn	nucleoredoxin
1068	chr11	76467308	76467507	200	*	h3k4me1_WTnew4_peak_1149	33	.	5.35125	7.51277	3.30072	142	Promoter (<=1kb)	11	76454544	76468298	13755	2	109934	ENSMUST00000130364.2	791	ENSMUSG00000017631	Abr	active BCR-related gene
1069	chr11	76475483	76475775	293	*	h3k4me1_WTnew4_peak_1150	15	.	3.81685	4.56937	1.59919	229	Intron (ENSMUST00000094012.10/109934, intron 3 of 21)	11	76416751	76468465	51715	2	109934	ENSMUST00000065028.13	-7018	ENSMUSG00000017631	Abr	active BCR-related gene
1070	chr11	76476466	76477019	554	*	h3k4me1_WTnew4_peak_1151	23	.	4.53393	5.83243	2.31019	485	Intron (ENSMUST00000094012.10/109934, intron 3 of 21)	11	76416751	76468465	51715	2	109934	ENSMUST00000065028.13	-8001	ENSMUSG00000017631	Abr	active BCR-related gene
1071	chr11	76508951	76509150	200	*	h3k4me1_WTnew4_peak_1152	29	.	5.10067	6.90723	2.9689	11	Promoter (<=1kb)	11	76416735	76508995	92261	2	109934	ENSMUST00000108407.9	0	ENSMUSG00000017631	Abr	active BCR-related gene
1072	chr11	76561262	76561461	200	*	h3k4me1_WTnew4_peak_1153	26	.	4.86958	6.38788	2.66452	115	Intron (ENSMUST00000072740.12/109934, intron 1 of 22)	11	76416734	76571535	154802	2	109934	ENSMUST00000072740.12	10074	ENSMUSG00000017631	Abr	active BCR-related gene
1073	chr11	77503987	77504318	332	*	h3k4me1_WTnew4_peak_1154	30	.	5.06851	7.06144	3.0786	92	Promoter (<=1kb)	11	77505136	77506039	904	1	216963	ENSMUST00000128796.1	-818	ENSMUSG00000011877	Git1	GIT ArfGAP 1
1074	chr11	77758016	77758215	200	*	h3k4me1_WTnew4_peak_1155	22	.	4.01835	5.64969	2.22853	100	Distal Intergenic	11	77763246	77865980	102735	1	360013	ENSMUST00000108375.8	-5031	ENSMUSG00000000631	Myo18a	myosin XVIIIA
1075	chr11	77769655	77770041	387	*	h3k4me1_WTnew4_peak_1156	36	.	5.29023	7.94814	3.61024	191	Promoter (2-3kb)	11	77772151	77865980	93830	1	360013	ENSMUST00000102488.7	-2110	ENSMUSG00000000631	Myo18a	myosin XVIIIA
1076	chr11	77776568	77776809	242	*	h3k4me1_WTnew4_peak_1157	25	.	4.68544	6.24044	2.59356	171	Promoter (<=1kb)	11	77777265	77865980	88716	1	360013	ENSMUST00000000645.12	-456	ENSMUSG00000000631	Myo18a	myosin XVIIIA
1077	chr11	77777183	77777382	200	*	h3k4me1_WTnew4_peak_1158	20	.	4.20285	5.30516	2.06543	151	Promoter (<=1kb)	11	77777265	77865980	88716	1	360013	ENSMUST00000000645.12	0	ENSMUSG00000000631	Myo18a	myosin XVIIIA
1078	chr11	77798564	77798763	200	*	h3k4me1_WTnew4_peak_1159	20	.	4281	5.42815	2.06599	83	Promoter (2-3kb)	11	77801298	77865837	64540	1	360013	ENSMUST00000100794.9	-2535	ENSMUSG00000000631	Myo18a	myosin XVIIIA
1079	chr11	77800740	77801096	357	*	h3k4me1_WTnew4_peak_1160	33	.	5.35125	7.51277	3.30072	150	Promoter (<=1kb)	11	77801298	77865837	64540	1	360013	ENSMUST00000100794.9	-202	ENSMUSG00000000631	Myo18a	myosin XVIIIA
1080	chr11	77808823	77809164	342	*	h3k4me1_WTnew4_peak_1161	30	.	5.15139	6.99034	3.01788	73	Promoter (2-3kb)	11	77811515	77865980	54466	1	360013	ENSMUST00000167856.7	-2351	ENSMUSG00000000631	Myo18a	myosin XVIIIA
1081	chr11	77859551	77859750	200	*	h3k4me1_WTnew4_peak_1162	33	.	5.35125	7.51277	3.30072	134	Promoter (2-3kb)	11	77857479	77865076	7598	1	360013	ENSMUST00000142571.2	2072	ENSMUSG00000000631	Myo18a	myosin XVIIIA
1082	chr11	77888834	77889168	335	*	h3k4me1_WTnew4_peak_1163	43	.	6.02911	9.12681	4.37778	137	Intron (ENSMUST00000017597.4/19193, intron 2 of 7)	11	77882619	77884544	1926	2	19193	ENSMUST00000155401.1	-4290	ENSMUSG00000017453	Pipox	pipecolic acid oxidase
1083	chr11	77895309	77895585	277	*	h3k4me1_WTnew4_peak_1164	31	.	4.96343	7.14826	3.13393	114	Promoter (1-2kb)	11	77880615	77894096	13482	2	19193	ENSMUST00000017597.4	-1213	ENSMUSG00000017453	Pipox	pipecolic acid oxidase
1084	chr11	77901043	77901822	780	*	h3k4me1_WTnew4_peak_1165	44	.	6.23415	9.18773	4.42319	639	Distal Intergenic	11	77880615	77894096	13482	2	19193	ENSMUST00000017597.4	-6947	ENSMUSG00000017453	Pipox	pipecolic acid oxidase
1085	chr11	77987042	77987241	200	*	h3k4me1_WTnew4_peak_1166	33	.	5.40147	7.5937	3.35786	104	Intron (ENSMUST00000108360.7/268448, intron 2 of 10)	11	77982802	78030539	47738	1	268448	ENSMUST00000049167.13	4240	ENSMUSG00000037791	Phf12	PHD finger protein 12
1086	chr11	78009417	78009631	215	*	h3k4me1_WTnew4_peak_1167	24	.	4.67194	6.05784	2.48328	106	Exon (ENSMUST00000108360.7/268448, exon 4 of 11)	11	78023381	78026192	2812	1	268448	ENSMUST00000153428.1	-13750	ENSMUSG00000037791	Phf12	PHD finger protein 12
1087	chr11	78098726	78099114	389	*	h3k4me1_WTnew4_peak_1168	22	.	4.01835	5.64969	2.22853	332	Intron (ENSMUST00000073705.11/216971, intron 1 of 2)	11	78094708	78156075	61368	1	216971	ENSMUST00000100782.3	4018	ENSMUSG00000037750	Fam222b	family with sequence similarity 222, member B
1088	chr11	78138058	78138480	423	*	h3k4me1_WTnew4_peak_1170	33	.	5.42094	7.43978	3.30072	169	Intron (ENSMUST00000073705.11/216971, intron 1 of 2)	11	78115606	78156700	41095	1	216971	ENSMUST00000155571.1	22452	ENSMUSG00000037750	Fam222b	family with sequence similarity 222, member B
1089	chr11	78160180	78160596	417	*	h3k4me1_WTnew4_peak_1171	13	.	3.28774	4.07387	1.33004	297	Exon (ENSMUST00000149437.7/22032, exon 6 of 6)	11	78160793	78165516	4724	2	22032	ENSMUST00000148218.1	4920	ENSMUSG00000017386	Traf4	TNF receptor associated factor 4
1090	chr11	78162988	78163458	471	*	h3k4me1_WTnew4_peak_1172	20	.	4.06099	5.26728	2.04275	278	Promoter (2-3kb)	11	78160793	78165516	4724	2	22032	ENSMUST00000148218.1	2058	ENSMUSG00000017386	Traf4	TNF receptor associated factor 4
1091	chr11	78190291	78190551	261	*	h3k4me1_WTnew4_peak_1173	17	.	3.65305	4.84176	1.7584	71	Promoter (<=1kb)	11	78190353	78190933	581	1	19376	ENSMUST00000154542.1	0	ENSMUSG00000002059	Rab34	RAB34, member RAS oncogene family
1092	chr11	78318061	78318268	208	*	h3k4me1_WTnew4_peak_1174	25	.	4.71983	6.13698	2.53064	163	Promoter (<=1kb)	11	78317962	78320375	2414	1	54141	ENSMUST00000128359.1	99	ENSMUSG00000002055	Spag5	sperm associated antigen 5
1093	chr11	78332407	78332829	423	*	h3k4me1_WTnew4_peak_1175	48	.	6.48177	9.85953	4.86759	115	Intron (ENSMUST00000048073.8/276846, intron 3 of 11)	11	78328415	78342782	14368	1	276846	ENSMUST00000048073.8	3992	ENSMUSG00000041958	Pigs	phosphatidylinositol glycan anchor biosynthesis, class S
1094	chr11	78370305	78370504	200	*	h3k4me1_WTnew4_peak_1176	17	.	3.91684	4.86101	1.7584	132	Intron (ENSMUST00000108294.1/15218, intron 3 of 8)	11	78357577	78386558	28982	2	15218	ENSMUST00000108294.1	16054	ENSMUSG00000002057	Foxn1	forkhead box N1
1095	chr11	78408158	78408539	382	*	h3k4me1_WTnew4_peak_1177	20	.	4281	5.42815	2.06599	90	Intron (ENSMUST00000001122.5/20500, intron 1 of 11)	11	78394485	78405657	11173	1	790911	ENSMUST00000149865.1	13673	ENSMUSG00000085747	Slc13a2os	solute carrier family 13 (sodium-dependent dicarboxylate transporter), member 2, opposite strand
1096	chr11	78418072	78418316	245	*	h3k4me1_WTnew4_peak_1178	30	.	5.02426	6.99138	3.01788	189	Intron (ENSMUST00000001122.5/20500, intron 1 of 11)	11	78397087	78422217	25131	2	20500	ENSMUST00000001122.5	3901	ENSMUSG00000001095	Slc13a2	solute carrier family 13 (sodium-dependent dicarboxylate transporter), member 2
1097	chr11	78455995	78456340	346	*	h3k4me1_WTnew4_peak_1179	22	.	4.01835	5.64969	2.22853	327	Distal Intergenic	11	78465697	78471945	6249	1	52466	ENSMUST00000001126.3	-9357	ENSMUSG00000020829	Slc46a1	solute carrier family 46, member 1
1098	chr11	78463426	78463676	251	*	h3k4me1_WTnew4_peak_1180	20	.	4281	5.42815	2.06599	74	Promoter (2-3kb)	11	78465697	78471945	6249	1	52466	ENSMUST00000001126.3	-2021	ENSMUSG00000020829	Slc46a1	solute carrier family 46, member 1
1099	chr11	78546937	78547287	351	*	h3k4me1_WTnew4_peak_1181	13	.	3.28774	4.07387	1.33004	277	Intron (ENSMUST00000103242.4/69071, intron 1 of 2)	11	78541817	78550777	8961	2	69071	ENSMUST00000103242.4	3490	ENSMUSG00000037278	Tmem97	transmembrane protein 97
1100	chr11	78805452	78805702	251	*	h3k4me1_WTnew4_peak_1182	18	.	4.08795	5.00288	1.86474	156	Distal Intergenic	11	78826584	78846870	20287	1	66274	ENSMUST00000147875.8	-20882	ENSMUSG00000072640	Lyrm9	LYR motif containing 9
1101	chr11	78972739	78973045	307	*	h3k4me1_WTnew4_peak_1183	17	.	3.96719	4.80779	1.75451	293	Promoter (2-3kb)	11	78966881	78970330	3450	2	16859	ENSMUST00000140073.1	-2409	ENSMUSG00000001123	Lgals9	lectin, galactose binding, soluble 9
1102	chr11	79119425	79119695	271	*	h3k4me1_WTnew4_peak_1184	15	.	3.74588	4.45831	1.51038	256	Intron (ENSMUST00000018478.10/16706, intron 1 of 18)	11	79013440	79146407	132968	2	16706	ENSMUST00000018478.10	26712	ENSMUSG00000018334	Ksr1	kinase suppressor of ras 1
1103	chr11	79306771	79307173	403	*	h3k4me1_WTnew4_peak_1185	28	.	4.95432	6.66964	2.81995	105	Distal Intergenic	11	79339693	79345186	5494	1	18015	ENSMUST00000145839.1	-32520	ENSMUSG00000020716	Nf1	neurofibromin 1
1104	chr11	79634503	79634702	200	*	h3k4me1_WTnew4_peak_1186	15	.	3.74588	4.45831	1.51038	167	Intron (ENSMUST00000017783.12/268451, intron 3 of 14)	11	79607079	79623163	16085	2	790912	ENSMUST00000145652.1	-11340	ENSMUSG00000087434	Rab11fip4os1	RAB11 family interacting protein 4 (class II), opposite strand 1
1105	chr11	79641611	79641859	249	*	h3k4me1_WTnew4_peak_1187	35	.	5.38565	7.81604	3.51049	64	Intron (ENSMUST00000017783.12/268451, intron 3 of 14)	11	79607079	79623163	16085	2	790912	ENSMUST00000145652.1	-18448	ENSMUSG00000087434	Rab11fip4os1	RAB11 family interacting protein 4 (class II), opposite strand 1
1106	chr11	79671299	79671498	200	*	h3k4me1_WTnew4_peak_1188	19	.	4.12985	5.07141	1.90301	172	Intron (ENSMUST00000017783.12/268451, intron 3 of 14)	11	79670372	79675083	4712	2	72218	ENSMUST00000132921.1	3585	ENSMUSG00000086569	Rab11fip4os2	RAB11 family interacting protein 4 (class II), opposite strand 2
1107	chr11	79716527	79716816	290	*	h3k4me1_WTnew4_peak_1189	17	.	3.65305	4.84176	1.7584	22	Distal Intergenic	11	79711969	79712034	66	1	387188	ENSMUST00000083461.1	4558	ENSMUSG00000065395	Mir193a	microRNA 193a
1108	chr11	80176588	80176831	244	*	h3k4me1_WTnew4_peak_1190	29	.	4.98078	6.92265	2.9689	91	Intron (ENSMUST00000021050.13/216991, intron 9 of 10)	11	80183851	80199757	15907	1	71956	ENSMUST00000017839.2	-7020	ENSMUSG00000020707	Rnf135	ring finger protein 135
1109	chr11	80208517	80208758	242	*	h3k4me1_WTnew4_peak_1191	38	.	5.83992	8.31328	3.85568	75	Promoter (<=1kb)	11	80209019	80266812	57794	1	59040	ENSMUST00000077451.13	-261	ENSMUSG00000017686	Rhot1	ras homolog family member T1
1110	chr11	81134383	81135047	665	*	h3k4me1_WTnew4_peak_1192	26	.	4.92163	6.47641	2.68457	124	Intron (ENSMUST00000021045.12/11418, intron 1 of 9)	11	80880169	81153321	273153	2	11418	ENSMUST00000021045.12	18274	ENSMUSG00000020704	Asic2	acid-sensing (proton-gated) ion channel 2
1111	chr11	81613607	81614088	482	*	h3k4me1_WTnew4_peak_1193	25	.	4.71983	6.13698	2.53064	21	Intron (ENSMUST00000066197.6/11418, intron 1 of 9)	11	81572655	81573473	819	2	237880	ENSMUST00000117522.1	-40134	ENSMUSG00000080980	1700071K01Rik	RIKEN cDNA 1700071K01 gene
1112	chr11	82635752	82636190	439	*	h3k4me1_WTnew4_peak_1194	56	.	7.07974	10.8547	5.64268	175	Promoter (2-3kb)	11	82633353	82636309	2957	1	791422	ENSMUST00000125600.1	2399	ENSMUSG00000069796	Gm11426	predicted gene 11426
1113	chr11	82691065	82691318	254	*	h3k4me1_WTnew4_peak_1195	31	.	4.96343	7.14826	3.13393	118	Distal Intergenic	11	82633353	82636309	2957	1	791422	ENSMUST00000125600.1	57712	ENSMUSG00000069796	Gm11426	predicted gene 11426
1114	chr11	83312856	83313311	456	*	h3k4me1_WTnew4_peak_1196	29	.	5.14145	6.85899	2.93836	377	Intron (ENSMUST00000176944.7/71770, intron 2 of 5)	11	83308238	83402644	94407	1	71770	ENSMUST00000176523.1	4618	ENSMUSG00000035152	Ap2b1	adaptor-related protein complex 2, beta 1 subunit
1115	chr11	83427776	83428051	276	*	h3k4me1_WTnew4_peak_1197	26	.	4.81613	6448	2.66452	154	Promoter (1-2kb)	11	83421902	83429455	7554	2	237891	ENSMUST00000052521.8	1404	ENSMUSG00000020686	Gas2l2	growth arrest-specific 2 like 2
1116	chr11	83447157	83447418	262	*	h3k4me1_WTnew4_peak_1198	13	.	3.28774	4.07387	1.33004	102	Intron (ENSMUST00000103209.9/118453, intron 4 of 7)	11	83440131	83440828	698	1	66330	ENSMUST00000188702.1	7026	ENSMUSG00000035085	1700020L24Rik	RIKEN cDNA 1700020L24 gene
1117	chr11	83448511	83448895	385	*	h3k4me1_WTnew4_peak_1199	47	.	6.4215	9.76117	4.78754	112	Intron (ENSMUST00000103209.9/118453, intron 3 of 7)	11	83440131	83440828	698	1	66330	ENSMUST00000188702.1	8380	ENSMUSG00000035085	1700020L24Rik	RIKEN cDNA 1700020L24 gene
1118	chr11	83456302	83456538	237	*	h3k4me1_WTnew4_peak_1200	28	.	4.95432	6.66964	2.81995	135	Intron (ENSMUST00000103209.9/118453, intron 1 of 7)	11	83441876	83462961	21086	2	118453	ENSMUST00000021020.12	6423	ENSMUSG00000020682	Mmp28	matrix metallopeptidase 28 (epilysin)
1119	chr11	83754702	83755171	470	*	h3k4me1_WTnew4_peak_1201	25	.	4.76871	6.21829	2.58127	326	Promoter (<=1kb)	11	83754029	83755817	1789	1	217026	ENSMUST00000125602.1	673	ENSMUSG00000000976	Heatr6	HEAT repeat containing 6
1120	chr11	84121924	84122193	270	*	h3k4me1_WTnew4_peak_1202	26	.	4.81613	6448	2.66452	148	Intron (ENSMUST00000018795.12/217031, intron 2 of 15)	11	84078920	84129600	50681	2	217031	ENSMUST00000018795.12	7407	ENSMUSG00000018651	Tada2a	transcriptional adaptor 2A
1121	chr11	84270447	84270733	287	*	h3k4me1_WTnew4_peak_1203	43	.	6.17336	9.08726	4.34344	95	Intron (ENSMUST00000103201.7/107476, intron 25 of 55)	11	84280455	84311401	30947	1	107476	ENSMUST00000183887.1	-9722	ENSMUSG00000020532	Acaca	acetyl-Coenzyme A carboxylase alpha
1122	chr11	84823201	84823400	200	*	h3k4me1_WTnew4_peak_1204	39	.	5.88638	8.61832	3.99776	119	Intron (ENSMUST00000047560.7/192970, intron 2 of 6)	11	84813061	84819515	6455	2	217038	ENSMUST00000018549.7	-3686	ENSMUSG00000018405	Mrm1	mitochondrial rRNA methyltransferase 1
1123	chr11	84829736	84830126	391	*	h3k4me1_WTnew4_peak_1205	25	.	4.76871	6.21829	2.58127	193	Promoter (<=1kb)	11	84829178	84830868	1691	1	74995	ENSMUST00000126016.1	558	ENSMUSG00000086799	4930502E09Rik	RIKEN cDNA 4930502E09 gene
1124	chr11	84881644	84881898	255	*	h3k4me1_WTnew4_peak_1206	30	.	4.68074	6.97451	3.01665	134	Promoter (<=1kb)	11	84882586	84911122	28537	1	66196	ENSMUST00000141173.1	-688	ENSMUSG00000020527	Myo19	myosin XIX
1125	chr11	84906560	84906759	200	*	h3k4me1_WTnew4_peak_1207	22	.	4.49877	5.69745	2255	105	Exon (ENSMUST00000141705.7/66196, exon 18 of 22)	11	84911505	84916305	4801	2	448850	ENSMUST00000127838.1	9546	ENSMUSG00000020526	Znhit3	zinc finger, HIT type 3
1126	chr11	84958070	84958269	200	*	h3k4me1_WTnew4_peak_1208	37	.	5.82251	8.13975	3.73664	54	Promoter (<=1kb)	11	84958104	84964228	6125	1	12351	ENSMUST00000127827.1	0	ENSMUSG00000000805	Car4	carbonic anhydrase 4
1127	chr11	86579859	86580222	364	*	h3k4me1_WTnew4_peak_1210	27	.	4.6026	6.57889	2.75616	113	Distal Intergenic	11	86584067	86584158	92	2	387140	ENSMUST00000083521.1	3936	ENSMUSG00000065455	Mir21a	microRNA 21a
1128	chr11	86682337	86682619	283	*	h3k4me1_WTnew4_peak_1211	22	.	4.44636	5.69128	2.25423	160	Promoter (1-2kb)	11	86664554	86683821	19268	2	75909	ENSMUST00000139040.1	1202	ENSMUSG00000018171	Vmp1	vacuole membrane protein 1
1129	chr11	87084509	87084952	444	*	h3k4me1_WTnew4_peak_1212	24	.	4.67194	6.05784	2.48328	310	Promoter (<=1kb)	11	87077736	87085382	7647	2	74133	ENSMUST00000143280.1	430	ENSMUSG00000020495	Smg8	SMG8 nonsense mediated mRNA decay factor
1130	chr11	87357804	87358014	211	*	h3k4me1_WTnew4_peak_1213	32	.	5.20604	7.28014	3.21543	80	Promoter (<=1kb)	11	87243065	87358637	115573	2	320472	ENSMUST00000155154.1	623	ENSMUSG00000046442	Ppm1e	protein phosphatase 1E (PP2C domain containing)
1131	chr11	87852734	87852941	208	*	h3k4me1_WTnew4_peak_1214	48	.	6.6256	9.84679	4.86138	76	Promoter (<=1kb)	11	87853215	87863803	10589	1	380718	ENSMUST00000038196.6	-274	ENSMUSG00000034121	Mks1	MKS transition zone complex subunit 1
1132	chr11	88169659	88169867	209	*	h3k4me1_WTnew4_peak_1215	31	.	5.11354	7.13289	3.13234	114	5' UTR	11	88162261	88194140	31880	1	103841	ENSMUST00000154812.7	7398	ENSMUSG00000018378	Cuedc1	CUE domain containing 1
1133	chr11	88381957	88382169	213	*	h3k4me1_WTnew4_peak_1216	20	.	4281	5.42815	2.06599	197	Intron (ENSMUST00000107909.7/76626, intron 10 of 13)	11	88352773	88352864	92	1	100628571	ENSMUST00000175244.1	29184	ENSMUSG00000092985	Mir378b	microRNA 378b
1134	chr11	88404765	88405272	508	*	h3k4me1_WTnew4_peak_1217	56	.	6.95663	10.9384	5.68661	140	Intron (ENSMUST00000107909.7/76626, intron 8 of 13)	11	88352773	88352864	92	1	100628571	ENSMUST00000175244.1	51992	ENSMUSG00000092985	Mir378b	microRNA 378b
1135	chr11	88413795	88414022	228	*	h3k4me1_WTnew4_peak_1218	28	.	4.89604	6.78903	2.88809	183	Exon (ENSMUST00000107909.7/76626, exon 8 of 14)	11	88352773	88352864	92	1	100628571	ENSMUST00000175244.1	61022	ENSMUSG00000092985	Mir378b	microRNA 378b
1136	chr11	88436530	88436845	316	*	h3k4me1_WTnew4_peak_1219	25	.	4.71983	6.13698	2.53064	153	Intron (ENSMUST00000107909.7/76626, intron 7 of 13)	11	88352773	88352864	92	1	100628571	ENSMUST00000175244.1	83757	ENSMUSG00000092985	Mir378b	microRNA 378b
1137	chr11	88438369	88438568	200	*	h3k4me1_WTnew4_peak_1220	28	.	5.02914	6.66168	2.81995	73	Intron (ENSMUST00000107909.7/76626, intron 7 of 13)	11	88352773	88352864	92	1	100628571	ENSMUST00000175244.1	85596	ENSMUSG00000092985	Mir378b	microRNA 378b
1138	chr11	88481230	88481622	393	*	h3k4me1_WTnew4_peak_1221	20	.	4.20285	5.30516	2.06543	357	Intron (ENSMUST00000107909.7/76626, intron 6 of 13)	11	88365515	88590147	224633	2	76626	ENSMUST00000148013.7	108525	ENSMUSG00000069769	Msi2	musashi RNA-binding protein 2
1139	chr11	88516446	88516741	296	*	h3k4me1_WTnew4_peak_1222	18	.	4.01941	5.01934	1.87594	190	Intron (ENSMUST00000107909.7/76626, intron 6 of 13)	11	88365515	88590147	224633	2	76626	ENSMUST00000148013.7	73406	ENSMUSG00000069769	Msi2	musashi RNA-binding protein 2
1140	chr11	88532492	88533031	540	*	h3k4me1_WTnew4_peak_1223	44	.	6.08221	9.21212	4.43908	364	Intron (ENSMUST00000107909.7/76626, intron 6 of 13)	11	88365515	88590147	224633	2	76626	ENSMUST00000148013.7	57116	ENSMUSG00000069769	Msi2	musashi RNA-binding protein 2
1141	chr11	88551341	88551566	226	*	h3k4me1_WTnew4_peak_1225	33	.	5.35125	7.51277	3.30072	56	Intron (ENSMUST00000107909.7/76626, intron 6 of 13)	11	88365515	88590147	224633	2	76626	ENSMUST00000148013.7	38581	ENSMUSG00000069769	Msi2	musashi RNA-binding protein 2
1142	chr11	88553379	88553681	303	*	h3k4me1_WTnew4_peak_1226	22	.	4.01835	5.64969	2.22853	120	Intron (ENSMUST00000107909.7/76626, intron 6 of 13)	11	88365515	88590147	224633	2	76626	ENSMUST00000148013.7	36466	ENSMUSG00000069769	Msi2	musashi RNA-binding protein 2
1143	chr11	88554408	88554607	200	*	h3k4me1_WTnew4_peak_1227	39	.	5.83215	8.53059	3.99776	63	Intron (ENSMUST00000107909.7/76626, intron 6 of 13)	11	88365515	88590147	224633	2	76626	ENSMUST00000148013.7	35540	ENSMUSG00000069769	Msi2	musashi RNA-binding protein 2
1144	chr11	88564436	88564683	248	*	h3k4me1_WTnew4_peak_1228	13	.	3.28774	4.07387	1.33004	161	Intron (ENSMUST00000107909.7/76626, intron 6 of 13)	11	88365515	88590147	224633	2	76626	ENSMUST00000148013.7	25464	ENSMUSG00000069769	Msi2	musashi RNA-binding protein 2
1145	chr11	88601093	88601510	418	*	h3k4me1_WTnew4_peak_1229	33	.	5.35125	7.51277	3.30072	87	Intron (ENSMUST00000107909.7/76626, intron 5 of 13)	11	88365515	88590147	224633	2	76626	ENSMUST00000148013.7	-10946	ENSMUSG00000069769	Msi2	musashi RNA-binding protein 2
1146	chr11	88612482	88612955	474	*	h3k4me1_WTnew4_peak_1230	43	.	6.17336	9.08726	4.34344	129	Intron (ENSMUST00000107909.7/76626, intron 5 of 13)	11	88365515	88590147	224633	2	76626	ENSMUST00000148013.7	-22335	ENSMUSG00000069769	Msi2	musashi RNA-binding protein 2
1147	chr11	88662081	88662458	378	*	h3k4me1_WTnew4_peak_1232	29	.	4.93805	6.85522	2.93836	154	Intron (ENSMUST00000107909.7/76626, intron 5 of 13)	11	88343889	88718101	374213	2	76626	ENSMUST00000092794.11	55643	ENSMUSG00000069769	Msi2	musashi RNA-binding protein 2
1148	chr11	88677410	88677975	566	*	h3k4me1_WTnew4_peak_1233	33	.	5.35125	7.51277	3.30072	158	Intron (ENSMUST00000107909.7/76626, intron 5 of 13)	11	88343889	88718101	374213	2	76626	ENSMUST00000092794.11	40126	ENSMUSG00000069769	Msi2	musashi RNA-binding protein 2
1149	chr11	88686121	88686422	302	*	h3k4me1_WTnew4_peak_1234	41	.	6.05528	8.89328	4.19442	118	Intron (ENSMUST00000107909.7/76626, intron 5 of 13)	11	88343889	88718101	374213	2	76626	ENSMUST00000092794.11	31679	ENSMUSG00000069769	Msi2	musashi RNA-binding protein 2
1150	chr11	88689298	88689505	208	*	h3k4me1_WTnew4_peak_1235	26	.	4.38365	6.49438	2.69341	125	Intron (ENSMUST00000107909.7/76626, intron 5 of 13)	11	88343889	88718101	374213	2	76626	ENSMUST00000092794.11	28596	ENSMUSG00000069769	Msi2	musashi RNA-binding protein 2
1151	chr11	88696012	88696370	359	*	h3k4me1_WTnew4_peak_1236	13	.	3.05033	4.05301	1.33004	132	Intron (ENSMUST00000107909.7/76626, intron 5 of 13)	11	88343889	88718101	374213	2	76626	ENSMUST00000092794.11	21731	ENSMUSG00000069769	Msi2	musashi RNA-binding protein 2
1152	chr11	88697323	88697723	401	*	h3k4me1_WTnew4_peak_1237	22	.	4.40644	5.80265	2.28874	253	Intron (ENSMUST00000107909.7/76626, intron 5 of 13)	11	88343889	88718101	374213	2	76626	ENSMUST00000092794.11	20378	ENSMUSG00000069769	Msi2	musashi RNA-binding protein 2
1153	chr11	88701132	88701601	470	*	h3k4me1_WTnew4_peak_1238	33	.	5.47827	7.53727	3.30996	401	Intron (ENSMUST00000107909.7/76626, intron 5 of 13)	11	88343889	88718101	374213	2	76626	ENSMUST00000092794.11	16500	ENSMUSG00000069769	Msi2	musashi RNA-binding protein 2
1154	chr11	88702460	88702820	361	*	h3k4me1_WTnew4_peak_1239	31	.	5.25593	7.16302	3.13845	103	Intron (ENSMUST00000107909.7/76626, intron 5 of 13)	11	88343889	88718101	374213	2	76626	ENSMUST00000092794.11	15281	ENSMUSG00000069769	Msi2	musashi RNA-binding protein 2
1155	chr11	88809018	88809217	200	*	h3k4me1_WTnew4_peak_1240	20	.	4281	5.42815	2.06599	75	Distal Intergenic	11	88837012	88841540	4529	2	11640	ENSMUST00000153961.7	32323	ENSMUSG00000018428	Akap1	A kinase (PRKA) anchor protein 1
1156	chr11	88819257	88819753	497	*	h3k4me1_WTnew4_peak_1241	20	.	4281	5.42815	2.06599	71	Distal Intergenic	11	88837012	88841540	4529	2	11640	ENSMUST00000153961.7	21787	ENSMUSG00000018428	Akap1	A kinase (PRKA) anchor protein 1
1157	chr11	88861220	88861429	210	*	h3k4me1_WTnew4_peak_1243	40	.	5.77697	8.72322	4.08555	29	Promoter (2-3kb)	11	88831755	88863717	31963	2	11640	ENSMUST00000107904.2	2288	ENSMUSG00000018428	Akap1	A kinase (PRKA) anchor protein 1
1158	chr11	88985484	88985736	253	*	h3k4me1_WTnew4_peak_1244	28	.	4.95432	6.66964	2.81995	62	Promoter (1-2kb)	11	88987579	88990954	3376	1	12812	ENSMUST00000140549.1	-1843	ENSMUSG00000033983	Coil	coilin
1159	chr11	89023827	89024043	217	*	h3k4me1_WTnew4_peak_1245	32	.	4.74896	7.37302	3.28185	115	Distal Intergenic	11	88999376	89020293	20918	1	217069	ENSMUST00000107896.9	24451	ENSMUSG00000000275	Trim25	tripartite motif-containing 25
1160	chr11	89030867	89031138	272	*	h3k4me1_WTnew4_peak_1246	40	.	5.94162	8.70795	4.07241	115	Distal Intergenic	11	89037582	89060748	23167	2	56077	ENSMUST00000000285.8	29610	ENSMUSG00000000276	Dgke	diacylglycerol kinase, epsilon
1161	chr11	89044720	89044994	275	*	h3k4me1_WTnew4_peak_1247	23	.	4.53393	5.83243	2.31019	99	Intron (ENSMUST00000107894.7/56077, intron 8 of 11)	11	89037582	89060748	23167	2	56077	ENSMUST00000000285.8	15754	ENSMUSG00000000276	Dgke	diacylglycerol kinase, epsilon
1162	chr11	89174203	89174471	269	*	h3k4me1_WTnew4_peak_1248	44	.	5.47957	9.22285	4.44459	147	Distal Intergenic	11	89075009	89092965	17957	1	217071	ENSMUST00000127186.1	99194	ENSMUSG00000072553	Gm525	predicted gene 525
1163	chr11	91922692	91922891	200	*	h3k4me1_WTnew4_peak_1249	25	.	4.51221	6.18752	2.55715	39	Distal Intergenic	11	91575315	91577558	2244	2	73470	ENSMUST00000061019.5	-345134	ENSMUSG00000046755	Kif2b	kinesin family member 2B
1164	chr11	93957183	93957395	213	*	h3k4me1_WTnew4_peak_1250	56	.	6.95663	10.9384	5.68661	31	Promoter (<=1kb)	11	93949814	93956259	6446	2	18103	ENSMUST00000021217.10	-924	ENSMUSG00000020857	Nme2	NME/NM23 nucleoside diphosphate kinase 2
1165	chr11	93963780	93964089	310	*	h3k4me1_WTnew4_peak_1251	23	.	4.53393	5.83243	2.31019	183	Promoter (1-2kb)	11	93959472	93966043	6572	2	18102	ENSMUST00000021220.9	1954	ENSMUSG00000037601	Nme1	NME/NM23 nucleoside diphosphate kinase 1
1166	chr11	94135460	94135740	281	*	h3k4me1_WTnew4_peak_1252	20	.	4281	5.42815	2.06599	124	Exon (ENSMUST00000125406.1/ENSMUST00000125406.1, exon 1 of 2)	11	94082788	94126085	43298	1	70834	ENSMUST00000153076.1	52672	ENSMUSG00000020859	Spag9	sperm associated antigen 9
1167	chr11	94136928	94137192	265	*	h3k4me1_WTnew4_peak_1253	32	.	4.74896	7.37302	3.28185	152	Intron (ENSMUST00000132584.7/ENSMUST00000132584.7, intron 1 of 5)	11	94082788	94126085	43298	1	70834	ENSMUST00000153076.1	54140	ENSMUSG00000020859	Spag9	sperm associated antigen 9
1168	chr11	94141562	94141871	310	*	h3k4me1_WTnew4_peak_1254	27	.	4.6026	6.57889	2.75616	160	Intron (ENSMUST00000132584.7/ENSMUST00000132584.7, intron 2 of 5)	11	94082788	94126085	43298	1	70834	ENSMUST00000153076.1	58774	ENSMUSG00000020859	Spag9	sperm associated antigen 9
1169	chr11	94147168	94147557	390	*	h3k4me1_WTnew4_peak_1255	33	.	5.02102	7.5193	3.30234	220	Intron (ENSMUST00000132584.7/ENSMUST00000132584.7, intron 2 of 5)	11	94211454	94215495	4042	1	22057	ENSMUST00000041589.5	-63897	ENSMUSG00000037573	Tob1	transducer of ErbB-2.1
1170	chr11	94159083	94159282	200	*	h3k4me1_WTnew4_peak_1256	26	.	4.38365	6.49438	2.69341	138	Distal Intergenic	11	94211454	94215495	4042	1	22057	ENSMUST00000041589.5	-52172	ENSMUSG00000037573	Tob1	transducer of ErbB-2.1
1171	chr11	94160882	94161143	262	*	h3k4me1_WTnew4_peak_1257	37	.	5.57536	8.11816	3.73445	148	Distal Intergenic	11	94211454	94215495	4042	1	22057	ENSMUST00000041589.5	-50311	ENSMUSG00000037573	Tob1	transducer of ErbB-2.1
1172	chr11	94161491	94162197	707	*	h3k4me1_WTnew4_peak_1258	44	.	6.08221	9.21212	4.43908	156	Distal Intergenic	11	94211454	94215495	4042	1	22057	ENSMUST00000041589.5	-49257	ENSMUSG00000037573	Tob1	transducer of ErbB-2.1
1173	chr11	94164076	94164485	410	*	h3k4me1_WTnew4_peak_1259	28	.	4.89604	6.78903	2.88809	79	Distal Intergenic	11	94211454	94215495	4042	1	22057	ENSMUST00000041589.5	-46969	ENSMUSG00000037573	Tob1	transducer of ErbB-2.1
1174	chr11	94178073	94178568	496	*	h3k4me1_WTnew4_peak_1260	22	.	4.40644	5.80265	2.28874	64	Distal Intergenic	11	94211454	94215495	4042	1	22057	ENSMUST00000041589.5	-32886	ENSMUSG00000037573	Tob1	transducer of ErbB-2.1
1175	chr11	94269797	94270089	293	*	h3k4me1_WTnew4_peak_1261	41	.	5.99791	8.79958	4.14535	109	Distal Intergenic	11	94291329	94293223	1895	2	67684	ENSMUST00000138369.1	23134	ENSMUSG00000020863	Luc7l3	LUC7-like 3 (S. cerevisiae)
1176	chr11	94472584	94472956	373	*	h3k4me1_WTnew4_peak_1262	20	.	4281	5.42815	2.06599	82	Promoter (<=1kb)	11	94426952	94473641	46690	2	12291	ENSMUST00000152811.1	685	ENSMUSG00000020866	Cacna1g	calcium channel, voltage-dependent, T type, alpha 1G subunit
1177	chr11	94563863	94564138	276	*	h3k4me1_WTnew4_peak_1263	26	.	4.81613	6448	2.66452	156	Promoter (<=1kb)	11	94559449	94563897	4449	2	264895	ENSMUST00000131808.1	0	ENSMUSG00000076435	Acsf2	acyl-CoA synthetase family member 2
1178	chr11	94633068	94633655	588	*	h3k4me1_WTnew4_peak_1264	33	.	5.35125	7.51277	3.30072	409	Intron (ENSMUST00000021239.6/98238, intron 2 of 6)	11	94629814	94635252	5439	1	98238	ENSMUST00000138782.1	3254	ENSMUSG00000020869	Lrrc59	leucine rich repeat containing 59
1179	chr11	94676352	94676551	200	*	h3k4me1_WTnew4_peak_1265	26	.	4.81613	6448	2.66452	39	Promoter (<=1kb)	11	94668527	94677407	8881	2	217119	ENSMUST00000146693.2	856	ENSMUSG00000020868	Xylt2	xylosyltransferase II
1180	chr11	94950142	94950376	235	*	h3k4me1_WTnew4_peak_1266	20	.	4281	5.42815	2.06599	42	Exon (ENSMUST00000001547.7/12842, exon 47 of 51)	11	94945368	94946029	662	1	12842	ENSMUST00000148046.1	4774	ENSMUSG00000001506	Col1a1	collagen, type I, alpha 1
1181	chr11	94960043	94960254	212	*	h3k4me1_WTnew4_peak_1267	31	.	4.96343	7.14826	3.13393	103	Distal Intergenic	11	94967593	94968456	864	1	54388	ENSMUST00000038928.6	-7339	ENSMUSG00000038994	H1f9	H1.9 linker histone
1182	chr11	94993426	94993647	222	*	h3k4me1_WTnew4_peak_1269	26	.	4.81613	6448	2.66452	120	Promoter (<=1kb)	11	94992880	95001326	8447	1	217124	ENSMUST00000151771.1	546	ENSMUSG00000038976	Ppp1r9b	protein phosphatase 1, regulatory subunit 9B
1183	chr11	95071277	95071633	357	*	h3k4me1_WTnew4_peak_1270	63	.	7.4409	11.7411	6.37238	188	Promoter (2-3kb)	11	95044474	95069198	24725	2	16400	ENSMUST00000107739.7	-2079	ENSMUSG00000001507	Itga3	integrin alpha 3
1184	chr11	95074578	95075065	488	*	h3k4me1_WTnew4_peak_1271	47	.	6.36235	9.6649	4.76814	356	Promoter (1-2kb)	11	95044474	95076714	32241	2	16400	ENSMUST00000001548.13	1649	ENSMUSG00000001507	Itga3	integrin alpha 3
1185	chr11	95075359	95075558	200	*	h3k4me1_WTnew4_peak_1272	34	.	5.45265	7.67643	3.42364	104	Promoter (1-2kb)	11	95044474	95076714	32241	2	16400	ENSMUST00000001548.13	1156	ENSMUSG00000001507	Itga3	integrin alpha 3
1186	chr11	95080205	95080560	356	*	h3k4me1_WTnew4_peak_1273	22	.	4.01835	5.64969	2.22853	188	Distal Intergenic	11	95044474	95076801	32328	2	16400	ENSMUST00000120375.7	-3404	ENSMUSG00000001507	Itga3	integrin alpha 3
1187	chr11	95085472	95085764	293	*	h3k4me1_WTnew4_peak_1274	39	.	5.88638	8.61832	3.99776	156	Distal Intergenic	11	95044474	95076801	32328	2	16400	ENSMUST00000120375.7	-8671	ENSMUSG00000001507	Itga3	integrin alpha 3
1188	chr11	95087130	95087329	200	*	h3k4me1_WTnew4_peak_1275	33	.	5.35125	7.51277	3.30072	86	Distal Intergenic	11	95044474	95076801	32328	2	16400	ENSMUST00000120375.7	-10329	ENSMUSG00000001507	Itga3	integrin alpha 3
1189	chr11	95096786	95097013	228	*	h3k4me1_WTnew4_peak_1277	22	.	4.48972	5761	2.28223	110	Distal Intergenic	11	95044474	95076801	32328	2	16400	ENSMUST00000120375.7	-19985	ENSMUSG00000001507	Itga3	integrin alpha 3
1190	chr11	95100309	95100773	465	*	h3k4me1_WTnew4_peak_1278	14	.	3.61156	4.2504	1.46396	151	Distal Intergenic	11	95120119	95125296	5178	1	13393	ENSMUST00000092768.6	-19346	ENSMUSG00000001510	Dlx3	distal-less homeobox 3
1191	chr11	95297785	95297984	200	*	h3k4me1_WTnew4_peak_1279	33	.	5.35125	7.51277	3.30072	96	Intron (ENSMUST00000072621.11/217127, intron 4 of 13)	11	95284141	95291037	6897	2	217127	ENSMUST00000149356.1	-6748	ENSMUSG00000038909	Kat7	K(lysine) acetyltransferase 7
1192	chr11	95300075	95300418	344	*	h3k4me1_WTnew4_peak_1280	22	.	4.40644	5.80265	2.28874	173	Exon (ENSMUST00000072621.11/217127, exon 4 of 14)	11	95284141	95291037	6897	2	217127	ENSMUST00000149356.1	-9038	ENSMUSG00000038909	Kat7	K(lysine) acetyltransferase 7
1193	chr11	95515473	95515791	319	*	h3k4me1_WTnew4_peak_1282	33	.	5.35125	7.51277	3.30072	256	Promoter (<=1kb)	11	95509845	95514570	4726	2	104079	ENSMUST00000058866.7	-903	ENSMUSG00000046719	Nxph3	neurexophilin 3
1194	chr11	95520418	95520632	215	*	h3k4me1_WTnew4_peak_1283	66	.	7.49176	12.1476	6.69676	72	Distal Intergenic	11	95509845	95514570	4726	2	104079	ENSMUST00000058866.7	-5848	ENSMUSG00000046719	Nxph3	neurexophilin 3
1195	chr11	95525063	95525308	246	*	h3k4me1_WTnew4_peak_1284	44	.	6.23415	9.18773	4.42319	100	Distal Intergenic	11	95509845	95514570	4726	2	104079	ENSMUST00000058866.7	-10493	ENSMUSG00000046719	Nxph3	neurexophilin 3
1196	chr11	95539822	95540618	797	*	h3k4me1_WTnew4_peak_1285	55	.	6.82963	10.7309	5.54843	533	Distal Intergenic	11	95509845	95514570	4726	2	104079	ENSMUST00000058866.7	-25252	ENSMUSG00000046719	Nxph3	neurexophilin 3
1197	chr11	95541261	95541753	493	*	h3k4me1_WTnew4_peak_1286	37	.	5.57536	8.11816	3.73445	322	Distal Intergenic	11	95509845	95514570	4726	2	104079	ENSMUST00000058866.7	-26691	ENSMUSG00000046719	Nxph3	neurexophilin 3
1198	chr11	95545746	95545945	200	*	h3k4me1_WTnew4_peak_1287	25	.	4.51221	6.18752	2.55715	44	Distal Intergenic	11	95509845	95514570	4726	2	104079	ENSMUST00000058866.7	-31176	ENSMUSG00000046719	Nxph3	neurexophilin 3
1199	chr11	95571333	95571532	200	*	h3k4me1_WTnew4_peak_1288	29	.	4.93805	6.85522	2.93836	133	Intron (ENSMUST00000000122.6/18053, intron 5 of 5)	11	95568818	95587735	18918	2	18053	ENSMUST00000000122.6	16203	ENSMUSG00000000120	Ngfr	nerve growth factor receptor (TNFR superfamily, member 16)
1200	chr11	95580101	95580541	441	*	h3k4me1_WTnew4_peak_1289	38	.	5.67531	8.27815	3.83842	59	Intron (ENSMUST00000000122.6/18053, intron 2 of 5)	11	95568818	95587735	18918	2	18053	ENSMUST00000000122.6	7194	ENSMUSG00000000120	Ngfr	nerve growth factor receptor (TNFR superfamily, member 16)
1201	chr11	95580842	95581047	206	*	h3k4me1_WTnew4_peak_1290	35	.	5.38565	7.81604	3.51049	163	Exon (ENSMUST00000000122.6/18053, exon 2 of 6)	11	95568818	95587735	18918	2	18053	ENSMUST00000000122.6	6688	ENSMUSG00000000120	Ngfr	nerve growth factor receptor (TNFR superfamily, member 16)
1202	chr11	95584302	95584586	285	*	h3k4me1_WTnew4_peak_1292	13	.	3.28774	4.07387	1.33004	3	Intron (ENSMUST00000000122.6/18053, intron 1 of 5)	11	95568818	95587735	18918	2	18053	ENSMUST00000000122.6	3149	ENSMUSG00000000120	Ngfr	nerve growth factor receptor (TNFR superfamily, member 16)
1203	chr11	95618149	95618751	603	*	h3k4me1_WTnew4_peak_1293	28	.	4.89604	6.78903	2.88809	74	Distal Intergenic	11	95568818	95587735	18918	2	18053	ENSMUST00000000122.6	-30414	ENSMUSG00000000120	Ngfr	nerve growth factor receptor (TNFR superfamily, member 16)
1204	chr11	95619126	95619409	284	*	h3k4me1_WTnew4_peak_1294	25	.	4.71983	6.13698	2.53064	129	Distal Intergenic	11	95568818	95587735	18918	2	18053	ENSMUST00000000122.6	-31391	ENSMUSG00000000120	Ngfr	nerve growth factor receptor (TNFR superfamily, member 16)
1205	chr11	95621215	95621592	378	*	h3k4me1_WTnew4_peak_1295	20	.	4281	5.42815	2.06599	291	Distal Intergenic	11	95568818	95587735	18918	2	18053	ENSMUST00000000122.6	-33480	ENSMUSG00000000120	Ngfr	nerve growth factor receptor (TNFR superfamily, member 16)
1206	chr11	95622223	95622422	200	*	h3k4me1_WTnew4_peak_1296	26	.	4.81613	6448	2.66452	170	Distal Intergenic	11	95568818	95587735	18918	2	18053	ENSMUST00000000122.6	-34488	ENSMUSG00000000120	Ngfr	nerve growth factor receptor (TNFR superfamily, member 16)
1207	chr11	95726732	95726931	200	*	h3k4me1_WTnew4_peak_1297	17	.	3.96719	4.80779	1.75451	57	Intron (ENSMUST00000107717.7/268469, intron 1 of 5)	11	95713011	95835115	122105	1	237928	ENSMUST00000133070.7	13721	ENSMUSG00000050860	Phospho1	phosphatase, orphan 1
1208	chr11	95771722	95772051	330	*	h3k4me1_WTnew4_peak_1298	32	.	5.3648	7345	3.27158	183	3' UTR	11	95749067	95764711	15645	1	268469	ENSMUST00000091565.4	22655	ENSMUSG00000075595	Zfp652	zinc finger protein 652
1209	chr11	95811539	95811738	200	*	h3k4me1_WTnew4_peak_1299	37	.	5.78126	8.21545	3.78864	91	Intron (ENSMUST00000133070.7/237928, intron 5 of 6)	11	95824499	95830701	6203	1	237928	ENSMUST00000150134.1	-12761	ENSMUSG00000050860	Phospho1	phosphatase, orphan 1
1210	chr11	95830875	95831186	312	*	h3k4me1_WTnew4_peak_1300	15	.	3.74588	4.45831	1.51038	19	3' UTR	11	95832723	95835890	3168	2	66610	ENSMUST00000137645.1	4704	ENSMUSG00000018381	Abi3	ABI family member 3
1211	chr11	95833395	95834045	651	*	h3k4me1_WTnew4_peak_1301	15	.	3.74588	4.45831	1.51038	361	Promoter (1-2kb)	11	95832723	95835890	3168	2	66610	ENSMUST00000137645.1	1845	ENSMUSG00000018381	Abi3	ABI family member 3
1212	chr11	95839506	95839903	398	*	h3k4me1_WTnew4_peak_1302	20	.	4.20285	5.30516	2.06543	370	Promoter (2-3kb)	11	95837077	95842098	5022	2	66610	ENSMUST00000143492.1	2195	ENSMUSG00000018381	Abi3	ABI family member 3
1213	chr11	96128427	96128773	347	*	h3k4me1_WTnew4_peak_1304	33	.	5.35125	7.51277	3.30072	235	Distal Intergenic	11	96133786	96165451	31666	1	237930	ENSMUST00000167258.7	-5013	ENSMUSG00000038756	Ttll6	tubulin tyrosine ligase-like family, member 6
1214	chr11	96129944	96130428	485	*	h3k4me1_WTnew4_peak_1305	47	.	6.4215	9.76117	4.78754	145	Distal Intergenic	11	96133786	96165451	31666	1	237930	ENSMUST00000167258.7	-3358	ENSMUSG00000038756	Ttll6	tubulin tyrosine ligase-like family, member 6
1215	chr11	96130895	96131198	304	*	h3k4me1_WTnew4_peak_1306	20	.	4281	5.42815	2.06599	163	Promoter (2-3kb)	11	96133786	96165451	31666	1	237930	ENSMUST00000167258.7	-2588	ENSMUSG00000038756	Ttll6	tubulin tyrosine ligase-like family, member 6
1216	chr11	96828062	96828425	364	*	h3k4me1_WTnew4_peak_1307	13	.	3.28774	4.07387	1.33004	342	Promoter (<=1kb)	11	96817431	96827955	10525	2	18023	ENSMUST00000107658.7	-107	ENSMUSG00000038615	Nfe2l1	nuclear factor, erythroid derived 2,-like 1
1217	chr11	97060370	97060569	200	*	h3k4me1_WTnew4_peak_1308	26	.	4.81613	6448	2.66452	25	Exon (ENSMUST00000090020.12/71240, exon 16 of 23)	11	97063768	97063874	107	1	102465893	ENSMUST00000183945.1	-3199	ENSMUSG00000098769	Mir8103	microRNA 8103
1218	chr11	97160075	97160298	224	*	h3k4me1_WTnew4_peak_1309	45	.	6.42681	9.3282	4.52468	171	3' UTR	11	97162510	97164222	1713	2	16211	ENSMUST00000132633.1	3924	ENSMUSG00000001440	Kpnb1	karyopherin (importin) beta 1
1219	chr11	97168512	97168734	223	*	h3k4me1_WTnew4_peak_1310	26	.	4.81613	6448	2.66452	24	Intron (ENSMUST00000001479.4/16211, intron 14 of 21)	11	97164221	97165400	1180	2	16211	ENSMUST00000153727.2	-3112	ENSMUSG00000001440	Kpnb1	karyopherin (importin) beta 1
1220	chr11	97286224	97286493	270	*	h3k4me1_WTnew4_peak_1311	19	.	4.05481	5.07421	1.90301	18	Distal Intergenic	11	97205844	97280638	74795	2	19155	ENSMUST00000001480.13	-5586	ENSMUSG00000001441	Npepps	aminopeptidase puromycin sensitive
1221	chr11	97323262	97323585	324	*	h3k4me1_WTnew4_peak_1312	52	.	6.80089	10.3858	5.2864	132	Intron (ENSMUST00000019026.9/67036, intron 3 of 7)	11	97315908	97321725	5818	1	67036	ENSMUST00000132168.1	7354	ENSMUSG00000018882	Mrpl45	mitochondrial ribosomal protein L45
1222	chr11	97327126	97327495	370	*	h3k4me1_WTnew4_peak_1313	33	.	5.35125	7.51277	3.30072	176	Intron (ENSMUST00000019026.9/67036, intron 6 of 7)	11	97315908	97321725	5818	1	67036	ENSMUST00000132168.1	11218	ENSMUSG00000018882	Mrpl45	mitochondrial ribosomal protein L45
1223	chr11	97332771	97333008	238	*	h3k4me1_WTnew4_peak_1314	21	.	4.36212	5.5567	2.16409	193	3' UTR	11	97315908	97321725	5818	1	67036	ENSMUST00000132168.1	16863	ENSMUSG00000018882	Mrpl45	mitochondrial ribosomal protein L45
1224	chr11	97393190	97393390	201	*	h3k4me1_WTnew4_peak_1315	37	.	5.41465	8.14609	3.73664	136	3' UTR	11	97377437	97378667	1231	1	192157	ENSMUST00000149212.1	15753	ENSMUSG00000038485	Socs7	suppressor of cytokine signaling 7
1225	chr11	97394891	97395163	273	*	h3k4me1_WTnew4_peak_1316	17	.	3.96719	4.80779	1.75451	171	3' UTR	11	97377437	97378667	1231	1	192157	ENSMUST00000149212.1	17454	ENSMUSG00000038485	Socs7	suppressor of cytokine signaling 7
1226	chr11	97396436	97396713	278	*	h3k4me1_WTnew4_peak_1317	26	.	4.81613	6448	2.66452	163	3' UTR	11	97415533	97502402	86870	1	58996	ENSMUST00000121799.7	-18820	ENSMUSG00000049807	Arhgap23	Rho GTPase activating protein 23
1227	chr11	97406170	97406651	482	*	h3k4me1_WTnew4_peak_1318	31	.	5.15938	7.20577	3.17179	121	Distal Intergenic	11	97415533	97502402	86870	1	58996	ENSMUST00000121799.7	-8882	ENSMUSG00000049807	Arhgap23	Rho GTPase activating protein 23
1228	chr11	97408759	97408964	206	*	h3k4me1_WTnew4_peak_1319	31	.	5.15938	7.20577	3.17179	154	Distal Intergenic	11	97415533	97502402	86870	1	58996	ENSMUST00000121799.7	-6569	ENSMUSG00000049807	Arhgap23	Rho GTPase activating protein 23
1229	chr11	97410621	97410823	203	*	h3k4me1_WTnew4_peak_1320	31	.	5.11354	7.13289	3.13234	89	Distal Intergenic	11	97415533	97502402	86870	1	58996	ENSMUST00000121799.7	-4710	ENSMUSG00000049807	Arhgap23	Rho GTPase activating protein 23
1230	chr11	97411033	97411272	240	*	h3k4me1_WTnew4_peak_1321	29	.	4.93805	6.85522	2.93836	163	Distal Intergenic	11	97415533	97502402	86870	1	58996	ENSMUST00000121799.7	-4261	ENSMUSG00000049807	Arhgap23	Rho GTPase activating protein 23
1231	chr11	97418126	97418899	774	*	h3k4me1_WTnew4_peak_1322	26	.	4.38365	6.49438	2.69341	156	Promoter (2-3kb)	11	97415533	97502402	86870	1	58996	ENSMUST00000121799.7	2593	ENSMUSG00000049807	Arhgap23	Rho GTPase activating protein 23
1232	chr11	97429106	97429308	203	*	h3k4me1_WTnew4_peak_1323	36	.	5.66741	8.02705	3.66872	47	Intron (ENSMUST00000121799.7/58996, intron 1 of 23)	11	97415533	97502402	86870	1	58996	ENSMUST00000121799.7	13573	ENSMUSG00000049807	Arhgap23	Rho GTPase activating protein 23
1233	chr11	97431497	97431778	282	*	h3k4me1_WTnew4_peak_1324	35	.	5.38565	7.81604	3.51049	98	Intron (ENSMUST00000121799.7/58996, intron 1 of 23)	11	97415533	97502402	86870	1	58996	ENSMUST00000121799.7	15964	ENSMUSG00000049807	Arhgap23	Rho GTPase activating protein 23
1234	chr11	97432630	97432829	200	*	h3k4me1_WTnew4_peak_1325	25	.	4.60218	6.10912	2.5236	130	Intron (ENSMUST00000121799.7/58996, intron 1 of 23)	11	97415533	97502402	86870	1	58996	ENSMUST00000121799.7	17097	ENSMUSG00000049807	Arhgap23	Rho GTPase activating protein 23
1235	chr11	97436521	97436836	316	*	h3k4me1_WTnew4_peak_1326	29	.	4.15955	6.93203	2.97746	175	Exon (ENSMUST00000152933.1/ENSMUST00000152933.1, exon 1 of 3)	11	97450160	97502400	52241	1	58996	ENSMUST00000107601.7	-13324	ENSMUSG00000049807	Arhgap23	Rho GTPase activating protein 23
1236	chr11	97438370	97439115	746	*	h3k4me1_WTnew4_peak_1327	13	.	3.05033	4.05301	1.33004	188	Intron (ENSMUST00000121799.7/58996, intron 1 of 23)	11	97450160	97502400	52241	1	58996	ENSMUST00000107601.7	-11045	ENSMUSG00000049807	Arhgap23	Rho GTPase activating protein 23
1237	chr11	97441622	97442152	531	*	h3k4me1_WTnew4_peak_1328	35	.	5.38565	7.81604	3.51049	411	Intron (ENSMUST00000121799.7/58996, intron 1 of 23)	11	97450160	97502400	52241	1	58996	ENSMUST00000107601.7	-8008	ENSMUSG00000049807	Arhgap23	Rho GTPase activating protein 23
1238	chr11	97443919	97444380	462	*	h3k4me1_WTnew4_peak_1329	17	.	3.65305	4.84176	1.7584	140	Exon (ENSMUST00000121799.7/58996, exon 2 of 24)	11	97450160	97502400	52241	1	58996	ENSMUST00000107601.7	-5780	ENSMUSG00000049807	Arhgap23	Rho GTPase activating protein 23
1239	chr11	97450716	97450945	230	*	h3k4me1_WTnew4_peak_1330	30	.	5.20314	7.07557	3.08372	112	Promoter (<=1kb)	11	97450160	97502400	52241	1	58996	ENSMUST00000107601.7	556	ENSMUSG00000049807	Arhgap23	Rho GTPase activating protein 23
1240	chr11	97462965	97463164	200	*	h3k4me1_WTnew4_peak_1331	15	.	3.74588	4.45831	1.51038	144	Intron (ENSMUST00000121799.7/58996, intron 11 of 23)	11	97452130	97502402	50273	1	58996	ENSMUST00000142465.7	10835	ENSMUSG00000049807	Arhgap23	Rho GTPase activating protein 23
1241	chr11	97463378	97463830	453	*	h3k4me1_WTnew4_peak_1332	33	.	5.53683	7.63761	3.39356	47	Exon (ENSMUST00000121799.7/58996, exon 12 of 24)	11	97452130	97502402	50273	1	58996	ENSMUST00000142465.7	11248	ENSMUSG00000049807	Arhgap23	Rho GTPase activating protein 23
1242	chr11	97470647	97471168	522	*	h3k4me1_WTnew4_peak_1333	33	.	5.35125	7.51277	3.30072	34	Intron (ENSMUST00000121799.7/58996, intron 17 of 23)	11	97452130	97502402	50273	1	58996	ENSMUST00000142465.7	18517	ENSMUSG00000049807	Arhgap23	Rho GTPase activating protein 23
1243	chr11	97523598	97523797	200	*	h3k4me1_WTnew4_peak_1334	25	.	4.71983	6.13698	2.53064	27	Exon (ENSMUST00000238233.1/56013, exon 12 of 15)	11	97509340	97536945	27606	2	56013	ENSMUST00000238233.1	13148	ENSMUSG00000038453	Srcin1	SRC kinase signaling inhibitor 1
1244	chr11	97536113	97536377	265	*	h3k4me1_WTnew4_peak_1336	39	.	5.88638	8.61832	3.99776	140	Promoter (<=1kb)	11	97509340	97536945	27606	2	56013	ENSMUST00000238233.1	568	ENSMUSG00000038453	Srcin1	SRC kinase signaling inhibitor 1
1245	chr11	97569840	97570357	518	*	h3k4me1_WTnew4_peak_1338	32	.	4.74896	7.37302	3.28185	417	Intron (ENSMUST00000107596.8/56013, intron 1 of 19)	11	97534887	97573929	39043	2	56013	ENSMUST00000126287.1	3572	ENSMUSG00000038453	Srcin1	SRC kinase signaling inhibitor 1
1246	chr11	97579869	97580227	359	*	h3k4me1_WTnew4_peak_1339	19	.	4.12985	5.07141	1.90301	246	Distal Intergenic	11	97551890	97575226	23337	2	56013	ENSMUST00000142123.1	-4643	ENSMUSG00000038453	Srcin1	SRC kinase signaling inhibitor 1
1247	chr11	97606501	97606916	416	*	h3k4me1_WTnew4_peak_1340	46	.	6.24725	9.47829	4.6371	348	Intron (ENSMUST00000131687.1/69729, intron 1 of 3)	11	97598511	97622893	24383	1	69729	ENSMUST00000131687.1	7990	NA	2410003L11Rik	RIKEN cDNA 2410003L11 gene
1248	chr11	97608779	97609002	224	*	h3k4me1_WTnew4_peak_1341	13	.	3.28774	4.07387	1.33004	124	Intron (ENSMUST00000131687.1/69729, intron 1 of 3)	11	97614982	97619031	4050	1	69729	ENSMUST00000145262.1	-5980	NA	2410003L11Rik	RIKEN cDNA 2410003L11 gene
1249	chr11	97636097	97636431	335	*	h3k4me1_WTnew4_peak_1342	22	.	4.40644	5.80265	2.28874	173	Distal Intergenic	11	97627389	97629702	2314	2	103551	ENSMUST00000052281.5	-6395	ENSMUSG00000043439	Epop	elongin BC and polycomb repressive complex 2 associated protein
1250	chr11	97668056	97668751	696	*	h3k4me1_WTnew4_peak_1343	30	.	5.06851	7.06144	3.0786	307	Intron (ENSMUST00000044730.11/246198, intron 6 of 19)	11	97665001	97673548	8548	1	246198	ENSMUST00000134158.1	3055	ENSMUSG00000038437	Mllt6	myeloid/lymphoid or mixed-lineage leukemia; translocated to, 6
1251	chr11	97670324	97670524	201	*	h3k4me1_WTnew4_peak_1344	32	.	4.74896	7.37302	3.28185	40	Exon (ENSMUST00000044730.11/246198, exon 8 of 20)	11	97665001	97673548	8548	1	246198	ENSMUST00000134158.1	5323	ENSMUSG00000038437	Mllt6	myeloid/lymphoid or mixed-lineage leukemia; translocated to, 6
1252	chr11	97682714	97682979	266	*	h3k4me1_WTnew4_peak_1345	17	.	3.65305	4.84176	1.7584	41	Promoter (2-3kb)	11	97685826	97688621	2796	1	217149	ENSMUST00000107584.7	-2847	ENSMUSG00000078695	Cisd3	CDGSH iron sulfur domain 3
1253	chr11	97693855	97694228	374	*	h3k4me1_WTnew4_peak_1346	40	.	5.72905	8.64676	4.01949	189	Promoter (1-2kb)	11	97690528	97692409	1882	2	22658	ENSMUST00000134003.1	-1446	ENSMUSG00000018537	Pcgf2	polycomb group ring finger 2
1254	chr11	97742960	97743159	200	*	h3k4me1_WTnew4_peak_1347	31	.	5.15938	7.20577	3.17179	147	Promoter (1-2kb)	11	97715157	97744704	29548	2	108083	ENSMUST00000018691.8	1545	ENSMUSG00000018547	Pip4k2b	phosphatidylinositol-5-phosphate 4-kinase, type II, beta
1255	chr11	97763907	97765514	1608	*	h3k4me1_WTnew4_peak_1348	39	.	5.88638	8.61832	3.99776	1080	Promoter (1-2kb)	11	97756261	97766540	10280	2	67480	ENSMUST00000107579.1	1026	ENSMUSG00000018541	Cwc25	CWC25 spliceosome-associated protein
1256	chr11	97775025	97775279	255	*	h3k4me1_WTnew4_peak_1349	15	.	3.74588	4.45831	1.51038	49	Promoter (<=1kb)	11	97771481	97775918	4438	2	72215	ENSMUST00000107576.1	639	ENSMUSG00000018543	1700001P01Rik	RIKEN cDNA 1700001P01 gene
1257	chr11	97806991	97807259	269	*	h3k4me1_WTnew4_peak_1350	33	.	5.35125	7.51277	3.30072	160	Promoter (<=1kb)	11	97806502	97815782	9281	1	16796	ENSMUST00000153520.2	489	ENSMUSG00000038366	Lasp1	LIM and SH3 protein 1
1258	chr11	97807465	97807914	450	*	h3k4me1_WTnew4_peak_1351	13	.	3.28774	4.07387	1.33004	84	Promoter (<=1kb)	11	97806502	97815782	9281	1	16796	ENSMUST00000153520.2	963	ENSMUSG00000038366	Lasp1	LIM and SH3 protein 1
1259	chr11	97816895	97817159	265	*	h3k4me1_WTnew4_peak_1354	35	.	5.38565	7.81604	3.51049	129	Promoter (1-2kb)	11	97815248	97824949	9702	1	16796	ENSMUST00000155762.2	1647	ENSMUSG00000038366	Lasp1	LIM and SH3 protein 1
1260	chr11	97820612	97821661	1050	*	h3k4me1_WTnew4_peak_1355	32	.	5.25356	7.35606	3.27197	116	Intron (ENSMUST00000043843.11/16796, intron 3 of 6)	11	97815248	97824949	9702	1	16796	ENSMUST00000155762.2	5364	ENSMUSG00000038366	Lasp1	LIM and SH3 protein 1
1261	chr11	97826965	97827440	476	*	h3k4me1_WTnew4_peak_1357	44	.	6.08221	9.21212	4.43908	296	Intron (ENSMUST00000043843.11/16796, intron 4 of 6)	11	97833183	97836205	3023	1	16796	ENSMUST00000127575.1	-5743	ENSMUSG00000038366	Lasp1	LIM and SH3 protein 1
1262	chr11	97913903	97914102	200	*	h3k4me1_WTnew4_peak_1358	29	.	5.10067	6.90723	2.9689	135	Distal Intergenic	11	97853826	97884154	30329	2	72973	ENSMUST00000093939.3	-29749	ENSMUSG00000070336	Fbxo47	F-box protein 47
1263	chr11	97950372	97950595	224	*	h3k4me1_WTnew4_peak_1359	37	.	5.78126	8.21545	3.78864	107	Intron (ENSMUST00000017561.14/72324, intron 7 of 13)	11	97923656	97986399	62744	2	72324	ENSMUST00000107565.2	35804	ENSMUSG00000017417	Plxdc1	plexin domain containing 1
1264	chr11	97952934	97953230	297	*	h3k4me1_WTnew4_peak_1360	25	.	4.71983	6.13698	2.53064	155	Intron (ENSMUST00000017561.14/72324, intron 7 of 13)	11	97923656	97986399	62744	2	72324	ENSMUST00000107565.2	33169	ENSMUSG00000017417	Plxdc1	plexin domain containing 1
1265	chr11	98013952	98014151	200	*	h3k4me1_WTnew4_peak_1361	17	.	3.91684	4.86101	1.7584	57	Promoter (1-2kb)	11	98009660	98012551	2892	2	12295	ENSMUST00000124170.1	-1401	ENSMUSG00000020882	Cacnb1	calcium channel, voltage-dependent, beta 1 subunit
1266	chr11	98021441	98021665	225	*	h3k4me1_WTnew4_peak_1362	17	.	3.65305	4.84176	1.7584	149	Promoter (<=1kb)	11	98002901	98022627	19727	2	12295	ENSMUST00000103144.9	962	ENSMUSG00000020882	Cacnb1	calcium channel, voltage-dependent, beta 1 subunit
1267	chr11	98296893	98297250	358	*	h3k4me1_WTnew4_peak_1363	38	.	5.11426	8.28321	3.83842	188	Distal Intergenic	11	98325415	98329648	4234	2	18013	ENSMUST00000041685.6	32398	ENSMUSG00000038255	Neurod2	neurogenic differentiation 2
1268	chr11	98300707	98301059	353	*	h3k4me1_WTnew4_peak_1364	17	.	3.91684	4.86101	1.7584	295	Distal Intergenic	11	98325415	98329648	4234	2	18013	ENSMUST00000041685.6	28589	ENSMUSG00000038255	Neurod2	neurogenic differentiation 2
1269	chr11	98469712	98469946	235	*	h3k4me1_WTnew4_peak_1365	15	.	3.74588	4.45831	1.51038	98	Intron (ENSMUST00000103141.3/22780, intron 7 of 7)	11	98467258	98477403	10146	2	22780	ENSMUST00000153902.1	7457	ENSMUSG00000018168	Ikzf3	IKAROS family zinc finger 3
1270	chr11	98584709	98585270	562	*	h3k4me1_WTnew4_peak_1368	39	.	5.83215	8.53059	3.99776	102	Promoter (2-3kb)	11	98581256	98587368	6113	2	66612	ENSMUST00000052919.7	2098	ENSMUSG00000038150	Ormdl3	ORM1-like 3 (S. cerevisiae)
1271	chr11	98693012	98693255	244	*	h3k4me1_WTnew4_peak_1369	47	.	6.48976	9.61552	4.73364	58	Promoter (2-3kb)	11	98690461	98691469	1009	1	22123	ENSMUST00000142790.1	2551	ENSMUSG00000017221	Psmd3	proteasome (prosome, macropain) 26S subunit, non-ATPase, 3
1272	chr11	98715783	98716254	472	*	h3k4me1_WTnew4_peak_1370	32	.	5.20604	7.28014	3.21543	344	Promoter (2-3kb)	11	98717910	98718810	901	2	23989	ENSMUST00000141566.1	2556	ENSMUSG00000017210	Med24	mediator complex subunit 24
1273	chr11	98744723	98745036	314	*	h3k4me1_WTnew4_peak_1371	26	.	4.38365	6.49438	2.69341	170	Promoter (<=1kb)	11	98744233	98753777	9545	1	21833	ENSMUST00000150693.1	490	ENSMUSG00000058756	Thra	thyroid hormone receptor alpha
1274	chr11	98746193	98746663	471	*	h3k4me1_WTnew4_peak_1372	49	.	6.54317	9.96006	4.95717	92	Promoter (1-2kb)	11	98744233	98753777	9545	1	21833	ENSMUST00000150693.1	1960	ENSMUSG00000058756	Thra	thyroid hormone receptor alpha
1275	chr11	98748902	98749101	200	*	h3k4me1_WTnew4_peak_1373	28	.	4.89604	6.78903	2.88809	53	Intron (ENSMUST00000142944.7/21833, intron 2 of 3)	11	98753586	98768403	14818	1	21833	ENSMUST00000124072.1	-4485	ENSMUSG00000058756	Thra	thyroid hormone receptor alpha
1276	chr11	98782335	98782786	452	*	h3k4me1_WTnew4_peak_1374	37	.	5.78126	8.21545	3.78864	323	Distal Intergenic	11	98767932	98775333	7402	2	217166	ENSMUST00000064941.6	-7002	ENSMUSG00000020889	Nr1d1	nuclear receptor subfamily 1, group D, member 1
1277	chr11	98786618	98786817	200	*	h3k4me1_WTnew4_peak_1375	20	.	4281	5.42815	2.06599	139	Distal Intergenic	11	98795516	98807859	12344	1	74026	ENSMUST00000037915.8	-8699	ENSMUSG00000052915	Msl1	male specific lethal 1
1278	chr11	98873570	98873795	226	*	h3k4me1_WTnew4_peak_1376	25	.	4.51221	6.18752	2.55715	59	Intron (ENSMUST00000142414.7/68524, intron 1 of 4)	11	98864117	98892840	28724	1	68524	ENSMUST00000132006.1	9453	ENSMUSG00000038013	Wipf2	WAS/WASL interacting protein family, member 2
1279	chr11	98875625	98876001	377	*	h3k4me1_WTnew4_peak_1377	33	.	5.35125	7.51277	3.30072	116	Intron (ENSMUST00000142414.7/68524, intron 1 of 4)	11	98864117	98892840	28724	1	68524	ENSMUST00000132006.1	11508	ENSMUSG00000038013	Wipf2	WAS/WASL interacting protein family, member 2
1280	chr11	98923458	98923816	359	*	h3k4me1_WTnew4_peak_1378	26	.	4.81613	6448	2.66452	282	Promoter (2-3kb)	11	98920466	98921461	996	1	23834	ENSMUST00000135862.1	2992	ENSMUSG00000017499	Cdc6	cell division cycle 6
1281	chr11	98940751	98940950	200	*	h3k4me1_WTnew4_peak_1379	17	.	3.65305	4.84176	1.7584	133	Promoter (1-2kb)	11	98939712	98950490	10779	1	19401	ENSMUST00000147985.1	1039	ENSMUSG00000037992	Rara	retinoic acid receptor, alpha
1282	chr11	98945673	98945892	220	*	h3k4me1_WTnew4_peak_1380	29	.	4.98078	6.92265	2.9689	185	Intron (ENSMUST00000107474.7/19401, intron 1 of 8)	11	98939712	98950490	10779	1	19401	ENSMUST00000147985.1	5961	ENSMUSG00000037992	Rara	retinoic acid receptor, alpha
1283	chr11	98968530	98969036	507	*	h3k4me1_WTnew4_peak_1381	33	.	5.12412	7.40191	3.30072	406	Intron (ENSMUST00000107474.7/19401, intron 4 of 8)	11	98960412	98974942	14531	1	19401	ENSMUST00000107473.2	8118	ENSMUSG00000037992	Rara	retinoic acid receptor, alpha
1284	chr11	99142458	99142657	200	*	h3k4me1_WTnew4_peak_1382	29	.	5.10067	6.90723	2.9689	135	Distal Intergenic	11	99144196	99155077	10882	2	12775	ENSMUST00000103134.3	12420	ENSMUSG00000037944	Ccr7	chemokine (C-C motif) receptor 7
1285	chr11	99162893	99163151	259	*	h3k4me1_WTnew4_peak_1383	20	.	4.30642	5.36556	2.06599	104	Distal Intergenic	11	99144196	99155077	10882	2	12775	ENSMUST00000103134.3	-7816	ENSMUSG00000037944	Ccr7	chemokine (C-C motif) receptor 7
1286	chr11	100145845	100146346	502	*	h3k4me1_WTnew4_peak_1384	39	.	5.89979	8.4137	3.92545	165	Promoter (<=1kb)	11	100140810	100146120	5311	2	16669	ENSMUST00000007317.7	0	ENSMUSG00000020911	Krt19	keratin 19
1287	chr11	100262620	100262825	206	*	h3k4me1_WTnew4_peak_1385	20	.	4281	5.42815	2.06599	15	Promoter (1-2kb)	11	100256217	100261029	4813	2	16667	ENSMUST00000080893.6	-1591	ENSMUSG00000035557	Krt17	keratin 17
1288	chr11	100263270	100263602	333	*	h3k4me1_WTnew4_peak_1386	22	.	4.40644	5.80265	2.28874	326	Promoter (2-3kb)	11	100256217	100261029	4813	2	16667	ENSMUST00000080893.6	-2241	ENSMUSG00000035557	Krt17	keratin 17
1289	chr11	100265453	100265915	463	*	h3k4me1_WTnew4_peak_1387	25	.	4.64344	6.17411	2.55715	47	Promoter (<=1kb)	11	100262882	100265978	3097	2	68239	ENSMUST00000107406.1	63	ENSMUSG00000053654	Krt42	keratin 42
1290	chr11	100285453	100285820	368	*	h3k4me1_WTnew4_peak_1388	39	.	5.58994	8.42507	3.93468	158	Intron (ENSMUST00000132973.1/ENSMUST00000132973.1, intron 1 of 3)	11	100262887	100269871	6985	2	68239	ENSMUST00000017270.7	-15582	ENSMUSG00000053654	Krt42	keratin 42
1291	chr11	100315555	100315769	215	*	h3k4me1_WTnew4_peak_1389	26	.	4.38365	6.49438	2.69341	120	Distal Intergenic	11	100319885	100322096	2212	1	20918	ENSMUST00000049385.13	-4116	ENSMUSG00000035530	Eif1	eukaryotic translation initiation factor 1
1292	chr11	100377650	100377962	313	*	h3k4me1_WTnew4_peak_1390	20	.	4.16483	5.24561	2.03501	129	Intron (ENSMUST00000001592.14/16480, intron 8 of 13)	11	100371059	100374125	3067	2	16480	ENSMUST00000151476.1	-3525	ENSMUSG00000001552	Jup	junction plakoglobin
1293	chr11	100385490	100385733	244	*	h3k4me1_WTnew4_peak_1391	20	.	4.1588	5.41836	2.06599	56	Promoter (1-2kb)	11	100383395	100386741	3347	2	16480	ENSMUST00000128268.7	1008	ENSMUSG00000001552	Jup	junction plakoglobin
1294	chr11	100389218	100389417	200	*	h3k4me1_WTnew4_peak_1392	40	.	5.77697	8.72322	4.08555	64	Promoter (2-3kb)	11	100383404	100386770	3367	2	16480	ENSMUST00000123903.1	-2448	ENSMUSG00000001552	Jup	junction plakoglobin
1295	chr11	100392906	100393427	522	*	h3k4me1_WTnew4_peak_1393	21	.	4.22667	5.52338	2.14049	40	Intron (ENSMUST00000001592.14/16480, intron 1 of 13)	11	100370619	100397749	27131	2	16480	ENSMUST00000001592.14	4322	ENSMUSG00000001552	Jup	junction plakoglobin
1296	chr11	100422057	100422256	200	*	h3k4me1_WTnew4_peak_1394	28	.	4.89604	6.78903	2.88809	172	Promoter (<=1kb)	11	100423038	100424300	1263	1	14230	ENSMUST00000125616.1	-782	ENSMUSG00000001555	Fkbp10	FK506 binding protein 10
1297	chr11	100523923	100524633	711	*	h3k4me1_WTnew4_peak_1395	49	.	6.54317	9.96006	4.95717	154	Promoter (<=1kb)	11	100476358	100523598	47241	2	104112	ENSMUST00000165111.7	-325	ENSMUSG00000020917	Acly	ATP citrate lyase
1298	chr11	100525222	100525779	558	*	h3k4me1_WTnew4_peak_1396	39	.	5.77892	8.4447	3.94507	199	Promoter (1-2kb)	11	100476358	100523598	47241	2	104112	ENSMUST00000165111.7	-1624	ENSMUSG00000020917	Acly	ATP citrate lyase
1299	chr11	100526339	100526635	297	*	h3k4me1_WTnew4_peak_1397	20	.	4.16483	5.24561	2.03501	261	Promoter (1-2kb)	11	100500579	100527869	27291	2	104112	ENSMUST00000107385.1	1234	ENSMUSG00000020917	Acly	ATP citrate lyase
1300	chr11	100549710	100549909	200	*	h3k4me1_WTnew4_peak_1398	24	.	4.52184	5.98296	2.42643	148	Promoter (<=1kb)	11	100549547	100550328	782	1	74407	ENSMUST00000127389.1	163	ENSMUSG00000006784	Odad4	outer dynein arm complex subunit 4
1301	chr11	100626112	100626545	434	*	h3k4me1_WTnew4_peak_1400	26	.	4.81613	6448	2.66452	270	3' UTR	11	100623011	100626117	3107	1	71966	ENSMUST00000142993.1	3101	ENSMUSG00000017837	Nkiras2	NFKB inhibitor interacting Ras-like protein 2
1302	chr11	100735434	100735757	324	*	h3k4me1_WTnew4_peak_1401	22	.	4.18418	5.67546	2.24871	14	Promoter (2-3kb)	11	100719977	100738176	18200	2	19345	ENSMUST00000155500.1	2419	ENSMUSG00000019173	Rab5c	RAB5C, member RAS oncogene family
1303	chr11	100746253	100746452	200	*	h3k4me1_WTnew4_peak_1402	28	.	4.89604	6.78903	2.88809	102	Intron (ENSMUST00000107361.8/380728, intron 11 of 16)	11	100715011	100738215	23205	2	19345	ENSMUST00000019317.11	-8038	ENSMUSG00000019173	Rab5c	RAB5C, member RAS oncogene family
1304	chr11	100922369	100922618	250	*	h3k4me1_WTnew4_peak_1403	20	.	4281	5.42815	2.06599	184	Intron (ENSMUST00000103114.7/20848, intron 1 of 23)	11	100905656	100908224	2569	2	20848	ENSMUST00000130686.1	-14145	ENSMUSG00000004040	Stat3	signal transducer and activator of transcription 3
1305	chr11	100930721	100930969	249	*	h3k4me1_WTnew4_peak_1404	26	.	4.65829	6.41589	2.66452	184	Intron (ENSMUST00000103114.7/20848, intron 1 of 23)	11	100888236	100939380	51145	2	20848	ENSMUST00000092671.11	8411	ENSMUSG00000004040	Stat3	signal transducer and activator of transcription 3
1306	chr11	100963557	100963945	389	*	h3k4me1_WTnew4_peak_1405	32	.	5.25356	7.35606	3.27197	191	Intron (ENSMUST00000060792.5/19285, intron 1 of 1)	11	100964407	100970551	6145	2	19285	ENSMUST00000132934.1	6606	ENSMUSG00000004044	Cavin1	caveolae associated 1
1307	chr11	100968527	100968742	216	*	h3k4me1_WTnew4_peak_1406	25	.	4.68544	6.24044	2.59356	31	Promoter (1-2kb)	11	100964407	100970551	6145	2	19285	ENSMUST00000132934.1	1809	ENSMUSG00000004044	Cavin1	caveolae associated 1
1308	chr11	101088278	101088589	312	*	h3k4me1_WTnew4_peak_1407	39	.	5.88638	8.61832	3.99776	106	Promoter (<=1kb)	11	101087304	101088965	1662	1	21428	ENSMUST00000149597.1	974	ENSMUSG00000017801	Mlx	MAX-like protein X
1309	chr11	101163919	101164118	200	*	h3k4me1_WTnew4_peak_1408	15	.	3.74588	4.45831	1.51038	48	Promoter (1-2kb)	11	101164167	101165324	1158	2	217198	ENSMUST00000156320.1	1206	ENSMUSG00000035172	Plekhh3	pleckstrin homology domain containing, family H (with MyTH4 domain) member 3
1310	chr11	101174446	101174697	252	*	h3k4me1_WTnew4_peak_1409	39	.	5.77892	8.4447	3.94507	160	Promoter (<=1kb)	11	101172997	101175443	2447	2	12777	ENSMUST00000062759.3	746	ENSMUSG00000044052	Ccr10	chemokine (C-C motif) receptor 10
1311	chr11	101231351	101231612	262	*	h3k4me1_WTnew4_peak_1410	33	.	5.35125	7.51277	3.30072	157	Distal Intergenic	11	101191115	101226463	35349	2	14055	ENSMUST00000107284.7	-4888	ENSMUSG00000006920	Ezh1	enhancer of zeste 1 polycomb repressive complex 2 subunit
1312	chr11	101246550	101246749	200	*	h3k4me1_WTnew4_peak_1411	21	.	4.40049	5.52624	2.14049	58	Promoter (<=1kb)	11	101246567	101247636	1070	1	54409	ENSMUST00000151830.1	0	ENSMUSG00000001240	Ramp2	receptor (calcitonin) activity modifying protein 2
1313	chr11	101260983	101261216	234	*	h3k4me1_WTnew4_peak_1412	20	.	4281	5.42815	2.06599	89	Promoter (<=1kb)	11	101260655	101277274	16620	1	69847	ENSMUST00000147741.8	328	ENSMUSG00000035112	Wnk4	WNK lysine deficient protein kinase 4
1314	chr11	101334401	101334600	200	*	h3k4me1_WTnew4_peak_1413	24	.	4.67194	6.05784	2.48328	76	Intron (ENSMUST00000103105.9/11754, intron 1 of 3)	11	101331069	101341938	10870	1	11754	ENSMUST00000017316.6	3332	ENSMUSG00000019326	Aoc3	amine oxidase, copper containing 3
1315	chr11	101459062	101459304	243	*	h3k4me1_WTnew4_peak_1414	39	.	6.02327	8.62282	3.99776	86	3' UTR	11	101464999	101471853	6855	1	11858	ENSMUST00000153185.7	-5695	ENSMUSG00000001313	Rnd2	Rho family GTPase 2
1316	chr11	101463696	101463895	200	*	h3k4me1_WTnew4_peak_1415	26	.	4.72821	6.30816	2.64488	170	Promoter (1-2kb)	11	101464999	101471853	6855	1	11858	ENSMUST00000153185.7	-1104	ENSMUSG00000001313	Rnd2	Rho family GTPase 2
1317	chr11	101669269	101669560	292	*	h3k4me1_WTnew4_peak_1416	17	.	3.65305	4.84176	1.7584	165	Distal Intergenic	11	101665541	101667832	2292	1	80981	ENSMUST00000039388.2	3728	ENSMUSG00000034936	Arl4d	ADP-ribosylation factor-like 4D
1318	chr11	101670677	101671068	392	*	h3k4me1_WTnew4_peak_1417	39	.	5.88638	8.61832	3.99776	320	Distal Intergenic	11	101665541	101667832	2292	1	80981	ENSMUST00000039388.2	5136	ENSMUSG00000034936	Arl4d	ADP-ribosylation factor-like 4D
1319	chr11	101680556	101681086	531	*	h3k4me1_WTnew4_peak_1418	45	.	5.95931	9.32788	4.52468	116	Distal Intergenic	11	101665541	101667832	2292	1	80981	ENSMUST00000039388.2	15015	ENSMUSG00000034936	Arl4d	ADP-ribosylation factor-like 4D
1320	chr11	101768616	101768873	258	*	h3k4me1_WTnew4_peak_1419	33	.	5.35125	7.51277	3.30072	89	Distal Intergenic	11	101770354	101772181	1828	2	18612	ENSMUST00000132040.1	3308	ENSMUSG00000017724	Etv4	ets variant 4
1321	chr11	101769683	101769995	313	*	h3k4me1_WTnew4_peak_1420	21	.	4.36212	5.5567	2.16409	18	Promoter (2-3kb)	11	101770354	101772181	1828	2	18612	ENSMUST00000132040.1	2186	ENSMUSG00000017724	Etv4	ets variant 4
1322	chr11	101773549	101773748	200	*	h3k4me1_WTnew4_peak_1421	20	.	4.20285	5.30516	2.06543	151	Promoter (1-2kb)	11	101770354	101772181	1828	2	18612	ENSMUST00000132040.1	-1368	ENSMUSG00000017724	Etv4	ets variant 4
1323	chr11	101775495	101776142	648	*	h3k4me1_WTnew4_peak_1422	36	.	5.47886	7.96426	3.61505	582	Intron (ENSMUST00000164750.7/18612, intron 5 of 12)	11	101770354	101772181	1828	2	18612	ENSMUST00000132040.1	-3314	ENSMUSG00000017724	Etv4	ets variant 4
1324	chr11	101777284	101777962	679	*	h3k4me1_WTnew4_peak_1423	35	.	5.38565	7.81604	3.51049	359	Intron (ENSMUST00000164750.7/18612, intron 4 of 12)	11	101770354	101772181	1828	2	18612	ENSMUST00000132040.1	-5103	ENSMUSG00000017724	Etv4	ets variant 4
1325	chr11	101778686	101779056	371	*	h3k4me1_WTnew4_peak_1424	35	.	5.38565	7.81604	3.51049	272	Intron (ENSMUST00000164750.7/18612, intron 4 of 12)	11	101774168	101784388	10221	2	18612	ENSMUST00000131117.7	5332	ENSMUSG00000017724	Etv4	ets variant 4
1326	chr11	101785944	101786211	268	*	h3k4me1_WTnew4_peak_1425	13	.	3.28774	4.07387	1.33004	133	Promoter (<=1kb)	11	101769747	101785371	15625	2	18612	ENSMUST00000107176.7	-573	ENSMUSG00000017724	Etv4	ets variant 4
1327	chr11	101894267	101894727	461	*	h3k4me1_WTnew4_peak_1426	17	.	3.76576	4.81239	1.75451	113	Promoter (<=1kb)	11	101877510	101894374	16865	2	17285	ENSMUST00000057054.7	0	ENSMUSG00000001493	Meox1	mesenchyme homeobox 1
1328	chr11	101927380	101927716	337	*	h3k4me1_WTnew4_peak_1427	15	.	3.67749	4.35211	1.51038	181	Distal Intergenic	11	101952421	101960573	8153	1	73887	ENSMUST00000123249.1	-24705	ENSMUSG00000071818	4930417O22Rik	RIKEN cDNA 4930417O22 gene
1329	chr11	102096131	102096507	377	*	h3k4me1_WTnew4_peak_1428	20	.	4281	5.42815	2.06599	326	Distal Intergenic	11	102099930	102101310	1381	2	19064	ENSMUST00000170554.8	4803	ENSMUSG00000017316	Ppy	pancreatic polypeptide
1330	chr11	102219693	102219935	243	*	h3k4me1_WTnew4_peak_1429	15	.	3.64423	4.30071	1.50661	192	Promoter (<=1kb)	11	102207031	102218929	11899	2	15184	ENSMUST00000150683.1	-764	ENSMUSG00000008855	Hdac5	histone deacetylase 5
1331	chr11	102224246	102224506	261	*	h3k4me1_WTnew4_peak_1430	41	.	5.87525	8.88026	4.19065	178	Intron (ENSMUST00000107151.8/15184, intron 2 of 24)	11	102207031	102218929	11899	2	15184	ENSMUST00000150683.1	-5317	ENSMUSG00000008855	Hdac5	histone deacetylase 5
1332	chr11	102225143	102225441	299	*	h3k4me1_WTnew4_peak_1431	22	.	4.36927	5.74476	2.28033	130	Intron (ENSMUST00000107151.8/15184, intron 1 of 24)	11	102195744	102230124	34381	2	15184	ENSMUST00000008999.11	4683	ENSMUSG00000008855	Hdac5	histone deacetylase 5
1333	chr11	102226197	102226550	354	*	h3k4me1_WTnew4_peak_1432	34	.	5.34022	7.74394	3.47931	37	Intron (ENSMUST00000107151.8/15184, intron 1 of 24)	11	102195744	102230124	34381	2	15184	ENSMUST00000008999.11	3574	ENSMUSG00000008855	Hdac5	histone deacetylase 5
1334	chr11	102328182	102328529	348	*	h3k4me1_WTnew4_peak_1435	39	.	5.68192	8.5716	3.99776	221	Distal Intergenic	11	102306486	102319742	13257	2	21429	ENSMUST00000173870.7	-8440	ENSMUSG00000020923	Ubtf	upstream binding transcription factor, RNA polymerase I
1335	chr11	102373012	102373442	431	*	h3k4me1_WTnew4_peak_1436	20	.	4.20285	5.30516	2.06543	183	Distal Intergenic	11	102375549	102377020	1472	2	105463053	ENSMUST00000126237.1	3578	ENSMUSG00000087330	Bloodlinc	Bloodlinc, erythroid developmental long intergenic non-protein coding transcript
1336	chr11	102374949	102375256	308	*	h3k4me1_WTnew4_peak_1437	86	.	7.30609	14.3051	8.63546	170	Promoter (1-2kb)	11	102375549	102377020	1472	2	105463053	ENSMUST00000126237.1	1764	ENSMUSG00000087330	Bloodlinc	Bloodlinc, erythroid developmental long intergenic non-protein coding transcript
1337	chr11	102399060	102399259	200	*	h3k4me1_WTnew4_peak_1438	35	.	5.38565	7.81604	3.51049	87	Promoter (<=1kb)	11	102399167	102402229	3063	1	51799	ENSMUST00000150982.7	0	ENSMUSG00000006575	Rundc3a	RUN domain containing 3A
1338	chr11	102538709	102538917	209	*	h3k4me1_WTnew4_peak_1439	34	.	5.45265	7.67643	3.42364	31	Intron (ENSMUST00000143842.1/237943, intron 1 of 7)	11	102536887	102556176	19290	2	237943	ENSMUST00000127018.1	17259	ENSMUSG00000034621	Gpatch8	G patch domain containing 8
1339	chr11	102581758	102581970	213	*	h3k4me1_WTnew4_peak_1440	22	.	4.36927	5.74476	2.28033	72	Promoter (2-3kb)	11	102576398	102579461	3064	2	100040792	ENSMUST00000107081.7	-2297	ENSMUSG00000078640	Gm11627	predicted gene 11627
1340	chr11	102817349	102817548	200	*	h3k4me1_WTnew4_peak_1441	24	.	4.67194	6.05784	2.48328	103	Promoter (1-2kb)	11	102799579	102819179	19601	2	14615	ENSMUST00000068933.11	1631	ENSMUSG00000034520	Gjc1	gap junction protein, gamma 1
1341	chr11	102821204	102821411	208	*	h3k4me1_WTnew4_peak_1442	41	.	6.05528	8.89328	4.19442	102	Promoter (1-2kb)	11	102799579	102819700	20122	2	14615	ENSMUST00000092567.10	-1504	ENSMUSG00000034520	Gjc1	gap junction protein, gamma 1
1342	chr11	102945446	102945850	405	*	h3k4me1_WTnew4_peak_1443	26	.	4.81613	6448	2.66452	92	Promoter (<=1kb)	11	102939264	102946688	7425	2	23829	ENSMUST00000057849.5	838	ENSMUSG00000045532	C1ql1	complement component 1, q subcomponent-like 1
1343	chr11	103008602	103008801	200	*	h3k4me1_WTnew4_peak_1444	33	.	5.35125	7.51277	3.30072	109	Intron (ENSMUST00000021313.8/68087, intron 1 of 4)	11	102994047	103017168	23122	2	68087	ENSMUST00000021313.8	8367	ENSMUSG00000020935	Dcakd	dephospho-CoA kinase domain containing
1344	chr11	103030858	103031241	384	*	h3k4me1_WTnew4_peak_1445	43	.	6.02911	9.12681	4.37778	186	Promoter (2-3kb)	11	103028585	103057484	28900	1	18107	ENSMUST00000148795.1	2273	ENSMUSG00000020936	Nmt1	N-myristoyltransferase 1
1345	chr11	103033115	103033428	314	*	h3k4me1_WTnew4_peak_1446	13	.	3.48655	4.05918	1.33004	63	Intron (ENSMUST00000135332.1/18107, intron 2 of 2)	11	103028585	103057484	28900	1	18107	ENSMUST00000148795.1	4530	ENSMUSG00000020936	Nmt1	N-myristoyltransferase 1
1346	chr11	103098949	103099276	328	*	h3k4me1_WTnew4_peak_1448	29	.	4.93805	6.85522	2.93836	152	Promoter (2-3kb)	11	103081730	103101591	19862	2	72469	ENSMUST00000142970.1	2315	ENSMUSG00000020937	Plcd3	phospholipase C, delta 3
1347	chr11	103142609	103142829	221	*	h3k4me1_WTnew4_peak_1449	17	.	3.76576	4.81239	1.75451	197	Distal Intergenic	11	103133865	103138279	4415	1	71059	ENSMUST00000130341.1	8744	ENSMUSG00000043372	Hexim2	hexamethylene bis-acetamide inducible 2
1348	chr11	103176216	103176421	206	*	h3k4me1_WTnew4_peak_1450	24	.	4.56166	6.04542	2.48143	132	Intron (ENSMUST00000042286.11/57778, intron 1 of 25)	11	103180747	103190368	9622	1	57778	ENSMUST00000126425.7	-4326	ENSMUSG00000055805	Fmnl1	formin-like 1
1349	chr11	103192234	103192525	292	*	h3k4me1_WTnew4_peak_1451	26	.	4.81613	6448	2.66452	145	Promoter (<=1kb)	11	103192312	103198895	6584	1	57778	ENSMUST00000021322.6	0	ENSMUSG00000055805	Fmnl1	formin-like 1
1350	chr11	103357064	103357434	371	*	h3k4me1_WTnew4_peak_1452	20	.	3.90062	5.23169	2.02929	309	Promoter (<=1kb)	11	103340135	103356375	16241	2	544817	ENSMUST00000107023.2	-689	ENSMUSG00000034255	Arhgap27	Rho GTPase activating protein 27
1351	chr11	103363862	103364148	287	*	h3k4me1_WTnew4_peak_1453	20	.	4.06099	5.26728	2.04275	121	Promoter (<=1kb)	11	103331498	103363692	32195	2	544817	ENSMUST00000116102.8	-170	ENSMUSG00000034255	Arhgap27	Rho GTPase activating protein 27
1352	chr11	103391540	103391897	358	*	h3k4me1_WTnew4_peak_1454	32	.	5.25356	7.35606	3.27197	302	Promoter (2-3kb)	11	103366617	103394768	28152	2	353047	ENSMUST00000184350.1	2871	ENSMUSG00000034247	Plekhm1	pleckstrin homology domain containing, family M (with RUN domain) member 1
1353	chr11	103771044	103771273	230	*	h3k4me1_WTnew4_peak_1455	33	.	5.42094	7.43978	3.30072	93	Promoter (2-3kb)	11	103774150	103817957	43808	1	22415	ENSMUST00000000127.5	-2877	ENSMUSG00000000125	Wnt3	wingless-type MMTV integration site family, member 3
1354	chr11	104306048	104306478	431	*	h3k4me1_WTnew4_peak_1456	41	.	6.05528	8.89328	4.19442	282	Intron (ENSMUST00000106992.9/17762, intron 4 of 9)	11	104318033	104328241	10209	1	17762	ENSMUST00000144836.1	-11555	ENSMUSG00000018411	Mapt	microtubule-associated protein tau
1355	chr11	104312084	104312312	229	*	h3k4me1_WTnew4_peak_1458	37	.	5.57536	8.11816	3.73445	48	Intron (ENSMUST00000106992.9/17762, intron 6 of 9)	11	104318033	104328241	10209	1	17762	ENSMUST00000144836.1	-5721	ENSMUSG00000018411	Mapt	microtubule-associated protein tau
1356	chr11	105127797	105127996	200	*	h3k4me1_WTnew4_peak_1460	30	.	5.20314	7.07557	3.08372	57	Promoter (1-2kb)	11	105126479	105140394	13916	1	52686	ENSMUST00000136214.7	1318	ENSMUSG00000020691	Mettl2	methyltransferase like 2
1357	chr11	105196636	105196835	200	*	h3k4me1_WTnew4_peak_1461	22	.	4.49877	5.69745	2255	146	Intron (ENSMUST00000106939.8/24086, intron 3 of 21)	11	105207416	105240645	33230	1	24086	ENSMUST00000123050.1	-10581	ENSMUSG00000020694	Tlk2	tousled-like kinase 2 (Arabidopsis)
1358	chr11	106215036	106215260	225	*	h3k4me1_WTnew4_peak_1463	17	.	3.65305	4.84176	1.7584	66	Promoter (1-2kb)	11	106197408	106216344	18937	2	67163	ENSMUST00000002043.9	1084	ENSMUSG00000078622	Ccdc47	coiled-coil domain containing 47
1359	chr11	106314026	106314242	217	*	h3k4me1_WTnew4_peak_1464	27	.	4.9748	6.56763	2.75055	26	Promoter (<=1kb)	11	106311344	106314529	3186	2	15985	ENSMUST00000167143.1	287	ENSMUSG00000040592	Cd79b	CD79B antigen
1360	chr11	106314400	106314739	340	*	h3k4me1_WTnew4_peak_1465	26	.	4.86958	6.38788	2.66452	80	Promoter (<=1kb)	11	106311344	106314529	3186	2	15985	ENSMUST00000167143.1	0	ENSMUSG00000040592	Cd79b	CD79B antigen
1361	chr11	106392292	106392501	210	*	h3k4me1_WTnew4_peak_1466	20	.	4281	5.42815	2.06599	44	Distal Intergenic	11	106380688	106388075	7388	2	15896	ENSMUST00000141146.1	-4217	ENSMUSG00000001029	Icam2	intercellular adhesion molecule 2
1362	chr11	106568191	106568459	269	*	h3k4me1_WTnew4_peak_1467	21	.	4.32118	5.4917	2.11384	194	Promoter (1-2kb)	11	106502393	106567110	64718	2	21763	ENSMUST00000207249.1	-1081	ENSMUSG00000040548	Tex2	testis expressed gene 2
1363	chr11	106664430	106664720	291	*	h3k4me1_WTnew4_peak_1468	66	.	7.42274	12.0342	6.63346	136	Intron (ENSMUST00000103069.9/18613, intron 13 of 13)	11	106688783	106691347	2565	2	18613	ENSMUST00000135481.1	26627	ENSMUSG00000020717	Pecam1	platelet/endothelial cell adhesion molecule 1
1364	chr11	106707201	106707428	228	*	h3k4me1_WTnew4_peak_1470	34	.	5.45265	7.67643	3.42364	66	Intron (ENSMUST00000103069.9/18613, intron 2 of 13)	11	106691083	106714946	23864	2	18613	ENSMUST00000124958.2	7518	ENSMUSG00000020717	Pecam1	platelet/endothelial cell adhesion molecule 1
1365	chr11	106709738	106709990	253	*	h3k4me1_WTnew4_peak_1471	26	.	4.81613	6448	2.66452	70	Intron (ENSMUST00000103069.9/18613, intron 2 of 13)	11	106691083	106714946	23864	2	18613	ENSMUST00000124958.2	4956	ENSMUSG00000020717	Pecam1	platelet/endothelial cell adhesion molecule 1
1366	chr11	107011139	107011338	200	*	h3k4me1_WTnew4_peak_1472	31	.	5.25593	7.16302	3.13845	74	Distal Intergenic	11	106988629	106999541	10913	2	16647	ENSMUST00000018506.12	-11598	ENSMUSG00000018362	Kpna2	karyopherin (importin) alpha 2
1367	chr11	107026815	107027014	200	*	h3k4me1_WTnew4_peak_1473	22	.	4.40384	5.62321	2.21506	124	Promoter (1-2kb)	11	107025681	107030438	4758	1	69066	ENSMUST00000140447.3	1134	ENSMUSG00000078607	1810010H24Rik	RIKEN cDNA 1810010H24 gene
1368	chr11	107048806	107049005	200	*	h3k4me1_WTnew4_peak_1474	33	.	5.35125	7.51277	3.30072	151	Promoter (1-2kb)	11	107035397	107047343	11947	2	207165	ENSMUST00000208369.1	-1463	ENSMUSG00000040481	Bptf	bromodomain PHD finger transcription factor
1369	chr11	107117914	107118372	459	*	h3k4me1_WTnew4_peak_1475	26	.	4.77176	6.37733	2.66452	403	Intron (ENSMUST00000057892.14/207165, intron 1 of 27)	11	107033081	107131922	98842	2	207165	ENSMUST00000057892.14	13550	ENSMUSG00000040481	Bptf	bromodomain PHD finger transcription factor
1370	chr11	107209839	107210115	277	*	h3k4me1_WTnew4_peak_1476	26	.	4.81613	6448	2.66452	150	3' UTR	11	107166663	107189381	22719	2	68979	ENSMUST00000106757.7	-20458	ENSMUSG00000018433	Nol11	nucleolar protein 11
1371	chr11	107239933	107240226	294	*	h3k4me1_WTnew4_peak_1477	22	.	4.40384	5.62321	2.21506	111	Intron (ENSMUST00000040380.12/71795, intron 5 of 7)	11	107166663	107189381	22719	2	68979	ENSMUST00000106757.7	-50552	ENSMUSG00000018433	Nol11	nucleolar protein 11
1372	chr11	107264137	107264360	224	*	h3k4me1_WTnew4_peak_1478	35	.	5.38565	7.81604	3.51049	109	Intron (ENSMUST00000040380.12/71795, intron 4 of 7)	11	107320629	107337526	16898	2	71795	ENSMUST00000146680.1	73166	ENSMUSG00000040430	Pitpnc1	phosphatidylinositol transfer protein, cytoplasmic 1
1373	chr11	107276481	107276731	251	*	h3k4me1_WTnew4_peak_1479	26	.	4.72821	6.30816	2.64488	186	Intron (ENSMUST00000040380.12/71795, intron 4 of 7)	11	107320629	107337526	16898	2	71795	ENSMUST00000146680.1	60795	ENSMUSG00000040430	Pitpnc1	phosphatidylinositol transfer protein, cytoplasmic 1
1374	chr11	107315742	107315941	200	*	h3k4me1_WTnew4_peak_1480	33	.	5.35125	7.51277	3.30072	68	Intron (ENSMUST00000040380.12/71795, intron 3 of 7)	11	107320629	107337526	16898	2	71795	ENSMUST00000146680.1	21585	ENSMUSG00000040430	Pitpnc1	phosphatidylinositol transfer protein, cytoplasmic 1
1375	chr11	107338921	107339218	298	*	h3k4me1_WTnew4_peak_1481	28	.	4.89604	6.78903	2.88809	112	Promoter (1-2kb)	11	107207892	107337637	129746	2	71795	ENSMUST00000040380.12	-1284	ENSMUSG00000040430	Pitpnc1	phosphatidylinositol transfer protein, cytoplasmic 1
1376	chr11	107340019	107340515	497	*	h3k4me1_WTnew4_peak_1482	47	.	6.36235	9.6649	4.76814	397	Promoter (2-3kb)	11	107207892	107337637	129746	2	71795	ENSMUST00000040380.12	-2382	ENSMUSG00000040430	Pitpnc1	phosphatidylinositol transfer protein, cytoplasmic 1
1377	chr11	107341843	107342084	242	*	h3k4me1_WTnew4_peak_1483	47	.	6.4215	9.76117	4.78754	57	Intron (ENSMUST00000154414.1/ENSMUST00000154414.1, intron 1 of 1)	11	107207892	107337637	129746	2	71795	ENSMUST00000040380.12	-4206	ENSMUSG00000040430	Pitpnc1	phosphatidylinositol transfer protein, cytoplasmic 1
1378	chr11	107342400	107342696	297	*	h3k4me1_WTnew4_peak_1484	20	.	4.20285	5.30516	2.06543	186	Intron (ENSMUST00000154414.1/ENSMUST00000154414.1, intron 1 of 1)	11	107207892	107337637	129746	2	71795	ENSMUST00000040380.12	-4763	ENSMUSG00000040430	Pitpnc1	phosphatidylinositol transfer protein, cytoplasmic 1
1379	chr11	107343017	107343476	460	*	h3k4me1_WTnew4_peak_1485	31	.	4.96343	7.14826	3.13393	320	Intron (ENSMUST00000154414.1/ENSMUST00000154414.1, intron 1 of 1)	11	107226257	107348130	121874	2	71795	ENSMUST00000134763.1	4654	ENSMUSG00000040430	Pitpnc1	phosphatidylinositol transfer protein, cytoplasmic 1
1380	chr11	107360774	107361024	251	*	h3k4me1_WTnew4_peak_1486	15	.	3.60977	4.3916	1.51038	13	Intron (ENSMUST00000103064.9/71795, intron 1 of 9)	11	107226257	107348130	121874	2	71795	ENSMUST00000134763.1	-12644	ENSMUSG00000040430	Pitpnc1	phosphatidylinositol transfer protein, cytoplasmic 1
1381	chr11	107365139	107365359	221	*	h3k4me1_WTnew4_peak_1487	39	.	5.83215	8.53059	3.99776	53	Intron (ENSMUST00000103064.9/71795, intron 1 of 9)	11	107226257	107348130	121874	2	71795	ENSMUST00000134763.1	-17009	ENSMUSG00000040430	Pitpnc1	phosphatidylinositol transfer protein, cytoplasmic 1
1382	chr11	107372998	107373288	291	*	h3k4me1_WTnew4_peak_1488	35	.	5.38565	7.81604	3.51049	142	Intron (ENSMUST00000103064.9/71795, intron 1 of 9)	11	107226257	107348130	121874	2	71795	ENSMUST00000134763.1	-24868	ENSMUSG00000040430	Pitpnc1	phosphatidylinositol transfer protein, cytoplasmic 1
1383	chr11	107376260	107376459	200	*	h3k4me1_WTnew4_peak_1489	13	.	3.51698	4.10555	1.35715	40	Intron (ENSMUST00000103064.9/71795, intron 1 of 9)	11	107226257	107348130	121874	2	71795	ENSMUST00000134763.1	-28130	ENSMUSG00000040430	Pitpnc1	phosphatidylinositol transfer protein, cytoplasmic 1
1384	chr11	107390242	107390492	251	*	h3k4me1_WTnew4_peak_1490	33	.	5.35125	7.51277	3.30072	64	Intron (ENSMUST00000103064.9/71795, intron 1 of 9)	11	107226257	107348130	121874	2	71795	ENSMUST00000134763.1	-42112	ENSMUSG00000040430	Pitpnc1	phosphatidylinositol transfer protein, cytoplasmic 1
1385	chr11	107410391	107410691	301	*	h3k4me1_WTnew4_peak_1491	17	.	3.76576	4.81239	1.75451	243	Exon (ENSMUST00000139941.1/ENSMUST00000139941.1, exon 1 of 2)	11	107207892	107470699	262808	2	71795	ENSMUST00000103064.9	60008	ENSMUSG00000040430	Pitpnc1	phosphatidylinositol transfer protein, cytoplasmic 1
1386	chr11	107421306	107421528	223	*	h3k4me1_WTnew4_peak_1492	29	.	4.15955	6.93203	2.97746	185	Intron (ENSMUST00000103064.9/71795, intron 1 of 9)	11	107207892	107470699	262808	2	71795	ENSMUST00000103064.9	49171	ENSMUSG00000040430	Pitpnc1	phosphatidylinositol transfer protein, cytoplasmic 1
1387	chr11	107430300	107430542	243	*	h3k4me1_WTnew4_peak_1493	17	.	3.91684	4.86101	1.7584	24	Intron (ENSMUST00000136927.1/ENSMUST00000136927.1, intron 1 of 1)	11	107207892	107470699	262808	2	71795	ENSMUST00000103064.9	40157	ENSMUSG00000040430	Pitpnc1	phosphatidylinositol transfer protein, cytoplasmic 1
1388	chr11	107979596	107979795	200	*	h3k4me1_WTnew4_peak_1494	33	.	5.53683	7.63761	3.39356	142	Promoter (<=1kb)	11	107938177	107979639	41463	2	18750	ENSMUST00000100302.3	0	ENSMUSG00000050965	Prkca	protein kinase C, alpha
1389	chr11	107981100	107981299	200	*	h3k4me1_WTnew4_peak_1495	31	.	5.25593	7.16302	3.13845	45	Promoter (1-2kb)	11	107938177	107979639	41463	2	18750	ENSMUST00000100302.3	-1461	ENSMUSG00000050965	Prkca	protein kinase C, alpha
1390	chr11	109368139	109368338	200	*	h3k4me1_WTnew4_peak_1496	26	.	4.81613	6448	2.66452	31	Intron (ENSMUST00000106702.3/14674, intron 2 of 2)	11	109354778	109363654	8877	2	100036768	ENSMUST00000070956.3	-4485	ENSMUSG00000056687	Gm11696	predicted gene 11696
1391	chr11	109672125	109672400	276	*	h3k4me1_WTnew4_peak_1497	35	.	5.65778	7.84752	3.52741	137	Intron (ENSMUST00000155559.7/208659, intron 11 of 11)	11	109673474	109676422	2949	2	208659	ENSMUST00000146408.7	4022	ENSMUSG00000020614	Fam20a	FAM20A, golgi associated secretory pathway pseudokinase
1392	chr11	109722524	109722818	295	*	h3k4me1_WTnew4_peak_1498	33	.	5.42094	7.43978	3.30072	196	Promoter (<=1kb)	11	109669749	109722279	52531	2	208659	ENSMUST00000155559.7	-245	ENSMUSG00000020614	Fam20a	FAM20A, golgi associated secretory pathway pseudokinase
1393	chr11	110380498	110380697	200	*	h3k4me1_WTnew4_peak_1499	26	.	4.81613	6448	2.66452	161	Distal Intergenic	11	110399122	110513641	114520	1	26399	ENSMUST00000020949.11	-18425	ENSMUSG00000020623	Map2k6	mitogen-activated protein kinase kinase 6
1394	chr11	112812000	112812419	420	*	h3k4me1_WTnew4_peak_1500	33	.	5.35125	7.51277	3.30072	324	Distal Intergenic	11	112792731	112799008	6278	2	100038732	ENSMUST00000127337.1	-12992	ENSMUSG00000075437	Gm11681	predicted gene 11681
1395	chr11	112812754	112813197	444	*	h3k4me1_WTnew4_peak_1501	26	.	4.81613	6448	2.66452	70	Distal Intergenic	11	112792731	112799008	6278	2	100038732	ENSMUST00000127337.1	-13746	ENSMUSG00000075437	Gm11681	predicted gene 11681
1396	chr11	112872375	112872656	282	*	h3k4me1_WTnew4_peak_1502	19	.	4.12985	5.07141	1.90301	185	Distal Intergenic	11	112792731	112799008	6278	2	100038732	ENSMUST00000127337.1	-73367	ENSMUSG00000075437	Gm11681	predicted gene 11681
1397	chr11	113125515	113125867	353	*	h3k4me1_WTnew4_peak_1503	33	.	5.35125	7.51277	3.30072	179	Intron (ENSMUST00000136438.7/72386, intron 1 of 2)	11	113043895	113173077	129183	2	72386	ENSMUST00000136438.7	47210	ENSMUSG00000087259	2610035D17Rik	RIKEN cDNA 2610035D17 gene
1398	chr11	113132181	113132380	200	*	h3k4me1_WTnew4_peak_1504	20	.	4281	5.42815	2.06599	30	Intron (ENSMUST00000136438.7/72386, intron 1 of 2)	11	113043895	113173077	129183	2	72386	ENSMUST00000136438.7	40697	ENSMUSG00000087259	2610035D17Rik	RIKEN cDNA 2610035D17 gene
1399	chr11	113395080	113395388	309	*	h3k4me1_WTnew4_peak_1505	66	.	7.76334	12.0551	6.63346	124	Intron (ENSMUST00000071539.9/69806, intron 5 of 9)	11	113244853	113565756	320904	2	69806	ENSMUST00000071539.9	170368	ENSMUSG00000041654	Slc39a11	solute carrier family 39 (metal ion transporter), member 11
1400	chr11	113734795	113734994	200	*	h3k4me1_WTnew4_peak_1506	16	.	3.81937	4.71136	1.6818	10	Intron (ENSMUST00000106616.1/56699, intron 1 of 1)	11	113728983	113739322	10340	2	56699	ENSMUST00000131488.1	4328	ENSMUSG00000041598	Cdc42ep4	CDC42 effector protein (Rho GTPase binding) 4
1401	chr11	114544672	114544875	204	*	h3k4me1_WTnew4_peak_1510	31	.	4.96343	7.14826	3.13393	145	Distal Intergenic	11	114413401	114448860	35460	2	319819	ENSMUST00000148405.1	-95812	ENSMUSG00000062391	4932435O22Rik	RIKEN cDNA 4932435O22 gene
1402	chr11	114578344	114578657	314	*	h3k4me1_WTnew4_peak_1511	15	.	3.74588	4.45831	1.51038	286	Distal Intergenic	11	114668524	114672331	3808	1	67671	ENSMUST00000106602.9	-89867	ENSMUSG00000057322	Rpl38	ribosomal protein L38
1403	chr11	114676333	114676532	200	*	h3k4me1_WTnew4_peak_1512	19	.	4.12985	5.07141	1.90301	36	Promoter (<=1kb)	11	114675516	114690603	15088	1	117160	ENSMUST00000141111.1	817	ENSMUSG00000034714	Ttyh2	tweety family member 2
1404	chr11	114803180	114803549	370	*	h3k4me1_WTnew4_peak_1513	20	.	4281	5.42815	2.06599	104	Intron (ENSMUST00000045319.8/217302, intron 1 of 2)	11	114798924	114806745	7822	1	217302	ENSMUST00000106584.1	4256	ENSMUSG00000034677	Gpr142	G protein-coupled receptor 142
1405	chr11	114874245	114874584	340	*	h3k4me1_WTnew4_peak_1514	26	.	4.38365	6.49438	2.69341	77	Distal Intergenic	11	114864492	114870607	6116	1	70355	ENSMUST00000152314.1	9753	ENSMUSG00000051043	Gprc5c	G protein-coupled receptor, family C, group 5, member C
1406	chr11	114875301	114875500	200	*	h3k4me1_WTnew4_peak_1515	18	.	4.08795	5.00288	1.86474	33	Distal Intergenic	11	114864492	114870607	6116	1	70355	ENSMUST00000152314.1	10809	ENSMUSG00000051043	Gprc5c	G protein-coupled receptor, family C, group 5, member C
1407	chr11	114876133	114876332	200	*	h3k4me1_WTnew4_peak_1516	15	.	3.74588	4.45831	1.51038	4	Distal Intergenic	11	114864492	114870607	6116	1	70355	ENSMUST00000152314.1	11641	ENSMUSG00000051043	Gprc5c	G protein-coupled receptor, family C, group 5, member C
1408	chr11	115162090	115162415	326	*	h3k4me1_WTnew4_peak_1517	26	.	4.81613	6448	2.66452	55	Promoter (<=1kb)	11	115163341	115181181	17841	1	26941	ENSMUST00000021077.3	-926	ENSMUSG00000020733	Slc9a3r1	solute carrier family 9 (sodium/hydrogen exchanger), member 3 regulator 1
1409	chr11	115167936	115168197	262	*	h3k4me1_WTnew4_peak_1518	18	.	3.98463	4.96555	1.83643	80	Intron (ENSMUST00000021077.3/26941, intron 1 of 5)	11	115163341	115181181	17841	1	26941	ENSMUST00000021077.3	4595	ENSMUSG00000020733	Slc9a3r1	solute carrier family 9 (sodium/hydrogen exchanger), member 3 regulator 1
1410	chr11	115177431	115177631	201	*	h3k4me1_WTnew4_peak_1519	33	.	5.35125	7.51277	3.30072	142	Intron (ENSMUST00000021077.3/26941, intron 3 of 5)	11	115184604	115187081	2478	2	66176	ENSMUST00000137843.1	9450	ENSMUSG00000015542	Nat9	N-acetyltransferase 9 (GCN5-related, putative)
1411	chr11	115208957	115209183	227	*	h3k4me1_WTnew4_peak_1520	49	.	6.69567	9.9673	4.95717	142	Intron (ENSMUST00000061450.6/320534, intron 8 of 9)	11	115184795	115187859	3065	2	66176	ENSMUST00000127419.7	-21098	ENSMUSG00000015542	Nat9	N-acetyltransferase 9 (GCN5-related, putative)
1412	chr11	115210094	115210358	265	*	h3k4me1_WTnew4_peak_1521	31	.	5.30981	7.25279	3.19811	118	Intron (ENSMUST00000061450.6/320534, intron 8 of 9)	11	115184795	115187859	3065	2	66176	ENSMUST00000127419.7	-22235	ENSMUSG00000015542	Nat9	N-acetyltransferase 9 (GCN5-related, putative)
1413	chr11	115214743	115215133	391	*	h3k4me1_WTnew4_peak_1522	31	.	5.30981	7.25279	3.19811	70	Intron (ENSMUST00000061450.6/320534, intron 8 of 9)	11	115184795	115187859	3065	2	66176	ENSMUST00000127419.7	-26884	ENSMUSG00000015542	Nat9	N-acetyltransferase 9 (GCN5-related, putative)
1414	chr11	115218580	115218788	209	*	h3k4me1_WTnew4_peak_1523	27	.	4.90738	6.59409	2.76412	106	Intron (ENSMUST00000061450.6/320534, intron 8 of 9)	11	115184795	115187859	3065	2	66176	ENSMUST00000127419.7	-30721	ENSMUSG00000015542	Nat9	N-acetyltransferase 9 (GCN5-related, putative)
1415	chr11	115225698	115225963	266	*	h3k4me1_WTnew4_peak_1524	35	.	5.43186	7.88946	3.56491	146	Intron (ENSMUST00000061450.6/320534, intron 8 of 9)	11	115184795	115187859	3065	2	66176	ENSMUST00000127419.7	-37839	ENSMUSG00000015542	Nat9	N-acetyltransferase 9 (GCN5-related, putative)
1416	chr11	115275688	115275924	237	*	h3k4me1_WTnew4_peak_1525	28	.	5.02914	6.66168	2.81995	44	Promoter (<=1kb)	11	115271827	115276724	4898	2	14149	ENSMUST00000139437.1	800	ENSMUSG00000018861	Fdxr	ferredoxin reductase
1417	chr11	115286517	115286977	461	*	h3k4me1_WTnew4_peak_1526	31	.	5.30981	7.25279	3.19811	295	Intron (ENSMUST00000056153.7/328035, intron 2 of 5)	11	115268024	115277050	9027	2	14149	ENSMUST00000021078.2	-9467	ENSMUSG00000018861	Fdxr	ferredoxin reductase
1418	chr11	115326964	115327163	200	*	h3k4me1_WTnew4_peak_1527	22	.	4.44909	5.61045	2.20964	113	Exon (ENSMUST00000055490.8/237987, exon 6 of 8)	11	115322925	115332303	9379	1	237987	ENSMUST00000106544.1	4039	ENSMUSG00000050201	Otop2	otopetrin 2
1419	chr11	115383217	115383501	285	*	h3k4me1_WTnew4_peak_1528	26	.	4.81613	6448	2.66452	135	Promoter (1-2kb)	11	115381916	115396132	14217	1	237988	ENSMUST00000053288.5	1301	ENSMUSG00000050910	Cdr2l	cerebellar degeneration-related protein 2-like
1420	chr11	115421702	115422081	380	*	h3k4me1_WTnew4_peak_1529	26	.	4.81613	6448	2.66452	266	Promoter (1-2kb)	11	115420312	115422429	2118	1	70382	ENSMUST00000143856.1	1390	ENSMUSG00000016940	Kctd2	potassium channel tetramerisation domain containing 2
1421	chr11	115456429	115456711	283	*	h3k4me1_WTnew4_peak_1530	20	.	4.21629	5.21428	2.01472	180	Distal Intergenic	11	115462474	115474398	11925	1	217316	ENSMUST00000106532.3	-5763	ENSMUSG00000045775	Slc16a5	solute carrier family 16 (monocarboxylic acid transporters), member 5
1422	chr11	115463768	115463982	215	*	h3k4me1_WTnew4_peak_1531	21	.	4.32118	5.4917	2.11384	157	Promoter (<=1kb)	11	115463800	115474398	10599	1	217316	ENSMUST00000133636.7	0	ENSMUSG00000045775	Slc16a5	solute carrier family 16 (monocarboxylic acid transporters), member 5
1423	chr11	115504908	115505169	262	*	h3k4me1_WTnew4_peak_1532	26	.	4.77176	6.37733	2.66452	125	Intron (ENSMUST00000021083.6/15374, intron 1 of 4)	11	115503033	115514116	11084	2	15374	ENSMUST00000142238.1	8947	ENSMUSG00000020737	Jpt1	Jupiter microtubule associated homolog 1
1424	chr11	115506841	115507395	555	*	h3k4me1_WTnew4_peak_1533	35	.	5.38565	7.81604	3.51049	255	Intron (ENSMUST00000021083.6/15374, intron 1 of 4)	11	115503033	115514116	11084	2	15374	ENSMUST00000142238.1	6721	ENSMUSG00000020737	Jpt1	Jupiter microtubule associated homolog 1
1425	chr11	115512487	115512819	333	*	h3k4me1_WTnew4_peak_1534	35	.	5.43186	7.88946	3.56491	155	Promoter (1-2kb)	11	115503033	115514116	11084	2	15374	ENSMUST00000142238.1	1297	ENSMUSG00000020737	Jpt1	Jupiter microtubule associated homolog 1
1426	chr11	115524196	115524658	463	*	h3k4me1_WTnew4_peak_1535	39	.	5.88638	8.61832	3.99776	97	Intron (ENSMUST00000117589.7/170930, intron 4 of 4)	11	115497353	115514387	17035	2	15374	ENSMUST00000021083.6	-9809	ENSMUSG00000020737	Jpt1	Jupiter microtubule associated homolog 1
1427	chr11	115565841	115566066	226	*	h3k4me1_WTnew4_peak_1536	30	.	5.20314	7.07557	3.08372	99	Promoter (1-2kb)	11	115564525	115569891	5367	1	445007	ENSMUST00000135893.1	1316	ENSMUSG00000020739	Nup85	nucleoporin 85
1428	chr11	115590599	115590917	319	*	h3k4me1_WTnew4_peak_1537	22	.	4.44636	5.69128	2.25423	76	Promoter (1-2kb)	11	115584364	115589521	5158	2	260302	ENSMUST00000154832.1	-1078	ENSMUSG00000020740	Gga3	golgi associated, gamma adaptin ear containing, ARF binding protein 3
1429	chr11	115602355	115602618	264	*	h3k4me1_WTnew4_peak_1538	17	.	3.65305	4.84176	1.7584	71	Promoter (1-2kb)	11	115592499	115603724	11226	2	260302	ENSMUST00000149814.7	1106	ENSMUSG00000020740	Gga3	golgi associated, gamma adaptin ear containing, ARF binding protein 3
1430	chr11	115605791	115605991	201	*	h3k4me1_WTnew4_peak_1539	47	.	6.4215	9.76117	4.78754	132	Promoter (<=1kb)	11	115604867	115607001	2135	1	50529	ENSMUST00000141556.1	924	ENSMUSG00000046756	Mrps7	mitchondrial ribosomal protein S7
1431	chr11	115608626	115608882	257	*	h3k4me1_WTnew4_peak_1540	36	.	5.52669	8.04047	3.67701	119	Intron (ENSMUST00000106507.8/69674, intron 4 of 4)	11	115608512	115612126	3615	2	69674	ENSMUST00000148574.1	3244	ENSMUSG00000020743	Mif4gd	MIF4G domain containing
1432	chr11	115614145	115614420	276	*	h3k4me1_WTnew4_peak_1541	17	.	3.91684	4.86101	1.7584	22	Promoter (1-2kb)	11	115607918	115612969	5052	2	69674	ENSMUST00000021087.13	-1176	ENSMUSG00000020743	Mif4gd	MIF4G domain containing
1433	chr11	115642185	115642406	222	*	h3k4me1_WTnew4_peak_1543	25	.	4.68544	6.24044	2.59356	148	Distal Intergenic	11	115614184	115628295	14112	2	67283	ENSMUST00000178003.7	-13890	ENSMUSG00000020744	Slc25a19	solute carrier family 25 (mitochondrial thiamine pyrophosphate carrier), member 19
1434	chr11	115777634	115777833	200	*	h3k4me1_WTnew4_peak_1544	17	.	3.65305	4.84176	1.7584	92	Promoter (1-2kb)	11	115775756	115799033	23278	1	71947	ENSMUST00000103033.7	1878	ENSMUSG00000020747	Tmem94	transmembrane protein 94
1435	chr11	115780111	115780412	302	*	h3k4me1_WTnew4_peak_1545	56	.	6.95663	10.9384	5.68661	188	Intron (ENSMUST00000093912.10/71947, intron 2 of 31)	11	115775756	115799033	23278	1	71947	ENSMUST00000103033.7	4355	ENSMUSG00000020747	Tmem94	transmembrane protein 94
1436	chr11	115782637	115783163	527	*	h3k4me1_WTnew4_peak_1546	15	.	3.60977	4.3916	1.51038	18	Intron (ENSMUST00000093912.10/71947, intron 2 of 31)	11	115788954	115791978	3025	1	71947	ENSMUST00000125918.1	-5791	ENSMUSG00000020747	Tmem94	transmembrane protein 94
1437	chr11	115808554	115808912	359	*	h3k4me1_WTnew4_peak_1547	49	.	6.36486	9.97879	4.95717	300	Promoter (<=1kb)	11	115804736	115808102	3367	2	140721	ENSMUST00000132780.7	-452	ENSMUSG00000034471	Caskin2	CASK-interacting protein 2
1438	chr11	115810541	115810760	220	*	h3k4me1_WTnew4_peak_1548	26	.	4.77176	6.37733	2.66452	167	Promoter (2-3kb)	11	115804736	115808102	3367	2	140721	ENSMUST00000132780.7	-2439	ENSMUSG00000034471	Caskin2	CASK-interacting protein 2
1439	chr11	115812495	115812694	200	*	h3k4me1_WTnew4_peak_1549	51	.	6.66954	10168	5.11376	51	Promoter (<=1kb)	11	115799183	115813630	14448	2	140721	ENSMUST00000041684.10	936	ENSMUSG00000034471	Caskin2	CASK-interacting protein 2
1440	chr11	115826690	115826988	299	*	h3k4me1_WTnew4_peak_1550	27	.	4.6026	6.57889	2.75616	124	Promoter (2-3kb)	11	115824058	115855778	31721	1	217325	ENSMUST00000177736.7	2632	ENSMUSG00000020782	Llgl2	LLGL2 scribble cell polarity complex component
1441	chr11	115834554	115834873	320	*	h3k4me1_WTnew4_peak_1551	24	.	4.40852	6.02565	2.46822	146	Promoter (<=1kb)	11	115834323	115845476	11154	1	217325	ENSMUST00000137900.1	231	ENSMUSG00000020782	Llgl2	LLGL2 scribble cell polarity complex component
1442	chr11	115835922	115836277	356	*	h3k4me1_WTnew4_peak_1552	36	.	5.29023	7.94814	3.61024	172	Promoter (1-2kb)	11	115834323	115845476	11154	1	217325	ENSMUST00000137900.1	1599	ENSMUSG00000020782	Llgl2	LLGL2 scribble cell polarity complex component
1443	chr11	115844830	115845069	240	*	h3k4me1_WTnew4_peak_1553	21	.	4.32118	5.4917	2.11384	127	Exon (ENSMUST00000103032.10/217325, exon 5 of 26)	11	115853252	115854320	1069	1	217325	ENSMUST00000137951.1	-8183	ENSMUSG00000020782	Llgl2	LLGL2 scribble cell polarity complex component
1444	chr11	115899681	115899970	290	*	h3k4me1_WTnew4_peak_1554	33	.	5.35125	7.51277	3.30072	198	Promoter (<=1kb)	11	115899966	115906269	6304	1	66528	ENSMUST00000152171.7	0	ENSMUSG00000048442	Smim5	small integral membrane protein 5
1445	chr11	115912323	115912522	200	*	h3k4me1_WTnew4_peak_1555	39	.	5.96089	8.51683	3.99776	59	Promoter (<=1kb)	11	115912017	115913920	1904	1	68528	ENSMUST00000132961.1	306	ENSMUSG00000075420	Smim6	small integral membrane protein 6
1446	chr11	115947164	115947775	612	*	h3k4me1_WTnew4_peak_1556	45	.	6.29615	9.29068	4.50375	536	Exon (ENSMUST00000132264.1/ENSMUST00000132264.1, exon 2 of 2)	11	115933674	115965535	31862	1	57230	ENSMUST00000021101.3	13490	ENSMUSG00000020755	Sap30bp	SAP30 binding protein
1447	chr11	115948928	115949208	281	*	h3k4me1_WTnew4_peak_1557	34	.	5.45265	7.67643	3.42364	188	Intron (ENSMUST00000140991.1/57230, intron 3 of 10)	11	115933674	115965535	31862	1	57230	ENSMUST00000021101.3	15254	ENSMUSG00000020755	Sap30bp	SAP30 binding protein
1448	chr11	115956822	115957187	366	*	h3k4me1_WTnew4_peak_1558	35	.	5.38565	7.81604	3.51049	257	Intron (ENSMUST00000140991.1/57230, intron 4 of 10)	11	115974709	116008412	33704	1	192897	ENSMUST00000021107.13	-17522	ENSMUSG00000020758	Itgb4	integrin beta 4
1449	chr11	115969543	115969805	263	*	h3k4me1_WTnew4_peak_1559	41	.	5.87525	8.88026	4.19065	155	Distal Intergenic	11	115974709	116008412	33704	1	192897	ENSMUST00000021107.13	-4904	ENSMUSG00000020758	Itgb4	integrin beta 4
1450	chr11	116141112	116141723	612	*	h3k4me1_WTnew4_peak_1560	49	.	6.69567	9.9673	4.95717	312	Promoter (2-3kb)	11	116131817	116138868	7052	2	60441	ENSMUST00000106439.1	-2244	ENSMUSG00000020775	Mrpl38	mitochondrial ribosomal protein L38
1451	chr11	116157053	116157252	200	*	h3k4me1_WTnew4_peak_1561	15	.	3.74588	4.45831	1.51038	37	Promoter (<=1kb)	11	116154719	116157490	2772	2	217335	ENSMUST00000150703.7	238	ENSMUSG00000020776	Fbf1	Fas (TNFRSF6) binding factor 1
1452	chr11	116167206	116167500	295	*	h3k4me1_WTnew4_peak_1562	20	.	4.21629	5.21428	2.01472	144	Promoter (<=1kb)	11	116165783	116167765	1983	2	217335	ENSMUST00000136073.1	265	ENSMUSG00000020776	Fbf1	Fas (TNFRSF6) binding factor 1
1453	chr11	116245652	116246010	359	*	h3k4me1_WTnew4_peak_1563	15	.	3.74588	4.45831	1.51038	103	3' UTR	11	116220559	116238077	17519	2	14027	ENSMUST00000037007.3	-7575	ENSMUSG00000034282	Evpl	envoplakin
1454	chr11	116247632	116247831	200	*	h3k4me1_WTnew4_peak_1564	28	.	4.89604	6.78903	2.88809	62	Exon (ENSMUST00000106425.3/217337, exon 12 of 15)	11	116220559	116238077	17519	2	14027	ENSMUST00000037007.3	-9555	ENSMUSG00000034282	Evpl	envoplakin
1455	chr11	116272933	116273135	203	*	h3k4me1_WTnew4_peak_1565	39	.	5.88638	8.61832	3.99776	62	Promoter (<=1kb)	11	116245166	116274135	28970	2	217337	ENSMUST00000106425.3	1000	ENSMUSG00000020780	Srp68	signal recognition particle 68
1456	chr11	116327435	116327822	388	*	h3k4me1_WTnew4_peak_1566	36	.	5.47886	7.96426	3.61505	197	Distal Intergenic	11	116330704	116335399	4696	2	15223	ENSMUST00000036215.7	7577	ENSMUSG00000034227	Foxj1	forkhead box J1
1457	chr11	116430472	116430673	202	*	h3k4me1_WTnew4_peak_1567	29	.	4.98078	6.92265	2.9689	119	Distal Intergenic	11	116434094	116439077	4984	1	319370	ENSMUST00000057676.6	-3421	ENSMUSG00000050628	Ubald2	UBA-like domain containing 2
1458	chr11	116555964	116556163	200	*	h3k4me1_WTnew4_peak_1568	20	.	4281	5.42815	2.06599	38	Intron (ENSMUST00000082152.4/217342, intron 1 of 17)	11	116545751	116548841	3091	2	217342	ENSMUST00000147851.1	-7123	ENSMUSG00000020802	Ube2o	ubiquitin-conjugating enzyme E2O
1459	chr11	116564644	116565182	539	*	h3k4me1_WTnew4_peak_1569	20	.	4281	5.42815	2.06599	173	Intron (ENSMUST00000082152.4/217342, intron 1 of 17)	11	116545751	116548841	3091	2	217342	ENSMUST00000147851.1	-15803	ENSMUSG00000020802	Ube2o	ubiquitin-conjugating enzyme E2O
1460	chr11	116591814	116592226	413	*	h3k4me1_WTnew4_peak_1570	33	.	5.53683	7.63761	3.39356	307	Promoter (1-2kb)	11	116593687	116597545	3859	1	11298	ENSMUST00000021160.9	-1461	ENSMUSG00000020804	Aanat	arylalkylamine N-acetyltransferase
1461	chr11	116602255	116602454	200	*	h3k4me1_WTnew4_peak_1571	20	.	4.26088	5.28881	2.05843	143	Promoter (<=1kb)	11	116601086	116602595	1510	2	217344	ENSMUST00000138125.1	141	ENSMUSG00000020806	Rhbdf2	rhomboid 5 homolog 2
1462	chr11	116608069	116608326	258	*	h3k4me1_WTnew4_peak_1572	56	.	6.95663	10.9384	5.68661	105	Intron (ENSMUST00000103029.9/217344, intron 2 of 18)	11	116601086	116602595	1510	2	217344	ENSMUST00000138125.1	-5474	ENSMUSG00000020806	Rhbdf2	rhomboid 5 homolog 2
1463	chr11	116615393	116615662	270	*	h3k4me1_WTnew4_peak_1573	18	.	4.01941	5.01934	1.87594	83	Intron (ENSMUST00000103029.9/217344, intron 1 of 18)	11	116598165	116624200	26036	2	217344	ENSMUST00000103029.9	8538	ENSMUSG00000020806	Rhbdf2	rhomboid 5 homolog 2
1464	chr11	116618007	116618485	479	*	h3k4me1_WTnew4_peak_1574	33	.	5.35125	7.51277	3.30072	382	Intron (ENSMUST00000103029.9/217344, intron 1 of 18)	11	116598165	116624200	26036	2	217344	ENSMUST00000103029.9	5715	ENSMUSG00000020806	Rhbdf2	rhomboid 5 homolog 2
1465	chr11	116620866	116621530	665	*	h3k4me1_WTnew4_peak_1575	26	.	4.81613	6448	2.66452	166	Promoter (2-3kb)	11	116598165	116624200	26036	2	217344	ENSMUST00000103029.9	2670	ENSMUSG00000020806	Rhbdf2	rhomboid 5 homolog 2
1466	chr11	116678180	116678493	314	*	h3k4me1_WTnew4_peak_1576	35	.	5.43186	7.88946	3.56491	157	Promoter (1-2kb)	11	116675889	116679678	3790	2	20446	ENSMUST00000135771.1	1185	ENSMUSG00000057286	St6galnac2	ST6 (alpha-N-acetyl-neuraminyl-2,3-beta-galactosyl-1,3)-N-acetylgalactosaminide alpha-2,6-sialyltransferase 2
1467	chr11	116682442	116682735	294	*	h3k4me1_WTnew4_peak_1577	47	.	6.4215	9.76117	4.78754	129	Promoter (1-2kb)	11	116677483	116681290	3808	2	20446	ENSMUST00000144398.1	-1152	ENSMUSG00000057286	St6galnac2	ST6 (alpha-N-acetyl-neuraminyl-2,3-beta-galactosyl-1,3)-N-acetylgalactosaminide alpha-2,6-sialyltransferase 2
1468	chr11	116696184	116696383	200	*	h3k4me1_WTnew4_peak_1578	33	.	5.35125	7.51277	3.30072	70	Promoter (1-2kb)	11	116675303	116694868	19566	2	20446	ENSMUST00000079545.5	-1316	ENSMUSG00000057286	St6galnac2	ST6 (alpha-N-acetyl-neuraminyl-2,3-beta-galactosyl-1,3)-N-acetylgalactosaminide alpha-2,6-sialyltransferase 2
1469	chr11	116813427	116813626	200	*	h3k4me1_WTnew4_peak_1579	13	.	3.50395	4.00459	1.30565	28	Intron (ENSMUST00000021170.8/67622, intron 2 of 3)	11	116807913	116828003	20091	2	67622	ENSMUST00000150015.1	14377	ENSMUSG00000020814	Mxra7	matrix-remodelling associated 7
1470	chr11	116887236	116887490	255	*	h3k4me1_WTnew4_peak_1580	45	.	6.35939	9.39621	4.57283	133	Distal Intergenic	11	116868368	116873837	5470	1	69900	ENSMUST00000134106.1	18868	ENSMUSG00000020818	Mfsd11	major facilitator superfamily domain containing 11
1471	chr11	116888815	116889093	279	*	h3k4me1_WTnew4_peak_1581	46	.	6.42392	9.50444	4.6486	99	Distal Intergenic	11	116868368	116873837	5470	1	69900	ENSMUST00000134106.1	20447	ENSMUSG00000020818	Mfsd11	major facilitator superfamily domain containing 11
1472	chr11	116890414	116890613	200	*	h3k4me1_WTnew4_peak_1582	33	.	5.35125	7.51277	3.30072	58	Distal Intergenic	11	116868368	116873837	5470	1	69900	ENSMUST00000134106.1	22046	ENSMUSG00000020818	Mfsd11	major facilitator superfamily domain containing 11
1473	chr11	116905015	116905214	200	*	h3k4me1_WTnew4_peak_1583	20	.	4.24157	5.36599	2.06599	71	Distal Intergenic	11	116918863	116986948	68086	1	268510	ENSMUST00000103027.9	-13649	ENSMUSG00000043857	Mgat5b	mannoside acetylglucosaminyltransferase 5, isoenzyme B
1474	chr11	116915483	116915961	479	*	h3k4me1_WTnew4_peak_1584	47	.	6.4215	9.76117	4.78754	332	Promoter (2-3kb)	11	116918863	116986948	68086	1	268510	ENSMUST00000103027.9	-2902	ENSMUSG00000043857	Mgat5b	mannoside acetylglucosaminyltransferase 5, isoenzyme B
1475	chr11	116939686	116939957	272	*	h3k4me1_WTnew4_peak_1585	38	.	5.72665	8.36058	3.89352	78	Intron (ENSMUST00000103027.9/268510, intron 3 of 17)	11	116947335	116974307	26973	1	268510	ENSMUST00000139905.1	-7378	ENSMUSG00000043857	Mgat5b	mannoside acetylglucosaminyltransferase 5, isoenzyme B
1476	chr11	116969303	116969502	200	*	h3k4me1_WTnew4_peak_1586	23	.	4.4827	5.92171	2.38083	60	Promoter (2-3kb)	11	116966796	116978393	11598	1	268510	ENSMUST00000136584.1	2507	ENSMUSG00000043857	Mgat5b	mannoside acetylglucosaminyltransferase 5, isoenzyme B
1477	chr11	116970455	116970716	262	*	h3k4me1_WTnew4_peak_1587	50	.	6.41947	10.0667	5.03378	97	Promoter (2-3kb)	11	116973073	116986940	13868	1	268510	ENSMUST00000126757.1	-2357	ENSMUSG00000043857	Mgat5b	mannoside acetylglucosaminyltransferase 5, isoenzyme B
1478	chr11	116972048	116972261	214	*	h3k4me1_WTnew4_peak_1588	35	.	5.38565	7.81604	3.51049	93	Promoter (<=1kb)	11	116973073	116986940	13868	1	268510	ENSMUST00000126757.1	-812	ENSMUSG00000043857	Mgat5b	mannoside acetylglucosaminyltransferase 5, isoenzyme B
1479	chr11	116980555	116980754	200	*	h3k4me1_WTnew4_peak_1590	25	.	4.60218	6.10912	2.5236	120	Intron (ENSMUST00000103027.9/268510, intron 15 of 17)	11	116973073	116986940	13868	1	268510	ENSMUST00000126757.1	7482	ENSMUSG00000043857	Mgat5b	mannoside acetylglucosaminyltransferase 5, isoenzyme B
1480	chr11	117000795	117001264	470	*	h3k4me1_WTnew4_peak_1591	36	.	5.52669	8.04047	3.67701	297	Distal Intergenic	11	116973073	116986940	13868	1	268510	ENSMUST00000126757.1	27722	ENSMUSG00000043857	Mgat5b	mannoside acetylglucosaminyltransferase 5, isoenzyme B
1481	chr11	117106358	117106571	214	*	h3k4me1_WTnew4_peak_1593	40	.	5.94162	8.70795	4.07241	125	Distal Intergenic	11	117115168	117152185	37018	1	74136	ENSMUST00000127090.7	-8597	ENSMUSG00000020823	Sec14l1	SEC14-like lipid binding 1
1482	chr11	117117879	117118308	430	*	h3k4me1_WTnew4_peak_1594	48	.	6.31117	9.89244	4.8973	82	Promoter (2-3kb)	11	117115252	117128763	13512	1	74136	ENSMUST00000146585.1	2627	ENSMUSG00000020823	Sec14l1	SEC14-like lipid binding 1
1483	chr11	117123038	117123237	200	*	h3k4me1_WTnew4_peak_1595	22	.	4.40384	5.62321	2.21506	181	Intron (ENSMUST00000127090.7/74136, intron 2 of 11)	11	117115252	117128763	13512	1	74136	ENSMUST00000146585.1	7786	ENSMUSG00000020823	Sec14l1	SEC14-like lipid binding 1
1484	chr11	117123793	117124183	391	*	h3k4me1_WTnew4_peak_1596	27	.	4.90738	6.59409	2.76412	175	Intron (ENSMUST00000127090.7/74136, intron 2 of 11)	11	117115252	117128763	13512	1	74136	ENSMUST00000146585.1	8541	ENSMUSG00000020823	Sec14l1	SEC14-like lipid binding 1
1485	chr11	117127291	117127920	630	*	h3k4me1_WTnew4_peak_1597	29	.	5.05093	6.82613	2.91547	354	Exon (ENSMUST00000146585.1/74136, exon 3 of 3)	11	117115252	117128763	13512	1	74136	ENSMUST00000146585.1	12039	ENSMUSG00000020823	Sec14l1	SEC14-like lipid binding 1
1486	chr11	117128605	117129002	398	*	h3k4me1_WTnew4_peak_1598	27	.	4.90738	6.59409	2.76412	70	Exon (ENSMUST00000146585.1/74136, exon 3 of 3)	11	117115252	117128763	13512	1	74136	ENSMUST00000146585.1	13353	ENSMUSG00000020823	Sec14l1	SEC14-like lipid binding 1
1487	chr11	117130287	117130699	413	*	h3k4me1_WTnew4_peak_1599	34	.	5.45265	7.67643	3.42364	122	Intron (ENSMUST00000127090.7/74136, intron 2 of 11)	11	117115252	117128763	13512	1	74136	ENSMUST00000146585.1	15035	ENSMUSG00000020823	Sec14l1	SEC14-like lipid binding 1
1488	chr11	117146317	117146977	661	*	h3k4me1_WTnew4_peak_1600	30	.	5.02426	6.99138	3.01788	93	Intron (ENSMUST00000127090.7/74136, intron 7 of 11)	11	117155069	117156475	1407	1	74136	ENSMUST00000153437.1	-8092	ENSMUSG00000020823	Sec14l1	SEC14-like lipid binding 1
1489	chr11	117156303	117156526	224	*	h3k4me1_WTnew4_peak_1601	39	.	5.88638	8.61832	3.99776	172	Promoter (1-2kb)	11	117155069	117156475	1407	1	74136	ENSMUST00000153437.1	1234	ENSMUSG00000020823	Sec14l1	SEC14-like lipid binding 1
1490	chr11	117159836	117160035	200	*	h3k4me1_WTnew4_peak_1602	32	.	5.3648	7345	3.27158	54	Distal Intergenic	11	117155069	117156475	1407	1	74136	ENSMUST00000153437.1	4767	ENSMUSG00000020823	Sec14l1	SEC14-like lipid binding 1
1491	chr11	117160899	117161143	245	*	h3k4me1_WTnew4_peak_1603	26	.	4.92163	6.47641	2.68457	161	Distal Intergenic	11	117155069	117156475	1407	1	74136	ENSMUST00000153437.1	5830	ENSMUSG00000020823	Sec14l1	SEC14-like lipid binding 1
1492	chr11	117273142	117273359	218	*	h3k4me1_WTnew4_peak_1606	39	.	5.88638	8.61832	3.99776	174	Intron (ENSMUST00000093907.10/53860, intron 2 of 11)	11	117266246	117362313	96068	1	53860	ENSMUST00000019038.14	6896	ENSMUSG00000059248	Septin9	septin 9
1493	chr11	117289924	117290130	207	*	h3k4me1_WTnew4_peak_1607	35	.	5.55795	7.84764	3.52741	80	Intron (ENSMUST00000093907.10/53860, intron 2 of 11)	11	117308154	117352212	44059	1	53860	ENSMUST00000153668.7	-18024	ENSMUSG00000059248	Septin9	septin 9
1494	chr11	117292230	117292477	248	*	h3k4me1_WTnew4_peak_1608	29	.	5.05093	6.82613	2.91547	111	Intron (ENSMUST00000093907.10/53860, intron 3 of 11)	11	117308154	117352212	44059	1	53860	ENSMUST00000153668.7	-15677	ENSMUSG00000059248	Septin9	septin 9
1495	chr11	117307184	117307408	225	*	h3k4me1_WTnew4_peak_1609	17	.	3.65305	4.84176	1.7584	178	Promoter (<=1kb)	11	117308154	117352212	44059	1	53860	ENSMUST00000153668.7	-746	ENSMUSG00000059248	Septin9	septin 9
1496	chr11	117310358	117310571	214	*	h3k4me1_WTnew4_peak_1610	23	.	4.4827	5.92171	2.38083	136	Promoter (2-3kb)	11	117308154	117352212	44059	1	53860	ENSMUST00000153668.7	2204	ENSMUSG00000059248	Septin9	septin 9
1497	chr11	117312057	117312459	403	*	h3k4me1_WTnew4_peak_1611	22	.	4.01835	5.64969	2.22853	129	Intron (ENSMUST00000093907.10/53860, intron 3 of 11)	11	117308154	117352212	44059	1	53860	ENSMUST00000153668.7	3903	ENSMUSG00000059248	Septin9	septin 9
1498	chr11	117315679	117315930	252	*	h3k4me1_WTnew4_peak_1612	26	.	4.81613	6448	2.66452	78	Intron (ENSMUST00000093907.10/53860, intron 3 of 11)	11	117308154	117352212	44059	1	53860	ENSMUST00000153668.7	7525	ENSMUSG00000059248	Septin9	septin 9
1499	chr11	117316450	117316870	421	*	h3k4me1_WTnew4_peak_1613	39	.	5.88638	8.61832	3.99776	262	Intron (ENSMUST00000093907.10/53860, intron 3 of 11)	11	117308154	117352212	44059	1	53860	ENSMUST00000153668.7	8296	ENSMUSG00000059248	Septin9	septin 9
1500	chr11	117317804	117318003	200	*	h3k4me1_WTnew4_peak_1614	32	.	5.25356	7.35606	3.27197	130	Intron (ENSMUST00000093907.10/53860, intron 3 of 11)	11	117326433	117356376	29944	1	53860	ENSMUST00000127383.7	-8430	ENSMUSG00000059248	Septin9	septin 9
1501	chr11	117333730	117334002	273	*	h3k4me1_WTnew4_peak_1615	56	.	6.95663	10.9384	5.68661	97	Promoter (1-2kb)	11	117332428	117361629	29202	1	53860	ENSMUST00000155331.7	1302	ENSMUSG00000059248	Septin9	septin 9
1502	chr11	117334868	117335250	383	*	h3k4me1_WTnew4_peak_1616	35	.	5.38565	7.81604	3.51049	132	Promoter (2-3kb)	11	117332428	117361629	29202	1	53860	ENSMUST00000155331.7	2440	ENSMUSG00000059248	Septin9	septin 9
1503	chr11	117338210	117338483	274	*	h3k4me1_WTnew4_peak_1617	23	.	4.53393	5.83243	2.31019	49	Intron (ENSMUST00000093907.10/53860, intron 3 of 11)	11	117332428	117361629	29202	1	53860	ENSMUST00000155331.7	5782	ENSMUSG00000059248	Septin9	septin 9
1504	chr11	117338864	117339158	295	*	h3k4me1_WTnew4_peak_1618	35	.	5.55795	7.84764	3.52741	174	Intron (ENSMUST00000093907.10/53860, intron 3 of 11)	11	117332428	117361629	29202	1	53860	ENSMUST00000155331.7	6436	ENSMUSG00000059248	Septin9	septin 9
1505	chr11	117347334	117347625	292	*	h3k4me1_WTnew4_peak_1619	13	.	3.51698	4.10555	1.35715	95	Intron (ENSMUST00000093907.10/53860, intron 3 of 11)	11	117353180	117356999	3820	1	53860	ENSMUST00000134852.1	-5555	ENSMUSG00000059248	Septin9	septin 9
1506	chr11	117414544	117414866	323	*	h3k4me1_WTnew4_peak_1620	39	.	5.88638	8.61832	3.99776	159	Promoter (<=1kb)	11	117414389	117415368	980	1	105827746	ENSMUST00000124901.1	155	ENSMUSG00000086588	Gm11729	predicted gene 11729
1507	chr11	117467309	117467601	293	*	h3k4me1_WTnew4_peak_1621	38	.	5.11426	8.28321	3.83842	106	Distal Intergenic	11	117484368	117489014	4647	1	432615	ENSMUST00000092394.3	-16767	ENSMUSG00000069588	Gm11733	predicted gene 11733
1508	chr11	117597553	117597787	235	*	h3k4me1_WTnew4_peak_1622	20	.	4.24157	5.36599	2.06599	115	Distal Intergenic	11	117611247	117613857	2611	1	78403	ENSMUST00000155384.1	-13460	NA	2900041M22Rik	RIKEN cDNA 2900041M22 gene
1509	chr11	117600518	117600719	202	*	h3k4me1_WTnew4_peak_1623	17	.	3.65305	4.84176	1.7584	69	Distal Intergenic	11	117611247	117613857	2611	1	78403	ENSMUST00000155384.1	-10528	NA	2900041M22Rik	RIKEN cDNA 2900041M22 gene
1510	chr11	117610242	117610673	432	*	h3k4me1_WTnew4_peak_1624	23	.	4.27747	5.82111	2.30686	246	Promoter (<=1kb)	11	117611247	117613857	2611	1	78403	ENSMUST00000155384.1	-574	NA	2900041M22Rik	RIKEN cDNA 2900041M22 gene
1511	chr11	117626931	117627208	278	*	h3k4me1_WTnew4_peak_1625	60	.	7.22534	11.3813	6.06275	107	Distal Intergenic	11	117611247	117613857	2611	1	78403	ENSMUST00000155384.1	15684	NA	2900041M22Rik	RIKEN cDNA 2900041M22 gene
1512	chr11	117627443	117627718	276	*	h3k4me1_WTnew4_peak_1626	47	.	6.4215	9.76117	4.78754	134	Distal Intergenic	11	117611247	117613857	2611	1	78403	ENSMUST00000155384.1	16196	NA	2900041M22Rik	RIKEN cDNA 2900041M22 gene
1513	chr11	117684476	117684675	200	*	h3k4me1_WTnew4_peak_1627	21	.	4.32118	5.4917	2.11384	29	Intron (ENSMUST00000026658.12/217351, intron 1 of 21)	11	117654813	117763439	108627	1	217351	ENSMUST00000106344.7	29663	ENSMUSG00000025571	Tnrc6c	trinucleotide repeat containing 6C
1514	chr11	117813047	117813327	281	*	h3k4me1_WTnew4_peak_1628	20	.	4.19246	5.47042	2.09935	109	Promoter (<=1kb)	11	117812991	117813412	422	1	20973	ENSMUST00000176936.1	56	ENSMUSG00000048277	Syngr2	synaptogyrin 2
1515	chr11	117827080	117827432	353	*	h3k4me1_WTnew4_peak_1629	13	.	3.28774	4.07387	1.33004	348	Promoter (<=1kb)	11	117815526	117826092	10567	2	21877	ENSMUST00000026661.3	-988	ENSMUSG00000025574	Tk1	thymidine kinase 1
1516	chr11	117827721	117828125	405	*	h3k4me1_WTnew4_peak_1630	28	.	4.89604	6.78903	2.88809	84	Promoter (1-2kb)	11	117815526	117826092	10567	2	21877	ENSMUST00000026661.3	-1629	ENSMUSG00000025574	Tk1	thymidine kinase 1
1517	chr11	117830231	117830448	218	*	h3k4me1_WTnew4_peak_1631	26	.	4.81613	6448	2.66452	38	Promoter (1-2kb)	11	117832104	117835417	3314	1	71562	ENSMUST00000139945.7	-1656	ENSMUSG00000017718	Afmid	arylformamidase
1518	chr11	117839449	117839708	260	*	h3k4me1_WTnew4_peak_1632	26	.	4.81613	6448	2.66452	164	3' UTR	11	117832273	117835524	3252	1	71562	ENSMUST00000131268.1	7176	ENSMUSG00000017718	Afmid	arylformamidase
1519	chr11	117862792	117863266	475	*	h3k4me1_WTnew4_peak_1633	41	.	6.05528	8.89328	4.19442	343	Promoter (2-3kb)	11	117860752	117865543	4792	1	546519	ENSMUST00000093905.2	2040	ENSMUSG00000070330	Tmem235	transmembrane protein 235
1520	chr11	117866993	117867367	375	*	h3k4me1_WTnew4_peak_1634	20	.	4281	5.42815	2.06599	292	Distal Intergenic	11	117869724	117871911	2188	2	71776	ENSMUST00000138354.1	4544	ENSMUSG00000017713	Tha1	threonine aldolase 1
1521	chr11	117882202	117882534	333	*	h3k4me1_WTnew4_peak_1635	22	.	4.01835	5.64969	2.22853	149	Intron (ENSMUST00000125607.1/ENSMUST00000125607.1, intron 3 of 3)	11	117867952	117873481	5530	2	71776	ENSMUST00000153989.1	-8721	ENSMUSG00000017713	Tha1	threonine aldolase 1
1522	chr11	117883288	117883893	606	*	h3k4me1_WTnew4_peak_1636	47	.	6.4215	9.76117	4.78754	167	Intron (ENSMUST00000125607.1/ENSMUST00000125607.1, intron 3 of 3)	11	117867952	117873481	5530	2	71776	ENSMUST00000153989.1	-9807	ENSMUSG00000017713	Tha1	threonine aldolase 1
1523	chr11	117891715	117891976	262	*	h3k4me1_WTnew4_peak_1637	25	.	4.47711	6.13271	2.53064	131	Distal Intergenic	11	117867952	117873481	5530	2	71776	ENSMUST00000153989.1	-18234	ENSMUSG00000017713	Tha1	threonine aldolase 1
1524	chr11	117892929	117893204	276	*	h3k4me1_WTnew4_peak_1638	25	.	4.51221	6.18752	2.55715	19	Distal Intergenic	11	117867952	117873481	5530	2	71776	ENSMUST00000153989.1	-19448	ENSMUSG00000017713	Tha1	threonine aldolase 1
1525	chr11	117932820	117933165	346	*	h3k4me1_WTnew4_peak_1639	25	.	4.44255	6.07876	2.50265	178	Distal Intergenic	11	117966079	117969186	3108	2	12702	ENSMUST00000054002.3	36021	ENSMUSG00000053113	Socs3	suppressor of cytokine signaling 3
1526	chr11	117935214	117935505	292	*	h3k4me1_WTnew4_peak_1640	19	.	3.9983	5.17059	1.98481	188	Distal Intergenic	11	117966079	117969186	3108	2	12702	ENSMUST00000054002.3	33681	ENSMUSG00000053113	Socs3	suppressor of cytokine signaling 3
1527	chr11	117971968	117972448	481	*	h3k4me1_WTnew4_peak_1641	49	.	6.36486	9.97879	4.95717	308	Promoter (2-3kb)	11	117966079	117969186	3108	2	12702	ENSMUST00000054002.3	-2782	ENSMUSG00000053113	Socs3	suppressor of cytokine signaling 3
1528	chr11	117973853	117974264	412	*	h3k4me1_WTnew4_peak_1642	22	.	4.40644	5.80265	2.28874	94	Distal Intergenic	11	117966079	117969186	3108	2	12702	ENSMUST00000054002.3	-4667	ENSMUSG00000053113	Socs3	suppressor of cytokine signaling 3
1529	chr11	117977933	117978132	200	*	h3k4me1_WTnew4_peak_1643	25	.	4.68544	6.24044	2.59356	54	Distal Intergenic	11	117986292	118024011	37720	1	74451	ENSMUST00000132676.7	-8160	ENSMUSG00000017715	Pgs1	phosphatidylglycerophosphate synthase 1
1530	chr11	117989267	117989466	200	*	h3k4me1_WTnew4_peak_1644	26	.	4.81613	6448	2.66452	119	Promoter (2-3kb)	11	117986885	118024011	37127	1	74451	ENSMUST00000017859.9	2382	ENSMUSG00000017715	Pgs1	phosphatidylglycerophosphate synthase 1
1531	chr11	117992741	117993055	315	*	h3k4me1_WTnew4_peak_1646	17	.	3.65305	4.84176	1.7584	213	Intron (ENSMUST00000132676.7/74451, intron 1 of 9)	11	117986885	118024011	37127	1	74451	ENSMUST00000017859.9	5856	ENSMUSG00000017715	Pgs1	phosphatidylglycerophosphate synthase 1
1532	chr11	118005010	118005209	200	*	h3k4me1_WTnew4_peak_1647	27	.	4.77421	6.59753	2.76529	85	Promoter (2-3kb)	11	118002270	118002350	81	1	102466768	ENSMUST00000184982.1	2740	ENSMUSG00000098958	Mir6933	microRNA 6933
1533	chr11	118014178	118014441	264	*	h3k4me1_WTnew4_peak_1648	36	.	5.66741	8.02705	3.66872	164	Promoter (1-2kb)	11	118012343	118024011	11669	1	74451	ENSMUST00000155507.1	1835	ENSMUSG00000017715	Pgs1	phosphatidylglycerophosphate synthase 1
1534	chr11	118015690	118016144	455	*	h3k4me1_WTnew4_peak_1649	28	.	4.95432	6.66964	2.81995	172	Intron (ENSMUST00000132676.7/74451, intron 8 of 9)	11	118012343	118024011	11669	1	74451	ENSMUST00000155507.1	3347	ENSMUSG00000017715	Pgs1	phosphatidylglycerophosphate synthase 1
1535	chr11	118016714	118016913	200	*	h3k4me1_WTnew4_peak_1650	30	.	5.15139	6.99034	3.01788	59	Intron (ENSMUST00000132676.7/74451, intron 8 of 9)	11	118012343	118024011	11669	1	74451	ENSMUST00000155507.1	4371	ENSMUSG00000017715	Pgs1	phosphatidylglycerophosphate synthase 1
1536	chr11	118034779	118035011	233	*	h3k4me1_WTnew4_peak_1651	20	.	4.06099	5.26728	2.04275	143	Intron (ENSMUST00000084803.11/69926, intron 72 of 80)	11	118012343	118024011	11669	1	74451	ENSMUST00000155507.1	22436	ENSMUSG00000017715	Pgs1	phosphatidylglycerophosphate synthase 1
1537	chr11	118280256	118280455	200	*	h3k4me1_WTnew4_peak_1653	21	.	4.40049	5.52624	2.14049	96	Intron (ENSMUST00000106296.8/72344, intron 4 of 20)	11	118283795	118290072	6278	2	72344	ENSMUST00000151433.1	9617	ENSMUSG00000033909	Usp36	ubiquitin specific peptidase 36
1538	chr11	118298511	118298741	231	*	h3k4me1_WTnew4_peak_1654	47	.	6.4215	9.76117	4.78754	99	Distal Intergenic	11	118259653	118290244	30592	2	72344	ENSMUST00000092382.9	-8267	ENSMUSG00000033909	Usp36	ubiquitin specific peptidase 36
1539	chr11	118418051	118418265	215	*	h3k4me1_WTnew4_peak_1655	39	.	5.88638	8.61832	3.99776	136	Promoter (<=1kb)	11	118406290	118419023	12734	2	76025	ENSMUST00000092378.9	758	ENSMUSG00000025575	Cant1	calcium activated nucleotidase 1
1540	chr11	118609527	118610028	502	*	h3k4me1_WTnew4_peak_1656	19	.	4.17262	5.14185	1.95667	109	Intron (ENSMUST00000117731.7/52897, intron 3 of 13)	11	118502842	118569910	67069	2	52897	ENSMUST00000136551.2	-39617	ENSMUSG00000025576	Rbfox3	RNA binding protein, fox-1 homolog (C. elegans) 3
1541	chr11	118994744	118994963	220	*	h3k4me1_WTnew4_peak_1657	25	.	4.71983	6.13698	2.53064	159	Distal Intergenic	11	118988216	118993221	5006	1	238011	ENSMUST00000106273.2	6528	ENSMUSG00000046697	Enpp7	ectonucleotide pyrophosphatase/phosphodiesterase 7
1542	chr11	119185225	119185597	373	*	h3k4me1_WTnew4_peak_1658	35	.	5.38565	7.81604	3.51049	181	Intron (ENSMUST00000036113.3/207592, intron 3 of 11)	11	119154076	119154137	62	2	102465563	ENSMUST00000183965.1	-31088	ENSMUSG00000098704	Mir6934	microRNA 6934
1543	chr11	119266531	119266730	200	*	h3k4me1_WTnew4_peak_1659	20	.	4281	5.42815	2.06599	83	Promoter (1-2kb)	11	119267887	119285454	17568	1	14387	ENSMUST00000106259.8	-1157	ENSMUSG00000025579	Gaa	glucosidase, alpha, acid
1544	chr11	119268556	119268963	408	*	h3k4me1_WTnew4_peak_1660	49	.	6.36486	9.97879	4.95717	311	Promoter (<=1kb)	11	119268028	119273452	5425	1	14387	ENSMUST00000106258.1	528	ENSMUSG00000025579	Gaa	glucosidase, alpha, acid
1545	chr11	119269575	119269780	206	*	h3k4me1_WTnew4_peak_1661	42	.	6.11375	8.98914	4.26828	101	Promoter (<=1kb)	11	119270516	119275139	4624	1	14387	ENSMUST00000128753.1	-736	ENSMUSG00000025579	Gaa	glucosidase, alpha, acid
1546	chr11	119391523	119391825	303	*	h3k4me1_WTnew4_peak_1662	32	.	5.25356	7.35606	3.27197	150	Promoter (1-2kb)	11	119390472	119390561	90	1	100316690	ENSMUST00000157390.1	1051	ENSMUSG00000088015	Mir1932	microRNA 1932
1547	chr11	119392448	119392647	200	*	h3k4me1_WTnew4_peak_1663	26	.	4.77176	6.37733	2.66452	162	Promoter (<=1kb)	11	119393100	119487415	94316	1	672511	ENSMUST00000093902.11	-453	ENSMUSG00000070327	Rnf213	ring finger protein 213
1548	chr11	119394840	119395307	468	*	h3k4me1_WTnew4_peak_1664	17	.	3.65305	4.84176	1.7584	411	Promoter (1-2kb)	11	119393100	119487418	94319	1	672511	ENSMUST00000131035.9	1740	ENSMUSG00000070327	Rnf213	ring finger protein 213
1549	chr11	119428188	119428387	200	*	h3k4me1_WTnew4_peak_1665	20	.	4.30642	5.36556	2.06599	61	Intron (ENSMUST00000093902.11/672511, intron 19 of 66)	11	119393100	119487418	94319	1	672511	ENSMUST00000131035.9	35088	ENSMUSG00000070327	Rnf213	ring finger protein 213
1550	chr11	119585312	119585511	200	*	h3k4me1_WTnew4_peak_1666	26	.	4.81613	6448	2.66452	158	Distal Intergenic	11	119602905	119823176	220272	1	74370	ENSMUST00000125583.7	-17394	ENSMUSG00000025583	Rptor	regulatory associated protein of MTOR, complex 1
1551	chr11	119621593	119621897	305	*	h3k4me1_WTnew4_peak_1667	26	.	4.81613	6448	2.66452	132	Intron (ENSMUST00000125583.7/74370, intron 1 of 12)	11	119603698	119899576	295879	1	74370	ENSMUST00000147781.7	17895	ENSMUSG00000025583	Rptor	regulatory associated protein of MTOR, complex 1
1552	chr11	119645813	119646198	386	*	h3k4me1_WTnew4_peak_1668	20	.	4281	5.42815	2.06599	164	Exon (ENSMUST00000121392.1/ENSMUST00000121392.1, exon 1 of 1)	11	119655944	119865810	209867	1	74370	ENSMUST00000127899.7	-9746	ENSMUSG00000025583	Rptor	regulatory associated protein of MTOR, complex 1
1553	chr11	119656151	119656484	334	*	h3k4me1_WTnew4_peak_1669	56	.	6.95663	10.9384	5.68661	193	Promoter (<=1kb)	11	119655944	119865810	209867	1	74370	ENSMUST00000127899.7	207	ENSMUSG00000025583	Rptor	regulatory associated protein of MTOR, complex 1
1554	chr11	119661986	119662282	297	*	h3k4me1_WTnew4_peak_1670	66	.	7.76334	12.0551	6.63346	133	Intron (ENSMUST00000125583.7/74370, intron 2 of 12)	11	119655944	119865810	209867	1	74370	ENSMUST00000127899.7	6042	ENSMUSG00000025583	Rptor	regulatory associated protein of MTOR, complex 1
1555	chr11	119718050	119718372	323	*	h3k4me1_WTnew4_peak_1671	19	.	4.12985	5.07141	1.90301	95	Intron (ENSMUST00000125583.7/74370, intron 3 of 12)	11	119655944	119865810	209867	1	74370	ENSMUST00000127899.7	62106	ENSMUSG00000025583	Rptor	regulatory associated protein of MTOR, complex 1
1556	chr11	119747191	119747596	406	*	h3k4me1_WTnew4_peak_1672	20	.	3.60494	5.43007	2.06695	268	Intron (ENSMUST00000125583.7/74370, intron 5 of 12)	11	119798773	119846955	48183	1	74370	ENSMUST00000139728.7	-51177	ENSMUSG00000025583	Rptor	regulatory associated protein of MTOR, complex 1
1557	chr11	119848678	119848936	259	*	h3k4me1_WTnew4_peak_1673	47	.	6.48976	9.61552	4.73364	71	Intron (ENSMUST00000026671.12/74370, intron 16 of 33)	11	119856259	119896153	39895	1	74370	ENSMUST00000136662.7	-7323	ENSMUSG00000025583	Rptor	regulatory associated protein of MTOR, complex 1
1558	chr11	119897294	119897857	564	*	h3k4me1_WTnew4_peak_1674	33	.	5.42094	7.43978	3.30072	133	3' UTR	11	119913441	119917008	3568	1	208092	ENSMUST00000132197.7	-15584	ENSMUSG00000025371	Chmp6	charged multivesicular body protein 6
1559	chr11	119941108	119941420	313	*	h3k4me1_WTnew4_peak_1676	45	.	6.13625	9.2991	4.50471	177	Promoter (1-2kb)	11	119942763	120002621	59859	1	108100	ENSMUST00000075180.11	-1343	ENSMUSG00000025372	Baiap2	brain-specific angiogenesis inhibitor 1-associated protein 2
1560	chr11	120034973	120035313	341	*	h3k4me1_WTnew4_peak_1677	15	.	3.74588	4.45831	1.51038	20	Intron (ENSMUST00000064307.9/11302, intron 1 of 13)	11	120007320	120041782	34463	2	11302	ENSMUST00000103019.1	6469	ENSMUSG00000025375	Aatk	apoptosis-associated tyrosine kinase
1561	chr11	120074380	120074733	354	*	h3k4me1_WTnew4_peak_1678	35	.	5.38565	7.81604	3.51049	245	Promoter (2-3kb)	11	120068089	120072022	3934	2	12009	ENSMUST00000144128.1	-2358	ENSMUSG00000039781	Cep131	centrosomal protein 131
1562	chr11	120093401	120093675	275	*	h3k4me1_WTnew4_peak_1679	26	.	4.81613	6448	2.66452	162	Exon (ENSMUST00000026442.10/78777, exon 10 of 13)	11	120095530	120097260	1731	2	78777	ENSMUST00000152152.1	3585	ENSMUSG00000025377	Tepsin	TEPSIN, adaptor related protein complex 4 accessory protein
1563	chr11	120165354	120165553	200	*	h3k4me1_WTnew4_peak_1680	41	.	5.46086	8.85392	4.18949	67	Distal Intergenic	11	120123844	120151346	27503	2	72055	ENSMUST00000053692.8	-14008	ENSMUSG00000061306	Slc38a10	solute carrier family 38, member 10
1564	chr11	120184268	120184539	272	*	h3k4me1_WTnew4_peak_1681	49	.	6.36486	9.97879	4.95717	123	Distal Intergenic	11	120185400	120188751	3352	2	100042332	ENSMUST00000155681.1	4212	ENSMUSG00000075389	Reno1	regulator of early neurogenesis 1
1565	chr11	120247454	120247950	497	*	h3k4me1_WTnew4_peak_1682	47	.	6.36235	9.6649	4.76814	148	Intron (ENSMUST00000122148.7/268515, intron 2 of 27)	11	120236699	120292282	55584	1	268515	ENSMUST00000118987.1	10755	ENSMUSG00000039741	Bahcc1	BAH domain and coiled-coil containing 1
1566	chr11	120259578	120259829	252	*	h3k4me1_WTnew4_peak_1684	28	.	5.00216	6.74696	2.8856	68	Intron (ENSMUST00000122148.7/268515, intron 3 of 27)	11	120236699	120292282	55584	1	268515	ENSMUST00000118987.1	22879	ENSMUSG00000039741	Bahcc1	BAH domain and coiled-coil containing 1
1567	chr11	120304219	120304774	556	*	h3k4me1_WTnew4_peak_1685	47	.	6.4215	9.76117	4.78754	115	Distal Intergenic	11	120346382	120346977	596	2	11465	ENSMUST00000089616.5	42203	ENSMUSG00000062825	Actg1	actin, gamma, cytoplasmic 1
1568	chr11	120485916	120486204	289	*	h3k4me1_WTnew4_peak_1686	23	.	4.53393	5.83243	2.31019	227	Promoter (<=1kb)	11	120485027	120488457	3431	1	56282	ENSMUST00000137619.1	889	ENSMUSG00000039640	Mrpl12	mitochondrial ribosomal protein L12
1569	chr11	120486448	120486719	272	*	h3k4me1_WTnew4_peak_1687	39	.	5.88638	8.61832	3.99776	140	Promoter (1-2kb)	11	120485027	120488457	3431	1	56282	ENSMUST00000137619.1	1421	ENSMUSG00000039640	Mrpl12	mitochondrial ribosomal protein L12
1570	chr11	120487054	120487355	302	*	h3k4me1_WTnew4_peak_1688	33	.	5.30196	7.43358	3.30072	191	Promoter (2-3kb)	11	120485027	120488457	3431	1	56282	ENSMUST00000137619.1	2027	ENSMUSG00000039640	Mrpl12	mitochondrial ribosomal protein L12
1571	chr11	120487915	120488338	424	*	h3k4me1_WTnew4_peak_1689	20	.	4.24157	5.36599	2.06599	270	Promoter (2-3kb)	11	120485027	120488457	3431	1	56282	ENSMUST00000137619.1	2888	ENSMUSG00000039640	Mrpl12	mitochondrial ribosomal protein L12
1572	chr11	120571398	120571597	200	*	h3k4me1_WTnew4_peak_1690	24	.	4.52184	5.98296	2.42643	77	Promoter (1-2kb)	11	120560945	120572841	11897	2	18453	ENSMUST00000168360.1	1244	ENSMUSG00000025130	P4hb	prolyl 4-hydroxylase, beta polypeptide
1573	chr11	120628613	120629017	405	*	h3k4me1_WTnew4_peak_1692	17	.	3.65305	4.84176	1.7584	20	Promoter (1-2kb)	11	120629232	120630148	917	2	17134	ENSMUST00000106180.1	1131	ENSMUSG00000051510	Mafg	v-maf musculoaponeurotic fibrosarcoma oncogene family, protein G (avian)
1574	chr11	120635984	120636309	326	*	h3k4me1_WTnew4_peak_1694	33	.	5.35125	7.51277	3.30072	171	Promoter (2-3kb)	11	120625117	120633600	8484	2	17134	ENSMUST00000058162.13	-2384	ENSMUSG00000051510	Mafg	v-maf musculoaponeurotic fibrosarcoma oncogene family, protein G (avian)
1575	chr11	120704272	120705400	1129	*	h3k4me1_WTnew4_peak_1695	20	.	4281	5.42815	2.06599	679	Promoter (1-2kb)	11	120702514	120709444	6931	1	68938	ENSMUST00000168947.1	1758	ENSMUSG00000025142	Aspscr1	alveolar soft part sarcoma chromosome region, candidate 1 (human)
1576	chr11	120729832	120730032	201	*	h3k4me1_WTnew4_peak_1696	28	.	4.89604	6.78903	2.88809	103	Promoter (<=1kb)	11	120729504	120730105	602	2	12409	ENSMUST00000154479.1	73	ENSMUSG00000025150	Cbr2	carbonyl reductase 2
1577	chr11	120785888	120786197	310	*	h3k4me1_WTnew4_peak_1697	20	.	4281	5.42815	2.06599	138	Promoter (<=1kb)	11	120786772	120787761	990	1	209318	ENSMUST00000144519.1	-575	ENSMUSG00000025156	Gps1	G protein pathway suppressor 1
1578	chr11	120786411	120786711	301	*	h3k4me1_WTnew4_peak_1698	47	.	6.4215	9.76117	4.78754	142	Promoter (<=1kb)	11	120786772	120787761	990	1	209318	ENSMUST00000144519.1	-61	ENSMUSG00000025156	Gps1	G protein pathway suppressor 1
1579	chr11	120794935	120795218	284	*	h3k4me1_WTnew4_peak_1699	36	.	5.72026	7.95745	3.61315	158	Promoter (1-2kb)	11	120792774	120796377	3604	2	68730	ENSMUST00000143139.7	1159	ENSMUSG00000025155	Dus1l	dihydrouridine synthase 1-like (S. cerevisiae)
1580	chr11	120822285	120822554	270	*	h3k4me1_WTnew4_peak_1700	13	.	3.28774	4.07387	1.33004	173	Promoter (1-2kb)	11	120822772	120823780	1009	2	14104	ENSMUST00000205905.1	1226	ENSMUSG00000025153	Fasn	fatty acid synthase
1581	chr11	120957023	120957222	200	*	h3k4me1_WTnew4_peak_1701	30	.	5.20314	7.07557	3.08372	24	Promoter (1-2kb)	11	120955226	120956231	1006	1	80879	ENSMUST00000134540.1	1797	ENSMUSG00000025161	Slc16a3	solute carrier family 16 (monocarboxylic acid transporters), member 3
1582	chr11	120989304	120989503	200	*	h3k4me1_WTnew4_peak_1702	22	.	4.40644	5.80265	2.28874	74	Promoter (1-2kb)	11	120972472	120990871	18400	2	104318	ENSMUST00000154483.7	1368	ENSMUSG00000025162	Csnk1d	casein kinase 1, delta
1583	chr11	121147457	121147810	354	*	h3k4me1_WTnew4_peak_1703	19	.	4.12985	5.07141	1.90301	162	Promoter (1-2kb)	11	121146157	121146867	711	1	73679	ENSMUST00000155694.1	1300	ENSMUSG00000039329	Tex19.1	testis expressed gene 19.1
1584	chr12	3416308	3416514	207	*	h3k4me1_WTnew4_peak_1704	31	.	5.30981	7.25279	3.19811	90	Intron (ENSMUST00000168012.2/100043040, intron 1 of 2)	12	3406706	3426714	20009	2	100043040	ENSMUST00000179637.2	10200	ENSMUSG00000071456	1110002L01Rik	RIKEN cDNA 1110002L01 gene
1585	chr12	3884324	3884582	259	*	h3k4me1_WTnew4_peak_1705	22	.	4.01835	5.64969	2.22853	95	Promoter (<=1kb)	12	3885449	3896121	10673	1	13435	ENSMUST00000174102.1	-867	ENSMUSG00000020661	Dnmt3a	DNA methyltransferase 3A
1586	chr12	3886660	3886954	295	*	h3k4me1_WTnew4_peak_1706	19	.	4.1275	5.1873	1.99385	109	Promoter (1-2kb)	12	3885449	3896121	10673	1	13435	ENSMUST00000174102.1	1211	ENSMUSG00000020661	Dnmt3a	DNA methyltransferase 3A
1587	chr12	3887196	3887568	373	*	h3k4me1_WTnew4_peak_1707	22	.	4.01835	5.64969	2.22853	126	Promoter (1-2kb)	12	3885449	3896121	10673	1	13435	ENSMUST00000174102.1	1747	ENSMUSG00000020661	Dnmt3a	DNA methyltransferase 3A
1588	chr12	4557531	4557730	200	*	h3k4me1_WTnew4_peak_1708	17	.	3.91684	4.86101	1.7584	176	Intron (ENSMUST00000220320.1/ENSMUST00000220320.1, intron 1 of 3)	12	4524113	4529122	5010	1	102634330	ENSMUST00000218081.1	33418	ENSMUSG00000112422	Gm31938	predicted gene, 31938
1589	chr12	4587355	4588064	710	*	h3k4me1_WTnew4_peak_1709	33	.	5.35125	7.51277	3.30072	160	Distal Intergenic	12	4592638	4629717	37080	1	20403	ENSMUST00000218402.1	-4574	ENSMUSG00000020640	Itsn2	intersectin 2
1590	chr12	4840675	4840929	255	*	h3k4me1_WTnew4_peak_1710	18	.	4.08795	5.00288	1.86474	19	Promoter (<=1kb)	12	4833793	4841435	7643	2	14226	ENSMUST00000219880.1	506	ENSMUSG00000020635	Fkbp1b	FK506 binding protein 1b
1591	chr12	4874712	4874986	275	*	h3k4me1_WTnew4_peak_1711	22	.	4.40644	5.80265	2.28874	122	Promoter (<=1kb)	12	4868948	4874359	5412	2	432628	ENSMUST00000147241.1	-353	ENSMUSG00000037336	Mfsd2b	major facilitator superfamily domain containing 2B
1592	chr12	4928742	4929137	396	*	h3k4me1_WTnew4_peak_1712	15	.	3.74588	4.45831	1.51038	142	Intron (ENSMUST00000219187.1/320817, intron 1 of 6)	12	4917407	4954994	37588	1	320817	ENSMUST00000218303.1	11335	ENSMUSG00000052812	Atad2b	ATPase family, AAA domain containing 2B
1593	chr12	8339865	8340116	252	*	h3k4me1_WTnew4_peak_1714	28	.	5.08467	6.75874	2.88809	119	Intron (ENSMUST00000020927.9/58240, intron 6 of 6)	12	8317611	8324033	6423	1	58240	ENSMUST00000220300.1	22254	ENSMUSG00000020605	Hs1bp3	HCLS1 binding protein 3
1594	chr12	8498062	8498652	591	*	h3k4me1_WTnew4_peak_1715	27	.	4.9748	6.56763	2.75055	519	Promoter (1-2kb)	12	8497661	8500009	2349	2	11852	ENSMUST00000067384.5	1357	ENSMUSG00000054364	Rhob	ras homolog family member B
1595	chr12	8758863	8759179	317	*	h3k4me1_WTnew4_peak_1716	20	.	4281	5.42815	2.06599	147	Distal Intergenic	12	8771323	8793715	22393	1	20969	ENSMUST00000020911.13	-12144	ENSMUSG00000020592	Sdc1	syndecan 1
1596	chr12	8782209	8782429	221	*	h3k4me1_WTnew4_peak_1717	54	.	7.06949	10.6264	5.47747	47	Intron (ENSMUST00000020911.13/20969, intron 1 of 4)	12	8771803	8790448	18646	1	20969	ENSMUST00000160348.1	10406	ENSMUSG00000020592	Sdc1	syndecan 1
1597	chr12	9043115	9043720	606	*	h3k4me1_WTnew4_peak_1718	20	.	4281	5.42815	2.06599	312	Distal Intergenic	12	9030028	9036397	6370	1	75516	ENSMUST00000219470.1	13087	ENSMUSG00000066637	Ttc32	tetratricopeptide repeat domain 32
1598	chr12	12178381	12178599	219	*	h3k4me1_WTnew4_peak_1719	26	.	4.77176	6.37733	2.66452	39	Distal Intergenic	12	12262139	12380965	118827	1	76820	ENSMUST00000069066.13	-83540	ENSMUSG00000020589	Cyria	CYFIP related Rac1 interactor A
1599	chr12	12708711	12708950	240	*	h3k4me1_WTnew4_peak_1720	47	.	6.4215	9.76117	4.78754	94	Distal Intergenic	12	12936096	12940616	4521	2	18109	ENSMUST00000130990.1	231666	ENSMUSG00000037169	Mycn	v-myc avian myelocytomatosis viral related oncogene, neuroblastoma derived
1600	chr12	12709544	12709743	200	*	h3k4me1_WTnew4_peak_1721	20	.	4.30642	5.36556	2.06599	27	Distal Intergenic	12	12936096	12940616	4521	2	18109	ENSMUST00000130990.1	230873	ENSMUSG00000037169	Mycn	v-myc avian myelocytomatosis viral related oncogene, neuroblastoma derived
1601	chr12	12786457	12786837	381	*	h3k4me1_WTnew4_peak_1722	25	.	4.64344	6.17411	2.55715	90	Distal Intergenic	12	12936096	12940616	4521	2	18109	ENSMUST00000130990.1	153779	ENSMUSG00000037169	Mycn	v-myc avian myelocytomatosis viral related oncogene, neuroblastoma derived
1602	chr12	12792196	12792494	299	*	h3k4me1_WTnew4_peak_1723	17	.	3.65305	4.84176	1.7584	46	Intron (ENSMUST00000171380.1/ENSMUST00000171380.1, intron 1 of 1)	12	12936096	12940616	4521	2	18109	ENSMUST00000130990.1	148122	ENSMUSG00000037169	Mycn	v-myc avian myelocytomatosis viral related oncogene, neuroblastoma derived
1603	chr12	12826186	12826385	200	*	h3k4me1_WTnew4_peak_1724	22	.	4.40644	5.80265	2.28874	143	Distal Intergenic	12	12936096	12940616	4521	2	18109	ENSMUST00000130990.1	114231	ENSMUSG00000037169	Mycn	v-myc avian myelocytomatosis viral related oncogene, neuroblastoma derived
1604	chr12	12841240	12841467	228	*	h3k4me1_WTnew4_peak_1725	22	.	4.01835	5.64969	2.22853	105	Distal Intergenic	12	12936096	12940616	4521	2	18109	ENSMUST00000130990.1	99149	ENSMUSG00000037169	Mycn	v-myc avian myelocytomatosis viral related oncogene, neuroblastoma derived
1605	chr12	12887427	12887626	200	*	h3k4me1_WTnew4_peak_1726	27	.	4.9748	6.56763	2.75055	78	Distal Intergenic	12	12936096	12940616	4521	2	18109	ENSMUST00000130990.1	52990	ENSMUSG00000037169	Mycn	v-myc avian myelocytomatosis viral related oncogene, neuroblastoma derived
1606	chr12	12903214	12903560	347	*	h3k4me1_WTnew4_peak_1727	20	.	4281	5.42815	2.06599	253	Intron (ENSMUST00000181381.2/ENSMUST00000181381.2, intron 1 of 1)	12	12936096	12940616	4521	2	18109	ENSMUST00000130990.1	37056	ENSMUSG00000037169	Mycn	v-myc avian myelocytomatosis viral related oncogene, neuroblastoma derived
1607	chr12	13184789	13184988	200	*	h3k4me1_WTnew4_peak_1728	22	.	4.52862	5.75018	2.28033	101	Distal Intergenic	12	13225161	13229379	4219	2	104721	ENSMUST00000221028.1	44391	ENSMUSG00000037149	Ddx1	DEAD box helicase 1
1608	chr12	13247545	13247744	200	*	h3k4me1_WTnew4_peak_1729	25	.	4.71983	6.13698	2.53064	121	Promoter (1-2kb)	12	13237732	13249163	11432	2	104721	ENSMUST00000221623.1	1419	ENSMUSG00000037149	Ddx1	DEAD box helicase 1
1609	chr12	16011507	16011706	200	*	h3k4me1_WTnew4_peak_1730	19	.	4.12985	5.07141	1.90301	182	Intron (ENSMUST00000223158.1/ENSMUST00000223158.1, intron 2 of 9)	12	15793318	15816922	23605	2	217410	ENSMUST00000221518.1	-194585	ENSMUSG00000020601	Trib2	tribbles pseudokinase 2
1610	chr12	16546440	16546639	200	*	h3k4me1_WTnew4_peak_1731	47	.	6.55698	9.72959	4.78754	126	Intron (ENSMUST00000067124.5/14245, intron 17 of 20)	12	16551585	16562444	10860	2	14245	ENSMUST00000221789.1	15805	ENSMUSG00000020593	Lpin1	lipin 1
1611	chr12	16590429	16591000	572	*	h3k4me1_WTnew4_peak_1732	36	.	5.52669	8.04047	3.67701	354	Promoter (<=1kb)	12	16537040	16589773	52734	2	14245	ENSMUST00000221230.1	-656	ENSMUSG00000020593	Lpin1	lipin 1
1612	chr12	16592029	16592288	260	*	h3k4me1_WTnew4_peak_1733	26	.	4.81613	6448	2.66452	153	Promoter (2-3kb)	12	16537040	16589773	52734	2	14245	ENSMUST00000221230.1	-2256	ENSMUSG00000020593	Lpin1	lipin 1
1613	chr12	17553124	17553323	200	*	h3k4me1_WTnew4_peak_1734	34	.	5.45265	7.67643	3.42364	53	Distal Intergenic	12	17549458	17550077	620	1	18263	ENSMUST00000222250.1	3666	ENSMUSG00000011179	Odc1	ornithine decarboxylase, structural 1
1614	chr12	17557965	17558364	400	*	h3k4me1_WTnew4_peak_1735	22	.	4.44909	5.61045	2.20964	70	Intron (ENSMUST00000222758.1/ENSMUST00000222758.1, intron 2 of 4)	12	17549458	17550077	620	1	18263	ENSMUST00000222250.1	8507	ENSMUSG00000011179	Odc1	ornithine decarboxylase, structural 1
1615	chr12	18730890	18731089	200	*	h3k4me1_WTnew4_peak_1736	31	.	4.96343	7.14826	3.13393	132	Distal Intergenic	12	18514546	18535251	20706	1	236366	ENSMUST00000063216.5	216344	ENSMUSG00000073197	5730507C01Rik	RIKEN cDNA 5730507C01 gene
1616	chr12	18857057	18857342	286	*	h3k4me1_WTnew4_peak_1737	32	.	4.74896	7.37302	3.28185	45	Intron (ENSMUST00000222888.1/ENSMUST00000222888.1, intron 1 of 1)	12	18514546	18535251	20706	1	236366	ENSMUST00000063216.5	342511	ENSMUSG00000073197	5730507C01Rik	RIKEN cDNA 5730507C01 gene
1617	chr12	19392366	19392565	200	*	h3k4me1_WTnew4_peak_1740	42	.	6.11375	8.98914	4.26828	67	Intron (ENSMUST00000220896.1/ENSMUST00000220896.1, intron 1 of 1)	12	18514546	18535251	20706	1	236366	ENSMUST00000063216.5	877820	ENSMUSG00000073197	5730507C01Rik	RIKEN cDNA 5730507C01 gene
1618	chr12	20421387	20422191	805	*	h3k4me1_WTnew4_peak_1741	22	.	4.01835	5.64969	2.22853	424	Distal Intergenic	12	20804381	20815779	11399	2	69513	ENSMUST00000189625.1	393588	ENSMUSG00000099759	1700030C10Rik	RIKEN cDNA 1700030C10 gene
1619	chr12	20530773	20531049	277	*	h3k4me1_WTnew4_peak_1742	66	.	7.66972	12.1285	6.69676	137	Distal Intergenic	12	20804381	20815779	11399	2	69513	ENSMUST00000189625.1	284730	ENSMUSG00000099759	1700030C10Rik	RIKEN cDNA 1700030C10 gene
1620	chr12	20619703	20619902	200	*	h3k4me1_WTnew4_peak_1743	47	.	6.4215	9.76117	4.78754	83	Intron (ENSMUST00000223281.1/ENSMUST00000223281.1, intron 1 of 1)	12	20804381	20815779	11399	2	69513	ENSMUST00000189625.1	195877	ENSMUSG00000099759	1700030C10Rik	RIKEN cDNA 1700030C10 gene
1621	chr12	21112836	21113066	231	*	h3k4me1_WTnew4_peak_1744	18	.	4.01941	5.01934	1.87594	59	Promoter (<=1kb)	12	21111954	21268179	156226	1	211914	ENSMUST00000050990.9	882	ENSMUSG00000052632	Asap2	ArfGAP with SH3 domain, ankyrin repeat and PH domain 2
[truncated: 6,477 more rows]

## Sheet: peaks_H3K4me1_in_LSD1ko_enriche
	seqnames	start	end	width	strand	V4	V5	V6	V7	V8	V9	V10	annotation	geneChr	geneStart	geneEnd	geneLength	geneStrand	geneId	transcriptId	distanceToTSS	ENSEMBL	SYMBOL	GENENAME
[truncated: 20,314 more rows]
