# Supplementary material for: The scaffolding function of LSD1 controls DNA methylation in mouse ESCs
Source: Nat Commun. 2024 Sep 5;15:7758. doi: 10.1038/s41467-024-51966-7 (PMC11377572; doi:10.1038/s41467-024-51966-7)
Supplement: Supplementary file 8 — Supplementary Data 5 [file 41467_2024_51966_MOESM8_ESM.xlsx]

## Sheet: WT_GoPeaks
# GREAT version 4.0.4	Species assembly: mm10	Association rule: Basal+extension: 5000 bp upstream, 1000 bp downstream, 1000000 bp max extension, curated regulatory domains included
0610009B22Rik	unnamed (-126)
0610009O20Rik	unnamed (-749)
0610010F05Rik	unnamed (-30973)
0610037L13Rik	unnamed (-4399)
0610040J01Rik	unnamed (+120637), unnamed (+142137), unnamed (+155137)
1110004E09Rik	unnamed (-673)
1110004F10Rik	unnamed (+199), unnamed (+103199), unnamed (+142699), unnamed (+159199), unnamed (+171699), unnamed (+201199)
1110008F13Rik	unnamed (+3872)
1110008L16Rik	unnamed (-28137), unnamed (+363)
1110008P14Rik	unnamed (+19938)
1110032A03Rik	unnamed (-4898)
1110032F04Rik	unnamed (+414)
1110034G24Rik	unnamed (+1717)
1110038F14Rik	unnamed (-24039), unnamed (+461), unnamed (+39461)
1110051M20Rik	unnamed (+4142), unnamed (+82142)
1110059E24Rik	unnamed (+22476), unnamed (+71476)
1110059G10Rik	unnamed (-2500)
1110065P20Rik	unnamed (-6191)
1190002N15Rik	unnamed (+81)
1190005I06Rik	unnamed (+1992)
1190007I07Rik	unnamed (-4304)
1500009C09Rik	unnamed (+4477)
1500009L16Rik	unnamed (+1135), unnamed (+666635)
1500011B03Rik	unnamed (+15476), unnamed (+34976)
1500015O10Rik	unnamed (-283602)
1600002H07Rik	unnamed (+290)
1600012H06Rik	unnamed (+270), unnamed (+16270)
1600014C10Rik	unnamed (+283)
1600014C23Rik	unnamed (-293156), unnamed (-138656), unnamed (-118156), unnamed (-33156), unnamed (-2656)
1700001C19Rik	unnamed (-29125), unnamed (-125)
1700001F09Rik	unnamed (+37311)
1700001J03Rik	unnamed (-35196)
1700001K19Rik	unnamed (+76619)
1700001O22Rik	unnamed (+24707), unnamed (+42707), unnamed (+88707), unnamed (+205207)
1700001P01Rik	unnamed (-5082)
1700003E16Rik	unnamed (+5096)
1700003F12Rik	unnamed (-105388), unnamed (-49388), unnamed (-34888)
1700006E09Rik	unnamed (-4556)
1700007K13Rik	unnamed (-1668)
1700008O03Rik	unnamed (+1030), unnamed (+24530)
1700008P02Rik	unnamed (-23057), unnamed (+317943), unnamed (+528943)
1700010B08Rik	unnamed (-37915)
1700011I03Rik	unnamed (-63280)
1700011L22Rik	unnamed (+72070), unnamed (+189070), unnamed (+218570)
1700013D24Rik	unnamed (-56414), unnamed (-26914), unnamed (+5586)
1700016C15Rik	unnamed (-11314), unnamed (+61186)
1700016D06Rik	unnamed (-24750)
1700016H13Rik	unnamed (-80490), unnamed (-67490), unnamed (-45990)
1700016K19Rik	unnamed (-33412)
1700017B05Rik	unnamed (-175388), unnamed (-19888), unnamed (+3112)
1700018B08Rik	unnamed (-15046), unnamed (+163954)
1700019D03Rik	unnamed (-1656), unnamed (+14844), unnamed (+34344)
1700019N19Rik	unnamed (-64539)
1700020D05Rik	unnamed (+1287)
1700020L24Rik	unnamed (+6823)
1700020N01Rik	unnamed (+152855), unnamed (+235855), unnamed (+254355)
1700021F05Rik	unnamed (+968)
1700021F07Rik	unnamed (-185086)
1700022I11Rik	unnamed (+28554)
1700023F06Rik	unnamed (+8548), unnamed (+34048)
1700024P04Rik	unnamed (-116935), unnamed (-43935), unnamed (-33435)
1700025G04Rik	unnamed (+625), unnamed (+333625)
1700029F12Rik	unnamed (+26862), unnamed (+51362)
1700029H14Rik	unnamed (-37052)
1700029I15Rik	unnamed (+9582)
1700030J22Rik	unnamed (+943), unnamed (+31943)
1700030K09Rik	unnamed (+120)
1700034I23Rik	unnamed (+7043)
1700037C18Rik	unnamed (-311), unnamed (+11689)
1700037H04Rik	unnamed (+1081), unnamed (+15581)
1700040F15Rik	unnamed (-593247)
1700040L02Rik	unnamed (-43104)
1700042G07Rik	unnamed (-2372)
1700047I17Rik2	unnamed (-43092), unnamed (-7092)
1700056E22Rik	unnamed (-502)
1700057G04Rik	unnamed (+16123), unnamed (+119123)
1700061G19Rik	unnamed (+8523)
1700066M21Rik	unnamed (+380)
1700067P10Rik	unnamed (+7368)
1700069L16Rik	unnamed (+62249)
1700080O16Rik	unnamed (-189228)
1700086D15Rik	unnamed (+33390), unnamed (+48890), unnamed (+62390), unnamed (+179390)
1700088E04Rik	unnamed (-1761)
1700092M07Rik	unnamed (-218)
1700109H08Rik	unnamed (-25673), unnamed (+14827)
1700122O11Rik	unnamed (-3207), unnamed (+62793), unnamed (+80793)
1700123K08Rik	unnamed (+100194), unnamed (+121194)
1700123O20Rik	unnamed (-39171)
1700125H20Rik	unnamed (+45904), unnamed (+59404)
1810009A15Rik	unnamed (-3353)
1810010D01Rik	unnamed (-73920)
1810011O10Rik	unnamed (+9484), unnamed (+393984)
1810013L24Rik	unnamed (-51100), unnamed (+10400), unnamed (+43400), unnamed (+304400)
1810022K09Rik	unnamed (+1721)
1810024B03Rik	unnamed (-720), unnamed (+24780)
1810030O07Rik	unnamed (-84832), unnamed (+84668)
1810032O08Rik	unnamed (+1831)
1810037I17Rik	unnamed (+1297)
1810043G02Rik	unnamed (+976)
1810055G02Rik	unnamed (+167)
2010107E04Rik	unnamed (-606)
2010107G23Rik	unnamed (+2050)
2010109A12Rik	unnamed (-1518)
2010315B03Rik	unnamed (+30696)
2200002D01Rik	unnamed (-29034), unnamed (-4034)
2210011C24Rik	unnamed (+158)
2210013O21Rik	unnamed (-833)
2210408I21Rik	unnamed (-540)
2300009A05Rik	unnamed (+741)
2310011J03Rik	unnamed (-963)
2310030G06Rik	unnamed (+4036)
2310033P09Rik	unnamed (+7179)
2310057J18Rik	unnamed (-131197)
2310057M21Rik	unnamed (-3741)
2310061I04Rik	unnamed (+8431)
2410004B18Rik	unnamed (+986)
2410015M20Rik	unnamed (-729)
2410089E03Rik	unnamed (-58106), unnamed (-41606), unnamed (-1606), unnamed (+257894)
2410131K14Rik	unnamed (-2227), unnamed (+86273), unnamed (+190773), unnamed (+201273), unnamed (+219273), unnamed (+237273), unnamed (+270273)
2410141K09Rik	unnamed (-419422), unnamed (-359422), unnamed (-264922), unnamed (-238422), unnamed (-200422), unnamed (-185922), unnamed (-148422), unnamed (-109422), unnamed (-18422), unnamed (-3422), unnamed (+26078), unnamed (+41578), unnamed (+128578), unnamed (+138078), unnamed (+149578), unnamed (+196578)
2510009E07Rik	unnamed (-50335), unnamed (+665)
2510039O18Rik	unnamed (-895)
2610021A01Rik	unnamed (+739)
2610042L04Rik	unnamed (-1763)
2610044O15Rik8	unnamed (-37954)
2610301B20Rik	unnamed (+502), unnamed (+104002), unnamed (+128002)
2610318N02Rik	unnamed (-3394)
2610528A11Rik	unnamed (-23899)
2700049A03Rik	unnamed (+152)
2700060E02Rik	unnamed (-127676), unnamed (+324), unnamed (+44324)
2700062C07Rik	unnamed (-259861), unnamed (-3361), unnamed (+58139)
2700081O15Rik	unnamed (-20125), unnamed (+2375), unnamed (+46375)
2810004N23Rik	unnamed (-380)
2810006K23Rik	unnamed (-598), unnamed (+24402)
2810403A07Rik	unnamed (+1197)
2810408A11Rik	unnamed (-543)
2810428I15Rik	unnamed (-1248)
2810474O19Rik	unnamed (+2572)
2900011O08Rik	unnamed (-11104), unnamed (-1104)
2900026A02Rik	unnamed (-76514), unnamed (-43514), unnamed (+486)
2900055J20Rik	unnamed (-23462), unnamed (+538)
2900092C05Rik	unnamed (-32517)
3100002H09Rik	unnamed (+35303), unnamed (+106303), unnamed (+254803)
3110001I22Rik	unnamed (-2520)
3110002H16Rik	unnamed (-37717), unnamed (+1783), unnamed (+65283)
3110009E18Rik	unnamed (-695)
3110018I06Rik	unnamed (+426868), unnamed (+490368)
3110021N24Rik	unnamed (-98649)
3110040N11Rik	unnamed (-38022), unnamed (-22)
3110043O21Rik	unnamed (+380)
3110070M22Rik	unnamed (+24383)
3110079O15Rik	unnamed (+38729)
3110082I17Rik	unnamed (+1002)
3110082J24Rik	unnamed (-18414), unnamed (+586)
3300002I08Rik	unnamed (-87235), unnamed (-69235), unnamed (+265)
3830406C13Rik	unnamed (-727173), unnamed (-710173), unnamed (-672673), unnamed (-660673), unnamed (-636673), unnamed (-618673), unnamed (-580173), unnamed (-571173), unnamed (-520673)
4430402I18Rik	unnamed (-11346)
4833420G17Rik	unnamed (+1216)
4833439L19Rik	unnamed (+435)
4921524J17Rik	unnamed (-8667), unnamed (+5833), unnamed (+23333)
4921524L21Rik	unnamed (-87133)
4921530L21Rik	unnamed (-831766), unnamed (-214266), unnamed (+132734)
4921536K21Rik	unnamed (+598)
4930402F06Rik	unnamed (-48825)
4930404H24Rik	unnamed (-145790), unnamed (-119790), unnamed (-50290), unnamed (+1710), unnamed (+35710)
4930404N11Rik	unnamed (+1816)
4930412O13Rik	unnamed (-752)
4930415O20Rik	unnamed (-4504), unnamed (+23496)
4930426L09Rik	unnamed (-1843), unnamed (+174157)
4930427A07Rik	unnamed (-1921)
4930432M17Rik	unnamed (-112262), unnamed (-92262), unnamed (-68762)
4930444G20Rik	unnamed (+9079), unnamed (+79579), unnamed (+99579), unnamed (+148579)
4930447C04Rik	unnamed (+68906), unnamed (+87906), unnamed (+149406)
4930451G09Rik	unnamed (-4936)
4930452B06Rik	unnamed (-79260), unnamed (+740), unnamed (+47740)
4930453N24Rik	unnamed (-63339), unnamed (-30339), unnamed (+2161)
4930467E23Rik	unnamed (+10424), unnamed (+218924), unnamed (+247424), unnamed (+362924), unnamed (+394924), unnamed (+529924)
4930470P17Rik	unnamed (+81017)
4930503B20Rik	unnamed (+18317)
4930505A04Rik	unnamed (-176692)
4930518I15Rik	unnamed (+15446)
4930519P11Rik	unnamed (-63)
4930522L14Rik	unnamed (-115403), unnamed (-90903), unnamed (-42903), unnamed (-1903)
4930523C07Rik	unnamed (-262162)
4930533O14Rik	unnamed (+1287)
4930539E08Rik	unnamed (+6324), unnamed (+17824)
4930544G11Rik	unnamed (-172609)
4930546C10Rik	unnamed (-246859)
4930548H24Rik	unnamed (-32359), unnamed (+2141)
4930550C14Rik	unnamed (+102714)
4930550L24Rik	unnamed (-874360)
4930555G01Rik	unnamed (+100871)
4930556J24Rik	unnamed (+11278)
4930558K02Rik	unnamed (+8136)
4930563D23Rik	unnamed (+18908)
4930563M21Rik	unnamed (+42932)
4930578C19Rik	unnamed (+275871), unnamed (+296371)
4930578G10Rik	unnamed (-64412)
4930579G24Rik	unnamed (-79)
4930583I09Rik	unnamed (-640429), unnamed (-76429), unnamed (+234071)
4930595D18Rik	unnamed (+491)
4930596D02Rik	unnamed (+513478)
4931406C07Rik	unnamed (-50052), unnamed (-2552)
4931406P16Rik	unnamed (-74449), unnamed (+3051), unnamed (+41051)
4931414P19Rik	unnamed (+1908)
4931417E11Rik	unnamed (-803833), unnamed (-759833), unnamed (-619833), unnamed (-369333), unnamed (-50833), unnamed (+100167), unnamed (+219167)
4931422A03Rik	unnamed (-192)
4931428F04Rik	unnamed (+9528)
4931429L15Rik	unnamed (-588514), unnamed (-95514), unnamed (-78514), unnamed (-11014)
4931440F15Rik	unnamed (-199332), unnamed (+109168)
4932414N04Rik	unnamed (+110616)
4932438A13Rik	unnamed (+894)
4933402D24Rik	unnamed (-122233)
4933402J07Rik	unnamed (+7647), unnamed (+66647), unnamed (+97647), unnamed (+126647), unnamed (+147647), unnamed (+180147), unnamed (+221147), unnamed (+239647), unnamed (+269147), unnamed (+354147)
4933402N22Rik	unnamed (-301043), unnamed (-192543)
4933405L10Rik	unnamed (+27209)
4933405O20Rik	unnamed (-450690)
4933407L21Rik	unnamed (-32483)
4933411K16Rik	unnamed (+20252)
4933412E24Rik	unnamed (+366118)
4933415F23Rik	unnamed (-154247)
4933417A18Rik	unnamed (-909)
4933421I07Rik	unnamed (-53380)
4933428G20Rik	unnamed (-70160), unnamed (-36160), unnamed (-660)
4933430I17Rik	unnamed (-3369)
4933434E20Rik	unnamed (-1814)
5031439G07Rik	unnamed (+62471)
5330417H12Rik	unnamed (+7161)
5430401F13Rik	unnamed (-29762)
5430403G16Rik	unnamed (+41)
5530400C23Rik	unnamed (-185716), unnamed (+558284)
5730409E04Rik	unnamed (-20318)
5730455P16Rik	unnamed (+2534), unnamed (+75034)
5730507C01Rik	unnamed (-822510), unnamed (-632010), unnamed (-620510), unnamed (-518510), unnamed (-360010), unnamed (-125510), unnamed (+341490), unnamed (+661990), unnamed (+777490), unnamed (+874490)
5730522E02Rik	unnamed (-29928), unnamed (-1428), unnamed (+47072), unnamed (+79572), unnamed (+107072)
5730596B20Rik	unnamed (-3998)
6030419C18Rik	unnamed (-31603), unnamed (-103)
6030452D12Rik	unnamed (-68522)
6030458C11Rik	unnamed (-4343), unnamed (+106157)
6030468B19Rik	unnamed (-5660)
6330409D20Rik	unnamed (+1016)
6430531B16Rik	unnamed (+4755), unnamed (+30755)
6430548M08Rik	unnamed (+1348)
6430571L13Rik	unnamed (-2102)
6430573F11Rik	unnamed (+79926), unnamed (+90926), unnamed (+122426), unnamed (+146426)
6720489N17Rik	unnamed (-59818), unnamed (-31318), unnamed (+182), unnamed (+54682)
6820408C15Rik	unnamed (-3087)
7420461P10Rik	unnamed (-75781)
9030612E09Rik	unnamed (+796)
9030624G23Rik	unnamed (-320254), unnamed (+129246), unnamed (+298746)
9030624J02Rik	unnamed (+2274), unnamed (+60774)
9130011E15Rik	unnamed (+1488)
9130023H24Rik	unnamed (-2969)
9130204L05Rik	unnamed (-37697), unnamed (-7197), unnamed (+192803)
9130230L23Rik	unnamed (-146715), unnamed (-132715), unnamed (-74715), unnamed (-49715), unnamed (-1715), unnamed (+32285)
9130401M01Rik	unnamed (+1815)
9130409J20Rik	unnamed (-43638), unnamed (+28362), unnamed (+54362)
9230102O04Rik	unnamed (-103507)
9230109A22Rik	unnamed (-260341), unnamed (-229841), unnamed (-182841)
9230112D13Rik	unnamed (-25199)
9330159F19Rik	unnamed (-66106)
9330161L09Rik	unnamed (-16180), unnamed (+16320)
9430015G10Rik	unnamed (-3498)
9430038I01Rik	unnamed (+5262)
9430069I07Rik	unnamed (-82579)
9430097D07Rik	unnamed (+3684)
9530053A07Rik	unnamed (-45466)
9530068E07Rik	unnamed (-29928), unnamed (-8928), unnamed (+4072)
9530077C05Rik	unnamed (-1013)
9630041A04Rik	unnamed (+131019), unnamed (+414519)
9830107B12Rik	unnamed (+49307)
9930021J03Rik	unnamed (-493)
9930022D16Rik	unnamed (-44917)
A130010J15Rik	unnamed (+5454)
A130051J06Rik	unnamed (-435858), unnamed (-276858), unnamed (-37858), unnamed (-11858)
A1bg	unnamed (-51230)
A1cf	unnamed (-104764)
A230050P20Rik	unnamed (+8358)
A230072I06Rik	unnamed (+105181)
A2m	unnamed (+37272)
A3galt2	unnamed (-23758)
A430005L14Rik	unnamed (-126737), unnamed (+1263)
A430033K04Rik	unnamed (-1394)
A430105I19Rik	unnamed (-839)
A4galt	unnamed (+2231), unnamed (+45731), unnamed (+54231)
A530084C06Rik	unnamed (+833)
A630010A05Rik	unnamed (+39279)
A630095N17Rik	unnamed (-4410)
A730015C16Rik	unnamed (+119)
A730049H05Rik	unnamed (-55978), unnamed (-2478)
A730061H03Rik	unnamed (+17406)
A830005F24Rik	unnamed (-1070), unnamed (+27930)
A830018L16Rik	unnamed (-61009), unnamed (+111991), unnamed (+206991), unnamed (+639991)
A830031A19Rik	unnamed (-4446)
A830080D01Rik	unnamed (-7668)
A930002H24Rik	unnamed (+15791)
A930004D18Rik	unnamed (-10263)
A930017K11Rik	unnamed (+565)
A930018M24Rik	unnamed (-15544), unnamed (-44)
A930018P22Rik	unnamed (-25769), unnamed (+731), unnamed (+247231)
A930033H14Rik	unnamed (+1098)
AA467197	unnamed (+5650)
AF529169	unnamed (+410125)
AI182371	unnamed (+31185)
AI314180	unnamed (+749)
AI464131	unnamed (+2576)
AI467606	unnamed (+141), unnamed (+27641)
AI597479	unnamed (+790)
AI606181	unnamed (+148637)
AI661453	unnamed (+695)
AI846148	unnamed (-14474), unnamed (+1026), unnamed (+13526), unnamed (+31526)
AI854703	unnamed (-3264)
AI987944	unnamed (-240)
AU015836	unnamed (+150818)
AU018091	unnamed (-41797), unnamed (+1203)
AU019823	unnamed (-41036)
AU022252	unnamed (+212)
AU040320	unnamed (-770), unnamed (+197730), unnamed (+212230)
AU041133	unnamed (-43513), unnamed (-513), unnamed (+50487)
AW146154	unnamed (-59110), unnamed (+390)
AW209491	unnamed (+1252)
AW549877	unnamed (-248)
AW554918	unnamed (+980), unnamed (+318480), unnamed (+337480), unnamed (+364480)
AY074887	unnamed (-2)
Aaas	unnamed (-5741)
Aacs	unnamed (+1186)
Aaed1	unnamed (-56790)
Aagab	unnamed (+3840)
Aak1	unnamed (-56017), unnamed (+483)
Aamp	unnamed (-1320)
Aanat	unnamed (+9813), unnamed (+25813)
Aar2	unnamed (-112596), unnamed (+1404)
Aard	unnamed (-607), unnamed (+86893)
Aars	unnamed (+1598)
Aars2	unnamed (+159)
Aarsd1	unnamed (-4385)
Aasdh	unnamed (-19986), unnamed (-1986), unnamed (+249014)
Aasdhppt	unnamed (+967), unnamed (+322967)
Aatf	unnamed (+22), unnamed (+87522), unnamed (+172022), unnamed (+333022)
Aatk	unnamed (-19430)
Abca1	unnamed (-236105), unnamed (-165605), unnamed (-58605), unnamed (+895)
Abca13	unnamed (-18942), unnamed (+781558)
Abca15	unnamed (+15816)
Abca16	unnamed (-77201), unnamed (+83799)
Abca2	unnamed (-2203)
Abca4	unnamed (-77443)
Abca6	unnamed (+73276)
Abca7	unnamed (-76)
Abca8b	unnamed (+845)
Abca9	unnamed (-10304)
Abcb10	unnamed (+2122)
Abcb1a	unnamed (+52423)
Abcb1b	unnamed (-85686)
Abcb5	unnamed (-270579), unnamed (+6921), unnamed (+118921)
Abcc1	unnamed (+940)
Abcc12	unnamed (+727686)
Abcc2	unnamed (+64808), unnamed (+103308), unnamed (+142308)
Abcc3	unnamed (-1524)
Abcc4	unnamed (+4219), unnamed (+29219), unnamed (+44219), unnamed (+67219), unnamed (+129719), unnamed (+154719), unnamed (+232219), unnamed (+268719), unnamed (+340219), unnamed (+407719)
Abcc5	unnamed (-51606), unnamed (-26606), unnamed (+394), unnamed (+14394), unnamed (+52394), unnamed (+64894)
Abcc6	unnamed (-4198)
Abcd1	unnamed (-1597)
Abcd3	unnamed (+2802), unnamed (+19802), unnamed (+38802), unnamed (+76802)
Abcd4	unnamed (+24870)
Abce1	unnamed (+740), unnamed (+70740)
Abcf1	unnamed (+2261)
Abcf2	unnamed (-33)
Abcf3	unnamed (-12077), unnamed (-77)
Abcg1	unnamed (+57302)
Abcg2	unnamed (+1329), unnamed (+44329)
Abcg3	unnamed (+91218)
Abcg4	unnamed (+615)
Abcg8	unnamed (+106379)
Abhd10	unnamed (+455)
Abhd11	unnamed (+701)
Abhd12	unnamed (-1759), unnamed (+67741)
Abhd13	unnamed (-207)
Abhd15	unnamed (-121)
Abhd16a	unnamed (-791)
Abhd17b	unnamed (+8691)
Abhd17c	unnamed (-256607), unnamed (-210607), unnamed (-172607), unnamed (-97607), unnamed (-23607), unnamed (+10893), unnamed (+30893)
Abhd18	unnamed (+1178)
Abhd2	unnamed (+13301), unnamed (+40301), unnamed (+73801)
Abhd5	unnamed (+219392)
Abhd6	unnamed (+1098)
Abhd8	unnamed (-2345)
Abi1	unnamed (+3122), unnamed (+25122)
Abi2	unnamed (-65195), unnamed (+40805), unnamed (+155805)
Abi3	unnamed (-91), unnamed (+16909)
Abl1	unnamed (-16551), unnamed (+449), unnamed (+63449)
Abl2	unnamed (+4451), unnamed (+24451), unnamed (+56451), unnamed (+105951)
Ablim2	unnamed (-17551), unnamed (-1051), unnamed (+31949)
Ablim3	unnamed (-34676), unnamed (-676)
Abo	unnamed (+10479)
Abr	unnamed (-110081), unnamed (-62081), unnamed (+14919), unnamed (+30919), unnamed (+52919)
Abra	unnamed (+79220), unnamed (+211720), unnamed (+254220), unnamed (+421220)
Abracl	unnamed (+288)
Abraxas1	unnamed (+465)
Abraxas2	unnamed (+1275)
Abt1	unnamed (-21134), unnamed (+19366)
Abtb1	unnamed (-31600), unnamed (+900)
Abtb2	unnamed (+52190)
Acaa1a	unnamed (-294)
Acaa1b	unnamed (+53593)
Acaa2	unnamed (+803)
Acaca	unnamed (+7378), unnamed (+168378), unnamed (+252878)
Acacb	unnamed (+28465)
Acad11	unnamed (+814)
Acad12	unnamed (-562)
Acad8	unnamed (+49)
Acad9	unnamed (+1521)
Acadm	unnamed (+2132)
Acads	unnamed (-12154), unnamed (+846), unnamed (+25846), unnamed (+44346), unnamed (+67846), unnamed (+104346)
Acadsb	unnamed (-601), unnamed (+75899)
Acap2	unnamed (-70762), unnamed (-56262), unnamed (+1738)
Acap3	unnamed (+2178)
Acat1	unnamed (-55618)
Acat2	unnamed (-9753), unnamed (+1247)
Acat3	unnamed (-19098)
Acbd3	unnamed (+957), unnamed (+39457), unnamed (+52457), unnamed (+67957), unnamed (+84957)
Acbd4	unnamed (+5312)
Acbd5	unnamed (-72), unnamed (+45428)
Acbd7	unnamed (-3168)
Accs	unnamed (-17559)
Accsl	unnamed (-87343), unnamed (-58343), unnamed (+1657)
Acd	unnamed (+4084)
Ace	unnamed (-11945)
Acer2	unnamed (+104), unnamed (+204104)
Acer3	unnamed (-50462), unnamed (-462)
Acin1	unnamed (-569)
Ackr3	unnamed (+520), unnamed (+112520)
Ackr4	unnamed (-129067)
Acly	unnamed (-500), unnamed (+34000)
Acnat2	unnamed (+85651), unnamed (+141651)
Aco1	unnamed (+419), unnamed (+81419)
Aco2	unnamed (+2191), unnamed (+52691)
Acot1	unnamed (+19010)
Acot10	unnamed (+989250)
Acot11	unnamed (-65502), unnamed (-44002), unnamed (-13502)
Acot13	unnamed (-1983), unnamed (+28017)
Acot2	unnamed (-1361)
Acot4	unnamed (-9879)
Acot6	unnamed (-1154)
Acot7	unnamed (-1634)
Acot8	unnamed (+382), unnamed (+17382)
Acox1	unnamed (-24455)
Acox2	unnamed (+41353)
Acox3	unnamed (-4540)
Acp1	unnamed (+1071)
Acp2	unnamed (+91)
Acp6	unnamed (+2723)
Acp7	unnamed (-46433), unnamed (+2067)
Acpt	unnamed (+9378)
Acr	unnamed (-41826), unnamed (-17826), unnamed (-9826)
Acrbp	unnamed (-459)
Acsbg2	unnamed (+7947)
Acsf2	unnamed (-129), unnamed (+10871)
Acsf3	unnamed (-21005), unnamed (+1995), unnamed (+58995)
Acsl1	unnamed (+963)
Acsl4	unnamed (+2035)
Acsm4	unnamed (+29474)
Acss1	unnamed (-19242), unnamed (-242)
Acss2	unnamed (+73552)
Acss3	unnamed (+586083), unnamed (+639083)
Actb	unnamed (-21746)
Actbl2	unnamed (+217987)
Actg1	unnamed (-458), unnamed (+35542), unnamed (+63542), unnamed (+106542)
Actl10	unnamed (+2724)
Actl6a	unnamed (-82007), unnamed (+1493)
Actl7a	unnamed (+33087)
Actn1	unnamed (+7871), unnamed (+39871), unnamed (+111371), unnamed (+141871)
Actn3	unnamed (-1091)
Actn4	unnamed (+16340)
Actr10	unnamed (+1643)
Actr1a	unnamed (-765)
Actr1b	unnamed (+508), unnamed (+17008)
Actr2	unnamed (-23587), unnamed (+7413), unnamed (+73413), unnamed (+90413), unnamed (+100913), unnamed (+128413), unnamed (+169913)
Actr3	unnamed (-94953), unnamed (+1547), unnamed (+13047)
Actr3b	unnamed (+474)
Actr5	unnamed (+612)
Actr6	unnamed (+295)
Actr8	unnamed (+1582)
Actrt1	unnamed (+492993)
Actrt2	unnamed (-60633), unnamed (-6633), unnamed (+12867)
Actrt3	unnamed (-2061), unnamed (+83439), unnamed (+90439)
Acvr1	unnamed (-61674)
Acvr1b	unnamed (-39567), unnamed (+4933)
Acvr2a	unnamed (-924609), unnamed (-25109), unnamed (-109), unnamed (+133391)
Acvr2b	unnamed (+2882), unnamed (+22382)
Acvrl1	unnamed (-6022), unnamed (+5978)
Acy1	unnamed (+5319)
Acyp1	unnamed (+1806)
Acyp2	unnamed (-100913), unnamed (-47913), unnamed (+1087)
Adal	unnamed (+2)
Adam10	unnamed (-497), unnamed (+171503)
Adam11	unnamed (+1061)
Adam15	unnamed (-4)
Adam17	unnamed (-36407), unnamed (+593), unnamed (+55593)
Adam19	unnamed (-492)
Adam1a	unnamed (-20429)
Adam21	unnamed (-25526)
Adam22	unnamed (-49518), unnamed (+229482)
Adam23	unnamed (-137395), unnamed (+6105), unnamed (+57605)
Adam24	unnamed (-25577)
Adam26a	unnamed (-10793)
Adam26b	unnamed (+196106), unnamed (+207606)
Adam33	unnamed (+9314)
Adam34	unnamed (-526451)
Adam6a	unnamed (+133592), unnamed (+154092), unnamed (+849092)
Adam9	unnamed (+927)
Adamts1	unnamed (+1613)
Adamts10	unnamed (-704)
Adamts12	unnamed (+332210)
Adamts14	unnamed (-62), unnamed (+25938), unnamed (+39438)
Adamts15	unnamed (+452)
Adamts17	unnamed (+265)
Adamts18	unnamed (-232885)
Adamts2	unnamed (-584)
Adamts20	unnamed (+25758)
Adamts4	unnamed (-923)
Adamts7	unnamed (-37069), unnamed (+1431), unnamed (+105431)
Adamts8	unnamed (-62), unnamed (+68938)
Adamts9	unnamed (-949059), unnamed (-794059), unnamed (-41059)
Adamtsl1	unnamed (-846915), unnamed (-770915), unnamed (-706915)
Adamtsl4	unnamed (-583), unnamed (+21917)
Adamtsl5	unnamed (+1912)
Adap1	unnamed (-14378), unnamed (+4122), unnamed (+69622)
Adar	unnamed (-2248)
Adarb1	unnamed (-40230), unnamed (+770), unnamed (+157770)
Adarb2	unnamed (+560634), unnamed (+607134), unnamed (+667634)
Adat1	unnamed (+1302), unnamed (+45802)
Adat2	unnamed (+106)
Adat3	unnamed (-521)
Adck2	unnamed (+127)
Adck5	unnamed (-14858)
Adcy1	unnamed (-402489), unnamed (+1011)
Adcy10	unnamed (+130817), unnamed (+146817)
Adcy2	unnamed (-531959), unnamed (-517959)
Adcy3	unnamed (+98)
Adcy4	unnamed (-4458)
Adcy5	unnamed (-130877), unnamed (-76377), unnamed (-1377)
Adcy6	unnamed (-1367), unnamed (+13133)
Adcy7	unnamed (-79647), unnamed (-58147), unnamed (+40353), unnamed (+71353)
Adcy8	unnamed (-204)
Adcy9	unnamed (-55692), unnamed (+308)
Add1	unnamed (+2627), unnamed (+33627)
Add2	unnamed (+296)
Add3	unnamed (-74445), unnamed (+2555)
Adgra2	unnamed (-41098), unnamed (-26098), unnamed (+902), unnamed (+38402)
Adgra3	unnamed (-203494)
Adgrb1	unnamed (-28695), unnamed (+10805), unnamed (+73305)
Adgrb2	unnamed (-5568)
Adgrd1	unnamed (-75250), unnamed (-30750), unnamed (+62750), unnamed (+291750)
Adgrf1	unnamed (-233829), unnamed (-192829)
Adgrf2	unnamed (-132321)
Adgrf3	unnamed (+32222)
Adgrf4	unnamed (+72784)
Adgrg6	unnamed (-37464), unnamed (+536)
Adgrg7	unnamed (-74645)
Adgrl1	unnamed (-182605), unnamed (-160105), unnamed (-127605), unnamed (-116105), unnamed (-82605), unnamed (-37605), unnamed (-24605), unnamed (+395)
Adgrl2	unnamed (-263342), unnamed (-33342)
Adgrl3	unnamed (+245975), unnamed (+634475)
Adgrv1	unnamed (-4846), unnamed (+747654)
Adh5	unnamed (+907), unnamed (+42907)
Adhfe1	unnamed (-1448)
Adi1	unnamed (+269), unnamed (+26269), unnamed (+44769)
Adig	unnamed (-91112)
Adipor1	unnamed (-3956)
Adipor2	unnamed (+3704), unnamed (+19204), unnamed (+32204), unnamed (+51704)
Adk	unnamed (+926), unnamed (+28426)
Adm	unnamed (+103839)
Adm2	unnamed (-2972)
Adnp	unnamed (+8612), unnamed (+37612), unnamed (+46112), unnamed (+80612), unnamed (+89612), unnamed (+108612)
Adnp2	unnamed (-29018), unnamed (+3482), unnamed (+24482)
Ado	unnamed (+5455)
Adora2a	unnamed (+3123)
Adora2b	unnamed (-198484), unnamed (+516)
Adpgk	unnamed (+942)
Adprh	unnamed (+2689)
Adprm	unnamed (+4570)
Adra1b	unnamed (+66710)
Adra2b	unnamed (+214)
Adrb1	unnamed (+1128)
Adrb3	unnamed (+1088), unnamed (+21088)
Adrm1	unnamed (-49985), unnamed (+2015), unnamed (+51015)
Adsl	unnamed (-149490), unnamed (+4010)
Adss	unnamed (-186989), unnamed (+5511)
Adssl1	unnamed (-28045)
Aebp2	unnamed (-198189), unnamed (-177189), unnamed (-131689), unnamed (-118189), unnamed (-26689), unnamed (+1811)
Aen	unnamed (+1573)
Aes	unnamed (+7006)
Afap1	unnamed (-103319), unnamed (+3681)
Afap1l1	unnamed (-1298), unnamed (+53702)
Afdn	unnamed (-102048), unnamed (-78548), unnamed (-16048), unnamed (+452)
Aff1	unnamed (-52573), unnamed (-31073), unnamed (-18073), unnamed (+1427), unnamed (+59927), unnamed (+152427)
Aff3	unnamed (-207315), unnamed (-120315)
Aff4	unnamed (-20333), unnamed (+7167)
Afg1l	unnamed (+138565)
Afg3l1	unnamed (-33403), unnamed (-21903), unnamed (+597), unnamed (+10597)
Afmid	unnamed (-4424)
Aftph	unnamed (-14393), unnamed (+30107), unnamed (+87607), unnamed (+165107)
Agap1	unnamed (-383306), unnamed (-356306), unnamed (+194), unnamed (+56694), unnamed (+128194), unnamed (+420194), unnamed (+473194)
Agap3	unnamed (-3677), unnamed (+25823), unnamed (+52323), unnamed (+62323)
Agbl1	unnamed (-233887)
Agbl2	unnamed (-34727), unnamed (-1227)
Agbl3	unnamed (-70432)
Agbl4	unnamed (-85291), unnamed (+378709)
Agbl5	unnamed (-19506), unnamed (-506)
Ager	unnamed (-862)
Agfg1	unnamed (-17983), unnamed (+4017)
Agfg2	unnamed (+1680), unnamed (+15180)
Aggf1	unnamed (+1852), unnamed (+44352)
Agk	unnamed (+1828), unnamed (+109328)
Agl	unnamed (-56334), unnamed (-13334), unnamed (+666)
Agmat	unnamed (-12172)
Ago1	unnamed (+3083)
Ago2	unnamed (-235160), unnamed (+9340), unnamed (+30840), unnamed (+43340)
Ago3	unnamed (-35944)
Agpat2	unnamed (+1332)
Agpat3	unnamed (+78942), unnamed (+91442)
Agpat4	unnamed (-102784), unnamed (-72284), unnamed (+1716), unnamed (+42216), unnamed (+84216)
Agpat5	unnamed (+5223), unnamed (+52223), unnamed (+103223)
Agps	unnamed (+823), unnamed (+14323), unnamed (+39823), unnamed (+58323), unnamed (+105323)
Agrn	unnamed (+6988)
Agrp	unnamed (-2607)
Agt	unnamed (+46706)
Agtpbp1	unnamed (+89811)
Agtr1a	unnamed (+207559)
Agtr2	unnamed (+138956)
Agtrap	unnamed (+531)
Agxt2	unnamed (+108921)
Ahctf1	unnamed (-43320)
Ahcy	unnamed (-28003), unnamed (+1997), unnamed (+23997)
Ahcyl2	unnamed (+508)
Ahdc1	unnamed (+7494), unnamed (+43494), unnamed (+93494)
Ahi1	unnamed (+953), unnamed (+103453)
Ahnak	unnamed (-6784), unnamed (+88216)
Ahnak2	unnamed (-23843), unnamed (+7657)
Ahsa1	unnamed (+2302), unnamed (+15802)
Ahsa2	unnamed (+530), unnamed (+166530), unnamed (+186530)
Aida	unnamed (-549)
Aif1	unnamed (-8999)
Aif1l	unnamed (-139)
Aifm2	unnamed (-23149), unnamed (-6649), unnamed (+29851)
Aifm3	unnamed (-33611), unnamed (-11111), unnamed (+1889)
Aig1	unnamed (+1457)
Aim2	unnamed (+15621)
Aimp1	unnamed (+884)
Aimp2	unnamed (+339)
Aip	unnamed (+1358)
Aipl1	unnamed (+272489)
Aire	unnamed (-6420)
Ajap1	unnamed (-347689), unnamed (+1811)
Ajuba	unnamed (-26339), unnamed (+4161)
Ak1	unnamed (-21004), unnamed (+2496)
Ak2	unnamed (+2276)
Ak3	unnamed (-17539), unnamed (-39), unnamed (+41461), unnamed (+56461)
Ak4	unnamed (-126789), unnamed (-65289), unnamed (-29789), unnamed (-17289), unnamed (+711), unnamed (+20711), unnamed (+37211), unnamed (+77711), unnamed (+89711)
Ak5	unnamed (+234360), unnamed (+268860)
Ak7	unnamed (+52524)
Ak8	unnamed (-1664)
Ak9	unnamed (+1520)
Akain1	unnamed (-20826)
Akap1	unnamed (-80914), unnamed (+3586), unnamed (+20586)
Akap10	unnamed (-26248), unnamed (+252)
Akap11	unnamed (-144192), unnamed (+808), unnamed (+26808)
Akap12	unnamed (-291880), unnamed (-227880), unnamed (-213880), unnamed (-178880), unnamed (-141880), unnamed (-101880), unnamed (-24880), unnamed (+8620), unnamed (+40120), unnamed (+77620), unnamed (+104620)
Akap13	unnamed (+1466), unnamed (+289966), unnamed (+324966)
Akap2	unnamed (-157659), unnamed (-72159), unnamed (-57659), unnamed (-32659), unnamed (-12159), unnamed (+12341)
Akap3	unnamed (-4598)
Akap5	unnamed (-64391), unnamed (+609)
Akap6	unnamed (-193883), unnamed (-95883)
Akap7	unnamed (+99664)
Akap8	unnamed (+1653)
Akap8l	unnamed (-11919), unnamed (+581)
Akap9	unnamed (+1226)
Akip1	unnamed (-31690), unnamed (+310)
Akirin1	unnamed (+2845)
Akirin2	unnamed (-61437), unnamed (+5563)
Akna	unnamed (-91146), unnamed (-76646), unnamed (-56646), unnamed (-21146), unnamed (-6146)
Aknad1	unnamed (+90342)
Akr1a1	unnamed (+3180)
Akr1b3	unnamed (-31022), unnamed (+1978)
Akr1b8	unnamed (-5619)
Akr1cl	unnamed (+7759)
Akr1d1	unnamed (+62827), unnamed (+96327), unnamed (+106327), unnamed (+129327)
Akr7a5	unnamed (+756), unnamed (+24256)
Akt1	unnamed (+1276), unnamed (+26776)
Akt2	unnamed (-20052), unnamed (+2948)
Akt3	unnamed (-63297)
Aktip	unnamed (-503)
Alad	unnamed (-2106)
Alas1	unnamed (-346)
Aldh18a1	unnamed (-37)
Aldh1a2	unnamed (+711), unnamed (+267211)
Aldh1a3	unnamed (+1017)
Aldh1a7	unnamed (-198938)
Aldh1b1	unnamed (-32522), unnamed (-22)
Aldh1l1	unnamed (-85289)
Aldh1l2	unnamed (+140), unnamed (+172140)
Aldh2	unnamed (+9824)
Aldh3a1	unnamed (+5755), unnamed (+16255), unnamed (+57255)
Aldh3a2	unnamed (+1185), unnamed (+42185), unnamed (+52685)
Aldh3b3	unnamed (-15145)
Aldh4a1	unnamed (-3866)
Aldh5a1	unnamed (+36661), unnamed (+90661)
Aldh6a1	unnamed (+3), unnamed (+31003)
Aldh7a1	unnamed (-691), unnamed (+122809)
Aldh8a1	unnamed (-79291)
Aldh9a1	unnamed (+17509)
Aldoart2	unnamed (-58239)
Aldoc	unnamed (-19468)
Alg10b	unnamed (-311)
Alg11	unnamed (+279)
Alg12	unnamed (+59818)
Alg13	unnamed (-304), unnamed (+20196)
Alg14	unnamed (+227), unnamed (+63727)
Alg2	unnamed (-1167)
Alg5	unnamed (+961)
Alg6	unnamed (+835)
Alg8	unnamed (+394)
Alg9	unnamed (-4019)
Alk	unnamed (-1791)
Alkbh1	unnamed (+1339), unnamed (+34839)
Alkbh2	unnamed (-3324)
Alkbh3	unnamed (-143270), unnamed (+230)
Alkbh4	unnamed (+346)
Alkbh5	unnamed (+2022), unnamed (+37022), unnamed (+134522)
Alms1	unnamed (-63531), unnamed (+1469), unnamed (+67969), unnamed (+111469)
Alox12b	unnamed (-23489)
Alox15	unnamed (-53469)
Alox5ap	unnamed (-67767), unnamed (-34267)
Aloxe3	unnamed (+7604)
Alpk2	unnamed (+308387), unnamed (+354387), unnamed (+432387), unnamed (+445387), unnamed (+461387), unnamed (+504887)
Alpk3	unnamed (-62100), unnamed (+5400), unnamed (+37400)
Alpl	unnamed (+76384)
Als2	unnamed (+731)
Als2cl	unnamed (+163)
Alx1	unnamed (-446)
Alx3	unnamed (+969)
Alx4	unnamed (+123116), unnamed (+178616)
Alyref2	unnamed (-64478), unnamed (+522)
Amacr	unnamed (+1244)
Ambra1	unnamed (+40275)
Amd1	unnamed (+5186)
Amdhd1	unnamed (+533)
Amdhd2	unnamed (-1734)
Amer1	unnamed (-628)
Amer2	unnamed (+1308)
Amfr	unnamed (+1342)
Amh	unnamed (-2743)
Amhr2	unnamed (-35867)
Amigo1	unnamed (+1142)
Amigo2	unnamed (-347713), unnamed (-334213), unnamed (-208213), unnamed (-148213), unnamed (-126713), unnamed (-91213), unnamed (-713)
Amigo3	unnamed (-2159)
Ammecr1l	unnamed (-124324), unnamed (+1676)
Amn	unnamed (+84905), unnamed (+102405)
Amn1	unnamed (+2212)
Amotl1	unnamed (+2006)
Amotl2	unnamed (+6332)
Ampd1	unnamed (-14514), unnamed (+9986)
Ampd2	unnamed (-101)
Ampd3	unnamed (-41104), unnamed (-3604)
Amph	unnamed (-851), unnamed (+233149), unnamed (+445649)
Amt	unnamed (-5370)
Amy2a5	unnamed (+308337)
Amz1	unnamed (-526), unnamed (+92474)
Amz2	unnamed (+1054)
Anapc1	unnamed (+391)
Anapc10	unnamed (-851), unnamed (+54649), unnamed (+345149)
Anapc13	unnamed (+176)
Anapc15-ps	unnamed (-220549), unnamed (-46049), unnamed (-6049), unnamed (+55951)
Anapc16	unnamed (+111)
Anapc4	unnamed (-49512), unnamed (-11512), unnamed (+68488)
Anapc5	unnamed (-3161), unnamed (+21839)
Anapc7	unnamed (-28693), unnamed (+1807), unnamed (+32307), unnamed (+52807), unnamed (+78807)
Ang	unnamed (-9000)
Angel1	unnamed (+460), unnamed (+37960)
Angpt2	unnamed (+145062)
Angptl1	unnamed (+82438), unnamed (+97938)
Angptl2	unnamed (-85069), unnamed (+1931)
Angptl3	unnamed (-103454), unnamed (+23546)
Angptl4	unnamed (-1425)
Angptl6	unnamed (+2727)
Angptl8	unnamed (-21010), unnamed (-9010), unnamed (+13490)
Ank	unnamed (+22823), unnamed (+134823), unnamed (+162823)
Ank1	unnamed (-104882), unnamed (-81382)
Ank2	unnamed (+2059), unnamed (+247059)
Ank3	unnamed (+391728), unnamed (+424228)
Ankdd1a	unnamed (+30693)
Ankef1	unnamed (+148220)
Ankfy1	unnamed (-78506), unnamed (-46006), unnamed (-38506), unnamed (+994), unnamed (+13494)
Ankhd1	unnamed (-111)
Ankib1	unnamed (-75)
Ankle1	unnamed (-4010)
Ankle2	unnamed (+496), unnamed (+36496)
Ankmy2	unnamed (-3114)
Ankra2	unnamed (-242)
Ankrd10	unnamed (+2254)
Ankrd11	unnamed (+37520), unnamed (+98020), unnamed (+118520), unnamed (+137020)
Ankrd12	unnamed (-20954), unnamed (-454)
Ankrd13a	unnamed (+4323), unnamed (+23823)
Ankrd13c	unnamed (+3086)
Ankrd13d	unnamed (-19365)
Ankrd16	unnamed (+9)
Ankrd17	unnamed (+4077), unnamed (+30077), unnamed (+120077), unnamed (+130577)
Ankrd23	unnamed (+21239)
Ankrd24	unnamed (-2135)
Ankrd26	unnamed (-210274), unnamed (-274)
Ankrd27	unnamed (+256)
Ankrd28	unnamed (+31915), unnamed (+50915), unnamed (+159915), unnamed (+168915)
Ankrd31	unnamed (+6228)
Ankrd33	unnamed (-17755), unnamed (+6745)
Ankrd33b	unnamed (-48774), unnamed (+18226), unnamed (+52226)
Ankrd34a	unnamed (-1636)
Ankrd35	unnamed (-6131), unnamed (+8869)
Ankrd36	unnamed (+136816)
Ankrd39	unnamed (-5055)
Ankrd42	unnamed (-858)
Ankrd44	unnamed (-97113), unnamed (-83113), unnamed (+887)
Ankrd45	unnamed (+16733), unnamed (+107233)
Ankrd46	unnamed (+27291), unnamed (+122291)
Ankrd49	unnamed (-144)
Ankrd50	unnamed (-273656)
Ankrd52	unnamed (-4119)
Ankrd53	unnamed (-12644)
Ankrd54	unnamed (+385), unnamed (+19885)
Ankrd55	unnamed (+125180), unnamed (+151180)
Ankrd6	unnamed (-23045), unnamed (-3045)
Ankrd60	unnamed (-53135), unnamed (-7635)
Ankrd61	unnamed (+76067)
Ankrd63	unnamed (-1537), unnamed (+28463)
Ankrd66	unnamed (+7639)
Ankrd9	unnamed (+1040)
Anks1	unnamed (-1372), unnamed (+30628), unnamed (+104128), unnamed (+135128), unnamed (+148628), unnamed (+161628)
Anks1b	unnamed (-830017), unnamed (+145483)
Anks3	unnamed (+237)
Anks4b	unnamed (-14358)
Ankzf1	unnamed (-660)
Anln	unnamed (+2688), unnamed (+21688), unnamed (+62188)
Ano2	unnamed (-99919), unnamed (+432081)
Ano4	unnamed (-179410), unnamed (+363090), unnamed (+370090)
Ano6	unnamed (-1343)
Ano7	unnamed (+70570)
Ano8	unnamed (+1963)
Ano9	unnamed (+806)
Anp32a	unnamed (+13671), unnamed (+80171), unnamed (+128671), unnamed (+159171), unnamed (+188171)
Anp32b	unnamed (+10598)
Anp32e	unnamed (+11754), unnamed (+56754)
Anpep	unnamed (+710), unnamed (+29210)
Antxr2	unnamed (+7962), unnamed (+41462)
Anxa10	unnamed (-110384)
Anxa11	unnamed (-656)
Anxa2	unnamed (+1380)
Anxa4	unnamed (-27590)
Anxa6	unnamed (+945), unnamed (+60945)
Anxa7	unnamed (+3133)
Aoah	unnamed (-647613), unnamed (-613613), unnamed (+142887), unnamed (+190387)
Aox1	unnamed (-32431), unnamed (+69)
Ap1ar	unnamed (+2011), unnamed (+25011)
Ap1b1	unnamed (+676)
Ap1g1	unnamed (+946), unnamed (+15946), unnamed (+70446)
Ap1m1	unnamed (+482), unnamed (+30482)
Ap1m2	unnamed (-4163)
Ap1s1	unnamed (+15635)
Ap2a1	unnamed (-1004)
Ap2a2	unnamed (+6827)
Ap2b1	unnamed (-4483)
Ap2m1	unnamed (+1020)
Ap2s1	unnamed (+590), unnamed (+15590)
Ap3b1	unnamed (+4040), unnamed (+85540), unnamed (+289540), unnamed (+350040)
Ap3b2	unnamed (+1925)
Ap3d1	unnamed (+764)
Ap3m1	unnamed (-1050)
Ap3m2	unnamed (-28896), unnamed (-2396)
Ap3s1	unnamed (-876)
Ap3s2	unnamed (-351)
Ap4b1	unnamed (-1128)
Ap4m1	unnamed (-4502)
Ap4s1	unnamed (-96037), unnamed (-8537)
Ap5b1	unnamed (-2574)
Ap5m1	unnamed (-389495), unnamed (-495)
Ap5z1	unnamed (-57054), unnamed (-34054), unnamed (-18054), unnamed (+446)
Apaf1	unnamed (+360770)
Apba1	unnamed (+155624)
Apba2	unnamed (+98794), unnamed (+368794)
Apba3	unnamed (+2540)
Apbb1ip	unnamed (-1594)
Apbb2	unnamed (-1329), unnamed (+24671), unnamed (+278171)
Apc	unnamed (-189484), unnamed (-84984), unnamed (+6016), unnamed (+26016)
Apc2	unnamed (-7320)
Apeh	unnamed (+106)
Apela	unnamed (-164)
Apex1	unnamed (+2532)
Apex2	unnamed (+2844)
Aph1a	unnamed (-1055)
Aph1c	unnamed (-274)
Api5	unnamed (+2636)
Apip	unnamed (-4175)
Apitd1	unnamed (-25871), unnamed (-871)
Aplf	unnamed (-307)
Aplp1	unnamed (+5535)
Aplp2	unnamed (-71709), unnamed (-41709), unnamed (-709), unnamed (+23791)
Apmap	unnamed (-1933)
Apoa1	unnamed (-207080), unnamed (-78080), unnamed (+1920)
Apoa2	unnamed (-4054)
Apobec1	unnamed (+444)
Apobec2	unnamed (+1228)
Apobec3	unnamed (-44408), unnamed (-1408)
Apobr	unnamed (-942)
Apoc1	unnamed (-3862)
Apoc3	unnamed (+4760)
Apod	unnamed (-11692), unnamed (+13808)
Apol6	unnamed (-7075), unnamed (+9925), unnamed (+32425), unnamed (+59425), unnamed (+69425), unnamed (+79425), unnamed (+102425), unnamed (+154925), unnamed (+249425)
Apol7a	unnamed (+37610), unnamed (+58610)
Apol8	unnamed (-76271), unnamed (-43271)
Apold1	unnamed (-49218), unnamed (+782)
Apom	unnamed (-4950)
Apon	unnamed (-7150)
Apopt1	unnamed (+720)
Appbp2	unnamed (+4630), unnamed (+18130)
Appl1	unnamed (-18768)
Appl2	unnamed (+2238), unnamed (+103238)
Aptx	unnamed (-586)
Aqp11	unnamed (+289), unnamed (+18289), unnamed (+39289)
Aqp3	unnamed (+4183)
Aqp4	unnamed (+252184)
Aqp5	unnamed (-1528)
Aqp6	unnamed (+49100)
Aqp7	unnamed (-45861), unnamed (-4861), unnamed (+40639), unnamed (+74639)
Aqr	unnamed (-1161)
Ar	unnamed (-182269)
Araf	unnamed (-49043), unnamed (+457)
Arap1	unnamed (-24567), unnamed (+1433), unnamed (+46933)
Arap3	unnamed (-192426), unnamed (-176426), unnamed (-147926), unnamed (-130926)
Arc	unnamed (-34432), unnamed (-20432), unnamed (+3068), unnamed (+30568)
Arcn1	unnamed (-2155)
Arel1	unnamed (-100)
Arf1	unnamed (-55838), unnamed (+12662)
Arf2	unnamed (+629), unnamed (+11629)
Arf3	unnamed (-8289), unnamed (+1211)
Arf4	unnamed (-56574), unnamed (-32574), unnamed (+3426)
Arf5	unnamed (-2060)
Arfgap1	unnamed (-734)
Arfgap2	unnamed (-4293), unnamed (+97207), unnamed (+175207)
Arfgap3	unnamed (-55753), unnamed (+247)
Arfgef1	unnamed (-330)
Arfgef2	unnamed (-83088), unnamed (-21088), unnamed (-11088)
Arfgef3	unnamed (+99949)
Arfip1	unnamed (+1125)
Arfrp1	unnamed (-1096)
Arg1	unnamed (-272016)
Arglu1	unnamed (+16021)
Arhgap1	unnamed (-2618)
Arhgap11a	unnamed (+1156)
Arhgap12	unnamed (-101902), unnamed (+598), unnamed (+499598), unnamed (+542098)
Arhgap17	unnamed (-3114), unnamed (+32386)
Arhgap18	unnamed (-74977), unnamed (+1023)
Arhgap19	unnamed (+547)
Arhgap21	unnamed (+221), unnamed (+23721), unnamed (+171221), unnamed (+229721), unnamed (+244221), unnamed (+275221), unnamed (+306221), unnamed (+350721), unnamed (+372721), unnamed (+414221), unnamed (+432721), unnamed (+447221), unnamed (+457221)
Arhgap22	unnamed (+103677)
Arhgap23	unnamed (-58160), unnamed (-26660)
Arhgap24	unnamed (+394109)
Arhgap26	unnamed (-64145), unnamed (-32645), unnamed (+855), unnamed (+75355)
Arhgap27	unnamed (-47600), unnamed (-27100), unnamed (-600), unnamed (+19900)
Arhgap28	unnamed (+302120)
Arhgap29	unnamed (+13771)
Arhgap30	unnamed (+546)
Arhgap32	unnamed (-81636), unnamed (-19636), unnamed (+19364)
Arhgap35	unnamed (-507), unnamed (+18993)
Arhgap39	unnamed (+2583), unnamed (+19083)
Arhgap42	unnamed (+210101)
Arhgap5	unnamed (-178516), unnamed (-122516), unnamed (-110516), unnamed (+1484), unnamed (+99484)
Arhgap8	unnamed (+3448), unnamed (+134948)
Arhgap9	unnamed (+16293)
Arhgef1	unnamed (+1449)
Arhgef10	unnamed (-5163)
Arhgef10l	unnamed (+4750), unnamed (+24250), unnamed (+38250), unnamed (+56250)
Arhgef12	unnamed (-2013), unnamed (+20487), unnamed (+55987)
Arhgef15	unnamed (+2980), unnamed (+16980)
Arhgef17	unnamed (+5607)
Arhgef18	unnamed (+13462)
Arhgef19	unnamed (-2369)
Arhgef2	unnamed (-16106), unnamed (+4894)
Arhgef26	unnamed (+156), unnamed (+166656)
Arhgef28	unnamed (+189667)
Arhgef3	unnamed (-193539), unnamed (-172039), unnamed (-124039), unnamed (-95039), unnamed (+98961), unnamed (+110961)
Arhgef33	unnamed (+171093)
Arhgef39	unnamed (+3195)
Arhgef4	unnamed (+36296)
Arhgef40	unnamed (+12162)
Arhgef7	unnamed (-24605), unnamed (+29895), unnamed (+91395)
Arid1a	unnamed (-128389), unnamed (-61889), unnamed (+11111), unnamed (+47111)
Arid1b	unnamed (-748574), unnamed (-88574), unnamed (-70074), unnamed (-47074), unnamed (+426), unnamed (+59426), unnamed (+93926), unnamed (+196926), unnamed (+276426), unnamed (+422426)
Arid2	unnamed (-484073), unnamed (-458073), unnamed (-219073), unnamed (-60073), unnamed (-1573), unnamed (+62927), unnamed (+85927), unnamed (+159427), unnamed (+170427)
Arid3b	unnamed (-54792), unnamed (+9208), unnamed (+28208)
Arid3c	unnamed (-8858)
Arid4a	unnamed (-39490), unnamed (-2490), unnamed (+22510)
Arid4b	unnamed (+208), unnamed (+17708)
Arid5a	unnamed (+3746)
Arid5b	unnamed (-1260), unnamed (+46740), unnamed (+120240), unnamed (+140740), unnamed (+165240), unnamed (+182740), unnamed (+220240), unnamed (+234740), unnamed (+250240), unnamed (+271240)
Arih1	unnamed (+7114), unnamed (+30114)
Arih2	unnamed (-1620)
Arl1	unnamed (-68)
Arl10	unnamed (+485)
Arl14ep	unnamed (+2424), unnamed (+150424)
Arl14epl	unnamed (-74482), unnamed (-7482)
Arl15	unnamed (-72505), unnamed (+995), unnamed (+21495), unnamed (+79995), unnamed (+236495), unnamed (+408995)
Arl16	unnamed (-1900)
Arl2	unnamed (-94)
Arl2bp	unnamed (+28400)
Arl3	unnamed (+585), unnamed (+57585)
Arl4a	unnamed (+429), unnamed (+21429), unnamed (+39429)
Arl4c	unnamed (-243279), unnamed (-153279), unnamed (+721)
Arl4d	unnamed (-35541), unnamed (-24041), unnamed (+959), unnamed (+14459), unnamed (+29959)
Arl5a	unnamed (+1901)
Arl5b	unnamed (-1740)
Arl5c	unnamed (-20319)
Arl6	unnamed (+391), unnamed (+44891)
Arl6ip1	unnamed (-110338), unnamed (+1662)
Arl6ip4	unnamed (+2401)
Arl6ip5	unnamed (-689)
Arl6ip6	unnamed (-4088)
Arl8a	unnamed (+1176)
Arl8b	unnamed (-119599), unnamed (-86099), unnamed (+5901), unnamed (+33401)
Armc1	unnamed (+565), unnamed (+538565), unnamed (+848065)
Armc10	unnamed (+1621), unnamed (+28121)
Armc2	unnamed (-255120), unnamed (-234620), unnamed (-190620), unnamed (-178620), unnamed (-8120), unnamed (+188880)
Armc3	unnamed (-26802)
Armc4	unnamed (-327099)
Armc6	unnamed (-34)
Armc7	unnamed (+833)
Armc8	unnamed (-4601)
Armc9	unnamed (+1202)
Armt1	unnamed (+533)
Arnt	unnamed (-1888)
Arnt2	unnamed (-64381), unnamed (-12881), unnamed (+1619), unnamed (+47619), unnamed (+85619), unnamed (+160619), unnamed (+234619)
Arntl	unnamed (-252057), unnamed (-22057), unnamed (-11057), unnamed (-1057), unnamed (+52943)
Arntl2	unnamed (-45565), unnamed (-7065)
Arpc1a	unnamed (+1170)
Arpc1b	unnamed (-29215), unnamed (+1785), unnamed (+12285)
Arpc2	unnamed (+2503)
Arpc3	unnamed (+1122)
Arpc4	unnamed (+885)
Arpc5	unnamed (+458)
Arpc5l	unnamed (-1076)
Arpin	unnamed (-58141), unnamed (+859)
Arpp19	unnamed (+2886)
Arpp21	unnamed (-124734), unnamed (+66766)
Arrb2	unnamed (+2363)
Arrdc1	unnamed (+252)
Arrdc3	unnamed (+2090)
Arrdc4	unnamed (+471741)
Arsa	unnamed (-75)
Arsg	unnamed (-46374), unnamed (-1374)
Arsj	unnamed (-331684)
Arsk	unnamed (-840)
Art1	unnamed (+2757)
Art5	unnamed (-4271)
Artn	unnamed (-192737), unnamed (-154237), unnamed (-140237), unnamed (-30737)
Arv1	unnamed (-1139)
Arvcf	unnamed (-4274), unnamed (+45726)
Arx	unnamed (+343504)
Arxes2	unnamed (-324)
As3mt	unnamed (-16443)
Asah1	unnamed (-41227), unnamed (+1273), unnamed (+128773)
Asah2	unnamed (-281531), unnamed (-272531), unnamed (-194531), unnamed (-179031), unnamed (-150031), unnamed (-134031), unnamed (-115031)
Asap1	unnamed (+70919), unnamed (+241419)
Asap2	unnamed (-694748), unnamed (-495248), unnamed (-297748), unnamed (-120748), unnamed (+752), unnamed (+22752), unnamed (+55752)
Asap3	unnamed (-22365), unnamed (+135), unnamed (+15635)
Asb1	unnamed (-3044), unnamed (+69956)
Asb11	unnamed (-13994)
Asb14	unnamed (-7057)
Asb16	unnamed (-18243)
Asb18	unnamed (-130423)
Asb3	unnamed (+1605)
Asb6	unnamed (+4333)
Asb7	unnamed (+1596)
Asb8	unnamed (+22125)
Ascc1	unnamed (-327), unnamed (+78173)
Ascc2	unnamed (+2253)
Ascc3	unnamed (-164669), unnamed (+331), unnamed (+88331), unnamed (+113831)
Ascl1	unnamed (+660)
Ascl4	unnamed (-181)
Asf1a	unnamed (+2048), unnamed (+31548)
Asf1b	unnamed (-7)
Asgr1	unnamed (-33198)
Ash1l	unnamed (+378), unnamed (+139878)
Ash2l	unnamed (-1713)
Asic1	unnamed (-5218)
Asic2	unnamed (-179)
Asic4	unnamed (-4699)
Asns	unnamed (+3371)
Aspg	unnamed (+1321)
Asph	unnamed (+1162), unnamed (+20162), unnamed (+138162)
Aspm	unnamed (+1725)
Asprv1	unnamed (-42664)
Aspscr1	unnamed (-6992), unnamed (+15508)
Asrgl1	unnamed (+2636)
Ass1	unnamed (+1793)
Astn2	unnamed (-204889)
Asxl1	unnamed (-52845), unnamed (+1155), unnamed (+27155), unnamed (+96655)
Asxl2	unnamed (-59401), unnamed (+3599)
Asxl3	unnamed (+645411)
Atad1	unnamed (-14202), unnamed (+1798)
Atad2	unnamed (-3918)
Atad2b	unnamed (+1596), unnamed (+456596)
Atad3a	unnamed (-5407)
Atad5	unnamed (+51600)
Atat1	unnamed (-4425)
Ate1	unnamed (-25920), unnamed (+580)
Atf1	unnamed (-187319), unnamed (-168319), unnamed (+16181), unnamed (+44681)
Atf2	unnamed (+3614)
Atf3	unnamed (-40660), unnamed (-660)
Atf4	unnamed (+3816)
Atf5	unnamed (-5842)
Atf6	unnamed (-729), unnamed (+78271)
Atf6b	unnamed (-646)
Atf7	unnamed (+950)
Atf7ip	unnamed (-50302), unnamed (+15198), unnamed (+31198)
Atf7ip2	unnamed (-4712), unnamed (+34788)
Atg10	unnamed (-148032), unnamed (+299468)
Atg101	unnamed (-12301)
Atg12	unnamed (+579)
Atg13	unnamed (+2576)
Atg14	unnamed (-5066)
Atg16l1	unnamed (-79586), unnamed (+1414)
Atg16l2	unnamed (+37588), unnamed (+174588)
Atg2a	unnamed (-2668)
Atg2b	unnamed (+1711)
Atg3	unnamed (-285)
Atg4a	unnamed (+593)
Atg4b	unnamed (-3905)
Atg4c	unnamed (-30434), unnamed (+566)
Atg5	unnamed (-858), unnamed (+15142), unnamed (+45142), unnamed (+101642), unnamed (+178142)
Atg7	unnamed (-106612), unnamed (-62112), unnamed (-48612), unnamed (-25112), unnamed (-10112), unnamed (+230888)
Atg9a	unnamed (+426)
Atg9b	unnamed (+6143)
Atic	unnamed (-150), unnamed (+92850)
Atl1	unnamed (-31605), unnamed (-1605)
Atl2	unnamed (+3123)
Atl3	unnamed (+1062)
Atm	unnamed (-760), unnamed (+28740)
Atmin	unnamed (+3607)
Atn1	unnamed (-11976)
Atoh1	unnamed (-929625), unnamed (-822625), unnamed (+292375)
Atoh7	unnamed (+80349)
Atoh8	unnamed (-86923), unnamed (-75423), unnamed (+77)
Atox1	unnamed (+21739)
Atp10a	unnamed (-887746), unnamed (-426746), unnamed (-260746), unnamed (+256254)
Atp11a	unnamed (+1484), unnamed (+117484), unnamed (+138484)
Atp11b	unnamed (-993634), unnamed (-411634), unnamed (-337634), unnamed (-32634), unnamed (+1866), unnamed (+12366), unnamed (+177866)
Atp11c	unnamed (+1481)
Atp13a1	unnamed (-163)
Atp13a2	unnamed (+127)
Atp13a3	unnamed (-160970), unnamed (-150470), unnamed (-123970), unnamed (+5030)
Atp13a4	unnamed (+25097)
Atp13a5	unnamed (-137768)
Atp1a1	unnamed (-108316), unnamed (+3684), unnamed (+195184), unnamed (+218684)
Atp1a3	unnamed (-4542)
Atp1b1	unnamed (-117145), unnamed (-44645), unnamed (+2355), unnamed (+83355)
Atp1b2	unnamed (+329)
Atp1b3	unnamed (-112058), unnamed (+8442)
Atp1b4	unnamed (+138816)
Atp23	unnamed (-39652), unnamed (-27152), unnamed (+1848), unnamed (+200848), unnamed (+933848)
Atp2a2	unnamed (+1725), unnamed (+27725), unnamed (+48225), unnamed (+78725)
Atp2a3	unnamed (+331)
Atp2b1	unnamed (+1348)
Atp2b2	unnamed (+185181)
Atp2b4	unnamed (-87459), unnamed (+1041), unnamed (+58541)
Atp2c1	unnamed (+26257)
Atp4b	unnamed (+56825)
Atp5a1	unnamed (-2229)
Atp5b	unnamed (-17773)
Atp5c1	unnamed (+4010)
Atp5e	unnamed (-2895)
Atp5f1	unnamed (-401)
Atp5g2	unnamed (-373)
Atp5g3	unnamed (-175)
Atp5h	unnamed (+7917)
Atp5j2	unnamed (+3062)
Atp5k	unnamed (+948)
Atp5l	unnamed (+2242)
Atp5o	unnamed (-104813), unnamed (+2187), unnamed (+118187), unnamed (+165187), unnamed (+176187)
Atp5s	unnamed (-950)
Atp6ap1l	unnamed (+758355)
Atp6ap2	unnamed (-434301), unnamed (+1199)
Atp6v0a1	unnamed (+48)
Atp6v0a2	unnamed (+948)
Atp6v0b	unnamed (-3171)
Atp6v0d1	unnamed (+47)
Atp6v0e	unnamed (-113912), unnamed (-73912), unnamed (-12912), unnamed (+25588)
Atp6v1b1	unnamed (+7010)
Atp6v1c1	unnamed (+1096), unnamed (+38096), unnamed (+48096)
Atp6v1c2	unnamed (+56203)
Atp6v1d	unnamed (-3862), unnamed (+111138)
Atp6v1e1	unnamed (+1293)
Atp6v1f	unnamed (-32718), unnamed (-18218)
Atp6v1g1	unnamed (+1728)
Atp6v1g3	unnamed (+344762)
Atp6v1h	unnamed (+920)
Atp7a	unnamed (+1178), unnamed (+48678)
Atp7b	unnamed (-695)
Atp8a1	unnamed (+434), unnamed (+175434)
Atp8a2	unnamed (-163666)
Atp8b1	unnamed (+500), unnamed (+130500)
Atp8b2	unnamed (+1008), unnamed (+25008)
Atp8b5	unnamed (+115830)
Atp9a	unnamed (-18700), unnamed (-1700), unnamed (+138300)
Atp9b	unnamed (-47442), unnamed (+1558)
Atpaf1	unnamed (+686)
Atpaf2	unnamed (-1449)
Atpif1	unnamed (-1341)
Atrip	unnamed (-4376)
Atrnl1	unnamed (-156534), unnamed (-34), unnamed (+53966)
Atrx	unnamed (+10903)
Atxn1	unnamed (+272477)
Atxn10	unnamed (-881)
Atxn1l	unnamed (+1239)
Atxn2	unnamed (+2391), unnamed (+62891)
Atxn2l	unnamed (-33063), unnamed (+1937)
Atxn3	unnamed (+4246)
Atxn7	unnamed (+1009), unnamed (+103509)
Atxn7l1	unnamed (-172515), unnamed (-156015), unnamed (-78515), unnamed (-15), unnamed (+42985)
Atxn7l2	unnamed (+3434)
Atxn7l3	unnamed (+129)
Atxn7l3b	unnamed (+501495)
Auh	unnamed (-49839), unnamed (+1661), unnamed (+16661), unnamed (+157161)
Aunip	unnamed (+2501)
Aup1	unnamed (-21)
Aurka	unnamed (+1006)
Aurkaip1	unnamed (+649)
Aurkb	unnamed (-7152)
Auts2	unnamed (-60476)
Aven	unnamed (+5036), unnamed (+41536), unnamed (+342536)
Avil	unnamed (+10291)
Avl9	unnamed (+573), unnamed (+76573)
Avp	unnamed (+4554)
Avpi1	unnamed (+1559), unnamed (+36559)
Axin1	unnamed (+1312)
Axin2	unnamed (+1651)
Axl	unnamed (-26813)
Aym1	unnamed (-28294), unnamed (-10794), unnamed (-294), unnamed (+116206)
Azi2	unnamed (+501), unnamed (+57501)
Azin1	unnamed (+2766), unnamed (+47266), unnamed (+134266)
Azin2	unnamed (+2439), unnamed (+54939)
B020004C17Rik	unnamed (-125134), unnamed (-109634), unnamed (-70634)
B130006D01Rik	unnamed (+24913), unnamed (+37913), unnamed (+45413)
B230217C12Rik	unnamed (-25280), unnamed (+720)
B230219D22Rik	unnamed (-56624), unnamed (+3876)
B230307C23Rik	unnamed (+1177), unnamed (+84177)
B3galnt1	unnamed (+2960), unnamed (+204460), unnamed (+280960)
B3galnt2	unnamed (+5531), unnamed (+83031)
B3galt2	unnamed (+60336)
B3galt4	unnamed (-3023)
B3galt6	unnamed (-1351), unnamed (+23149)
B3gat1	unnamed (-325228)
B3gat3	unnamed (+126)
B3gnt2	unnamed (-97399), unnamed (+14601), unnamed (+240101), unnamed (+254101), unnamed (+320601)
B3gnt3	unnamed (+789)
B3gnt4	unnamed (-1960), unnamed (+12040)
B3gnt5	unnamed (+766)
B3gnt6	unnamed (+5981)
B3gnt7	unnamed (-147234), unnamed (+3266), unnamed (+50266)
B3gnt8	unnamed (-4138)
B3gnt9	unnamed (+25653), unnamed (+83153)
B430305J03Rik	unnamed (+1451)
B4galnt2	unnamed (-77109), unnamed (-45609), unnamed (+391), unnamed (+46891), unnamed (+56891)
B4galnt3	unnamed (+3059), unnamed (+104559)
B4galnt4	unnamed (-35104), unnamed (-604)
B4galt1	unnamed (-53495), unnamed (-21995), unnamed (+5005), unnamed (+25505), unnamed (+78005)
B4galt4	unnamed (+1736)
B4galt5	unnamed (-18817), unnamed (-8317), unnamed (+7183), unnamed (+25183), unnamed (+35683)
B4galt6	unnamed (-148596), unnamed (-65596), unnamed (-23096), unnamed (+14404)
B4galt7	unnamed (-2065)
B9d1	unnamed (-1644), unnamed (+23856), unnamed (+39856)
BB014433	unnamed (+15069)
BC003331	unnamed (-1420)
BC005537	unnamed (+1843)
BC005561	unnamed (-42352), unnamed (+1148), unnamed (+64648)
BC005624	unnamed (-559)
BC017643	unnamed (+1809)
BC024139	unnamed (-66458), unnamed (-22958)
BC024978	unnamed (+219)
BC025920	unnamed (-25), unnamed (+8475)
BC026585	unnamed (-10080)
BC028528	unnamed (-995)
BC030336	unnamed (+1369), unnamed (+45869)
BC030867	unnamed (+1618)
BC031181	unnamed (-1900)
BC034090	unnamed (-12260)
BC048403	unnamed (-46437), unnamed (+1063), unnamed (+12063)
BC048507	unnamed (+196674), unnamed (+210174), unnamed (+446174)
BC048679	unnamed (-25719)
BC049762	unnamed (-1049), unnamed (+42451)
BC051142	unnamed (-321)
BC051665	unnamed (+158864), unnamed (+173364)
BC052040	unnamed (-216), unnamed (+26784), unnamed (+438284), unnamed (+481784)
BC055324	unnamed (+296), unnamed (+63796)
BC067074	unnamed (+277841), unnamed (+307341)
BC106179	unnamed (+868)
BC107364	unnamed (-48694), unnamed (-30694), unnamed (-4694), unnamed (+36806), unnamed (+66806), unnamed (+92806), unnamed (+113306)
Baalc	unnamed (-270142), unnamed (-233142), unnamed (-223142)
Babam2	unnamed (-50), unnamed (+108950)
Bace1	unnamed (+920)
Bace2	unnamed (+1772)
Bach1	unnamed (+14055)
Bach2	unnamed (-270304), unnamed (-41304), unnamed (+1196)
Bad	unnamed (-4361)
Bag1	unnamed (-1757)
Bag2	unnamed (+295)
Bag3	unnamed (+384)
Bag4	unnamed (-213)
Bag5	unnamed (-743)
Bag6	unnamed (+1822), unnamed (+26822)
Bahcc1	unnamed (-65447), unnamed (-45947), unnamed (+9053), unnamed (+52053), unnamed (+80053)
Bahd1	unnamed (+547)
Baiap2	unnamed (-27763), unnamed (-1263)
Baiap2l1	unnamed (-148388), unnamed (+39612), unnamed (+100612)
Baiap2l2	unnamed (+24037)
Baiap3	unnamed (-15636)
Bak1	unnamed (-18991), unnamed (+6009), unnamed (+30509)
Bambi	unnamed (+1043)
Banf1	unnamed (-153)
Banf2	unnamed (+50441), unnamed (+119941), unnamed (+229941)
Bank1	unnamed (-273434)
Banp	unnamed (-44), unnamed (+15456), unnamed (+154956), unnamed (+279956), unnamed (+319456)
Bap1	unnamed (+50)
Bard1	unnamed (+3146)
Barhl1	unnamed (+4912)
Barhl2	unnamed (-236834), unnamed (+547666)
Barx2	unnamed (-183038), unnamed (-121038), unnamed (-538)
Basp1	unnamed (+4264), unnamed (+34764), unnamed (+81764)
Batf	unnamed (-85669), unnamed (-66669), unnamed (+19831)
Batf3	unnamed (-11325)
Bax	unnamed (-7602)
Baz1a	unnamed (+1507), unnamed (+49007), unnamed (+83507)
Baz1b	unnamed (-17264), unnamed (+3236), unnamed (+38736), unnamed (+62736)
Baz2a	unnamed (+1865), unnamed (+35365), unnamed (+67865), unnamed (+82365)
Baz2b	unnamed (-69803), unnamed (+197), unnamed (+74697), unnamed (+88197)
Bbc3	unnamed (-7116), unnamed (+4384), unnamed (+55884), unnamed (+73884)
Bbip1	unnamed (-873), unnamed (+12127)
Bbof1	unnamed (-1071)
Bbs1	unnamed (-20373)
Bbs10	unnamed (-131679), unnamed (+71821)
Bbs12	unnamed (-54)
Bbs4	unnamed (-125992), unnamed (-102992)
Bbs9	unnamed (-2731), unnamed (+103769)
Bbx	unnamed (-92610), unnamed (+1390), unnamed (+51890), unnamed (+68390), unnamed (+380390)
Bcam	unnamed (+3547)
Bcan	unnamed (-23270), unnamed (+1230), unnamed (+17730)
Bcap29	unnamed (+635), unnamed (+11635)
Bcap31	unnamed (+1175), unnamed (+41675)
Bcar1	unnamed (-108691), unnamed (-68191), unnamed (-45191), unnamed (-25191), unnamed (-691), unnamed (+12809), unnamed (+25809)
Bcar3	unnamed (-142778), unnamed (-127278), unnamed (+15222), unnamed (+66722)
Bcas1	unnamed (+231828), unnamed (+252328), unnamed (+272328)
Bcas2	unnamed (+1345)
Bcas3	unnamed (+288), unnamed (+76288), unnamed (+400288)
Bcat1	unnamed (-12188), unnamed (+47312)
Bcat2	unnamed (-2153)
Bccip	unnamed (+167), unnamed (+49167)
Bcdin3d	unnamed (+2730)
Bche	unnamed (+415)
Bckdha	unnamed (-2019)
Bckdhb	unnamed (-49645), unnamed (+929355), unnamed (+961855)
Bckdk	unnamed (+2418)
Bcl10	unnamed (-143262), unnamed (+238)
Bcl11a	unnamed (+1327), unnamed (+73327)
Bcl11b	unnamed (-398), unnamed (+24602), unnamed (+88102)
Bcl2	unnamed (+541274)
Bcl2a1a	unnamed (-98900), unnamed (+108600)
Bcl2a1b	unnamed (-12209)
Bcl2l1	unnamed (+12166), unnamed (+70666)
Bcl2l10	unnamed (+31742), unnamed (+57742)
Bcl2l11	unnamed (-539)
Bcl2l13	unnamed (+762), unnamed (+20262), unnamed (+74262)
Bcl2l14	unnamed (-356318), unnamed (-149318), unnamed (+120682), unnamed (+138682), unnamed (+149682), unnamed (+165182)
Bcl2l15	unnamed (-101)
Bcl3	unnamed (-24730), unnamed (+6270)
Bcl6	unnamed (+3352)
Bcl6b	unnamed (-1261)
Bcl7a	unnamed (+1052), unnamed (+28552)
Bcl7b	unnamed (+1717)
Bcl7c	unnamed (-3861), unnamed (+47639)
Bcl9	unnamed (-70136), unnamed (+65864)
Bcl9l	unnamed (-6247), unnamed (+9253)
Bclaf1	unnamed (-143984), unnamed (-109484), unnamed (+6516)
Bcor	unnamed (-72947), unnamed (+1053), unnamed (+13053), unnamed (+74553)
Bcorl1	unnamed (+1642)
Bcr	unnamed (+908)
Bdh1	unnamed (-102248), unnamed (-248), unnamed (+33752), unnamed (+80252)
Bdh2	unnamed (+1279)
Bdnf	unnamed (-105200), unnamed (+1800), unnamed (+18800), unnamed (+130300)
Bdp1	unnamed (+1570)
Becn1	unnamed (+1786)
Begain	unnamed (+48217), unnamed (+110217), unnamed (+160717)
Bend3	unnamed (-235331), unnamed (-204331), unnamed (+169)
Bend4	unnamed (+1310)
Bend5	unnamed (-638506), unnamed (+1494), unnamed (+274494)
Bend6	unnamed (+2316)
Best1	unnamed (+10133)
Best3	unnamed (+36186)
Bex4	unnamed (+32004)
Bex6	unnamed (-9186)
Bfar	unnamed (-2358)
Bglap	unnamed (-24067)
Bhlha15	unnamed (-86286), unnamed (-71786), unnamed (-6786)
Bhlha9	unnamed (-100970), unnamed (-52970)
Bhlhe22	unnamed (+2826), unnamed (+187826)
Bhlhe23	unnamed (-141600), unnamed (-129600), unnamed (-116600), unnamed (-64600), unnamed (+48400)
Bhlhe40	unnamed (-329629), unnamed (-230129), unnamed (-202129), unnamed (-89629), unnamed (-35629), unnamed (-19129), unnamed (+2871), unnamed (+36371)
Bhlhe41	unnamed (-48942), unnamed (+1058)
Bhmt2	unnamed (-1198)
Bicc1	unnamed (-300)
Bicd1	unnamed (-96984), unnamed (+1016)
Bicd2	unnamed (+1915)
Bicdl1	unnamed (-101879), unnamed (-379), unnamed (+96621)
Bicra	unnamed (-1579)
Bicral	unnamed (-37087), unnamed (-19087), unnamed (+31913)
Bid	unnamed (-60147), unnamed (+6353), unnamed (+60353)
Bik	unnamed (+638)
Bin1	unnamed (+283)
Bin3	unnamed (+355), unnamed (+52355)
Birc2	unnamed (-34943), unnamed (+4557), unnamed (+36057)
Birc3	unnamed (-127476), unnamed (-106476), unnamed (-87976), unnamed (-40476), unnamed (+1024)
Birc5	unnamed (+749)
Birc6	unnamed (+1705)
Birc7	unnamed (+24477)
Bivm	unnamed (-1468)
Blcap	unnamed (-110139), unnamed (-26139), unnamed (+2861)
Blm	unnamed (+3998)
Blmh	unnamed (+1496)
Blnk	unnamed (+98535)
Bloc1s3	unnamed (-1633)
Bloc1s4	unnamed (-850)
Bloc1s5	unnamed (-19391)
Bloc1s6	unnamed (+497)
Blvra	unnamed (+38333)
Blvrb	unnamed (-478)
Blzf1	unnamed (-516)
Bmf	unnamed (-37313), unnamed (-313), unnamed (+39187)
Bmi1	unnamed (-1518)
Bmp1	unnamed (-240)
Bmp2	unnamed (-419659), unnamed (+637841)
Bmp2k	unnamed (+4311), unnamed (+17311), unnamed (+112811)
Bmp4	unnamed (-331)
Bmp6	unnamed (-135607), unnamed (+893), unnamed (+181893)
Bmp7	unnamed (+1321)
Bmp8a	unnamed (-316748), unnamed (-282248), unnamed (-225748), unnamed (-184748), unnamed (-70248), unnamed (-14248), unnamed (+752)
Bmp8b	unnamed (-87165)
Bmper	unnamed (-643576), unnamed (-576)
Bmpr1a	unnamed (+1687)
Bmpr2	unnamed (-69900), unnamed (+100)
Bnc2	unnamed (+7586), unnamed (+38586), unnamed (+128586), unnamed (+151086), unnamed (+173586), unnamed (+353586), unnamed (+451586), unnamed (+561586)
Bnip1	unnamed (-64079)
Bnip2	unnamed (+534)
Bnip3	unnamed (-10994), unnamed (+1506), unnamed (+53506)
Bnip3l	unnamed (-43623), unnamed (-123)
Boc	unnamed (+897), unnamed (+27897), unnamed (+42397)
Bod1	unnamed (+885)
Bok	unnamed (+840)
Bola1	unnamed (+489)
Bola3	unnamed (-21946), unnamed (+1054), unnamed (+17054), unnamed (+99554)
Bop1	unnamed (-1231), unnamed (+16769)
Bora	unnamed (-927)
Borcs7	unnamed (+1094)
Borcs8	unnamed (-4211)
Bpgm	unnamed (+293)
Bphl	unnamed (+403)
Bpifb9b	unnamed (+31773), unnamed (+41273), unnamed (+63273)
Bpnt1	unnamed (-1172)
Bptf	unnamed (-56078), unnamed (+14922), unnamed (+83422), unnamed (+105422), unnamed (+119922)
Braf	unnamed (-56037)
Brat1	unnamed (-2066)
Brca1	unnamed (+3379), unnamed (+70879)
Brca2	unnamed (+870)
Brd1	unnamed (+17233), unnamed (+43733)
Brd2	unnamed (+2747)
Brd3	unnamed (+2673)
Brd4	unnamed (-35403), unnamed (+15597), unnamed (+43097)
Brd7	unnamed (-91806), unnamed (+1694), unnamed (+32694)
Brd8	unnamed (+1601)
Brd9	unnamed (-338)
Brf1	unnamed (+1204)
Brf2	unnamed (+4680)
Bri3	unnamed (+2266), unnamed (+63266)
Bri3bp	unnamed (-2068)
Bricd5	unnamed (+1616)
Brinp2	unnamed (+506826), unnamed (+565826)
Brip1	unnamed (-1307), unnamed (+311193)
Brix1	unnamed (+1447)
Brk1	unnamed (+1728)
Brms1	unnamed (+596)
Brms1l	unnamed (+1176), unnamed (+280176), unnamed (+464676)
Brox	unnamed (+492)
Brpf1	unnamed (+808)
Brpf3	unnamed (+5410), unnamed (+31410)
Brsk1	unnamed (+8572)
Brsk2	unnamed (-86)
Brwd1	unnamed (-72)
Bsdc1	unnamed (+419)
Bsg	unnamed (+2500)
Bsn	unnamed (-72116)
Bsph1	unnamed (+36159)
Bsph2	unnamed (+84067)
Bspry	unnamed (+20947)
Bst2	unnamed (-2544)
Bsx	unnamed (-60627)
Btaf1	unnamed (-79), unnamed (+250421)
Btbd1	unnamed (+1931)
Btbd10	unnamed (+108839)
Btbd11	unnamed (+1686), unnamed (+141186), unnamed (+151686), unnamed (+182186)
Btbd16	unnamed (-170069), unnamed (-124569), unnamed (-101069), unnamed (-81069)
Btbd17	unnamed (+6397)
Btbd19	unnamed (-3382), unnamed (+24618)
Btbd2	unnamed (-11429)
Btbd3	unnamed (-14993), unnamed (+1507), unnamed (+72007)
Btbd35f11	unnamed (+360190)
Btbd6	unnamed (+937), unnamed (+22937)
Btbd7	unnamed (+10406), unnamed (+50906)
Btbd9	unnamed (-27713), unnamed (+287)
Btd	unnamed (-557), unnamed (+20443), unnamed (+29443), unnamed (+138443), unnamed (+157443)
Btf3	unnamed (+6467)
Btf3l4	unnamed (-386)
Btg1	unnamed (+6994), unnamed (+106994), unnamed (+763494)
Btg2	unnamed (+120)
Btg3	unnamed (-198690), unnamed (-179690), unnamed (-115690), unnamed (-79690), unnamed (+1810), unnamed (+61310)
Btk	unnamed (-4360)
Btn1a1	unnamed (+20875)
Btnl6	unnamed (-27148)
Btrc	unnamed (-67251), unnamed (-48751), unnamed (+93749)
Bub1	unnamed (+365)
Bub1b	unnamed (-11211), unnamed (+2289)
Bub3	unnamed (-722), unnamed (+176278), unnamed (+323778)
Bud13	unnamed (-8)
Bud31	unnamed (-915)
Bves	unnamed (+108728)
Bysl	unnamed (+9492), unnamed (+41492), unnamed (+66992), unnamed (+83492), unnamed (+103992)
Bzw1	unnamed (+1602), unnamed (+28602)
Bzw2	unnamed (+2825)
C130060K24Rik	unnamed (+142206)
C1d	unnamed (+906), unnamed (+684906)
C1galt1	unnamed (+1158)
C1galt1c1	unnamed (+1587), unnamed (+33087)
C1qbp	unnamed (-19974), unnamed (+2526)
C1ql1	unnamed (-69312), unnamed (+688)
C1ql2	unnamed (+1418)
C1ql3	unnamed (+1306)
C1qtnf12	unnamed (+7182)
C1qtnf2	unnamed (-38806)
C1qtnf3	unnamed (-127857)
C1qtnf4	unnamed (+3140)
C1qtnf5	unnamed (+3746)
C1qtnf9	unnamed (-128634), unnamed (-113634), unnamed (-76634), unnamed (-28634)
C1rl	unnamed (-16113)
C2cd2	unnamed (+2133), unnamed (+50133)
C2cd3	unnamed (+267)
C2cd4b	unnamed (-126437), unnamed (+63)
C2cd5	unnamed (-45929), unnamed (-3429), unnamed (+114071)
C2cd6	unnamed (-16600)
C330007P06Rik	unnamed (-3889), unnamed (+10611)
C330021F23Rik	unnamed (-51498), unnamed (-20998), unnamed (+2)
C330027C09Rik	unnamed (-188)
C530025M09Rik	unnamed (-151787), unnamed (-287)
C5ar2	unnamed (+3831)
C730034F03Rik	unnamed (+411)
C77080	unnamed (-22557), unnamed (+14443)
C87436	unnamed (+626), unnamed (+34626), unnamed (+54626)
C8a	unnamed (+29383)
C8b	unnamed (+80683)
C8g	unnamed (-887)
CK137956	unnamed (+603951)
Caap1	unnamed (-41704)
Cab39	unnamed (+2059), unnamed (+17559)
Cab39l	unnamed (-481)
Cabin1	unnamed (-5684)
Cables1	unnamed (-720), unnamed (+280280)
Cables2	unnamed (+496)
Cabp1	unnamed (-21119), unnamed (+1881)
Cabp7	unnamed (-101222), unnamed (-88222), unnamed (-59722), unnamed (+778)
Cabyr	unnamed (+120645), unnamed (+139145)
Cachd1	unnamed (+1325), unnamed (+15325)
Cacna1a	unnamed (+636), unnamed (+86136), unnamed (+185136), unnamed (+237136)
Cacna1b	unnamed (-155453), unnamed (-59453), unnamed (+547), unnamed (+241547)
Cacna1c	unnamed (+335475)
Cacna1d	unnamed (-39344), unnamed (+10156)
Cacna1e	unnamed (-372144)
Cacna1g	unnamed (+100)
Cacna1i	unnamed (+134262)
Cacna2d1	unnamed (+1212)
Cacna2d3	unnamed (-229136), unnamed (+364)
Cacnb1	unnamed (+6134)
Cacnb2	unnamed (+437194)
Cacnb3	unnamed (-3264)
Cacnb4	unnamed (+831)
Cacng1	unnamed (+142522)
Cacng3	unnamed (-128992), unnamed (-69992)
Cacng5	unnamed (-81445), unnamed (-66445)
Cacng6	unnamed (-5695)
Cacng7	unnamed (+8045), unnamed (+34045)
Cacng8	unnamed (-49683), unnamed (-23683), unnamed (+27817)
Cactin	unnamed (+397)
Cacul1	unnamed (+1523)
Cacybp	unnamed (+1875)
Cad	unnamed (-1780)
Cadm1	unnamed (+2789), unnamed (+49289)
Cadm3	unnamed (+1195)
Cadm4	unnamed (-523)
Cadps	unnamed (+45)
Cadps2	unnamed (-275)
Cage1	unnamed (-1077)
Calb1	unnamed (-604764)
Calca	unnamed (+312)
Calcoco1	unnamed (-26322), unnamed (-322)
Calcr	unnamed (+254158), unnamed (+264658)
Calcrl	unnamed (-36589)
Cald1	unnamed (+111435)
Calhm2	unnamed (+794)
Calm1	unnamed (-11644), unnamed (+856), unnamed (+316856)
Calm2	unnamed (-167565), unnamed (-84065), unnamed (+3935)
Calm3	unnamed (+1114)
Calm5	unnamed (+30232), unnamed (+39232)
Calml4	unnamed (+2396), unnamed (+93896)
Caln1	unnamed (-82955)
Calr	unnamed (-66)
Calr3	unnamed (-130)
Calu	unnamed (+3894)
Camk1	unnamed (-22516)
Camk1d	unnamed (-85985), unnamed (+15), unnamed (+41515), unnamed (+87015)
Camk1g	unnamed (-90202)
Camk2a	unnamed (+27882)
Camk2b	unnamed (-133252), unnamed (-115252), unnamed (-88252), unnamed (-53752), unnamed (-46752), unnamed (-752)
Camk2d	unnamed (-2206), unnamed (+564794), unnamed (+809794)
Camk2g	unnamed (+88)
Camk2n1	unnamed (-18314), unnamed (-3314)
Camk2n2	unnamed (+1787)
Camk4	unnamed (+2459)
Camkk1	unnamed (+457)
Camkk2	unnamed (-20118), unnamed (+6882)
Camkmt	unnamed (-226), unnamed (+70274)
Caml	unnamed (+495)
Camsap1	unnamed (+782)
Camsap2	unnamed (+604)
Camsap3	unnamed (+1688)
Camta1	unnamed (-20754), unnamed (+457746), unnamed (+474246), unnamed (+721246), unnamed (+731746), unnamed (+764246)
Camta2	unnamed (-547)
Cand1	unnamed (-454445), unnamed (-214945), unnamed (-45445), unnamed (+4055), unnamed (+18555)
Cand2	unnamed (-38), unnamed (+32462)
Cant1	unnamed (-477)
Canx	unnamed (+6173)
Cap1	unnamed (+1556), unnamed (+48056)
Capg	unnamed (-3773)
Capn1	unnamed (-753)
Capn10	unnamed (-376)
Capn11	unnamed (+48325)
Capn12	unnamed (+64578)
Capn13	unnamed (+289796)
Capn15	unnamed (-82204), unnamed (-704)
Capn2	unnamed (+2024), unnamed (+29024)
Capn3	unnamed (+13421), unnamed (+98921)
Capn5	unnamed (-15226), unnamed (+20274)
Capn7	unnamed (+862)
Capns1	unnamed (-17689), unnamed (+3811)
Caprin1	unnamed (-12851), unnamed (+5649)
Caprin2	unnamed (-43263), unnamed (+1737), unnamed (+15737)
Capza2	unnamed (+4517)
Capza3	unnamed (+153443)
Capzb	unnamed (-31496), unnamed (+8004), unnamed (+36004), unnamed (+46504), unnamed (+57004)
Car10	unnamed (+381210)
Car13	unnamed (-2227)
Car2	unnamed (+572)
Car3	unnamed (+962)
Car4	unnamed (+153712)
Car5b	unnamed (-45503)
Car6	unnamed (-11668)
Car8	unnamed (+118541), unnamed (+940541)
Card10	unnamed (+1042)
Card14	unnamed (+4732)
Card9	unnamed (-19253), unnamed (-2753)
Carf	unnamed (+75156)
Carhsp1	unnamed (+3153)
Carm1	unnamed (+6606)
Carmil1	unnamed (+295)
Carmil3	unnamed (-93)
Carnmt1	unnamed (+2220)
Carns1	unnamed (+4979)
Cars	unnamed (+4090)
Casc1	unnamed (+970), unnamed (+35470)
Casc3	unnamed (+5595)
Casc4	unnamed (+30), unnamed (+28530)
Cask	unnamed (+1078)
Caskin1	unnamed (+37717)
Caskin2	unnamed (+32130), unnamed (+46130)
Casp14	unnamed (-29706)
Casp2	unnamed (+515)
Casp3	unnamed (-291)
Casp7	unnamed (-129)
Casp8	unnamed (-81977), unnamed (-50977), unnamed (+164023)
Casp8ap2	unnamed (+2022)
Casp9	unnamed (-112)
Casq2	unnamed (-62915), unnamed (+80085), unnamed (+114085)
Cass4	unnamed (+1600)
Cast	unnamed (+1439)
Casz1	unnamed (-93429), unnamed (-82429), unnamed (-60929), unnamed (+571), unnamed (+57071), unnamed (+67571), unnamed (+76071), unnamed (+92571), unnamed (+107071), unnamed (+120071), unnamed (+141071), unnamed (+218071), unnamed (+254071)
Cat	unnamed (+660)
Catip	unnamed (-37608)
Catsper2	unnamed (-2708)
Catsper3	unnamed (-48068)
Catsperb	unnamed (-291173), unnamed (-144673)
Catsperd	unnamed (+1357)
Catsperg2	unnamed (+109515), unnamed (+215015)
Cavin1	unnamed (+6387)
Cavin2	unnamed (+187874)
Cavin4	unnamed (-74514), unnamed (-44014), unnamed (-16014)
Cbarp	unnamed (+22365)
Cbfa2t2	unnamed (+7005), unnamed (+63005), unnamed (+77505)
Cbfa2t3	unnamed (-55391), unnamed (+20609)
Cbfb	unnamed (+1326), unnamed (+58826)
Cbl	unnamed (+4049)
Cblb	unnamed (-599049), unnamed (-301049), unnamed (+451)
Cblc	unnamed (-19691), unnamed (+309)
Cbll1	unnamed (+1116)
Cbln1	unnamed (+2109), unnamed (+48109)
Cbln3	unnamed (-244), unnamed (+9756)
Cbln4	unnamed (-18034), unnamed (+416966), unnamed (+467966)
Cbr1	unnamed (-4337)
Cbr3	unnamed (-715)
Cbr4	unnamed (+102266), unnamed (+382766)
Cbs	unnamed (-15801), unnamed (+699)
Cbwd1	unnamed (+1616)
Cbx1	unnamed (+4341), unnamed (+38341)
Cbx2	unnamed (+2038)
Cbx3	unnamed (-1030)
Cbx5	unnamed (-684), unnamed (+22816), unnamed (+36816), unnamed (+72316)
Cbx6	unnamed (-13312)
Cbx7	unnamed (-80348), unnamed (-34848), unnamed (-6348)
Cbx8	unnamed (-531), unnamed (+15969)
Cby1	unnamed (+273)
Cby3	unnamed (+4038)
Cc2d1b	unnamed (-34940), unnamed (+1060)
Cc2d2a	unnamed (+116154)
Cc2d2b	unnamed (-48253)
Ccar1	unnamed (-77269), unnamed (-31269), unnamed (+231)
Ccar2	unnamed (+1311)
Ccbe1	unnamed (+250338)
Ccdc102a	unnamed (+5098)
Ccdc103	unnamed (-704)
Ccdc105	unnamed (+5065)
Ccdc107	unnamed (+3138)
Ccdc112	unnamed (-205072), unnamed (+1428)
Ccdc114	unnamed (-2898)
Ccdc115	unnamed (+2672), unnamed (+144172), unnamed (+202172), unnamed (+260172), unnamed (+299172), unnamed (+330672), unnamed (+366672), unnamed (+384172), unnamed (+403672), unnamed (+430172), unnamed (+474672), unnamed (+497172), unnamed (+520172)
Ccdc116	unnamed (-46271), unnamed (-271)
Ccdc117	unnamed (+1187)
Ccdc12	unnamed (+1497)
Ccdc120	unnamed (-10659), unnamed (+341)
Ccdc124	unnamed (+5435)
Ccdc125	unnamed (-9773), unnamed (+55727)
Ccdc126	unnamed (+226)
Ccdc127	unnamed (-1309)
Ccdc13	unnamed (-17539)
Ccdc130	unnamed (+880)
Ccdc136	unnamed (+1315)
Ccdc137	unnamed (-615)
Ccdc138	unnamed (+552)
Ccdc14	unnamed (+1384)
Ccdc141	unnamed (-383), unnamed (+23117), unnamed (+77617)
Ccdc15	unnamed (-108)
Ccdc150	unnamed (+186817)
Ccdc151	unnamed (-463)
Ccdc154	unnamed (-26964)
Ccdc157	unnamed (-709)
Ccdc158	unnamed (+70625)
Ccdc159	unnamed (-996)
Ccdc160	unnamed (-46200), unnamed (+3300)
Ccdc162	unnamed (-184905), unnamed (+71595), unnamed (+85095)
Ccdc163	unnamed (+70)
Ccdc166	unnamed (+4942)
Ccdc167	unnamed (-152491), unnamed (-134491), unnamed (-94991), unnamed (-81491), unnamed (+509)
Ccdc17	unnamed (-4230), unnamed (+22770)
Ccdc171	unnamed (-45), unnamed (+117955), unnamed (+587955), unnamed (+697955), unnamed (+795955), unnamed (+975955), unnamed (+998455)
Ccdc173	unnamed (+75), unnamed (+23075)
Ccdc174	unnamed (-53)
Ccdc175	unnamed (+66529)
Ccdc177	unnamed (+1687), unnamed (+38687)
Ccdc18	unnamed (-1414), unnamed (+116586)
Ccdc182	unnamed (+6442), unnamed (+108942), unnamed (+241442), unnamed (+260942), unnamed (+289942), unnamed (+306942), unnamed (+327442), unnamed (+364442), unnamed (+396942)
Ccdc186	unnamed (+690), unnamed (+98690)
Ccdc189	unnamed (-405)
Ccdc191	unnamed (+98)
Ccdc25	unnamed (-1802)
Ccdc28a	unnamed (-97004), unnamed (-504)
Ccdc28b	unnamed (-2553)
Ccdc3	unnamed (+724), unnamed (+489724), unnamed (+535224)
Ccdc30	unnamed (-2979)
Ccdc34	unnamed (-98817), unnamed (-74817), unnamed (-817)
Ccdc36	unnamed (-1516)
Ccdc38	unnamed (-1132), unnamed (+45868)
Ccdc39	unnamed (-163199), unnamed (-105199), unnamed (+42801)
Ccdc40	unnamed (+10428)
Ccdc43	unnamed (+782)
Ccdc47	unnamed (-656)
Ccdc50	unnamed (+905131)
Ccdc51	unnamed (-3993)
Ccdc54	unnamed (-841346), unnamed (-402346), unnamed (-144846), unnamed (+66154)
Ccdc57	unnamed (-128), unnamed (+80872)
Ccdc58	unnamed (-2660), unnamed (+18840)
Ccdc59	unnamed (-23067)
Ccdc6	unnamed (-171621), unnamed (-139121), unnamed (+9379), unnamed (+40879), unnamed (+69379), unnamed (+91379)
Ccdc60	unnamed (-121515), unnamed (+58485)
Ccdc61	unnamed (+415), unnamed (+15415)
Ccdc62	unnamed (-22179)
Ccdc63	unnamed (+7562)
Ccdc65	unnamed (+17293)
Ccdc66	unnamed (+960), unnamed (+76460)
Ccdc68	unnamed (-578466), unnamed (-331966), unnamed (-312966), unnamed (-254966), unnamed (-182466), unnamed (-146466), unnamed (-130466)
Ccdc71l	unnamed (+156796)
Ccdc77	unnamed (-3071)
Ccdc78	unnamed (-1080)
Ccdc8	unnamed (-208), unnamed (+33792)
Ccdc81	unnamed (-36382)
Ccdc82	unnamed (-1968)
Ccdc83	unnamed (+1918), unnamed (+82418), unnamed (+96918), unnamed (+106418), unnamed (+126918)
Ccdc85a	unnamed (+495)
Ccdc85b	unnamed (+2397)
Ccdc85c	unnamed (+4425), unnamed (+32925)
Ccdc86	unnamed (+1266)
Ccdc87	unnamed (-1866)
Ccdc88a	unnamed (+842)
Ccdc88c	unnamed (-45944), unnamed (+16556)
Ccdc89	unnamed (-24077)
Ccdc9	unnamed (-15710), unnamed (+790)
Ccdc91	unnamed (+565629)
Ccdc92	unnamed (-76), unnamed (+36924)
Ccdc92b	unnamed (-7605), unnamed (+18895)
Ccdc94	unnamed (-1687)
Ccdc96	unnamed (-588), unnamed (+44912), unnamed (+69412), unnamed (+96912)
Ccdc97	unnamed (-33912), unnamed (-1912)
Cck	unnamed (-105660)
Cckar	unnamed (+36205), unnamed (+51205), unnamed (+111205)
Ccl21b	unnamed (-81267)
Ccm2	unnamed (+1113), unnamed (+12613)
Ccna2	unnamed (+2150)
Ccnb1	unnamed (+5570)
Ccnb1ip1	unnamed (-6772)
Ccnb2	unnamed (-73453), unnamed (-54953), unnamed (+1047), unnamed (+159547), unnamed (+207547)
Ccnc	unnamed (-2226), unnamed (+38274)
Ccnd1	unnamed (-131)
Ccnd2	unnamed (-117440), unnamed (+560)
Ccnd3	unnamed (+2449), unnamed (+22949), unnamed (+39449), unnamed (+64949), unnamed (+96949)
Ccne1	unnamed (+34), unnamed (+21534), unnamed (+32034)
Ccne2	unnamed (+146)
Ccnf	unnamed (+409)
Ccng1	unnamed (+3811)
Ccng2	unnamed (+243)
Ccnh	unnamed (+592)
Ccni	unnamed (+1495), unnamed (+75995), unnamed (+108995)
Ccnj	unnamed (+221)
Ccnk	unnamed (-1079), unnamed (+62921), unnamed (+91421)
Ccnl1	unnamed (-16251), unnamed (+4249)
Ccnl2	unnamed (-2989)
Ccno	unnamed (-1302)
Ccnt1	unnamed (+4423)
Ccnt2	unnamed (+7336)
Ccny	unnamed (+1150)
Ccnyl1	unnamed (-845), unnamed (+43655)
Ccpg1	unnamed (-24105), unnamed (-105)
Ccr4	unnamed (-37938), unnamed (+62062), unnamed (+94062)
Ccr5	unnamed (+160457)
Ccr7	unnamed (-74423)
Ccs	unnamed (+1822)
Ccsap	unnamed (+5709), unnamed (+52209)
Ccser1	unnamed (-92824)
Ccser2	unnamed (+187)
Cct2	unnamed (-82186), unnamed (+5814)
Cct3	unnamed (+384), unnamed (+10384)
Cct5	unnamed (+1347)
Cct6b	unnamed (-2194), unnamed (+127806)
Cct7	unnamed (+1986), unnamed (+33486)
Cct8	unnamed (+373)
Cct8l1	unnamed (+14933), unnamed (+41433), unnamed (+153433)
Ccz1	unnamed (-647)
Cd101	unnamed (-79444), unnamed (-63444), unnamed (-33944)
Cd109	unnamed (+114954)
Cd163	unnamed (+46800)
Cd164	unnamed (+2086), unnamed (+15586)
Cd180	unnamed (+146442), unnamed (+180942), unnamed (+208942)
Cd1d1	unnamed (-162559), unnamed (-133559), unnamed (-117059), unnamed (-95059), unnamed (-82059), unnamed (-2059)
Cd2	unnamed (+7939), unnamed (+125439)
Cd247	unnamed (+185319), unnamed (+209819)
Cd248	unnamed (-16078)
Cd24a	unnamed (+831)
Cd2ap	unnamed (-111076), unnamed (+1924)
Cd300lg	unnamed (+19991)
Cd302	unnamed (-95012), unnamed (+62988)
Cd320	unnamed (-1091)
Cd37	unnamed (+5115)
Cd38	unnamed (+447)
Cd3eap	unnamed (-1019)
Cd4	unnamed (-15779)
Cd47	unnamed (+196382), unnamed (+508382), unnamed (+524882), unnamed (+575382)
Cd52	unnamed (+25582)
Cd59a	unnamed (+1199)
Cd59b	unnamed (-510)
Cd5l	unnamed (-49381)
Cd63	unnamed (+9511)
Cd70	unnamed (-9723)
Cd74	unnamed (+22152), unnamed (+42152)
Cd81	unnamed (-42239), unnamed (+8261)
Cd83	unnamed (+490725), unnamed (+772225), unnamed (+837725), unnamed (+849225), unnamed (+865725), unnamed (+889225), unnamed (+919225)
Cd8a	unnamed (+33073), unnamed (+63573)
Cd8b1	unnamed (-3288)
Cd9	unnamed (+15291), unnamed (+59291), unnamed (+85291)
Cd93	unnamed (-17937)
Cda	unnamed (-27508)
Cdadc1	unnamed (-61)
Cdan1	unnamed (+517)
Cdc123	unnamed (-3836)
Cdc14a	unnamed (+1032)
Cdc14b	unnamed (+3988), unnamed (+88488)
Cdc16	unnamed (+824)
Cdc20	unnamed (-10648), unnamed (+5352)
Cdc23	unnamed (+735)
Cdc25a	unnamed (+1921)
Cdc25b	unnamed (-4949)
Cdc26	unnamed (+1642)
Cdc27	unnamed (+3983), unnamed (+36983), unnamed (+81983)
Cdc34	unnamed (-4695)
Cdc37	unnamed (+482)
Cdc37l1	unnamed (-15000), unnamed (+1000), unnamed (+16000)
Cdc40	unnamed (-689)
Cdc42	unnamed (-23280), unnamed (+3220), unnamed (+16720), unnamed (+28220)
Cdc42bpa	unnamed (-113585), unnamed (+62915), unnamed (+234415)
Cdc42bpb	unnamed (+4218), unnamed (+21718)
Cdc42bpg	unnamed (-17456)
Cdc42ep1	unnamed (+1853)
Cdc42ep2	unnamed (-28684), unnamed (+2316)
Cdc42ep3	unnamed (+12591)
Cdc42ep4	unnamed (+4318), unnamed (+23818)
Cdc42ep5	unnamed (+8860)
Cdc42se1	unnamed (-1232)
Cdc42se2	unnamed (+1175), unnamed (+177675), unnamed (+263675)
Cdc45	unnamed (-28)
Cdc5l	unnamed (-24293), unnamed (+7207), unnamed (+35707), unnamed (+401207), unnamed (+483207)
Cdc6	unnamed (-15151), unnamed (+349), unnamed (+20349)
Cdc7	unnamed (-561), unnamed (+147939)
Cdc73	unnamed (+1893)
Cdca2	unnamed (+1110)
Cdca3	unnamed (+1312)
Cdca4	unnamed (+2889)
Cdca7	unnamed (+2341), unnamed (+487841)
Cdca7l	unnamed (-153515), unnamed (+985), unnamed (+353985)
Cdca8	unnamed (-83)
Cdh1	unnamed (+19149), unnamed (+67649)
Cdh10	unnamed (+857171)
Cdh13	unnamed (+1767)
Cdh15	unnamed (-70466), unnamed (-13466), unnamed (+57034), unnamed (+75534), unnamed (+96034), unnamed (+156534)
Cdh17	unnamed (+73353)
Cdh23	unnamed (-55010), unnamed (+8990)
Cdh24	unnamed (-5636)
Cdh3	unnamed (-1391), unnamed (+14609)
Cdh4	unnamed (+1069), unnamed (+79569), unnamed (+95569), unnamed (+129069), unnamed (+501569), unnamed (+532569)
Cdh6	unnamed (+78139), unnamed (+212139), unnamed (+247139), unnamed (+264639), unnamed (+283139)
Cdh8	unnamed (+308971), unnamed (+572471), unnamed (+843971)
Cdhr3	unnamed (-131125), unnamed (-53625), unnamed (-37125)
Cdhr5	unnamed (-4214)
Cdip1	unnamed (+490)
Cdipt	unnamed (+586)
Cdk1	unnamed (+8438), unnamed (+26938), unnamed (+46438)
Cdk10	unnamed (+3658)
Cdk11b	unnamed (-22383), unnamed (-383)
Cdk12	unnamed (+92165)
Cdk13	unnamed (-94849), unnamed (-39349), unnamed (+1651), unnamed (+18651), unnamed (+33151)
Cdk15	unnamed (+120093), unnamed (+146593)
Cdk16	unnamed (-24418), unnamed (+1582)
Cdk17	unnamed (+4110), unnamed (+25110), unnamed (+81110), unnamed (+95110), unnamed (+116610), unnamed (+141110)
Cdk18	unnamed (-59316), unnamed (-19816)
Cdk19	unnamed (-1308), unnamed (+12192)
Cdk20	unnamed (+186)
Cdk2ap1	unnamed (-67329), unnamed (+2171)
Cdk5	unnamed (-2470)
Cdk5r1	unnamed (-45023), unnamed (-523), unnamed (+39477), unnamed (+231477)
Cdk5r2	unnamed (-49934), unnamed (-32434), unnamed (+8566)
Cdk5rap1	unnamed (-7490), unnamed (+2510), unnamed (+24510), unnamed (+34010)
Cdk5rap2	unnamed (+943), unnamed (+214943)
Cdk5rap3	unnamed (+996)
Cdk6	unnamed (-393)
Cdk7	unnamed (+5439)
Cdk8	unnamed (+2712)
Cdk9	unnamed (+1784)
Cdkal1	unnamed (-124326), unnamed (-101326), unnamed (+3674)
Cdkl1	unnamed (-70793)
Cdkl2	unnamed (-32458)
Cdkl3	unnamed (-2290)
Cdkl4	unnamed (-160666), unnamed (-145666)
Cdkn1a	unnamed (-53272), unnamed (-16772), unnamed (+728)
Cdkn1b	unnamed (+12099)
Cdkn1c	unnamed (+172496), unnamed (+190496), unnamed (+334996)
Cdkn2a	unnamed (-13847)
[truncated: 10,849 more rows]

## Sheet: WT_SEACR
# GREAT version 4.0.4	Species assembly: mm10	Association rule: Basal+extension: 5000 bp upstream, 1000 bp downstream, 1000000 bp max extension, curated regulatory domains included
0610009B22Rik	unnamed (+185)
0610009O20Rik	unnamed (-1167)
0610010K14Rik	unnamed (-1481)
0610030E20Rik	unnamed (-2883)
1110004F10Rik	unnamed (+159)
1110008F13Rik	unnamed (+1759)
1110008L16Rik	unnamed (-71380), unnamed (+242)
1110008P14Rik	unnamed (+19772)
1110059G10Rik	unnamed (-666)
1110065P20Rik	unnamed (-1724)
1190002N15Rik	unnamed (+802)
1190005I06Rik	unnamed (+1551)
1600002H07Rik	unnamed (-29467)
1600002K03Rik	unnamed (-1224)
1600012H06Rik	unnamed (+16710)
1600014C10Rik	unnamed (-3692), unnamed (+508), unnamed (+7301)
1600014C23Rik	unnamed (-293858), unnamed (-118799), unnamed (+36680)
1700001K19Rik	unnamed (-11852), unnamed (+79310)
1700001O22Rik	unnamed (+83633)
1700001P01Rik	unnamed (-3644)
1700003F12Rik	unnamed (-110764)
1700007K13Rik	unnamed (-3148)
1700008O03Rik	unnamed (+22567)
1700008P02Rik	unnamed (+318388)
1700016C15Rik	unnamed (+57114)
1700016H13Rik	unnamed (-68059), unnamed (-36971)
1700018B08Rik	unnamed (-35683), unnamed (-29233), unnamed (+163833)
1700020N01Rik	unnamed (+235371), unnamed (+254707)
1700021F05Rik	unnamed (+749)
1700021F07Rik	unnamed (-231617)
1700022I11Rik	unnamed (+27918)
1700030J22Rik	unnamed (+32343)
1700030K09Rik	unnamed (+198)
1700037C18Rik	unnamed (-478)
1700061G19Rik	unnamed (+8572)
1700086D15Rik	unnamed (+49166)
1700088E04Rik	unnamed (-1014)
1700125H20Rik	unnamed (+62530)
1810013L24Rik	unnamed (-62769), unnamed (-48590)
1810024B03Rik	unnamed (+25213)
1810032O08Rik	unnamed (+2261)
2010109A12Rik	unnamed (-2723)
2200002D01Rik	unnamed (-32031), unnamed (+310)
2210011C24Rik	unnamed (+154)
2210016F16Rik	unnamed (-13301)
2210408I21Rik	unnamed (-217)
2310033P09Rik	unnamed (+17977)
2310039H08Rik	unnamed (+1016)
2310061I04Rik	unnamed (+499)
2410004B18Rik	unnamed (+1413)
2410131K14Rik	unnamed (+237042), unnamed (+269161)
2410137M14Rik	unnamed (+876)
2410141K09Rik	unnamed (-273126), unnamed (-257470), unnamed (-240589), unnamed (-231811), unnamed (-187627), unnamed (-150302), unnamed (-17771), unnamed (+4419), unnamed (+149359)
2510039O18Rik	unnamed (+1489)
2610028H24Rik	unnamed (+14221)
2610301B20Rik	unnamed (+115995), unnamed (+124230), unnamed (+130722)
2610318N02Rik	unnamed (+622)
2700081O15Rik	unnamed (+4917)
2810006K23Rik	unnamed (-497)
2810403A07Rik	unnamed (+1326)
2810428I15Rik	unnamed (-1932)
2810474O19Rik	unnamed (+1268)
2900026A02Rik	unnamed (-71964)
3110040N11Rik	unnamed (+139)
3830406C13Rik	unnamed (-729426)
4930402F06Rik	unnamed (-47853)
4930404H24Rik	unnamed (-47039)
4930404N11Rik	unnamed (-11689), unnamed (+6960)
4930427A07Rik	unnamed (+10)
4930444G20Rik	unnamed (+72483)
4930447C04Rik	unnamed (+154853)
4930467E23Rik	unnamed (-41408), unnamed (-34326), unnamed (+20033), unnamed (+27045), unnamed (+33587), unnamed (+41806), unnamed (+59181), unnamed (+190936), unnamed (+236536), unnamed (+250907), unnamed (+291953), unnamed (+302712), unnamed (+324012), unnamed (+334555), unnamed (+345595), unnamed (+359679), unnamed (+377620), unnamed (+421772), unnamed (+532458), unnamed (+541228), unnamed (+575889), unnamed…
4930470P17Rik	unnamed (+84550), unnamed (+88925)
4930474N05Rik	unnamed (+818150)
4930518I15Rik	unnamed (+14158)
4930522L14Rik	unnamed (-92688)
4930524J08Rik	unnamed (-2762)
4930539E08Rik	unnamed (+19864)
4930579G24Rik	unnamed (-206)
4931406C07Rik	unnamed (-50125), unnamed (-2964)
4931406P16Rik	unnamed (-73647)
4931414P19Rik	unnamed (+1890)
4931428F04Rik	unnamed (-4795)
4931440F15Rik	unnamed (-199318), unnamed (+129039)
4933402J07Rik	unnamed (+268197), unnamed (+309618), unnamed (+317108), unnamed (+330274), unnamed (+375150)
4933405L10Rik	unnamed (-1152)
4933412E24Rik	unnamed (+364704)
4933421I07Rik	unnamed (-55945)
5031410I06Rik	unnamed (+6953)
5730507C01Rik	unnamed (-126126), unnamed (+661743), unnamed (+874386)
5730522E02Rik	unnamed (+106763)
6030419C18Rik	unnamed (-31496)
6430531B16Rik	unnamed (+28463)
6430573F11Rik	unnamed (+91572), unnamed (+121547), unnamed (+146042), unnamed (+153747)
6820408C15Rik	unnamed (-2859)
7420461P10Rik	unnamed (-79851)
9130204L05Rik	unnamed (-7036)
9130230L23Rik	unnamed (-146823)
9130401M01Rik	unnamed (-40805)
9330159F19Rik	unnamed (-63543)
9430069I07Rik	unnamed (-83831)
9530068E07Rik	unnamed (-30134)
9930022D16Rik	unnamed (-49169)
A130051J06Rik	unnamed (-37576)
A530032D15Rik	unnamed (+129589)
A730015C16Rik	unnamed (+200)
A730061H03Rik	unnamed (+18541)
A830005F24Rik	unnamed (+27272)
A830031A19Rik	unnamed (-4327)
A930004D18Rik	unnamed (-9871), unnamed (-2584), unnamed (+5927), unnamed (+10299)
A930033H14Rik	unnamed (+831)
AI314180	unnamed (+861)
AI464131	unnamed (+4523)
AI846148	unnamed (+1536)
AI854703	unnamed (-5061)
AU018091	unnamed (+641)
AU022252	unnamed (-13)
AU040320	unnamed (-475), unnamed (+212228)
AW146154	unnamed (-60294)
AW554918	unnamed (-177), unnamed (+317972)
AY074887	unnamed (+355)
Aacs	unnamed (+1170)
Aagab	unnamed (+548)
Aars	unnamed (+1789)
Aasdh	unnamed (-18880)
Aasdhppt	unnamed (+1627)
Aatf	unnamed (+333327)
Abca1	unnamed (+271)
Abcc2	unnamed (+97175)
Abcc4	unnamed (-6766), unnamed (+4770), unnamed (+14581), unnamed (+31824), unnamed (+42604), unnamed (+67963)
Abcc5	unnamed (-26886), unnamed (+837), unnamed (+65484)
Abcd3	unnamed (+1813), unnamed (+75279)
Abce1	unnamed (+2256), unnamed (+68510)
Abcf2	unnamed (+341)
Abcf3	unnamed (-11624)
Abcg2	unnamed (+3998), unnamed (+13215)
Abhd12	unnamed (+692)
Abhd15	unnamed (-146)
Abhd17b	unnamed (+18769)
Abhd17c	unnamed (+1783), unnamed (+6275)
Abhd2	unnamed (+244), unnamed (+7974)
Abhd3	unnamed (+85125)
Abl1	unnamed (+382), unnamed (+71848)
Abl2	unnamed (+1403), unnamed (+6746), unnamed (+57710), unnamed (+109536)
Abr	unnamed (-112792)
Abt1	unnamed (-26124), unnamed (-21545), unnamed (-7775), unnamed (+11990), unnamed (+22247)
Acaa1a	unnamed (+60)
Acaca	unnamed (+7073)
Acad11	unnamed (+913)
Acad8	unnamed (-297)
Acadm	unnamed (+569)
Acads	unnamed (+106202)
Acadvl	unnamed (+11178)
Acap2	unnamed (-71405)
Acap3	unnamed (+1972)
Acat2	unnamed (-29029)
Acbd3	unnamed (+42200), unnamed (+52401)
Acbd4	unnamed (-2782)
Acd	unnamed (+240)
Acly	unnamed (+1310), unnamed (+35582)
Aco2	unnamed (+1881)
Acot11	unnamed (-52514), unnamed (-34703)
Acot13	unnamed (-1822), unnamed (+28121)
Acot8	unnamed (-1257)
Acox2	unnamed (+43408)
Acp2	unnamed (-267)
Acp6	unnamed (+1218)
Acsbg1	unnamed (+74038)
Actb	unnamed (+2565)
Actbl2	unnamed (+202107), unnamed (+217893), unnamed (+232213)
Actg1	unnamed (+95135), unnamed (+100530), unnamed (+112237)
Actl6a	unnamed (+3060)
Actn1	unnamed (+949), unnamed (+35533)
Actn3	unnamed (-596)
Actn4	unnamed (+1396), unnamed (+14049), unnamed (+23736)
Actr10	unnamed (+30894)
Actr2	unnamed (+1706), unnamed (+126371), unnamed (+162221), unnamed (+182989)
Actr3	unnamed (+2023)
Actr3b	unnamed (+198931)
Actr8	unnamed (+865)
Actrt2	unnamed (+13045)
Acvr1b	unnamed (+776)
Acvr2b	unnamed (+610)
Adam17	unnamed (-41667)
Adam23	unnamed (-171547), unnamed (+3106)
Adamts14	unnamed (-48), unnamed (+36258)
Adamts4	unnamed (+940)
Adamts9	unnamed (-475559), unnamed (-40854)
Adamtsl1	unnamed (-845026)
Adamtsl4	unnamed (+23964)
Adap1	unnamed (+72262)
Adarb1	unnamed (+715)
Adarb2	unnamed (+606260)
Adat3	unnamed (+150)
Adck2	unnamed (+596)
Adcy10	unnamed (+130925), unnamed (+147656)
Add1	unnamed (+539)
Adgra2	unnamed (+36002)
Adgrb1	unnamed (+2521), unnamed (+14578)
Adgrd1	unnamed (-73366)
Adgre4	unnamed (+127612)
Adgrf2	unnamed (-132519)
Adgrl1	unnamed (-182528), unnamed (-158469), unnamed (+2991)
Adgrl2	unnamed (-34529)
Adgrv1	unnamed (-10391)
Adhfe1	unnamed (-1888)
Adi1	unnamed (+632)
Adipor1	unnamed (-8568)
Adipor2	unnamed (+2077), unnamed (+30262)
Adk	unnamed (+430281), unnamed (+436948)
Adm2	unnamed (+1330)
Adnp	unnamed (+7753), unnamed (+12407)
Adnp2	unnamed (+1698)
Ado	unnamed (+1401)
Adpgk	unnamed (+374)
Adprm	unnamed (+277)
Adrb1	unnamed (+566)
Adrb3	unnamed (-21205), unnamed (+2133)
Adrm1	unnamed (+2196), unnamed (+48246)
Adss	unnamed (+727), unnamed (+9583)
Aebp2	unnamed (+1920)
Aen	unnamed (+1123)
Afap1l1	unnamed (+48810)
Aff1	unnamed (-61592), unnamed (-30504), unnamed (-243)
Afg3l1	unnamed (+537)
Afmid	unnamed (-15254), unnamed (-696)
Agap1	unnamed (+422386), unnamed (+471470)
Agap3	unnamed (+22365), unnamed (+73810)
Agbl1	unnamed (-233824)
Agbl5	unnamed (+17453)
Agl	unnamed (-55908)
Ago1	unnamed (+1677)
Ago2	unnamed (+1972)
Ago3	unnamed (-37350)
Agpat1	unnamed (-784)
Agpat2	unnamed (+304)
Agpat4	unnamed (-101812), unnamed (+529)
Agpat5	unnamed (+102929)
Agrn	unnamed (+6272)
Agrp	unnamed (-1702)
Agtpbp1	unnamed (+89665)
Agtr1a	unnamed (+207692)
Agtrap	unnamed (+4871)
Agxt2	unnamed (+108932)
Ahcy	unnamed (+2943), unnamed (+23717)
Ahdc1	unnamed (+10422), unnamed (+31339), unnamed (+45832)
Ahnak	unnamed (-19572)
Ahnak2	unnamed (-21705), unnamed (+7899)
Ahsa1	unnamed (-187)
Ajuba	unnamed (-26357), unnamed (+4561)
Ak2	unnamed (+1490), unnamed (+55420)
Ak3	unnamed (+39651)
Ak4	unnamed (-68455), unnamed (-64288), unnamed (+1355)
Ak9	unnamed (-1104)
Akap1	unnamed (-85443), unnamed (+1688)
Akap12	unnamed (-291720), unnamed (+2555), unnamed (+10834), unnamed (+68253), unnamed (+106970)
Akap2	unnamed (-70844), unnamed (-8777)
Akap5	unnamed (-63506)
Akr1a1	unnamed (+3860)
Akt1s1	unnamed (+1905)
Akt2	unnamed (+1324)
Alad	unnamed (+39)
Aldh18a1	unnamed (+158)
Aldh2	unnamed (+2116), unnamed (+10720)
Aldh4a1	unnamed (-7117), unnamed (+363)
Aldh6a1	unnamed (-307)
Alg11	unnamed (+477)
Alg12	unnamed (+65490)
Alg2	unnamed (-995)
Alg3	unnamed (-446)
Alkbh1	unnamed (+1917), unnamed (+34866)
Alkbh3	unnamed (-145425), unnamed (+718)
Alkbh5	unnamed (+2355), unnamed (+37448), unnamed (+51979)
Alkbh6	unnamed (+279)
Alox15	unnamed (-56020)
Alox5ap	unnamed (-77984)
Alyref2	unnamed (-64917), unnamed (+12436), unnamed (+24292)
Amdhd2	unnamed (-3030)
Amhr2	unnamed (-35101)
Amigo2	unnamed (-134242)
Amn	unnamed (+105310)
Amotl2	unnamed (+294)
Ampd1	unnamed (+34159)
Ampd2	unnamed (-397)
Anapc1	unnamed (+425)
Anapc10	unnamed (-2367)
Anapc15-ps	unnamed (-220076)
Anapc16	unnamed (+229)
Ang	unnamed (-5800)
Angptl8	unnamed (+14056)
Ank1	unnamed (-113037), unnamed (-108340), unnamed (-101602)
Ank3	unnamed (+392228)
Ankfy1	unnamed (-79778), unnamed (+2198)
Ankib1	unnamed (-565)
Ankle1	unnamed (+457)
Ankle2	unnamed (+36917)
Ankmy2	unnamed (-1476)
Ankra2	unnamed (+11)
Ankrd10	unnamed (+75212)
Ankrd11	unnamed (-1654), unnamed (+3870), unnamed (+12881), unnamed (+20869), unnamed (+31105), unnamed (+42533), unnamed (+47608), unnamed (+55278), unnamed (+62512), unnamed (+81775), unnamed (+91454), unnamed (+117949), unnamed (+123892)
Ankrd13c	unnamed (+1391)
Ankrd16	unnamed (-559)
Ankrd17	unnamed (+1649), unnamed (+26770)
Ankrd24	unnamed (-1495)
Ankrd33b	unnamed (+1090), unnamed (+14641)
Ankrd34a	unnamed (-3832)
Ankrd42	unnamed (-29936)
Ankrd6	unnamed (+185)
Anks1	unnamed (-1590)
Anln	unnamed (+2021)
Ano7	unnamed (+71255)
Anp32a	unnamed (+4610), unnamed (+22462), unnamed (+194667)
Anp32b	unnamed (+6311)
Anp32e	unnamed (+2582)
Anxa11	unnamed (+617)
Ap2b1	unnamed (-3089)
Ap2m1	unnamed (+1473)
Ap3d1	unnamed (+1888)
Ap3m2	unnamed (-1491)
Ap5z1	unnamed (-61269), unnamed (-22694)
Apba2	unnamed (+370226)
Apc2	unnamed (-7209)
Apela	unnamed (+303)
Apex1	unnamed (-432), unnamed (+3573)
Aph1a	unnamed (+838)
Aplf	unnamed (+135)
Aplp1	unnamed (+9455)
Aplp2	unnamed (+539)
Apoa1	unnamed (-206171), unnamed (-77855)
Apobec1	unnamed (-5395)
Apobec3	unnamed (-44737), unnamed (+1589), unnamed (+38911)
Apoe	unnamed (+862)
Apol6	unnamed (+33239), unnamed (+107299), unnamed (+157635)
Apol7a	unnamed (+42890), unnamed (+61708)
Apold1	unnamed (-53488), unnamed (-48638)
Appbp2	unnamed (+1504)
Aprt	unnamed (+1498)
Aqp3	unnamed (+1099)
Aqp7	unnamed (-48945)
Arc	unnamed (-35177), unnamed (+1578)
Arcn1	unnamed (+462)
Arel1	unnamed (+97)
Arf1	unnamed (+1864)
Arf4	unnamed (+1905), unnamed (+30351)
Arfrp1	unnamed (-1225)
Arglu1	unnamed (+4095)
Arhgap12	unnamed (-101630)
Arhgap17	unnamed (+1100), unnamed (+32588), unnamed (+150491)
Arhgap19	unnamed (+1073)
Arhgap21	unnamed (+230424), unnamed (+243872), unnamed (+296303), unnamed (+420713), unnamed (+446168)
Arhgap23	unnamed (-33151), unnamed (-11839)
Arhgap26	unnamed (-32088)
Arhgap27	unnamed (-50263), unnamed (-496)
Arhgap32	unnamed (-19374)
Arhgap39	unnamed (+1832)
Arhgap45	unnamed (+21078)
Arhgap9	unnamed (+3077), unnamed (+16911)
Arhgef10	unnamed (-22341)
Arhgef10l	unnamed (+268), unnamed (+9085)
Arhgef12	unnamed (+1740)
Arhgef17	unnamed (+709)
Arhgef18	unnamed (+1676)
Arhgef19	unnamed (+43112)
Arhgef2	unnamed (+1173)
Arhgef25	unnamed (+240)
Arhgef3	unnamed (-189849), unnamed (-170446)
Arhgef40	unnamed (+23047)
Arid1a	unnamed (-132790), unnamed (-120702), unnamed (-61903), unnamed (-3115), unnamed (+24171)
Arid2	unnamed (-458355), unnamed (+170056)
Arid3b	unnamed (+6015)
Arid4a	unnamed (-38436)
Arid4b	unnamed (-1430)
Arid5a	unnamed (+467), unnamed (+7761)
Arid5b	unnamed (-1046), unnamed (+144278), unnamed (+164230), unnamed (+181200)
Arih1	unnamed (+918)
Arl14ep	unnamed (+2132)
Arl15	unnamed (-72879)
Arl3	unnamed (+48838), unnamed (+60682), unnamed (+65761)
Arl4a	unnamed (+935)
Arl4d	unnamed (+1613)
Arl6	unnamed (+38913)
Arl6ip1	unnamed (-112306), unnamed (+1956)
Arl6ip5	unnamed (-328)
Arl8a	unnamed (+574)
Arl8b	unnamed (-114855), unnamed (+1692)
Armc1	unnamed (-143)
Armc2	unnamed (-256597)
Armc4	unnamed (-327944)
Armc8	unnamed (+532)
Armt1	unnamed (-818)
Arpc2	unnamed (+1113)
Arpc4	unnamed (+1425)
Arpc5l	unnamed (-4893), unnamed (+1819)
Arpin	unnamed (-79849)
Arpp19	unnamed (+1401)
Arvcf	unnamed (+45310)
Asah2	unnamed (-149503)
Asap3	unnamed (-30814)
Ascc1	unnamed (-445)
Asf1a	unnamed (+2777), unnamed (+31818)
Ash2l	unnamed (-232)
Asna1	unnamed (-3940)
Asns	unnamed (+4415)
Aspscr1	unnamed (+713)
Ass1	unnamed (+1752)
Asxl1	unnamed (+99906)
Asxl2	unnamed (-1971), unnamed (+5669), unnamed (+11080)
Atad2b	unnamed (+1413)
Atad3a	unnamed (+2419)
Atad5	unnamed (-560)
Atf1	unnamed (+3136), unnamed (+21358), unnamed (+46220)
Atf2	unnamed (+2505)
Atf3	unnamed (-447)
Atf4	unnamed (+3011)
Atf5	unnamed (-12394), unnamed (-3612)
Atf6	unnamed (-1956)
Atf6b	unnamed (-92)
Atf7	unnamed (-43934)
Atf7ip	unnamed (+27545)
Atg101	unnamed (-14454), unnamed (-5534), unnamed (+646)
Atg14	unnamed (+1639)
Atg16l1	unnamed (+393)
Atg3	unnamed (+316)
Atg5	unnamed (+100)
Atg7	unnamed (-117966), unnamed (-114086), unnamed (-78727), unnamed (+231045)
Atg9b	unnamed (+4159)
Atl3	unnamed (+299)
Atmin	unnamed (+3207)
Atox1	unnamed (+1147), unnamed (+11687)
Atp11a	unnamed (+116203)
Atp11b	unnamed (-996535), unnamed (-337457)
Atp13a1	unnamed (+383)
Atp1a1	unnamed (+3608), unnamed (+7667)
Atp1b1	unnamed (+1985)
Atp1b3	unnamed (-111007), unnamed (+1918)
Atp23	unnamed (-26769)
Atp4b	unnamed (+55051)
Atp5a1	unnamed (+2608)
Atp5b	unnamed (-20017)
Atp5c1	unnamed (+6364)
Atp5e	unnamed (+407)
Atp5g2	unnamed (-2744), unnamed (+1743)
Atp5g3	unnamed (+448)
Atp5h	unnamed (-144), unnamed (+6812)
Atp5j2	unnamed (+3298)
Atp5l	unnamed (+714)
Atp5o	unnamed (+165666)
Atp6v0e	unnamed (-113144)
Atp6v1a	unnamed (+1324)
Atp6v1c1	unnamed (+854)
Atp6v1d	unnamed (-3342)
Atp6v1e1	unnamed (+1568)
Atp7b	unnamed (-893)
Atp8b2	unnamed (+1825)
Atp9a	unnamed (-18313)
Atp9b	unnamed (-48134)
Atpaf1	unnamed (+1183)
Atpif1	unnamed (-3496), unnamed (+548)
Atxn2l	unnamed (+2106)
Atxn3	unnamed (+743)
Atxn7l3	unnamed (-19032), unnamed (-13704), unnamed (+1471)
Aurka	unnamed (+1745)
Aurkb	unnamed (+872)
Avil	unnamed (-16545)
Avl9	unnamed (+80644)
Avpi1	unnamed (+1735), unnamed (+36650)
Axin2	unnamed (+896)
Aym1	unnamed (-33801), unnamed (-11045)
Azin1	unnamed (+2535)
B230217C12Rik	unnamed (-39334), unnamed (-23113), unnamed (+831)
B230307C23Rik	unnamed (+968)
B3galt2	unnamed (+59958)
B3galt4	unnamed (-1141)
B3gat1	unnamed (-326262)
B3gnt2	unnamed (+7430), unnamed (+29346)
B3gnt7	unnamed (+3664)
B3gnt9	unnamed (+550), unnamed (+27243), unnamed (+83088)
B4galnt2	unnamed (-85102), unnamed (-75986), unnamed (-67318)
B4galnt4	unnamed (-1598)
B4galt1	unnamed (+482), unnamed (+9471)
B4galt6	unnamed (-18099), unnamed (+5434), unnamed (+23011)
B4galt7	unnamed (+878)
BB014433	unnamed (+13246)
BC003965	unnamed (-16)
BC005537	unnamed (+1739)
BC005561	unnamed (-41146)
BC024139	unnamed (-70286)
BC026585	unnamed (-13926)
BC028528	unnamed (-2888)
BC030336	unnamed (+1111)
BC031181	unnamed (-3210)
BC049715	unnamed (-4215)
BC049762	unnamed (-579), unnamed (+42588)
BC052040	unnamed (-948), unnamed (+480010)
BC067074	unnamed (+309340), unnamed (+321057)
BC107364	unnamed (-50270), unnamed (+1052), unnamed (+32724), unnamed (+120244)
Bach1	unnamed (+16342)
Bad	unnamed (+79), unnamed (+10096)
Bag1	unnamed (+603)
Bag2	unnamed (+605)
Bag6	unnamed (+2097), unnamed (+28239)
Bahcc1	unnamed (-45741), unnamed (+3358), unnamed (+15065), unnamed (+20460)
Baiap2	unnamed (-1609)
Baiap3	unnamed (-14327)
Bak1	unnamed (-11916)
Bambi	unnamed (+312)
Banf2	unnamed (+232422)
Banp	unnamed (+701)
Bap1	unnamed (-241)
Bard1	unnamed (+1374)
Barhl2	unnamed (+580264)
Barx2	unnamed (-183300)
Batf	unnamed (-85839)
Baz1a	unnamed (+1381)
Baz2a	unnamed (+5712)
Bbc3	unnamed (+3340), unnamed (+76003)
Bbs5	unnamed (-54863)
Bbx	unnamed (-95606), unnamed (+67789)
Bcam	unnamed (+521)
Bcar3	unnamed (-142467), unnamed (+2333), unnamed (+12669), unnamed (+17267), unnamed (+42829), unnamed (+197299)
Bcas1	unnamed (+221227), unnamed (+233563)
Bcas2	unnamed (+1819)
Bcat1	unnamed (-22511), unnamed (-15941), unnamed (+511), unnamed (+47983)
Bcat2	unnamed (-7152), unnamed (+1399)
Bcdin3d	unnamed (+1984)
Bckdha	unnamed (-1529)
Bckdhb	unnamed (-89170), unnamed (+755)
Bckdk	unnamed (+544)
Bcl11a	unnamed (+1208)
Bcl2l1	unnamed (+1477), unnamed (+9639), unnamed (+25928)
Bcl2l10	unnamed (+57184)
Bcl2l11	unnamed (-1359)
Bcl2l12	unnamed (+476)
Bcl2l13	unnamed (+79216)
Bcl6	unnamed (-78)
Bcl6b	unnamed (-557)
Bcl9	unnamed (+67369)
Bcl9l	unnamed (-7947)
Bclaf1	unnamed (-155124), unnamed (+5159)
Bdh1	unnamed (-271)
Bend3	unnamed (-361)
Bet1l	unnamed (-931)
Bglap	unnamed (-24617)
Bhlha15	unnamed (-85217)
Bhlha9	unnamed (-50259)
Bhlhe23	unnamed (+44973), unnamed (+49825)
Bhlhe40	unnamed (-89593), unnamed (-764), unnamed (+7615)
Bicd1	unnamed (-98288)
Bicral	unnamed (-22882), unnamed (-14683), unnamed (+12377), unnamed (+19369), unnamed (+30367)
Bid	unnamed (+1399)
Birc2	unnamed (+1438)
Birc3	unnamed (-129526)
Blcap	unnamed (+1066)
Blm	unnamed (+31)
Bloc1s3	unnamed (-176)
Bloc1s5	unnamed (-22266)
Bmp2k	unnamed (+1246)
Bmp4	unnamed (-232), unnamed (+4381)
Bmp8a	unnamed (-320992), unnamed (-280792)
Bmp8b	unnamed (-87461)
Bmpr1a	unnamed (+1875)
Bmpr2	unnamed (-74498), unnamed (-66887), unnamed (-267)
Bnip3	unnamed (+51469)
Bnip3l	unnamed (-61411), unnamed (-52079), unnamed (-47342)
Bod1	unnamed (+228)
Bola1	unnamed (+862)
Bora	unnamed (-736)
Borcs6	unnamed (+1122)
Borcs8	unnamed (+27)
Bptf	unnamed (+1455), unnamed (+17184), unnamed (+82101), unnamed (+104575)
Brat1	unnamed (-1034)
Brca1	unnamed (-1088)
Brd1	unnamed (+3887), unnamed (+15631)
Brd2	unnamed (-2151), unnamed (+4742)
Brd3	unnamed (-29998), unnamed (+2102)
Brd4	unnamed (+4348)
Brd7	unnamed (+884)
Brf1	unnamed (+602)
Brf2	unnamed (+7080)
Bri3bp	unnamed (+444)
Bricd5	unnamed (-1967)
Brip1	unnamed (+680)
Brix1	unnamed (+2106)
Brk1	unnamed (-106)
Brpf1	unnamed (+1351)
Brsk1	unnamed (+12475)
Bscl2	unnamed (-15155), unnamed (-38)
Bsg	unnamed (+3446)
Btaf1	unnamed (+1852)
Btbd11	unnamed (+1050)
Btbd16	unnamed (-128219), unnamed (-80606)
Btbd19	unnamed (+4349), unnamed (+28299)
Btbd3	unnamed (-12032)
Btbd9	unnamed (-28159), unnamed (-1527)
Btd	unnamed (-195)
Btf3	unnamed (+2845), unnamed (+10043)
Btf3l4	unnamed (-1514)
Btg3	unnamed (-198623), unnamed (-185827)
Btn1a1	unnamed (+678), unnamed (+15885), unnamed (+20464), unnamed (+34234)
Btn2a2	unnamed (-13035)
Bub1b	unnamed (+2361)
Bub3	unnamed (+1543)
Bud31	unnamed (-2067)
Bysl	unnamed (+12748), unnamed (+39642), unnamed (+98763)
Bzw2	unnamed (+1187)
C1ql4	unnamed (-5569)
C1rl	unnamed (-17604)
C2cd5	unnamed (-8839), unnamed (+111057)
C330021F23Rik	unnamed (-51275)
C730034F03Rik	unnamed (+354)
C77080	unnamed (+299), unnamed (+16264), unnamed (+26300)
C87436	unnamed (+34476)
Caap1	unnamed (-44817)
Cabin1	unnamed (+1035)
Cables2	unnamed (+14730)
Cabp1	unnamed (+312), unnamed (+10354)
Cabp7	unnamed (-100775)
Cabyr	unnamed (+121152), unnamed (+199246)
Cacna1a	unnamed (-630), unnamed (+242131)
Cacng6	unnamed (-10780)
Cacng7	unnamed (+7536), unnamed (+34469)
Cacng8	unnamed (-50192), unnamed (-23259), unnamed (+22732)
Cacybp	unnamed (+2638)
Cadm4	unnamed (-17446)
Calb1	unnamed (-613264), unnamed (-607512)
Calhm2	unnamed (-62)
Calm1	unnamed (-12815), unnamed (+319400)
Calm5	unnamed (+39098)
Calr3	unnamed (-208)
Camk1d	unnamed (+1458), unnamed (+38152)
Camk2b	unnamed (-112052)
Camk2n2	unnamed (-58)
Caml	unnamed (+265)
Camta1	unnamed (+755044)
Cand2	unnamed (+32635)
Cant1	unnamed (+300)
Canx	unnamed (+2097), unnamed (+11479)
Capn1	unnamed (-407)
Capn10	unnamed (+117)
Capn12	unnamed (+57182), unnamed (+66869), unnamed (+79522)
Capn2	unnamed (-196)
Capn3	unnamed (+93536)
Capns1	unnamed (-54), unnamed (+7377)
Caprin1	unnamed (+7842)
Caprin2	unnamed (-37774), unnamed (+1487)
Capza2	unnamed (+1887)
Capzb	unnamed (+1920), unnamed (+35806)
Carmil2	unnamed (-2336)
Carnmt1	unnamed (+2495)
Casc1	unnamed (+34627)
Casc4	unnamed (-375)
Casp2	unnamed (+729)
Casp3	unnamed (+212)
Casz1	unnamed (+1353), unnamed (+293783)
Catsperd	unnamed (-1703)
Catsperg2	unnamed (+208571)
Cavin1	unnamed (+1150), unnamed (+6449), unnamed (+11098)
Cbarp	unnamed (+21605)
Cbfa2t2	unnamed (-8337), unnamed (+1629)
Cbfa2t3	unnamed (+20882)
Cbfb	unnamed (+1391), unnamed (+57236)
Cbll1	unnamed (+1960)
Cbln1	unnamed (+570137)
Cbr3	unnamed (-230)
Cbs	unnamed (-18788)
Cbx1	unnamed (+1768), unnamed (+36729)
Cbx3	unnamed (+2369)
Cbx5	unnamed (-2945), unnamed (+2738)
Cbx6	unnamed (-12983)
Cbx7	unnamed (-35389), unnamed (+1333), unnamed (+38655)
Ccar1	unnamed (-96241), unnamed (-90126), unnamed (-80819), unnamed (-54501), unnamed (+440)
Ccdc103	unnamed (-945)
Ccdc112	unnamed (-212311)
Ccdc115	unnamed (+5630), unnamed (+433208), unnamed (+494152)
Ccdc116	unnamed (-53168)
Ccdc117	unnamed (+1561), unnamed (+18956)
Ccdc125	unnamed (+808), unnamed (+53781), unnamed (+59409)
Ccdc137	unnamed (+267)
Ccdc148	unnamed (-2070)
Ccdc151	unnamed (-523)
Ccdc162	unnamed (+84928)
Ccdc163	unnamed (+350)
Ccdc166	unnamed (+567)
Ccdc167	unnamed (-82158)
Ccdc17	unnamed (+1518), unnamed (+27110)
Ccdc171	unnamed (-137)
Ccdc173	unnamed (+65036)
Ccdc182	unnamed (+240605), unnamed (+258813), unnamed (+289456), unnamed (+327539), unnamed (+392262), unnamed (+396016), unnamed (+422056)
Ccdc3	unnamed (+538587), unnamed (+575281)
Ccdc34	unnamed (-97461)
Ccdc40	unnamed (+10696)
Ccdc47	unnamed (-2467)
Ccdc50	unnamed (+905238)
Ccdc51	unnamed (+92)
Ccdc54	unnamed (+63158)
Ccdc57	unnamed (+81518)
Ccdc58	unnamed (-1151)
Ccdc6	unnamed (-171121), unnamed (-121)
Ccdc63	unnamed (+7820)
Ccdc66	unnamed (+75964)
Ccdc74a	unnamed (-25573)
Ccdc83	unnamed (+131963)
Ccdc85c	unnamed (+419)
Ccdc88c	unnamed (-45338), unnamed (+2522), unnamed (+13804), unnamed (+21652)
Ccdc97	unnamed (-33732), unnamed (+30317)
Cchcr1	unnamed (-198)
Cckar	unnamed (+75148), unnamed (+89044), unnamed (+101144), unnamed (+110035), unnamed (+114763)
Ccm2	unnamed (+615)
Ccnb1	unnamed (+1665)
Ccnb1ip1	unnamed (-6481)
Ccnb2	unnamed (+583), unnamed (+160427), unnamed (+211820)
Ccnd1	unnamed (-638)
Ccnd3	unnamed (+7678), unnamed (+66799), unnamed (+93693)
Ccnf	unnamed (+1152)
Ccng2	unnamed (+520)
Ccni	unnamed (+2700)
Ccnl1	unnamed (+6249)
Ccnt2	unnamed (+1195), unnamed (+9446)
Ccnyl1	unnamed (+42834)
Ccr4	unnamed (-56003), unnamed (-35798), unnamed (-20505), unnamed (+91885)
Ccsap	unnamed (+1392), unnamed (+10818), unnamed (+52186)
Ccser2	unnamed (+55620)
Cct3	unnamed (+244)
Cct5	unnamed (+2048)
Cct6b	unnamed (-852)
Cct7	unnamed (+4074)
Cct8	unnamed (+445)
Cct8l1	unnamed (+12874), unnamed (+20294), unnamed (+151526)
Cd151	unnamed (+2457)
Cd164	unnamed (+2253)
Cd1d1	unnamed (-150294)
Cd2	unnamed (+124670)
Cd244	unnamed (+198)
Cd247	unnamed (+212294)
Cd2ap	unnamed (+1726)
Cd2bp2	unnamed (+696)
Cd302	unnamed (-91495), unnamed (+63812), unnamed (+73300)
Cd320	unnamed (+38)
Cd3eap	unnamed (-1227)
Cd47	unnamed (+508983)
Cd68	unnamed (-3601)
Cd74	unnamed (-26634), unnamed (+19512)
Cd79a	unnamed (-10325)
Cd81	unnamed (-45282), unnamed (+2336)
Cd83	unnamed (+888613)
Cd8b1	unnamed (-49714)
Cd9	unnamed (+3625), unnamed (+14631), unnamed (+70477)
Cdan1	unnamed (+343)
Cdc123	unnamed (-1024)
Cdc20	unnamed (+693)
Cdc27	unnamed (+1791)
Cdc34	unnamed (-10320)
Cdc37	unnamed (+635)
Cdc37l1	unnamed (+17810)
Cdc42	unnamed (-30469), unnamed (+2870)
Cdc42bpb	unnamed (+1313)
Cdc42bpg	unnamed (-27271)
Cdc42ep4	unnamed (+992)
Cdc42se1	unnamed (+4281)
Cdc5l	unnamed (-22943), unnamed (+2960)
Cdc73	unnamed (+2271)
Cdca2	unnamed (+2110)
Cdca3	unnamed (+747)
Cdca4	unnamed (+5027)
Cdca5	unnamed (+59)
Cdca7	unnamed (+2153), unnamed (+490004), unnamed (+498646)
Cdh1	unnamed (+10221), unnamed (+29275), unnamed (+37924)
Cdh15	unnamed (+70162), unnamed (+76105), unnamed (+102600), unnamed (+112279), unnamed (+131542), unnamed (+138776), unnamed (+146446), unnamed (+151521), unnamed (+162949), unnamed (+173185), unnamed (+181173), unnamed (+190184)
Cdh4	unnamed (+128764)
Cdk1	unnamed (+1417)
Cdk10	unnamed (-628)
Cdk12	unnamed (+2325)
Cdk13	unnamed (+2031)
Cdk17	unnamed (+4991), unnamed (+95624), unnamed (+117728), unnamed (+138413), unnamed (+141682), unnamed (+148290)
Cdk18	unnamed (-56268)
Cdk4	unnamed (+1395)
Cdk5	unnamed (-3449)
Cdk6	unnamed (-621)
Cdk7	unnamed (+1757), unnamed (+7385)
Cdkal1	unnamed (-128748), unnamed (+784029)
Cdkl2	unnamed (-36333)
Cdkn1a	unnamed (-56163), unnamed (-135)
Cdkn1b	unnamed (+7829), unnamed (+12679)
Cdkn1c	unnamed (+168968)
Cdkn2c	unnamed (+867)
Cdnf	unnamed (-455)
Cdr2	unnamed (+431)
Cds1	unnamed (+288738)
Cds2	unnamed (+22119)
Cdt1	unnamed (-10100), unnamed (-5), unnamed (+7377)
Cdv3	unnamed (+2361), unnamed (+11672)
Cdyl	unnamed (+79836), unnamed (+194605)
Cdyl2	unnamed (+60675)
Ceacam1	unnamed (+876)
Cela3a	unnamed (+21602)
Celf1	unnamed (-70331), unnamed (-45408)
Celf4	unnamed (+266991)
Celsr2	unnamed (-28204)
Cemip	unnamed (-63608), unnamed (-59116), unnamed (+8), unnamed (+193174)
Cenph	unnamed (-9006)
Cenpl	unnamed (-14)
Cenpn	unnamed (-574)
Cenpp	unnamed (-11)
Cenpv	unnamed (+26779), unnamed (+44242)
Cep120	unnamed (+244)
Cep19	unnamed (+35935)
Cep192	unnamed (-23190)
Cep295	unnamed (+1215)
Cep55	unnamed (+4568)
Cep68	unnamed (+35763), unnamed (+45173)
Cep89	unnamed (-88)
Cept1	unnamed (-24)
Cerk	unnamed (-8675)
Cers2	unnamed (+477)
Cfap20	unnamed (+338)
Cfap52	unnamed (-1402)
Cfap69	unnamed (-28052), unnamed (-20354)
Cfl1	unnamed (-2047)
Cfl2	unnamed (-122249)
Cggbp1	unnamed (+2251)
Chac1	unnamed (+1938), unnamed (+114403), unnamed (+124176)
Chadl	unnamed (-28100), unnamed (+2926)
Chaf1b	unnamed (-49343), unnamed (+22676)
Chchd1	unnamed (-1668)
Chchd10	unnamed (-1286), unnamed (+5633)
Chchd2	unnamed (+3030)
Chchd5	unnamed (+49034)
Chchd7	unnamed (-1937)
Chd2	unnamed (-74372), unnamed (-66457), unnamed (-12278), unnamed (+2869), unnamed (+10877), unnamed (+21313)
Chd4	unnamed (-15156)
Chd5	unnamed (-7630)
Chd7	unnamed (-154203), unnamed (-43650)
Chd8	unnamed (+1653)
Chd9	unnamed (+80008), unnamed (+127190)
Chek2	unnamed (+169)
Chga	unnamed (+46556), unnamed (+78386), unnamed (+120804), unnamed (+126244), unnamed (+131776), unnamed (+142037)
Chka	unnamed (-82088)
Chkb	unnamed (-44)
Chmp1a	unnamed (+174)
Chmp2a	unnamed (-2835), unnamed (+8470)
Chmp3	unnamed (+64100)
Chmp4b	unnamed (+20645)
Chmp4c	unnamed (+697)
Chmp5	unnamed (-767)
Chmp6	unnamed (-256501)
Chmp7	unnamed (-477)
Chn1	unnamed (-114763)
Chordc1	unnamed (+2429)
Chpf	unnamed (+1254)
Chrac1	unnamed (+92476)
Chrm1	unnamed (+45936)
Chrna10	unnamed (-83282)
Chrna9	unnamed (-55855), unnamed (+385)
Chrnb1	unnamed (+28821)
Chst15	unnamed (-416)
Chst2	unnamed (-103221), unnamed (-97611)
Chst3	unnamed (+698)
Chst5	unnamed (+18939)
Chst9	unnamed (-12690)
Chtf18	unnamed (+101)
Chtf8	unnamed (+4364), unnamed (+21901)
Chuk	unnamed (-27307)
Cib1	unnamed (-23), unnamed (+28359)
Cic	unnamed (-2219), unnamed (+6159), unnamed (+13955)
Cidea	unnamed (-34422)
Cipc	unnamed (-29478), unnamed (-147)
Cirbp	unnamed (-15664), unnamed (-5691)
Cisd1	unnamed (-959)
Cisd2	unnamed (+1715)
Cisd3	unnamed (-18615), unnamed (-13295), unnamed (-2095), unnamed (+10295)
Cit	unnamed (+99474)
Ckap2l	unnamed (+95856)
Ckap4	unnamed (+2670)
Ckap5	unnamed (+11478)
Ckb	unnamed (+96453)
Cks1b	unnamed (-2132)
Clasp1	unnamed (-66091)
Clasrp	unnamed (+25612)
Clcn6	unnamed (-2065)
Cldn10	unnamed (-141747)
Cldn14	unnamed (-4994), unnamed (+102260)
Cldn15	unnamed (-4021)
Cldn19	unnamed (+32283)
Cldn22	unnamed (+164282)
Cldn4	unnamed (+517)
Cldn6	unnamed (-3834)
Clec2i	unnamed (-43308)
Clhc1	unnamed (-1711)
Clic4	unnamed (-77401), unnamed (+3868), unnamed (+19969), unnamed (+27088)
Clint1	unnamed (+410)
Clip1	unnamed (-34814)
Clk2	unnamed (+450)
Clk3	unnamed (-64833)
Clk4	unnamed (+416)
Clmp	unnamed (+97201)
Cln5	unnamed (+474), unnamed (+24574)
Cln6	unnamed (-9327)
Cln8	unnamed (+1211)
Clp1	unnamed (+363)
Clpp	unnamed (+517)
Clrn2	unnamed (-3690)
Clstn3	unnamed (-10715)
Clta	unnamed (+2780), unnamed (+53198)
Cltb	unnamed (+4469)
Cluap1	unnamed (+342)
Cluh	unnamed (+2215), unnamed (+65563), unnamed (+73259)
Clybl	unnamed (-70414), unnamed (-60350), unnamed (+74564)
Cmc2	unnamed (+289)
Cmip	unnamed (+2231)
Cmtm6	unnamed (+542), unnamed (+49470)
Cmtm7	unnamed (+1206)
Cnbd2	unnamed (-112017)
Cnbp	unnamed (+3076)
Cnep1r1	unnamed (-143502), unnamed (+171)
Cnih1	unnamed (-32326)
Cnn2	unnamed (-4176)
Cnn3	unnamed (+4687)
Cnnm1	unnamed (+79617)
Cnnm2	unnamed (+1514), unnamed (+74878), unnamed (+199819)
Cnot1	unnamed (+5298)
Cnot10	unnamed (+1298)
Cnot2	unnamed (-154), unnamed (+17474)
Cnot3	unnamed (+2468)
Cnot4	unnamed (+1225)
Cnot8	unnamed (+2685)
Cnot9	unnamed (+2460)
Cnp	unnamed (+29487), unnamed (+37220)
Cnpy1	unnamed (+453)
Cnpy2	unnamed (+483)
Cnpy3	unnamed (+640)
Cntf	unnamed (-27814)
Cntfr	unnamed (+29948)
Cntnap1	unnamed (-4110)
Cntrob	unnamed (-39)
Cobl	unnamed (+2758), unnamed (+35833)
Coch	unnamed (+617)
Cog4	unnamed (-2288)
Cog7	unnamed (-35325)
Cog8	unnamed (+279)
Col13a1	unnamed (+895)
Col14a1	unnamed (-166212), unnamed (-40997)
Col18a1	unnamed (-37737), unnamed (-18917)
Colec11	unnamed (-8487)
Colgalt1	unnamed (+374)
Commd4	unnamed (+718)
Commd6	unnamed (+1845)
Commd8	unnamed (-34867)
Comt	unnamed (+19910)
Cops4	unnamed (+861)
Cops7a	unnamed (+32689)
Copz1	unnamed (+808)
Coq10a	unnamed (+29925)
Coq3	unnamed (-30441)
Coq4	unnamed (-591)
Corin	unnamed (+301152)
Coro1c	unnamed (+1421), unnamed (+18449)
Coro2a	unnamed (-12623)
Coro2b	unnamed (+1048), unnamed (+173253), unnamed (+191105)
Cox10	unnamed (+180)
Cox15	unnamed (+1025)
Cox17	unnamed (+793)
Cox18	unnamed (-115835)
Cox20	unnamed (+915), unnamed (+12718)
Cox4i1	unnamed (-2194)
Cox4i2	unnamed (-17624), unnamed (+49644), unnamed (+65933), unnamed (+74095)
Cox5a	unnamed (+1016)
Cox6a1	unnamed (+271)
Cox7a1	unnamed (+7290)
Cox7c	unnamed (+577048)
Cpeb3	unnamed (-2597), unnamed (+279531)
Cpm	unnamed (+78767)
Cpn2	unnamed (+79734), unnamed (+199650)
Cpne5	unnamed (-23634), unnamed (+49614)
Cpsf3	unnamed (+327)
Cpsf4	unnamed (-1268), unnamed (+21510)
Cpsf4l	unnamed (-138)
Cpsf6	unnamed (+1344)
Cpsf7	unnamed (+49)
Cpt1a	unnamed (+1319)
Cpt1b	unnamed (-4080)
Cpt1c	unnamed (-9041), unnamed (+23186)
Cradd	unnamed (+642), unnamed (+7372), unnamed (+58729)
Crat	unnamed (-1762)
Crb2	unnamed (-73471)
Creb3	unnamed (-2867)
Creb3l1	unnamed (-160568), unnamed (+61904)
Creb3l2	unnamed (+404)
Creb5	unnamed (+532060)
Crebl2	unnamed (-66)
Creld1	unnamed (+312), unnamed (+10783)
Creld2	unnamed (+15847)
Crip2	unnamed (-40312), unnamed (+542)
Crispld2	unnamed (-79827)
Crkl	unnamed (+496)
Crlf3	unnamed (-420), unnamed (+86047)
Crocc	unnamed (-23631)
Crocc2	unnamed (+38223)
Crtc3	unnamed (-90646)
Cry1	unnamed (+2328)
Cry2	unnamed (+1257)
Cryaa	unnamed (+175586)
Cryba1	unnamed (-41528), unnamed (+28699), unnamed (+35399)
Crybg3	unnamed (-44726)
Crygn	unnamed (-83095), unnamed (+6536)
Cryzl1	unnamed (+47)
Cs	unnamed (+1295)
Csdc2	unnamed (+22916)
Csde1	unnamed (+2540)
Cse1l	unnamed (+938)
Csf3r	unnamed (-532334), unnamed (-416107)
Csl	unnamed (+493159)
Csnk1a1	unnamed (+6897), unnamed (+71293), unnamed (+78489), unnamed (+85494), unnamed (+93313)
Csnk1e	unnamed (-11489), unnamed (+2536)
Csnk2a1	unnamed (-82068), unnamed (-47871), unnamed (+1848)
Cspg5	unnamed (-108742), unnamed (+1930)
Csrnp1	unnamed (-5651)
Csrnp3	unnamed (+590)
Csrp1	unnamed (-32476)
Csrp2	unnamed (+3450), unnamed (+12357)
Csrp3	unnamed (-35383)
Cstad	unnamed (+123034)
Cstf1	unnamed (-1973)
Cstf3	unnamed (-1156)
Ctage5	unnamed (+2890)
Ctbp2	unnamed (-103804), unnamed (-89827), unnamed (-75286), unnamed (-42150)
Ctbs	unnamed (-44110)
Ctc1	unnamed (-4225), unnamed (+497)
Ctcf	unnamed (-22483)
Ctdsp1	unnamed (-935)
Ctdsp2	unnamed (-50600), unnamed (+5447)
Cth	unnamed (+1676)
Ctif	unnamed (+1214), unnamed (+303939), unnamed (+310552), unnamed (+317286), unnamed (+322585)
Ctnna1	unnamed (+1496), unnamed (+15949)
Ctnnal1	unnamed (-80283)
Ctnnb1	unnamed (-359347), unnamed (+4327)
Ctnnd1	unnamed (+2251)
Ctns	unnamed (-44)
Ctps	unnamed (+958)
Ctrl	unnamed (-3318)
Ctsb	unnamed (+46121), unnamed (+54144)
Ctsh	unnamed (+55696)
Ctu2	unnamed (+35432), unnamed (+45195), unnamed (+72826)
Cul2	unnamed (+1983)
Cul3	unnamed (+1657)
Cutc	unnamed (-1123)
Cwc27	unnamed (-102)
Cwf19l1	unnamed (+1089)
Cxxc5	unnamed (-13783), unnamed (+2336), unnamed (+19198), unnamed (+43883), unnamed (+59223), unnamed (+89534)
Cyb561	unnamed (+439)
Cyb561a3	unnamed (-243)
Cyb561d2	unnamed (+6674)
Cyb5a	unnamed (+612)
Cyb5b	unnamed (+112652)
Cyb5d1	unnamed (-705)
Cyb5d2	unnamed (+103652)
Cyb5r1	unnamed (+1107)
Cyb5r3	unnamed (+243)
Cyc1	unnamed (+952)
Cycs	unnamed (-423)
Cyfip1	unnamed (+745)
Cyhr1	unnamed (-3368)
Cyld	unnamed (+310489), unnamed (+319233), unnamed (+330366), unnamed (+335905), unnamed (+341976)
Cyp17a1	unnamed (+72710)
Cyp2ab1	unnamed (-37845)
Cyp2c55	unnamed (-72558)
Cyp2d26	unnamed (-103582)
Cystm1	unnamed (+164), unnamed (+67177), unnamed (+100571)
Cyth2	unnamed (+1073)
D030056L22Rik	unnamed (-39961), unnamed (+1724)
D130040H23Rik	unnamed (-29429)
D16Ertd472e	unnamed (+1224), unnamed (+14020)
D17Wsu92e	unnamed (+1726)
D2Bwg1423e	unnamed (+31247)
D2hgdh	unnamed (-420)
D630039A03Rik	unnamed (-38524)
D930048N14Rik	unnamed (-4042)
Dab2ip	unnamed (-7266), unnamed (+511)
Dach1	unnamed (-868826)
Dact2	unnamed (+1695)
Dag1	unnamed (-336)
Daglb	unnamed (+53935), unnamed (+61663)
Dalrd3	unnamed (-782)
Dap	unnamed (+128771), unnamed (+142322)
Dapl1	unnamed (-310600), unnamed (-286564), unnamed (-254319), unnamed (-100940)
Dars2	unnamed (-95)
Daxx	unnamed (-398)
Dazap1	unnamed (-3660), unnamed (+749)
Dazap2	unnamed (+243)
Dbf4	unnamed (+679)
Dbnl	unnamed (+141)
Dbp	unnamed (+2021)
Dbr1	unnamed (+704)
Dbx1	unnamed (+185584)
Dcaf10	unnamed (+195)
Dcaf12	unnamed (+1345)
Dcaf17	unnamed (-1797)
Dcaf8	unnamed (+612)
Dcakd	unnamed (+686)
Dcbld1	unnamed (+1263)
Dcp2	unnamed (-13612), unnamed (+1325)
Dctd	unnamed (+27563)
Dctn5	unnamed (-202)
Dctpp1	unnamed (-11470)
Ddb1	unnamed (-1663)
Ddb2	unnamed (-410)
Ddc	unnamed (+17406)
Ddhd1	unnamed (+193)
Ddi2	unnamed (+1506)
Ddrgk1	unnamed (-4036), unnamed (+715)
Ddx11	unnamed (+687), unnamed (+325048)
Ddx17	unnamed (+2727)
Ddx19a	unnamed (+26995)
Ddx19b	unnamed (-3940)
Ddx21	unnamed (+4033)
Ddx25	unnamed (-1557)
Ddx39	unnamed (+2305), unnamed (+26364)
Ddx39b	unnamed (+4402)
Ddx3x	unnamed (+3991)
Ddx42	unnamed (+1885)
Ddx43	unnamed (+892)
Ddx46	unnamed (+248)
Ddx50	unnamed (-44)
Ddx51	unnamed (+115752)
Ddx55	unnamed (-10026)
Ddx56	unnamed (+88)
Ddx58	unnamed (-27378)
Ddx6	unnamed (+2052)
Dedd	unnamed (+272)
Dedd2	unnamed (+506)
Def6	unnamed (+213)
Def8	unnamed (-12836)
Defb33	unnamed (-464877), unnamed (-338413), unnamed (-329369), unnamed (-323689), unnamed (-183426)
Defb7	unnamed (+193071), unnamed (+200153)
Degs1	unnamed (-57258), unnamed (+2091), unnamed (+5480)
Dek	unnamed (+2135)
Dennd2a	unnamed (+144)
Dennd2c	unnamed (-19383)
Dennd4a	unnamed (+107986)
Dennd4c	unnamed (+81740)
Dennd5a	unnamed (+16487)
Dennd5b	unnamed (+108829)
Dennd6b	unnamed (+18659)
Derl2	unnamed (-2826)
Desi1	unnamed (-29060), unnamed (+54)
Desi2	unnamed (+338)
Dgat1	unnamed (+289)
Dgcr8	unnamed (+1604)
Dgke	unnamed (+8934), unnamed (+64509)
Dgkh	unnamed (-6784), unnamed (-760)
Dgkz	unnamed (-12171)
Dhcr24	unnamed (+1173), unnamed (+53462)
Dhdds	unnamed (-16644)
Dhfr	unnamed (+599)
Dhodh	unnamed (+807)
Dhrs13	unnamed (-47240)
Dhrs3	unnamed (+612)
Dhrs7b	unnamed (+35291), unnamed (+47640)
Dhx15	unnamed (+4744)
Dhx29	unnamed (-1309)
Dhx37	unnamed (+28039)
Dhx8	unnamed (-65796), unnamed (+45061), unnamed (+50348)
Dhx9	unnamed (+3969)
Diaph1	unnamed (+2978)
Dido1	unnamed (-1643), unnamed (+7507)
Dimt1	unnamed (+1312)
Dip2a	unnamed (-94230)
Dip2c	unnamed (-180656)
Dirc2	unnamed (-3030), unnamed (+182558)
Dis3l	unnamed (+803), unnamed (+56925)
Dlc1	unnamed (+341121), unnamed (+348826), unnamed (+373321), unnamed (+403296)
Dlg5	unnamed (+720)
Dlgap1	unnamed (+323494), unnamed (+330244), unnamed (+410304), unnamed (+423411)
Dlgap5	unnamed (+1417)
Dll1	unnamed (+322629)
Dlx2	unnamed (-200487), unnamed (-172940)
Dlx3	unnamed (-31685)
Dmrta2	unnamed (-299908)
Dmtn	unnamed (-9573), unnamed (+1472)
Dnaaf2	unnamed (+2027)
Dnah14	unnamed (+264677)
Dnah17	unnamed (+121219), unnamed (+136777)
Dnaja1	unnamed (+249)
Dnaja2	unnamed (+59405)
Dnajb1	unnamed (+31)
Dnajb11	unnamed (-339)
Dnajb14	unnamed (+118)
Dnajb6	unnamed (-165193), unnamed (+1299)
Dnajc1	unnamed (+323963), unnamed (+335711)
Dnajc11	unnamed (+1528), unnamed (+53887)
Dnajc12	unnamed (-4433)
Dnajc14	unnamed (-2181)
Dnajc19	unnamed (-561354), unnamed (+43534), unnamed (+54464)
Dnajc2	unnamed (-2012)
Dnajc21	unnamed (+3005)
Dnajc22	unnamed (-6026)
Dnajc3	unnamed (+487), unnamed (+69183)
Dnajc5	unnamed (+856)
Dnajc6	unnamed (-129950)
Dnajc7	unnamed (+8044), unnamed (+15777)
Dnajc8	unnamed (-2439), unnamed (+1605)
Dnajc9	unnamed (-3599)
Dnase1l3	unnamed (+171110)
Dnase2a	unnamed (+4485)
Dner	unnamed (-133223), unnamed (-105697)
Dnm1	unnamed (-8882)
Dnmbp	unnamed (+60824)
Dnmt1	unnamed (-21756), unnamed (+6447)
Dnmt3b	unnamed (+1379)
Dnmt3c	unnamed (-45819)
Dnttip2	unnamed (-27137), unnamed (+2923)
Doc2b	unnamed (+49062), unnamed (+60748)
Dock1	unnamed (+11549)
Dock4	unnamed (+244)
Dock6	unnamed (+3069)
Dohh	unnamed (-1716)
Dot1l	unnamed (+1550)
Dpagt1	unnamed (+305)
Dpf1	unnamed (+177414)
Dpf2	unnamed (+181)
Dpf3	unnamed (+580)
Dph3	unnamed (-823)
Dph5	unnamed (+71)
Dpm2	unnamed (-34463)
Dpp9	unnamed (+708)
Dppa4	unnamed (+75)
Dr1	unnamed (+904)
Dram2	unnamed (+28)
Dscr3	unnamed (+1608)
Dse	unnamed (-25186)
Dsg2	unnamed (+561)
Dst	unnamed (+37295), unnamed (+98239), unnamed (+525817)
Dstn	unnamed (+2485), unnamed (+18337)
Dtl	unnamed (+2476)
Dtnb	unnamed (-139821), unnamed (-134410)
Dtnbp1	unnamed (+151159), unnamed (+157058), unnamed (+161676), unnamed (+169682), unnamed (+186232), unnamed (+209498), unnamed (+231757), unnamed (+240819), unnamed (+251668), unnamed (+265277)
Dtymk	unnamed (+364)
Dupd1	unnamed (+128861), unnamed (+145849), unnamed (+163308), unnamed (+174483), unnamed (+189685), unnamed (+210719)
Dus1l	unnamed (-25965)
Dus2	unnamed (-1309)
Dusp1	unnamed (+1614)
Dusp11	unnamed (+148)
Dusp4	unnamed (+795)
Dusp6	unnamed (-1496), unnamed (+3268)
Duxbl3	unnamed (+271053)
Dvl2	unnamed (+3613)
Dvl3	unnamed (+237)
Dym	unnamed (+324122)
Dync1h1	unnamed (-101584), unnamed (+1857)
Dync1i2	unnamed (+122666), unnamed (+137546)
Dync1li1	unnamed (+663)
Dync1li2	unnamed (+811)
Dynlrb2	unnamed (+167301)
Dynlt1a	unnamed (-103615), unnamed (-93706), unnamed (+459)
Dynlt1b	unnamed (-18932), unnamed (-9023), unnamed (+1191), unnamed (+10169), unnamed (+36961), unnamed (+47345), unnamed (+60310), unnamed (+98610)
Dynlt1c	unnamed (-170368), unnamed (-161390), unnamed (-134598), unnamed (-124214), unnamed (-111249), unnamed (-72949), unnamed (+158)
Dynlt1f	unnamed (+485)
Dyrk1a	unnamed (+14485), unnamed (+31337)
Dyrk1b	unnamed (-7021)
Dyrk3	unnamed (-9457), unnamed (+1619), unnamed (+8413)
Dysf	unnamed (+297)
Dytn	unnamed (+237926)
Dzip1	unnamed (-896)
E030018B13Rik	unnamed (+19725)
E130208F15Rik	unnamed (+488)
E2f2	unnamed (+3157)
E2f3	unnamed (+1641)
E2f4	unnamed (-3340)
E2f8	unnamed (+2007)
Eaf1	unnamed (+2972)
Ecd	unnamed (-246)
Ece2	unnamed (-396)
Ech1	unnamed (-9642)
Echdc3	unnamed (-114566)
Echs1	unnamed (+501)
Eci1	unnamed (-10098)
Ect2	unnamed (+1860)
Edc4	unnamed (-11580)
Edem1	unnamed (-43883)
Eea1	unnamed (-47223), unnamed (-182)
Eed	unnamed (+5485)
Eef1a1	unnamed (-23717), unnamed (+760)
Eef1akmt1	unnamed (-91822)
Eef1akmt3	unnamed (-421)
Eef1b2	unnamed (+1976)
Eef1d	unnamed (+4063)
Eef1e1	unnamed (+1683)
Eef1g	unnamed (+2671)
Eef2	unnamed (-2181)
Eepd1	unnamed (-226522), unnamed (+925919)
Efcab11	unnamed (+156)
Efhd1	unnamed (-47116), unnamed (-37708)
Efna4	unnamed (+182)
Efnb2	unnamed (-25184)
Eftud2	unnamed (+708)
Egf	unnamed (+181331), unnamed (+187603), unnamed (+201808), unnamed (+214237), unnamed (+220807)
Egln1	unnamed (+272)
Egln2	unnamed (+678)
Egr1	unnamed (+425), unnamed (+66114)
Egr2	unnamed (+9685)
Ehbp1	unnamed (+304)
Ehbp1l1	unnamed (-3522)
Ehd1	unnamed (+2460)
Ehmt2	unnamed (-3747), unnamed (+6307)
Ei24	unnamed (+2093)
Eif1	unnamed (+2355)
Eif1a	unnamed (-1751), unnamed (+4375)
Eif2b4	unnamed (-976)
Eif2b5	unnamed (-45537)
Eif2d	unnamed (-5384), unnamed (+1160)
Eif2s1	unnamed (+3161)
Eif2s2	unnamed (+3200), unnamed (+95269), unnamed (+99803)
Eif3a	unnamed (+4523)
Eif3b	unnamed (+2130)
Eif3e	unnamed (+3423)
Eif3g	unnamed (-47909), unnamed (+7986)
Eif3i	unnamed (-1431)
Eif3k	unnamed (+335)
Eif3m	unnamed (+393)
Eif4a2	unnamed (-6189), unnamed (+3256)
Eif4a3	unnamed (+606)
Eif4b	unnamed (+3432)
Eif4e2	unnamed (+3333), unnamed (+12741)
Eif4e3	unnamed (+145067)
Eif4ebp1	unnamed (-9536), unnamed (+8618)
Eif4ebp2	unnamed (+4488)
Eif4g1	unnamed (+1697)
Eif4h	unnamed (+2349)
Eif5	unnamed (-1117)
Elac2	unnamed (+131686)
Elavl1	unnamed (+1215)
Elavl2	unnamed (+820), unnamed (+6192)
Elf2	unnamed (+104747)
Elk3	unnamed (+1955), unnamed (+8563), unnamed (+11832), unnamed (+32517), unnamed (+54621), unnamed (+145254)
Elk4	unnamed (+2664)
Elmo2	unnamed (+189)
Elmod3	unnamed (-399)
Elmsan1	unnamed (-24280), unnamed (+18638)
Eloa	unnamed (-29570)
Elob	unnamed (+3106), unnamed (+23030)
Eloc	unnamed (+1023)
Elof1	unnamed (-2664)
Elovl1	unnamed (-31)
Elovl5	unnamed (-6879)
Elovl6	unnamed (+2123), unnamed (+8693), unnamed (+21122), unnamed (+35327), unnamed (+41599)
Elovl7	unnamed (+559)
Elp6	unnamed (-59460)
Emc1	unnamed (-13)
Emc10	unnamed (+118)
Emc3	unnamed (+396)
Emc6	unnamed (+465)
Emc7	unnamed (-74530), unnamed (+154)
Emc8	unnamed (+2093)
Eme1	unnamed (+416)
Emg1	unnamed (+519)
Eml2	unnamed (+5749)
Eml3	unnamed (+240)
Eml6	unnamed (+1047)
Emp1	unnamed (+3061)
Enah	unnamed (-83758), unnamed (-9308), unnamed (+5970), unnamed (+15680), unnamed (+21000), unnamed (+47970), unnamed (+56617), unnamed (+68195), unnamed (+72782), unnamed (+98247)
Enc1	unnamed (+3274), unnamed (+193856), unnamed (+245437)
Endog	unnamed (-36509)
Enho	unnamed (-25170)
Enkd1	unnamed (+794)
Eno1	unnamed (+3541)
Enoph1	unnamed (-4938)
Enox1	unnamed (+363502)
Enpp6	unnamed (+301206)
Ensa	unnamed (+521)
Eogt	unnamed (-28411), unnamed (+1118)
Eomes	unnamed (+1265), unnamed (+10356)
Ep400	unnamed (+1324)
Epb41l1	unnamed (+368)
Epb41l2	unnamed (+24157)
Epb41l4a	unnamed (+87069), unnamed (+116527), unnamed (+175287), unnamed (+209661)
Epb41l4b	unnamed (-136509), unnamed (+283)
Epc1	unnamed (-1166)
Epdr1	unnamed (-4027)
Epha2	unnamed (-15259), unnamed (+9145)
Ephb3	unnamed (+5858)
Ephb4	unnamed (-11434), unnamed (+850)
Ephx3	unnamed (-90286)
Epm2a	unnamed (-59783)
Epm2aip1	unnamed (+884)
Epn1	unnamed (-13943)
Epop	unnamed (-1007), unnamed (+3329), unnamed (+26757)
Eprs	unnamed (+2136)
Eps15l1	unnamed (+99490)
Eps8	unnamed (+107546)
Erap1	unnamed (-75329), unnamed (-22200)
Erbb3	unnamed (-35921)
Erbin	unnamed (+147421)
Ercc8	unnamed (+357)
Erf	unnamed (+2007)
Erg	unnamed (+20539)
Erg28	unnamed (-102)
Ergic1	unnamed (+1779)
Erh	unnamed (+379)
Eri2	unnamed (+286)
Erich1	unnamed (+76585)
Erich6	unnamed (+58790)
Ermard	unnamed (-350), unnamed (+11706)
Ermp1	unnamed (+124728)
Ern1	unnamed (-13741), unnamed (+760)
Ero1lb	unnamed (+203847)
Erp29	unnamed (+51747)
Errfi1	unnamed (+53251)
Esam	unnamed (-37511), unnamed (-29383), unnamed (-12562), unnamed (+1227)
Esf1	unnamed (+698)
Esrp2	unnamed (-756)
Esrrb	unnamed (+47858), unnamed (+63078), unnamed (+87133)
Esyt1	unnamed (-20060), unnamed (+162)
Esyt3	unnamed (-67926), unnamed (-39452)
Etf1	unnamed (-20636), unnamed (+6070)
Etfdh	unnamed (-10), unnamed (+36058)
Etl4	unnamed (+231640), unnamed (+257095), unnamed (+381505), unnamed (+433936), unnamed (+447384)
Etnk1	unnamed (-58320), unnamed (+2574), unnamed (+9129)
Etnk2	unnamed (+719)
Ets2	unnamed (+1098)
Etv1	unnamed (+88)
Etv4	unnamed (-2127), unnamed (+2073), unnamed (+7360)
Etv5	unnamed (+52), unnamed (+10626), unnamed (+31516), unnamed (+39387)
Etv6	unnamed (+747)
Evx1	unnamed (+325717)
Exosc1	unnamed (+506), unnamed (+18484)
Exosc5	unnamed (+1319)
Ext1	unnamed (+2990), unnamed (+34674)
Extl1	unnamed (+777)
Extl2	unnamed (+93)
Eya2	unnamed (+157095), unnamed (+201567)
Ezh2	unnamed (-215332), unnamed (-14)
F11r	unnamed (+1026)
F2	unnamed (+98174)
F2r	unnamed (+1351)
F2rl1	unnamed (-91909), unnamed (+4964)
F3	unnamed (-370), unnamed (+16486), unnamed (+89952)
Faap20	unnamed (+1003)
Faap24	unnamed (-131)
Fabp2	unnamed (-164983)
Faf1	unnamed (+1557)
Fah	unnamed (-82211), unnamed (-73580), unnamed (-180)
Fahd1	unnamed (+282)
Fam102a	unnamed (+1036)
Fam109a	unnamed (+740)
Fam110a	unnamed (-4230)
Fam118b	unnamed (+330)
Fam120a	unnamed (+1234)
Fam124b	unnamed (-124879)
Fam129a	unnamed (+841)
Fam129b	unnamed (+4068)
Fam131a	unnamed (-19694)
Fam131c	unnamed (-57835)
Fam13b	unnamed (+1100)
Fam149b	unnamed (+145)
Fam160b1	unnamed (+1130)
Fam160b2	unnamed (-25758)
Fam161a	unnamed (+59432)
Fam162a	unnamed (+1006)
Fam167a	unnamed (+63895), unnamed (+71305)
Fam168a	unnamed (+15919)
Fam169a	unnamed (+7261), unnamed (+20063)
Fam173a	unnamed (-2006)
Fam173b	unnamed (-2319)
Fam174b	unnamed (-186278), unnamed (-132099), unnamed (-124184)
Fam187a	unnamed (-4910)
Fam189a2	unnamed (-184912), unnamed (-143391)
Fam189b	unnamed (-4702)
Fam193a	unnamed (-31527)
Fam196a	unnamed (+256194)
Fam19a3	unnamed (-4533)
Fam19a4	unnamed (-87651)
Fam206a	unnamed (+167)
Fam208a	unnamed (-1572), unnamed (+3662)
Fam20c	unnamed (+593)
Fam210a	unnamed (+455)
Fam213a	unnamed (+54461)
Fam219b	unnamed (-15268), unnamed (+480)
Fam222a	unnamed (-54370)
Fam229a	unnamed (+9137)
Fam240a	unnamed (-23865)
Fam25c	unnamed (-6030), unnamed (+1158)
Fam32a	unnamed (+991)
Fam35a	unnamed (-2429)
Fam43a	unnamed (+713), unnamed (+406939)
Fam46b	unnamed (-108912)
Fam46c	unnamed (-194781)
Fam49a	unnamed (+525678), unnamed (+548672), unnamed (+676324)
Fam53a	unnamed (-20559), unnamed (+706), unnamed (+95255), unnamed (+100122)
Fam53c	unnamed (+679)
Fam60a	unnamed (-49316), unnamed (+9524)
Fam69a	unnamed (+82717)
Fam71e1	unnamed (-170)
Fam72a	unnamed (-2605)
Fam78a	unnamed (+51)
Fam78b	unnamed (+246077), unnamed (+281229)
Fam83e	unnamed (-3784)
Fam83h	unnamed (+2047)
Fam89b	unnamed (-188)
Fam8a1	unnamed (+51211), unnamed (+55548)
Fam91a1	unnamed (+1592)
Fam92b	unnamed (-158446)
Fam98b	unnamed (-125403)
Fanca	unnamed (+20)
Fancc	unnamed (-132770), unnamed (+158133)
Fancd2	unnamed (-426)
Fancd2os	unnamed (-3951)
Fance	unnamed (+412)
Fanci	unnamed (+723), unnamed (+5534)
Fancm	unnamed (-1231)
Farp1	unnamed (-121740), unnamed (+115), unnamed (+342145)
Farsa	unnamed (+1778)
Fasn	unnamed (-26807), unnamed (+2187)
Fastkd2	unnamed (+1365)
Fat1	unnamed (+2239)
Fau	unnamed (+994)
Fbl	unnamed (+3535)
Fblim1	unnamed (+24827)
Fbll1	unnamed (-33973), unnamed (+27558)
Fbp1	unnamed (-385310)
Fbrsl1	unnamed (+1468), unnamed (+9777)
Fbxl14	unnamed (+3543)
Fbxl15	unnamed (+486)
Fbxl18	unnamed (-8951), unnamed (+82)
Fbxl19	unnamed (-1317)
Fbxl2	unnamed (+92802)
Fbxl20	unnamed (-42276)
Fbxl3	unnamed (+4764)
Fbxl8	unnamed (+830)
Fbxo18	unnamed (-350)
Fbxo2	unnamed (-879)
Fbxo22	unnamed (+1445), unnamed (+7974)
Fbxo28	unnamed (+1556)
Fbxo3	unnamed (-34816)
Fbxo30	unnamed (-130175), unnamed (+2291)
Fbxo31	unnamed (+1169), unnamed (+7619)
Fbxo33	unnamed (+87072)
Fbxo34	unnamed (+94234)
Fbxo36	unnamed (-4467), unnamed (+8985), unnamed (+21898)
Fbxo44	unnamed (+341)
Fbxo5	unnamed (+3078)
Fbxo6	unnamed (+1998)
Fbxo9	unnamed (+328)
Fcf1	unnamed (-94)
Fcgr1	unnamed (-157285), unnamed (-125613), unnamed (-38093)
Fcgr3	unnamed (+25412)
Fcgr4	unnamed (+15071)
Fcho2	unnamed (-109471)
Fdft1	unnamed (+2972), unnamed (+10995)
Fdps	unnamed (+241)
Fech	unnamed (-25157)
Fem1a	unnamed (+1794)
Fem1b	unnamed (-17524), unnamed (+2465)
Fem1c	unnamed (+1732)
Fer1l5	unnamed (-3876)
Fer1l6	unnamed (-92988)
Fermt2	unnamed (+14031)
Fermt3	unnamed (-18731)
Fetub	unnamed (-829)
Ffar4	unnamed (-37469)
Fgf1	unnamed (-42286), unnamed (+285353)
Fgf11	unnamed (-753)
Fgf12	unnamed (+151120)
Fgf15	unnamed (-32152)
Fgf17	unnamed (+5630)
Fgf18	unnamed (-13025)
Fgf21	unnamed (+43938)
Fgf22	unnamed (+10432)
Fgf23	unnamed (+29827), unnamed (+35225)
Fgf3	unnamed (+948)
Fgf4	unnamed (+2993)
Fgfbp3	unnamed (+83358)
Fgfr1op2	unnamed (+54532)
Fhad1	unnamed (-67626), unnamed (-57850), unnamed (-51063)
Fhl4	unnamed (-1085), unnamed (+183017)
Fhod1	unnamed (-348)
Fig4	unnamed (+384)
Fignl1	unnamed (-71776), unnamed (+226)
Fignl2	unnamed (-329)
Filip1	unnamed (+76277)
Fis1	unnamed (+518)
Fitm2	unnamed (+1367)
Fkbp10	unnamed (-1095)
Fkbp14	unnamed (-2263)
Fkbp15	unnamed (-303)
Fkbp1b	unnamed (-2677)
Fkbp3	unnamed (-368)
Fkbp4	unnamed (+1126)
Fkbp8	unnamed (-85)
Fktn	unnamed (-45014)
Flad1	unnamed (+55)
Flnb	unnamed (-159513), unnamed (+5506)
Flot1	unnamed (+12040)
Flywch2	unnamed (-675)
Fmc1	unnamed (-1180)
Fn1	unnamed (-555731), unnamed (-47)
Fnbp1l	unnamed (-10384), unnamed (+2476), unnamed (+156946), unnamed (+182508), unnamed (+187106), unnamed (+197442)
Fndc10	unnamed (+1302)
Fntb	unnamed (+65980), unnamed (+73529), unnamed (+122865)
Fos	unnamed (+389)
Fosb	unnamed (+751)
Fosl2	unnamed (-1794)
Foxa3	unnamed (-1175)
Foxd3	unnamed (+380)
Foxh1	unnamed (-184)
Foxj2	unnamed (-55308)
Foxk1	unnamed (+1285), unnamed (+39860)
Foxk2	unnamed (+1918)
Foxl1	unnamed (+250181)
Foxn3	unnamed (+1358)
Foxo3	unnamed (+1775)
Foxp1	unnamed (-86359), unnamed (+46242)
Foxp4	unnamed (+1439)
Frat1	unnamed (+1532)
Frat2	unnamed (+16630)
Frem1	unnamed (-300258), unnamed (-286811), unnamed (-243959), unnamed (-235576)
Frmd4b	unnamed (-128796)
Frmd8	unnamed (+26741), unnamed (+75309)
Frrs1	unnamed (-14153)
Frs2	unnamed (-74932)
Frs3	unnamed (+8277)
Fryl	unnamed (+911)
Fsbp	unnamed (-949)
Fscn1	unnamed (+697)
Fsd1l	unnamed (+37513)
Fstl4	unnamed (+533614)
Fth1	unnamed (+776)
Ftl1	unnamed (+11033)
Ftsj3	unnamed (-1684)
Fubp1	unnamed (+2228)
Fubp3	unnamed (-100858), unnamed (+3762)
Fus	unnamed (+2392)
Fuz	unnamed (-3970)
Fxr1	unnamed (+6905), unnamed (+17835)
Fxr2	unnamed (+1096)
Fxyd4	unnamed (+23192)
Fzd10	unnamed (-234)
Fzd5	unnamed (+3572)
Fzd7	unnamed (+856)
Fzd8	unnamed (+768)
Fzr1	unnamed (+1011)
G2e3	unnamed (+1863)
G3bp1	unnamed (+8721)
G3bp2	unnamed (+3863)
G430049J08Rik	unnamed (-86415)
Gaa	unnamed (-28619)
Gab1	unnamed (+33092)
Gabarapl2	unnamed (+865)
Gabbr1	unnamed (+2278)
Gabpa	unnamed (-57637), unnamed (-731)
Gabpb1	unnamed (+1465)
Gabpb2	unnamed (+44718), unnamed (+55583)
Gabrp	unnamed (+36991), unnamed (+41510)
Gadd45a	unnamed (-76058), unnamed (+29312)
Gadd45b	unnamed (-627)
Gak	unnamed (+454)
Gal	unnamed (-159890), unnamed (-154575)
Gal3st3	unnamed (-3627)
Galns	unnamed (-10)
Galnt10	unnamed (-499)
Galnt4	unnamed (+209)
Gamt	unnamed (-4855), unnamed (-446)
Gan	unnamed (-14)
Ganab	unnamed (-3470)
Ganc	unnamed (-680)
Gart	unnamed (-641)
Gas2l1	unnamed (+766)
Gast	unnamed (-12167)
Gata2	unnamed (-112810)
Gatad2a	unnamed (+24390), unnamed (+58271)
Gbx1	unnamed (+1215), unnamed (+52660)
Gbx2	unnamed (+4903), unnamed (+53987)
Gcdh	unnamed (+583)
Gclc	unnamed (+155950)
Gclm	unnamed (+1694)
Gcn1l1	unnamed (-3584), unnamed (+1954)
Gcnt2	unnamed (+10004), unnamed (+27947), unnamed (+34283), unnamed (+57579), unnamed (+83841)
Gcnt3	unnamed (+23482)
Gcsh	unnamed (+268)
Gda	unnamed (+197589)
Gdap1l1	unnamed (+32786)
Gdf15	unnamed (+1446)
Gdf3	unnamed (+2248)
Gdpgp1	unnamed (-29)
Gemin2	unnamed (-1321)
Gemin5	unnamed (+61625)
Gemin7	unnamed (+1320)
Gen1	unnamed (+211)
Get4	unnamed (-50662), unnamed (+1036)
Gfm2	unnamed (+58805)
Gfod1	unnamed (+1246), unnamed (+119659)
Gfod2	unnamed (-178)
Gfpt1	unnamed (-32001)
Gga2	unnamed (+4186)
Gga3	unnamed (-171)
Ggcx	unnamed (+22495)
Ggn	unnamed (+725), unnamed (+9470)
Ggnbp1	unnamed (+510)
Ggps1	unnamed (+1126)
Ggta1	unnamed (-153322), unnamed (+16421)
Gigyf1	unnamed (-5659)
Gigyf2	unnamed (+2322)
Gins2	unnamed (-43637), unnamed (+9), unnamed (+51751), unnamed (+68812)
Gins3	unnamed (+1383)
Git1	unnamed (+1698)
Gja1	unnamed (-503)
Gja4	unnamed (-14593)
Gjb3	unnamed (+2212)
Gjd3	unnamed (+21332)
Glg1	unnamed (-39125), unnamed (+1015)
Gli1	unnamed (-9877), unnamed (+1356), unnamed (+15190)
Gli2	unnamed (-364027), unnamed (-626), unnamed (+404215), unnamed (+420315)
Glipr1	unnamed (+27975)
Glis1	unnamed (-65602)
Glis2	unnamed (+2970)
Glo1	unnamed (+8213)
Glod4	unnamed (-42825)
Glra1	unnamed (+129415)
Glrx5	unnamed (-1237)
Gls	unnamed (+733)
Glt28d2	unnamed (-105464), unnamed (-85667)
Glud1	unnamed (+2205), unnamed (+43548)
Glul	unnamed (+1791)
Gm10036	unnamed (-102058)
Gm10076	unnamed (-421283), unnamed (+176966), unnamed (+213927)
Gm10139	unnamed (-132614), unnamed (-29205), unnamed (+13767), unnamed (+107242), unnamed (+148228), unnamed (+185301), unnamed (+471369), unnamed (+479359)
Gm10197	unnamed (+58500)
Gm10250	unnamed (+2194)
Gm10260	unnamed (+274090), unnamed (+325671), unnamed (+516253)
Gm10269	unnamed (-58007), unnamed (-40430)
Gm10277	unnamed (-98578), unnamed (+2552)
Gm10324	unnamed (-593102), unnamed (-499627), unnamed (-458641), unnamed (-421568), unnamed (-135500), unnamed (-127510)
Gm10330	unnamed (+591067)
Gm10337	unnamed (-31020)
Gm10338	unnamed (-62852), unnamed (+106930), unnamed (+304252)
Gm10340	unnamed (-100316), unnamed (-6799)
Gm10354	unnamed (-541579)
Gm10384	unnamed (-124541)
Gm10392	unnamed (-87116)
Gm10406	unnamed (-100), unnamed (+20507), unnamed (+25599), unnamed (+136228)
Gm10471	unnamed (-9118), unnamed (+19145)
Gm10479	unnamed (-218037), unnamed (-102917)
Gm10518	unnamed (-1258)
Gm10549	unnamed (+333382), unnamed (+367756), unnamed (+426516), unnamed (+455974)
Gm10642	unnamed (-111298)
Gm10644	unnamed (+52109)
Gm10767	unnamed (-446065), unnamed (-313534), unnamed (-276209), unnamed (-232025), unnamed (-223247), unnamed (-206366), unnamed (-190710)
Gm10770	unnamed (-3301)
Gm10772	unnamed (-209086), unnamed (-64146)
Gm10964	unnamed (+33143), unnamed (+38685), unnamed (+49856)
Gm11011	unnamed (+578440)
Gm11077	unnamed (-103675)
Gm11116	unnamed (-53900)
Gm11127	unnamed (-25011)
Gm11627	unnamed (+2498)
Gm11733	unnamed (-217528), unnamed (-176766), unnamed (-151602), unnamed (+115732)
Gm12117	unnamed (-233508)
Gm12248	unnamed (+75717), unnamed (+81620)
Gm12728	unnamed (-631371), unnamed (-619517), unnamed (-584890)
Gm13090	unnamed (+436), unnamed (+17132)
Gm13212	unnamed (-68785), unnamed (-47564), unnamed (-37772), unnamed (-22704), unnamed (-6312), unnamed (+855), unnamed (+8812), unnamed (+15943)
Gm13420	unnamed (+107193), unnamed (+120185), unnamed (+130738)
Gm14214	unnamed (+92269)
Gm14226	unnamed (+32514), unnamed (+53288)
Gm14322	unnamed (+75018)
Gm14325	unnamed (-58398), unnamed (+2402)
Gm14399	unnamed (+1337), unnamed (+33294), unnamed (+74887)
Gm14401	unnamed (-5561), unnamed (+893)
Gm14408	unnamed (+243555)
Gm14409	unnamed (-52639), unnamed (-4053)
Gm14412	unnamed (+4632)
Gm14444	unnamed (+56806), unnamed (+98399), unnamed (+130356)
Gm15217	unnamed (+6821)
Gm1527	unnamed (-86037)
Gm15319	unnamed (-346033), unnamed (-205770), unnamed (-200090), unnamed (-191046), unnamed (-64582), unnamed (+7024), unnamed (+40775), unnamed (+52598), unnamed (+57745), unnamed (+92406), unnamed (+101176), unnamed (+211862), unnamed (+256014), unnamed (+273955), unnamed (+288039), unnamed (+299079), unnamed (+309622), unnamed (+330922), unnamed (+341681), unnamed (+382727), unnamed (+397098), unnamed…
Gm15446	unnamed (-79115)
Gm1587	unnamed (+278599)
Gm16253	unnamed (-15598), unnamed (-230)
Gm16286	unnamed (+3364)
Gm16434	unnamed (-67560)
Gm16494	unnamed (-122536)
Gm16503	unnamed (-44020), unnamed (-31430), unnamed (-23301), unnamed (-12133), unnamed (-484)
Gm16519	unnamed (-56943), unnamed (-36737), unnamed (+58441)
Gm17949	unnamed (+18500)
Gm1979	unnamed (-3960), unnamed (+45841)
Gm20388	unnamed (+1840)
Gm20431	unnamed (+472)
Gm20604	unnamed (-1534)
Gm20605	unnamed (+3886)
Gm20671	unnamed (-24573)
Gm21370	unnamed (-4028)
Gm21411	unnamed (-25107), unnamed (-16097), unnamed (-1069), unnamed (+5786), unnamed (+169400), unnamed (+186304), unnamed (+198044), unnamed (+280200)
Gm21969	unnamed (+12563)
Gm21976	unnamed (+27037), unnamed (+34235)
Gm21985	unnamed (+166)
Gm21987	unnamed (+775)
Gm21988	unnamed (+518)
Gm2244	unnamed (-34795)
Gm2310	unnamed (-189808)
Gm27029	unnamed (-101)
Gm28035	unnamed (-2560), unnamed (+11631)
Gm28036	unnamed (+3677)
Gm28047	unnamed (+762)
Gm28048	unnamed (+7285)
Gm28051	unnamed (-2441)
Gm28635	unnamed (+374)
Gm2888	unnamed (+3679), unnamed (+97196)
Gm2916	unnamed (+38640)
Gm3099	unnamed (-75582)
Gm3115	unnamed (-13849), unnamed (-3766), unnamed (+27076), unnamed (+62165)
Gm3127	unnamed (-53892), unnamed (-18803)
Gm340	unnamed (-97596)
Gm3424	unnamed (-72896), unnamed (+88951)
Gm3448	unnamed (-44726), unnamed (-30881), unnamed (-13302), unnamed (+901)
Gm3453	unnamed (-74732), unnamed (-59788), unnamed (-6764), unnamed (+120), unnamed (+75912)
Gm3604	unnamed (+200927)
Gm3642	unnamed (-166631), unnamed (-161539), unnamed (-50910)
Gm3727	unnamed (-224009), unnamed (-26687), unnamed (+2553)
Gm38394	unnamed (-8049)
Gm3952	unnamed (+110657)
Gm42742	unnamed (-4499)
Gm42957	unnamed (+252)
Gm43552	unnamed (+4287)
Gm43738	unnamed (-548)
Gm43786	unnamed (+49630)
Gm43796	unnamed (-18449), unnamed (-12220)
Gm44973	unnamed (-3404)
Gm45234	unnamed (+1563)
Gm4869	unnamed (-24187)
Gm4884	unnamed (+141186)
Gm5134	unnamed (-3886)
Gm5136	unnamed (+335566), unnamed (+361064)
Gm5160	unnamed (+256108)
Gm5239	unnamed (+19561)
Gm5294	unnamed (+173713)
Gm5458	unnamed (-5708), unnamed (+17823)
Gm5592	unnamed (-110422)
Gm5796	unnamed (+46330)
Gm6169	unnamed (+11888), unnamed (+24690)
Gm6337	unnamed (-2115), unnamed (+4340), unnamed (+19284), unnamed (+72308)
Gm6525	unnamed (+15937)
Gm6871	unnamed (+13478)
Gm7030	unnamed (+46043)
Gm7347	unnamed (-11565)
Gm7356	unnamed (-200371)
Gm765	unnamed (+385315)
Gm7697	unnamed (-61249), unnamed (-20349)
Gm7714	unnamed (-103489)
Gm8444	unnamed (-13310)
Gm867	unnamed (+1848)
Gm8888	unnamed (-285903)
Gm8973	unnamed (-21271), unnamed (-14363)
Gm9376	unnamed (+371296), unnamed (+396655), unnamed (+407435), unnamed (+424678), unnamed (+434489)
Gm9603	unnamed (-53921)
Gm973	unnamed (+152545)
Gm9887	unnamed (-2538)
Gm9920	unnamed (-153171), unnamed (-27956), unnamed (-292)
Gm9922	unnamed (+73741)
Gm9958	unnamed (-2276)
Gmfb	unnamed (+1505)
Gna13	unnamed (+1917)
Gnai2	unnamed (+2381)
Gnai3	unnamed (-165)
Gnas	unnamed (-11913)
Gnb1	unnamed (+3793)
Gne	unnamed (+18301), unnamed (+68719)
Gng12	unnamed (+111697)
Gng5	unnamed (+2324)
Gnpnat1	unnamed (-127285), unnamed (+2074)
Gns	unnamed (+64175)
Golga4	unnamed (-26658), unnamed (-17567)
Golim4	unnamed (+303374)
Golm1	unnamed (+929)
Golph3	unnamed (-114765), unnamed (-111307), unnamed (+225934)
Gon7	unnamed (-2406)
Gopc	unnamed (-17), unnamed (+147193)
Gorab	unnamed (+376)
Gorasp2	unnamed (+1599), unnamed (+162155)
Got1	unnamed (+4552)
Got1l1	unnamed (-24908)
Gpaa1	unnamed (+737)
Gpat4	unnamed (-93), unnamed (+51413)
Gpatch8	unnamed (-20764), unnamed (+1170)
Gpbar1	unnamed (-40940)
Gpbp1	unnamed (+2885), unnamed (+17205), unnamed (+32991)
Gpbp1l1	unnamed (+1870)
Gpc5	unnamed (-47774)
Gpc6	unnamed (+1164)
Gpr1	unnamed (-32944)
Gpr107	unnamed (+11944)
Gpr108	unnamed (-1064)
Gpr137	unnamed (-747)
Gpr151	unnamed (+63483)
Gpr18	unnamed (+35470)
Gpr180	unnamed (+451)
Gpr182	unnamed (+11128)
Gpr26	unnamed (-404695)
Gpr4	unnamed (-30368)
Gpr68	unnamed (-118336), unnamed (-107054), unnamed (-99206)
Gpr75	unnamed (-111820)
Gprc5c	unnamed (+93)
Gpsm2	unnamed (+463)
Gpt2	unnamed (+3363)
Gpx1	unnamed (+1126)
Gpx3	unnamed (-34774)
Gpx4	unnamed (-1684)
Gpx5	unnamed (+17281)
Gramd2	unnamed (-48563), unnamed (-43289)
Grb10	unnamed (-424798), unnamed (-391723)
Grcc10	unnamed (-13084)
Grhl3	unnamed (-5692)
Grhpr	unnamed (+20)
Grid1	unnamed (-125420)
Grik1	unnamed (+574971)
Grik3	unnamed (+1516), unnamed (+117743)
Grik4	unnamed (-159754)
Grin2b	unnamed (+807519)
Grip2	unnamed (+95518), unnamed (+121478)
Grk2	unnamed (-89492), unnamed (-26974)
Grk6	unnamed (+4003)
Grpel1	unnamed (+596)
Grpel2	unnamed (-11561), unnamed (-813)
Grtp1	unnamed (+38414)
Gse1	unnamed (-152535), unnamed (+399), unnamed (+32045), unnamed (+49106)
Gsg1l	unnamed (-114835)
Gsk3a	unnamed (-10903), unnamed (+82)
Gsk3b	unnamed (+1905)
Gspt1	unnamed (+2237), unnamed (+8272)
Gsr	unnamed (+224)
Gsta1	unnamed (-37254)
Gsta4	unnamed (+1455)
Gstt2	unnamed (+222)
Gstz1	unnamed (+4)
Gsx1	unnamed (-33472)
Gtf2a1	unnamed (-94996), unnamed (-57191)
Gtf2a2	unnamed (+2035)
Gtf2b	unnamed (+701)
Gtf2f2	unnamed (-96)
Gtf2h1	unnamed (+668)
Gtf2h5	unnamed (-421)
Gtf2i	unnamed (-140491), unnamed (-1025)
Gtf2ird1	unnamed (+1441)
Gtf2ird2	unnamed (-754)
Gtf3a	unnamed (+840)
Gtf3c2	unnamed (+1805)
Gtpbp2	unnamed (-13)
Gtpbp4	unnamed (+2825)
Gtpbp8	unnamed (+20547)
Gtse1	unnamed (+4419)
Gtsf1	unnamed (+18520)
Gtsf1l	unnamed (+17767), unnamed (+23745), unnamed (+31814)
Gucy1b2	unnamed (+122809)
Gys1	unnamed (-2496)
Gzf1	unnamed (+712)
H1fx	unnamed (-62302), unnamed (+65983)
H2-D1	unnamed (-16458)
H2-Ke6	unnamed (-3593)
H2-Oa	unnamed (+24665)
H2afj	unnamed (-3906)
H2afv	unnamed (-28002), unnamed (+27835)
H2afx	unnamed (+730)
H2afy	unnamed (+23590)
H2al2a	unnamed (-34852), unnamed (-30480), unnamed (+59101)
H3f3a	unnamed (+35188), unnamed (+45389)
H3f3b	unnamed (-3986)
H60b	unnamed (-113647)
H6pd	unnamed (+7700)
Habp2	unnamed (-543057)
Habp4	unnamed (+735)
Hacl1	unnamed (+102)
Hagh	unnamed (-470)
Hap1	unnamed (-34774)
Has1	unnamed (+16694)
Has3	unnamed (+1450)
Haspin	unnamed (+1388)
Haus1	unnamed (+56849)
Haus3	unnamed (+409)
Haus4	unnamed (-18739)
Haus5	unnamed (-482)
Hbegf	unnamed (+511)
Hcn2	unnamed (-8688)
Hdac1	unnamed (+1368)
Hdac4	unnamed (-1650)
Hdc	unnamed (-55425)
Hdgf	unnamed (+2362), unnamed (+6160)
Hdgfl2	unnamed (+1650)
Hdhd2	unnamed (-644), unnamed (+94571)
Hdhd3	unnamed (+325)
Hdhd5	unnamed (+112)
Hdlbp	unnamed (+656), unnamed (+33616)
Heatr3	unnamed (+511)
Heatr9	unnamed (+46039)
Hectd1	unnamed (+666)
Hectd3	unnamed (-660)
Hectd4	unnamed (-13176)
Helb	unnamed (-56026)
Hells	unnamed (+3546)
Helz	unnamed (-63111), unnamed (-1279)
Herc3	unnamed (-233031), unnamed (-223814)
Herc4	unnamed (+4258), unnamed (+92845)
Herpud1	unnamed (+1594)
[truncated: 3,290 more rows]

## Sheet: KO_GoPeaks
# GREAT version 4.0.4	Species assembly: mm10	Association rule: Basal+extension: 5000 bp upstream, 1000 bp downstream, 1000000 bp max extension, curated regulatory domains included
0610009B22Rik	unnamed (-126)
0610009O20Rik	unnamed (-749)
0610030E20Rik	unnamed (-2834)
0610037L13Rik	unnamed (-4899)
0610040J01Rik	unnamed (-1863), unnamed (+120637), unnamed (+141637)
1110004E09Rik	unnamed (-173), unnamed (+102327)
1110004F10Rik	unnamed (+199), unnamed (+96199), unnamed (+142199), unnamed (+193699)
1110008F13Rik	unnamed (+372)
1110008L16Rik	unnamed (+363)
1110008P14Rik	unnamed (+19438)
1110032F04Rik	unnamed (+1414), unnamed (+94914)
1110034G24Rik	unnamed (-96783), unnamed (+217)
1110038F14Rik	unnamed (-23539), unnamed (-39), unnamed (+26461), unnamed (+38961)
1110051M20Rik	unnamed (+1142), unnamed (+83142)
1110059E24Rik	unnamed (-2524), unnamed (+50476), unnamed (+83476)
1110059G10Rik	unnamed (-1000)
1110065P20Rik	unnamed (-6191)
1190002N15Rik	unnamed (-419)
1190005I06Rik	unnamed (+5992)
1190007I07Rik	unnamed (-4304)
1500009L16Rik	unnamed (+1635), unnamed (+15635), unnamed (+696135)
1500011B03Rik	unnamed (-4524), unnamed (+13476)
1500011K16Rik	unnamed (+988)
1500015O10Rik	unnamed (-283102)
1600002H07Rik	unnamed (-210)
1600012H06Rik	unnamed (+770)
1600014C10Rik	unnamed (+283), unnamed (+42783)
1600014C23Rik	unnamed (-297156), unnamed (-245156), unnamed (-183656), unnamed (-171156), unnamed (-138156), unnamed (-118156), unnamed (-33156), unnamed (-2656)
1700001C19Rik	unnamed (-29625), unnamed (-125)
1700001F09Rik	unnamed (-16189), unnamed (+32811)
1700001K19Rik	unnamed (+74119)
1700001O22Rik	unnamed (-3293), unnamed (+43207), unnamed (+88707), unnamed (+109707)
1700001P01Rik	unnamed (-4082)
1700003E16Rik	unnamed (+4596)
1700003F12Rik	unnamed (-111388)
1700007K13Rik	unnamed (-2168)
1700008O03Rik	unnamed (+530), unnamed (+18530)
1700008P02Rik	unnamed (+317943)
1700011L22Rik	unnamed (+193070), unnamed (+219070)
1700012A03Rik	unnamed (-115285), unnamed (-99785), unnamed (+44715)
1700013F07Rik	unnamed (-1541)
1700016C15Rik	unnamed (-11814), unnamed (+62686)
1700016D06Rik	unnamed (-24750)
1700016H13Rik	unnamed (-67990), unnamed (-45990), unnamed (+510)
1700016K19Rik	unnamed (-33912)
1700017B05Rik	unnamed (-164888), unnamed (-34388), unnamed (-19888), unnamed (+612)
1700017N19Rik	unnamed (+975115)
1700018B08Rik	unnamed (+103454), unnamed (+163454)
1700019D03Rik	unnamed (+844), unnamed (+13344)
1700019N19Rik	unnamed (-64039)
1700020L24Rik	unnamed (+8323)
1700020N01Rik	unnamed (+131355), unnamed (+213855), unnamed (+235855), unnamed (+253855)
1700020N15Rik	unnamed (-9300)
1700021F05Rik	unnamed (-32)
1700021F07Rik	unnamed (-238586), unnamed (-185086)
1700022I11Rik	unnamed (+28554)
1700023F06Rik	unnamed (+9548)
1700024P04Rik	unnamed (-112435), unnamed (-53935), unnamed (-44435), unnamed (-33935)
1700025G04Rik	unnamed (+1125), unnamed (+129625), unnamed (+209625), unnamed (+226125)
1700029F12Rik	unnamed (+26862)
1700029H14Rik	unnamed (+13448)
1700029I15Rik	unnamed (+7082)
1700029J07Rik	unnamed (-248)
1700030J22Rik	unnamed (+33443)
1700030K09Rik	unnamed (-380)
1700034I23Rik	unnamed (+7043)
1700037C18Rik	unnamed (+189)
1700037H04Rik	unnamed (+581), unnamed (+15581)
1700040F15Rik	unnamed (-595247)
1700040L02Rik	unnamed (+196396)
1700047I17Rik2	unnamed (+1408)
1700056E22Rik	unnamed (-502)
1700061G19Rik	unnamed (-2977)
1700066B19Rik	unnamed (-4489)
1700066M21Rik	unnamed (-120)
1700067P10Rik	unnamed (+8368)
1700069L16Rik	unnamed (+63249)
1700086D15Rik	unnamed (+2390), unnamed (+49890)
1700088E04Rik	unnamed (-761)
1700092M07Rik	unnamed (-718)
1700113H08Rik	unnamed (+240454)
1700122O11Rik	unnamed (-4207), unnamed (+62793), unnamed (+81793)
1700123K08Rik	unnamed (+100694), unnamed (+121194)
1700123L14Rik	unnamed (-430257), unnamed (-289257)
1700123O20Rik	unnamed (-33671), unnamed (+329)
1700125H20Rik	unnamed (+62404)
1810009A15Rik	unnamed (-3353)
1810011O10Rik	unnamed (-67516), unnamed (+984), unnamed (+18484), unnamed (+390984)
1810013L24Rik	unnamed (-54100), unnamed (-19600), unnamed (+3900), unnamed (+181900), unnamed (+304900), unnamed (+342400), unnamed (+420400)
1810022K09Rik	unnamed (+221)
1810024B03Rik	unnamed (-220), unnamed (+24780)
1810030O07Rik	unnamed (-87332)
1810032O08Rik	unnamed (+831)
1810037I17Rik	unnamed (+797)
1810043G02Rik	unnamed (+1976)
1810055G02Rik	unnamed (-333), unnamed (+11667), unnamed (+36667)
2010107E04Rik	unnamed (+394)
2010107G23Rik	unnamed (+73050), unnamed (+119550)
2010109A12Rik	unnamed (-1018)
2010315B03Rik	unnamed (-112804), unnamed (+30696)
2200002D01Rik	unnamed (+4966)
2210011C24Rik	unnamed (-842)
2210013O21Rik	unnamed (-1333)
2210408I21Rik	unnamed (-540), unnamed (+434960)
2300002M23Rik	unnamed (-11950), unnamed (+25050)
2300003K06Rik	unnamed (+12566)
2300009A05Rik	unnamed (+241)
2310009B15Rik	unnamed (-648)
2310011J03Rik	unnamed (-463)
2310022B05Rik	unnamed (+869)
2310030G06Rik	unnamed (+5536)
2310057M21Rik	unnamed (-3741)
2310061I04Rik	unnamed (+7431)
2410004B18Rik	unnamed (+1486), unnamed (+26486)
2410015M20Rik	unnamed (-2229)
2410089E03Rik	unnamed (-41606), unnamed (+394)
2410131K14Rik	unnamed (-727), unnamed (+83773), unnamed (+96773), unnamed (+136273), unnamed (+166273), unnamed (+205273), unnamed (+236773), unnamed (+265773)
2410137M14Rik	unnamed (+3237)
2410141K09Rik	unnamed (-420422), unnamed (-382922), unnamed (-360922), unnamed (-310922), unnamed (-301922), unnamed (-293922), unnamed (-264922), unnamed (-239422), unnamed (-188922), unnamed (-148922), unnamed (-112422), unnamed (-8422), unnamed (+31078), unnamed (+114578), unnamed (+132578), unnamed (+149578), unnamed (+196578)
2510002D24Rik	unnamed (-1078)
2510009E07Rik	unnamed (-335), unnamed (+270165)
2510039O18Rik	unnamed (-4395)
2610021A01Rik	unnamed (-9761), unnamed (+239)
2610042L04Rik	unnamed (+237)
2610044O15Rik8	unnamed (-32454), unnamed (-454)
2610301B20Rik	unnamed (-121498), unnamed (+502), unnamed (+103002)
2610318N02Rik	unnamed (-3394)
2610507B11Rik	unnamed (+1248)
2700049A03Rik	unnamed (+1152)
2700060E02Rik	unnamed (-127176), unnamed (-36676), unnamed (+324), unnamed (+49824)
2700062C07Rik	unnamed (-258361), unnamed (-3361)
2700081O15Rik	unnamed (+2875)
2810004N23Rik	unnamed (-880)
2810006K23Rik	unnamed (-598), unnamed (+24902)
2810021J22Rik	unnamed (+284)
2810403A07Rik	unnamed (+1197)
2810408A11Rik	unnamed (-543)
2810428I15Rik	unnamed (-2248)
2810474O19Rik	unnamed (+1072), unnamed (+53572)
2900011O08Rik	unnamed (-4104)
2900026A02Rik	unnamed (-83514), unnamed (-70514), unnamed (-43014)
2900055J20Rik	unnamed (-29962)
3100002H09Rik	unnamed (+254803)
3110001I22Rik	unnamed (-1520), unnamed (+35980)
3110002H16Rik	unnamed (+1283)
3110009E18Rik	unnamed (-195), unnamed (+144805)
3110021N24Rik	unnamed (-98649)
3110040N11Rik	unnamed (-24022), unnamed (-22)
3110043O21Rik	unnamed (+880)
3110062M04Rik	unnamed (+509)
3110079O15Rik	unnamed (+39229)
3300002I08Rik	unnamed (-50235), unnamed (+265)
3632451O06Rik	unnamed (-117), unnamed (+195383)
3830403N18Rik	unnamed (-536572)
3830406C13Rik	unnamed (-727173), unnamed (-712173), unnamed (-673673), unnamed (-663173), unnamed (-644173), unnamed (-617673), unnamed (-581173), unnamed (-571173), unnamed (-464673), unnamed (-378673), unnamed (-320173), unnamed (-307173), unnamed (-173173), unnamed (+12327)
4430402I18Rik	unnamed (-11346)
4833420G17Rik	unnamed (+216)
4833439L19Rik	unnamed (-65)
4921504E06Rik	unnamed (-27086)
4921524J17Rik	unnamed (-51667), unnamed (+7333), unnamed (+23333)
4921524L21Rik	unnamed (-88133)
4921530L21Rik	unnamed (-501766), unnamed (-49766)
4921536K21Rik	unnamed (+598)
4930402F06Rik	unnamed (-48825)
4930402H24Rik	unnamed (+634), unnamed (+16634)
4930404H24Rik	unnamed (-145790), unnamed (-118290), unnamed (-47790), unnamed (+35710)
4930412O13Rik	unnamed (-1752)
4930415O20Rik	unnamed (-3504)
4930426L09Rik	unnamed (-843)
4930427A07Rik	unnamed (+79)
4930432M17Rik	unnamed (-129262), unnamed (-114262), unnamed (-90262), unnamed (-68762)
4930442H23Rik	unnamed (-8651)
4930444G20Rik	unnamed (+10579), unnamed (+79579), unnamed (+130579), unnamed (+147079), unnamed (+184579)
4930447A16Rik	unnamed (-188054), unnamed (-161554), unnamed (-144554), unnamed (-135554), unnamed (+327946)
4930447C04Rik	unnamed (-594), unnamed (+69906), unnamed (+91906)
4930447F04Rik	unnamed (+326724)
4930452B06Rik	unnamed (-79260), unnamed (+240), unnamed (+23740), unnamed (+51240), unnamed (+114740), unnamed (+262240)
4930453N24Rik	unnamed (-34339), unnamed (-25839), unnamed (+661)
4930467E23Rik	unnamed (+241924), unnamed (+250924), unnamed (+394924), unnamed (+532424), unnamed (+592424)
4930470P17Rik	unnamed (-92483), unnamed (-69983), unnamed (+73017)
4930474N05Rik	unnamed (+642083), unnamed (+788083), unnamed (+823583)
4930503E14Rik	unnamed (+17871)
4930503L19Rik	unnamed (+480)
4930518I15Rik	unnamed (+15946)
4930519P11Rik	unnamed (-63)
4930522H14Rik	unnamed (-130703)
4930522L14Rik	unnamed (-114903), unnamed (-92403), unnamed (-43403), unnamed (+97)
4930523C07Rik	unnamed (-262162)
4930524B15Rik	unnamed (-15592), unnamed (+17908)
4930524J08Rik	unnamed (-2561)
4930533O14Rik	unnamed (+287)
4930539E08Rik	unnamed (+15324)
4930544G11Rik	unnamed (-154609)
4930546C10Rik	unnamed (-246359)
4930548H24Rik	unnamed (-32359), unnamed (+2641)
4930550C14Rik	unnamed (-19786), unnamed (-3786), unnamed (+104214)
4930555G01Rik	unnamed (-47129), unnamed (+20871), unnamed (+98371)
4930556J24Rik	unnamed (+11278)
4930558C23Rik	unnamed (-5159)
4930563M21Rik	unnamed (+42932)
4930578C19Rik	unnamed (-887129), unnamed (-731129), unnamed (+296871)
4930579G24Rik	unnamed (-79)
4930583I09Rik	unnamed (+234071)
4931400O07Rik	unnamed (+463509)
4931406C07Rik	unnamed (-50052), unnamed (-1552)
4931414P19Rik	unnamed (+5908)
4931417E11Rik	unnamed (-893833), unnamed (+124667)
4931422A03Rik	unnamed (-1192)
4931429L15Rik	unnamed (-105014), unnamed (-11514)
4931440F15Rik	unnamed (+668), unnamed (+112668), unnamed (+129168)
4932411N23Rik	unnamed (+270868)
4932414N04Rik	unnamed (+111616)
4932438A13Rik	unnamed (+1894)
4932443I19Rik	unnamed (+9611)
4933400A11Rik	unnamed (+368135)
4933402E13Rik	unnamed (-317642)
4933402J07Rik	unnamed (+98147), unnamed (+126147), unnamed (+147147), unnamed (+179647), unnamed (+377147)
4933405L10Rik	unnamed (-4291), unnamed (+10209)
4933405O20Rik	unnamed (-450190)
4933407L21Rik	unnamed (-32983)
4933411K16Rik	unnamed (+17252)
4933412E24Rik	unnamed (-806882), unnamed (-46882)
4933415A04Rik	unnamed (-540)
4933416C03Rik	unnamed (-153083)
4933421I07Rik	unnamed (-53880)
4933428G20Rik	unnamed (-34660), unnamed (-1660)
4933430I17Rik	unnamed (-3369), unnamed (+59631)
4933434E20Rik	unnamed (-314)
5330417C22Rik	unnamed (+536)
5330417H12Rik	unnamed (+8161)
5430402E10Rik	unnamed (-45438)
5430403G16Rik	unnamed (+541)
5530400C23Rik	unnamed (+523284), unnamed (+547784)
5730507C01Rik	unnamed (-632010), unnamed (-621510), unnamed (-521010), unnamed (-379010), unnamed (-126010), unnamed (+339990), unnamed (+350490), unnamed (+530490), unnamed (+587990), unnamed (+661990), unnamed (+672990), unnamed (+730990), unnamed (+775990), unnamed (+832990), unnamed (+846490), unnamed (+873490), unnamed (+976990)
5730508B09Rik	unnamed (-241176)
5730522E02Rik	unnamed (-928), unnamed (+46072), unnamed (+80072), unnamed (+107072)
5730596B20Rik	unnamed (-4998)
5830473C10Rik	unnamed (-19107)
5930422O12Rik	unnamed (+17791), unnamed (+117791)
6030419C18Rik	unnamed (-35603), unnamed (-603)
6030445D17Rik	unnamed (+1250)
6030452D12Rik	unnamed (-84022), unnamed (-69522)
6030458C11Rik	unnamed (-4843), unnamed (+107657), unnamed (+156157)
6030468B19Rik	unnamed (-5660)
6330408A02Rik	unnamed (-279)
6430531B16Rik	unnamed (+5255), unnamed (+31255)
6430548M08Rik	unnamed (+1348)
6430550D23Rik	unnamed (-4573)
6430571L13Rik	unnamed (-2102)
6430573F11Rik	unnamed (+83426), unnamed (+121426), unnamed (+145926)
6430628N08Rik	unnamed (+12835)
6720489N17Rik	unnamed (-87818), unnamed (-58818), unnamed (-30818), unnamed (+682), unnamed (+53182)
6820408C15Rik	unnamed (-3087)
7420461P10Rik	unnamed (-81281)
9030612E09Rik	unnamed (+796)
9030624G23Rik	unnamed (+4746), unnamed (+128246), unnamed (+302246)
9030624J02Rik	unnamed (+81774)
9130011E15Rik	unnamed (-12)
9130023H24Rik	unnamed (-469)
9130204L05Rik	unnamed (-36697), unnamed (-7197), unnamed (+123303)
9130213A22Rik	unnamed (+589)
9130230L23Rik	unnamed (-146215), unnamed (-133715), unnamed (-75215), unnamed (-49215), unnamed (-1215), unnamed (+9785), unnamed (+33285)
9130409J20Rik	unnamed (+27862), unnamed (+59862)
9230102O04Rik	unnamed (-104007)
9230104L09Rik	unnamed (-23566)
9230109A22Rik	unnamed (-263341), unnamed (-223341), unnamed (-183341)
9230110C19Rik	unnamed (+1323)
9230110F15Rik	unnamed (-43350)
9230112D13Rik	unnamed (-48199), unnamed (-21699), unnamed (-4699), unnamed (+6301)
9230113P08Rik	unnamed (-20942)
9330161L09Rik	unnamed (-15680), unnamed (+16320)
9330182L06Rik	unnamed (+1368)
9330182O14Rik	unnamed (-122688)
9430015G10Rik	unnamed (-1498)
9430038I01Rik	unnamed (+2762), unnamed (+13762)
9430069I07Rik	unnamed (-82579), unnamed (-11579)
9430097D07Rik	unnamed (+2184)
9530002B09Rik	unnamed (+25225)
9530068E07Rik	unnamed (-31428), unnamed (-1428), unnamed (+85572)
9530077C05Rik	unnamed (-6513)
9630041A04Rik	unnamed (+414519)
9830107B12Rik	unnamed (+48307)
9930012K11Rik	unnamed (+2)
9930021J03Rik	unnamed (-493), unnamed (+101007)
A130010J15Rik	unnamed (+4954)
A130051J06Rik	unnamed (-418358), unnamed (-61358), unnamed (-34358), unnamed (-12858)
A1bg	unnamed (-918230), unnamed (-107230)
A1cf	unnamed (-146264), unnamed (-104764)
A230050P20Rik	unnamed (+5858)
A230072I06Rik	unnamed (+105681)
A26c2	unnamed (+137173)
A2m	unnamed (+59272)
A330070K13Rik	unnamed (-920369)
A3galt2	unnamed (-44758), unnamed (-26258)
A430005L14Rik	unnamed (-127237), unnamed (+763)
A430033K04Rik	unnamed (-1894), unnamed (+75106)
A4galt	unnamed (-86269), unnamed (-52269), unnamed (-31269), unnamed (-17769), unnamed (+3231), unnamed (+46231), unnamed (+56231)
A530032D15Rik	unnamed (-112647)
A530084C06Rik	unnamed (+333)
A630095E13Rik	unnamed (-20898)
A630095N17Rik	unnamed (-2910)
A730015C16Rik	unnamed (+119)
A730046J19Rik	unnamed (-37195), unnamed (+116305)
A730049H05Rik	unnamed (-1978), unnamed (+40522)
A730061H03Rik	unnamed (+18406)
A830005F24Rik	unnamed (-1070), unnamed (+29930)
A830018L16Rik	unnamed (-135009), unnamed (-17009), unnamed (+209991), unnamed (+367491)
A830031A19Rik	unnamed (-4446)
A830080D01Rik	unnamed (-6668)
A930002H24Rik	unnamed (-209), unnamed (+14791), unnamed (+36291), unnamed (+191291), unnamed (+251291)
A930004D18Rik	unnamed (-8263)
A930017K11Rik	unnamed (+565)
A930018M24Rik	unnamed (-3044)
A930018P22Rik	unnamed (-25769), unnamed (+731), unnamed (+247731)
A930033H14Rik	unnamed (+598)
AA467197	unnamed (-6350)
AI314180	unnamed (+249)
AI464131	unnamed (+2076)
AI467606	unnamed (+141), unnamed (+27641)
AI481877	unnamed (+54483), unnamed (+101483)
AI597479	unnamed (-2210)
AI661453	unnamed (+695)
AI846148	unnamed (-474), unnamed (+30526)
AI854703	unnamed (-2764)
AI987944	unnamed (-240)
AU015836	unnamed (+1318), unnamed (+12318), unnamed (+42818)
AU018091	unnamed (-69797), unnamed (-35297), unnamed (-797)
AU019823	unnamed (-1036)
AU022252	unnamed (+212)
AU040320	unnamed (-1270), unnamed (+211230)
AU041133	unnamed (-43513), unnamed (-513), unnamed (+49987)
AW146154	unnamed (-59610), unnamed (+390)
AW209491	unnamed (+252)
AW549877	unnamed (+252)
AW554918	unnamed (+480), unnamed (+233480), unnamed (+365980)
AW822073	unnamed (+12930)
AY074887	unnamed (-2)
Aaas	unnamed (-2741)
Aacs	unnamed (-314)
Aadacl4	unnamed (-11207)
Aadat	unnamed (+85068)
Aagab	unnamed (+840)
Aak1	unnamed (-56017), unnamed (-29517), unnamed (-17)
Aamdc	unnamed (+96496)
Aamp	unnamed (-820)
Aanat	unnamed (+30813)
Aar2	unnamed (-110596)
Aard	unnamed (-38607), unnamed (-28107), unnamed (+393), unnamed (+86393)
Aars	unnamed (-1402)
Aars2	unnamed (-11841)
Aarsd1	unnamed (-4885)
Aasdh	unnamed (-21486), unnamed (-1486), unnamed (+47514), unnamed (+248014)
Aasdhppt	unnamed (+467)
Aass	unnamed (+48486)
Aatf	unnamed (+332522)
Abat	unnamed (-41429), unnamed (+47071)
Abca1	unnamed (-193105), unnamed (-178605), unnamed (-165605), unnamed (+1395), unnamed (+101395)
Abca13	unnamed (+781558)
Abca16	unnamed (+83799)
Abca17	unnamed (-1471)
Abca2	unnamed (-1203)
Abca3	unnamed (+477)
Abca4	unnamed (-88943), unnamed (-23443), unnamed (+62057)
Abca5	unnamed (-15822)
Abca6	unnamed (+73276)
Abca7	unnamed (-6576)
Abca9	unnamed (-10304)
Abcb10	unnamed (-34878), unnamed (-9878), unnamed (+122)
Abcb1a	unnamed (+51923), unnamed (+73423)
Abcb1b	unnamed (-86186), unnamed (-64686), unnamed (-186)
Abcb5	unnamed (-270579), unnamed (+117921)
Abcc12	unnamed (+727186)
Abcc2	unnamed (+65308), unnamed (+103808), unnamed (+137308), unnamed (+152808)
Abcc4	unnamed (+4219), unnamed (+34719), unnamed (+43719), unnamed (+58719), unnamed (+154719), unnamed (+195719), unnamed (+232219), unnamed (+268719), unnamed (+292719), unnamed (+335719)
Abcc5	unnamed (-50106), unnamed (-20606), unnamed (-106), unnamed (+57894)
Abcc6	unnamed (-4198)
Abcd1	unnamed (-1097), unnamed (+21403)
Abcd3	unnamed (-71198), unnamed (+1802), unnamed (+56302), unnamed (+76802)
Abcd4	unnamed (+370), unnamed (+25370)
Abce1	unnamed (+740)
Abcf1	unnamed (-4739), unnamed (+33761)
Abcf3	unnamed (-11577), unnamed (-577)
Abcg2	unnamed (+829), unnamed (+43329)
Abcg3	unnamed (+89218)
Abcg4	unnamed (+615)
Abhd10	unnamed (+455)
Abhd11	unnamed (-3299)
Abhd12	unnamed (-3259)
Abhd13	unnamed (-707)
Abhd15	unnamed (-121)
Abhd17a	unnamed (+341)
Abhd17b	unnamed (+2191), unnamed (+18191), unnamed (+62191), unnamed (+86191)
Abhd17c	unnamed (-92607), unnamed (+2393)
Abhd18	unnamed (+1178)
Abhd2	unnamed (-61199), unnamed (+4301)
Abhd3	unnamed (-804), unnamed (+86696)
Abhd4	unnamed (-2732)
Abhd6	unnamed (+98), unnamed (+27598), unnamed (+51598)
Abhd8	unnamed (-2845)
Abi1	unnamed (+1622)
Abi2	unnamed (+39305)
Abl1	unnamed (-16551), unnamed (+449), unnamed (+71449)
Abl2	unnamed (+2451), unnamed (+56951), unnamed (+104451)
Ablim1	unnamed (+118532)
Ablim2	unnamed (-51), unnamed (+14449), unnamed (+31949)
Ablim3	unnamed (-18676)
Abr	unnamed (-113081), unnamed (-62581), unnamed (-21581), unnamed (+12919), unnamed (+30919), unnamed (+51419)
Abra	unnamed (-401780), unnamed (+3720), unnamed (+79720), unnamed (+421220)
Abracl	unnamed (+788)
Abraxas1	unnamed (-35)
Abraxas2	unnamed (-3725)
Abt1	unnamed (-634)
Abtb1	unnamed (-31600), unnamed (-100), unnamed (+68400)
Abtb2	unnamed (+190)
Acaa1a	unnamed (+206)
Acaa2	unnamed (+803), unnamed (+22803), unnamed (+128803)
Acaca	unnamed (+7878)
Acacb	unnamed (+28965), unnamed (+125965)
Acad11	unnamed (+314)
Acad12	unnamed (-62)
Acad8	unnamed (+1049)
Acadl	unnamed (-48223)
Acadm	unnamed (+2132)
Acads	unnamed (-12654), unnamed (+1346), unnamed (+25846), unnamed (+68846), unnamed (+105846)
Acadsb	unnamed (-101), unnamed (+77399)
Acap2	unnamed (-72762), unnamed (+238)
Acap3	unnamed (+1178), unnamed (+27678)
Acat1	unnamed (-118)
Acat2	unnamed (+747)
Acbd3	unnamed (+957), unnamed (+44457), unnamed (+68457), unnamed (+85957)
Acbd4	unnamed (+4312)
Acbd5	unnamed (-72)
Acbd6	unnamed (-121122)
Acbd7	unnamed (-3168)
Accsl	unnamed (-88343), unnamed (-59343), unnamed (+657)
Acd	unnamed (-2916)
Ace	unnamed (-18445), unnamed (+19555)
Ace3	unnamed (-7175)
Acer2	unnamed (+104), unnamed (+12104)
Acer3	unnamed (+38), unnamed (+42038)
Acin1	unnamed (+431)
Ackr3	unnamed (+20)
Ackr4	unnamed (-134567)
Acly	unnamed (0), unnamed (+33500)
Acnat2	unnamed (+78651)
Aco1	unnamed (-581), unnamed (+76419), unnamed (+85919)
Aco2	unnamed (-809), unnamed (+52691)
Acot1	unnamed (+19010)
Acot10	unnamed (+987750)
Acot11	unnamed (-45502)
Acot13	unnamed (-983)
Acot2	unnamed (+639)
Acot4	unnamed (-9879), unnamed (-379)
Acot6	unnamed (-154)
Acot7	unnamed (-3634)
Acot8	unnamed (+382)
Acot9	unnamed (+1057), unnamed (+43057)
Acox1	unnamed (+545)
Acox2	unnamed (+41853)
Acp1	unnamed (+71), unnamed (+15071)
Acp2	unnamed (+91)
Acp6	unnamed (+2723)
Acp7	unnamed (-46433), unnamed (+567)
Acpt	unnamed (+9878)
Acrv1	unnamed (-33720)
Acsbg1	unnamed (+71870)
Acsbg2	unnamed (+1947)
Acsf2	unnamed (+371), unnamed (+10371), unnamed (+20871)
Acsf3	unnamed (-21005), unnamed (+995)
Acsl3	unnamed (+675)
Acss1	unnamed (+258)
Acss3	unnamed (+586083)
Actb	unnamed (-22746), unnamed (+3254)
Actbl2	unnamed (+223487)
Actg1	unnamed (+42), unnamed (+35542), unnamed (+106542)
Actg2	unnamed (-35235)
Actl10	unnamed (+3224)
Actl6a	unnamed (-82007), unnamed (-7)
Actn1	unnamed (-61129), unnamed (-23129), unnamed (+1871), unnamed (+14871), unnamed (+41871), unnamed (+91871), unnamed (+110871), unnamed (+140871)
Actn3	unnamed (-591)
Actn4	unnamed (+840)
Actr10	unnamed (+143)
Actr1a	unnamed (-765)
Actr1b	unnamed (+508), unnamed (+16008)
Actr2	unnamed (-57087), unnamed (-41587), unnamed (-28087), unnamed (+3913), unnamed (+74413), unnamed (+125913), unnamed (+160413), unnamed (+187413)
Actr3	unnamed (-94953), unnamed (+1047), unnamed (+464047)
Actr3b	unnamed (-26)
Actr5	unnamed (+1112)
Actr6	unnamed (-205)
Actr8	unnamed (+1082)
Actrt2	unnamed (-61633), unnamed (-11133), unnamed (+10367)
Actrt3	unnamed (-1061), unnamed (+90939)
Acvr1b	unnamed (+933)
Acvr2a	unnamed (+391)
Acvr2b	unnamed (+882), unnamed (+26382)
Acy1	unnamed (+6819)
Acyp1	unnamed (+1806)
Acyp2	unnamed (-104413), unnamed (-47413), unnamed (-413)
Adad1	unnamed (-198527)
Adal	unnamed (-498)
Adam10	unnamed (+503), unnamed (+140503), unnamed (+174003)
Adam11	unnamed (+1561)
Adam15	unnamed (-4)
Adam17	unnamed (+593), unnamed (+54593)
Adam18	unnamed (+70255)
Adam19	unnamed (+1008), unnamed (+13508)
Adam2	unnamed (-42267), unnamed (+51233)
Adam22	unnamed (+482)
Adam23	unnamed (-136895), unnamed (-121895), unnamed (-6395), unnamed (+14605), unnamed (+57605)
Adam24	unnamed (-23077)
Adam26b	unnamed (+175106), unnamed (+201106)
Adam32	unnamed (-696)
Adam33	unnamed (-10186), unnamed (+8314)
Adam6a	unnamed (+153092), unnamed (+164092), unnamed (+850092)
Adam7	unnamed (+58189)
Adam9	unnamed (-73)
Adamts1	unnamed (-96387), unnamed (+613)
Adamts10	unnamed (-204)
Adamts12	unnamed (+333210)
Adamts14	unnamed (-1062), unnamed (+39438)
Adamts15	unnamed (+452), unnamed (+492952)
Adamts19	unnamed (-176264)
Adamts2	unnamed (+916)
Adamts20	unnamed (+111258)
Adamts4	unnamed (-923)
Adamts5	unnamed (+1625)
Adamts6	unnamed (+398010)
Adamts7	unnamed (-37069), unnamed (+431)
Adamts8	unnamed (+438), unnamed (+77938)
Adamts9	unnamed (-950559), unnamed (-777059), unnamed (-476059), unnamed (-41059)
Adamtsl1	unnamed (-845915), unnamed (-769915)
Adamtsl3	unnamed (-122232), unnamed (-99732), unnamed (-76232), unnamed (+205768)
Adamtsl4	unnamed (-583)
Adamtsl5	unnamed (+2912)
Adap1	unnamed (+1622), unnamed (+69622)
Adap2	unnamed (+395)
Adar	unnamed (-15248)
Adarb1	unnamed (+270)
Adarb2	unnamed (+561134), unnamed (+606634)
Adat1	unnamed (+1302)
Adat2	unnamed (+606)
Adat3	unnamed (-521)
Adck2	unnamed (+627)
Adck5	unnamed (-12858)
Adcy1	unnamed (-402989), unnamed (-166489), unnamed (+1011)
Adcy10	unnamed (+41817), unnamed (+93317), unnamed (+129817)
Adcy3	unnamed (+1098), unnamed (+40098)
Adcy4	unnamed (-4958)
Adcy5	unnamed (-131377), unnamed (+123)
Adcy6	unnamed (-1867)
Adcy7	unnamed (-88647), unnamed (-74147)
Adcy8	unnamed (-816204), unnamed (+796)
Adcy9	unnamed (-55692), unnamed (-692), unnamed (+139308)
Add1	unnamed (+4127), unnamed (+20127)
Add3	unnamed (-87945), unnamed (-73445), unnamed (+2555), unnamed (+76555), unnamed (+144055)
Adgra2	unnamed (-25598), unnamed (-98), unnamed (+38402)
Adgra3	unnamed (-260994), unnamed (+390006)
Adgrb1	unnamed (+805), unnamed (+15805)
Adgrb2	unnamed (-32568), unnamed (-5568)
Adgrd1	unnamed (-31250), unnamed (+61750), unnamed (+291250)
Adgrf1	unnamed (-245329), unnamed (-232329), unnamed (-193329)
Adgrf3	unnamed (+35722)
Adgrf5	unnamed (+1034)
Adgrg6	unnamed (-38464), unnamed (+36)
Adgrl1	unnamed (-159105), unnamed (-126605), unnamed (-116605), unnamed (-38605), unnamed (-24605), unnamed (+395)
Adgrl2	unnamed (-32842)
Adgrl3	unnamed (-104525)
Adgrl4	unnamed (+241613)
Adgrv1	unnamed (-10346), unnamed (+654), unnamed (+747654)
Adh5	unnamed (+907)
Adhfe1	unnamed (-1448)
Adi1	unnamed (+269), unnamed (+55769)
Adipoq	unnamed (+18464)
Adipor1	unnamed (-4956), unnamed (+19044)
Adipor2	unnamed (+704), unnamed (+14204), unnamed (+28704)
Adk	unnamed (-74), unnamed (+23426), unnamed (+38926), unnamed (+433926)
Adm2	unnamed (-2972)
Adnp	unnamed (+4112), unnamed (+47112), unnamed (+87112)
Adnp2	unnamed (-28518), unnamed (+2482)
Ado	unnamed (+5955)
Adora2a	unnamed (+2123)
Adora2b	unnamed (-197984), unnamed (-171484), unnamed (-80984), unnamed (+516)
Adpgk	unnamed (-17058), unnamed (-58)
Adprh	unnamed (+1189)
Adprm	unnamed (+3570)
Adra1d	unnamed (-283717), unnamed (-267717), unnamed (-245717), unnamed (+283), unnamed (+52783)
Adra2a	unnamed (+1318)
Adra2b	unnamed (+214)
Adra2c	unnamed (+681)
Adrb1	unnamed (-56872), unnamed (+628), unnamed (+98628)
Adrb2	unnamed (-541)
Adrb3	unnamed (-18912)
Adrm1	unnamed (+1515)
Adsl	unnamed (-149490), unnamed (-17990), unnamed (+510)
Adss	unnamed (-186989), unnamed (+4011)
Aebp2	unnamed (-174689), unnamed (-118689), unnamed (+811), unnamed (+44311), unnamed (+52311)
Aen	unnamed (+1573)
Aes	unnamed (+6506)
Afap1	unnamed (-120819), unnamed (-103319), unnamed (+4681), unnamed (+52681)
Afap1l1	unnamed (+47202)
Afap1l2	unnamed (-89290)
Afdn	unnamed (-322048), unnamed (-97048), unnamed (-78048), unnamed (-548)
Aff1	unnamed (-52573), unnamed (-30573), unnamed (+1427), unnamed (+59927), unnamed (+155427)
Aff2	unnamed (+575706)
Aff3	unnamed (+1685)
Aff4	unnamed (+2167)
Afg1l	unnamed (-11935), unnamed (+2565), unnamed (+57565), unnamed (+128065)
Afg3l1	unnamed (-28903), unnamed (+597)
Afg3l2	unnamed (+166)
Afm	unnamed (+23068)
Afmid	unnamed (-3924)
Aftph	unnamed (+71107), unnamed (+92107)
Agap1	unnamed (-355806), unnamed (-264306), unnamed (+34694), unnamed (+126694), unnamed (+419194)
Agap2	unnamed (+12593)
Agap3	unnamed (-3677), unnamed (+21323), unnamed (+31323), unnamed (+59823)
Agbl1	unnamed (-233887)
Agbl2	unnamed (+38273)
Agbl3	unnamed (-168932), unnamed (-63932)
Agbl4	unnamed (-85291), unnamed (-74791)
Agbl5	unnamed (-19506), unnamed (-506), unnamed (+17494)
Aggf1	unnamed (-68148), unnamed (+1852), unnamed (+44352)
Agk	unnamed (+2328), unnamed (+27328), unnamed (+109328)
Agl	unnamed (-64334), unnamed (-53334), unnamed (-28834), unnamed (+166), unnamed (+34666), unnamed (+82666)
Agmat	unnamed (-12172), unnamed (-2672)
Ago1	unnamed (+3083)
Ago2	unnamed (+2340)
Ago3	unnamed (-35944), unnamed (+556)
Agpat1	unnamed (-1361)
Agpat2	unnamed (-2668), unnamed (+17332)
Agpat4	unnamed (-102284), unnamed (-71784), unnamed (+216), unnamed (+41216), unnamed (+80216), unnamed (+198216)
Agpat5	unnamed (+223), unnamed (+54723), unnamed (+71223), unnamed (+102223)
Agps	unnamed (-59177), unnamed (-177), unnamed (+104323)
Agr3	unnamed (-204120)
Agrn	unnamed (+4488)
Agrp	unnamed (+393)
Agt	unnamed (+24206)
Agtpbp1	unnamed (+84311)
Agtr1b	unnamed (-958323)
Agtr2	unnamed (-239044), unnamed (+140456)
Agtrap	unnamed (+31)
Agxt2	unnamed (+110921)
Ahctf1	unnamed (-43320)
Ahcy	unnamed (+997), unnamed (+23997)
Ahcyl1	unnamed (+560)
Ahcyl2	unnamed (+8), unnamed (+64008)
Ahdc1	unnamed (-6), unnamed (+15994), unnamed (+39494), unnamed (+100994)
Ahi1	unnamed (+453)
Ahnak	unnamed (+4216), unnamed (+54216), unnamed (+88716)
Ahnak2	unnamed (-24343), unnamed (+6657)
Ahr	unnamed (-186462)
Ahsa1	unnamed (+302), unnamed (+13802)
Ahsa2	unnamed (+30), unnamed (+188030)
Aicda	unnamed (-19801)
Aida	unnamed (-3549)
Aif1l	unnamed (+361)
Aifm2	unnamed (-7149), unnamed (+32851), unnamed (+61851)
Aifm3	unnamed (-35611)
Aig1	unnamed (-24543), unnamed (-543)
Aimp1	unnamed (-116)
Aimp2	unnamed (+339)
Aip	unnamed (+1858)
Aire	unnamed (-6420)
Ajap1	unnamed (-347189), unnamed (+811)
Ajuba	unnamed (-22339), unnamed (+3661)
Ak1	unnamed (+996)
Ak2	unnamed (+55776)
Ak3	unnamed (-17039), unnamed (-539), unnamed (+41961), unnamed (+56461)
Ak4	unnamed (-126789), unnamed (-64789), unnamed (-29289), unnamed (+711), unnamed (+78211), unnamed (+90211)
Ak5	unnamed (+223860), unnamed (+234860)
Ak6	unnamed (-343)
Ak7	unnamed (+27024), unnamed (+57024)
Ak9	unnamed (-3980), unnamed (+31520), unnamed (+96020), unnamed (+110020), unnamed (+130020)
Akain1	unnamed (-20826), unnamed (-826), unnamed (+348174)
Akap1	unnamed (-82414), unnamed (+1586), unnamed (+20586), unnamed (+45586), unnamed (+99086)
Akap10	unnamed (+252)
Akap11	unnamed (-160692), unnamed (-149192), unnamed (-113692), unnamed (-89692), unnamed (+808)
Akap12	unnamed (-156880), unnamed (-138380), unnamed (-121380), unnamed (-101380), unnamed (+620), unnamed (+75120), unnamed (+105120)
Akap13	unnamed (+1966), unnamed (+289966), unnamed (+323966), unnamed (+343466)
Akap2	unnamed (-179159), unnamed (-164659), unnamed (-76659), unnamed (-58159), unnamed (-46659), unnamed (-32159), unnamed (-13159), unnamed (+11341)
Akap5	unnamed (-65391), unnamed (-1391)
Akap6	unnamed (-95883)
Akap7	unnamed (+107664)
Akap8	unnamed (+153)
Akap8l	unnamed (-24919), unnamed (-12919), unnamed (+81)
Akap9	unnamed (+726)
Akip1	unnamed (-31690), unnamed (-3690)
Akirin1	unnamed (+1845)
Akirin2	unnamed (-108437)
Akna	unnamed (-57146), unnamed (-18646), unnamed (-6646)
Aknad1	unnamed (+90342)
Akr1a1	unnamed (+680), unnamed (+13180)
Akr1b10	unnamed (-10718), unnamed (+282)
Akr1b3	unnamed (+978), unnamed (+126978)
Akr1b8	unnamed (-3119), unnamed (+19381)
Akr1cl	unnamed (-13241)
Akr1d1	unnamed (+61827), unnamed (+112827), unnamed (+129327)
Akr1e1	unnamed (-454326), unnamed (-374326)
Akr7a5	unnamed (+256), unnamed (+24756)
Akt1	unnamed (-724)
Akt2	unnamed (-19052), unnamed (+948)
Akt3	unnamed (+38703)
Aktip	unnamed (-3), unnamed (+8997)
Alad	unnamed (-2106)
Alas1	unnamed (+654), unnamed (+21154)
Alcam	unnamed (-894426), unnamed (+172574)
Aldh16a1	unnamed (+573)
Aldh18a1	unnamed (-37)
Aldh1a2	unnamed (-26289), unnamed (+711)
Aldh1a3	unnamed (+1517)
Aldh1b1	unnamed (-34522), unnamed (-22)
Aldh1l1	unnamed (-43289)
Aldh1l2	unnamed (+140), unnamed (+172640)
Aldh2	unnamed (+6324)
Aldh3a2	unnamed (-1315)
Aldh4a1	unnamed (-3366)
Aldh6a1	unnamed (-497), unnamed (+31003)
Aldh7a1	unnamed (+123809)
Aldh9a1	unnamed (+509)
Aldoa	unnamed (-9859)
Aldoart1	unnamed (+171634)
Aldoart2	unnamed (-65739)
Aldoc	unnamed (-19468)
Alg1	unnamed (+1879)
Alg10b	unnamed (-29811), unnamed (-311)
Alg11	unnamed (-221)
Alg12	unnamed (+1818)
Alg13	unnamed (-47804), unnamed (-2304), unnamed (+19196)
Alg14	unnamed (+727), unnamed (+64727), unnamed (+76727)
Alg2	unnamed (-1167), unnamed (+37833)
Alg5	unnamed (-539)
Alg6	unnamed (+835)
Alg8	unnamed (-29606), unnamed (-1606)
Alg9	unnamed (-1519)
Alk	unnamed (-791), unnamed (+80709)
Alkal2	unnamed (-298322), unnamed (+12178)
Alkbh1	unnamed (+839), unnamed (+35839)
Alkbh2	unnamed (-1824)
Alkbh3	unnamed (-145770), unnamed (+230)
Alkbh4	unnamed (-154)
Alkbh5	unnamed (+22)
Alkbh8	unnamed (-138978), unnamed (+522)
Alms1	unnamed (+469)
Alox5	unnamed (-20322), unnamed (+104178)
Alox5ap	unnamed (-35267), unnamed (+13233)
Alox8	unnamed (-37657)
Aloxe3	unnamed (-3896)
Alpk2	unnamed (+354387), unnamed (+433387), unnamed (+445887), unnamed (+461887)
Alpk3	unnamed (-62100), unnamed (+3900), unnamed (+38400)
Als2	unnamed (+231)
Als2cl	unnamed (+663), unnamed (+34663)
Alx1	unnamed (-186446)
Alyref	unnamed (-135)
Alyref2	unnamed (-28478), unnamed (-3978)
Ambra1	unnamed (+775)
Amd1	unnamed (+2186)
Amd2	unnamed (+33892)
Amdhd1	unnamed (+49033)
Amdhd2	unnamed (-3234)
Amer1	unnamed (-628)
Amer2	unnamed (+1308)
Amfr	unnamed (+842)
Amh	unnamed (-2243)
Amigo1	unnamed (+1142)
Amigo2	unnamed (-341713), unnamed (-217213), unnamed (-180213), unnamed (-119713), unnamed (-79213), unnamed (-57213), unnamed (-2713)
Amigo3	unnamed (-2159)
Ammecr1l	unnamed (+676)
Amn	unnamed (+80405), unnamed (+97405)
Amn1	unnamed (+1712)
Amotl1	unnamed (+2006)
Amotl2	unnamed (-26668), unnamed (+1832), unnamed (+63832)
Ampd1	unnamed (-14514), unnamed (+9986), unnamed (+31486)
Ampd2	unnamed (-101)
Ampd3	unnamed (-2604)
Amph	unnamed (-106351), unnamed (+187649), unnamed (+315649), unnamed (+446149)
Amy1	unnamed (-51170)
Amz1	unnamed (+93474)
Amz2	unnamed (+554)
Anapc1	unnamed (+391)
Anapc10	unnamed (-851), unnamed (+54649), unnamed (+82149), unnamed (+345149)
Anapc11	unnamed (+79)
Anapc13	unnamed (-324), unnamed (+64676)
Anapc15	unnamed (-340)
Anapc15-ps	unnamed (-220049), unnamed (-207049), unnamed (-45549), unnamed (-35049), unnamed (-7549), unnamed (+50451)
Anapc16	unnamed (+111)
Anapc4	unnamed (+68488)
Anapc5	unnamed (-1661)
Anapc7	unnamed (+1307)
Ang	unnamed (-8500)
Angel1	unnamed (+960)
Angel2	unnamed (-492)
Angpt1	unnamed (-466523), unnamed (-200523), unnamed (+405477)
Angptl1	unnamed (-106562), unnamed (+97938)
Angptl2	unnamed (-85569)
Angptl4	unnamed (-20925)
Angptl6	unnamed (+5227)
Angptl8	unnamed (-11510)
Ank	unnamed (-188177), unnamed (+10323)
Ank2	unnamed (-122441), unnamed (-90441), unnamed (-46441), unnamed (+559), unnamed (+151559), unnamed (+163559), unnamed (+246559)
Ank3	unnamed (-161272), unnamed (-136272), unnamed (-81772), unnamed (+728), unnamed (+38728), unnamed (+392228)
Ankef1	unnamed (+147720)
Ankfy1	unnamed (+994)
Ankhd1	unnamed (+889)
Ankib1	unnamed (-75)
Ankle2	unnamed (-52504), unnamed (-4), unnamed (+37496)
Ankmy2	unnamed (-114), unnamed (+27386)
Ankra2	unnamed (-742)
Ankrd10	unnamed (-246)
Ankrd11	unnamed (+1020), unnamed (+20020), unnamed (+46020), unnamed (+68020), unnamed (+99520), unnamed (+138520)
Ankrd12	unnamed (-954)
Ankrd13a	unnamed (+323), unnamed (+25823)
Ankrd13b	unnamed (-4822), unnamed (+24178)
Ankrd13c	unnamed (+586)
Ankrd13d	unnamed (+1135)
Ankrd16	unnamed (+9)
Ankrd17	unnamed (+1577), unnamed (+119077), unnamed (+131077)
Ankrd23	unnamed (+22239)
Ankrd26	unnamed (-208774), unnamed (-274)
Ankrd27	unnamed (-244)
Ankrd28	unnamed (-101585), unnamed (-88085), unnamed (+915), unnamed (+31915), unnamed (+168415)
Ankrd31	unnamed (+111228)
Ankrd33	unnamed (-20255)
Ankrd33b	unnamed (-48274), unnamed (+5726), unnamed (+26226), unnamed (+141226)
Ankrd34a	unnamed (+864)
Ankrd34b	unnamed (-396)
Ankrd34c	unnamed (-80055)
Ankrd35	unnamed (+9869)
Ankrd36	unnamed (+65316), unnamed (+135816)
Ankrd39	unnamed (-4555)
Ankrd42	unnamed (-858)
Ankrd44	unnamed (-99113), unnamed (+339887)
Ankrd45	unnamed (+10733), unnamed (+106733)
Ankrd46	unnamed (-1209), unnamed (+121291)
Ankrd49	unnamed (-59644), unnamed (-644)
Ankrd52	unnamed (-4119)
Ankrd54	unnamed (+19885)
Ankrd55	unnamed (-352320), unnamed (-310320), unnamed (+66680), unnamed (+122680), unnamed (+138680), unnamed (+151180)
Ankrd6	unnamed (-13045), unnamed (+22455), unnamed (+59955)
Ankrd63	unnamed (-1037), unnamed (+28463)
Ankrd66	unnamed (-19361)
Ankrd7	unnamed (+280150)
Ankrd9	unnamed (-13460), unnamed (+1540)
Anks1	unnamed (-872), unnamed (+110128)
Anks1b	unnamed (-830517), unnamed (-701017), unnamed (+253983)
Anks3	unnamed (+737)
Anks4b	unnamed (-14358)
Ankzf1	unnamed (+340)
Anln	unnamed (-15812), unnamed (+1188), unnamed (+70688)
Ano2	unnamed (-129919), unnamed (-105419), unnamed (+333081)
Ano4	unnamed (-184410), unnamed (-88410)
Ano5	unnamed (+1471)
Ano6	unnamed (-343)
Ano7	unnamed (+71570)
Ano8	unnamed (-537)
Ano9	unnamed (-2694)
Anp32a	unnamed (+2671), unnamed (+23671), unnamed (+59171), unnamed (+77671), unnamed (+181171)
Anp32b	unnamed (+5098)
Anp32e	unnamed (+754), unnamed (+22754), unnamed (+42254)
Anpep	unnamed (-21290), unnamed (+710), unnamed (+29710)
Anxa11	unnamed (+2844)
Anxa2	unnamed (+880)
Anxa3	unnamed (+188115)
Anxa4	unnamed (-54090), unnamed (-27590)
Anxa6	unnamed (+945)
Anxa7	unnamed (+1133)
Aoah	unnamed (-609613), unnamed (-408113), unnamed (+143387)
Aox1	unnamed (+69)
Ap1g1	unnamed (-54), unnamed (+9946)
Ap1m1	unnamed (+482), unnamed (+29982)
Ap1m2	unnamed (-4663)
Ap1s1	unnamed (+635), unnamed (+15635)
Ap2a1	unnamed (-504)
Ap2a2	unnamed (+3827)
Ap2m1	unnamed (+1520)
Ap2s1	unnamed (+90), unnamed (+19090)
Ap3b1	unnamed (+2540), unnamed (+86540), unnamed (+291040), unnamed (+310540), unnamed (+350040)
Ap3b2	unnamed (+1925), unnamed (+15425)
Ap3d1	unnamed (+264)
Ap3m1	unnamed (-50)
Ap3m2	unnamed (-1896)
Ap3s1	unnamed (-376)
Ap3s2	unnamed (-351), unnamed (+51149)
Ap4b1	unnamed (-128)
Ap4e1	unnamed (-60230)
Ap4m1	unnamed (-4002)
Ap4s1	unnamed (-19537), unnamed (+463)
Ap5b1	unnamed (+426), unnamed (+12926)
Ap5m1	unnamed (-495)
Ap5z1	unnamed (-61554), unnamed (-23554)
Apaf1	unnamed (+270), unnamed (+252270)
Apba1	unnamed (+197124)
Apba2	unnamed (+99794), unnamed (+369294)
Apba3	unnamed (+540)
Apbb1	unnamed (-222)
Apbb1ip	unnamed (-27594)
Apbb2	unnamed (-329), unnamed (+13171), unnamed (+24671), unnamed (+200171), unnamed (+276171)
Apc	unnamed (-191984), unnamed (+1016), unnamed (+25516)
Apc2	unnamed (-7820)
Apcdd1	unnamed (+1673)
Apeh	unnamed (-88894), unnamed (-3894)
Apela	unnamed (+1836)
Apex1	unnamed (+2532)
Apex2	unnamed (+2344)
Aph1a	unnamed (-55)
Aph1c	unnamed (-61774), unnamed (-274)
Api5	unnamed (-451364)
Apip	unnamed (-175), unnamed (+219825)
Apitd1	unnamed (-27871), unnamed (+1129)
Aplf	unnamed (-1307)
Apln	unnamed (-147)
Aplp1	unnamed (+3535)
Aplp2	unnamed (-72709), unnamed (-42209), unnamed (-709)
Apmap	unnamed (-933)
Apoa1	unnamed (-204080), unnamed (-77580), unnamed (+1920)
Apoa2	unnamed (-3054)
Apobec1	unnamed (-2556)
Apobec2	unnamed (+1228)
Apobec3	unnamed (-50408), unnamed (-3408)
Apobr	unnamed (-1442)
Apoc1	unnamed (-2362)
Apoc3	unnamed (+4760)
Apod	unnamed (-10692), unnamed (+14308)
Apol6	unnamed (-7075), unnamed (+9925), unnamed (+30425), unnamed (+107925), unnamed (+158925), unnamed (+168925), unnamed (+247925)
Apol7a	unnamed (+45110)
Apol8	unnamed (-64771), unnamed (-43271)
Apold1	unnamed (-52718), unnamed (+782)
Apom	unnamed (-4950)
Apopt1	unnamed (+220)
App	unnamed (+207), unnamed (+231207)
Appbp2	unnamed (+1630)
Appl1	unnamed (-21768), unnamed (+1232), unnamed (+70232)
Appl2	unnamed (-762), unnamed (+26738), unnamed (+103238)
Aptx	unnamed (-86), unnamed (+95414), unnamed (+107414)
Aqp11	unnamed (-711), unnamed (+18789)
Aqp3	unnamed (+3183), unnamed (+44683)
Aqp4	unnamed (-291816), unnamed (+252184)
Aqp5	unnamed (-3028)
Aqp7	unnamed (-46861), unnamed (-5361)
Aqp9	unnamed (-26867), unnamed (+5133)
Aqr	unnamed (-661)
Ar	unnamed (-182269), unnamed (-44269)
Araf	unnamed (-50043)
Arap1	unnamed (+45933)
Arap2	unnamed (+120), unnamed (+22120), unnamed (+537620)
Arap3	unnamed (-175926), unnamed (-148926), unnamed (-129926)
Arc	unnamed (-34932), unnamed (-432), unnamed (+19068)
Arcn1	unnamed (-2655)
Arel1	unnamed (-100)
Arf1	unnamed (+662)
Arf2	unnamed (-371)
Arf3	unnamed (-8789), unnamed (+711)
Arf4	unnamed (-31574), unnamed (+2926)
Arf5	unnamed (-1060)
Arf6	unnamed (-6150)
Arfgap1	unnamed (-734)
Arfgap2	unnamed (-3793), unnamed (+96207), unnamed (+178207)
Arfgap3	unnamed (-55753), unnamed (-253), unnamed (+12247), unnamed (+46247), unnamed (+67247), unnamed (+80747)
Arfgef1	unnamed (-330)
Arfgef2	unnamed (-1088)
Arfgef3	unnamed (+100949), unnamed (+151449)
Arfip1	unnamed (+625)
Arfrp1	unnamed (-96)
Arg1	unnamed (-264016)
Arg2	unnamed (+40723)
Arglu1	unnamed (-860479), unnamed (-665979), unnamed (+3021)
Arhgap1	unnamed (-118)
Arhgap10	unnamed (-19547), unnamed (+453), unnamed (+12453), unnamed (+69953), unnamed (+616953)
Arhgap11a	unnamed (-344)
Arhgap12	unnamed (-103402), unnamed (-402), unnamed (+146598), unnamed (+384098)
Arhgap15	unnamed (-14370)
Arhgap17	unnamed (-4114), unnamed (+33386)
Arhgap18	unnamed (-132977), unnamed (+523), unnamed (+136023)
Arhgap19	unnamed (+47)
Arhgap21	unnamed (+221), unnamed (+197221), unnamed (+230221), unnamed (+244221), unnamed (+275221), unnamed (+308221), unnamed (+351221), unnamed (+372221), unnamed (+417221), unnamed (+450221), unnamed (+469721), unnamed (+522221)
Arhgap22	unnamed (+104177)
Arhgap23	unnamed (-57660), unnamed (-48660), unnamed (-35660), unnamed (-10660)
Arhgap24	unnamed (-73391)
Arhgap26	unnamed (+855)
Arhgap27	unnamed (-47600), unnamed (-27100), unnamed (-1100), unnamed (+28900)
Arhgap29	unnamed (-66729), unnamed (+2271), unnamed (+67771)
Arhgap30	unnamed (+2046)
Arhgap32	unnamed (-84636), unnamed (-19136), unnamed (+19864)
Arhgap35	unnamed (-507)
Arhgap39	unnamed (+3083), unnamed (+19083)
Arhgap4	unnamed (-670)
Arhgap42	unnamed (-520899), unnamed (-388399), unnamed (-28899), unnamed (+101), unnamed (+210101)
Arhgap45	unnamed (+3584)
Arhgap5	unnamed (-109516), unnamed (+984), unnamed (+99484)
Arhgap8	unnamed (+2448), unnamed (+134948)
Arhgap9	unnamed (+15293)
Arhgdib	unnamed (+756)
Arhgdig	unnamed (-1150)
Arhgef1	unnamed (+949)
Arhgef10	unnamed (-22163), unnamed (-5663), unnamed (+83337)
Arhgef10l	unnamed (+242750)
Arhgef11	unnamed (-90575), unnamed (+2425)
Arhgef12	unnamed (+987)
Arhgef15	unnamed (+2480), unnamed (+17480)
Arhgef17	unnamed (+107)
Arhgef18	unnamed (+4962), unnamed (+25962)
Arhgef19	unnamed (+2131), unnamed (+48631)
Arhgef2	unnamed (-7606)
Arhgef25	unnamed (-2481)
Arhgef26	unnamed (+167656)
Arhgef28	unnamed (+177667), unnamed (+189667), unnamed (+265667), unnamed (+359667), unnamed (+386167), unnamed (+402667)
Arhgef3	unnamed (-193539), unnamed (-172039), unnamed (-139539), unnamed (-124039), unnamed (-107039), unnamed (-92039), unnamed (-63539), unnamed (-6039), unnamed (+33461), unnamed (+111461), unnamed (+134461)
Arhgef39	unnamed (+4195)
Arhgef4	unnamed (+296)
Arhgef40	unnamed (+662)
Arhgef6	unnamed (-52771), unnamed (-22771)
Arhgef7	unnamed (-24605), unnamed (+895), unnamed (+29895)
Arid1a	unnamed (-110889), unnamed (-86889), unnamed (-73889), unnamed (-61889), unnamed (+111), unnamed (+22611), unnamed (+46111)
Arid1b	unnamed (+426), unnamed (+195926), unnamed (+275426)
Arid2	unnamed (-483073), unnamed (-461573), unnamed (-434573), unnamed (-77573), unnamed (-1573), unnamed (+61927)
Arid3b	unnamed (+4208)
Arid4a	unnamed (-990), unnamed (+22510), unnamed (+59510)
Arid4b	unnamed (-792)
Arid5a	unnamed (+2746)
Arid5b	unnamed (-66760), unnamed (-1260), unnamed (+25740), unnamed (+44240), unnamed (+101240), unnamed (+135740), unnamed (+164740), unnamed (+185740), unnamed (+234240), unnamed (+250240), unnamed (+280240)
Arih1	unnamed (+2114), unnamed (+15114), unnamed (+34114)
Arih2	unnamed (-4620)
Arl1	unnamed (-25568), unnamed (+432)
Arl10	unnamed (+485)
Arl13b	unnamed (+1540)
Arl14ep	unnamed (+1424), unnamed (+141424), unnamed (+150424)
Arl14epl	unnamed (-2982)
Arl15	unnamed (-73005), unnamed (+1495), unnamed (+21495), unnamed (+66495), unnamed (+89995), unnamed (+233995), unnamed (+477495), unnamed (+515495)
Arl16	unnamed (-1900)
Arl2	unnamed (-94)
Arl3	unnamed (+85), unnamed (+10085), unnamed (+46585), unnamed (+69585)
Arl4a	unnamed (-71), unnamed (+22929), unnamed (+38929), unnamed (+297929), unnamed (+783929)
Arl4c	unnamed (-323279), unnamed (-101279), unnamed (+721), unnamed (+95221)
Arl4d	unnamed (+3459), unnamed (+30959), unnamed (+40959)
Arl5a	unnamed (+1401), unnamed (+46401)
Arl5b	unnamed (-240)
Arl5c	unnamed (-11819)
Arl6	unnamed (+391), unnamed (+38891), unnamed (+72891)
Arl6ip1	unnamed (-112838), unnamed (+1162)
Arl6ip4	unnamed (-1599)
Arl6ip5	unnamed (+811)
Arl6ip6	unnamed (+912), unnamed (+160412), unnamed (+892412)
Arl8a	unnamed (+676)
Arl8b	unnamed (-120599), unnamed (-96099), unnamed (-85599), unnamed (-73599), unnamed (+901), unnamed (+11401)
Armc1	unnamed (-435), unnamed (+466065), unnamed (+537565), unnamed (+607065)
Armc10	unnamed (+1621), unnamed (+28621), unnamed (+40621)
Armc2	unnamed (-257120), unnamed (-229120), unnamed (-178620), unnamed (-161620), unnamed (-124620), unnamed (-89620), unnamed (-55120), unnamed (-38120), unnamed (-8120), unnamed (+57880), unnamed (+188880)
Armc4	unnamed (-327599), unnamed (-312599), unnamed (-285599)
Armc6	unnamed (-34)
Armc7	unnamed (-1167)
Armc8	unnamed (-4101)
Armc9	unnamed (+202), unnamed (+16702)
Armt1	unnamed (+33)
Arnt	unnamed (-26388), unnamed (-2888)
Arnt2	unnamed (-64381), unnamed (-36381), unnamed (+165619)
Arntl	unnamed (-252557), unnamed (-167057), unnamed (-144057), unnamed (-22057), unnamed (-57), unnamed (+53943)
Arntl2	unnamed (-8065)
Arpc1a	unnamed (+670)
Arpc1b	unnamed (+2285)
Arpc2	unnamed (+1503)
Arpc3	unnamed (+122)
Arpc4	unnamed (-115)
Arpc5	unnamed (+458)
Arpc5l	unnamed (-3076)
Arpin	unnamed (-58141), unnamed (+359)
Arpp19	unnamed (+1886)
Arrb2	unnamed (+363)
Arrdc1	unnamed (-248)
Arrdc2	unnamed (+220)
Arrdc3	unnamed (-180410), unnamed (+2090)
Arrdc4	unnamed (+741), unnamed (+470741)
Arrdc5	unnamed (-4214)
Arsa	unnamed (-75)
Arsg	unnamed (-874)
Arsi	unnamed (-1280)
Arsj	unnamed (-425684), unnamed (-397184)
Arsk	unnamed (+160)
Art1	unnamed (+4757)
Artn	unnamed (-32737), unnamed (+1763)
Arv1	unnamed (-639), unnamed (+27861)
Arvcf	unnamed (+44726)
Arx	unnamed (+344004)
Arxes1	unnamed (+2133)
Arxes2	unnamed (+676)
As3mt	unnamed (-16443), unnamed (-2943)
Asah1	unnamed (-41227), unnamed (-2727)
Asah2	unnamed (-281531), unnamed (-195031), unnamed (-178531), unnamed (-150531), unnamed (-134531), unnamed (-122031), unnamed (-112031)
Asap1	unnamed (+919), unnamed (+69919), unnamed (+241919)
Asap2	unnamed (-491748), unnamed (-300248), unnamed (-268248), unnamed (-190748), unnamed (-120748), unnamed (-108248), unnamed (+752), unnamed (+23752)
Asap3	unnamed (-29865), unnamed (+135)
Asb1	unnamed (-1544)
Asb13	unnamed (+968)
Asb14	unnamed (-31057), unnamed (+6443), unnamed (+75443)
Asb16	unnamed (+8757)
Asb3	unnamed (-395)
Asb6	unnamed (+2833)
Asb7	unnamed (+96)
Asb8	unnamed (+20125)
Asb9	unnamed (+110173)
Ascc1	unnamed (-327)
Ascc2	unnamed (+54753)
Ascc3	unnamed (-767669), unnamed (-684669), unnamed (-165669), unnamed (+87831)
Ascl1	unnamed (+660), unnamed (+195160)
Ascl2	unnamed (+764)
Ascl4	unnamed (+819)
Asf1a	unnamed (+1548), unnamed (+32048)
Asf1b	unnamed (-7)
Asgr1	unnamed (-32698)
Ash1l	unnamed (-122)
Ash2l	unnamed (-2713)
Asic1	unnamed (+12782)
Asic2	unnamed (+821)
Asl	unnamed (+2019)
Asmt	unnamed (-791144)
Asns	unnamed (+1871)
Aspa	unnamed (+8096)
Asph	unnamed (+662)
Asphd2	unnamed (-1287)
Aspm	unnamed (+225), unnamed (+40225)
Asprv1	unnamed (-43664)
Aspscr1	unnamed (-5492)
Asrgl1	unnamed (+27636)
Ass1	unnamed (-707)
Astn2	unnamed (-232889)
Asxl1	unnamed (-53345), unnamed (+1155), unnamed (+28655), unnamed (+99155)
Asxl2	unnamed (-59901), unnamed (+1599)
Asxl3	unnamed (-46089), unnamed (+532911), unnamed (+644911)
Atad1	unnamed (-15202), unnamed (+1798)
Atad2	unnamed (-4418)
Atad3a	unnamed (-10407), unnamed (-407)
Atad5	unnamed (-3400)
Ate1	unnamed (-25920), unnamed (+80)
Atf1	unnamed (+2181), unnamed (+34181)
Atf2	unnamed (+1614), unnamed (+89114), unnamed (+99114)
Atf3	unnamed (-41160), unnamed (-660)
Atf4	unnamed (+4316)
Atf5	unnamed (-1842)
Atf6	unnamed (-12729)
Atf6b	unnamed (-646)
Atf7	unnamed (+950)
Atf7ip	unnamed (-90802), unnamed (-49302), unnamed (-31302), unnamed (+14698), unnamed (+30698)
Atf7ip2	unnamed (+788), unnamed (+34288)
Atg10	unnamed (-147532), unnamed (+468)
Atg101	unnamed (-10301)
Atg12	unnamed (+79)
Atg13	unnamed (+2576)
Atg14	unnamed (-56066), unnamed (-30066), unnamed (-5566)
Atg16l1	unnamed (-79086), unnamed (+414)
Atg16l2	unnamed (-912)
Atg2a	unnamed (-2668)
Atg2b	unnamed (+211)
Atg3	unnamed (+215)
Atg4a	unnamed (+593)
Atg4a-ps	unnamed (+59568)
Atg4b	unnamed (-3905)
Atg4c	unnamed (+2566)
Atg5	unnamed (-858), unnamed (+101142), unnamed (+111142), unnamed (+121642), unnamed (+142142), unnamed (+173642)
Atg7	unnamed (-124112), unnamed (-87612), unnamed (-44612), unnamed (+1388), unnamed (+230888)
Atg9a	unnamed (-574)
Atg9b	unnamed (+4643)
Atic	unnamed (-650), unnamed (+93850)
Atl1	unnamed (-1605)
Atl2	unnamed (-82377), unnamed (-38377), unnamed (-877)
Atl3	unnamed (+2062)
Atm	unnamed (-260), unnamed (+27240)
Atmin	unnamed (+2107)
Atn1	unnamed (-11976)
Atoh1	unnamed (-2125), unnamed (+152375), unnamed (+264375), unnamed (+291375)
Atoh7	unnamed (+349), unnamed (+30849), unnamed (+58849), unnamed (+85349)
Atoh8	unnamed (-923)
Atox1	unnamed (+8739)
Atp11a	unnamed (-16), unnamed (+116984), unnamed (+138484)
Atp11b	unnamed (-992134), unnamed (-859634), unnamed (-622134), unnamed (-337134), unnamed (-32634), unnamed (+366)
Atp11c	unnamed (-519)
Atp12a	unnamed (+1932)
Atp13a1	unnamed (+337)
Atp13a3	unnamed (-153970), unnamed (-123970), unnamed (-470)
Atp13a4	unnamed (+25097)
Atp13a5	unnamed (-137768)
Atp1a1	unnamed (-109316), unnamed (+184), unnamed (+34684)
Atp1a3	unnamed (-4542)
Atp1b1	unnamed (-61145), unnamed (-44645), unnamed (-1645), unnamed (+83855)
Atp1b2	unnamed (+329)
Atp1b3	unnamed (-34058), unnamed (+1442)
Atp23	unnamed (-70652), unnamed (-29652), unnamed (+200348)
Atp2a2	unnamed (-4775), unnamed (+79225)
Atp2b1	unnamed (-152)
Atp2b4	unnamed (-86959), unnamed (+2541), unnamed (+58041)
Atp2c1	unnamed (+26257)
Atp4a	unnamed (+16291)
Atp5a1	unnamed (-2229)
Atp5b	unnamed (-20273)
Atp5c1	unnamed (+3510)
Atp5e	unnamed (-7895)
Atp5f1	unnamed (+99)
Atp5g1	unnamed (+4670)
Atp5g2	unnamed (-873)
Atp5g3	unnamed (+825)
Atp5h	unnamed (+7917)
Atp5j	unnamed (-106875), unnamed (-375)
Atp5j2	unnamed (+1562)
Atp5l	unnamed (+1242)
Atp5o	unnamed (-90313), unnamed (+687), unnamed (+27187), unnamed (+197687)
Atp5s	unnamed (-450)
Atp6ap2	unnamed (-498301), unnamed (-458301), unnamed (-448301), unnamed (-430801), unnamed (-302801)
Atp6v0a1	unnamed (+548)
Atp6v0a2	unnamed (-29052), unnamed (+448)
Atp6v0d1	unnamed (-4953)
Atp6v0e	unnamed (-12912), unnamed (+28088)
Atp6v0e2	unnamed (-35165)
Atp6v1a	unnamed (-3695)
Atp6v1b1	unnamed (-23490)
Atp6v1b2	unnamed (-206146), unnamed (-61646), unnamed (+854)
Atp6v1c1	unnamed (+596), unnamed (+38596)
Atp6v1d	unnamed (-362), unnamed (+111638)
Atp6v1e1	unnamed (+293)
Atp6v1f	unnamed (-32718), unnamed (-17718)
Atp6v1g3	unnamed (+37762), unnamed (+344762)
Atp6v1h	unnamed (-580), unnamed (+108420), unnamed (+348420)
Atp7a	unnamed (+678)
Atp7b	unnamed (-195)
Atp8a1	unnamed (+1934), unnamed (+237934)
Atp8a2	unnamed (-66666), unnamed (+156334)
Atp8b1	unnamed (0)
Atp8b2	unnamed (-33992), unnamed (+508), unnamed (+25008)
Atp8b3	unnamed (-21376), unnamed (+1124), unnamed (+42124)
Atp8b4	unnamed (-22153)
Atp8b5	unnamed (-1670), unnamed (+115830)
Atp9a	unnamed (-21700), unnamed (+8800), unnamed (+37800), unnamed (+47800), unnamed (+72300), unnamed (+138300)
Atp9b	unnamed (-39442)
Atpaf1	unnamed (+2186)
Atpaf2	unnamed (-949)
Atpif1	unnamed (+12659)
Atrip	unnamed (-3876)
Atrn	unnamed (+505)
Atrnl1	unnamed (-157034), unnamed (-34), unnamed (+55466)
Atrx	unnamed (+3903)
Atxn1	unnamed (+477)
Atxn10	unnamed (-881)
Atxn1l	unnamed (+739)
Atxn2	unnamed (+1391), unnamed (+62891)
Atxn2l	unnamed (+437)
Atxn3	unnamed (+1746)
Atxn7	unnamed (+1009), unnamed (+51009), unnamed (+106009)
Atxn7l1	unnamed (-172515), unnamed (-156015), unnamed (-136015), unnamed (-117015), unnamed (-101015), unnamed (+41985)
Atxn7l2	unnamed (+3434)
Atxn7l3	unnamed (-371)
Atxn7l3b	unnamed (+229495), unnamed (+501495)
Auh	unnamed (-49839)
Aunip	unnamed (-1499)
Aup1	unnamed (-21)
Aurka	unnamed (+506)
Aurkaip1	unnamed (+649)
Aurkb	unnamed (-3652)
Aurkc	unnamed (-18383), unnamed (+80617)
Auts2	unnamed (-60476), unnamed (-12976), unnamed (+31524)
Aven	unnamed (+4536)
Avl9	unnamed (+2073)
Avp	unnamed (+4054)
Avpi1	unnamed (-3441), unnamed (+36559)
Avpr1a	unnamed (-56499)
Axin1	unnamed (+312)
Axin2	unnamed (+1651)
Aym1	unnamed (-30794), unnamed (-6294)
Azi2	unnamed (+501), unnamed (+60001)
Azin1	unnamed (+2266), unnamed (+47766), unnamed (+59766), unnamed (+132766)
Azin2	unnamed (+439)
B020004C17Rik	unnamed (-15634)
B020004J07Rik	unnamed (-39977), unnamed (-28477)
B130006D01Rik	unnamed (+45913)
B230118H07Rik	unnamed (-1510)
B230217C12Rik	unnamed (-33280), unnamed (-11780), unnamed (+720)
B230219D22Rik	unnamed (+2376)
B230307C23Rik	unnamed (+177), unnamed (+84177)
B3galnt1	unnamed (-31040), unnamed (+1960), unnamed (+204960), unnamed (+280960)
B3galnt2	unnamed (+31), unnamed (+83531)
B3galt1	unnamed (-551713)
B3galt2	unnamed (-307164), unnamed (+60836)
B3galt4	unnamed (-3523)
B3galt6	unnamed (-851)
B3gat1	unnamed (-876228), unnamed (-326228)
B3gat2	unnamed (+574)
B3glct	unnamed (+2270)
B3gnt2	unnamed (-87899), unnamed (+8601), unnamed (+27601), unnamed (+35601), unnamed (+244101)
B3gnt5	unnamed (+766)
B3gnt6	unnamed (-68019)
B3gnt7	unnamed (-131734), unnamed (+4266)
B3gnt9	unnamed (+26653), unnamed (+83153)
B430305J03Rik	unnamed (+1451)
B4galnt1	unnamed (-31725), unnamed (-13725), unnamed (+6275)
B4galnt2	unnamed (-79609), unnamed (-109), unnamed (+56391)
B4galnt3	unnamed (+3559), unnamed (+106559), unnamed (+183059)
B4galnt4	unnamed (-35104), unnamed (-6104)
B4galt1	unnamed (-49495), unnamed (+5), unnamed (+25005), unnamed (+76505)
B4galt3	unnamed (+157)
B4galt4	unnamed (+736)
B4galt5	unnamed (-18817), unnamed (+183), unnamed (+34683)
B4galt6	unnamed (-122096), unnamed (-15096), unnamed (+23904)
B4galt7	unnamed (+435)
B4gat1	unnamed (+674)
B9d1	unnamed (-644)
BB014433	unnamed (+13069)
BB287469	unnamed (+14923)
BC003331	unnamed (-1420)
BC004004	unnamed (-3788)
BC005537	unnamed (+843)
BC005561	unnamed (-42852), unnamed (+648), unnamed (+64148), unnamed (+101148), unnamed (+155148), unnamed (+217648), unnamed (+264148)
BC005624	unnamed (-559)
BC017643	unnamed (-2191)
BC024139	unnamed (-74458), unnamed (-52958), unnamed (-31958)
BC024978	unnamed (+219)
BC025920	unnamed (+10475)
BC026585	unnamed (-7580)
BC028528	unnamed (-1995)
BC030336	unnamed (-131)
BC030499	unnamed (-27841)
BC030867	unnamed (-382)
BC030870	unnamed (-581437)
BC031181	unnamed (-2400)
BC034090	unnamed (-11760)
BC048403	unnamed (-47437), unnamed (+6063)
BC048507	unnamed (+211174)
BC048679	unnamed (-25719)
BC049715	unnamed (-3403)
BC049762	unnamed (-549), unnamed (+42951)
BC051665	unnamed (+171364)
BC052040	unnamed (-216), unnamed (+25284), unnamed (+141284), unnamed (+278284), unnamed (+438784), unnamed (+468784), unnamed (+481284)
BC055324	unnamed (+296)
BC061212	unnamed (+23545)
BC067074	unnamed (+223341), unnamed (+315841)
BC106179	unnamed (+368)
BC107364	unnamed (-38694), unnamed (-2694), unnamed (+40806), unnamed (+70806), unnamed (+110806)
Baalc	unnamed (-232642)
Babam1	unnamed (-3861)
Babam2	unnamed (+450), unnamed (+10450), unnamed (+400950)
Bace1	unnamed (+420)
Bace2	unnamed (+772)
Bach1	unnamed (-96945), unnamed (-88945), unnamed (-23945), unnamed (+13555), unnamed (+329055)
Bad	unnamed (+5139)
Bag1	unnamed (-257), unnamed (+13743)
Bag3	unnamed (-30116), unnamed (+1884)
Bag4	unnamed (+287)
Bag5	unnamed (-243)
Bag6	unnamed (+1822)
Bahcc1	unnamed (-64947), unnamed (-46447), unnamed (+9053), unnamed (+80053)
Bahd1	unnamed (+47)
Baiap2	unnamed (-2763)
Baiap2l1	unnamed (-62388), unnamed (+612)
Baiap2l2	unnamed (+24037)
Baiap3	unnamed (-16136)
Bak1	unnamed (+2009)
Bambi	unnamed (+543), unnamed (+514043)
Banf1	unnamed (-153)
Banf2	unnamed (+52941), unnamed (+119941)
Banp	unnamed (-44)
Bap1	unnamed (+50)
Bard1	unnamed (+146), unnamed (+18646)
Barx2	unnamed (-183538), unnamed (-118038), unnamed (-38), unnamed (+384962)
Basp1	unnamed (+1264), unnamed (+41264), unnamed (+81264)
Batf	unnamed (-65669), unnamed (-47669), unnamed (-25669), unnamed (+19831)
Baz1a	unnamed (+1507), unnamed (+48007)
Baz1b	unnamed (-16764), unnamed (+236)
Baz2a	unnamed (-135), unnamed (+56365)
Baz2b	unnamed (-69803), unnamed (+197), unnamed (+43197), unnamed (+76697), unnamed (+90697)
Bbc3	unnamed (-12116), unnamed (+2384), unnamed (+76384)
Bbip1	unnamed (-873)
Bbof1	unnamed (-571)
Bbs10	unnamed (+77821), unnamed (+108821), unnamed (+122321)
Bbs12	unnamed (-54)
Bbs2	unnamed (+5428), unnamed (+29928)
Bbs4	unnamed (-130992), unnamed (-117992), unnamed (-98992)
Bbs5	unnamed (-34208)
Bbs9	unnamed (-2231), unnamed (+10269), unnamed (+255769), unnamed (+426269)
Bbx	unnamed (-91110), unnamed (-50610), unnamed (-1610), unnamed (+51890)
Bcam	unnamed (+547)
Bcap29	unnamed (+135)
Bcap31	unnamed (+675), unnamed (+41175)
Bcar1	unnamed (-45191), unnamed (-23691), unnamed (-1691), unnamed (+13309)
Bcar3	unnamed (-144278), unnamed (-126278), unnamed (+722), unnamed (+21722), unnamed (+43722), unnamed (+54222), unnamed (+89722)
Bcas1	unnamed (+17828), unnamed (+71328), unnamed (+140328), unnamed (+159328), unnamed (+207828), unnamed (+237328), unnamed (+288328)
Bcas2	unnamed (-27155), unnamed (+845), unnamed (+14345)
Bcas3	unnamed (-212)
Bcat1	unnamed (-25188), unnamed (-3188), unnamed (+45812), unnamed (+85812), unnamed (+222312)
Bcat2	unnamed (-5653), unnamed (+26847)
Bccip	unnamed (+167), unnamed (+50167)
Bcdin3d	unnamed (+2730)
Bche	unnamed (-148085)
Bckdha	unnamed (-3519)
Bckdhb	unnamed (+809855)
Bckdk	unnamed (+2418)
Bcl10	unnamed (-163262), unnamed (-143762), unnamed (-58262)
Bcl11a	unnamed (+1327)
Bcl11b	unnamed (-898)
Bcl2	unnamed (+540774)
Bcl2a1a	unnamed (-97900), unnamed (+109600)
Bcl2a1c	unnamed (+39365)
Bcl2l1	unnamed (+12666)
Bcl2l10	unnamed (-35258), unnamed (+25242), unnamed (+58242)
Bcl2l11	unnamed (-539), unnamed (+25961), unnamed (+86461), unnamed (+114961), unnamed (+134461)
Bcl2l13	unnamed (+262), unnamed (+76762)
Bcl2l14	unnamed (-275818), unnamed (-149318), unnamed (+169182)
Bcl2l15	unnamed (+3399)
Bcl2l2	unnamed (-2877)
Bcl3	unnamed (-24730), unnamed (+3770)
Bcl6	unnamed (+352)
Bcl6b	unnamed (-1261)
Bcl7a	unnamed (+552), unnamed (+30052)
Bcl7b	unnamed (+2217)
Bcl7c	unnamed (-2361), unnamed (+47639)
Bcl9	unnamed (-70136), unnamed (+65864)
Bcl9l	unnamed (-6247), unnamed (+10753), unnamed (+28253)
Bclaf1	unnamed (-156984), unnamed (-134484), unnamed (+3016)
Bcor	unnamed (-204447), unnamed (-76447), unnamed (-58947), unnamed (-48947), unnamed (-8947), unnamed (+2053), unnamed (+77053)
Bcorl1	unnamed (-56358), unnamed (-28858), unnamed (+1142)
Bcr	unnamed (+908)
Bcs1l	unnamed (-300)
Bdh1	unnamed (-103248), unnamed (+752), unnamed (+35252), unnamed (+79252)
Bdkrb1	unnamed (-21591)
Bdkrb2	unnamed (+19274)
Bdnf	unnamed (-40200), unnamed (+2800), unnamed (+19300)
Bdp1	unnamed (+570)
Becn1	unnamed (+1286)
Begain	unnamed (-1283), unnamed (+47717), unnamed (+110717)
Bend3	unnamed (-223331), unnamed (+669)
Bend4	unnamed (+1310)
Bend5	unnamed (-6)
Bend6	unnamed (+1816), unnamed (+70316)
Bend7	unnamed (+855)
Best1	unnamed (+17133)
Bet1l	unnamed (+609)
Bex1	unnamed (+1513)
Bex2	unnamed (+32736)
Bex3	unnamed (+34747)
Bex6	unnamed (-8686)
Bfar	unnamed (-1358)
Bfsp1	unnamed (+135443)
Bhlha15	unnamed (-87286)
Bhlha9	unnamed (-141470), unnamed (-100470), unnamed (-49970)
Bhlhe22	unnamed (+1326)
Bhlhe23	unnamed (-116100), unnamed (+47900)
Bhlhe40	unnamed (-230129), unnamed (-203129), unnamed (-92129), unnamed (-38129), unnamed (+1871), unnamed (+26371), unnamed (+36871), unnamed (+48871)
Bhlhe41	unnamed (+2558)
Bhmt2	unnamed (-1698)
Bicc1	unnamed (-300), unnamed (+283200), unnamed (+315700)
Bicd1	unnamed (-98484), unnamed (-45984), unnamed (+516), unnamed (+157016)
Bicd2	unnamed (+915)
Bicdl1	unnamed (-379)
Bicra	unnamed (-1579)
Bicral	unnamed (-26587), unnamed (+33413)
Bid	unnamed (+3853)
Bik	unnamed (+138)
Bin1	unnamed (-135217), unnamed (+283)
Bin2	unnamed (-6447)
Bin3	unnamed (-21645), unnamed (+1855)
Birc2	unnamed (+57), unnamed (+35057)
Birc3	unnamed (-130476), unnamed (-87476), unnamed (-71976), unnamed (-61976), unnamed (-40476), unnamed (-26976), unnamed (+524)
Birc5	unnamed (+249)
Birc6	unnamed (-295)
Bivm	unnamed (-1468)
Blcap	unnamed (-25139), unnamed (+1861)
Blm	unnamed (+498)
Blmh	unnamed (+496)
Blnk	unnamed (+59035), unnamed (+98035)
Bloc1s1	unnamed (+524)
Bloc1s2	unnamed (-54)
Bloc1s3	unnamed (-133)
Bloc1s4	unnamed (+150)
Bloc1s6	unnamed (+997)
Blvra	unnamed (+1833), unnamed (+40833)
Blvrb	unnamed (+522)
Blzf1	unnamed (-16)
Bmf	unnamed (-313), unnamed (+41187)
Bmi1	unnamed (+482)
Bmp1	unnamed (+760)
Bmp2k	unnamed (-16189), unnamed (+2811)
Bmp4	unnamed (-19831), unnamed (-1831)
Bmp5	unnamed (-69864)
Bmp6	unnamed (+181893)
Bmp7	unnamed (+321), unnamed (+70821), unnamed (+204821), unnamed (+211821), unnamed (+325821), unnamed (+373321)
Bmp8a	unnamed (-295748), unnamed (-185248), unnamed (-248)
Bmp8b	unnamed (-87165)
Bmper	unnamed (-737076), unnamed (-491576), unnamed (-321076), unnamed (-76)
Bmpr1a	unnamed (-13813), unnamed (+1187), unnamed (+110187)
Bmpr2	unnamed (-70900), unnamed (-34900), unnamed (+100)
Bnc2	unnamed (+7586), unnamed (+127586), unnamed (+153586), unnamed (+451086), unnamed (+817586)
Bnip1	unnamed (-64079)
Bnip2	unnamed (+34)
Bnip3	unnamed (-9494), unnamed (+11006), unnamed (+57506)
Bnip3l	unnamed (-61123), unnamed (-45123), unnamed (-28623), unnamed (-15623), unnamed (-623)
Boc	unnamed (-68603), unnamed (-21603), unnamed (+397), unnamed (+27897), unnamed (+83397), unnamed (+118397)
Bod1	unnamed (+385)
Bod1l	unnamed (-169185)
Bok	unnamed (-160)
Bola1	unnamed (+489)
Bola3	unnamed (-946), unnamed (+91554)
Boll	unnamed (+10819), unnamed (+44819)
Bop1	unnamed (-231)
Bora	unnamed (-2927)
Borcs5	unnamed (+1990)
Borcs7	unnamed (+1094)
Borcs8	unnamed (-4211)
Bpgm	unnamed (-207)
Bphl	unnamed (+403)
Bpifb5	unnamed (+18758)
Bpifb9a	unnamed (-15354), unnamed (+33146)
Bpifb9b	unnamed (-16227), unnamed (+31773)
Bpnt1	unnamed (-1672)
Bptf	unnamed (-21578), unnamed (-578), unnamed (+20922), unnamed (+41422), unnamed (+82422), unnamed (+105422), unnamed (+119422)
Braf	unnamed (-56037), unnamed (-17037), unnamed (+963)
Brat1	unnamed (-2066)
Brca1	unnamed (-621), unnamed (+49379)
Brca2	unnamed (+4370)
Brd1	unnamed (+2733), unnamed (+27233)
Brd2	unnamed (+1747)
Brd3	unnamed (-32827), unnamed (+1173)
Brd4	unnamed (+597)
Brd7	unnamed (-92306), unnamed (+194)
Brd8	unnamed (-399)
Brd9	unnamed (+162)
Brf1	unnamed (+1204)
Brf2	unnamed (-14820), unnamed (+4680)
Bri3	unnamed (-234)
Bri3bp	unnamed (-2568)
Bricd5	unnamed (+616)
Brinp1	unnamed (-766603)
Brinp2	unnamed (+25826)
Brip1	unnamed (-55307), unnamed (-307)
Brix1	unnamed (+447)
Brk1	unnamed (-272)
Brms1	unnamed (-1904)
Brms1l	unnamed (+1176)
Brox	unnamed (+3492)
Brpf1	unnamed (+308)
Brpf3	unnamed (-14090), unnamed (+2410)
Brsk1	unnamed (+9072)
Brsk2	unnamed (-25586), unnamed (-86)
Brwd1	unnamed (-1572)
Brwd3	unnamed (-152)
Bscl2	unnamed (+533)
Bsdc1	unnamed (-1081)
Bsg	unnamed (+2000)
Bsn	unnamed (-48116), unnamed (+6884)
Bspry	unnamed (-1553), unnamed (+20947)
Bst2	unnamed (-3044)
Btaf1	unnamed (-2579), unnamed (+249921)
Btbd1	unnamed (+931), unnamed (+15931)
Btbd10	unnamed (+107839)
Btbd11	unnamed (-181314), unnamed (+686), unnamed (+71686), unnamed (+141186), unnamed (+153686), unnamed (+183686), unnamed (+212186)
Btbd16	unnamed (-172069), unnamed (-127069), unnamed (-80569)
Btbd17	unnamed (+4897)
Btbd19	unnamed (-4382), unnamed (+26118)
Btbd2	unnamed (+71)
Btbd3	unnamed (-15493), unnamed (+1007), unnamed (+773007)
Btbd35f14	unnamed (-150651)
Btbd35f2	unnamed (-221394)
Btbd35f6	unnamed (+103540)
Btbd6	unnamed (+22937)
Btbd7	unnamed (-11094), unnamed (-594), unnamed (+12906)
Btbd9	unnamed (-28713), unnamed (-213), unnamed (+96787)
Btc	unnamed (-14506)
Btd	unnamed (-57), unnamed (+20943), unnamed (+157443)
Btf3	unnamed (+4967)
Btf3l4	unnamed (-386)
Btg1	unnamed (+6994), unnamed (+56994), unnamed (+106494)
Btg2	unnamed (+120)
Btg3	unnamed (-184690), unnamed (-140690), unnamed (-114690), unnamed (-80190), unnamed (+310)
Btk	unnamed (-4360)
Btla	unnamed (+126663)
Btn1a1	unnamed (+375)
Btn2a2	unnamed (-33643)
Btnl6	unnamed (-27648)
Btrc	unnamed (-65751), unnamed (-49251), unnamed (-2251), unnamed (+182749)
Bub1	unnamed (-135)
Bub1b	unnamed (+1289)
Bub3	unnamed (-1722)
Bud13	unnamed (-508)
Bud31	unnamed (-915)
Bysl	unnamed (-8), unnamed (+15492), unnamed (+40992), unnamed (+86992)
Bzw1	unnamed (+102), unnamed (+29602)
Bzw2	unnamed (-175)
C130026I21Rik	unnamed (-264957), unnamed (+48043)
C130060K24Rik	unnamed (+142206)
C130073F10Rik	unnamed (+9789), unnamed (+21289)
C130074G19Rik	unnamed (+218)
C1d	unnamed (+906), unnamed (+682906)
C1galt1c1	unnamed (+31587)
C1qbp	unnamed (-19474), unnamed (+1526)
C1ql1	unnamed (-69312), unnamed (+688)
C1ql2	unnamed (+918)
C1ql3	unnamed (+306), unnamed (+86306)
C1qtnf12	unnamed (-16818)
C1qtnf3	unnamed (-128857)
C1qtnf4	unnamed (+4140)
C1qtnf5	unnamed (+4246)
C1qtnf9	unnamed (-113634), unnamed (-69634), unnamed (-34134), unnamed (-634)
C1ra	unnamed (-17405)
C1rl	unnamed (-12613), unnamed (+1887)
C2cd2	unnamed (+633)
C2cd3	unnamed (+767)
C2cd4a	unnamed (-2670)
C2cd4b	unnamed (-126437), unnamed (+63)
C2cd4d	unnamed (+1562)
C2cd5	unnamed (-56429), unnamed (-2429), unnamed (+115571)
C330007P06Rik	unnamed (-4389), unnamed (+9611), unnamed (+38611), unnamed (+58611), unnamed (+66111)
C330021F23Rik	unnamed (+1502)
C330027C09Rik	unnamed (-1188)
C530025M09Rik	unnamed (-150287), unnamed (-287)
C6	unnamed (-54175)
C77080	unnamed (-18057), unnamed (+13443)
C77370	unnamed (+33617)
C87414	unnamed (+117051)
C87436	unnamed (-32874), unnamed (+626), unnamed (+34626), unnamed (+59126), unnamed (+85626)
C8a	unnamed (+30383), unnamed (+62383)
C8b	unnamed (+47683), unnamed (+79683)
C8g	unnamed (-887)
Caap1	unnamed (-45204)
Cab39	unnamed (+1059)
Cab39l	unnamed (+19)
Cabin1	unnamed (-4684)
Cables1	unnamed (-180720), unnamed (+280280)
Cables2	unnamed (+496)
Cabp1	unnamed (-4619), unnamed (+22881)
Cabp7	unnamed (-101722), unnamed (-88722), unnamed (-59222)
Cabyr	unnamed (+120145), unnamed (+138645), unnamed (+198145)
Cachd1	unnamed (+825)
Cacna1a	unnamed (+636), unnamed (+86636), unnamed (+185636), unnamed (+234636)
Cacna1b	unnamed (-155453), unnamed (+547)
Cacna1c	unnamed (+336975)
Cacna1d	unnamed (-39844)
Cacna1e	unnamed (-371644)
Cacna1h	unnamed (-217)
Cacna2d1	unnamed (+1712)
Cacna2d2	unnamed (+80888)
Cacna2d3	unnamed (-227636), unnamed (-136)
Cacnb1	unnamed (+14634)
Cacnb3	unnamed (-3264)
Cacnb4	unnamed (+831)
Cacng2	unnamed (+83528)
Cacng3	unnamed (-128492)
Cacng5	unnamed (-81445), unnamed (-69445)
Cacng6	unnamed (-5695)
Cacng7	unnamed (+19045)
Cacng8	unnamed (-38683), unnamed (+27817)
Cacul1	unnamed (+1523)
Cacybp	unnamed (+2875)
Cad	unnamed (-1780)
Cadm1	unnamed (+289), unnamed (+52289), unnamed (+633289), unnamed (+776289)
Cadm2	unnamed (-177)
Cadm3	unnamed (-52805)
Cadm4	unnamed (-23)
Cadps	unnamed (+545)
Cage1	unnamed (-77)
Calb1	unnamed (-608264), unnamed (-514764)
Calcoco2	unnamed (-5036)
Calcr	unnamed (+205658)
Cald1	unnamed (+12935), unnamed (+117935)
Calhm1	unnamed (-8826)
Calhm2	unnamed (+794)
Calhm3	unnamed (+4764)
Calm1	unnamed (-12144), unnamed (+356), unnamed (+18356)
Calm2	unnamed (-166065), unnamed (-156565), unnamed (-84065), unnamed (+2435)
Calm3	unnamed (+614)
Calm5	unnamed (+38732)
Calml4	unnamed (+72396)
Calr3	unnamed (+370)
Camk1	unnamed (-22516)
Camk1d	unnamed (-44985), unnamed (-485), unnamed (+41515), unnamed (+575515)
Camk2a	unnamed (+26382)
Camk2b	unnamed (-113252), unnamed (-89252), unnamed (-56252), unnamed (-752), unnamed (+57248)
Camk2d	unnamed (-1206), unnamed (+565294), unnamed (+648294), unnamed (+660294)
Camk2g	unnamed (+88)
Camk2n1	unnamed (-17814), unnamed (+686)
Camk2n2	unnamed (+1287)
Camk4	unnamed (+273459)
Camkk1	unnamed (+457)
Camkk2	unnamed (+6882), unnamed (+43882), unnamed (+53882)
Camkmt	unnamed (-726), unnamed (+56274), unnamed (+71274), unnamed (+90774)
Caml	unnamed (-505)
Camsap2	unnamed (+104)
Camsap3	unnamed (-18312), unnamed (+10688)
Camta1	unnamed (+756746)
Camta2	unnamed (-547)
Cand1	unnamed (-213945), unnamed (+2555), unnamed (+122555), unnamed (+328055)
Cand2	unnamed (-4538)
Cant1	unnamed (-477)
Canx	unnamed (+1173)
Cap1	unnamed (+556), unnamed (+48556)
Capg	unnamed (-11773), unnamed (+727)
Capn1	unnamed (-14753), unnamed (+1247)
Capn10	unnamed (-19876), unnamed (+124)
Capn11	unnamed (+48325)
Capn12	unnamed (-14922)
Capn13	unnamed (+290296)
Capn15	unnamed (-1204)
Capn2	unnamed (+4524), unnamed (+29524)
Capn5	unnamed (+20774)
Capn7	unnamed (+862)
Capns1	unnamed (-19189), unnamed (+2811)
Caprin1	unnamed (-43851), unnamed (-17851), unnamed (+4649)
Caprin2	unnamed (-44263), unnamed (+237), unnamed (+23737)
Caps2	unnamed (+7824)
Capsl	unnamed (-79528), unnamed (+8472)
Capza1	unnamed (+5)
Capza2	unnamed (+1517)
Capza3	unnamed (+294443)
Capzb	unnamed (-50496), unnamed (-25496), unnamed (+2004), unnamed (+56504)
Car13	unnamed (-2227)
Car15	unnamed (+32364)
Car2	unnamed (+1072), unnamed (+169572)
Car4	unnamed (+153212)
Car5a	unnamed (+6404)
Car5b	unnamed (-46503), unnamed (-24003)
Car6	unnamed (+38832)
Car8	unnamed (+612041)
Card19	unnamed (+26)
Card9	unnamed (-18753)
Carf	unnamed (+75156)
Carhsp1	unnamed (+653)
Carm1	unnamed (+606)
Carmil1	unnamed (-205)
Carmil2	unnamed (-3906)
Carmil3	unnamed (-93)
Carnmt1	unnamed (+1720)
Cars	unnamed (-410)
Cars2	unnamed (-4717)
Casc1	unnamed (+970), unnamed (+35970)
Casc4	unnamed (+30), unnamed (+29030)
Casp12	unnamed (+434070)
Casp2	unnamed (+15)
Casp3	unnamed (+209)
Casp7	unnamed (+3371)
Casp8	unnamed (-28977)
Casp8ap2	unnamed (+522)
Casp9	unnamed (-112)
Casq2	unnamed (+16085), unnamed (+81085)
Casr	unnamed (+74634)
Cast	unnamed (-561)
Casz1	unnamed (-149429), unnamed (-93929), unnamed (-80929), unnamed (-56929), unnamed (+571), unnamed (+57571), unnamed (+68571), unnamed (+95071), unnamed (+107071), unnamed (+119571), unnamed (+142071), unnamed (+255071)
Cat	unnamed (+660)
Catsper1	unnamed (-28241)
Catsper2	unnamed (-2208)
Catsperb	unnamed (-261673), unnamed (+43827)
Catsperd	unnamed (-643)
Catsperg1	unnamed (+1533)
Catsperg2	unnamed (+1015), unnamed (+19515), unnamed (+109515), unnamed (+208515)
Cavin1	unnamed (+5887)
Cavin2	unnamed (-59126)
Cavin3	unnamed (+1800)
Cavin4	unnamed (+139986)
Cbfa2t2	unnamed (+1005)
Cbfa2t3	unnamed (-55391)
Cbfb	unnamed (+1326), unnamed (+57826)
Cbl	unnamed (+549), unnamed (+54049)
Cblb	unnamed (-901049), unnamed (-549), unnamed (+249951)
Cblc	unnamed (-22191), unnamed (-191)
Cbll1	unnamed (+616)
Cbln1	unnamed (+609)
Cbln2	unnamed (-149565), unnamed (+450435)
Cbln4	unnamed (+35466), unnamed (+465966)
Cbr1	unnamed (-3837)
Cbr3	unnamed (+285)
Cbr4	unnamed (-262734), unnamed (-244234), unnamed (-1234), unnamed (+45766), unnamed (+63266), unnamed (+103266)
Cbs	unnamed (-20301), unnamed (+1699), unnamed (+47699)
Cbwd1	unnamed (+1116)
Cbx1	unnamed (-3659), unnamed (+38341)
Cbx3	unnamed (-1530), unnamed (+21970), unnamed (+39470)
Cbx4	unnamed (+31221)
Cbx5	unnamed (-684), unnamed (+24816), unnamed (+61316), unnamed (+72816)
Cbx6	unnamed (-7312)
Cbx7	unnamed (-80348), unnamed (-35348), unnamed (-3348)
Cbx8	unnamed (-14031), unnamed (-531)
Cby1	unnamed (-227)
Cby3	unnamed (+6538)
Cc2d1a	unnamed (-64)
Cc2d1b	unnamed (+1060)
Cc2d2a	unnamed (+12154)
Ccar1	unnamed (-95769), unnamed (-55769), unnamed (-769)
Ccar2	unnamed (+51811)
Ccbe1	unnamed (+338)
Ccdc103	unnamed (-204)
Ccdc107	unnamed (+2138)
Ccdc112	unnamed (-212072), unnamed (-21072), unnamed (-2072)
Ccdc113	unnamed (+13415)
Ccdc114	unnamed (-1898)
Ccdc115	unnamed (+2672), unnamed (+299172), unnamed (+330672), unnamed (+374172), unnamed (+400172), unnamed (+430172), unnamed (+464672), unnamed (+474172), unnamed (+496172)
Ccdc116	unnamed (+229)
Ccdc117	unnamed (+1187)
Ccdc12	unnamed (-3)
Ccdc124	unnamed (+4435)
Ccdc125	unnamed (-273), unnamed (+8727), unnamed (+56227)
Ccdc126	unnamed (+726), unnamed (+18726)
Ccdc127	unnamed (+191)
Ccdc130	unnamed (+880)
Ccdc134	unnamed (+578)
Ccdc136	unnamed (+2315)
Ccdc137	unnamed (+385)
Ccdc138	unnamed (-49948), unnamed (+52), unnamed (+38552)
Ccdc14	unnamed (-34116), unnamed (+1384)
Ccdc141	unnamed (-383), unnamed (+22117), unnamed (+54617), unnamed (+78117)
Ccdc146	unnamed (+177)
Ccdc15	unnamed (-108)
Ccdc150	unnamed (+2317)
Ccdc151	unnamed (+37)
Ccdc157	unnamed (-709)
Ccdc158	unnamed (-4375)
Ccdc159	unnamed (-496)
Ccdc160	unnamed (+3800)
Ccdc162	unnamed (-185405), unnamed (-75905), unnamed (-405)
Ccdc163	unnamed (-930)
Ccdc166	unnamed (+5942)
Ccdc167	unnamed (-161991), unnamed (-130991), unnamed (-95491), unnamed (-81491), unnamed (-491)
Ccdc17	unnamed (-8730), unnamed (+270), unnamed (+29270)
Ccdc171	unnamed (+2455), unnamed (+117455), unnamed (+331955), unnamed (+698455), unnamed (+995955)
Ccdc173	unnamed (-425), unnamed (+23575)
Ccdc174	unnamed (-53)
Ccdc175	unnamed (-222971), unnamed (-51471), unnamed (+67529)
Ccdc177	unnamed (+38687)
Ccdc178	unnamed (-127604)
Ccdc18	unnamed (-1414)
Ccdc181	unnamed (-25085)
Ccdc182	unnamed (+205442), unnamed (+262442), unnamed (+288442), unnamed (+306442), unnamed (+328442), unnamed (+365442), unnamed (+394442)
Ccdc186	unnamed (+1190)
Ccdc187	unnamed (+41057)
Ccdc189	unnamed (-405)
Ccdc191	unnamed (-402)
Ccdc25	unnamed (-2302)
Ccdc28a	unnamed (-132004), unnamed (-98004), unnamed (-84504), unnamed (-4)
Ccdc3	unnamed (+1224), unnamed (+535224)
Ccdc30	unnamed (-3479)
Ccdc32	unnamed (+51393)
Ccdc34	unnamed (+183)
Ccdc38	unnamed (+6368)
Ccdc39	unnamed (-163699)
Ccdc40	unnamed (+10428), unnamed (+25928)
Ccdc43	unnamed (+782), unnamed (+30282)
Ccdc47	unnamed (-156)
Ccdc50	unnamed (-369), unnamed (+804631), unnamed (+905131)
Ccdc51	unnamed (-4493)
Ccdc54	unnamed (-539346), unnamed (-403846), unnamed (-144346), unnamed (+67654), unnamed (+108154)
Ccdc57	unnamed (-128), unnamed (+29372), unnamed (+80872)
Ccdc58	unnamed (-660)
Ccdc59	unnamed (-41567), unnamed (-22067)
Ccdc6	unnamed (-524621), unnamed (-171121), unnamed (+6879), unnamed (+39879)
Ccdc60	unnamed (-121015), unnamed (-96515), unnamed (+43485), unnamed (+60485), unnamed (+164985)
Ccdc61	unnamed (-85)
Ccdc62	unnamed (-22179)
Ccdc63	unnamed (+6562), unnamed (+24562)
Ccdc65	unnamed (-10707), unnamed (+17293)
Ccdc66	unnamed (-40), unnamed (+76460)
Ccdc68	unnamed (-579966), unnamed (-477966), unnamed (-331966), unnamed (-312466), unnamed (-261966), unnamed (-247966), unnamed (-145466), unnamed (-131466)
Ccdc69	unnamed (+107)
Ccdc71l	unnamed (-204), unnamed (+157796)
Ccdc73	unnamed (+676)
Ccdc77	unnamed (-3571)
Ccdc8	unnamed (+1292)
Ccdc80	unnamed (-55112)
Ccdc81	unnamed (-36382), unnamed (+206118)
Ccdc82	unnamed (-1468)
Ccdc83	unnamed (-31082), unnamed (+97918), unnamed (+133918)
Ccdc84	unnamed (+3069)
Ccdc85a	unnamed (-5), unnamed (+608495)
Ccdc85b	unnamed (+4897)
Ccdc85c	unnamed (-11075), unnamed (+425)
Ccdc86	unnamed (+766)
Ccdc87	unnamed (+5634)
Ccdc88a	unnamed (+842)
Ccdc88c	unnamed (-49444), unnamed (+11556)
Ccdc9	unnamed (-10710), unnamed (+790)
Ccdc91	unnamed (+427629)
Ccdc92	unnamed (-576)
Ccdc92b	unnamed (-7605), unnamed (-105), unnamed (+18895)
Ccdc93	unnamed (+951)
Ccdc94	unnamed (-687)
Ccdc96	unnamed (-88)
Ccdc97	unnamed (-1412)
Ccin	unnamed (+9517)
Cck	unnamed (+124340)
Cckar	unnamed (+28205), unnamed (+36705), unnamed (+69205)
Cckbr	unnamed (+54769)
Ccm2	unnamed (+613), unnamed (+12613)
Ccm2l	unnamed (-11502)
Ccna2	unnamed (+2650)
Ccnb1	unnamed (-45430), unnamed (+5070)
Ccnb1ip1	unnamed (-1272)
Ccnb2	unnamed (-73453), unnamed (-54453), unnamed (+161547), unnamed (+208047)
Ccnc	unnamed (-2226), unnamed (+28274)
Ccnd1	unnamed (-631)
Ccnd2	unnamed (-117440), unnamed (+60)
Ccnd3	unnamed (+19449), unnamed (+65449), unnamed (+90949)
Ccne1	unnamed (-966), unnamed (+22034), unnamed (+32534), unnamed (+79034)
Ccne2	unnamed (-354)
Ccnf	unnamed (+409)
Ccng1	unnamed (-464689), unnamed (+811)
Ccng2	unnamed (-257)
Ccnh	unnamed (-699408), unnamed (-653908), unnamed (-45408), unnamed (+92)
Ccni	unnamed (+995)
Ccnj	unnamed (+721)
Ccnjl	unnamed (-284)
Ccnk	unnamed (-1079)
Ccnl1	unnamed (-17251), unnamed (+2749)
Ccnl2	unnamed (-3989)
Ccno	unnamed (-1302)
Ccnt1	unnamed (+3423)
Ccnt2	unnamed (+836)
Ccny	unnamed (-143350), unnamed (+650)
Ccnyl1	unnamed (-845), unnamed (+43655)
Ccp110	unnamed (+448)
Ccpg1	unnamed (-25105), unnamed (-105)
Ccr4	unnamed (-52938), unnamed (-5438)
Ccr5	unnamed (+160457)
Ccsap	unnamed (+5709), unnamed (+53209)
Ccser1	unnamed (-324), unnamed (+861176)
Ccser2	unnamed (-313), unnamed (+50187), unnamed (+85687), unnamed (+231687)
Cct2	unnamed (+814)
Cct3	unnamed (+384)
Cct5	unnamed (+847)
Cct6b	unnamed (-694), unnamed (+12806)
Cct7	unnamed (+1986)
Cct8	unnamed (+373)
Cct8l1	unnamed (+10433), unnamed (+38933), unnamed (+66933), unnamed (+153433)
Ccz1	unnamed (-147)
Cd101	unnamed (-62944), unnamed (-16444)
Cd109	unnamed (+129454)
Cd164	unnamed (+586)
Cd180	unnamed (+942), unnamed (+209442)
Cd1d1	unnamed (-173559), unnamed (-153059), unnamed (-132559), unnamed (+441)
Cd2	unnamed (+6939), unnamed (+125439), unnamed (+155439)
Cd200	unnamed (+553), unnamed (+58053)
Cd200r3	unnamed (+94822)
Cd207	unnamed (-23643)
Cd209b	unnamed (+13833)
Cd209d	unnamed (-34445)
Cd247	unnamed (+212819)
Cd248	unnamed (+5422)
Cd24a	unnamed (+331)
Cd27	unnamed (-47490)
Cd276	unnamed (+437)
Cd2ap	unnamed (-113076), unnamed (-2076)
Cd300e	unnamed (-38823)
Cd300lf	unnamed (+32992)
Cd302	unnamed (-95012), unnamed (+15488), unnamed (+72988)
Cd320	unnamed (-91), unnamed (+32409)
Cd34	unnamed (+116181)
Cd36	unnamed (+49792)
Cd37	unnamed (+6615)
Cd38	unnamed (-3053)
Cd3eap	unnamed (-1019)
Cd4	unnamed (-15279)
Cd46	unnamed (+37249)
Cd47	unnamed (-1118), unnamed (+524882)
Cd55	unnamed (+744)
Cd55b	unnamed (+985009)
Cd59a	unnamed (+1199)
Cd59b	unnamed (-510)
Cd63	unnamed (+5511)
Cd69	unnamed (+38936)
Cd74	unnamed (-27848), unnamed (+20652), unnamed (+42652)
Cd79a	unnamed (-11881)
Cd80	unnamed (+18567)
Cd81	unnamed (-41239), unnamed (+1261)
Cd82	unnamed (-1998)
Cd83	unnamed (+233725), unnamed (+773225), unnamed (+799725), unnamed (+849725), unnamed (+866225), unnamed (+888725), unnamed (+941225)
Cd9	unnamed (+9291), unnamed (+35291), unnamed (+66291)
Cd93	unnamed (-18437)
Cdadc1	unnamed (-61)
Cdan1	unnamed (-65983), unnamed (+517)
Cdc123	unnamed (+164)
Cdc14a	unnamed (+32), unnamed (+85532)
Cdc14b	unnamed (-512), unnamed (+20488), unnamed (+89488)
Cdc16	unnamed (-42176), unnamed (+824)
Cdc20	unnamed (-148)
Cdc20b	unnamed (+1121)
Cdc23	unnamed (-36765), unnamed (-28265), unnamed (-265)
Cdc25a	unnamed (+921), unnamed (+25921)
Cdc25b	unnamed (-4949)
Cdc25c	unnamed (-3967)
Cdc26	unnamed (+142)
Cdc27	unnamed (+1483), unnamed (+80983)
Cdc34	unnamed (-5695)
Cdc37	unnamed (+482)
Cdc37l1	unnamed (-15000), unnamed (+1000), unnamed (+15500)
Cdc40	unnamed (-189)
Cdc42	unnamed (-29280), unnamed (-14280), unnamed (+1720)
Cdc42bpa	unnamed (-113585), unnamed (-1085), unnamed (+121915)
Cdc42bpb	unnamed (-782), unnamed (+9218), unnamed (+26218)
Cdc42bpg	unnamed (-2456)
Cdc42ep3	unnamed (-1409)
Cdc42ep4	unnamed (-136682), unnamed (+318)
Cdc42ep5	unnamed (+8360)
Cdc42se1	unnamed (-4232)
Cdc42se2	unnamed (+1175)
Cdc45	unnamed (+472)
Cdc5l	unnamed (-24293), unnamed (+1207), unnamed (+323207)
Cdc6	unnamed (+349)
Cdc7	unnamed (-561)
Cdc73	unnamed (+1393)
Cdca2	unnamed (+1610)
Cdca3	unnamed (+312)
Cdca4	unnamed (+2389)
Cdca7	unnamed (+341), unnamed (+39841), unnamed (+471341)
Cdca7l	unnamed (-159015), unnamed (+985)
[truncated: 11,131 more rows]

## Sheet: KO_SEACR
# GREAT version 4.0.4	Species assembly: mm10	Association rule: Basal+extension: 5000 bp upstream, 1000 bp downstream, 1000000 bp max extension, curated regulatory domains included
0610009B22Rik	unnamed (+176)
0610010K14Rik	unnamed (+50)
0610030E20Rik	unnamed (-3353)
0610037L13Rik	unnamed (+94)
1110004F10Rik	unnamed (+144576), unnamed (+193823)
1110008F13Rik	unnamed (+625)
1110008L16Rik	unnamed (+230)
1110008P14Rik	unnamed (+18625)
1110034G24Rik	unnamed (-3833)
1110038F14Rik	unnamed (-23459), unnamed (+39364)
1110059E24Rik	unnamed (-1122), unnamed (+49542)
1110059G10Rik	unnamed (-585)
1190005I06Rik	unnamed (+1518)
1500009L16Rik	unnamed (+554), unnamed (+15607)
1600012H06Rik	unnamed (+337)
1600014C10Rik	unnamed (-3857), unnamed (+1375), unnamed (+7356), unnamed (+43783)
1600014C23Rik	unnamed (-140314), unnamed (-119185), unnamed (-2842), unnamed (+37328)
1700001C19Rik	unnamed (+614)
1700001F09Rik	unnamed (-13896)
1700001O22Rik	unnamed (+83853)
1700001P01Rik	unnamed (-5070)
1700003F12Rik	unnamed (-111237), unnamed (-97593)
1700007K13Rik	unnamed (-2264)
1700008O03Rik	unnamed (+330), unnamed (+14525), unnamed (+22594)
1700008P02Rik	unnamed (+318123)
1700012A03Rik	unnamed (+44757)
1700016C15Rik	unnamed (-11884), unnamed (+65004)
1700016H13Rik	unnamed (-68628), unnamed (-49846), unnamed (-37821)
1700017B05Rik	unnamed (+797)
1700018B08Rik	unnamed (-198), unnamed (+162941)
1700020N01Rik	unnamed (+235253), unnamed (+253718)
1700020N15Rik	unnamed (-7757)
1700021F07Rik	unnamed (-230931)
1700022I11Rik	unnamed (+28731)
1700024P04Rik	unnamed (-116952), unnamed (-108240), unnamed (-43713)
1700025G04Rik	unnamed (+209893), unnamed (+226267)
1700030J22Rik	unnamed (+34266)
1700030K09Rik	unnamed (-286)
1700037C18Rik	unnamed (-1097)
1700037H04Rik	unnamed (-51)
1700040L02Rik	unnamed (+195432)
1700061G19Rik	unnamed (+2227), unnamed (+8790)
1700067P10Rik	unnamed (+6865)
1700069L16Rik	unnamed (+63217)
1700086D15Rik	unnamed (+1970)
1700088E04Rik	unnamed (-845)
1700092M07Rik	unnamed (-4367)
1700122O11Rik	unnamed (+63811)
1700123L14Rik	unnamed (-430009)
1700123O20Rik	unnamed (+162)
1700125H20Rik	unnamed (+62353)
1810009A15Rik	unnamed (+185)
1810011O10Rik	unnamed (+392834)
1810013L24Rik	unnamed (-61071), unnamed (-51723), unnamed (-46950), unnamed (-38856), unnamed (+2203), unnamed (+304249)
1810024B03Rik	unnamed (+25273)
1810032O08Rik	unnamed (+1002)
1810055G02Rik	unnamed (-295), unnamed (+11561)
2010315B03Rik	unnamed (+30478)
2200002D01Rik	unnamed (-31700), unnamed (-272)
2210011C24Rik	unnamed (-106)
2300002M23Rik	unnamed (-11863)
2300003K06Rik	unnamed (+12301)
2300009A05Rik	unnamed (+212)
2310011J03Rik	unnamed (+606)
2310061I04Rik	unnamed (+369)
2410015M20Rik	unnamed (-4903), unnamed (-62)
2410089E03Rik	unnamed (+399)
2410131K14Rik	unnamed (-263), unnamed (+189629), unnamed (+200781), unnamed (+206719), unnamed (+213889), unnamed (+220381), unnamed (+269118)
2410137M14Rik	unnamed (-7180), unnamed (+1197), unnamed (+8844)
2410141K09Rik	unnamed (-420544), unnamed (-409196), unnamed (-312676), unnamed (-272470), unnamed (-265917), unnamed (-256823), unnamed (-239250), unnamed (-229530), unnamed (-196565), unnamed (-187821), unnamed (-181341), unnamed (-150124), unnamed (-114558), unnamed (-17735), unnamed (-1608), unnamed (+8341), unnamed (+23517), unnamed (+148870), unnamed (+197401)
2610021A01Rik	unnamed (+114)
2610042L04Rik	unnamed (-29), unnamed (+56753)
2610044O15Rik8	unnamed (-34542), unnamed (-29905), unnamed (-94)
2610301B20Rik	unnamed (-161), unnamed (+102799), unnamed (+121900), unnamed (+131596)
2610318N02Rik	unnamed (+221)
2610524H06Rik	unnamed (+224)
2700049A03Rik	unnamed (+427)
2700060E02Rik	unnamed (-152064)
2700062C07Rik	unnamed (-3654)
2700081O15Rik	unnamed (+137), unnamed (+5264)
2810006K23Rik	unnamed (-282)
2810403A07Rik	unnamed (+850)
2810408A11Rik	unnamed (-332)
2810428I15Rik	unnamed (-4385)
2810474O19Rik	unnamed (+694)
2900055J20Rik	unnamed (-23102)
3110001I22Rik	unnamed (+319)
3110009E18Rik	unnamed (+152)
3110021N24Rik	unnamed (-98537)
3110040N11Rik	unnamed (+177)
3110062M04Rik	unnamed (+287)
3300002I08Rik	unnamed (-77720), unnamed (+851)
3830406C13Rik	unnamed (-319976)
4921504E06Rik	unnamed (-27827)
4921524J17Rik	unnamed (-49715), unnamed (+22845)
4930402F06Rik	unnamed (-48539)
4930402H24Rik	unnamed (+525)
4930404H24Rik	unnamed (-144674), unnamed (-47294)
4930404N11Rik	unnamed (-10350)
4930412O13Rik	unnamed (-2116)
4930415L06Rik	unnamed (-843006)
4930415O20Rik	unnamed (-4129)
4930426L09Rik	unnamed (-587)
4930432M17Rik	unnamed (-117836), unnamed (-111545), unnamed (-93081), unnamed (-82742), unnamed (-68345)
4930444G20Rik	unnamed (+71293), unnamed (+76442), unnamed (+86838), unnamed (+144757)
4930447A16Rik	unnamed (-182947)
4930447C04Rik	unnamed (+796), unnamed (+155257)
4930447F04Rik	unnamed (+328739)
4930451G09Rik	unnamed (-4948)
4930452B06Rik	unnamed (+180), unnamed (+45998)
4930453N24Rik	unnamed (-35593), unnamed (+707)
4930467E23Rik	unnamed (-41012), unnamed (-33440), unnamed (+26281), unnamed (+43296), unnamed (+70680), unnamed (+192751), unnamed (+234469), unnamed (+250797), unnamed (+291366), unnamed (+301556), unnamed (+323806), unnamed (+335300), unnamed (+345690), unnamed (+377479), unnamed (+394668), unnamed (+421659), unnamed (+532481), unnamed (+581221), unnamed (+586663), unnamed (+590646), unnamed (+594709), unnam…
4930470P17Rik	unnamed (-71415), unnamed (+74344)
4930474N05Rik	unnamed (+820043)
4930503L19Rik	unnamed (+469)
4930518I15Rik	unnamed (+16491)
4930519P11Rik	unnamed (-231)
4930522L14Rik	unnamed (-115598), unnamed (-91756)
4930524B15Rik	unnamed (+15550)
4930524J08Rik	unnamed (-2707)
4930533O14Rik	unnamed (+373)
4930539E08Rik	unnamed (+16036), unnamed (+19964)
4930548H24Rik	unnamed (-32133), unnamed (+2401)
4930550C14Rik	unnamed (-20206), unnamed (-949)
4930555G01Rik	unnamed (+21460)
4930558C23Rik	unnamed (-2645)
4930562C15Rik	unnamed (+43242)
4930578C19Rik	unnamed (-260822)
4930579G24Rik	unnamed (-218)
4931400O07Rik	unnamed (+464067)
4931406C07Rik	unnamed (-2357)
4931406P16Rik	unnamed (-74734)
4931414P19Rik	unnamed (-10525), unnamed (+2843), unnamed (+11154)
4931417E11Rik	unnamed (+124777)
4931440F15Rik	unnamed (+130570)
4932443I19Rik	unnamed (+9276)
4933402J07Rik	unnamed (+374826), unnamed (+380006)
4933405L10Rik	unnamed (-646)
4933405O20Rik	unnamed (-450965), unnamed (+870373)
4933412E24Rik	unnamed (-806960)
5430403G16Rik	unnamed (+358)
5730507C01Rik	unnamed (-632401), unnamed (-521276), unnamed (-378417), unnamed (-126040), unnamed (+339449), unnamed (+661884), unnamed (+776119), unnamed (+874285), unnamed (+977342)
5730522E02Rik	unnamed (-339), unnamed (+42605), unnamed (+81245), unnamed (+107163)
5830473C10Rik	unnamed (-19206)
6030419C18Rik	unnamed (-32059)
6030445D17Rik	unnamed (+390)
6030452D12Rik	unnamed (-84031)
6030458C11Rik	unnamed (-839)
6330408A02Rik	unnamed (-85)
6430531B16Rik	unnamed (+28213), unnamed (+33682)
6430573F11Rik	unnamed (+76092), unnamed (+81503), unnamed (+91260), unnamed (+136164), unnamed (+155592)
6720489N17Rik	unnamed (-60407), unnamed (+467)
6820408C15Rik	unnamed (-799)
7420461P10Rik	unnamed (-81146)
9030624G23Rik	unnamed (+297196)
9030624J02Rik	unnamed (+81843)
9130011E15Rik	unnamed (+5494)
9130019O22Rik	unnamed (-184)
9130204L05Rik	unnamed (-36425), unnamed (-6704)
9130213A22Rik	unnamed (-1491)
9130230L23Rik	unnamed (-146084), unnamed (-77770), unnamed (-48964), unnamed (+28826), unnamed (+35994)
9130409J20Rik	unnamed (+54024), unnamed (+62770)
9230109A22Rik	unnamed (-230122), unnamed (-215730)
9230110F15Rik	unnamed (-42186)
9230113P08Rik	unnamed (-22106)
9330182O14Rik	unnamed (-123094)
9430038I01Rik	unnamed (+732)
9430069I07Rik	unnamed (-84731)
9530068E07Rik	unnamed (-27655), unnamed (+735)
9530077C05Rik	unnamed (-9565)
9830107B12Rik	unnamed (+49810)
9930012K11Rik	unnamed (-25)
9930021J03Rik	unnamed (+290), unnamed (+101136)
A130010J15Rik	unnamed (+5288)
A130051J06Rik	unnamed (-38441), unnamed (-12632)
A1cf	unnamed (-145000)
A26c2	unnamed (-201040), unnamed (+136840)
A2m	unnamed (+60839)
A330070K13Rik	unnamed (-922540)
A4galt	unnamed (+3001), unnamed (+69223)
A530032D15Rik	unnamed (-112661), unnamed (-103227), unnamed (-97942), unnamed (-20324)
A630095E13Rik	unnamed (-20709)
A730046J19Rik	unnamed (-37005)
A830005F24Rik	unnamed (+30594)
A830018L16Rik	unnamed (+368593)
A830080D01Rik	unnamed (-12648), unnamed (-5052)
A930002H24Rik	unnamed (-406), unnamed (+191826)
A930004D18Rik	unnamed (-2643), unnamed (+10896)
AI314180	unnamed (+706)
AI464131	unnamed (+546), unnamed (+4590)
AI597479	unnamed (-132)
AI661453	unnamed (-44)
AI846148	unnamed (-1218)
AI854703	unnamed (-6786), unnamed (-4315)
AI987944	unnamed (+131)
AU018091	unnamed (-38904), unnamed (-4602), unnamed (+2232)
AU019823	unnamed (+370)
AU022252	unnamed (-894)
AU040320	unnamed (-532)
AW146154	unnamed (-40)
AW209491	unnamed (+178660)
AY074887	unnamed (+377)
AY761185	unnamed (-48867)
Aaas	unnamed (-5272), unnamed (+729)
Aak1	unnamed (-26657)
Aamdc	unnamed (-1557)
Aamp	unnamed (-50)
Aanat	unnamed (+30590)
Aar2	unnamed (-96200)
Aars	unnamed (+1300)
Aars2	unnamed (-10714)
Aarsd1	unnamed (+764)
Aasdh	unnamed (-20424)
Abat	unnamed (+47419)
Abca1	unnamed (+101046)
Abca16	unnamed (+84265)
Abca7	unnamed (-709)
Abcb10	unnamed (-43)
Abcb1a	unnamed (+51590), unnamed (+73477)
Abcb1b	unnamed (-86519), unnamed (-64632)
Abcc2	unnamed (+108115), unnamed (+137464), unnamed (+148795)
Abcc4	unnamed (-7621), unnamed (-1071), unnamed (+10927), unnamed (+32326), unnamed (+232280), unnamed (+267721), unnamed (+330080), unnamed (+336918)
Abcc5	unnamed (-52738), unnamed (-26581), unnamed (-22179), unnamed (+50538), unnamed (+54296), unnamed (+64697)
Abcc6	unnamed (-4529)
Abcd1	unnamed (-830)
Abcd3	unnamed (+592), unnamed (+75248)
Abcd4	unnamed (+769)
Abce1	unnamed (+870)
Abcf1	unnamed (+304)
Abcf3	unnamed (-11285)
Abcg2	unnamed (+303)
Abcg3	unnamed (+88904)
Abhd10	unnamed (+942)
Abhd11	unnamed (-51)
Abhd12	unnamed (+124)
Abhd15	unnamed (-512)
Abhd17a	unnamed (+267)
Abhd17b	unnamed (+789), unnamed (+19407), unnamed (+84292)
Abhd17c	unnamed (+1338), unnamed (+6261)
Abhd2	unnamed (-60740), unnamed (-883)
Abhd3	unnamed (+87105)
Abhd6	unnamed (+51132)
Abi2	unnamed (+38821)
Abl1	unnamed (+135), unnamed (+71484)
Abl2	unnamed (+1687), unnamed (+101687)
Ablim2	unnamed (+12558)
Abr	unnamed (+15073)
Abracl	unnamed (+462)
Abraxas1	unnamed (-124)
Abt1	unnamed (-26728), unnamed (-22115), unnamed (-10933), unnamed (-1637), unnamed (+12247), unnamed (+22076), unnamed (+27371)
Abtb1	unnamed (+16)
Abtb2	unnamed (+620), unnamed (+193807)
Acaa1a	unnamed (-229)
Acaa2	unnamed (+323)
Acacb	unnamed (+29051)
Acads	unnamed (+271)
Acadsb	unnamed (-314), unnamed (+77002)
Acap2	unnamed (-72052)
Acat2	unnamed (-29192)
Acbd3	unnamed (+337), unnamed (+42540)
Acbd4	unnamed (+589)
Acbd5	unnamed (-333)
Acd	unnamed (-361)
Ace	unnamed (-14596)
Acin1	unnamed (+598)
Acly	unnamed (+453), unnamed (+34896)
Acnat2	unnamed (+78827)
Aco2	unnamed (-110)
Acot10	unnamed (+987742)
Acot11	unnamed (-60680), unnamed (-55062), unnamed (-49258), unnamed (-43599), unnamed (-35158)
Acot13	unnamed (-526)
Acot2	unnamed (+135)
Acot7	unnamed (-7694), unnamed (-92)
Acot8	unnamed (-71)
Acox2	unnamed (+40019), unnamed (+43582)
Acp1	unnamed (+14)
Acp2	unnamed (+382)
Acp6	unnamed (+3938)
Acpt	unnamed (+10258)
Acrbp	unnamed (+13042)
Acrv1	unnamed (-33909)
Acsbg2	unnamed (-3257), unnamed (+4550)
Acsf2	unnamed (+197)
Actb	unnamed (+1653)
Actbl2	unnamed (+221361), unnamed (+231742)
Actg1	unnamed (-1684), unnamed (+1796), unnamed (+95620), unnamed (+107779)
Actl6a	unnamed (-82236), unnamed (-3170), unnamed (+1298)
Actl7b	unnamed (+305862)
Actn1	unnamed (-174691), unnamed (-58529), unnamed (+2523), unnamed (+36810)
Actn4	unnamed (+1233), unnamed (+17697)
Actr10	unnamed (+31397)
Actr1a	unnamed (+496)
Actr2	unnamed (-27864), unnamed (-25139), unnamed (-931), unnamed (+1485), unnamed (+126255), unnamed (+130060)
Actr3	unnamed (-97494), unnamed (+135)
Actr3b	unnamed (+200253)
Actr8	unnamed (+495)
Actrt2	unnamed (+12488)
Actrt3	unnamed (-2680)
Acvr2b	unnamed (+548)
Acy1	unnamed (+102)
Acyp1	unnamed (-414)
Acyp2	unnamed (-105758), unnamed (-101323)
Adal	unnamed (+213)
Adam10	unnamed (+503), unnamed (+174262)
Adam19	unnamed (+14935)
Adam23	unnamed (-122436), unnamed (+1367)
Adam24	unnamed (-22798)
Adam26b	unnamed (+173221), unnamed (+196022)
Adam6a	unnamed (+150839), unnamed (+172225)
Adam6b	unnamed (-153932)
Adam7	unnamed (+56871)
Adam9	unnamed (-108)
Adamts1	unnamed (+784)
Adamts12	unnamed (+333728)
Adamts2	unnamed (+672)
Adamts4	unnamed (-3085), unnamed (+1542)
Adamts8	unnamed (+786), unnamed (+66960), unnamed (+75474)
Adamts9	unnamed (-475512), unnamed (-40904)
Adamtsl3	unnamed (-122776)
Adamtsl4	unnamed (+10455), unnamed (+13583), unnamed (+26362)
Adamtsl5	unnamed (+5273)
Adap1	unnamed (+537), unnamed (+72254)
Adar	unnamed (-15098)
Adarb1	unnamed (+238)
Adarb2	unnamed (+560508), unnamed (+605908)
Adat1	unnamed (+319)
Adat3	unnamed (+959)
Adat3	unnamed (-2182), unnamed (+731)
Adck2	unnamed (+399)
Adcy1	unnamed (-168620), unnamed (+757)
Adcy10	unnamed (+41924)
Adcy3	unnamed (+39840)
Adcy5	unnamed (+408)
Adcy7	unnamed (-88527)
Adcy8	unnamed (-815676)
Adcy9	unnamed (-55539)
Adcyap1	unnamed (+89540)
Add1	unnamed (-347)
Add3	unnamed (+2365)
Adgra2	unnamed (+35717)
Adgra3	unnamed (+320556)
Adgrb1	unnamed (+3210), unnamed (+14751)
Adgrb3	unnamed (+166940)
Adgrd1	unnamed (-32144)
Adgrf1	unnamed (-234111), unnamed (-192443)
Adgrf2	unnamed (-132643)
Adgrl1	unnamed (-158076), unnamed (-24796), unnamed (-1802), unnamed (+2551)
Adgrl2	unnamed (-34701)
Adgrl4	unnamed (+241163)
Adgrv1	unnamed (+745678)
Adh5	unnamed (-560)
Adhfe1	unnamed (-591)
Adipoq	unnamed (+18633)
Adipor1	unnamed (+546)
Adipor2	unnamed (+1204), unnamed (+29022)
Adk	unnamed (+223), unnamed (+424406), unnamed (+432744)
Adm2	unnamed (+568)
Adnp	unnamed (+1644), unnamed (+6653), unnamed (+45690), unnamed (+89560)
Adnp2	unnamed (-33733), unnamed (-27024), unnamed (+1203)
Ado	unnamed (-120)
Adora2b	unnamed (-82059), unnamed (-55)
Adpgk	unnamed (+326)
Adprh	unnamed (+4015)
Adprhl1	unnamed (+44077)
Adprm	unnamed (-748)
Adra1d	unnamed (-284580), unnamed (+234)
Adrb1	unnamed (-57471), unnamed (-52992)
Adrb3	unnamed (-22483), unnamed (-12466), unnamed (-6367), unnamed (+2293), unnamed (+6139)
Adrm1	unnamed (+1963), unnamed (+49064)
Adsl	unnamed (-149534)
Adss	unnamed (-187137), unnamed (+1693)
Aebp2	unnamed (-171713), unnamed (+1126)
Aen	unnamed (+1058)
Aes	unnamed (+1995)
Afap1	unnamed (-122710), unnamed (+674), unnamed (+49929)
Afdn	unnamed (-101418), unnamed (-77715), unnamed (-1426)
Aff1	unnamed (-60742), unnamed (-48717), unnamed (-29935), unnamed (+5464)
Aff2	unnamed (+577249)
Afg1l	unnamed (+2700)
Afg3l1	unnamed (-32109), unnamed (-23283), unnamed (+191)
Afg3l2	unnamed (+465)
Afm	unnamed (+22969)
Afmid	unnamed (+320)
Aftph	unnamed (+70806)
Agap1	unnamed (+423011), unnamed (+473170)
Agap3	unnamed (+490), unnamed (+22031)
Agbl1	unnamed (-233894)
Agbl3	unnamed (-69885), unnamed (-62644)
Agbl4	unnamed (-75927)
Agbl5	unnamed (-19267), unnamed (-1505)
Aggf1	unnamed (+517), unnamed (+39296), unnamed (+48135)
Agk	unnamed (+709)
Agl	unnamed (-53864), unnamed (-29202), unnamed (-280)
Ago1	unnamed (+2399)
Ago2	unnamed (+1782)
Ago3	unnamed (-36628)
Agpat1	unnamed (-708)
Agpat2	unnamed (+808)
Agpat4	unnamed (-101651), unnamed (-73893), unnamed (-71057), unnamed (+346), unnamed (+41211), unnamed (+73265), unnamed (+76568), unnamed (+85132)
Agpat5	unnamed (+473), unnamed (+50526), unnamed (+72212), unnamed (+103604)
Agps	unnamed (-54612), unnamed (-83)
Agrn	unnamed (+31)
Agrp	unnamed (+583)
Agt	unnamed (+23947)
Agtpbp1	unnamed (+79901)
Agtr1b	unnamed (-956961)
Agtrap	unnamed (-5844), unnamed (+2259)
Agxt2	unnamed (+109812)
Ahcy	unnamed (+446), unnamed (+23461)
Ahcyl1	unnamed (+621)
Ahcyl2	unnamed (-341)
Ahdc1	unnamed (+1334), unnamed (+29397), unnamed (+44906), unnamed (+81424), unnamed (+96881), unnamed (+103150), unnamed (+107227)
Ahnak	unnamed (-20576), unnamed (+1647)
Ahsa1	unnamed (+670)
Aicda	unnamed (+47545)
Aif1	unnamed (-10678), unnamed (-7480)
Aig1	unnamed (-24953)
Aimp2	unnamed (+586)
Aire	unnamed (-6089)
Ajuba	unnamed (-25404), unnamed (-17093), unnamed (+3186)
Ak3	unnamed (+386), unnamed (+39275)
Ak4	unnamed (-63161), unnamed (-30106), unnamed (+689), unnamed (+77639), unnamed (+90185)
Ak9	unnamed (-601), unnamed (+110421)
Akain1	unnamed (-21711)
Akap1	unnamed (-85335), unnamed (+836)
Akap11	unnamed (+965)
Akap12	unnamed (-159544), unnamed (-154999), unnamed (-122867), unnamed (-23340), unnamed (-12371), unnamed (+1035), unnamed (+21175), unnamed (+68545), unnamed (+82281), unnamed (+102476)
Akap13	unnamed (+321726)
Akap2	unnamed (-72268), unnamed (-7714)
Akap5	unnamed (-68296)
Akap6	unnamed (-95125)
Akap7	unnamed (+107944), unnamed (+113584)
Akap8	unnamed (+1084)
Akap8l	unnamed (+720)
Akip1	unnamed (-8211), unnamed (+414)
Akirin2	unnamed (+1487)
Akr1a1	unnamed (+351)
Akr1b10	unnamed (+468)
Akr1b3	unnamed (-28584), unnamed (+600), unnamed (+126347)
Akr1b8	unnamed (-8057), unnamed (+979)
Akr1e1	unnamed (-568849), unnamed (-373752)
Akr7a5	unnamed (-283)
Akt1	unnamed (-319)
Akt1s1	unnamed (+112)
Akt2	unnamed (+345), unnamed (+57256)
Aktip	unnamed (-236)
Alad	unnamed (+460)
Alas1	unnamed (+188)
Aldh18a1	unnamed (+329)
Aldh1a2	unnamed (-19806)
Aldh1l1	unnamed (-43010)
Aldh1l2	unnamed (+318)
Aldh2	unnamed (+123)
Aldh4a1	unnamed (-6987), unnamed (+394)
Aldh6a1	unnamed (-865)
Aldh7a1	unnamed (-371)
Aldh9a1	unnamed (+898)
Aldoa	unnamed (-10164)
Aldoart1	unnamed (-442980), unnamed (+172874)
Aldoart2	unnamed (-63695)
Alg10b	unnamed (+102)
Alg11	unnamed (+116)
Alg12	unnamed (-19)
Alg14	unnamed (-410)
Alg3	unnamed (-442)
Alg6	unnamed (-52357)
Alg9	unnamed (+492)
Alk	unnamed (-31310), unnamed (+80866)
Alkbh1	unnamed (+2066), unnamed (+35163)
Alkbh2	unnamed (-3616), unnamed (+641)
Alkbh3	unnamed (+847)
Alkbh5	unnamed (+310), unnamed (+92832)
Alkbh6	unnamed (+405)
Alox5ap	unnamed (-35260)
Aloxe3	unnamed (-1816)
Alpk3	unnamed (+721), unnamed (+6046)
Als2	unnamed (+194)
Als2cl	unnamed (+549)
Alyref	unnamed (-123)
Alyref2	unnamed (+753), unnamed (+24352)
Ambra1	unnamed (+707)
Amd1	unnamed (+442)
Amd2	unnamed (+34379), unnamed (+401313)
Amhr2	unnamed (-34097), unnamed (+6498)
Amigo2	unnamed (-346689), unnamed (-220287), unnamed (-177378), unnamed (-137290), unnamed (-130118), unnamed (-121939), unnamed (-114389), unnamed (-98445), unnamed (-280)
Ammecr1l	unnamed (+257)
Amn1	unnamed (+118)
Amotl1	unnamed (+11)
Amotl2	unnamed (-27566), unnamed (+640)
Ampd1	unnamed (+28594), unnamed (+34453)
Ampd2	unnamed (-387)
Amph	unnamed (-106085)
Amy1	unnamed (-51100)
Amz2	unnamed (+341)
Anapc10	unnamed (-981), unnamed (+344963)
Anapc11	unnamed (+67)
Anapc13	unnamed (+63778)
Anapc15-ps	unnamed (-219393), unnamed (-46290)
Anapc16	unnamed (+29)
Anapc2	unnamed (+74)
Anapc4	unnamed (+68259)
Anapc7	unnamed (+1104)
Ang	unnamed (-12364), unnamed (-7006)
Angel1	unnamed (+418)
Angel2	unnamed (+427)
Angpt1	unnamed (-200539)
Angptl2	unnamed (-85333)
Angptl8	unnamed (+12903)
Ank	unnamed (+10547), unnamed (+19938)
Ank2	unnamed (+151983), unnamed (+246951)
Ank3	unnamed (-135010), unnamed (+392366)
Ankfy1	unnamed (-80980), unnamed (+526)
Ankle1	unnamed (-66)
Ankle2	unnamed (+37776)
Ankmy2	unnamed (-314)
Ankra2	unnamed (-296)
Ankrd10	unnamed (+793)
Ankrd11	unnamed (-2499), unnamed (+3347)
Ankrd13a	unnamed (+972)
Ankrd17	unnamed (+119035)
Ankrd23	unnamed (+21972)
Ankrd24	unnamed (-1797)
Ankrd26	unnamed (+308)
Ankrd27	unnamed (-587)
Ankrd28	unnamed (+168063)
Ankrd33	unnamed (-22113)
Ankrd33b	unnamed (-50319), unnamed (-45829), unnamed (-196)
Ankrd34a	unnamed (-3084)
Ankrd39	unnamed (+338)
Ankrd42	unnamed (-30228)
Ankrd44	unnamed (-99611)
Ankrd45	unnamed (+8055), unnamed (+106603)
Ankrd49	unnamed (-3)
Ankrd55	unnamed (+151005)
Ankrd63	unnamed (+243)
Ankrd7	unnamed (+279900)
Ankrd9	unnamed (+1763)
Anks1	unnamed (-812)
Anks3	unnamed (+249)
Ankzf1	unnamed (+332)
Anln	unnamed (-12760), unnamed (-251), unnamed (+61865), unnamed (+67589)
Ano2	unnamed (-106220), unnamed (-98226), unnamed (+334430)
Ano5	unnamed (-41466)
Ano7	unnamed (+71235)
Ano8	unnamed (-2564)
Ano9	unnamed (-4746)
Anp32a	unnamed (+2728), unnamed (+194232)
Anp32b	unnamed (+2862)
Anxa11	unnamed (-579)
Anxa4	unnamed (-56950)
Anxa6	unnamed (+1094)
Anxa7	unnamed (+1067)
Aox1	unnamed (-32899), unnamed (+635)
Ap1g1	unnamed (+830)
Ap1m1	unnamed (+29149)
Ap1m2	unnamed (-9397)
Ap1s1	unnamed (+14038)
Ap2a1	unnamed (-71)
Ap2a2	unnamed (+464)
Ap2b1	unnamed (+661)
Ap2m1	unnamed (+1812)
Ap2s1	unnamed (-28)
Ap3b1	unnamed (+633), unnamed (+351130)
Ap3m1	unnamed (-347)
Ap4b1	unnamed (-585)
Ap4m1	unnamed (-443)
Ap4s1	unnamed (-1502)
Ap5b1	unnamed (+125)
Ap5m1	unnamed (+735)
Apaf1	unnamed (-84)
Apba3	unnamed (+635)
Apc	unnamed (-190132), unnamed (+89)
Apeh	unnamed (+186)
Apela	unnamed (+2326)
Apex1	unnamed (+263)
Apip	unnamed (-89)
Apitd1	unnamed (+802)
Aplp1	unnamed (+662)
Aplp2	unnamed (-69127), unnamed (-785)
Apoa1	unnamed (-214746), unnamed (-197031), unnamed (-77408)
Apoa2	unnamed (-3210)
Apobec1	unnamed (-3788), unnamed (+1098)
Apobec3	unnamed (-46250), unnamed (-17650), unnamed (-13065), unnamed (-8981), unnamed (+2007), unnamed (+35562), unnamed (+38973)
Apod	unnamed (-10865), unnamed (+14222)
Apoe	unnamed (+528)
Apol6	unnamed (-8591), unnamed (+9899), unnamed (+25760), unnamed (+35315), unnamed (+107663)
Apol7a	unnamed (+28091), unnamed (+40904), unnamed (+51198), unnamed (+55521), unnamed (+61606), unnamed (+85425)
Apol8	unnamed (-60824)
Apold1	unnamed (-51166), unnamed (-43944)
Apom	unnamed (-4711)
App	unnamed (+723), unnamed (+231129)
Appbp2	unnamed (+1681)
Appl1	unnamed (-22168), unnamed (+907)
Aprt	unnamed (+1608)
Aptx	unnamed (-14241), unnamed (-318), unnamed (+105994)
Aqp3	unnamed (+375)
Aqp7	unnamed (-3757)
Aqp9	unnamed (-33350)
Aqr	unnamed (+637)
Ar	unnamed (-181858), unnamed (-44682)
Arap2	unnamed (+364), unnamed (+537589)
Arc	unnamed (+1749), unnamed (+21098)
Arel1	unnamed (+690)
Arf1	unnamed (+331)
Arf2	unnamed (-289)
Arf3	unnamed (+231)
Arf4	unnamed (-31211), unnamed (+1424)
Arf5	unnamed (-1186)
Arfgap1	unnamed (-109)
Arfgap3	unnamed (-55460)
Arfip1	unnamed (+19)
Arfip2	unnamed (+87)
Arfrp1	unnamed (-423)
Arg1	unnamed (-263736), unnamed (-258096)
Arglu1	unnamed (-861411), unnamed (-667806)
Arhgap1	unnamed (+20)
Arhgap12	unnamed (+384139)
Arhgap17	unnamed (-235), unnamed (+32491), unnamed (+150488)
Arhgap21	unnamed (-95), unnamed (+230662), unnamed (+296312), unnamed (+302127), unnamed (+419422), unnamed (+446835), unnamed (+522684)
Arhgap23	unnamed (-35436)
Arhgap24	unnamed (-71770)
Arhgap27	unnamed (-46278), unnamed (-43234), unnamed (-27714), unnamed (-89)
Arhgap32	unnamed (-18998), unnamed (+20216)
Arhgap39	unnamed (+271)
Arhgap42	unnamed (-387079), unnamed (+428)
Arhgap5	unnamed (-109244), unnamed (+100242)
Arhgap8	unnamed (+113), unnamed (+6377), unnamed (+134572)
Arhgap9	unnamed (+3122), unnamed (+11363)
Arhgdia	unnamed (+947)
Arhgdib	unnamed (+1078)
Arhgef1	unnamed (+429)
Arhgef10	unnamed (-22511)
Arhgef10l	unnamed (-42719)
Arhgef12	unnamed (+2035)
Arhgef17	unnamed (+444)
Arhgef18	unnamed (+1635), unnamed (+8968)
Arhgef19	unnamed (+27903), unnamed (+34913), unnamed (+41213), unnamed (+47688)
Arhgef2	unnamed (-13623), unnamed (+820)
Arhgef25	unnamed (+955)
Arhgef3	unnamed (-175998), unnamed (-168668), unnamed (-123394), unnamed (-107041), unnamed (+34858), unnamed (+111551)
Arhgef40	unnamed (+423)
Arhgef7	unnamed (+30374)
Arid1a	unnamed (-67104), unnamed (-62775), unnamed (-59031), unnamed (-2802), unnamed (+2531)
Arid1b	unnamed (+275136)
Arid2	unnamed (-483299), unnamed (-457490), unnamed (-3422)
Arid3a	unnamed (-55)
Arid3b	unnamed (+4512)
Arid4a	unnamed (-39185), unnamed (+60)
Arid4b	unnamed (-1273)
Arid5a	unnamed (-109)
Arid5b	unnamed (-67724), unnamed (-843), unnamed (+2593), unnamed (+98448), unnamed (+140873), unnamed (+145598)
Arih1	unnamed (+1691), unnamed (+111704)
Arih2	unnamed (-3794)
Arl1	unnamed (+363)
Arl10	unnamed (+510)
Arl14ep	unnamed (+1140)
Arl14epl	unnamed (-4319), unnamed (+5618)
Arl15	unnamed (-73476), unnamed (+22311), unnamed (+86722), unnamed (+592641)
Arl2	unnamed (+347)
Arl3	unnamed (-48), unnamed (+48810), unnamed (+68463)
Arl4a	unnamed (+403)
Arl4c	unnamed (+301)
Arl4d	unnamed (+906)
Arl5a	unnamed (-250587), unnamed (+436), unnamed (+45789)
Arl5c	unnamed (+1261)
Arl6	unnamed (+38822)
Arl6ip1	unnamed (+1344)
Arl6ip5	unnamed (+70)
Arl8a	unnamed (+1418)
Arl8b	unnamed (-95395), unnamed (-73258), unnamed (+1296)
Armc1	unnamed (+537609), unnamed (+606956)
Armc10	unnamed (+29037)
Armc12	unnamed (-7228)
Armc2	unnamed (-161706)
Armc6	unnamed (-101)
Armc7	unnamed (-966)
Armc8	unnamed (+183)
Armc9	unnamed (-231), unnamed (+81296)
Arnt2	unnamed (-64433), unnamed (+51)
Arntl	unnamed (+53755)
Arpc2	unnamed (+1301)
Arpc4	unnamed (-595)
Arpc5	unnamed (+1166)
Arpc5l	unnamed (-2073)
Arpin	unnamed (-79316), unnamed (-109)
Arpp19	unnamed (+1087)
Arrdc1	unnamed (-9)
Arrdc2	unnamed (-110)
Arrdc3	unnamed (-180655), unnamed (+4066)
Arsg	unnamed (-1225)
Arsj	unnamed (-425213)
Arsk	unnamed (+33)
Artn	unnamed (-35073)
Arvcf	unnamed (+44346)
Asah1	unnamed (-6939), unnamed (+1306)
Asah2	unnamed (-193967), unnamed (-178730), unnamed (-149227)
Asap2	unnamed (-495996), unnamed (-305468), unnamed (-297813), unnamed (-191881), unnamed (-120555)
Asap3	unnamed (-32583)
Asb14	unnamed (-28723)
Asb17	unnamed (+60801)
Asb6	unnamed (+2807)
Asb8	unnamed (+22015)
Asb9	unnamed (+109484)
Ascc1	unnamed (-245)
Ascc3	unnamed (-768372)
Asf1a	unnamed (+1978)
Asf1b	unnamed (+189)
Ash1l	unnamed (+27), unnamed (+139992)
Ash2l	unnamed (+174)
Asic1	unnamed (+7460)
Asl	unnamed (-4607)
Asna1	unnamed (-1090)
Asprv1	unnamed (-43574)
Aspscr1	unnamed (-6848), unnamed (+1359)
Astn2	unnamed (+48888)
Asxl1	unnamed (+2271), unnamed (+99651)
Asxl2	unnamed (-574)
Asxl3	unnamed (-47568), unnamed (+644594)
Atad1	unnamed (+201)
Atad2b	unnamed (+909)
Atad3a	unnamed (+47)
Atad5	unnamed (+414)
Ate1	unnamed (-26735), unnamed (-45)
Atf1	unnamed (-62135), unnamed (-858), unnamed (+3472), unnamed (+20168), unnamed (+25599), unnamed (+44477)
Atf2	unnamed (+253)
Atf3	unnamed (-283)
Atf4	unnamed (-19814), unnamed (+772)
Atf5	unnamed (-2733)
Atf6	unnamed (-1597)
Atf6b	unnamed (-302)
Atf7	unnamed (-44465)
Atf7ip	unnamed (-48384), unnamed (+26952)
Atf7ip2	unnamed (+967)
Atg101	unnamed (-16337), unnamed (-6041), unnamed (+722)
Atg13	unnamed (-707), unnamed (+4496)
Atg14	unnamed (-6660), unnamed (-778)
Atg16l1	unnamed (-78770), unnamed (-75121), unnamed (+267)
Atg16l2	unnamed (+86)
Atg2a	unnamed (-239)
Atg4c	unnamed (+358)
Atg5	unnamed (-247), unnamed (+173230)
Atg7	unnamed (-138547), unnamed (-126455), unnamed (-94732), unnamed (-80190), unnamed (-77563), unnamed (-55996), unnamed (-53626), unnamed (-48308), unnamed (-33549)
Atg9a	unnamed (-566)
Atic	unnamed (+94814)
Atl3	unnamed (-87)
Atm	unnamed (-52)
Atmin	unnamed (+1284)
Atoh7	unnamed (+83590), unnamed (+92465)
Atox1	unnamed (+687)
Atp10a	unnamed (-600346)
Atp11a	unnamed (+315), unnamed (+116866)
Atp11b	unnamed (-996018), unnamed (-988658), unnamed (-859495), unnamed (-622843), unnamed (-336271), unnamed (-33719), unnamed (+553)
Atp13a1	unnamed (+577)
Atp13a3	unnamed (-123324)
Atp13a4	unnamed (+24425)
Atp13a5	unnamed (-138440)
Atp1a1	unnamed (+684)
Atp1b1	unnamed (+2283), unnamed (+83692)
Atp1b2	unnamed (+384), unnamed (+5774)
Atp1b3	unnamed (-112302), unnamed (-34726), unnamed (+1858)
Atp23	unnamed (-71544), unnamed (-31728), unnamed (-27228)
Atp2a2	unnamed (-8939), unnamed (-815), unnamed (+79428)
Atp2b4	unnamed (+58199)
Atp5a1	unnamed (+1442)
Atp5b	unnamed (-22048), unnamed (-17748)
Atp5c1	unnamed (+1109)
Atp5d	unnamed (+1721)
Atp5g1	unnamed (+328)
Atp5g2	unnamed (-1205), unnamed (+1212)
Atp5h	unnamed (+524), unnamed (+6499)
Atp5j	unnamed (-106953), unnamed (+621)
Atp5j2	unnamed (+708)
Atp5l	unnamed (+996)
Atp5o	unnamed (+122)
Atp5s	unnamed (+34)
Atp6v0a2	unnamed (+271)
Atp6v0d1	unnamed (+14)
Atp6v0e	unnamed (-12969)
Atp6v1a	unnamed (-2038)
Atp6v1b2	unnamed (-61047), unnamed (+395)
Atp6v1c1	unnamed (+288), unnamed (+39000)
Atp6v1c2	unnamed (+56861)
Atp6v1e1	unnamed (-1)
Atp6v1g2	unnamed (-1240)
Atp6v1g3	unnamed (+344506)
Atp7b	unnamed (-532)
Atp8b2	unnamed (-553)
Atp8b4	unnamed (-22968)
Atp9a	unnamed (-23211), unnamed (-16080), unnamed (+71822)
Atpaf2	unnamed (-1337)
Atpif1	unnamed (-3349), unnamed (+355)
Atrx	unnamed (+2490)
Atxn10	unnamed (+852)
Atxn3	unnamed (+661)
Atxn7l1	unnamed (-155426)
Atxn7l3	unnamed (-19237), unnamed (-1576), unnamed (+1171)
Aunip	unnamed (+545)
Aurka	unnamed (-1375)
Aurkb	unnamed (-4383), unnamed (+240)
Avil	unnamed (-19658)
Avl9	unnamed (+482), unnamed (+81570)
Avpi1	unnamed (-293), unnamed (+35673)
Avpr1a	unnamed (-335012), unnamed (-56507)
Axin1	unnamed (+449)
Axin2	unnamed (+1225)
Aym1	unnamed (-33681), unnamed (-12192)
Azin1	unnamed (+1859), unnamed (+48123)
Azin2	unnamed (+576)
B020004J07Rik	unnamed (-27037)
B130006D01Rik	unnamed (-9230)
B230217C12Rik	unnamed (-40124), unnamed (-22886), unnamed (+762)
B230219D22Rik	unnamed (+467)
B230307C23Rik	unnamed (+3), unnamed (+84569)
B3galnt1	unnamed (+772)
B3galnt2	unnamed (-45), unnamed (+80984)
B3galt2	unnamed (+60876)
B3galt4	unnamed (-2621)
B3galt6	unnamed (-234)
B3gat1	unnamed (-326189)
B3glct	unnamed (-36652)
B3gnt2	unnamed (+758), unnamed (+4725), unnamed (+9400), unnamed (+240226), unnamed (+249271)
B3gnt5	unnamed (+901)
B3gnt7	unnamed (-67140), unnamed (+1331), unnamed (+6793), unnamed (+53232)
B3gnt9	unnamed (+783), unnamed (+22042), unnamed (+30148), unnamed (+82845)
B430305J03Rik	unnamed (+690)
B4galnt1	unnamed (-13064), unnamed (+577), unnamed (+4755), unnamed (+12553)
B4galnt2	unnamed (-87045), unnamed (-76872), unnamed (-66854)
B4galnt3	unnamed (-61851), unnamed (+1122), unnamed (+105954)
B4galnt4	unnamed (-1)
B4galt1	unnamed (-43762), unnamed (-8), unnamed (+24639), unnamed (+71902), unnamed (+78207)
B4galt3	unnamed (+292)
B4galt5	unnamed (+310)
B4galt6	unnamed (-30852), unnamed (-21998), unnamed (-18842), unnamed (-9964), unnamed (+3766)
B4gat1	unnamed (+433)
B9d1	unnamed (+373), unnamed (+73515)
BB014433	unnamed (+12358), unnamed (+16982)
BC005537	unnamed (+584)
BC005561	unnamed (-41358), unnamed (+964), unnamed (+63945)
BC005624	unnamed (+99)
BC024139	unnamed (-69967)
BC026585	unnamed (-8914)
BC030500	unnamed (-522466)
BC030870	unnamed (-581576), unnamed (-274401)
BC031181	unnamed (-3945)
BC048403	unnamed (-47103), unnamed (+362)
BC049715	unnamed (-3131)
BC049762	unnamed (-583), unnamed (+43179)
BC052040	unnamed (-787), unnamed (+141886), unnamed (+439389), unnamed (+480003)
BC055324	unnamed (-269)
BC061212	unnamed (+14805), unnamed (+23963)
BC067074	unnamed (+306950), unnamed (+312862), unnamed (+321374)
BC106179	unnamed (+7)
BC107364	unnamed (-48542), unnamed (-33991), unnamed (-5685), unnamed (+1463), unnamed (+34051), unnamed (+38990), unnamed (+47053), unnamed (+68221), unnamed (+101920), unnamed (+108847), unnamed (+117844), unnamed (+123231)
Baalc	unnamed (-232238)
Bach1	unnamed (+15061), unnamed (+330091)
Bad	unnamed (+115), unnamed (+9674)
Bag1	unnamed (+13772)
Bag3	unnamed (+719)
Bag6	unnamed (+1583), unnamed (+28432)
Bahcc1	unnamed (-46479), unnamed (+732), unnamed (+7816), unnamed (+19975), unnamed (+113799)
Bahd1	unnamed (+701)
Baiap2	unnamed (-5154), unnamed (+494)
Baiap2l1	unnamed (+332)
Baiap3	unnamed (-15669)
Bak1	unnamed (-10824), unnamed (+11657), unnamed (+30516)
Bambi	unnamed (-217), unnamed (+514343)
Banf1	unnamed (+502)
Banf2	unnamed (+52614)
Banp	unnamed (+133)
Bap1	unnamed (+416)
Barhl2	unnamed (+580413)
Barx2	unnamed (-183676)
Basp1	unnamed (+34483), unnamed (+48875)
Batf	unnamed (-62805)
Baz1a	unnamed (+934)
Baz1b	unnamed (+386)
Baz2a	unnamed (+119), unnamed (+5620), unnamed (+79718)
Baz2b	unnamed (+801), unnamed (+76028)
Bbc3	unnamed (+3643)
Bbip1	unnamed (-575)
Bbof1	unnamed (-456)
Bbs10	unnamed (+78523)
Bbs2	unnamed (+5763), unnamed (+30368)
Bbs4	unnamed (-131415), unnamed (-21402)
Bbs5	unnamed (-55126)
Bbs9	unnamed (+428107)
Bbx	unnamed (-93984), unnamed (+2443), unnamed (+51430)
Bcam	unnamed (+226)
Bcap31	unnamed (+408)
Bcar1	unnamed (-25835), unnamed (-21191), unnamed (-2938)
Bcar3	unnamed (-126938), unnamed (+1412), unnamed (+16857), unnamed (+28908), unnamed (+89227)
Bcas1	unnamed (+141094), unnamed (+207205), unnamed (+225251), unnamed (+233554), unnamed (+242213), unnamed (+245668), unnamed (+273387), unnamed (+287032)
Bcat1	unnamed (-25714), unnamed (-20746), unnamed (+44)
Bcat2	unnamed (-12550), unnamed (-5073), unnamed (+1685), unnamed (+6765)
Bccip	unnamed (-64), unnamed (+50333)
Bcdin3d	unnamed (+616), unnamed (+4174)
Bckdha	unnamed (+190)
Bckdhb	unnamed (+54)
Bckdk	unnamed (+731)
Bcl10	unnamed (-143536), unnamed (-58864)
Bcl2	unnamed (+541231)
Bcl2a1c	unnamed (-153726)
Bcl2l1	unnamed (+1551), unnamed (+11819)
Bcl2l10	unnamed (+15505), unnamed (+28517), unnamed (+35006)
Bcl2l11	unnamed (-477)
Bcl2l12	unnamed (-416)
Bcl2l13	unnamed (+444), unnamed (+79229)
Bcl2l14	unnamed (-152971), unnamed (-147436), unnamed (+169518)
Bcl2l15	unnamed (+4348)
Bcl3	unnamed (-3572), unnamed (+527), unnamed (+6139)
Bcl7a	unnamed (+410)
Bcl7c	unnamed (-4094)
Bcl9	unnamed (+64649)
Bcl9l	unnamed (-7771)
Bclaf1	unnamed (-162271), unnamed (-158037), unnamed (-150051), unnamed (+2842)
Bcorl1	unnamed (+3236)
Bdh1	unnamed (-103075), unnamed (+446)
Bdnf	unnamed (+2556), unnamed (+18851)
Bend3	unnamed (-759)
Bend4	unnamed (+1631)
Bend6	unnamed (-178), unnamed (+3819)
Bfar	unnamed (+481)
Bhlhe22	unnamed (+1643)
Bhlhe23	unnamed (+45099)
Bhlhe40	unnamed (-203973), unnamed (-37514), unnamed (-374), unnamed (+27075), unnamed (+49212)
Bicc1	unnamed (+281543), unnamed (+316602)
Bicd1	unnamed (+157504)
Bicra	unnamed (-27)
Bicral	unnamed (-37586), unnamed (-23647), unnamed (-14901), unnamed (+8224), unnamed (+18039), unnamed (+31079)
Bid	unnamed (+1386)
Bin1	unnamed (+280)
Birc2	unnamed (-4398), unnamed (+37544)
Birc3	unnamed (+37)
Birc5	unnamed (+141)
Bivm	unnamed (-1528)
Blcap	unnamed (-30089), unnamed (-1502)
Blm	unnamed (+614)
Blnk	unnamed (+97888)
Bloc1s3	unnamed (+257)
Blvra	unnamed (+348)
Blvrb	unnamed (+539)
Bmp2k	unnamed (+1096)
Bmp4	unnamed (+2026)
Bmp5	unnamed (+148550)
Bmp8a	unnamed (-320433), unnamed (-311186), unnamed (-290584), unnamed (-281154), unnamed (-267817)
Bmper	unnamed (-319238), unnamed (+90)
Bmpr2	unnamed (-75850), unnamed (-65839), unnamed (-644), unnamed (+1677)
Bnc2	unnamed (-841)
Bnip3	unnamed (+55371)
Bnipl	unnamed (-26436), unnamed (-19519)
Boc	unnamed (+481)
Bod1l	unnamed (-167640), unnamed (+742)
Bok	unnamed (+471)
Bola2	unnamed (-549)
Bop1	unnamed (-90)
Bora	unnamed (-550)
Borcs6	unnamed (+369), unnamed (+3947)
Borcs8	unnamed (+16)
Bphl	unnamed (+607)
Bptf	unnamed (-4273), unnamed (+2819), unnamed (+17933), unnamed (+82115), unnamed (+118775)
Braf	unnamed (-56646), unnamed (+1218)
Brat1	unnamed (-1656)
Brca1	unnamed (+368)
Brca2	unnamed (+4539)
Brd1	unnamed (+23771)
Brd2	unnamed (-561), unnamed (+4033)
Brd3	unnamed (-30447)
Brd4	unnamed (-35972), unnamed (+1560)
Brd7	unnamed (+768)
Brd8	unnamed (-86)
Brf2	unnamed (+7365)
Bri3bp	unnamed (+278)
Bricd5	unnamed (-2839)
Brinp1	unnamed (-767079)
Brinp2	unnamed (+24201)
Brip1	unnamed (+23107)
Brix1	unnamed (-1463)
Brk1	unnamed (+1611)
Brms1	unnamed (-2145)
Brms1l	unnamed (+336)
Brsk1	unnamed (+11150)
Brsk2	unnamed (-26279)
Bscl2	unnamed (-15792), unnamed (+201)
Bsg	unnamed (+724)
Bst2	unnamed (-423)
Bsx	unnamed (-69528)
Btaf1	unnamed (+589)
Btbd1	unnamed (+468)
Btbd10	unnamed (-311), unnamed (+108027)
Btbd11	unnamed (+815), unnamed (+153107)
Btbd16	unnamed (-171139), unnamed (-128306)
Btbd19	unnamed (+131)
Btbd3	unnamed (-926108)
Btbd9	unnamed (-29840), unnamed (-19922), unnamed (+393), unnamed (+433940)
Btd	unnamed (+359), unnamed (+21295)
Btf3	unnamed (+1279)
Btf3l4	unnamed (-2297), unnamed (+1339)
Btg2	unnamed (+478)
Btg3	unnamed (+1748), unnamed (+25985)
Btn1a1	unnamed (+407), unnamed (+15281), unnamed (+19894), unnamed (+31076)
Btn2a2	unnamed (-29245), unnamed (-14187), unnamed (-3437)
Btnl6	unnamed (-27407)
Btrc	unnamed (-61380)
Bub3	unnamed (+522)
Bud13	unnamed (+252)
Bves	unnamed (+132839)
Bysl	unnamed (+58), unnamed (+14817), unnamed (+41502), unnamed (+65398), unnamed (+79178), unnamed (+89558), unnamed (+98536)
Bzw2	unnamed (+25)
C130026I21Rik	unnamed (+48029), unnamed (+57463), unnamed (+62748), unnamed (+140366)
C130060K24Rik	unnamed (-164969), unnamed (-119947)
C130073F10Rik	unnamed (+22729)
C1qbp	unnamed (+1769)
C1ql4	unnamed (-5768)
C1qtnf3	unnamed (-229474)
C1qtnf9	unnamed (-1203)
C1rl	unnamed (-16814)
C2cd3	unnamed (+337)
C2cd4a	unnamed (+71396)
C2cd4b	unnamed (-125512), unnamed (+1497)
C2cd5	unnamed (-8759), unnamed (+8030), unnamed (+112441), unnamed (+119006)
C530025M09Rik	unnamed (-210)
C6	unnamed (-54605), unnamed (+48149)
C730034F03Rik	unnamed (+236)
C77080	unnamed (-14188), unnamed (+10769), unnamed (+16095), unnamed (+21072), unnamed (+26010)
C87436	unnamed (+101), unnamed (+34842), unnamed (+49631), unnamed (+68447), unnamed (+85641)
C8a	unnamed (+29245)
C8b	unnamed (+80821)
C8g	unnamed (-877)
CK137956	unnamed (+605146)
Cab39	unnamed (+879)
Cab39l	unnamed (-496)
Cabin1	unnamed (+169)
Cabp1	unnamed (-20863), unnamed (-10954), unnamed (+65), unnamed (+8022)
Cabp7	unnamed (-58896)
Cabyr	unnamed (+113685), unnamed (+121157), unnamed (+126664), unnamed (+138995)
Cacna1a	unnamed (-289), unnamed (+225955), unnamed (+235291), unnamed (+241012)
Cacna1b	unnamed (-154925)
Cacna1d	unnamed (-39700), unnamed (+10484)
Cacna1h	unnamed (+457)
Cacna1i	unnamed (+114)
Cacna2d3	unnamed (-227195)
Cacnb1	unnamed (-3727)
Cacnb3	unnamed (-2761)
Cacnb4	unnamed (+1343)
Cacng3	unnamed (-128440)
Cacng6	unnamed (-11570), unnamed (+82)
Cacng7	unnamed (+5987), unnamed (+13010), unnamed (+33621)
Cacng8	unnamed (-51741), unnamed (-44718), unnamed (-24107), unnamed (+21942)
Cacybp	unnamed (+2516)
Cad	unnamed (+570)
Cadps	unnamed (+853)
Cage1	unnamed (-619)
Calb1	unnamed (-612571)
Calcrl	unnamed (-48488)
Cald1	unnamed (+111982), unnamed (+119223)
Calhm2	unnamed (+533)
Calm1	unnamed (-12497), unnamed (+744)
Calm3	unnamed (+455)
Calr3	unnamed (+276)
Calu	unnamed (+514)
Camk1d	unnamed (-96580), unnamed (+38769)
Camk2d	unnamed (-66), unnamed (+564902), unnamed (+659870)
Camk2n2	unnamed (-8643), unnamed (+102)
Camkk2	unnamed (+42876)
Caml	unnamed (+534)
Camta1	unnamed (+750782)
Cand1	unnamed (-311)
Cand2	unnamed (-9919), unnamed (+999)
Cant1	unnamed (+414)
Canx	unnamed (+1968)
Capn1	unnamed (-734)
Capn10	unnamed (-14345)
Capn11	unnamed (+39175), unnamed (+47296)
Capn12	unnamed (+63221), unnamed (+79685)
Capn2	unnamed (+750), unnamed (+7949)
Capn7	unnamed (+695)
Capns1	unnamed (-248), unnamed (+4528)
Caprin1	unnamed (-44783), unnamed (-41244)
Caprin2	unnamed (-26)
Caps2	unnamed (+8197)
Capsl	unnamed (-81001)
Capza3	unnamed (+295730)
Capzb	unnamed (-3), unnamed (+4367)
Car11	unnamed (+847)
Car2	unnamed (+488)
Carm1	unnamed (+1838)
Carmil1	unnamed (+369)
Carnmt1	unnamed (+1766)
Cars2	unnamed (+144)
Casc1	unnamed (-389), unnamed (+35903)
Casc4	unnamed (+28308)
Casp2	unnamed (+482)
Casp7	unnamed (+642)
Casp8ap2	unnamed (+752)
Casq2	unnamed (+77567)
Cast	unnamed (-629)
Casz1	unnamed (-80747), unnamed (+962), unnamed (+104576), unnamed (+142022), unnamed (+293984)
Catsper1	unnamed (-28424)
Catsper2	unnamed (-495)
Catsperb	unnamed (-261691)
Catsperd	unnamed (-799)
Catsperg1	unnamed (+2942)
Catsperg2	unnamed (+208917)
Cavin1	unnamed (+979)
Cavin4	unnamed (-76333)
Cbarp	unnamed (-3813)
Cbfa2t2	unnamed (-15776), unnamed (-7876), unnamed (+1156), unnamed (+14800)
Cbfb	unnamed (+1634), unnamed (+54331), unnamed (+62437)
Cblb	unnamed (-901192)
Cblc	unnamed (-19822)
Cbll1	unnamed (+255)
Cbln1	unnamed (-317), unnamed (+570389), unnamed (+577789)
Cbln3	unnamed (+25928)
Cbln4	unnamed (+35740), unnamed (+465680)
Cbr1	unnamed (-4094)
Cbr3	unnamed (+25)
Cbr4	unnamed (-244923), unnamed (+45239)
Cbs	unnamed (-20187)
Cbx1	unnamed (+1124), unnamed (+35702)
Cbx3	unnamed (-3017), unnamed (+1897)
Cbx5	unnamed (-499), unnamed (+23534)
Cbx6	unnamed (-48739), unnamed (-44655), unnamed (-40070), unnamed (-11470), unnamed (+323)
Cbx7	unnamed (-80825), unnamed (+1271), unnamed (+4682), unnamed (+38237)
Cby3	unnamed (+5093)
Cc2d1a	unnamed (-690)
Cc2d1b	unnamed (+1172)
Cc2d2a	unnamed (+118222)
Ccar1	unnamed (-105873), unnamed (-95236), unnamed (-674)
Ccdc103	unnamed (-462)
Ccdc106	unnamed (-4424)
Ccdc107	unnamed (+70)
Ccdc112	unnamed (-211850), unnamed (-5543), unnamed (+1018)
Ccdc114	unnamed (-4398)
Ccdc115	unnamed (+4546), unnamed (+330012), unnamed (+336247), unnamed (+363124), unnamed (+380346), unnamed (+427979), unnamed (+433057), unnamed (+494439), unnamed (+499513)
Ccdc116	unnamed (-858)
Ccdc117	unnamed (+502), unnamed (+20385)
Ccdc12	unnamed (-124)
Ccdc124	unnamed (+697)
Ccdc125	unnamed (+54403), unnamed (+59286)
Ccdc126	unnamed (+859)
Ccdc136	unnamed (+507)
Ccdc137	unnamed (+323)
Ccdc138	unnamed (-49645)
Ccdc14	unnamed (+592)
Ccdc141	unnamed (+1308), unnamed (+24155)
Ccdc142	unnamed (+278)
Ccdc148	unnamed (-1675)
Ccdc15	unnamed (-121)
Ccdc151	unnamed (-1249)
Ccdc154	unnamed (-27889)
Ccdc162	unnamed (+85556)
Ccdc163	unnamed (-517)
Ccdc167	unnamed (+54)
Ccdc17	unnamed (+28105)
Ccdc171	unnamed (+1196)
Ccdc173	unnamed (-439)
Ccdc175	unnamed (+67707)
Ccdc177	unnamed (+38661)
Ccdc178	unnamed (-126125)
Ccdc18	unnamed (-673)
Ccdc182	unnamed (+288738), unnamed (+325358), unnamed (+393377), unnamed (+395991)
Ccdc191	unnamed (-873)
Ccdc25	unnamed (-3897), unnamed (+437)
Ccdc28a	unnamed (-83343)
Ccdc3	unnamed (+537970)
Ccdc34	unnamed (-98527)
Ccdc40	unnamed (+10383)
Ccdc43	unnamed (+915)
Ccdc47	unnamed (+957)
Ccdc50	unnamed (+905451)
Ccdc51	unnamed (-315)
Ccdc54	unnamed (-539203), unnamed (-403493), unnamed (+64780)
Ccdc57	unnamed (+80444)
Ccdc58	unnamed (-444)
Ccdc59	unnamed (-40925)
Ccdc6	unnamed (-170983), unnamed (-181), unnamed (+13668)
Ccdc60	unnamed (-92755)
Ccdc61	unnamed (+152)
Ccdc62	unnamed (-22140)
Ccdc66	unnamed (+59), unnamed (+77214)
Ccdc68	unnamed (-264743), unnamed (-145889)
Ccdc73	unnamed (-242)
Ccdc77	unnamed (+1019)
Ccdc81	unnamed (-35930)
Ccdc84	unnamed (-4023)
Ccdc85b	unnamed (+479)
Ccdc85c	unnamed (+391)
Ccdc87	unnamed (-320)
Ccdc88c	unnamed (-52651), unnamed (+10134), unnamed (+14428), unnamed (+20772)
Ccdc9	unnamed (+1151)
Ccdc91	unnamed (+427805)
Ccdc92	unnamed (-705)
Ccin	unnamed (+9533)
Cckar	unnamed (+36681)
Ccl22	unnamed (-41797)
Ccm2	unnamed (-20038), unnamed (+1237)
Ccnb1	unnamed (+1702)
Ccnb1ip1	unnamed (-7157), unnamed (+633)
Ccnb2	unnamed (-80626), unnamed (-66722), unnamed (-54309), unnamed (+486), unnamed (+164468), unnamed (+171987), unnamed (+211491)
Ccnc	unnamed (+373), unnamed (+38484)
Ccnd1	unnamed (-3281), unnamed (+841)
Ccnd3	unnamed (-3524), unnamed (+7905), unnamed (+16883), unnamed (+27263), unnamed (+41043), unnamed (+64939), unnamed (+91624)
Ccne1	unnamed (-111), unnamed (+22156)
Ccnf	unnamed (+576)
Ccng1	unnamed (-122)
Ccnh	unnamed (-699468)
Ccnj	unnamed (+767)
Ccnjl	unnamed (+373)
Ccnl1	unnamed (+1846)
Ccnt1	unnamed (+4048)
Ccnt2	unnamed (+733)
Ccny	unnamed (-143062)
Ccnyl1	unnamed (-586), unnamed (+40578)
Ccpg1	unnamed (-61)
Ccr1	unnamed (+32313), unnamed (+37148)
Ccr4	unnamed (-65965), unnamed (-60325), unnamed (-55058), unnamed (-48410), unnamed (-29738), unnamed (-20650), unnamed (+92790)
Ccr5	unnamed (+160675)
Ccr7	unnamed (-74700)
Ccs	unnamed (+276)
Ccsap	unnamed (+1006), unnamed (+10351)
Ccser2	unnamed (+53727)
Cct2	unnamed (+267)
Cct3	unnamed (+201)
Cct4	unnamed (+972)
Cct5	unnamed (+1136)
Cct7	unnamed (+1064)
Cct8	unnamed (-545)
Cct8l1	unnamed (+851), unnamed (+10019), unnamed (+16379), unnamed (+39144)
Cd101	unnamed (-79287), unnamed (-19779), unnamed (-14950)
Cd109	unnamed (+639610)
Cd151	unnamed (+603)
Cd164	unnamed (+1625)
Cd1d1	unnamed (-174067), unnamed (-151828), unnamed (-131961)
Cd209b	unnamed (+13074)
Cd209d	unnamed (-35204)
Cd244	unnamed (-16922), unnamed (+5847)
Cd24a	unnamed (+468)
Cd276	unnamed (+245)
Cd2ap	unnamed (+1602)
Cd2bp2	unnamed (-57)
Cd302	unnamed (-91062), unnamed (+73216)
Cd37	unnamed (+10058)
Cd38	unnamed (+960)
Cd3eap	unnamed (-489)
Cd47	unnamed (+525342), unnamed (+574329)
Cd55	unnamed (+499)
Cd68	unnamed (-3763)
Cd72	unnamed (+11358)
Cd74	unnamed (-26938)
Cd79a	unnamed (-10761)
Cd80	unnamed (-377), unnamed (+17486), unnamed (+24810)
Cd81	unnamed (-45435), unnamed (+815)
Cd83	unnamed (+774102), unnamed (+799173), unnamed (+889330), unnamed (+916713), unnamed (+921164), unnamed (+939484)
Cd9	unnamed (+3066), unnamed (+61633), unnamed (+70877), unnamed (+84045)
Cdc123	unnamed (-97)
Cdc14a	unnamed (+296)
Cdc14b	unnamed (+166)
Cdc16	unnamed (-42511)
Cdc20	unnamed (-391)
Cdc25a	unnamed (+27085)
Cdc25c	unnamed (+30)
Cdc26	unnamed (-694)
Cdc34	unnamed (-11156), unnamed (+1159)
Cdc37	unnamed (+379)
Cdc37l1	unnamed (+917), unnamed (+18186)
Cdc40	unnamed (+84)
Cdc42	unnamed (-30514), unnamed (+1279)
Cdc42bpa	unnamed (+177)
Cdc42bpg	unnamed (+260)
Cdc42ep4	unnamed (-401)
Cdc42ep5	unnamed (+1119)
Cdc42se1	unnamed (+87)
Cdc5l	unnamed (-24312), unnamed (+2594), unnamed (+323945)
Cdc6	unnamed (+575)
Cdc73	unnamed (+1353)
Cdca3	unnamed (-100)
Cdca4	unnamed (+417)
Cdca5	unnamed (+155)
Cdca7	unnamed (+297), unnamed (+501491)
Cdca8	unnamed (+176)
Cdh1	unnamed (+8515), unnamed (+29889), unnamed (+37797), unnamed (+71845)
Cdh10	unnamed (+858679)
Cdh11	unnamed (+637786)
Cdh15	unnamed (+190707)
Cdh2	unnamed (+827550)
Cdh20	unnamed (+200271), unnamed (+251753)
Cdh26	unnamed (+984625)
Cdh3	unnamed (-2131), unnamed (+615)
Cdh4	unnamed (-27199), unnamed (+535), unnamed (+78882), unnamed (+97400), unnamed (+100889), unnamed (+104020), unnamed (+128102)
Cdh6	unnamed (-995691), unnamed (+211655), unnamed (+277505)
Cdh8	unnamed (-50463), unnamed (+571209)
Cdh9	unnamed (+489210)
Cdhr3	unnamed (-54214)
Cdip1	unnamed (+314)
Cdipt	unnamed (+756)
Cdk1	unnamed (-45824), unnamed (+1695)
Cdk10	unnamed (-55)
Cdk12	unnamed (+1484)
Cdk13	unnamed (+1123)
Cdk15	unnamed (+119951), unnamed (+193117)
Cdk17	unnamed (+135332), unnamed (+141920), unnamed (+146221)
Cdk18	unnamed (-58120), unnamed (+531)
Cdk19	unnamed (+87)
Cdk20	unnamed (+312)
Cdk2ap2	unnamed (-30)
Cdk4	unnamed (-4048), unnamed (+1502)
Cdk5	unnamed (-1546)
Cdk5r1	unnamed (-47203)
Cdk5r2	unnamed (-46742)
Cdk5rap2	unnamed (+688967)
Cdk5rap3	unnamed (+611)
Cdk6	unnamed (-1212)
Cdk7	unnamed (+1880), unnamed (+6763)
Cdk8	unnamed (+654)
Cdkal1	unnamed (+783712), unnamed (+896697)
Cdkl2	unnamed (-36707), unnamed (-31248)
Cdkl3	unnamed (-153)
Cdkn1a	unnamed (-57733), unnamed (-36068), unnamed (-21175), unnamed (-12856), unnamed (-801)
Cdkn1b	unnamed (+176), unnamed (+10151), unnamed (+17373)
Cdkn1c	unnamed (+165780)
Cdkn2aipnl	unnamed (+957)
Cdkn2b	unnamed (-307260)
Cdkn2c	unnamed (+876)
Cdkn2d	unnamed (-412)
Cdkn3	unnamed (+26052)
Cdnf	unnamed (-1004)
Cdr1	unnamed (-80021)
Cds1	unnamed (+71364), unnamed (+290196)
Cds2	unnamed (+766)
Cdsn	unnamed (-8046), unnamed (+3459)
Cdt1	unnamed (-9978), unnamed (-1107), unnamed (+7267)
Cdv3	unnamed (+1974)
Cdyl	unnamed (+81735)
Cdyl2	unnamed (+60416)
Ceacam1	unnamed (-54964), unnamed (+57730)
Ceacam2	unnamed (+7282)
Ceacam20	unnamed (-134)
Cebpa	unnamed (-42)
Cebpb	unnamed (+695)
Cebpd	unnamed (+123)
Cebpg	unnamed (+678)
Cebpzos	unnamed (-1797)
Cecr2	unnamed (-1096)
Cela1	unnamed (-31900)
Cela3a	unnamed (+21557)
Celsr1	unnamed (-26)
Celsr3	unnamed (+276)
Cemip	unnamed (-64053), unnamed (-59130)
Cenpa	unnamed (+579)
Cenpc1	unnamed (-469)
Cenpe	unnamed (-330523), unnamed (+605)
Cenph	unnamed (-8969), unnamed (+1211)
Cenpj	unnamed (-247)
Cenpk	unnamed (-642)
Cenpl	unnamed (+1194)
Cenpm	unnamed (-160)
Cenpn	unnamed (-641)
Cenpo	unnamed (-124273)
Cenpq	unnamed (-782956), unnamed (+536)
Cenpt	unnamed (-1169)
Cenpv	unnamed (+29653), unnamed (+36162), unnamed (+42590), unnamed (+59997)
Cenpw	unnamed (-15572)
Cenpx	unnamed (-378), unnamed (+39381)
Cep126	unnamed (-333700)
Cep152	unnamed (+514)
Cep162	unnamed (+823), unnamed (+93738)
Cep170	unnamed (+1104)
Cep170b	unnamed (-348)
Cep19	unnamed (-160), unnamed (+24481), unnamed (+29061), unnamed (+34499)
Cep192	unnamed (-378)
Cep44	unnamed (-243)
Cep55	unnamed (+1509)
Cep57l1	unnamed (-792)
Cep68	unnamed (+331), unnamed (+18072), unnamed (+46030)
Cep70	unnamed (+181), unnamed (+11962)
Cep76	unnamed (-211)
Cep83	unnamed (+72)
Cep85	unnamed (+335)
Cep89	unnamed (-875)
Cep97	unnamed (+565)
Cerk	unnamed (-8875), unnamed (+902)
Cers2	unnamed (+95)
Cers6	unnamed (+470), unnamed (+25088), unnamed (+186786)
Cetn1	unnamed (+26266)
Cfap126	unnamed (-55104), unnamed (-48683), unnamed (-42682), unnamed (-19922), unnamed (-10327)
Cfap161	unnamed (-88415)
Cfap36	unnamed (+471)
Cfap45	unnamed (-647)
Cfap52	unnamed (-1246)
Cfap54	unnamed (-3638)
Cfap61	unnamed (-29408)
Cfap69	unnamed (-22838)
Cfap70	unnamed (-26844)
Cfap77	unnamed (+314)
Cfdp1	unnamed (-163), unnamed (+84647), unnamed (+89291)
Cfhr1	unnamed (-156760)
Cfl1	unnamed (-408)
Cfl2	unnamed (+807)
Cggbp1	unnamed (-1138)
Cgnl1	unnamed (-199922)
Chac1	unnamed (+110505)
Chadl	unnamed (-31355), unnamed (+3163), unnamed (+32113)
Chaf1a	unnamed (-4730)
Chaf1b	unnamed (+91288), unnamed (+118203), unnamed (+123005)
Chchd1	unnamed (+35)
Chchd10	unnamed (-1563), unnamed (+5563)
Chchd2	unnamed (+1897)
Chchd3	unnamed (+1156)
Chchd4	unnamed (+1334)
Chchd5	unnamed (+166), unnamed (+50117), unnamed (+53794)
Chchd7	unnamed (-1593)
Chd2	unnamed (-85540), unnamed (-77189), unnamed (-65525), unnamed (-45205), unnamed (-17424), unnamed (-11367), unnamed (+2761), unnamed (+13598), unnamed (+23043), unnamed (+141791), unnamed (+150952)
Chd4	unnamed (-14418), unnamed (-5246), unnamed (+689)
Chd8	unnamed (+205), unnamed (+13168)
Chd9	unnamed (+376), unnamed (+79324), unnamed (+127010)
Chek1	unnamed (-287)
Chek2	unnamed (+845)
Cherp	unnamed (-731)
Chga	unnamed (+147426)
Chid1	unnamed (-333), unnamed (+33376)
Chka	unnamed (+1119)
Chkb	unnamed (+74)
Chl1	unnamed (+70086), unnamed (+752574)
Chmp1a	unnamed (+208), unnamed (+21052)
Chmp1b	unnamed (+1137)
Chmp2a	unnamed (-3085), unnamed (+7779)
Chmp3	unnamed (+65192)
Chmp4b	unnamed (+213), unnamed (+20668)
Chmp4c	unnamed (+574)
Chmp6	unnamed (-256235), unnamed (-19), unnamed (+23799)
Chmp7	unnamed (-715)
Chordc1	unnamed (+725)
Chpf	unnamed (+10)
Chpf2	unnamed (+404)
Chrac1	unnamed (-1), unnamed (+92666)
Chrd	unnamed (-3041), unnamed (-23)
Chrm1	unnamed (+46874), unnamed (+51131), unnamed (+58212)
Chrna1	unnamed (+18884)
Chrna10	unnamed (-84697)
Chrna7	unnamed (+187800)
Chrna9	unnamed (-55215), unnamed (-6937), unnamed (+1167), unnamed (+8335)
Chrnb1	unnamed (+196), unnamed (+11005)
Chst15	unnamed (+393)
Chst2	unnamed (-463), unnamed (+113925)
Chst3	unnamed (-20857), unnamed (+1122), unnamed (+24696), unnamed (+33218), unnamed (+44382), unnamed (+47877)
Chst5	unnamed (+19938)
Chst8	unnamed (+67988)
Chst9	unnamed (-12742)
Chsy1	unnamed (+283)
Chsy3	unnamed (+555446)
Chtf18	unnamed (-443), unnamed (+4257)
Chtf8	unnamed (+879), unnamed (+22043)
Chtop	unnamed (+986)
Chuk	unnamed (+143)
Churc1	unnamed (+1110)
Ciao1	unnamed (-102)
Ciart	unnamed (+54)
Cib1	unnamed (-348), unnamed (+24966), unnamed (+33869), unnamed (+42800)
Cic	unnamed (-3611), unnamed (+13302)
Cidea	unnamed (-44306)
Cinp	unnamed (+621)
Cipc	unnamed (-55444), unnamed (-42990), unnamed (-35905), unnamed (-29355), unnamed (-14828), unnamed (-228)
Cir1	unnamed (-372)
Cirbp	unnamed (-16950), unnamed (-7723)
Cisd1	unnamed (-1989)
Cisd2	unnamed (+351)
Cisd3	unnamed (-20075)
Cit	unnamed (-455), unnamed (+99529)
Cited2	unnamed (-147824), unnamed (-910)
Ckap2	unnamed (+1094)
Ckap2l	unnamed (-40), unnamed (+50668), unnamed (+70616), unnamed (+97025)
Ckap4	unnamed (-18790), unnamed (-1198), unnamed (+1466)
Ckb	unnamed (+422), unnamed (+96763)
Cklf	unnamed (+535)
Cks1b	unnamed (-392)
Cks2	unnamed (+864)
Clasp1	unnamed (+107), unnamed (+136001)
Clasrp	unnamed (+554)
Clca3a2	unnamed (-10106)
Clca3b	unnamed (+19757)
Clcf1	unnamed (+893)
Clcn2	unnamed (-1102)
Clcn6	unnamed (-585)
Clcn7	unnamed (+1184)
Cldn10	unnamed (-140892)
Cldn13	unnamed (-26499)
Cldn14	unnamed (-3419), unnamed (+1931), unnamed (+6733), unnamed (+33648)
Cldn15	unnamed (-3494)
Cldn22	unnamed (+149750)
Cldn3	unnamed (-19201), unnamed (-5060), unnamed (-61)
Cldn34b3	unnamed (+98593)
Cldn34b4	unnamed (-30453)
Cldn34c1	unnamed (-378413)
Cldn34c2	unnamed (-240081)
Cldn34d	unnamed (-663448), unnamed (-655486)
Cldn4	unnamed (-34220), unnamed (-20079), unnamed (+415), unnamed (+4909)
Clec11a	unnamed (+1930)
Clec16a	unnamed (+393)
Clec18a	unnamed (+20534)
Clec2h	unnamed (+24396)
Clec2i	unnamed (-44110)
Clic1	unnamed (+1829)
Clic4	unnamed (-40217), unnamed (-34064), unnamed (-26687), unnamed (+2503)
Clic6	unnamed (+199735)
Clint1	unnamed (-483510), unnamed (-126402), unnamed (-81869)
Clip4	unnamed (+740896)
Clk3	unnamed (-66336), unnamed (+361)
Clk4	unnamed (+420)
Clmp	unnamed (+80796), unnamed (+97260), unnamed (+108009)
Cln5	unnamed (+282), unnamed (+27353)
Cln8	unnamed (+1041)
Clns1a	unnamed (+79)
Clock	unnamed (+119395)
Clp1	unnamed (+464)
Clpb	unnamed (+1345)
Clptm1	unnamed (+344)
Clptm1l	unnamed (+239)
Clpx	unnamed (+484)
Clstn2	unnamed (-217643)
Clstn3	unnamed (-11505), unnamed (+15615)
Clta	unnamed (-19662), unnamed (+737), unnamed (+49914), unnamed (+53695)
Cltb	unnamed (+5), unnamed (+6366)
Cltc	unnamed (+899)
Cluap1	unnamed (+961)
Clybl	unnamed (+718), unnamed (+75573), unnamed (+89665), unnamed (+98993), unnamed (+225039), unnamed (+269310)
Cmc1	unnamed (+820)
Cmc2	unnamed (+356)
Cmip	unnamed (+86129)
Cmklr1	unnamed (-11106), unnamed (+54493), unnamed (+63733)
Cmss1	unnamed (+40), unnamed (+13780)
Cmtm4	unnamed (-38974), unnamed (+675)
Cmtm6	unnamed (+49495)
Cmtm7	unnamed (+1181)
Cmtr1	unnamed (+532)
Cmya5	unnamed (-45875)
Cnbd2	unnamed (-113448)
Cnbp	unnamed (+2681)
Cndp2	unnamed (-3567)
Cnep1r1	unnamed (-150528), unnamed (-143636), unnamed (-135253), unnamed (-97912), unnamed (-178)
Cnga3	unnamed (-175204), unnamed (-117685)
Cngb1	unnamed (+119894)
Cnih1	unnamed (+1818)
Cnih3	unnamed (+259)
Cnksr2	unnamed (-968134)
Cnmd	unnamed (+70670)
Cnn2	unnamed (-3313), unnamed (+140)
Cnn3	unnamed (+3686)
Cnnm2	unnamed (+937), unnamed (+199807)
Cnnm3	unnamed (+1900)
Cnot1	unnamed (-41234), unnamed (+8917)
Cnot10	unnamed (+1106), unnamed (+55455), unnamed (+61041)
Cnot11	unnamed (+1561)
Cnot2	unnamed (+238), unnamed (+19200)
Cnot3	unnamed (+2401)
Cnot4	unnamed (-188)
Cnot6	unnamed (+2117)
Cnot6l	unnamed (+300), unnamed (+141565)
Cnot8	unnamed (+200)
Cnot9	unnamed (-752)
Cnp	unnamed (-21309), unnamed (+41411)
Cnppd1	unnamed (+124)
Cnpy1	unnamed (-287)
Cnpy2	unnamed (+254)
Cnpy3	unnamed (+1153)
Cnpy4	unnamed (-319)
Cnr1	unnamed (-272)
Cnr2	unnamed (-6710)
Cnst	unnamed (-72)
Cntf	unnamed (-27707)
Cntfr	unnamed (-16947)
Cntn1	unnamed (-59893)
Cntn3	unnamed (+929252)
Cntn6	unnamed (-911768), unnamed (-229280)
Cntnap1	unnamed (-4494)
Cntnap5a	unnamed (+678175)
Cntnap5c	unnamed (-110763)
Cntrob	unnamed (-2911), unnamed (-44)
Coa4	unnamed (+570)
Coa7	unnamed (+1570)
Coasy	unnamed (-2905), unnamed (+465)
Cobl	unnamed (-915207), unnamed (-850506), unnamed (+544), unnamed (+318579)
Cobll1	unnamed (+34)
Coch	unnamed (+385)
Cog2	unnamed (+24992)
Cog4	unnamed (-1312)
Cog5	unnamed (-648)
Cog6	unnamed (+747769)
Cog8	unnamed (-308)
Coil	unnamed (+4796)
Col12a1	unnamed (+463362)
Col13a1	unnamed (+50656)
Col14a1	unnamed (-186280), unnamed (-167799), unnamed (-162944), unnamed (-27337)
Col18a1	unnamed (-84522), unnamed (-37234), unnamed (-31919), unnamed (-20913)
Col27a1	unnamed (+237)
Col2a1	unnamed (-87979)
Col3a1	unnamed (-351344)
Col4a5	unnamed (+92445)
Colec11	unnamed (-11243)
Colgalt1	unnamed (+499)
Commd10	unnamed (-27262)
Commd5	unnamed (+182)
Commd6	unnamed (+522)
Commd7	unnamed (+22083)
Commd8	unnamed (+993)
Commd9	unnamed (-62048)
Comt	unnamed (+20874)
Comtd1	unnamed (+837)
Copa	unnamed (+100)
Copb2	unnamed (+233)
Cope	unnamed (-22)
Copg2	unnamed (+157398)
Cops3	unnamed (+607)
Cops4	unnamed (-151)
Cops5	unnamed (-847)
Cops7a	unnamed (-922), unnamed (+32060)
Cops9	unnamed (+845)
Copz1	unnamed (+264)
Coq10a	unnamed (+29253)
Coq3	unnamed (-30410)
Coq4	unnamed (-432)
Coro1c	unnamed (-34745), unnamed (+739)
Coro2a	unnamed (-12311)
Coro2b	unnamed (+1483), unnamed (+192987)
Cox10	unnamed (-220062)
Cox15	unnamed (+389)
Cox16	unnamed (+641)
Cox17	unnamed (+676)
Cox18	unnamed (-23570)
Cox20	unnamed (+102), unnamed (+15866)
Cox4i1	unnamed (-1333)
Cox4i2	unnamed (-17208), unnamed (+63753), unnamed (+74021)
Cox5a	unnamed (+1068)
Cox6a1	unnamed (+347)
Cox6b1	unnamed (+256)
Cox6b2	unnamed (+754)
Cox6c	unnamed (-188917), unnamed (+22)
Cox7a1	unnamed (+10139)
Cox7b2	unnamed (-7914)
Cox7c	unnamed (+577175)
Cp	unnamed (-61980)
Cpe	unnamed (+246497)
Cpeb2	unnamed (+960)
Cpeb3	unnamed (-2313)
Cpn2	unnamed (+61813), unnamed (+80628), unnamed (+95504), unnamed (+184943), unnamed (+197437)
Cpne5	unnamed (-24340), unnamed (+51361), unnamed (+77842)
Cpsf2	unnamed (-731)
Cpsf3	unnamed (+216)
Cpsf4	unnamed (+132)
Cpsf4l	unnamed (+659)
Cpsf6	unnamed (-1758), unnamed (+2420), unnamed (+34323)
Cpt1a	unnamed (+365)
Cpt1b	unnamed (-3962)
Cpt1c	unnamed (-9608), unnamed (+22575)
Cracr2a	unnamed (+190470)
Cradd	unnamed (+103800)
Cramp1l	unnamed (-182)
Crat	unnamed (-1001)
Crb3	unnamed (-2627)
Crcp	unnamed (+336)
Creb3	unnamed (-4168), unnamed (-617)
Creb3l1	unnamed (-162307), unnamed (-158151), unnamed (-35145), unnamed (+52567), unnamed (+58917)
Creb3l2	unnamed (+495), unnamed (+105656)
Creb3l4	unnamed (+10814)
Creb5	unnamed (+274424), unnamed (+513774), unnamed (+532107)
Crebl2	unnamed (-15)
Crebzf	unnamed (+1404)
Creg2	unnamed (-3892), unnamed (+1437)
Creld1	unnamed (-93), unnamed (+4430), unnamed (+11865)
Creld2	unnamed (-309)
Crem	unnamed (+91)
Crh	unnamed (-199735)
Crhr2	unnamed (+93025)
Crip2	unnamed (-40537)
Crispld2	unnamed (-79918)
Crk	unnamed (+753)
Crkl	unnamed (+764)
Crlf3	unnamed (+86376)
Crls1	unnamed (+443)
Crocc	unnamed (-6742)
Crocc2	unnamed (+25886), unnamed (+38116)
Crtap	unnamed (+530)
Crtc3	unnamed (-90071)
Cry2	unnamed (+152)
Cryaa	unnamed (+128164), unnamed (+142466)
Cryba1	unnamed (-40378)
Crybg3	unnamed (-44817)
Cryge	unnamed (+700)
Crygn	unnamed (-83124), unnamed (+6187)
Cryzl1	unnamed (+1070)
Cs	unnamed (+1967)
Csad	unnamed (+27912)
Csde1	unnamed (+1912)
Cse1l	unnamed (+567)
Csf2ra	unnamed (+334)
Csf3r	unnamed (-414819), unnamed (-296762)
Csgalnact1	unnamed (+67)
Csl	unnamed (+494937)
Csmd3	unnamed (-586714)
Csnk1a1	unnamed (+2443), unnamed (+69754), unnamed (+82861), unnamed (+93243)
Csnk1e	unnamed (-12665), unnamed (+2548)
Csnk2a1	unnamed (-47649), unnamed (-37655), unnamed (-232)
Cspp1	unnamed (+757)
Csrnp1	unnamed (-5611)
Csrnp2	unnamed (+303)
Csrp2	unnamed (-40485), unnamed (+1560), unnamed (+12321)
Cstad	unnamed (+122814)
Cstf1	unnamed (+1147)
Cstf2t	unnamed (-421433), unnamed (+554)
Cstf3	unnamed (-30468), unnamed (-949)
Ctag2	unnamed (+927841)
Ctbp2	unnamed (-109465), unnamed (-101134), unnamed (-94595), unnamed (-83486)
Ctbs	unnamed (-44367)
Ctc1	unnamed (-4278), unnamed (+227)
Ctcf	unnamed (-22752), unnamed (+231)
Ctdp1	unnamed (+284)
Ctdsp1	unnamed (-2874)
Ctdsp2	unnamed (-50141), unnamed (-45641), unnamed (-5825), unnamed (+2334)
Ctdspl	unnamed (-63609), unnamed (-250)
Ctdspl2	unnamed (-60723)
Ctf1	unnamed (-3)
Ctgf	unnamed (+253)
Cth	unnamed (+2108)
Ctif	unnamed (+959), unnamed (+160861), unnamed (+306818), unnamed (+325837)
Ctnna1	unnamed (-96691), unnamed (-73046), unnamed (+1320)
Ctnnal1	unnamed (-81150)
Ctnnb1	unnamed (-359689), unnamed (+2156)
Ctnnbl1	unnamed (-140951)
Ctnnd1	unnamed (+1446), unnamed (+27140)
Ctnnd2	unnamed (-187826), unnamed (-129109), unnamed (-77756)
Ctns	unnamed (+11)
Ctps	unnamed (+127)
Ctr9	unnamed (+761)
Ctrl	unnamed (-2942), unnamed (+32328)
Cts3	unnamed (-508727), unnamed (-446453)
Ctsb	unnamed (+1043), unnamed (+56092)
Ctsc	unnamed (-375048)
Ctsh	unnamed (+55322)
Ctsl	unnamed (+613)
Ctso	unnamed (-894111), unnamed (-829747)
Cttnbp2	unnamed (-71481)
Cttnbp2nl	unnamed (+95)
Ctu1	unnamed (+13)
Ctu2	unnamed (-66), unnamed (+42098), unnamed (+47421)
Cuedc1	unnamed (+40660), unnamed (+66299)
Cuedc2	unnamed (+560)
Cul1	unnamed (-168763), unnamed (+1676)
Cul2	unnamed (+1226)
Cul5	unnamed (-652)
Cul7	unnamed (-3871), unnamed (+443)
Cuta	unnamed (+85)
Cutal	unnamed (-4627)
Cutc	unnamed (-487)
Cwc15	unnamed (+448)
Cwc22	unnamed (-12207)
Cwc27	unnamed (-795)
Cwf19l1	unnamed (+608)
Cwf19l2	unnamed (+459), unnamed (+35452)
Cwh43	unnamed (-37391)
Cxadr	unnamed (+49329), unnamed (+73566)
Cxcl13	unnamed (+63239)
Cxcl17	unnamed (-6957)
Cxcr4	unnamed (+452)
Cxxc4	unnamed (-594227)
Cxxc5	unnamed (-56999), unnamed (-14743), unnamed (-7162), unnamed (+1506), unnamed (+43979), unnamed (+57761), unnamed (+89846), unnamed (+108528)
Cyb561	unnamed (-8937)
Cyb561a3	unnamed (+169)
Cyb561d2	unnamed (-457)
Cyb5a	unnamed (+451), unnamed (+53230)
Cyb5b	unnamed (-42478), unnamed (-36338), unnamed (-16243), unnamed (-9941), unnamed (+419), unnamed (+93474), unnamed (+112412), unnamed (+129022)
Cyb5d1	unnamed (-2883), unnamed (+869)
Cyb5d2	unnamed (-464)
Cyb5r1	unnamed (+414)
Cyb5r3	unnamed (-76138), unnamed (-9916), unnamed (+9)
Cycs	unnamed (+106)
Cyfip1	unnamed (+185)
Cyhr1	unnamed (-3760)
Cylc1	unnamed (-229536)
Cylc2	unnamed (-354818), unnamed (+82853), unnamed (+869870)
Cyld	unnamed (+252399), unnamed (+276233), unnamed (+308963), unnamed (+317291), unnamed (+328841), unnamed (+345223)
Cyp11a1	unnamed (-16399)
Cyp17a1	unnamed (+72651)
Cyp20a1	unnamed (+932)
Cyp26b1	unnamed (-176360), unnamed (-125266)
Cyp27a1	unnamed (-50634)
Cyp2ab1	unnamed (-52791), unnamed (-49033), unnamed (-38632)
Cyp2c29	unnamed (+126323)
Cyp2c38	unnamed (+49678)
Cyp2d26	unnamed (-104305)
Cyp2r1	unnamed (+146596)
Cyp2t4	unnamed (+11695)
Cyp2w1	unnamed (+28327)
Cyp39a1	unnamed (-139)
Cyp4f13	unnamed (+477)
Cyp4f14	unnamed (+25622)
Cyp4f18	unnamed (+56469)
Cyp7b1	unnamed (-382118), unnamed (-312771), unnamed (+71), unnamed (+187521)
Cypt12	unnamed (-213738)
Cyr61	unnamed (+1046)
Cysltr2	unnamed (+132833)
Cystm1	unnamed (-28210), unnamed (+63636), unnamed (+67755), unnamed (+101849)
Cyth2	unnamed (+661), unnamed (+13695)
D030056L22Rik	unnamed (-40690), unnamed (+474)
D130040H23Rik	unnamed (+95148)
D17Wsu92e	unnamed (+19991)
D2hgdh	unnamed (+1062)
D3Ertd254e	unnamed (+1110)
D430042O09Rik	unnamed (-774)
D630039A03Rik	unnamed (+413)
D6Wsu163e	unnamed (-670)
D830030K20Rik	unnamed (+88393)
D830044I16Rik	unnamed (-31711), unnamed (-747)
D8Ertd738e	unnamed (+533)
D930007J09Rik	unnamed (+403)
D930048N14Rik	unnamed (-1160)
Dab1	unnamed (+663)
Dab2ip	unnamed (-131006), unnamed (-111737), unnamed (-39587), unnamed (+282), unnamed (+39858)
Dach1	unnamed (-870424), unnamed (+506)
Dach2	unnamed (+969094)
Dact2	unnamed (+264)
Dact3	unnamed (+585), unnamed (+10875)
Dad1	unnamed (+150), unnamed (+23847), unnamed (+422142), unnamed (+676740)
Dag1	unnamed (-302)
Daglb	unnamed (+61842)
Dalrd3	unnamed (-1603)
Dap3	unnamed (-235)
Dapl1	unnamed (-313610), unnamed (-258394), unnamed (-253612), unnamed (-106208), unnamed (-100629), unnamed (-13911)
Dapp1	unnamed (+257)
Dars	unnamed (+1134)
Dars2	unnamed (-1303)
Daxx	unnamed (-8147), unnamed (-2277), unnamed (+1456)
Dazap1	unnamed (-3188), unnamed (+894)
Dazap2	unnamed (+132), unnamed (+11856)
Dbf4	unnamed (-1748)
Dbi	unnamed (-410)
Dbil5	unnamed (-419)
Dbn1	unnamed (+15762)
Dbnl	unnamed (-26444), unnamed (-218)
Dbp	unnamed (-4398), unnamed (+1018)
Dbr1	unnamed (+249)
Dbx1	unnamed (-51974), unnamed (+184741)
Dcaf10	unnamed (+727)
Dcaf12	unnamed (-269)
Dcaf12l2	unnamed (+99316), unnamed (+164211), unnamed (+688371)
Dcaf4	unnamed (+625)
Dcaf5	unnamed (+1539), unnamed (+117701)
Dcaf6	unnamed (-145)
Dcaf7	unnamed (+210)
Dcaf8	unnamed (+800)
Dcakd	unnamed (+672)
Dcbld1	unnamed (+1301), unnamed (+43434), unnamed (+147114)
Dcbld2	unnamed (+1181)
Dcdc2a	unnamed (-609)
Dclk1	unnamed (+367144)
Dclk2	unnamed (+778)
Dclre1b	unnamed (+401)
Dcp1a	unnamed (+1060)
Dcp2	unnamed (-13033), unnamed (+1177)
Dcps	unnamed (-496)
Dcst1	unnamed (-16714)
Dcstamp	unnamed (-495955), unnamed (+10433), unnamed (+22520), unnamed (+35337)
Dct	unnamed (-37196), unnamed (+505075)
Dctd	unnamed (+71), unnamed (+445209)
Dctn2	unnamed (+660)
Dctn4	unnamed (+826)
Dctn6	unnamed (+238), unnamed (+28901), unnamed (+32882), unnamed (+115389), unnamed (+140194), unnamed (+145373), unnamed (+149484)
Dcun1d1	unnamed (-572)
Dcun1d2	unnamed (-16)
Dcun1d3	unnamed (+34714)
Dcun1d4	unnamed (+11972)
Dcx	unnamed (-183379)
Ddah1	unnamed (+22051), unnamed (+106723)
Ddah2	unnamed (-7240)
Ddb1	unnamed (+1580)
Ddb2	unnamed (-206)
Ddc	unnamed (-9526), unnamed (+16875), unnamed (+60879), unnamed (+68126), unnamed (+76047)
Ddhd1	unnamed (+433), unnamed (+106310)
Ddias	unnamed (-914)
Ddit3	unnamed (+207)
Ddit4	unnamed (-120), unnamed (+8421)
Ddit4l	unnamed (+45537), unnamed (+210258), unnamed (+221937)
Ddost	unnamed (+63)
Ddr1	unnamed (+4077)
Ddr2	unnamed (+944), unnamed (+14035)
Ddrgk1	unnamed (-3243), unnamed (+136)
Ddx10	unnamed (+269)
Ddx11	unnamed (+110410), unnamed (+190786), unnamed (+240562)
Ddx17	unnamed (-356), unnamed (+1885)
Ddx19a	unnamed (+26892)
Ddx19b	unnamed (-3451)
Ddx21	unnamed (+629), unnamed (+4412)
Ddx23	unnamed (+86)
Ddx27	unnamed (+155)
Ddx28	unnamed (+656)
Ddx39	unnamed (+319), unnamed (+26757), unnamed (+160037)
Ddx39b	unnamed (+1722)
Ddx3x	unnamed (+64937)
Ddx41	unnamed (+275)
Ddx42	unnamed (-1539)
Ddx43	unnamed (+824)
Ddx49	unnamed (-7)
Ddx54	unnamed (+590)
Ddx55	unnamed (-10440)
Ddx56	unnamed (+352)
Ddx6	unnamed (+1061)
Dedd	unnamed (-1013)
Dedd2	unnamed (+197)
Def6	unnamed (+551), unnamed (+9744), unnamed (+15752)
Def8	unnamed (-15893), unnamed (-11556), unnamed (+2789), unnamed (+11615)
Defa21	unnamed (-31968)
Defb33	unnamed (-338778), unnamed (-329390), unnamed (-240459), unnamed (-221283), unnamed (-202959), unnamed (-183387)
Defb41	unnamed (-272686)
Defb7	unnamed (+193467), unnamed (+201039)
Degs1	unnamed (+1223)
Degs2	unnamed (-63438), unnamed (-55502)
Dek	unnamed (+2231)
Dennd2a	unnamed (+487), unnamed (+30126), unnamed (+102767), unnamed (+110974)
Dennd2c	unnamed (-24948), unnamed (-19089)
Dennd4a	unnamed (+107767)
Dennd4b	unnamed (-518)
Dennd4c	unnamed (+81889)
Dennd5b	unnamed (+271), unnamed (+108544), unnamed (+145052)
Dennd6a	unnamed (+882), unnamed (+27285)
Dennd6b	unnamed (+16774)
Denr	unnamed (+1364)
Depdc1a	unnamed (+1136)
Depdc7	unnamed (+11534)
Deptor	unnamed (+569)
Derl2	unnamed (+463)
Des	unnamed (-14833)
Desi1	unnamed (-29791)
Desi2	unnamed (+861)
Dexi	unnamed (-2678)
Dgcr14	unnamed (-3196)
Dgcr6	unnamed (-54328)
Dgcr8	unnamed (+73)
Dgka	unnamed (-3967), unnamed (-232)
Dgkb	unnamed (+167711)
Dgke	unnamed (-205), unnamed (+8053)
Dgkh	unnamed (-7354), unnamed (+152)
Dgki	unnamed (-36516)
Dgkz	unnamed (-21508), unnamed (-15158)
Dhcr24	unnamed (+512), unnamed (+53777)
Dhdds	unnamed (-16574)
Dhdh	unnamed (+193)
Dhfr	unnamed (+249)
Dhodh	unnamed (+30)
Dhps	unnamed (+382)
Dhrs1	unnamed (+32)
Dhrs11	unnamed (-39935), unnamed (-18484)
Dhrs13	unnamed (-47021)
Dhrs7	unnamed (-67989), unnamed (-62210), unnamed (-25937), unnamed (+294)
Dhtkd1	unnamed (+735)
Dhx15	unnamed (+2336)
Dhx16	unnamed (-11886)
Dhx29	unnamed (-844)
Dhx30	unnamed (-16451), unnamed (+166700)
Dhx32	unnamed (+60), unnamed (+17137)
Dhx35	unnamed (+843910)
Dhx36	unnamed (+392)
Dhx37	unnamed (+234), unnamed (+25813)
Dhx9	unnamed (-19612), unnamed (-14370), unnamed (-6719), unnamed (+2873)
Diaph1	unnamed (+2925)
Diaph3	unnamed (+17342), unnamed (+30095), unnamed (+51739), unnamed (+56653)
Dido1	unnamed (-4559), unnamed (+1046)
Diexf	unnamed (+107)
Dio3	unnamed (-331595), unnamed (+139020), unnamed (+192977), unnamed (+200818)
Dip2a	unnamed (-95404)
Dip2b	unnamed (-64342), unnamed (+127020)
Dip2c	unnamed (-181239), unnamed (-96745)
Dirc2	unnamed (-1804)
Dis3	unnamed (-192580), unnamed (-241)
Dis3l	unnamed (+201), unnamed (+58085)
Disp1	unnamed (+259389)
Dixdc1	unnamed (+164)
Dkk1	unnamed (-111743)
Dkkl1	unnamed (-4290)
Dlat	unnamed (+285)
Dlc1	unnamed (+339276), unnamed (+358704), unnamed (+403608), unnamed (+413365), unnamed (+418776)
Dlec1	unnamed (+298)
Dleu7	unnamed (-8247), unnamed (+675), unnamed (+535044), unnamed (+557738), unnamed (+610413), unnamed (+646213)
Dlg1	unnamed (-129)
Dlg5	unnamed (+877)
Dlgap1	unnamed (+314090), unnamed (+323440), unnamed (+326597), unnamed (+330539), unnamed (+340443), unnamed (+382207), unnamed (+399121), unnamed (+406313), unnamed (+411098), unnamed (+422383)
Dlgap4	unnamed (+107632)
Dlgap5	unnamed (+58)
Dlk1	unnamed (+76166), unnamed (+88388)
Dlk2	unnamed (+258)
Dll1	unnamed (+323423), unnamed (+327376)
Dlx2	unnamed (-200430), unnamed (-91480), unnamed (-82640)
Dlx3	unnamed (-13999)
Dmap1	unnamed (+818)
Dmbt1	unnamed (-84923)
Dmc1	unnamed (+193)
Dmrta1	unnamed (-69906)
Dmrta2	unnamed (+125566)
Dmtn	unnamed (-9356), unnamed (+1295), unnamed (+7350)
Dna2	unnamed (+175)
Dnaaf1	unnamed (-589), unnamed (+10894)
Dnaaf2	unnamed (-13434), unnamed (+2302)
[truncated: 6,547 more rows]

## Sheet: RO_GoPeaks
# GREAT version 4.0.4	Species assembly: mm10	Association rule: Basal+extension: 5000 bp upstream, 1000 bp downstream, 1000000 bp max extension, curated regulatory domains included
0610009B22Rik	unnamed (-126)
0610009O20Rik	unnamed (-749)
0610010F05Rik	unnamed (-30973)
0610037L13Rik	unnamed (-4899), unnamed (+32601)
0610040J01Rik	unnamed (+121137), unnamed (+141637), unnamed (+154637)
1110004E09Rik	unnamed (-75173), unnamed (-173), unnamed (+102327)
1110004F10Rik	unnamed (+1199), unnamed (+63699), unnamed (+96199), unnamed (+118199), unnamed (+128199), unnamed (+141199), unnamed (+154199), unnamed (+191199)
1110008F13Rik	unnamed (+3372)
1110008P14Rik	unnamed (+20438)
1110034G24Rik	unnamed (+3217)
1110038F14Rik	unnamed (+461), unnamed (+26461), unnamed (+38961)
1110051M20Rik	unnamed (+4142)
1110059G10Rik	unnamed (-2000)
1110065P20Rik	unnamed (-6191)
1190002N15Rik	unnamed (+81), unnamed (+365581)
1190005I06Rik	unnamed (+1992), unnamed (+13992), unnamed (+34992)
1190007I07Rik	unnamed (-3804)
1500009L16Rik	unnamed (+635), unnamed (+665635), unnamed (+696135)
1500011B03Rik	unnamed (-4524), unnamed (+15476), unnamed (+28476)
1500011K16Rik	unnamed (-38012)
1500015O10Rik	unnamed (-283102)
1600012H06Rik	unnamed (+770)
1600014C10Rik	unnamed (-717), unnamed (+10283), unnamed (+41783)
1600014C23Rik	unnamed (-292656), unnamed (-118156), unnamed (-33656), unnamed (-2156)
1700001C19Rik	unnamed (-55125), unnamed (+875)
1700001F09Rik	unnamed (+37311)
1700001J03Rik	unnamed (-35196)
1700001K19Rik	unnamed (+76119)
1700001O22Rik	unnamed (+29707), unnamed (+42207), unnamed (+65207), unnamed (+84207), unnamed (+110207)
1700001P01Rik	unnamed (-4082)
1700003E16Rik	unnamed (+6596)
1700003F12Rik	unnamed (-106388), unnamed (-64388), unnamed (-50888)
1700007K13Rik	unnamed (-1668)
1700008O03Rik	unnamed (+530), unnamed (+20030)
1700008P02Rik	unnamed (+317443)
1700011H14Rik	unnamed (+71428)
1700011I03Rik	unnamed (-63780)
1700011L22Rik	unnamed (+217570)
1700012B07Rik	unnamed (-165454)
1700013D24Rik	unnamed (-56414)
1700013F07Rik	unnamed (-1541)
1700015F17Rik	unnamed (-34357)
1700016C15Rik	unnamed (-11814), unnamed (+61186)
1700016D06Rik	unnamed (-20750)
1700016H13Rik	unnamed (-52990)
1700017B05Rik	unnamed (-176388), unnamed (-19888), unnamed (+4112)
1700018B08Rik	unnamed (-15046), unnamed (+163454)
1700019D03Rik	unnamed (-1656), unnamed (+13344), unnamed (+21344)
1700020L24Rik	unnamed (+7823)
1700020N01Rik	unnamed (+235855), unnamed (+253855)
1700021F05Rik	unnamed (+2468)
1700021F07Rik	unnamed (-220586)
1700023F06Rik	unnamed (+8548)
1700024P04Rik	unnamed (-116935), unnamed (-53935), unnamed (-43935)
1700025G04Rik	unnamed (-294875), unnamed (+625), unnamed (+333625)
1700029F12Rik	unnamed (+51862)
1700029H14Rik	unnamed (-37052)
1700029I15Rik	unnamed (+9582)
1700030J22Rik	unnamed (-13557), unnamed (+1443), unnamed (+32943)
1700030K09Rik	unnamed (+620)
1700037C18Rik	unnamed (-311), unnamed (+12189)
1700037H04Rik	unnamed (+581)
1700040F15Rik	unnamed (-593247)
1700047I17Rik2	unnamed (-43092)
1700056E22Rik	unnamed (-502)
1700057G04Rik	unnamed (+134123)
1700061G19Rik	unnamed (+23)
1700066M21Rik	unnamed (+380)
1700067P10Rik	unnamed (+8868)
1700086D15Rik	unnamed (+890), unnamed (+34890), unnamed (+49390), unnamed (+61390), unnamed (+179390)
1700088E04Rik	unnamed (-1261)
1700109H08Rik	unnamed (-25173)
1700122O11Rik	unnamed (-2707), unnamed (+62793), unnamed (+82293)
1700123K08Rik	unnamed (+100194), unnamed (+122194)
1700123O20Rik	unnamed (-33171), unnamed (+329)
1700125H20Rik	unnamed (+54904)
1810009A15Rik	unnamed (-2353)
1810010D01Rik	unnamed (-73920)
1810011O10Rik	unnamed (+984), unnamed (+16484), unnamed (+390484)
1810013L24Rik	unnamed (-51600), unnamed (+11900), unnamed (+43400), unnamed (+304900)
1810022K09Rik	unnamed (+721)
1810024B03Rik	unnamed (-720), unnamed (+24780)
1810030O07Rik	unnamed (-86332), unnamed (+82168)
1810032O08Rik	unnamed (+2831)
1810037I17Rik	unnamed (+297), unnamed (+58797)
1810043G02Rik	unnamed (+476)
1810055G02Rik	unnamed (+167)
2010107E04Rik	unnamed (+394)
2010109A12Rik	unnamed (-2018)
2010315B03Rik	unnamed (+30696)
2200002D01Rik	unnamed (-29534), unnamed (-9534), unnamed (-34)
2210011C24Rik	unnamed (-1842)
2210013O21Rik	unnamed (-833)
2210408I21Rik	unnamed (-540)
2300009A05Rik	unnamed (-15259), unnamed (+741)
2310009B15Rik	unnamed (+3852)
2310011J03Rik	unnamed (+4537)
2310030G06Rik	unnamed (+4536)
2310033P09Rik	unnamed (+13679)
2310039H08Rik	unnamed (+5365)
2310057M21Rik	unnamed (+259)
2310061I04Rik	unnamed (+8431)
2410004B18Rik	unnamed (+1486)
2410015M20Rik	unnamed (-729)
2410089E03Rik	unnamed (-58106), unnamed (-43606), unnamed (+17894), unnamed (+255394)
2410131K14Rik	unnamed (-1727), unnamed (+28273), unnamed (+87273), unnamed (+196273), unnamed (+217773), unnamed (+236773), unnamed (+268773)
2410137M14Rik	unnamed (+2237)
2410141K09Rik	unnamed (-423922), unnamed (-359422), unnamed (-303422), unnamed (-265422), unnamed (-238422), unnamed (-199922), unnamed (-184922), unnamed (-148922), unnamed (-115922), unnamed (-102422), unnamed (-5422), unnamed (+31578), unnamed (+116078), unnamed (+131078), unnamed (+150078), unnamed (+196578)
2510002D24Rik	unnamed (+922)
2510009E07Rik	unnamed (-835)
2510039O18Rik	unnamed (-2395)
2610021A01Rik	unnamed (-9261), unnamed (+239)
2610042L04Rik	unnamed (-1763)
2610044O15Rik8	unnamed (-32454), unnamed (-1454)
2610301B20Rik	unnamed (+1002), unnamed (+103002), unnamed (+128002)
2610318N02Rik	unnamed (-3894)
2610528A11Rik	unnamed (-23899)
2700049A03Rik	unnamed (-348)
2700060E02Rik	unnamed (-36676), unnamed (+824)
2700062C07Rik	unnamed (-257861), unnamed (-3361), unnamed (+45639)
2700081O15Rik	unnamed (-17625), unnamed (+2375), unnamed (+63875)
2810004N23Rik	unnamed (-2880)
2810006K23Rik	unnamed (+24402)
2810021J22Rik	unnamed (+284)
2810403A07Rik	unnamed (+697), unnamed (+20697)
2810408A11Rik	unnamed (-43)
2810428I15Rik	unnamed (-1248)
2810474O19Rik	unnamed (+5572)
2900026A02Rik	unnamed (-81514)
2900055J20Rik	unnamed (-23462), unnamed (+38)
2900092C05Rik	unnamed (-33017)
3100002H09Rik	unnamed (+33303), unnamed (+255303), unnamed (+432303), unnamed (+535803), unnamed (+557303)
3110001I22Rik	unnamed (-1520)
3110002H16Rik	unnamed (+783)
3110009E18Rik	unnamed (-695)
3110018I06Rik	unnamed (+426868)
3110040N11Rik	unnamed (-38522), unnamed (+478), unnamed (+15978)
3110043O21Rik	unnamed (+380)
3110062M04Rik	unnamed (+509)
3110070M22Rik	unnamed (+23883)
3110082I17Rik	unnamed (+2002)
3300002I08Rik	unnamed (+265)
3830406C13Rik	unnamed (-726173), unnamed (-711173), unnamed (-675673), unnamed (-663673), unnamed (-637173), unnamed (-618673), unnamed (-581173), unnamed (-472673), unnamed (-321173), unnamed (-174673), unnamed (+327)
4430402I18Rik	unnamed (-11346)
4833420G17Rik	unnamed (-32284), unnamed (+1716)
4833439L19Rik	unnamed (-65)
4921524J17Rik	unnamed (-48667), unnamed (+5833)
4921524L21Rik	unnamed (-87633)
4921530L21Rik	unnamed (-212266)
4930402F06Rik	unnamed (-55325), unnamed (-36325)
4930402H24Rik	unnamed (+2134)
4930404H24Rik	unnamed (-145290), unnamed (-120290), unnamed (-48790), unnamed (+35210)
4930404N11Rik	unnamed (-10684)
4930412O13Rik	unnamed (-2252)
4930415O20Rik	unnamed (-4504)
4930426L09Rik	unnamed (-843)
4930427A07Rik	unnamed (-421)
4930432M17Rik	unnamed (-129262), unnamed (-114762), unnamed (-93262), unnamed (-69262)
4930444G20Rik	unnamed (+79579), unnamed (+144579), unnamed (+162079)
4930447A16Rik	unnamed (-189054)
4930447C04Rik	unnamed (+69406), unnamed (+88406), unnamed (+145906)
4930452B06Rik	unnamed (-78760), unnamed (+740), unnamed (+34740), unnamed (+47240)
4930453N24Rik	unnamed (-62339), unnamed (-28839), unnamed (+2661)
4930467E23Rik	unnamed (+61424), unnamed (+240424), unnamed (+394924)
4930470P17Rik	unnamed (+73017), unnamed (+87517)
4930503L19Rik	unnamed (-57020), unnamed (+480)
4930505A04Rik	unnamed (-176692), unnamed (-20692)
4930518I15Rik	unnamed (+15446)
4930519P11Rik	unnamed (+437)
4930522L14Rik	unnamed (-115403), unnamed (-90903), unnamed (-43903), unnamed (-403)
4930523C07Rik	unnamed (-262162)
4930533O14Rik	unnamed (+287)
4930539E08Rik	unnamed (+16824)
4930544G11Rik	unnamed (-172109), unnamed (-153109)
4930546C10Rik	unnamed (-246359)
4930548H24Rik	unnamed (+2641)
4930550L24Rik	unnamed (-875360)
4930553M12Rik	unnamed (+5379)
4930556J24Rik	unnamed (+11278)
4930558K02Rik	unnamed (+8136)
4930563M21Rik	unnamed (+42432)
4930578C19Rik	unnamed (-887129), unnamed (+263871), unnamed (+284371)
4930578G10Rik	unnamed (-59912)
4930583I09Rik	unnamed (+234071)
4930590J08Rik	unnamed (-12233)
4930595M18Rik	unnamed (-746379), unnamed (+386121)
4931406C07Rik	unnamed (-3052)
4931406P16Rik	unnamed (-71449)
4931414P19Rik	unnamed (-10092), unnamed (+2408), unnamed (+12408)
4931417E11Rik	unnamed (-583833), unnamed (+219167)
4931422A03Rik	unnamed (-1192)
4931429L15Rik	unnamed (-588514), unnamed (-560514), unnamed (-161514), unnamed (-121514), unnamed (-40014), unnamed (-10514)
4931440F15Rik	unnamed (+1168), unnamed (+108168)
4933402E13Rik	unnamed (-562642)
4933402J07Rik	unnamed (+98647), unnamed (+126647), unnamed (+150647), unnamed (+220147), unnamed (+239647), unnamed (+269147), unnamed (+317147), unnamed (+342647), unnamed (+386647)
4933405L10Rik	unnamed (-4291)
4933406M09Rik	unnamed (-4440)
4933411K16Rik	unnamed (+17252), unnamed (+25252)
4933412E24Rik	unnamed (-806882), unnamed (+366618)
4933415F23Rik	unnamed (-154747)
4933416C03Rik	unnamed (-152083)
4933421I07Rik	unnamed (-52880)
4933428G20Rik	unnamed (-33660), unnamed (-1160)
4933430I17Rik	unnamed (+60131)
4933434E20Rik	unnamed (-1314)
5330417C22Rik	unnamed (+536)
5330417H12Rik	unnamed (+7161)
5430403G16Rik	unnamed (+41)
5530401A14Rik	unnamed (+6821)
5730455P16Rik	unnamed (-3966)
5730480H06Rik	unnamed (-829)
5730507C01Rik	unnamed (-822510), unnamed (-631010), unnamed (-620010), unnamed (-521010), unnamed (-126010), unnamed (+345490), unnamed (+530490), unnamed (+662490), unnamed (+730990), unnamed (+777490), unnamed (+832990), unnamed (+873990), unnamed (+977990)
5730522E02Rik	unnamed (-9428), unnamed (-928), unnamed (+41572), unnamed (+80072), unnamed (+107072), unnamed (+149072)
5730596B20Rik	unnamed (-2998)
6030419C18Rik	unnamed (-30603)
6030458C11Rik	unnamed (-4843), unnamed (+167657)
6030468B19Rik	unnamed (-6160)
6330408A02Rik	unnamed (-17779)
6330409D20Rik	unnamed (+15016)
6430531B16Rik	unnamed (+4755), unnamed (+29755)
6430550D23Rik	unnamed (-4573)
6430571L13Rik	unnamed (-1602)
6430573F11Rik	unnamed (+79926), unnamed (+106426), unnamed (+122926), unnamed (+145926)
6430628N08Rik	unnamed (+12835)
6720489N17Rik	unnamed (-60818), unnamed (-1318), unnamed (+53682)
6820408C15Rik	unnamed (-3587)
7420461P10Rik	unnamed (-73781)
9030612E09Rik	unnamed (+796)
9030624G23Rik	unnamed (+177746), unnamed (+299246)
9030624J02Rik	unnamed (+59774)
9130011E15Rik	unnamed (+1488)
9130023H24Rik	unnamed (-3469)
9130204L05Rik	unnamed (-7197)
9130213A22Rik	unnamed (+589)
9130230L23Rik	unnamed (-146715), unnamed (-76715), unnamed (-48215), unnamed (+32285)
9130409J20Rik	unnamed (-43638), unnamed (+27862), unnamed (+56362)
9230102O04Rik	unnamed (-163507), unnamed (-124007), unnamed (-103507)
9230104L09Rik	unnamed (-23066)
9230109A22Rik	unnamed (-260341), unnamed (-230341), unnamed (-217841), unnamed (-182841)
9230112D13Rik	unnamed (-25699)
9330159F19Rik	unnamed (-65606)
9330161L09Rik	unnamed (-16180), unnamed (+17320)
9430015G10Rik	unnamed (-50498), unnamed (+2)
9430038I01Rik	unnamed (+6262)
9430069I07Rik	unnamed (-83079), unnamed (-11579)
9430097D07Rik	unnamed (+1184)
9530068E07Rik	unnamed (-30928), unnamed (-3928)
9830107B12Rik	unnamed (+47807)
9930012K11Rik	unnamed (-1998)
9930021J03Rik	unnamed (-993)
9930022D16Rik	unnamed (-34917)
A130010J15Rik	unnamed (+4954)
A130051J06Rik	unnamed (-453358), unnamed (-37858), unnamed (-12358), unnamed (+642)
A1cf	unnamed (-104264), unnamed (+84736)
A230050P20Rik	unnamed (+7358)
A2m	unnamed (-89728)
A3galt2	unnamed (-29258)
A430005L14Rik	unnamed (+1763)
A430033K04Rik	unnamed (-894)
A430105I19Rik	unnamed (-339)
A4galt	unnamed (+1731)
A530084C06Rik	unnamed (-55167), unnamed (+833)
A630095E13Rik	unnamed (-22898)
A630095N17Rik	unnamed (-3910)
A730015C16Rik	unnamed (+119)
A730049H05Rik	unnamed (-1978)
A730061H03Rik	unnamed (+15906)
A830005F24Rik	unnamed (-570), unnamed (+27930)
A830031A19Rik	unnamed (-4446), unnamed (+23554)
A830080D01Rik	unnamed (-7668)
A930002H24Rik	unnamed (-209), unnamed (+15791)
A930017K11Rik	unnamed (+565)
A930018M24Rik	unnamed (-3044)
A930018P22Rik	unnamed (+247731)
A930033H14Rik	unnamed (+598)
AI314180	unnamed (+1249)
AI464131	unnamed (+576)
AI467606	unnamed (+141), unnamed (+29641)
AI597479	unnamed (-2710)
AI661453	unnamed (-305)
AI846148	unnamed (-16974), unnamed (+1526), unnamed (+13526), unnamed (+30526)
AI854703	unnamed (-2764)
AI987944	unnamed (-240)
AU015836	unnamed (+114318), unnamed (+124318), unnamed (+149318)
AU018091	unnamed (-41797), unnamed (+1703)
AU019823	unnamed (-41036), unnamed (-31036), unnamed (+964)
AU022252	unnamed (+712)
AU040320	unnamed (-770), unnamed (+213230)
AU041133	unnamed (-43513), unnamed (-13), unnamed (+29487), unnamed (+52487)
AW146154	unnamed (-58610), unnamed (+390)
AW209491	unnamed (+1252)
AW549877	unnamed (+752)
AW554918	unnamed (+980), unnamed (+233480), unnamed (+317480), unnamed (+336480), unnamed (+364980), unnamed (+497480), unnamed (+582980)
AY074887	unnamed (-2)
Aaas	unnamed (-2741)
Aacs	unnamed (+186), unnamed (+49686)
Aagab	unnamed (+840)
Aak1	unnamed (-56017), unnamed (-517)
Aamdc	unnamed (+96496)
Aamp	unnamed (+180)
Aanat	unnamed (+26813)
Aar2	unnamed (-117096), unnamed (-98096), unnamed (+1404)
Aard	unnamed (+393)
Aars	unnamed (+1598)
Aars2	unnamed (+159)
Aarsd1	unnamed (-3885)
Aasdh	unnamed (-19986), unnamed (+514), unnamed (+48014), unnamed (+315014)
Aasdhppt	unnamed (+467), unnamed (+26967)
Aass	unnamed (+47486)
Aatf	unnamed (+22), unnamed (+87522), unnamed (+333022)
Abat	unnamed (-429)
Abca1	unnamed (-179605), unnamed (+1895)
Abca13	unnamed (+782058)
Abca16	unnamed (+165299)
Abca17	unnamed (-2471)
Abca2	unnamed (+2797)
Abca3	unnamed (+1477)
Abca5	unnamed (-15322)
Abca7	unnamed (-1076)
Abca8b	unnamed (+2345)
Abcb10	unnamed (-34878), unnamed (+122)
Abcb1a	unnamed (+51423), unnamed (+71923)
Abcb1b	unnamed (-86686), unnamed (-66186), unnamed (+314)
Abcb5	unnamed (-270079), unnamed (+117421)
Abcb7	unnamed (+2846), unnamed (+11346)
Abcc1	unnamed (+940)
Abcc10	unnamed (-21)
Abcc12	unnamed (+727686)
Abcc2	unnamed (+65308), unnamed (+102308), unnamed (+135808), unnamed (+147808)
Abcc4	unnamed (+11719), unnamed (+43219), unnamed (+58719), unnamed (+67219), unnamed (+153719), unnamed (+339719)
Abcc5	unnamed (-55606), unnamed (-26606), unnamed (+894), unnamed (+51394), unnamed (+64894)
Abcd1	unnamed (-1097)
Abcd3	unnamed (+3302), unnamed (+20802), unnamed (+75302)
Abce1	unnamed (+740), unnamed (+70740)
Abcf1	unnamed (-1239)
Abcf2	unnamed (+967)
Abcf3	unnamed (-12077), unnamed (-577)
Abcg2	unnamed (+1829), unnamed (+43829), unnamed (+53829)
Abcg4	unnamed (-15385), unnamed (+615)
Abhd10	unnamed (+1455)
Abhd11	unnamed (+201)
Abhd12	unnamed (-2259)
Abhd13	unnamed (-207)
Abhd14a	unnamed (-822)
Abhd14b	unnamed (+125)
Abhd15	unnamed (-621)
Abhd17b	unnamed (+7191)
Abhd17c	unnamed (-93107), unnamed (+5393), unnamed (+21893), unnamed (+38893)
Abhd2	unnamed (-62199), unnamed (+13301)
Abhd3	unnamed (+85696)
Abhd4	unnamed (-2732)
Abhd5	unnamed (+219392), unnamed (+345892)
Abhd6	unnamed (+52598)
Abi1	unnamed (+2622), unnamed (+18122), unnamed (+143122)
Abi2	unnamed (+155805)
Abi3	unnamed (-1091), unnamed (+16909)
Abl1	unnamed (-16551), unnamed (+449), unnamed (+66949)
Abl2	unnamed (+3451), unnamed (+56951), unnamed (+104951)
Ablim1	unnamed (+99032)
Ablim2	unnamed (-51), unnamed (+32449)
Abr	unnamed (-110081), unnamed (-63581), unnamed (+14419), unnamed (+30919)
Abra	unnamed (+79220), unnamed (+202220)
Abraxas1	unnamed (+465)
Abraxas2	unnamed (+1275)
Abt1	unnamed (-21134), unnamed (+19366)
Abtb1	unnamed (-31600), unnamed (+1400), unnamed (+59900)
Abtb2	unnamed (+690)
Acaa1a	unnamed (+206)
Acaa2	unnamed (+303)
Acaca	unnamed (+7378), unnamed (+252878)
Acad10	unnamed (-1021)
Acad11	unnamed (+1314)
Acad12	unnamed (-562)
Acad8	unnamed (-451)
Acad9	unnamed (+3021)
Acadm	unnamed (+2132)
Acads	unnamed (-12154), unnamed (+3346), unnamed (+35346), unnamed (+68846), unnamed (+97846)
Acadsb	unnamed (-101), unnamed (+50899), unnamed (+76899)
Acap2	unnamed (-70262), unnamed (+4738)
Acap3	unnamed (+1678), unnamed (+26678)
Acat1	unnamed (-56118), unnamed (+38382)
Acat2	unnamed (+747)
Acbd3	unnamed (+1457), unnamed (+41957), unnamed (+51457), unnamed (+67957), unnamed (+84457)
Acbd4	unnamed (+5812)
Acbd5	unnamed (-72)
Acbd6	unnamed (+1378)
Acbd7	unnamed (-2668)
Acd	unnamed (-2916)
Ace	unnamed (-10445), unnamed (+19555)
Ace3	unnamed (-7175)
Acer2	unnamed (-896)
Acer3	unnamed (+538)
Acin1	unnamed (+431)
Ackr3	unnamed (+20)
Ackr4	unnamed (-128567)
Acly	unnamed (-500), unnamed (+34000)
Aco1	unnamed (+919), unnamed (+80919)
Aco2	unnamed (+3191), unnamed (+51691)
Acot1	unnamed (+19010)
Acot11	unnamed (-48502), unnamed (-24502)
Acot13	unnamed (-1983)
Acot2	unnamed (-1361)
Acot4	unnamed (-9879)
Acot7	unnamed (-1634), unnamed (+76366)
Acot8	unnamed (+382), unnamed (+16382)
Acox1	unnamed (-23455), unnamed (+45)
Acox2	unnamed (+41853)
Acp1	unnamed (+1071), unnamed (+14071)
Acp2	unnamed (-409)
Acp5	unnamed (-16669)
Acp6	unnamed (-34277), unnamed (+3223)
Acp7	unnamed (-44933)
Acpt	unnamed (+8878)
Acr	unnamed (-41826), unnamed (-18826), unnamed (-8826)
Acrv1	unnamed (-31720)
Acsbg1	unnamed (+71370)
Acsbg2	unnamed (-1053)
Acsf2	unnamed (-129)
Acsf3	unnamed (-21505), unnamed (+2995)
Acsl1	unnamed (-37)
Acsm4	unnamed (+29474)
Acss1	unnamed (+258)
Acta1	unnamed (-53249)
Actb	unnamed (-24746)
Actbl2	unnamed (+217487)
Actg1	unnamed (-458), unnamed (+36042), unnamed (+45042), unnamed (+61042), unnamed (+107542)
Actg2	unnamed (-34735)
Actl6a	unnamed (+1493)
Actn1	unnamed (-80629), unnamed (+2371), unnamed (+15871), unnamed (+40871), unnamed (+141371)
Actn3	unnamed (-1091)
Actn4	unnamed (+9340)
Actr1a	unnamed (-765)
Actr1b	unnamed (+508), unnamed (+16508)
Actr2	unnamed (-28087), unnamed (+7413), unnamed (+76413), unnamed (+91913), unnamed (+126913), unnamed (+170413)
Actr3	unnamed (-95453), unnamed (+8047)
Actr3b	unnamed (-26)
Actr5	unnamed (+112)
Actr6	unnamed (+295)
Actr8	unnamed (+82)
Actrt2	unnamed (-60633), unnamed (-7133), unnamed (+12367)
Actrt3	unnamed (-1561), unnamed (+83439)
Acvr1	unnamed (-1674)
Acvr1b	unnamed (-31567), unnamed (+1933)
Acvr2a	unnamed (+391), unnamed (+130891)
Acvr2b	unnamed (+8382), unnamed (+25882)
Acvrl1	unnamed (+13978)
Acyp2	unnamed (-100913), unnamed (+1087), unnamed (+157087)
Adal	unnamed (+2)
Adam10	unnamed (+503), unnamed (+174003)
Adam11	unnamed (-22939)
Adam15	unnamed (-4)
Adam17	unnamed (-41407), unnamed (+593), unnamed (+55593)
Adam19	unnamed (-492)
Adam1a	unnamed (-21429)
Adam22	unnamed (-49018), unnamed (-518)
Adam23	unnamed (-138895), unnamed (+5605), unnamed (+29105), unnamed (+70605)
Adam24	unnamed (-25577)
Adam26a	unnamed (-28793)
Adam26b	unnamed (+196106), unnamed (+207606)
Adam6a	unnamed (+155092), unnamed (+849592)
Adam7	unnamed (+58189)
Adam9	unnamed (+427)
Adamts1	unnamed (+1613)
Adamts10	unnamed (-1204)
Adamts12	unnamed (+258710), unnamed (+332210)
Adamts14	unnamed (-62), unnamed (+25938), unnamed (+39438)
Adamts15	unnamed (+452)
Adamts19	unnamed (-175764)
Adamts2	unnamed (+916)
Adamts4	unnamed (-1423)
Adamts7	unnamed (-37069), unnamed (+931)
Adamts8	unnamed (-62), unnamed (+68938)
Adamts9	unnamed (-951059), unnamed (-778059), unnamed (-474059), unnamed (-167059), unnamed (-41059)
Adamtsl1	unnamed (-845915), unnamed (-835415), unnamed (-770915), unnamed (-706915), unnamed (-1415)
Adamtsl3	unnamed (-122232), unnamed (+208768)
Adamtsl4	unnamed (-1083), unnamed (+22417)
Adamtsl5	unnamed (+2912)
Adap1	unnamed (-17378), unnamed (+5122), unnamed (+20122), unnamed (+45122), unnamed (+69122)
Adar	unnamed (-8748)
Adarb1	unnamed (+270), unnamed (+151270)
Adarb2	unnamed (-805366), unnamed (+561634), unnamed (+607134)
Adat1	unnamed (+302)
Adat2	unnamed (+606)
Adat3	unnamed (-521)
Adck2	unnamed (+127)
Adck5	unnamed (-12358)
Adcy1	unnamed (-403489), unnamed (-317489), unnamed (-168989), unnamed (+11)
Adcy10	unnamed (+130317), unnamed (+147317)
Adcy2	unnamed (-529959)
Adcy3	unnamed (-402)
Adcy5	unnamed (-130877)
Adcy7	unnamed (-86647), unnamed (-72147), unnamed (-10647)
Adcy9	unnamed (-56692), unnamed (+308)
Add1	unnamed (+2627), unnamed (+62127)
Add3	unnamed (+2555)
Adgra2	unnamed (-26598), unnamed (-1098), unnamed (+37902)
Adgrb1	unnamed (+805), unnamed (+16305), unnamed (+74305)
Adgrb2	unnamed (-6068)
Adgrd1	unnamed (-31250), unnamed (+61750), unnamed (+79750), unnamed (+291250)
Adgre4	unnamed (+113516)
Adgrf1	unnamed (-193329)
Adgrf2	unnamed (-132321), unnamed (-87321)
Adgrg6	unnamed (-159464), unnamed (-964)
Adgrg7	unnamed (-74645)
Adgrl1	unnamed (-182605), unnamed (-160105), unnamed (-127105), unnamed (-116105), unnamed (-24605), unnamed (+1395)
Adgrl2	unnamed (-719842), unnamed (-32842)
Adgrl3	unnamed (-855525), unnamed (+244975)
Adgrv1	unnamed (-6346), unnamed (+747654)
Adh5	unnamed (+407), unnamed (+40407)
Adhfe1	unnamed (-1448)
Adi1	unnamed (+1269), unnamed (+34769), unnamed (+52269)
Adig	unnamed (-90112)
Adipor1	unnamed (-2956), unnamed (+20544)
Adipor2	unnamed (+1704), unnamed (+30704)
Adk	unnamed (+22426), unnamed (+36426)
Adm2	unnamed (+528)
Adnp	unnamed (+7612), unnamed (+46612), unnamed (+80612), unnamed (+91112), unnamed (+109112)
Adnp2	unnamed (-28018), unnamed (+2482), unnamed (+21482)
Ado	unnamed (-45)
Adora2a	unnamed (-102377)
Adora2b	unnamed (-169484), unnamed (+516)
Adpgk	unnamed (-18058), unnamed (+942)
Adprh	unnamed (+189)
Adprhl1	unnamed (-22338)
Adprm	unnamed (+4570)
Adra1a	unnamed (+159)
Adra1d	unnamed (-284217)
Adra2a	unnamed (+772318)
Adrb1	unnamed (-136372), unnamed (-57372), unnamed (+628), unnamed (+98628)
Adrb3	unnamed (+1088)
Adrm1	unnamed (-50485), unnamed (+2515), unnamed (+52015)
Adsl	unnamed (-148990), unnamed (-133990), unnamed (-17990), unnamed (+3010)
Adss	unnamed (-186989), unnamed (+5511)
Adssl1	unnamed (-27045), unnamed (+1955)
Aebp2	unnamed (-132189), unnamed (-118689), unnamed (+2811)
Aen	unnamed (+2073)
Aes	unnamed (+6506)
Afap1	unnamed (-102819), unnamed (-319)
Afap1l1	unnamed (+53202)
Afap1l2	unnamed (-108790)
Afdn	unnamed (-97548), unnamed (-78548), unnamed (-48)
Aff1	unnamed (-45573), unnamed (+1927), unnamed (+26927), unnamed (+56427), unnamed (+150927)
Aff4	unnamed (-21333), unnamed (+7167)
Afg1l	unnamed (+565)
Afg3l1	unnamed (-21403), unnamed (-14403), unnamed (+597), unnamed (+10597)
Afg3l2	unnamed (+166)
Afmid	unnamed (-4424)
Aftph	unnamed (+30107), unnamed (+91607), unnamed (+181107)
Aga	unnamed (-195227)
Agap1	unnamed (-358306), unnamed (+694), unnamed (+11694), unnamed (+125694), unnamed (+419694), unnamed (+433694), unnamed (+473694)
Agap2	unnamed (+1093), unnamed (+12593)
Agap3	unnamed (-3177), unnamed (+21323), unnamed (+31823), unnamed (+60323)
Agbl1	unnamed (-380387)
Agbl3	unnamed (-67432)
Agbl4	unnamed (-86291)
Agbl5	unnamed (-19006), unnamed (-1006)
Agfg1	unnamed (-17983), unnamed (+6017), unnamed (+171517)
Agfg2	unnamed (+1680)
Aggf1	unnamed (+1352), unnamed (+44852)
Agk	unnamed (+2328)
Agl	unnamed (-64334), unnamed (-54334), unnamed (+666), unnamed (+35666), unnamed (+83666)
Agmat	unnamed (-12172)
Ago1	unnamed (+4083)
Ago2	unnamed (-218660), unnamed (+4340), unnamed (+18840), unnamed (+30840)
Ago3	unnamed (-34944), unnamed (-444)
Agpat1	unnamed (-361)
Agpat2	unnamed (+3332)
Agpat3	unnamed (-1058), unnamed (+91442)
Agpat4	unnamed (-102284), unnamed (-71784), unnamed (-14284), unnamed (+1216), unnamed (+43216), unnamed (+84716)
Agpat5	unnamed (+3723), unnamed (+52723), unnamed (+102723)
Agps	unnamed (+823), unnamed (+15323), unnamed (+39323)
Agrn	unnamed (+7488)
Agrp	unnamed (-5607)
Agtpbp1	unnamed (+84811)
Agtr2	unnamed (-240044)
Agtrap	unnamed (-27469), unnamed (+1531)
Ahctf1	unnamed (-54820), unnamed (-45320)
Ahcy	unnamed (-1503), unnamed (+23997)
Ahcyl1	unnamed (+1060)
Ahcyl2	unnamed (-992)
Ahdc1	unnamed (+7494), unnamed (+43994), unnamed (+84994), unnamed (+106994)
Ahi1	unnamed (+102953)
Ahnak	unnamed (-6784)
Ahnak2	unnamed (-23843), unnamed (+7157)
Ahr	unnamed (+486038)
Ahsa1	unnamed (+802), unnamed (+13302)
Ahsa2	unnamed (+188030)
Aida	unnamed (-49)
Aif1	unnamed (-9999)
Aifm2	unnamed (-23149), unnamed (+34851)
Aifm3	unnamed (-32611), unnamed (-11111), unnamed (+1889)
Aig1	unnamed (-23543)
Aim2	unnamed (+15621)
Aimp1	unnamed (+384)
Aimp2	unnamed (+339)
Aip	unnamed (-642)
Aipl1	unnamed (+272489)
Aire	unnamed (-6420)
Ajuba	unnamed (-25839), unnamed (-15839), unnamed (+3661)
Ak1	unnamed (-4)
Ak2	unnamed (+2276)
Ak3	unnamed (-19539), unnamed (+461), unnamed (+39961), unnamed (+55961)
Ak4	unnamed (-126289), unnamed (-64789), unnamed (-29289), unnamed (+1711), unnamed (+22711), unnamed (+78211), unnamed (+89711)
Ak5	unnamed (+233860), unnamed (+265860)
Ak6	unnamed (+657)
Ak7	unnamed (+29524), unnamed (+57524)
Ak9	unnamed (-980)
Akain1	unnamed (-21826)
Akap1	unnamed (-78914), unnamed (+2586), unnamed (+20586)
Akap10	unnamed (+252)
Akap11	unnamed (-148192), unnamed (-140192), unnamed (+808)
Akap12	unnamed (-291380), unnamed (-186380), unnamed (-157380), unnamed (-139880), unnamed (-124380), unnamed (-101880), unnamed (-22880), unnamed (-11880), unnamed (+19120), unnamed (+78620), unnamed (+115620)
Akap13	unnamed (+966), unnamed (+289966), unnamed (+324466)
Akap2	unnamed (-179159), unnamed (-163159), unnamed (-72159), unnamed (-57659), unnamed (-33159), unnamed (-11159), unnamed (+12341)
Akap3	unnamed (-4598), unnamed (+12902)
Akap5	unnamed (-64391), unnamed (+609)
Akap6	unnamed (-193883), unnamed (-95383)
Akap7	unnamed (+108664)
Akap8	unnamed (-12347), unnamed (+653)
Akap8l	unnamed (-23919), unnamed (-11919), unnamed (+581), unnamed (+17081)
Akap9	unnamed (+726)
Akip1	unnamed (-31690), unnamed (+310)
Akirin1	unnamed (+2345)
Akirin2	unnamed (+6063)
Akna	unnamed (-79146), unnamed (-56146), unnamed (-5646)
Akr1a1	unnamed (+4180)
Akr1b3	unnamed (+1478), unnamed (+127978)
Akr1b8	unnamed (-3619)
Akr1d1	unnamed (+106327), unnamed (+157327)
Akr7a5	unnamed (+256), unnamed (+20256)
Akt1	unnamed (+776), unnamed (+28276)
Akt2	unnamed (-18552), unnamed (+1948)
Aktip	unnamed (-152503), unnamed (-503)
Alad	unnamed (-106)
Alas1	unnamed (+2654)
Aldh18a1	unnamed (+963)
Aldh1a2	unnamed (+267211)
Aldh1a3	unnamed (+1017)
Aldh1b1	unnamed (-32522), unnamed (+478), unnamed (+22478)
Aldh1l1	unnamed (-85789)
Aldh1l2	unnamed (+140), unnamed (+171640)
Aldh2	unnamed (+9324)
Aldh3a1	unnamed (+57255)
Aldh3a2	unnamed (+1185)
Aldh4a1	unnamed (-2866)
Aldh6a1	unnamed (-497), unnamed (+31003)
Aldh7a1	unnamed (-191)
Aldh8a1	unnamed (-79291), unnamed (-36291)
Aldoa	unnamed (-359)
Aldoart2	unnamed (-58739)
Aldoc	unnamed (-18968)
Alg1	unnamed (+1879)
Alg10b	unnamed (+689)
Alg11	unnamed (+279)
Alg13	unnamed (+696), unnamed (+20196)
Alg14	unnamed (+727), unnamed (+124727)
Alg2	unnamed (-1667), unnamed (+119333)
Alg5	unnamed (-1039)
Alg6	unnamed (+835)
Alg9	unnamed (-3519)
Alk	unnamed (-89791), unnamed (-291)
Alkal2	unnamed (+13178)
Alkbh1	unnamed (+1339), unnamed (+33839)
Alkbh2	unnamed (-3324)
Alkbh3	unnamed (-143270), unnamed (+230)
Alkbh4	unnamed (+346)
Alkbh5	unnamed (-59478), unnamed (+2522), unnamed (+145522)
Alkbh7	unnamed (-5843), unnamed (+1157)
Alkbh8	unnamed (-138478), unnamed (-26978), unnamed (+522)
Alms1	unnamed (-64031), unnamed (+969)
Alox15	unnamed (-56969)
Alox5ap	unnamed (-67767)
Aloxe3	unnamed (-3896)
Alpk2	unnamed (+435887), unnamed (+460887), unnamed (+504887)
Alpk3	unnamed (-62100), unnamed (+4900)
Alpl	unnamed (+17884), unnamed (+76884)
Als2	unnamed (+731)
Als2cl	unnamed (+663)
Als2cr12	unnamed (+76942)
Alx1	unnamed (-446)
Alx4	unnamed (+177116)
Alyref	unnamed (+865)
Alyref2	unnamed (-64478), unnamed (-43978), unnamed (+1022)
Ambra1	unnamed (+1275), unnamed (+42275)
Amd1	unnamed (+5186)
Amdhd1	unnamed (+49533)
Amdhd2	unnamed (-2734)
Amfr	unnamed (+1842)
Amh	unnamed (-3243)
Amhr2	unnamed (-21867)
Amigo1	unnamed (+142)
Amigo2	unnamed (-346213), unnamed (-334713), unnamed (-126213), unnamed (-1213)
Amigo3	unnamed (+841)
Ammecr1l	unnamed (-124324), unnamed (+1176)
Amn	unnamed (+80405), unnamed (+103405)
Amn1	unnamed (+1712)
Amotl1	unnamed (+2006)
Amotl2	unnamed (-26168), unnamed (+5332)
Ampd1	unnamed (+9986), unnamed (+32986)
Ampd2	unnamed (+399)
Amph	unnamed (+445649)
Amt	unnamed (-2370)
Amz1	unnamed (+92474)
Amz2	unnamed (-446)
Anapc1	unnamed (+391)
Anapc10	unnamed (-851), unnamed (+54649), unnamed (+344149)
Anapc11	unnamed (-921)
Anapc13	unnamed (-324), unnamed (+65176)
Anapc15-ps	unnamed (-220549), unnamed (-45049), unnamed (-7549)
Anapc16	unnamed (+3611)
Anapc5	unnamed (+339)
Anapc7	unnamed (-28193), unnamed (+2307), unnamed (+32307), unnamed (+54807), unnamed (+79307)
Ang	unnamed (-6000)
Angel1	unnamed (-40), unnamed (+37960)
Angel2	unnamed (-492)
Angpt2	unnamed (+144062)
Angptl2	unnamed (+1431)
Angptl3	unnamed (-103454), unnamed (+87546)
Angptl4	unnamed (+1075)
Angptl6	unnamed (+3727)
Angptl8	unnamed (+12990)
Ank	unnamed (-177), unnamed (+11823), unnamed (+162823)
Ank1	unnamed (-103882), unnamed (-80382)
Ank2	unnamed (+1559), unnamed (+247059)
Ank3	unnamed (+390728)
Ankdd1b	unnamed (+81660)
Ankef1	unnamed (+148220)
Ankfy1	unnamed (-76006), unnamed (-57006), unnamed (+994)
Ankhd1	unnamed (+1389)
Ankib1	unnamed (+925)
Ankle1	unnamed (-4010)
Ankle2	unnamed (+496), unnamed (+35996)
Ankra2	unnamed (-742)
Ankrd10	unnamed (+4254)
Ankrd11	unnamed (+52520), unnamed (+120520), unnamed (+136520)
Ankrd12	unnamed (+46)
Ankrd13a	unnamed (-1177), unnamed (+10823), unnamed (+23823)
Ankrd13b	unnamed (+25178)
Ankrd13c	unnamed (+3586)
Ankrd13d	unnamed (-20365), unnamed (+1635)
Ankrd16	unnamed (-491)
Ankrd17	unnamed (+4077), unnamed (+31577), unnamed (+119577), unnamed (+131077)
Ankrd23	unnamed (+21739)
Ankrd24	unnamed (-2635)
Ankrd26	unnamed (-544274), unnamed (-211774), unnamed (-274)
Ankrd27	unnamed (-244), unnamed (+60256)
Ankrd28	unnamed (-103085), unnamed (+48915), unnamed (+165415)
Ankrd31	unnamed (+110228)
Ankrd33	unnamed (-19755)
Ankrd33b	unnamed (-48774), unnamed (+16726), unnamed (+51226), unnamed (+71226)
Ankrd34a	unnamed (-136)
Ankrd35	unnamed (+9869)
Ankrd36	unnamed (+136316)
Ankrd39	unnamed (-5055)
Ankrd42	unnamed (-29858), unnamed (-858)
Ankrd44	unnamed (-96613), unnamed (+2387)
Ankrd45	unnamed (+11733), unnamed (+27733), unnamed (+106733)
Ankrd46	unnamed (+26791), unnamed (+121291)
Ankrd49	unnamed (+356)
Ankrd52	unnamed (+1381)
Ankrd53	unnamed (-644)
Ankrd54	unnamed (+885)
Ankrd55	unnamed (+124680), unnamed (+150680)
Ankrd6	unnamed (-23045), unnamed (-3545), unnamed (+24955), unnamed (+61455)
Ankrd60	unnamed (-7635)
Ankrd61	unnamed (+76067)
Ankrd63	unnamed (+28463)
Ankrd66	unnamed (+8639)
Ankrd7	unnamed (+278150)
Ankrd9	unnamed (-29960), unnamed (+1540)
Anks1	unnamed (-372), unnamed (+31128), unnamed (+104128), unnamed (+150128)
Anks1b	unnamed (+32983), unnamed (+378983)
Anks3	unnamed (+737)
Anks4b	unnamed (-14858)
Ankzf1	unnamed (+340)
Anln	unnamed (+2188), unnamed (+21688), unnamed (+61688)
Ano10	unnamed (+923)
Ano2	unnamed (-98919), unnamed (+433081)
Ano4	unnamed (-184410), unnamed (-174910), unnamed (+370090)
Ano6	unnamed (+157)
Ano7	unnamed (+71070), unnamed (+79570)
Ano8	unnamed (+9463)
Anp32a	unnamed (+13171), unnamed (+80171), unnamed (+161171), unnamed (+189671)
Anp32b	unnamed (+10098)
Anp32e	unnamed (+5254), unnamed (+22254), unnamed (+56254)
Anpep	unnamed (-22290), unnamed (+210), unnamed (+29710)
Antxr2	unnamed (-134538), unnamed (+41462)
Anxa11	unnamed (+844)
Anxa2	unnamed (+2380)
Anxa4	unnamed (-27590)
Anxa6	unnamed (+1445)
Anxa7	unnamed (+2133)
Aoah	unnamed (-610613), unnamed (+144387)
Aox1	unnamed (-31931), unnamed (+69)
Ap1ar	unnamed (+1011)
Ap1b1	unnamed (+676)
Ap1g1	unnamed (+10946)
Ap1g2	unnamed (-8407)
Ap1m1	unnamed (+482), unnamed (+30982)
Ap1m2	unnamed (-5163)
Ap1s1	unnamed (+15135)
Ap1s2	unnamed (+47855)
Ap2a1	unnamed (-1004)
Ap2a2	unnamed (+6827)
Ap2m1	unnamed (+1020)
Ap2s1	unnamed (-13910), unnamed (+590), unnamed (+15590)
Ap3b1	unnamed (-20460), unnamed (+540), unnamed (+14540), unnamed (+85040), unnamed (+289040), unnamed (+348540)
Ap3b2	unnamed (+2425), unnamed (+13925)
Ap3d1	unnamed (+764)
Ap3m1	unnamed (+72950)
Ap3m2	unnamed (-1896)
Ap3s1	unnamed (-376)
Ap3s2	unnamed (-851), unnamed (+50149)
Ap4b1	unnamed (-1128)
Ap4m1	unnamed (-4502)
Ap4s1	unnamed (-96037), unnamed (-12037)
Ap5b1	unnamed (-2574), unnamed (+12426)
Ap5m1	unnamed (-48495), unnamed (-495)
Ap5z1	unnamed (-61554), unnamed (-48554), unnamed (-19054)
Apaf1	unnamed (+127270), unnamed (+473270)
Apba1	unnamed (+264624)
Apba2	unnamed (+368794)
Apba3	unnamed (+40)
Apbb2	unnamed (-19829), unnamed (-1329), unnamed (+24171), unnamed (+276671)
Apc	unnamed (-201484), unnamed (-189984), unnamed (+2516), unnamed (+26016)
Apc2	unnamed (-7320), unnamed (+14180)
Apcdd1	unnamed (+173)
Apcs	unnamed (+195541)
Apeh	unnamed (+606)
Apela	unnamed (+1836)
Apex2	unnamed (+1844)
Aph1c	unnamed (-774)
Api5	unnamed (+2636)
Apip	unnamed (-1175)
Apitd1	unnamed (-25371)
Aplf	unnamed (-307)
Aplnr	unnamed (-75725)
Aplp1	unnamed (+5535)
Aplp2	unnamed (-72209), unnamed (-42209), unnamed (+6791), unnamed (+27791), unnamed (+64291)
Apmap	unnamed (-3433)
Apoa1	unnamed (-203580), unnamed (-172080), unnamed (-77080), unnamed (+1920)
Apoa2	unnamed (-3054)
Apob	unnamed (-120148)
Apobec1	unnamed (-2556)
Apobec2	unnamed (+728)
Apobec3	unnamed (-43408), unnamed (-14408), unnamed (+6592)
Apobr	unnamed (-1442)
Apoc1	unnamed (-3362)
Apoc3	unnamed (+4760)
Apod	unnamed (-44692), unnamed (-28192), unnamed (-11692), unnamed (+12308)
Apol11b	unnamed (-50222)
Apol6	unnamed (-7575), unnamed (+9925), unnamed (+32425), unnamed (+59925), unnamed (+71425), unnamed (+95425), unnamed (+107425), unnamed (+117425), unnamed (+155925), unnamed (+188925), unnamed (+201425), unnamed (+256925)
Apol7a	unnamed (+38610), unnamed (+58610)
Apol7e	unnamed (-5389)
Apol8	unnamed (-84271), unnamed (-64771), unnamed (-43771)
Apold1	unnamed (-55718), unnamed (+1782)
Apon	unnamed (-15150)
Apopt1	unnamed (+720)
App	unnamed (+707)
Appbp2	unnamed (+9130)
Appl1	unnamed (+2232)
Appl2	unnamed (+238), unnamed (+103238)
Aprt	unnamed (-14610)
Aptx	unnamed (-1586), unnamed (+96414)
Aqp11	unnamed (-68211), unnamed (+789), unnamed (+18289), unnamed (+35289)
Aqp2	unnamed (+5444)
Aqp3	unnamed (+3683), unnamed (+43683)
Aqp4	unnamed (+252184)
Aqp5	unnamed (-6528)
Aqp6	unnamed (+47600)
Aqp7	unnamed (-46361), unnamed (-6361), unnamed (+75639)
Aqp8	unnamed (+34688)
Aqr	unnamed (-1161)
Araf	unnamed (-49543), unnamed (+14957)
Arap1	unnamed (+46933)
Arap3	unnamed (-176426), unnamed (-147926), unnamed (-129926)
Arc	unnamed (-34932), unnamed (-1432), unnamed (+17568)
Arcn1	unnamed (-2155)
Arel1	unnamed (-600)
Arf1	unnamed (-37838), unnamed (+6162)
Arf2	unnamed (+629)
Arf3	unnamed (+1211)
Arf4	unnamed (-32574), unnamed (+3926), unnamed (+18926)
Arf5	unnamed (-2060)
Arf6	unnamed (-7650)
Arfgap1	unnamed (-234)
Arfgap2	unnamed (-4293), unnamed (+175207)
Arfgap3	unnamed (-56253), unnamed (+247)
Arfgef1	unnamed (-330)
Arfgef2	unnamed (-11088)
Arfgef3	unnamed (+101949)
Arfip1	unnamed (+1125)
Arfrp1	unnamed (-4096)
Arg1	unnamed (-263016)
Arglu1	unnamed (+10021)
Arhgap1	unnamed (-1618)
Arhgap10	unnamed (+453)
Arhgap11a	unnamed (+1156)
Arhgap12	unnamed (-103402), unnamed (+1098)
Arhgap17	unnamed (-2614), unnamed (+32386), unnamed (+119386)
Arhgap18	unnamed (+523)
Arhgap19	unnamed (+547), unnamed (+40047)
Arhgap21	unnamed (+1721), unnamed (+230221), unnamed (+243721), unnamed (+275221), unnamed (+304721), unnamed (+326221), unnamed (+335721), unnamed (+351221), unnamed (+419721), unnamed (+446721), unnamed (+522221)
Arhgap22	unnamed (+103677), unnamed (+229177)
Arhgap23	unnamed (-86160), unnamed (-58160), unnamed (-35160), unnamed (-11160)
Arhgap26	unnamed (-32645), unnamed (+355), unnamed (+74855), unnamed (+496355)
Arhgap27	unnamed (-46100), unnamed (-27100), unnamed (-1100), unnamed (+19400)
Arhgap28	unnamed (+286620), unnamed (+304120)
Arhgap32	unnamed (-82636), unnamed (-20136), unnamed (+1364), unnamed (+20364)
Arhgap35	unnamed (+493), unnamed (+17993), unnamed (+36493)
Arhgap39	unnamed (+3083), unnamed (+18583)
Arhgap42	unnamed (-30399), unnamed (+101), unnamed (+210101)
Arhgap45	unnamed (+4584)
Arhgap5	unnamed (-109016), unnamed (+1484), unnamed (+99984)
Arhgap8	unnamed (+3448), unnamed (+134448)
Arhgap9	unnamed (+15293)
Arhgef1	unnamed (+1449)
Arhgef10	unnamed (-21663), unnamed (-4663)
Arhgef10l	unnamed (+4750), unnamed (+38250), unnamed (+117750)
Arhgef11	unnamed (-90075), unnamed (+925), unnamed (+12425)
Arhgef12	unnamed (-2513), unnamed (+20987)
Arhgef15	unnamed (+2980)
Arhgef17	unnamed (+1607), unnamed (+24607)
Arhgef18	unnamed (+4462), unnamed (+24462)
Arhgef19	unnamed (-2369)
Arhgef2	unnamed (-15606), unnamed (+1894)
Arhgef25	unnamed (-1981)
Arhgef26	unnamed (+166656)
Arhgef3	unnamed (-193539), unnamed (-170039), unnamed (-123039), unnamed (+42461), unnamed (+109461), unnamed (+134461)
Arhgef33	unnamed (+170093)
Arhgef4	unnamed (+36296)
Arhgef40	unnamed (+662)
Arhgef7	unnamed (-28605), unnamed (+30395), unnamed (+90395)
Arid1a	unnamed (-122389), unnamed (-61889), unnamed (+13111), unnamed (+47111)
Arid1b	unnamed (+926), unnamed (+196426), unnamed (+275926)
Arid2	unnamed (-483573), unnamed (-458073), unnamed (-42573), unnamed (-1573), unnamed (+165927)
Arid3b	unnamed (+3208), unnamed (+22208)
Arid3c	unnamed (-8858), unnamed (+642)
Arid4a	unnamed (+10), unnamed (+23010), unnamed (+35010)
Arid4b	unnamed (-292), unnamed (+17708), unnamed (+30708), unnamed (+41708), unnamed (+59708)
Arid5a	unnamed (+3246)
Arid5b	unnamed (-1260), unnamed (+48240), unnamed (+121240), unnamed (+141240), unnamed (+165240), unnamed (+182740), unnamed (+235240), unnamed (+250240)
Arih1	unnamed (+15614)
Arih2	unnamed (-120)
Arl1	unnamed (+432)
Arl10	unnamed (+985)
Arl14ep	unnamed (+2924), unnamed (+279924)
Arl15	unnamed (-73005), unnamed (-5), unnamed (+20495), unnamed (+69995), unnamed (+89995), unnamed (+235995), unnamed (+256995), unnamed (+282995), unnamed (+475995)
Arl2	unnamed (+406)
Arl3	unnamed (-415), unnamed (+57585)
Arl4a	unnamed (+429), unnamed (+21929), unnamed (+39429)
Arl4c	unnamed (+221)
Arl4d	unnamed (-35541), unnamed (-21541), unnamed (+459), unnamed (+30459)
Arl5a	unnamed (+2401)
Arl5b	unnamed (-3240), unnamed (+12260)
Arl5c	unnamed (-12319)
Arl6	unnamed (+391), unnamed (+44391)
Arl6ip1	unnamed (-110338), unnamed (+2162)
Arl6ip4	unnamed (-3099)
Arl6ip5	unnamed (-189)
Arl8a	unnamed (+1676)
Arl8b	unnamed (-120099), unnamed (-84099), unnamed (+7901), unnamed (+33401)
Armc1	unnamed (+565), unnamed (+537565)
Armc10	unnamed (+1621), unnamed (+24621)
Armc2	unnamed (-243120), unnamed (-190120), unnamed (-178120), unnamed (-39120)
Armc4	unnamed (-327599), unnamed (-310599)
Armc6	unnamed (-534)
Armc7	unnamed (-167)
Armc8	unnamed (-3601)
Armc9	unnamed (+1202), unnamed (+82202)
Armcx1	unnamed (-29988)
Armcx4	unnamed (+1481)
Armt1	unnamed (+1033)
Arnt	unnamed (-2388)
Arnt2	unnamed (-63881), unnamed (+165119)
Arntl	unnamed (-252557), unnamed (-146057), unnamed (-105057), unnamed (-22057), unnamed (-557), unnamed (+53943)
Arntl2	unnamed (-69565)
Arpc1a	unnamed (+670)
Arpc1b	unnamed (+6785)
Arpc2	unnamed (+3003)
Arpc3	unnamed (+1622)
Arpc4	unnamed (-115)
Arpc5	unnamed (+958)
Arpc5l	unnamed (-2576)
Arpin	unnamed (-58141)
Arpp19	unnamed (+3886)
Arrdc1	unnamed (-748)
Arrdc2	unnamed (+220), unnamed (+18220)
Arrdc3	unnamed (-560910), unnamed (+2090)
Arrdc4	unnamed (+1241)
Arsa	unnamed (+925)
Arsg	unnamed (-874)
Arsj	unnamed (+85816)
Arsk	unnamed (-840)
Art1	unnamed (-243)
Art5	unnamed (-1271)
Artn	unnamed (+1763)
Arv1	unnamed (-1139)
Arvcf	unnamed (-4274), unnamed (+26226), unnamed (+45726)
Arx	unnamed (-108996), unnamed (+342504)
Asah1	unnamed (-40727), unnamed (+773), unnamed (+29273), unnamed (+97773), unnamed (+129773)
Asah2	unnamed (-282031), unnamed (-194031), unnamed (-179531), unnamed (-136031), unnamed (-112031), unnamed (-17531), unnamed (+107969)
Asap1	unnamed (+69919), unnamed (+240919)
Asap2	unnamed (-694748), unnamed (-495248), unnamed (-299248), unnamed (-269748), unnamed (-191248), unnamed (-120748), unnamed (-108248), unnamed (+252), unnamed (+23752), unnamed (+55752)
Asap3	unnamed (-29865), unnamed (+135), unnamed (+16635)
Asb1	unnamed (-2544), unnamed (+70456)
Asb13	unnamed (+2468)
Asb14	unnamed (-118057), unnamed (+74443)
Asb16	unnamed (-9243), unnamed (+7257)
Asb3	unnamed (+105)
Asb6	unnamed (+3333)
Asb7	unnamed (+96)
Asb8	unnamed (+20625)
Ascc1	unnamed (-3827)
Ascc2	unnamed (+2253)
Ascc3	unnamed (+831)
Ascl1	unnamed (-340)
Ascl2	unnamed (-236)
Ascl4	unnamed (+819)
Ascl5	unnamed (-31804)
Asf1a	unnamed (+3048), unnamed (+31548)
Asf1b	unnamed (+993)
Ash1l	unnamed (+1378)
Ash2l	unnamed (-2213)
Asic1	unnamed (+9282)
Asic2	unnamed (+821)
Asic4	unnamed (-5199)
Asns	unnamed (+2371)
Asnsd1	unnamed (+252)
Aspg	unnamed (+1321)
Asph	unnamed (+1162), unnamed (+20662)
Asphd2	unnamed (-1287)
Aspm	unnamed (-31275), unnamed (+2225)
Asprv1	unnamed (-42164)
Aspscr1	unnamed (-5492)
Asrgl1	unnamed (+28136)
Ass1	unnamed (+793), unnamed (+43293)
Aste1	unnamed (+608)
Asxl1	unnamed (-53345), unnamed (+1655), unnamed (+26655), unnamed (+98155)
Asxl2	unnamed (-59901), unnamed (+2599)
Atad1	unnamed (-15202), unnamed (+1798)
Atad2	unnamed (-3918)
Atad3a	unnamed (-1907)
Atad5	unnamed (-4900)
Ate1	unnamed (-25420), unnamed (+80), unnamed (+26080)
Atf1	unnamed (-171819), unnamed (+17181), unnamed (+45681)
Atf2	unnamed (+4114)
Atf3	unnamed (-40660), unnamed (-660)
Atf4	unnamed (-19684), unnamed (+3816)
Atf5	unnamed (-5342)
Atf6	unnamed (-16729), unnamed (+5271)
Atf6b	unnamed (-1146)
Atf7	unnamed (+950)
Atf7ip	unnamed (-49802), unnamed (-32302), unnamed (+8698), unnamed (+32198)
Atf7ip2	unnamed (+788), unnamed (+34288)
Atg10	unnamed (-148532), unnamed (+299468)
Atg101	unnamed (-13801)
Atg12	unnamed (+79)
Atg13	unnamed (+1576)
Atg14	unnamed (-3566), unnamed (+94434)
Atg16l1	unnamed (-79086), unnamed (+1414)
Atg2a	unnamed (-2668)
Atg2b	unnamed (+1711)
Atg3	unnamed (+215)
Atg4b	unnamed (-405)
Atg4c	unnamed (+66)
Atg5	unnamed (-1358), unnamed (+43142), unnamed (+101142)
Atg7	unnamed (-125612), unnamed (-87112), unnamed (-36612), unnamed (+230888), unnamed (+240388)
Atg9a	unnamed (-574)
Atg9b	unnamed (+6143)
Atic	unnamed (-650), unnamed (+92850)
Atl1	unnamed (-1105)
Atl2	unnamed (+2623)
Atl3	unnamed (+1062), unnamed (+17062)
Atm	unnamed (-260)
Atmin	unnamed (-6893), unnamed (+2607), unnamed (+34107)
Atoh1	unnamed (+284375), unnamed (+293375)
Atoh7	unnamed (+78349)
Atoh8	unnamed (+577)
Atp10a	unnamed (-259746)
Atp11a	unnamed (+1484), unnamed (+117484)
Atp11b	unnamed (-996134), unnamed (-336134), unnamed (-157134), unnamed (-31634), unnamed (+6366), unnamed (+177866)
Atp11c	unnamed (+481)
Atp13a1	unnamed (-163)
Atp13a2	unnamed (-24373), unnamed (-12873), unnamed (+127)
Atp13a3	unnamed (-156970), unnamed (-123470), unnamed (+6030)
Atp1a1	unnamed (-108816), unnamed (+3684), unnamed (+195184)
Atp1a3	unnamed (-4042)
Atp1b1	unnamed (-44145), unnamed (+1855), unnamed (+83355)
Atp1b2	unnamed (+329)
Atp1b3	unnamed (-111558), unnamed (+8942), unnamed (+38942)
Atp1b4	unnamed (+138316)
Atp23	unnamed (-62152), unnamed (-54152), unnamed (-27152), unnamed (+2348), unnamed (+924848), unnamed (+933848)
Atp2a1	unnamed (+24608)
Atp2a2	unnamed (+1225), unnamed (+25725), unnamed (+48225), unnamed (+78225)
Atp2a3	unnamed (-142669), unnamed (-6669), unnamed (+1831)
Atp2b1	unnamed (+848), unnamed (+12348)
Atp2b4	unnamed (-82459), unnamed (+58041)
Atp4b	unnamed (+44825), unnamed (+55825)
Atp5b	unnamed (-18773)
Atp5c1	unnamed (+3510)
Atp5e	unnamed (-3395)
Atp5g2	unnamed (-373)
Atp5g3	unnamed (+825)
Atp5h	unnamed (+7917)
Atp5j2	unnamed (+2562)
Atp5k	unnamed (+948)
Atp5l	unnamed (+2742)
Atp5o	unnamed (+2187), unnamed (+165187)
Atp5s	unnamed (-450)
Atp6ap2	unnamed (+3699)
Atp6v0a1	unnamed (+48)
Atp6v0a2	unnamed (-29552)
Atp6v0d1	unnamed (-28953), unnamed (-2953), unnamed (+21547)
Atp6v0e	unnamed (-12912), unnamed (+24588)
Atp6v0e2	unnamed (-35165)
Atp6v1b2	unnamed (-206146), unnamed (-62646)
Atp6v1c1	unnamed (-11404), unnamed (+1096), unnamed (+11596), unnamed (+48596)
Atp6v1c2	unnamed (+56703)
Atp6v1d	unnamed (-2362), unnamed (+109638)
Atp6v1e1	unnamed (+793)
Atp6v1f	unnamed (-33218), unnamed (-1218)
Atp6v1g1	unnamed (+1728)
Atp6v1g3	unnamed (+344762)
Atp7a	unnamed (+1678)
Atp7b	unnamed (-695)
Atp8a1	unnamed (+934)
Atp8b1	unnamed (-215500), unnamed (0)
Atp8b2	unnamed (-33992), unnamed (+1008)
Atp8b4	unnamed (-22153)
Atp9a	unnamed (-19200), unnamed (+300), unnamed (+38300)
Atp9b	unnamed (-46942), unnamed (+1558)
Atpaf1	unnamed (+186)
Atpaf2	unnamed (-949), unnamed (+52551)
Atpif1	unnamed (-1341)
Atrip	unnamed (-3876)
Atrn	unnamed (+1005)
Atrnl1	unnamed (-156034), unnamed (-534), unnamed (+54966)
Atrx	unnamed (+13403)
Atxn1	unnamed (-23)
Atxn10	unnamed (-129381), unnamed (+619)
Atxn1l	unnamed (+30739)
Atxn2	unnamed (+3391)
Atxn2l	unnamed (-61563), unnamed (+1437)
Atxn3	unnamed (+3246)
Atxn7	unnamed (+105009)
Atxn7l1	unnamed (-172515), unnamed (-156015), unnamed (-146015), unnamed (-79015), unnamed (+42485)
Atxn7l2	unnamed (-14566), unnamed (+3434)
Atxn7l3	unnamed (-11371)
Atxn7l3b	unnamed (+226995)
Auh	unnamed (-49839), unnamed (+118161)
Aunip	unnamed (+1501)
Aup1	unnamed (-521)
Aurka	unnamed (+1006)
Aurkaip1	unnamed (+1149)
Aurkb	unnamed (-4152)
Aurkc	unnamed (+80617)
Auts2	unnamed (-59476)
Aven	unnamed (+4536)
Avil	unnamed (-19209), unnamed (+8791)
Avl9	unnamed (+1073), unnamed (+74573)
Avpi1	unnamed (+2059), unnamed (+36559)
Axin1	unnamed (+2812), unnamed (+12812)
Axin2	unnamed (+1651)
Aym1	unnamed (-28294), unnamed (-10294), unnamed (-794)
Azi2	unnamed (-167999), unnamed (+501), unnamed (+57501)
Azin1	unnamed (-131234), unnamed (+2266), unnamed (+18766), unnamed (+47266)
Azin2	unnamed (+1439)
B020004C17Rik	unnamed (-123634), unnamed (-108634)
B020004J07Rik	unnamed (-27977), unnamed (+124523)
B130006D01Rik	unnamed (-6087), unnamed (+25913)
B230217C12Rik	unnamed (-25280), unnamed (+720)
B230219D22Rik	unnamed (+4376)
B230307C23Rik	unnamed (+677), unnamed (+83677)
B3galnt1	unnamed (+1960), unnamed (+280960)
B3galnt2	unnamed (+5531), unnamed (+83031)
B3galt1	unnamed (+46287)
B3galt2	unnamed (+60836)
B3galt4	unnamed (-2523)
B3galt6	unnamed (-1351)
B3gat1	unnamed (-418228)
B3gat2	unnamed (+1074), unnamed (+147574), unnamed (+156074)
B3gat3	unnamed (+626)
B3gnt2	unnamed (-86399), unnamed (+9601), unnamed (+248101)
B3gnt4	unnamed (-460), unnamed (+11540)
B3gnt5	unnamed (+766)
B3gnt7	unnamed (-147234), unnamed (-66234), unnamed (+3766), unnamed (+50266)
B3gnt9	unnamed (+26153), unnamed (+82153)
B430305J03Rik	unnamed (+1451)
B4galnt1	unnamed (+7275)
B4galnt2	unnamed (-77109), unnamed (-46109), unnamed (+48391), unnamed (+56391)
B4galnt3	unnamed (+3059), unnamed (+106059)
B4galnt4	unnamed (-35104), unnamed (+396)
B4galt1	unnamed (-54995), unnamed (+5505), unnamed (+28505), unnamed (+77005)
B4galt3	unnamed (+1157)
B4galt4	unnamed (+1736)
B4galt5	unnamed (+7183), unnamed (+34183)
B4galt6	unnamed (-11596), unnamed (+27404)
B4galt7	unnamed (-3065)
B9d1	unnamed (+26856), unnamed (+43356), unnamed (+73356)
BB014433	unnamed (+13069)
BC003331	unnamed (-1420)
BC004004	unnamed (-4788)
BC005537	unnamed (+843)
BC005561	unnamed (-44352), unnamed (+1648), unnamed (+64648)
BC005624	unnamed (-2559)
BC017643	unnamed (+1809)
BC024139	unnamed (-64958), unnamed (-31458)
BC024978	unnamed (+219)
BC025920	unnamed (+3475)
BC026585	unnamed (-13080)
BC028528	unnamed (+3505)
BC030336	unnamed (+869), unnamed (+36869)
BC030867	unnamed (+618), unnamed (+10618)
BC031181	unnamed (-1900)
BC034090	unnamed (-12260)
BC048403	unnamed (-46937), unnamed (+563), unnamed (+12563)
BC048679	unnamed (-25219)
BC049762	unnamed (-1549), unnamed (+41951)
BC051665	unnamed (+157864), unnamed (+172864)
BC052040	unnamed (-630216), unnamed (+2284), unnamed (+25784), unnamed (+143784), unnamed (+277784), unnamed (+438284), unnamed (+480284)
BC055324	unnamed (-204)
BC067074	unnamed (-659), unnamed (+277841), unnamed (+306341)
BC106179	unnamed (-132)
BC107364	unnamed (-48694), unnamed (-31194), unnamed (-4194), unnamed (+37806), unnamed (+70306), unnamed (+109306)
Baalc	unnamed (-270142), unnamed (-259642), unnamed (-222642)
Babam2	unnamed (-550), unnamed (+106950)
Bace1	unnamed (+420)
Bach1	unnamed (+14555)
Bach2	unnamed (-273304), unnamed (-304)
Bad	unnamed (-4361)
Bag1	unnamed (+1243), unnamed (+14243)
Bag2	unnamed (+1795)
Bag3	unnamed (+1384)
Bag4	unnamed (+787)
Bag5	unnamed (-743)
Bag6	unnamed (+2322), unnamed (+25322)
Bahcc1	unnamed (-64447), unnamed (-45447), unnamed (+8053), unnamed (+54553), unnamed (+70553), unnamed (+79553)
Bahd1	unnamed (+1047)
Baiap2	unnamed (-27763), unnamed (-1763)
Baiap2l1	unnamed (-388), unnamed (+98612)
Baiap2l2	unnamed (+23537)
Baiap3	unnamed (-15136)
Bak1	unnamed (-8991), unnamed (+32509), unnamed (+54509)
Bambi	unnamed (+1543)
Banf1	unnamed (-153)
Banf2	unnamed (+52941), unnamed (+229441)
Banp	unnamed (-44), unnamed (+168956), unnamed (+318956)
Bap1	unnamed (+550)
Bard1	unnamed (+2146)
Barhl1	unnamed (+5412)
Barhl2	unnamed (-236834), unnamed (-220834)
Barx2	unnamed (-182538), unnamed (-120038), unnamed (-538)
Basp1	unnamed (+4264), unnamed (+34264), unnamed (+46764), unnamed (+81764)
Batf	unnamed (-85669), unnamed (-62169)
Baz1a	unnamed (+49007)
Baz1b	unnamed (-17264), unnamed (+2736), unnamed (+62236)
Baz2a	unnamed (+2865)
Baz2b	unnamed (-303), unnamed (+75197), unnamed (+88197)
Bbc3	unnamed (+2884), unnamed (+55884), unnamed (+74384)
Bbip1	unnamed (-4873)
Bbof1	unnamed (-71)
Bbox1	unnamed (+39241)
Bbs10	unnamed (-132679), unnamed (+1321)
Bbs12	unnamed (-54)
Bbs2	unnamed (+30428)
Bbs4	unnamed (-117492), unnamed (+508)
Bbs9	unnamed (-3731)
Bbx	unnamed (-96110), unnamed (+1890), unnamed (+68390)
Bcam	unnamed (+3047)
Bcan	unnamed (-23270)
Bcap29	unnamed (+635)
Bcap31	unnamed (+675), unnamed (+41175)
Bcar1	unnamed (-108191), unnamed (-69191), unnamed (-44691), unnamed (-24691), unnamed (-1191), unnamed (+12309), unnamed (+29309)
Bcar3	unnamed (-143278), unnamed (-126778), unnamed (+15722), unnamed (+51722), unnamed (+83722)
Bcas1	unnamed (-55672), unnamed (+25328), unnamed (+206828), unnamed (+235828), unnamed (+271828)
Bcas2	unnamed (-34655), unnamed (+845)
Bcas3	unnamed (-212), unnamed (+41288), unnamed (+174288)
Bcat1	unnamed (-8688), unnamed (+46812)
Bcat2	unnamed (-6653), unnamed (+16847)
Bccip	unnamed (-833), unnamed (+49667)
Bcdin3d	unnamed (+2730)
Bckdha	unnamed (-2519)
Bckdhb	unnamed (+357355), unnamed (+434355)
Bcl10	unnamed (-142762), unnamed (+238)
Bcl11a	unnamed (+1327), unnamed (+88327)
Bcl11b	unnamed (-398), unnamed (+88102)
Bcl2a1a	unnamed (-98400)
Bcl2a1b	unnamed (-13709)
Bcl2a1c	unnamed (+58365)
Bcl2l1	unnamed (+5166), unnamed (+24166), unnamed (+70166)
Bcl2l10	unnamed (-35258), unnamed (+32742), unnamed (+57242)
Bcl2l11	unnamed (-39), unnamed (+87461), unnamed (+115461)
Bcl2l13	unnamed (+762), unnamed (+75262)
Bcl2l14	unnamed (-274818), unnamed (-194318), unnamed (-172818), unnamed (-149818), unnamed (-28818), unnamed (+120682), unnamed (+166182)
Bcl2l15	unnamed (-101)
Bcl2l2	unnamed (-2877)
Bcl3	unnamed (-22730), unnamed (+6270)
Bcl6	unnamed (+3352)
Bcl6b	unnamed (-761)
Bcl7a	unnamed (+1052), unnamed (+29552)
Bcl7b	unnamed (+1717)
Bcl7c	unnamed (-1861), unnamed (+48139)
Bcl9	unnamed (-71136), unnamed (+65364)
Bcl9l	unnamed (-6747), unnamed (+11253)
Bclaf1	unnamed (-149484), unnamed (-19984), unnamed (+6016)
Bcor	unnamed (+2053), unnamed (+12553), unnamed (+75053)
Bcorl1	unnamed (-55358), unnamed (+2142)
Bcr	unnamed (+408)
Bcs1l	unnamed (+200)
Bdh1	unnamed (-102248), unnamed (-85748), unnamed (-69248), unnamed (-748), unnamed (+34252), unnamed (+79752)
Bdh2	unnamed (+2279)
Bdnf	unnamed (-105200), unnamed (+2800), unnamed (+19300)
Bdp1	unnamed (+1570)
Becn1	unnamed (+3286)
Begain	unnamed (-1283), unnamed (+109217)
Bend3	unnamed (-255331), unnamed (-12331), unnamed (+669)
Bend4	unnamed (+1310)
Bend6	unnamed (+1816)
Best1	unnamed (+10133)
Bet1l	unnamed (+609)
Bex6	unnamed (-8686)
Bfar	unnamed (-1358)
Bglap	unnamed (-24067)
Bhlha15	unnamed (-86786), unnamed (-70786), unnamed (-7786)
Bhlha9	unnamed (-99470), unnamed (-52970), unnamed (+1530)
Bhlhe22	unnamed (+2326), unnamed (+187326)
Bhlhe23	unnamed (-142100), unnamed (-129100), unnamed (-116600), unnamed (+48400)
Bhlhe40	unnamed (-407129), unnamed (-128629), unnamed (-88629), unnamed (-38629), unnamed (+2371), unnamed (+38371)
Bhlhe41	unnamed (+117558)
Bicc1	unnamed (-300)
Bicd1	unnamed (-93984), unnamed (+516)
Bicd2	unnamed (-85), unnamed (+22915)
Bicdl1	unnamed (-879), unnamed (+78621), unnamed (+97621)
Bicra	unnamed (-79)
Bicral	unnamed (-18587), unnamed (+23913)
Bid	unnamed (-60647), unnamed (+5353)
Bik	unnamed (-862)
Bin1	unnamed (-135717), unnamed (+283)
Bin2	unnamed (-5947)
Bin3	unnamed (-21645), unnamed (+1355), unnamed (+52355)
Birc2	unnamed (+1557), unnamed (+36057)
Birc3	unnamed (-130476), unnamed (-110476), unnamed (-102476), unnamed (-86976), unnamed (-63476), unnamed (-40476)
Birc5	unnamed (+749)
Birc6	unnamed (+2205), unnamed (+16205)
Bivm	unnamed (-1968)
Blcap	unnamed (-25639), unnamed (+2861)
Blm	unnamed (+3998)
Blmh	unnamed (+1996)
Blnk	unnamed (+97535)
Bloc1s3	unnamed (-133)
Bloc1s4	unnamed (+150)
Bloc1s5	unnamed (-18891)
Blvra	unnamed (+333)
Blzf1	unnamed (+484)
Bmf	unnamed (-37813), unnamed (-313)
Bmi1	unnamed (-1518)
Bmp1	unnamed (-740)
Bmp2	unnamed (+2341)
Bmp2k	unnamed (+7811), unnamed (+88811)
Bmp4	unnamed (-20331), unnamed (-831)
Bmp6	unnamed (-137107), unnamed (+393), unnamed (+181893)
Bmp7	unnamed (+1321), unnamed (+70821)
Bmp8a	unnamed (-316748), unnamed (-282248), unnamed (-246248), unnamed (-225248), unnamed (-184748), unnamed (-70248), unnamed (+752)
Bmp8b	unnamed (-85665)
Bmper	unnamed (-1576)
Bmpr1a	unnamed (+1687)
Bmpr2	unnamed (-70400), unnamed (+100)
Bnc2	unnamed (+8086), unnamed (+38586), unnamed (+128586), unnamed (+153086), unnamed (+451086)
Bnip2	unnamed (+1034)
Bnip3	unnamed (-11494), unnamed (+2006), unnamed (+53006)
Bnip3l	unnamed (-42623), unnamed (-123)
Boc	unnamed (+897), unnamed (+28397), unnamed (+84397)
Bod1	unnamed (+385)
Bod1l	unnamed (+1815)
Bok	unnamed (+340)
Bola1	unnamed (-11)
Bola3	unnamed (+54), unnamed (+19054), unnamed (+54554), unnamed (+91554)
Bop1	unnamed (+269), unnamed (+17269)
Bora	unnamed (-927)
Borcs5	unnamed (+990), unnamed (+151990)
Borcs8	unnamed (-4211)
Bphl	unnamed (+903)
Bpifb9b	unnamed (+30273)
Bpnt1	unnamed (-1172)
Bptf	unnamed (+15422), unnamed (+41422), unnamed (+82422), unnamed (+104922), unnamed (+119422)
Braf	unnamed (-56037)
Brap	unnamed (+937)
Brat1	unnamed (-2066)
Brca1	unnamed (-121)
Brca2	unnamed (+4370), unnamed (+70870)
Brcc3	unnamed (+372)
Brd1	unnamed (+17233)
Brd2	unnamed (+2747)
Brd3	unnamed (+4173)
Brd4	unnamed (+16597), unnamed (+45097), unnamed (+54597)
Brd7	unnamed (-92806), unnamed (+694)
Brd8	unnamed (+601)
Brd9	unnamed (+162)
Brf1	unnamed (+1704)
Brf2	unnamed (+5180)
Bri3	unnamed (+4266)
Bri3bp	unnamed (-1568)
Bricd5	unnamed (+1616)
Brinp1	unnamed (-767603)
Brinp2	unnamed (+506326), unnamed (+624826)
Brip1	unnamed (-55307), unnamed (-1307)
Brk1	unnamed (+2228)
Brms1	unnamed (-404)
Brms1l	unnamed (+508176)
Brox	unnamed (-8), unnamed (+8492)
Brpf1	unnamed (-692)
Brpf3	unnamed (+910), unnamed (+11410)
Brsk1	unnamed (+4072)
Brsk2	unnamed (+414)
Brwd1	unnamed (-43072), unnamed (-3072)
Brwd3	unnamed (-152)
Bsdc1	unnamed (+419)
Bsg	unnamed (+2500)
Bsn	unnamed (-71616)
Bspry	unnamed (+20947)
Bst2	unnamed (+11956)
Btaf1	unnamed (-579), unnamed (+17921), unnamed (+123421), unnamed (+249921)
Btbd1	unnamed (+1431)
Btbd10	unnamed (+839), unnamed (+107839)
Btbd11	unnamed (-181314), unnamed (+1186), unnamed (+140686), unnamed (+152686), unnamed (+184186)
Btbd16	unnamed (-171569), unnamed (-127069), unnamed (-113069), unnamed (-101569), unnamed (-80569)
Btbd17	unnamed (+7397)
Btbd19	unnamed (-1882), unnamed (+23118)
Btbd2	unnamed (-5929), unnamed (+19071)
Btbd3	unnamed (-15493), unnamed (+1007)
Btbd6	unnamed (+437), unnamed (+22437)
Btbd7	unnamed (+906)
Btbd9	unnamed (-27713), unnamed (-713), unnamed (+33787), unnamed (+109287)
Btd	unnamed (-57), unnamed (+23943), unnamed (+140443)
Btf3	unnamed (+4967)
Btf3l4	unnamed (+614)
Btg1	unnamed (+4494), unnamed (+106494)
Btg2	unnamed (+620)
Btg3	unnamed (-198190), unnamed (-185690), unnamed (-173190), unnamed (-114190), unnamed (-80690), unnamed (+1310), unnamed (+74310)
Btk	unnamed (-3360)
Btn1a1	unnamed (+20875)
Btnl6	unnamed (-27148)
Btrc	unnamed (-65751), unnamed (-47251), unnamed (-251)
Bub1	unnamed (+1365)
Bub1b	unnamed (-10711), unnamed (+2289)
Bub3	unnamed (-1222)
Bud13	unnamed (-508)
Bud31	unnamed (-1915)
Bysl	unnamed (+492), unnamed (+13992), unnamed (+40492), unnamed (+84492)
Bzw1	unnamed (+1102), unnamed (+29102)
Bzw2	unnamed (+6325)
C130026I21Rik	unnamed (-262957)
C130073F10Rik	unnamed (+21789)
C1d	unnamed (+1406), unnamed (+694906)
C1galt1	unnamed (+1658)
C1galt1c1	unnamed (+33087)
C1qbp	unnamed (+2026)
C1ql1	unnamed (-69312), unnamed (+1688)
C1ql2	unnamed (+418)
C1ql4	unnamed (-4683)
C1qtnf12	unnamed (-8818)
C1qtnf2	unnamed (-37806)
C1qtnf3	unnamed (-128357)
C1qtnf5	unnamed (+3746)
C1qtnf9	unnamed (-128634), unnamed (-113634), unnamed (-77634), unnamed (-32134)
C1rl	unnamed (-16113)
C2cd2	unnamed (-28867), unnamed (+633)
C2cd3	unnamed (+267)
C2cd4a	unnamed (+1330)
C2cd4b	unnamed (-126437), unnamed (+63), unnamed (+71563)
C2cd5	unnamed (-45929), unnamed (-3429), unnamed (+114571)
C330007P06Rik	unnamed (-2889), unnamed (+10611), unnamed (+77111)
C330018D20Rik	unnamed (+6368)
C330021F23Rik	unnamed (-32498), unnamed (+1002)
C330027C09Rik	unnamed (-188)
C530025M09Rik	unnamed (-151287), unnamed (-103287), unnamed (-287)
C5ar1	unnamed (-13162)
C77080	unnamed (-15057), unnamed (+14443)
C77370	unnamed (-209883), unnamed (-201383), unnamed (+617)
C87436	unnamed (+626), unnamed (+34626), unnamed (+48626), unnamed (+59126)
C8b	unnamed (-397317)
C8g	unnamed (-887)
Caap1	unnamed (-42704)
Cab39	unnamed (+2059), unnamed (+20059)
Cab39l	unnamed (-481)
Cabin1	unnamed (+1316), unnamed (+98316)
Cables1	unnamed (-180720), unnamed (+280), unnamed (+261280)
Cables2	unnamed (+496)
Cabp1	unnamed (-22119), unnamed (+6381)
Cabp7	unnamed (-101722), unnamed (-88222), unnamed (-60222)
Cabyr	unnamed (+121645), unnamed (+139145), unnamed (+199145)
Cachd1	unnamed (+1825), unnamed (+18825)
Cacna1a	unnamed (+1136), unnamed (+86136), unnamed (+185636)
Cacna1b	unnamed (-155453), unnamed (-126453), unnamed (+1547)
Cacna1c	unnamed (+1475), unnamed (+333975)
Cacna1d	unnamed (-39844), unnamed (-1844)
Cacna1e	unnamed (-372144)
Cacna1g	unnamed (+100)
Cacna2d1	unnamed (+1212), unnamed (+139712)
Cacna2d2	unnamed (+79888)
Cacna2d3	unnamed (-228636), unnamed (-205636), unnamed (-136)
Cacnb1	unnamed (-4866), unnamed (+14134)
Cacnb3	unnamed (-2264)
Cacnb4	unnamed (+331)
Cacng1	unnamed (+32022), unnamed (+141522)
Cacng3	unnamed (-265992), unnamed (-128492)
Cacng5	unnamed (-82945), unnamed (-68445)
Cacng6	unnamed (-10695), unnamed (+51805)
Cacng7	unnamed (+14045), unnamed (+34545)
Cacng8	unnamed (-43683), unnamed (-23183), unnamed (+22817)
Cacul1	unnamed (+1523)
Cacybp	unnamed (+7875)
Cad	unnamed (-1780)
Cadm1	unnamed (-402711), unnamed (+4289), unnamed (+51289), unnamed (+81789), unnamed (+776289)
Cadm3	unnamed (+1195)
Cadm4	unnamed (-18523)
Cage1	unnamed (-1077)
Calb1	unnamed (-605264)
Calca	unnamed (+2812)
Calcr	unnamed (+204658), unnamed (+253658), unnamed (+263658)
Cald1	unnamed (+114435)
Calhm1	unnamed (-7826)
Calhm2	unnamed (+1294)
Calhm3	unnamed (+5764)
Calm1	unnamed (-12644), unnamed (+856), unnamed (+205356), unnamed (+316356)
Calm2	unnamed (-83565), unnamed (+6435)
Calm3	unnamed (+1114)
Calm5	unnamed (+38732)
Calml3	unnamed (+167816)
Calr3	unnamed (-630)
Calu	unnamed (+4394)
Caly	unnamed (+19008)
Camk1	unnamed (-23516)
Camk1d	unnamed (+515), unnamed (+42015), unnamed (+74015), unnamed (+119015)
Camk2a	unnamed (+26382)
Camk2b	unnamed (-110752), unnamed (-252)
Camk2d	unnamed (-147706), unnamed (-1706), unnamed (+564794), unnamed (+810294)
Camk2g	unnamed (-412)
Camk2n1	unnamed (-5814)
Camk2n2	unnamed (+2287)
Camkk1	unnamed (+957)
Camkk2	unnamed (+7382)
Camkmt	unnamed (-226), unnamed (+71774)
Camsap1	unnamed (+1782), unnamed (+26782)
Camsap2	unnamed (+1604)
Camsap3	unnamed (-18812)
Camta1	unnamed (+721246), unnamed (+731746), unnamed (+764746)
Camta2	unnamed (-1047)
Cand1	unnamed (-453945), unnamed (-213445), unnamed (+11055)
Cand2	unnamed (-3038)
Cant1	unnamed (-477)
Canx	unnamed (+6673)
Cap1	unnamed (+1556), unnamed (+35056)
Capg	unnamed (-3773)
Capn1	unnamed (-253)
Capn10	unnamed (-20876), unnamed (+124)
Capn11	unnamed (+51825)
Capn12	unnamed (+71578)
Capn15	unnamed (-82204), unnamed (-704)
Capn2	unnamed (-9976), unnamed (+5524), unnamed (+29524)
Capn3	unnamed (+14921)
Capn5	unnamed (+20274)
Capn7	unnamed (+862)
Capn8	unnamed (-37512)
Capns1	unnamed (-20689), unnamed (+4811)
Caprin1	unnamed (+9149)
Caprin2	unnamed (+737)
Caps2	unnamed (+64324)
Capsl	unnamed (-80528)
Capza2	unnamed (-61483), unnamed (+4517)
Capza3	unnamed (+294443)
Capzb	unnamed (+8004), unnamed (+36004), unnamed (+57004), unnamed (+75504)
Car15	unnamed (-50636)
Car2	unnamed (+1572)
Car3	unnamed (+962)
Car5b	unnamed (-46503)
Car6	unnamed (-12668)
Car7	unnamed (-2307), unnamed (+37693)
Card10	unnamed (+1042)
Carf	unnamed (+75656)
Carhsp1	unnamed (+1153)
Carm1	unnamed (+5606)
Carmil1	unnamed (-205)
Carmil2	unnamed (-47906), unnamed (-3406)
Carmil3	unnamed (-593)
Carnmt1	unnamed (+2220), unnamed (+20220)
Carns1	unnamed (+5479)
Cars	unnamed (+7590)
Casc1	unnamed (-30), unnamed (+35470)
Casc4	unnamed (+30), unnamed (+29030)
Caskin1	unnamed (+37717)
Caskin2	unnamed (+34630), unnamed (+46630)
Casp2	unnamed (+15)
Casp3	unnamed (+709)
Casp8	unnamed (+164023)
Casp8ap2	unnamed (+3022)
Casp9	unnamed (-112)
Casq2	unnamed (-74915), unnamed (-3915), unnamed (+17085), unnamed (+80585), unnamed (+114085)
Casr	unnamed (-89366)
Cass4	unnamed (+1100)
Cast	unnamed (-61)
Casz1	unnamed (-80929), unnamed (-60429), unnamed (+1071), unnamed (+77071), unnamed (+89071), unnamed (+109571), unnamed (+146071), unnamed (+200071), unnamed (+249571), unnamed (+281071), unnamed (+293571)
Cat	unnamed (+660)
Catsper1	unnamed (-28741)
Catsper2	unnamed (-2708)
Catsperd	unnamed (+357)
Catsperg2	unnamed (+110015), unnamed (+215015)
Cavin1	unnamed (+6387)
Cavin3	unnamed (+1800)
Cavin4	unnamed (-71514), unnamed (-16014)
Cbarp	unnamed (+9365), unnamed (+21865)
Cbfa2t2	unnamed (+6005), unnamed (+48005), unnamed (+61505)
Cbfa2t3	unnamed (-54891), unnamed (+20109)
Cbfb	unnamed (+2326), unnamed (+58326)
Cbl	unnamed (+3049)
Cblc	unnamed (-19691), unnamed (+809)
Cbll1	unnamed (+1116)
Cbln1	unnamed (+1109)
Cbln3	unnamed (+756), unnamed (+24256)
Cbr1	unnamed (-3337), unnamed (+12163)
Cbr3	unnamed (-63215), unnamed (-715)
Cbr4	unnamed (-262734)
Cbs	unnamed (-10301)
Cbwd1	unnamed (+1116)
Cbx1	unnamed (+4341), unnamed (+35841)
Cbx3	unnamed (-1530)
Cbx4	unnamed (+5221), unnamed (+30721)
Cbx5	unnamed (+316), unnamed (+25316), unnamed (+36316), unnamed (+46816), unnamed (+73316)
Cbx6	unnamed (-43312), unnamed (-14312)
Cbx7	unnamed (-80848), unnamed (-12348), unnamed (+33652)
Cbx8	unnamed (-40031), unnamed (-14531), unnamed (-31)
Cby1	unnamed (-227)
Cby3	unnamed (+5038)
Cc2d1a	unnamed (-64)
Cc2d1b	unnamed (-35440), unnamed (+560)
Cc2d2a	unnamed (+116154)
Ccar1	unnamed (-73769), unnamed (-17269), unnamed (+6231)
Ccar2	unnamed (+1311), unnamed (+52311)
Ccdc102a	unnamed (+5098)
Ccdc103	unnamed (-704)
Ccdc107	unnamed (-862)
Ccdc112	unnamed (-205072), unnamed (-1072)
Ccdc114	unnamed (-2398)
Ccdc115	unnamed (+1172), unnamed (+201672), unnamed (+259672), unnamed (+299672), unnamed (+329172), unnamed (+366172), unnamed (+382672), unnamed (+417672), unnamed (+430672), unnamed (+496172)
Ccdc116	unnamed (-46771), unnamed (-20771), unnamed (+729)
Ccdc117	unnamed (+2687)
Ccdc12	unnamed (+4497)
Ccdc124	unnamed (+5435)
Ccdc125	unnamed (-273), unnamed (+56727)
Ccdc127	unnamed (-309)
Ccdc13	unnamed (-17539)
Ccdc130	unnamed (-620)
Ccdc136	unnamed (+1315)
Ccdc137	unnamed (-615)
Ccdc138	unnamed (+552)
Ccdc14	unnamed (+1384)
Ccdc141	unnamed (+117), unnamed (+22617)
Ccdc146	unnamed (-1323)
Ccdc15	unnamed (-608)
Ccdc151	unnamed (-463)
Ccdc154	unnamed (-26964)
Ccdc155	unnamed (+15392)
Ccdc157	unnamed (-1709)
Ccdc159	unnamed (-996)
Ccdc160	unnamed (-46700), unnamed (+1300)
Ccdc162	unnamed (-185905), unnamed (+71095), unnamed (+85595)
Ccdc163	unnamed (+70)
Ccdc166	unnamed (+6442)
Ccdc167	unnamed (-167991), unnamed (-133991), unnamed (-95991), unnamed (-81991), unnamed (+509)
Ccdc17	unnamed (-3230), unnamed (+10770), unnamed (+28770)
Ccdc171	unnamed (-1045), unnamed (+115955), unnamed (+698455), unnamed (+996455)
Ccdc173	unnamed (-425), unnamed (+64075)
Ccdc174	unnamed (-33053), unnamed (-53), unnamed (+13947)
Ccdc175	unnamed (+65529)
Ccdc177	unnamed (+2687), unnamed (+38687)
Ccdc18	unnamed (-1414)
Ccdc181	unnamed (-25085)
Ccdc182	unnamed (+109442), unnamed (+242942), unnamed (+263942), unnamed (+289942), unnamed (+306942), unnamed (+328442), unnamed (+372442), unnamed (+396942)
Ccdc186	unnamed (+1190)
Ccdc189	unnamed (-405)
Ccdc191	unnamed (-1902)
Ccdc25	unnamed (-1802)
Ccdc28a	unnamed (-97504), unnamed (-63504), unnamed (-504)
Ccdc3	unnamed (-59276), unnamed (+724), unnamed (+457724), unnamed (+502724), unnamed (+534724)
Ccdc30	unnamed (-2479)
Ccdc34	unnamed (-98317), unnamed (-73817), unnamed (-55317), unnamed (-27317), unnamed (-1317), unnamed (+248683)
Ccdc36	unnamed (+36484)
Ccdc38	unnamed (+46868)
Ccdc39	unnamed (-163199)
Ccdc40	unnamed (+1928), unnamed (+10428)
Ccdc43	unnamed (-40718), unnamed (+782)
Ccdc47	unnamed (-1156)
Ccdc50	unnamed (+542631), unnamed (+904631)
Ccdc51	unnamed (-4493)
Ccdc54	unnamed (-144346), unnamed (+62654)
Ccdc57	unnamed (+372), unnamed (+80872)
Ccdc58	unnamed (-2160), unnamed (+18340)
Ccdc6	unnamed (-172621), unnamed (+9379), unnamed (+39879), unnamed (+91379)
Ccdc60	unnamed (-121515), unnamed (-93015), unnamed (+54485)
Ccdc61	unnamed (+415)
Ccdc62	unnamed (-21679)
Ccdc63	unnamed (+6562)
Ccdc65	unnamed (+16293)
Ccdc66	unnamed (+960), unnamed (+75960)
Ccdc68	unnamed (-576966), unnamed (-543466), unnamed (-528966), unnamed (-462966), unnamed (-331966), unnamed (-254466), unnamed (-145466), unnamed (-131966)
Ccdc71l	unnamed (+157796)
Ccdc73	unnamed (-824)
Ccdc74a	unnamed (+75025)
Ccdc77	unnamed (-3571)
Ccdc78	unnamed (+3420)
Ccdc7a	unnamed (+257017)
Ccdc81	unnamed (-35882)
Ccdc82	unnamed (-2468)
Ccdc83	unnamed (-36082), unnamed (+98418), unnamed (+106918), unnamed (+125918)
Ccdc84	unnamed (-2431)
Ccdc85a	unnamed (+995), unnamed (+555495)
Ccdc85b	unnamed (+2897)
Ccdc85c	unnamed (+3425), unnamed (+33425), unnamed (+52425)
Ccdc86	unnamed (+1266)
Ccdc87	unnamed (-2366)
Ccdc88a	unnamed (+123842)
Ccdc88c	unnamed (-45444), unnamed (+12056), unnamed (+33556)
Ccdc9	unnamed (+290)
Ccdc90b	unnamed (-149)
Ccdc92	unnamed (-1076)
Ccdc92b	unnamed (-7605), unnamed (-105), unnamed (+18895)
Ccdc94	unnamed (-687)
Ccdc96	unnamed (-1088), unnamed (+45412)
Ccdc97	unnamed (-34412), unnamed (-19412), unnamed (-912), unnamed (+30588)
Cckar	unnamed (+35705), unnamed (+50205), unnamed (+110205)
Cckbr	unnamed (+54769)
Ccl2	unnamed (-168071)
Ccl21b	unnamed (-80267)
Ccl25	unnamed (-1088)
Ccm2	unnamed (+613), unnamed (+12613)
Ccm2l	unnamed (+5998)
Ccna2	unnamed (+3150)
Ccnb1	unnamed (-45430), unnamed (+5570)
Ccnb1ip1	unnamed (-6272)
Ccnb2	unnamed (-80453), unnamed (-59953), unnamed (+2047), unnamed (+111047), unnamed (+138047), unnamed (+162547), unnamed (+208047)
Ccnc	unnamed (-2226)
Ccnd1	unnamed (-631)
Ccnd2	unnamed (-940)
Ccnd3	unnamed (+1949), unnamed (+21949), unnamed (+65949), unnamed (+92449)
Ccndbp1	unnamed (-903)
Ccne1	unnamed (+34), unnamed (+22034)
Ccne2	unnamed (+1146)
Ccnf	unnamed (+409)
Ccng1	unnamed (+1311)
Ccng2	unnamed (+1243)
Ccnh	unnamed (-959408), unnamed (+98092)
Ccni	unnamed (+1995), unnamed (+79495), unnamed (+108995)
Ccnk	unnamed (-1079), unnamed (+43421), unnamed (+62421), unnamed (+92421)
Ccnl1	unnamed (-15251), unnamed (+3749), unnamed (+155749)
Ccnl2	unnamed (-3989)
Ccnt1	unnamed (+4423)
Ccnt2	unnamed (+8836)
Ccny	unnamed (+2150), unnamed (+11650)
Ccnyl1	unnamed (+155), unnamed (+43155)
Ccp110	unnamed (-2552)
Ccpg1	unnamed (-24105), unnamed (-105)
Ccr4	unnamed (-42938), unnamed (-7438), unnamed (+93062)
Ccr5	unnamed (+160457)
Ccr7	unnamed (-74423)
Ccs	unnamed (+2322)
Ccsap	unnamed (+5709), unnamed (+52709)
Ccser1	unnamed (-324)
Ccser2	unnamed (+187)
Cct2	unnamed (-82686), unnamed (+8314)
Cct3	unnamed (+884)
Cct4	unnamed (+481)
Cct5	unnamed (+1847)
Cct6b	unnamed (-2194)
Cct7	unnamed (+30486)
Cct8	unnamed (+373)
Cct8l1	unnamed (-67), unnamed (+14933), unnamed (+39933), unnamed (+152933), unnamed (+187933)
Ccz1	unnamed (-147)
Cd101	unnamed (-79444), unnamed (-63944)
Cd109	unnamed (+114954)
Cd164	unnamed (+1586), unnamed (+16086)
Cd180	unnamed (-892558), unnamed (+181942), unnamed (+207942)
Cd1d1	unnamed (-172559), unnamed (-153059), unnamed (-117059), unnamed (-103059), unnamed (-59), unnamed (+48441)
Cd2	unnamed (+7939), unnamed (+125439)
Cd247	unnamed (+131319), unnamed (+153819), unnamed (+164819), unnamed (+175819), unnamed (+208319)
Cd248	unnamed (-14578), unnamed (+5422)
Cd24a	unnamed (+831)
Cd28	unnamed (+42642), unnamed (+105642)
Cd2ap	unnamed (-7076), unnamed (+1924), unnamed (+46924)
Cd302	unnamed (-95012), unnamed (+62988)
Cd320	unnamed (-91), unnamed (+43909)
Cd37	unnamed (+6115)
Cd38	unnamed (-3553)
Cd3eap	unnamed (-519)
Cd4	unnamed (-15279)
Cd47	unnamed (+508382), unnamed (+574882)
Cd55	unnamed (+1244)
Cd55b	unnamed (-38491)
Cd59a	unnamed (+699)
Cd59b	unnamed (-510)
Cd63	unnamed (+9011)
Cd74	unnamed (-27848), unnamed (+17152), unnamed (+41652)
Cd79a	unnamed (-10381)
Cd80	unnamed (+17067)
Cd81	unnamed (-45239), unnamed (+8261)
Cd82	unnamed (-76998)
Cd83	unnamed (+233725), unnamed (+772725), unnamed (+849225), unnamed (+890725), unnamed (+922725)
Cd86	unnamed (+14577)
Cd8a	unnamed (+64573)
Cd9	unnamed (+17791), unnamed (+59291), unnamed (+84291)
Cdan1	unnamed (-117983), unnamed (+517)
Cdc123	unnamed (-836)
Cdc14a	unnamed (+32)
Cdc14b	unnamed (+23988), unnamed (+88488)
Cdc16	unnamed (+1324)
Cdc20	unnamed (-9148), unnamed (+5352)
Cdc23	unnamed (-28265)
Cdc25a	unnamed (+1421)
Cdc25b	unnamed (-4949)
Cdc26	unnamed (+642)
Cdc27	unnamed (+5483), unnamed (+81983)
Cdc34	unnamed (-4695)
Cdc37	unnamed (+982)
Cdc37l1	unnamed (-15000), unnamed (+1500), unnamed (+17500)
Cdc40	unnamed (+1311)
Cdc42	unnamed (-27780), unnamed (+9220), unnamed (+78220)
Cdc42bpa	unnamed (-111585), unnamed (-102085), unnamed (-585)
Cdc42bpb	unnamed (+3218), unnamed (+26218)
Cdc42bpg	unnamed (-17456)
Cdc42ep1	unnamed (+853)
Cdc42ep3	unnamed (+12091)
Cdc42ep4	unnamed (-16182), unnamed (+5318), unnamed (+23818)
Cdc42se1	unnamed (-2732)
Cdc42se2	unnamed (+1175), unnamed (+263675)
Cdc45	unnamed (-528)
Cdc5l	unnamed (-25293), unnamed (+7207), unnamed (+35207), unnamed (+152207)
Cdc6	unnamed (-151)
Cdc7	unnamed (-561), unnamed (+145939)
Cdc73	unnamed (+1393)
Cdca2	unnamed (+2610), unnamed (+38110)
Cdca3	unnamed (+812)
Cdca4	unnamed (+2889)
Cdca7	unnamed (+2341), unnamed (+488841)
Cdca7l	unnamed (-160515), unnamed (-153015), unnamed (+1485)
Cdca8	unnamed (-83)
Cdh1	unnamed (-9851), unnamed (+18649)
Cdh11	unnamed (-292858)
Cdh13	unnamed (+1267)
Cdh15	unnamed (-69466), unnamed (+57534), unnamed (+73534), unnamed (+141534)
Cdh18	unnamed (-334963)
Cdh2	unnamed (-463254), unnamed (+1246)
Cdh23	unnamed (+8490)
Cdh24	unnamed (-11636), unnamed (-1136)
Cdh4	unnamed (+2069), unnamed (+79069), unnamed (+96569), unnamed (+128569), unnamed (+139069), unnamed (+501569), unnamed (+531569)
Cdh6	unnamed (+78139), unnamed (+212639), unnamed (+247139), unnamed (+264139), unnamed (+277139), unnamed (+287639)
Cdh9	unnamed (-49601), unnamed (+491399)
Cdhr3	unnamed (-130625), unnamed (-63625), unnamed (-53625), unnamed (-37125)
Cdhr4	unnamed (-4997)
Cdip1	unnamed (-510)
Cdk1	unnamed (+8938), unnamed (+26938)
Cdk10	unnamed (+4658)
Cdk11b	unnamed (+117)
Cdk12	unnamed (-4835)
Cdk13	unnamed (-38849), unnamed (+3151), unnamed (+20651)
Cdk15	unnamed (+121093), unnamed (+212593)
Cdk16	unnamed (-24418), unnamed (+1082)
Cdk17	unnamed (+4110), unnamed (+23610), unnamed (+40610), unnamed (+82110), unnamed (+95110), unnamed (+116610), unnamed (+142110)
Cdk18	unnamed (-59316), unnamed (-19316), unnamed (+184)
Cdk19	unnamed (+192), unnamed (+14192)
Cdk2	unnamed (+3530)
Cdk20	unnamed (-814)
Cdk2ap1	unnamed (-65829), unnamed (+2171)
Cdk5	unnamed (-1970)
Cdk5r1	unnamed (-44523), unnamed (-1023), unnamed (+246477)
Cdk5r2	unnamed (-51434), unnamed (-33934)
Cdk5rap1	unnamed (-7490), unnamed (+35510)
Cdk5rap2	unnamed (+943), unnamed (+92443), unnamed (+688443)
Cdk5rap3	unnamed (+496)
Cdk6	unnamed (-191393), unnamed (+107)
Cdk7	unnamed (+4439)
Cdk8	unnamed (+712)
Cdk9	unnamed (+784)
Cdkal1	unnamed (-121326), unnamed (-98326), unnamed (-83826), unnamed (+1674)
Cdkl2	unnamed (-29458), unnamed (-958), unnamed (+46542)
Cdkl3	unnamed (-2790)
Cdkl4	unnamed (-146666)
Cdkn1a	unnamed (-55772), unnamed (-42272), unnamed (-15272), unnamed (+1228)
Cdkn1b	unnamed (+5599)
Cdkn1c	unnamed (+178996), unnamed (+250496), unnamed (+338496)
Cdkn2a	unnamed (-847)
Cdkn2aip	unnamed (-69)
Cdkn2aipnl	unnamed (+839)
Cdkn2c	unnamed (+689)
Cdkn3	unnamed (-349541), unnamed (+23959)
Cdnf	unnamed (-1565)
Cdo1	unnamed (+342)
Cdpf1	unnamed (+196)
Cdr2	unnamed (+312), unnamed (+62812)
Cdr2l	unnamed (+13584)
Cdrt4	unnamed (+6307)
Cds1	unnamed (+79870), unnamed (+121870), unnamed (+242870), unnamed (+267870), unnamed (+294370)
Cds2	unnamed (+21352)
Cdt1	unnamed (-8015)
Cdv3	unnamed (+5840)
Cdx2	unnamed (+29270)
Cdx4	unnamed (-11898)
Cdyl	unnamed (+88167), unnamed (+113167), unnamed (+140667), unnamed (+154167), unnamed (+179167), unnamed (+192667)
Cdyl2	unnamed (+991), unnamed (+60491), unnamed (+77991), unnamed (+112491), unnamed (+144491)
Ceacam1	unnamed (-53927), unnamed (+2073), unnamed (+49573)
Ceacam10	unnamed (+75294)
Ceacam16	unnamed (+15799)
Ceacam18	unnamed (-26207), unnamed (-11207)
Ceacam2	unnamed (+8319)
Ceacam20	unnamed (-412)
Ceacam9	unnamed (+2571)
Cebpa	unnamed (+197)
Cebpb	unnamed (-415)
Cebpd	unnamed (+1214)
Cebpg	unnamed (+2073)
Cebpz	unnamed (+1070)
Cebpzos	unnamed (-1017)
Cecr2	unnamed (-84921), unnamed (+3079)
Cela1	unnamed (+12420)
Cela3a	unnamed (+24291)
Celf1	unnamed (-33120), unnamed (-3120), unnamed (+42380)
Celf3	unnamed (+102506)
Celf4	unnamed (+1983), unnamed (+87483), unnamed (+219983), unnamed (+248483), unnamed (+267483), unnamed (+351483)
Celf5	unnamed (+16209)
Celsr1	unnamed (+777)
Celsr2	unnamed (-26948), unnamed (+30052)
Celsr3	unnamed (-16320), unnamed (-820)
Cemip	unnamed (-59998), unnamed (-43498), unnamed (-26498), unnamed (-998)
Cenpa	unnamed (+2223)
Cenpb	unnamed (-1933)
Cenpc1	unnamed (+1083)
Cenpe	unnamed (-328537), unnamed (+463)
Cenpf	unnamed (+1586)
Cenph	unnamed (-5101)
Cenpk	unnamed (-1388)
Cenpl	unnamed (+233), unnamed (+59733)
Cenpm	unnamed (+247)
Cenpn	unnamed (-1240), unnamed (+14760)
Cenpo	unnamed (-157706)
Cenpp	unnamed (-215), unnamed (+33285)
Cenpq	unnamed (+47)
Cenpv	unnamed (+1261), unnamed (+27761), unnamed (+42261), unnamed (+58761)
Cenpw	unnamed (-397940), unnamed (+2060)
Cenpx	unnamed (-268)
Cep104	unnamed (+306)
Cep120	unnamed (-106953), unnamed (+547), unnamed (+181547)
Cep128	unnamed (+1409)
Cep131	unnamed (+327)
Cep135	unnamed (+1799), unnamed (+268799)
Cep152	unnamed (+1613)
Cep162	unnamed (+1036)
Cep164	unnamed (+691), unnamed (+204191)
Cep170	unnamed (+67)
Cep170b	unnamed (+826)
Cep19	unnamed (-3300), unnamed (+14700), unnamed (+31700), unnamed (+49200)
Cep192	unnamed (-22607), unnamed (+893), unnamed (+74393)
Cep250	unnamed (+942)
Cep290	unnamed (-1058)
Cep295	unnamed (-75212), unnamed (+788)
Cep350	unnamed (-745)
Cep41	unnamed (-5751)
Cep44	unnamed (-643)
Cep55	unnamed (+4958)
Cep57	unnamed (+107)
Cep57l1	unnamed (-1887), unnamed (+17113)
Cep63	unnamed (+124)
Cep68	unnamed (-80582), unnamed (+3418), unnamed (+18418), unnamed (+40418)
Cep70	unnamed (+1058), unnamed (+10058)
Cep76	unnamed (+1336)
Cep78	unnamed (+39989)
Cep83	unnamed (-170154), unnamed (-156654), unnamed (+346)
Cep85	unnamed (-388)
Cep89	unnamed (+445)
Cept1	unnamed (+802)
Cercam	unnamed (-40994), unnamed (-994)
Cerk	unnamed (-4359)
Cerkl	unnamed (+49891)
Cers2	unnamed (+1916), unnamed (+40416)
Cers4	unnamed (+1301)
Cers5	unnamed (-7899), unnamed (+1101), unnamed (+44601)
Cers6	unnamed (+414), unnamed (+12914), unnamed (+27414), unnamed (+72914), unnamed (+186414)
Ces2a	unnamed (-3503)
Ces2f	unnamed (-4856)
Cetn4	unnamed (-54)
Cfap100	unnamed (-8587), unnamed (+57913)
Cfap126	unnamed (-41661), unnamed (-9161), unnamed (+16339)
Cfap20	unnamed (-52631), unnamed (+4369)
Cfap36	unnamed (+1409)
Cfap44	unnamed (-45799), unnamed (+79701), unnamed (+135701)
Cfap45	unnamed (-11044), unnamed (+27456)
Cfap52	unnamed (-1358)
Cfap54	unnamed (-1404)
Cfap58	unnamed (-18212)
Cfap61	unnamed (-30284), unnamed (-284)
Cfap70	unnamed (-25778)
[truncated: 10,334 more rows]

## Sheet: RO_SEACR
# GREAT version 4.0.4	Species assembly: mm10	Association rule: Basal+extension: 5000 bp upstream, 1000 bp downstream, 1000000 bp max extension, curated regulatory domains included
0610009O20Rik	unnamed (-969)
0610010K14Rik	unnamed (-744)
0610030E20Rik	unnamed (-2827)
0610037L13Rik	unnamed (-8478)
0610040J01Rik	unnamed (+120090)
1110004F10Rik	unnamed (+1597), unnamed (+193836)
1110008L16Rik	unnamed (+172)
1110059G10Rik	unnamed (-1300)
1110065P20Rik	unnamed (-2016)
1190005I06Rik	unnamed (+3738)
1500011B03Rik	unnamed (+17725)
1600012H06Rik	unnamed (+16797)
1600014C10Rik	unnamed (-3812), unnamed (+782), unnamed (+8661)
1600014C23Rik	unnamed (-295749), unnamed (-118325), unnamed (-632), unnamed (+38038)
1700001K19Rik	unnamed (-9136), unnamed (+78789)
1700001O22Rik	unnamed (+83776)
1700001P01Rik	unnamed (-4420)
1700003E16Rik	unnamed (+9799)
1700003F12Rik	unnamed (-109024)
1700007K13Rik	unnamed (-2577)
1700008O03Rik	unnamed (-346)
1700008P02Rik	unnamed (+318055)
1700011H14Rik	unnamed (+71434)
1700011L22Rik	unnamed (+217243)
1700016C15Rik	unnamed (+64096)
1700016H13Rik	unnamed (-64242)
1700018B08Rik	unnamed (-35509), unnamed (+163466)
1700020N01Rik	unnamed (+236176)
1700022I11Rik	unnamed (+27764)
1700024P04Rik	unnamed (-115166)
1700030J22Rik	unnamed (+32919)
1700030K09Rik	unnamed (+237)
1700066M21Rik	unnamed (+75)
1700067K01Rik	unnamed (+8658)
1700067P10Rik	unnamed (+7909)
1700088E04Rik	unnamed (-1244)
1700123O20Rik	unnamed (-34028)
1700125H20Rik	unnamed (+46017)
1810013L24Rik	unnamed (+2723)
1810024B03Rik	unnamed (+25366)
1810032O08Rik	unnamed (+2976)
1810037I17Rik	unnamed (+58397)
2010109A12Rik	unnamed (-1534)
2200002D01Rik	unnamed (+70)
2210011C24Rik	unnamed (+1796)
2310033P09Rik	unnamed (+11580)
2310039H08Rik	unnamed (+5879)
2310057M21Rik	unnamed (+219)
2310061I04Rik	unnamed (+8724)
2410015M20Rik	unnamed (+556)
2410089E03Rik	unnamed (+274100)
2410131K14Rik	unnamed (+220552), unnamed (+269100)
2410137M14Rik	unnamed (-7165), unnamed (-133)
2410141K09Rik	unnamed (-410595), unnamed (-303248), unnamed (-274934), unnamed (-265873), unnamed (-257715), unnamed (-239007), unnamed (-189617), unnamed (-150664), unnamed (-55782), unnamed (-18327), unnamed (+647), unnamed (+7927), unnamed (+129079), unnamed (+149758)
2610301B20Rik	unnamed (+125891)
2700081O15Rik	unnamed (+4884), unnamed (+64128)
2810403A07Rik	unnamed (+2271)
2810474O19Rik	unnamed (+1125)
2900055J20Rik	unnamed (+732)
3110001I22Rik	unnamed (+411)
3110002H16Rik	unnamed (-35336), unnamed (+66631)
3110040N11Rik	unnamed (-38227), unnamed (+415)
4833439L19Rik	unnamed (+575)
4930402F06Rik	unnamed (-48422)
4930404H24Rik	unnamed (-144688)
4930444G20Rik	unnamed (+69915), unnamed (+75377), unnamed (+87077)
4930447C04Rik	unnamed (+63257), unnamed (+154012)
4930452B06Rik	unnamed (+49308)
4930453N24Rik	unnamed (+1492)
4930467E23Rik	unnamed (-43685), unnamed (-39405), unnamed (-34280), unnamed (+40670), unnamed (+59282), unnamed (+70671), unnamed (+191709), unnamed (+232704), unnamed (+237820), unnamed (+251641), unnamed (+291956), unnamed (+301868), unnamed (+323854), unnamed (+334955), unnamed (+358864), unnamed (+377519), unnamed (+394747), unnamed (+421771), unnamed (+532518), unnamed (+576074), unnamed (+581141), unname…
4930470P17Rik	unnamed (+84729)
4930518I15Rik	unnamed (+15036)
4930522L14Rik	unnamed (-115565), unnamed (-90259)
4930524J08Rik	unnamed (-4303)
4930556J24Rik	unnamed (+10941)
4930572O03Rik	unnamed (-43866)
4931406C07Rik	unnamed (-2522)
4931440F15Rik	unnamed (+108142), unnamed (+121640)
4933402J07Rik	unnamed (+98203), unnamed (+152398), unnamed (+268607), unnamed (+310138), unnamed (+320654), unnamed (+331756), unnamed (+369697), unnamed (+375744), unnamed (+382463)
4933405L10Rik	unnamed (-453)
4933406M09Rik	unnamed (-3787)
4933412E24Rik	unnamed (+366514)
4933421I07Rik	unnamed (-55498)
4933434E20Rik	unnamed (-2421)
5031439G07Rik	unnamed (+63018)
5730507C01Rik	unnamed (-125942), unnamed (+343958), unnamed (+662324), unnamed (+775423)
5730522E02Rik	unnamed (+446), unnamed (+79208), unnamed (+106568)
5830473C10Rik	unnamed (-19186)
6030419C18Rik	unnamed (-31625)
6030445D17Rik	unnamed (+235)
6430531B16Rik	unnamed (+30274), unnamed (+33452)
6430573F11Rik	unnamed (+145411), unnamed (+153493)
6820408C15Rik	unnamed (-3446)
7420461P10Rik	unnamed (-78808)
9130011E15Rik	unnamed (-4869)
9130204L05Rik	unnamed (-6662)
9130230L23Rik	unnamed (-147552), unnamed (-78286), unnamed (+35854)
9430069I07Rik	unnamed (-83922)
9530068E07Rik	unnamed (-32287)
9830107B12Rik	unnamed (+48766)
A130010J15Rik	unnamed (+5818)
A530032D15Rik	unnamed (+39637)
A730061H03Rik	unnamed (+17899)
A830005F24Rik	unnamed (+28452)
A830031A19Rik	unnamed (-3723)
A930003A15Rik	unnamed (+122170)
A930004D18Rik	unnamed (-2580), unnamed (+5742), unnamed (+10837)
A930033H14Rik	unnamed (+467)
AI846148	unnamed (+1470)
AU015836	unnamed (+152272)
AU018091	unnamed (-45720), unnamed (-41600), unnamed (+1810)
AU022252	unnamed (-138)
AW146154	unnamed (+574)
AY074887	unnamed (-236)
Aamp	unnamed (+131)
Aanat	unnamed (+30094)
Aar2	unnamed (-114879)
Aars	unnamed (+1976)
Aarsd1	unnamed (-199)
Aasdh	unnamed (-21262)
Aatk	unnamed (+102974)
Abcb1a	unnamed (+51407)
Abcb1b	unnamed (-86702)
Abcc10	unnamed (-231)
Abcc4	unnamed (-593), unnamed (+8562), unnamed (+14770), unnamed (+32018), unnamed (+68889)
Abcc5	unnamed (-26609), unnamed (+1394)
Abcd3	unnamed (+5116), unnamed (+75874)
Abce1	unnamed (+69760)
Abcf3	unnamed (-11714)
Abcg2	unnamed (+1149), unnamed (+6456)
Abhd10	unnamed (+693)
Abhd17b	unnamed (+18857)
Abhd17c	unnamed (+124), unnamed (+6837)
Abhd3	unnamed (+86226)
Abhd8	unnamed (-503)
Abl1	unnamed (+72964)
Abl2	unnamed (+58282)
Abr	unnamed (-114547), unnamed (+15063)
Abra	unnamed (+80189)
Abraxas2	unnamed (+714)
Abt1	unnamed (-11594), unnamed (-2642), unnamed (+12148), unnamed (+21891)
Abtb1	unnamed (+1665)
Acaa1a	unnamed (-1217)
Acaa2	unnamed (-531)
Acadsb	unnamed (+77481)
Acadvl	unnamed (+12353)
Acap2	unnamed (-71849)
Acap3	unnamed (+2621)
Acat2	unnamed (-25860)
Acbd3	unnamed (+652), unnamed (+42418)
Acbd4	unnamed (-4466)
Acbd5	unnamed (-547)
Acly	unnamed (+203)
Aco1	unnamed (+78387)
Acot11	unnamed (-49513), unnamed (-34751)
Acot13	unnamed (-77), unnamed (+27662)
Acot7	unnamed (+569)
Acot8	unnamed (-916)
Acox2	unnamed (+39938), unnamed (+43641)
Acp6	unnamed (+2152)
Acp7	unnamed (-45444)
Acpt	unnamed (+8565)
Acsl3	unnamed (+783)
Acss1	unnamed (+603)
Actbl2	unnamed (+205515), unnamed (+212741), unnamed (+219240), unnamed (+230435)
Actg1	unnamed (-2209), unnamed (+95443), unnamed (+109732)
Actl6a	unnamed (+1724)
Actn1	unnamed (-175035), unnamed (+3197), unnamed (+40859), unnamed (+134573)
Actn4	unnamed (+2343), unnamed (+14292), unnamed (+21516), unnamed (+25645)
Actr10	unnamed (+31104)
Actr1a	unnamed (-733)
Actr2	unnamed (+274), unnamed (+5811), unnamed (+125324), unnamed (+161802), unnamed (+186174)
Actr3	unnamed (+2281)
Actr3b	unnamed (+199016)
Actr5	unnamed (+1075)
Acvr2a	unnamed (+817)
Acy1	unnamed (+705)
Acyp2	unnamed (-105991)
Adal	unnamed (-9)
Adam17	unnamed (-42559), unnamed (-33844), unnamed (+5)
Adam1a	unnamed (-22351)
Adam22	unnamed (-48365)
Adam23	unnamed (+4339)
Adamts14	unnamed (+355)
Adamts4	unnamed (-4318), unnamed (+1137)
Adamts9	unnamed (-475450), unnamed (-40668)
Adamtsl1	unnamed (-846844)
Adamtsl4	unnamed (+10578), unnamed (+14459), unnamed (+23539)
Adap1	unnamed (+70727)
Adarb2	unnamed (+561230)
Adat1	unnamed (+49879)
Adat3	unnamed (-1454)
Adck2	unnamed (+833)
Adcy7	unnamed (-88050)
Adcy9	unnamed (-673)
Add1	unnamed (+406)
Adgra2	unnamed (+36126)
Adgrb1	unnamed (+1058), unnamed (+13563), unnamed (+19900)
Adgrd1	unnamed (-74776)
Adgrg6	unnamed (-159274)
Adgrv1	unnamed (-8986), unnamed (+745329)
Adhfe1	unnamed (-1691)
Adipor1	unnamed (+851)
Adipor2	unnamed (+2089), unnamed (+29318)
Adk	unnamed (+429985), unnamed (+435756)
Adm2	unnamed (+852)
Adnp	unnamed (+6950)
Adnp2	unnamed (-26747), unnamed (+1895)
Adora2b	unnamed (+71)
Adprh	unnamed (+325)
Adrb1	unnamed (-57992)
Adrb3	unnamed (+1243)
Adrm1	unnamed (+2114), unnamed (+51752)
Adss	unnamed (-187162), unnamed (+2601)
Aebp1	unnamed (+15316)
Aff1	unnamed (-34321), unnamed (+468)
Aff4	unnamed (+2162), unnamed (+7715)
Afg3l1	unnamed (+577)
Afm	unnamed (+22989)
Afmid	unnamed (-302)
Aftph	unnamed (+95596)
Agap1	unnamed (+421462), unnamed (+471691)
Agap3	unnamed (+22261)
Aggf1	unnamed (+49064)
Agl	unnamed (-55856), unnamed (-164)
Ago1	unnamed (+4108)
Ago2	unnamed (+1960)
Ago3	unnamed (-34919)
Agpat4	unnamed (-101608), unnamed (+792)
Agpat5	unnamed (+103583)
Agps	unnamed (+1217)
Agrn	unnamed (+11609)
Agrp	unnamed (-1278)
Agtpbp1	unnamed (+89681)
Agtrap	unnamed (+1916)
Agxt2	unnamed (+108912)
Ahcy	unnamed (+504)
Ahcyl1	unnamed (+1279)
Ahdc1	unnamed (+1474), unnamed (+29858), unnamed (+34970), unnamed (+51059)
Ahnak	unnamed (-19955), unnamed (-10034)
Ahnak2	unnamed (-22537)
Aida	unnamed (-299)
Aimp2	unnamed (+668)
Aip	unnamed (-1128)
Ajuba	unnamed (+2274)
Ak2	unnamed (+2668)
Ak3	unnamed (+768), unnamed (+40019)
Ak4	unnamed (-64716), unnamed (+88975)
Ak5	unnamed (+268961)
Akap1	unnamed (-85310), unnamed (+632), unnamed (+22550)
Akap10	unnamed (+298)
Akap12	unnamed (-291084), unnamed (-160938), unnamed (+1767), unnamed (+68007), unnamed (+72249), unnamed (+81051), unnamed (+106634)
Akap2	unnamed (-8176)
Akap5	unnamed (-62009)
Akip1	unnamed (+268)
Akirin1	unnamed (+2402)
Akr1a1	unnamed (+3207)
Akr1b3	unnamed (-28341), unnamed (+1063)
Akr1b8	unnamed (-8300)
Akr7a5	unnamed (+639)
Akt1s1	unnamed (+1552)
Akt2	unnamed (+1677)
Alad	unnamed (+660)
Alas1	unnamed (+1297)
Aldh1a2	unnamed (+268314)
Aldh1l1	unnamed (-85943)
Aldh2	unnamed (+1400)
Aldh4a1	unnamed (+966)
Alg3	unnamed (+1)
Alg6	unnamed (-56476)
Alkbh1	unnamed (+1695)
Alkbh2	unnamed (-3164)
Alkbh3	unnamed (-145984)
Alkbh5	unnamed (+2328)
Alox15	unnamed (-56580)
Alox5ap	unnamed (-78332)
Als2cl	unnamed (+144)
Alyref2	unnamed (+1139)
Ambra1	unnamed (+712)
Amd1	unnamed (+3459)
Amdhd2	unnamed (-4077)
Amhr2	unnamed (-36936), unnamed (-32311)
Amigo2	unnamed (-138286), unnamed (-131639)
Ammecr1l	unnamed (-123653)
Amn	unnamed (+104668)
Amotl2	unnamed (+1460)
Ampd1	unnamed (+33650)
Ampd2	unnamed (-156)
Anapc1	unnamed (+275)
Anapc15-ps	unnamed (-220105)
Angptl3	unnamed (-105283)
Angptl8	unnamed (+12040)
Ankfy1	unnamed (+609)
Ankhd1	unnamed (+2156)
Ankle1	unnamed (-65)
Ankle2	unnamed (+36965)
Ankmy2	unnamed (+363)
Ankrd10	unnamed (+6996)
Ankrd11	unnamed (+3688), unnamed (+14234), unnamed (+20860), unnamed (+32521), unnamed (+42196), unnamed (+49879), unnamed (+54962), unnamed (+61340), unnamed (+72295), unnamed (+76169), unnamed (+85171), unnamed (+91521), unnamed (+123456), unnamed (+135495)
Ankrd13a	unnamed (+21574)
Ankrd24	unnamed (+15271)
Ankrd27	unnamed (-665)
Ankrd33	unnamed (-22313)
Ankrd33b	unnamed (-50085), unnamed (+3162)
Ankrd34a	unnamed (-3273)
Ankrd42	unnamed (-29819)
Ankrd44	unnamed (-95834)
Ankrd45	unnamed (+7849)
Ankrd6	unnamed (+556)
Ankrd61	unnamed (+75927)
Ankrd9	unnamed (+2076)
Anks1	unnamed (+144)
Ankzf1	unnamed (+238)
Anln	unnamed (+530), unnamed (+6715), unnamed (+60883)
Ano8	unnamed (-2466), unnamed (+10632)
Anp32a	unnamed (+2817), unnamed (+26301), unnamed (+192008)
Anp32b	unnamed (+4157)
Anxa11	unnamed (+1349)
Aox1	unnamed (-32806)
Ap1m2	unnamed (-9347)
Ap2m1	unnamed (+1383)
Ap2s1	unnamed (+233)
Ap3b1	unnamed (-15)
Ap3d1	unnamed (+1231)
Ap4m1	unnamed (-476)
Ap4s1	unnamed (-1907)
Ap5b1	unnamed (+387)
Apba2	unnamed (+369833)
Apba3	unnamed (-1427)
Apbb2	unnamed (-859)
Apela	unnamed (-315)
Aph1a	unnamed (-2967)
Apip	unnamed (-820)
Apitd1	unnamed (-21559)
Aplf	unnamed (+503)
Aplnr	unnamed (-75313)
Aplp2	unnamed (-67954), unnamed (+353)
Apoa1	unnamed (-206092), unnamed (-196995)
Apobec1	unnamed (-4272)
Apobec3	unnamed (-43731), unnamed (-16878)
Apoe	unnamed (+420)
Apol6	unnamed (+33797), unnamed (+106053), unnamed (+170027)
Apol7a	unnamed (+42463), unnamed (+56069), unnamed (+61772)
Apol8	unnamed (-84540)
Apold1	unnamed (-51209)
Appbp2	unnamed (+319), unnamed (+18017)
Aprt	unnamed (+1386)
Aqp7	unnamed (+75051)
Arc	unnamed (+1789)
Arf1	unnamed (+938), unnamed (+8261)
Arf4	unnamed (-57479), unnamed (+29917)
Arfgap1	unnamed (-91)
Arfgap2	unnamed (+350)
Arfgef2	unnamed (-11604)
Arfrp1	unnamed (-1502)
Arglu1	unnamed (+6144)
Arhgap12	unnamed (-102076)
Arhgap17	unnamed (+231)
Arhgap21	unnamed (+230829), unnamed (+293981), unnamed (+314169), unnamed (+418922), unnamed (+446486)
Arhgap23	unnamed (-43482), unnamed (-36660), unnamed (-9388)
Arhgap26	unnamed (-64179)
Arhgap27	unnamed (-827)
Arhgap32	unnamed (-83444), unnamed (-19422), unnamed (+20002)
Arhgap8	unnamed (+133801)
Arhgef16	unnamed (-335336)
Arhgef19	unnamed (+31515)
Arhgef2	unnamed (-36866), unnamed (+987)
Arhgef25	unnamed (+1043)
Arhgef3	unnamed (-192138), unnamed (-171127)
Arhgef4	unnamed (+39953)
Arhgef40	unnamed (+24138)
Arhgef7	unnamed (+30907)
Arid1a	unnamed (-126407), unnamed (-120407), unnamed (-62766), unnamed (+21461), unnamed (+47048)
Arid2	unnamed (+2326), unnamed (+171577)
Arid3a	unnamed (-398)
Arid3b	unnamed (+932), unnamed (+4840)
Arid4a	unnamed (-37830)
Arid4b	unnamed (-1225)
Arid5a	unnamed (+88), unnamed (+7312)
Arid5b	unnamed (+143304), unnamed (+148008), unnamed (+166371), unnamed (+181261)
Arih1	unnamed (+1489), unnamed (+13673)
Arl10	unnamed (+960)
Arl15	unnamed (-73262)
Arl2	unnamed (+58)
Arl3	unnamed (+43471), unnamed (+66259)
Arl4c	unnamed (+641)
Arl4d	unnamed (-35654), unnamed (+1269)
Arl6ip1	unnamed (+1685)
Arl6ip5	unnamed (-1386)
Arl8a	unnamed (+441)
Arl8b	unnamed (-115766), unnamed (+1262)
Arl9	unnamed (-27897)
Armc1	unnamed (+166)
Armc2	unnamed (-256665), unnamed (-241119), unnamed (-229418)
Arntl	unnamed (+53907)
Arpc2	unnamed (+2557)
Arpc4	unnamed (-21)
Arpc5l	unnamed (-2460)
Arpin	unnamed (-78620)
Arpp19	unnamed (+1219)
Arrdc2	unnamed (+563)
Arrdc3	unnamed (+4415)
Arrdc4	unnamed (+1195)
Arvcf	unnamed (+46729)
Asah2	unnamed (-193687), unnamed (-180454)
Asap2	unnamed (-495426), unnamed (-190854), unnamed (+1225)
Asap3	unnamed (-29479)
Asb8	unnamed (+19891)
Asf1a	unnamed (+3943)
Ash2l	unnamed (-2703)
Asna1	unnamed (-2083)
Aspm	unnamed (-77)
Aspscr1	unnamed (+808)
Asxl1	unnamed (+2257)
Asxl2	unnamed (-272), unnamed (+12951)
Atad2	unnamed (+812)
Atad2b	unnamed (+1716)
Atad5	unnamed (+791)
Atf1	unnamed (+20823), unnamed (+43382)
Atf2	unnamed (+2272)
Atf4	unnamed (+876)
Atf5	unnamed (-13821), unnamed (-5672)
Atf6	unnamed (-820)
Atf6b	unnamed (-436)
Atf7ip	unnamed (+35938)
Atg10	unnamed (+298124)
Atg101	unnamed (-5370)
Atg13	unnamed (-793)
Atg16l1	unnamed (+939)
Atg2a	unnamed (-192)
Atg7	unnamed (-138475), unnamed (-116247), unnamed (-112945), unnamed (-105001), unnamed (-95102), unnamed (-84992), unnamed (-80322), unnamed (-77461), unnamed (-16637)
Atg9a	unnamed (-472)
Atg9b	unnamed (+3469)
Atmin	unnamed (+2631)
Atoh1	unnamed (+293508)
Atox1	unnamed (+1198), unnamed (+10562)
Atp11a	unnamed (+2365), unnamed (+117459)
Atp11b	unnamed (-996133), unnamed (-336092), unnamed (+2520)
Atp13a1	unnamed (+1622)
Atp13a3	unnamed (-123332)
Atp1a1	unnamed (+2297), unnamed (+7182), unnamed (+195079)
Atp1b1	unnamed (+1394), unnamed (+82545)
Atp1b2	unnamed (+20198)
Atp1b3	unnamed (-110128), unnamed (+1458)
Atp2b1	unnamed (+1364)
Atp4b	unnamed (+55981)
Atp5a1	unnamed (+1907)
Atp5b	unnamed (-15073), unnamed (+188)
Atp5c1	unnamed (+2505)
Atp5d	unnamed (+1150)
Atp5g1	unnamed (+1099)
Atp5g2	unnamed (-882)
Atp5j	unnamed (-2179)
Atp5j2	unnamed (+2111)
Atp5l	unnamed (+1657)
Atp6v0d1	unnamed (+527)
Atp6v0e	unnamed (-12381)
Atp6v1a	unnamed (-2313), unnamed (+1453)
Atp6v1b2	unnamed (+634)
Atp6v1d	unnamed (-2987)
Atp6v1e1	unnamed (+1712)
Atp6v1g2	unnamed (-1532)
Atp8b2	unnamed (+361)
Atp9a	unnamed (-20375), unnamed (-14982)
Atp9b	unnamed (-48478)
Atpif1	unnamed (-4449), unnamed (+724)
Atrip	unnamed (+518)
Atrnl1	unnamed (+80)
Atxn3	unnamed (+1752)
Atxn7l2	unnamed (+736)
Atxn7l3	unnamed (-13795), unnamed (-1312)
Aven	unnamed (+115)
Avil	unnamed (-17826)
Avl9	unnamed (+80426)
Avpi1	unnamed (+956), unnamed (+35663)
Axin1	unnamed (+2609)
Aym1	unnamed (-33641), unnamed (-11027)
Azin1	unnamed (+2694)
B230217C12Rik	unnamed (-39216), unnamed (-31979), unnamed (-22785)
B230219D22Rik	unnamed (-56888)
B230307C23Rik	unnamed (+304), unnamed (+84062)
B3galnt1	unnamed (+909)
B3galt4	unnamed (-1637)
B3gat1	unnamed (-326374)
B3gnt2	unnamed (+2024), unnamed (+8233)
B3gnt5	unnamed (+1493)
B3gnt7	unnamed (+1006), unnamed (+7529)
B3gnt9	unnamed (+606), unnamed (+26325), unnamed (+83342)
B4galnt2	unnamed (-75423), unnamed (-67754), unnamed (-47147)
B4galt1	unnamed (+290), unnamed (+72776)
B4galt6	unnamed (-19799), unnamed (+4862), unnamed (+25695)
BB014433	unnamed (+11833), unnamed (+15858)
BC004004	unnamed (+978)
BC005537	unnamed (-1163), unnamed (+2198)
BC005561	unnamed (-42093), unnamed (+64549)
BC024139	unnamed (-67819), unnamed (-53578)
BC024978	unnamed (-1716)
BC028528	unnamed (+917)
BC030336	unnamed (+517)
BC031181	unnamed (-4684), unnamed (-722)
BC049715	unnamed (-4572)
BC049762	unnamed (-671), unnamed (+42606)
BC052040	unnamed (+1694), unnamed (+480158)
BC055324	unnamed (+63766)
BC061212	unnamed (+23823)
BC067074	unnamed (+305042), unnamed (+310554), unnamed (+321045)
BC106179	unnamed (+105)
BC107364	unnamed (-49604), unnamed (+941), unnamed (+101851), unnamed (+108231), unnamed (+111118), unnamed (+118472), unnamed (+123818)
Bad	unnamed (+9770)
Bag6	unnamed (+26989)
Bahcc1	unnamed (-45617), unnamed (-667), unnamed (+5863), unnamed (+20152)
Bahd1	unnamed (+115)
Baiap2	unnamed (+1333)
Baiap3	unnamed (-14457)
Bak1	unnamed (-10816)
Bambi	unnamed (+343)
Banf2	unnamed (+52772), unnamed (+231155)
Banp	unnamed (-1818), unnamed (+1960), unnamed (+318549)
Bard1	unnamed (+941)
Barhl2	unnamed (-235800)
Barx2	unnamed (-183252), unnamed (-119230)
Batf	unnamed (-86552)
Bax	unnamed (+1636)
Baz1b	unnamed (+3153)
Baz2a	unnamed (+2369)
Bbc3	unnamed (+3669), unnamed (+76110)
Bbs4	unnamed (-131617), unnamed (-119433)
Bbx	unnamed (-96566), unnamed (+68196)
Bcam	unnamed (+654)
Bcar1	unnamed (-43935), unnamed (+11385)
Bcar3	unnamed (+1923), unnamed (+12623), unnamed (+27205), unnamed (+197208)
Bcas1	unnamed (+225344), unnamed (+242079)
Bcas3	unnamed (-40408)
Bcat1	unnamed (-24596), unnamed (-14731), unnamed (+1613), unnamed (+47586)
Bcat2	unnamed (-9299), unnamed (-2964), unnamed (+2512)
Bcdin3d	unnamed (+450), unnamed (+4052)
Bckdha	unnamed (0)
Bckdhb	unnamed (-89311)
Bcl11a	unnamed (+604)
Bcl2l1	unnamed (+1693), unnamed (+11301), unnamed (+24665)
Bcl2l10	unnamed (+34903), unnamed (+54405), unnamed (+59991)
Bcl2l13	unnamed (+402), unnamed (+79544)
Bcl3	unnamed (-449)
Bcl9	unnamed (+66435)
Bcl9l	unnamed (-8478)
Bclaf1	unnamed (-162183), unnamed (+1503), unnamed (+4999)
Bend3	unnamed (-289)
Bfar	unnamed (+573)
Bhlha9	unnamed (-48504)
Bhlhe40	unnamed (-302), unnamed (+6704)
Bicd1	unnamed (-98431)
Bicra	unnamed (-953)
Bicral	unnamed (-23133), unnamed (-13234), unnamed (+12160), unnamed (+20414), unnamed (+31709)
Bid	unnamed (+1071)
Bin1	unnamed (+1000)
Birc2	unnamed (-201), unnamed (+37422)
Birc3	unnamed (-129663)
Birc5	unnamed (+413)
Bivm	unnamed (-1322)
Blcap	unnamed (-29466), unnamed (-22150)
Bloc1s3	unnamed (-726)
Blvra	unnamed (+65)
Bmf	unnamed (+575)
Bmp4	unnamed (-7811)
Bmp7	unnamed (+754)
Bmp8a	unnamed (-319043), unnamed (-287295), unnamed (-281757), unnamed (+126)
Bmp8b	unnamed (-87189)
Bmpr2	unnamed (-75137), unnamed (-67061), unnamed (+578)
Bnc2	unnamed (+4756), unnamed (+129869)
Bnip3	unnamed (+51201)
Bnip3l	unnamed (-55715), unnamed (-47220)
Boc	unnamed (+457)
Bora	unnamed (-3612)
Borcs6	unnamed (+843)
Borcs8	unnamed (-69)
Bptf	unnamed (+1048), unnamed (+18590), unnamed (+81903)
Braf	unnamed (-55943)
Brat1	unnamed (-493)
Brd1	unnamed (+2737), unnamed (+24110)
Brd2	unnamed (+5030)
Brd3	unnamed (+1773)
Brd7	unnamed (+190)
Brf2	unnamed (+6956)
Brix1	unnamed (+41)
Brox	unnamed (+242)
Brpf1	unnamed (+1106)
Bscl2	unnamed (+331)
Bsdc1	unnamed (+150)
Bsn	unnamed (-71553)
Btaf1	unnamed (+1778)
Btbd1	unnamed (+1726)
Btbd10	unnamed (+107875)
Btbd11	unnamed (+937)
Btbd16	unnamed (-171165), unnamed (-126227), unnamed (-80424)
Btbd3	unnamed (-12000), unnamed (+625)
Btbd7	unnamed (+1521)
Btbd9	unnamed (-26992), unnamed (+869)
Btf3	unnamed (+2992)
Btg3	unnamed (-198408), unnamed (-186014), unnamed (+74259)
Btn1a1	unnamed (+30415)
Btn2a2	unnamed (-31131), unnamed (-17271), unnamed (-10906)
Btnl6	unnamed (-27533)
Bub1b	unnamed (+1673)
Bud31	unnamed (-2238)
Bysl	unnamed (+15014), unnamed (+99757)
Bzw2	unnamed (-652)
C1qbp	unnamed (+1582)
C1rl	unnamed (-19537)
C2cd5	unnamed (-8425)
C330021F23Rik	unnamed (-51350)
C330027C09Rik	unnamed (-1804), unnamed (+1249)
C77080	unnamed (+1002), unnamed (+11382), unnamed (+15859), unnamed (+24160)
C87436	unnamed (+35414), unnamed (+85623)
Cab39	unnamed (+1475)
Cabp1	unnamed (+734), unnamed (+8421)
Cabp7	unnamed (-59331)
Cabyr	unnamed (+121059), unnamed (+199315)
Cachd1	unnamed (+1411)
Cacna1a	unnamed (-518), unnamed (+226242), unnamed (+242187)
Cacng3	unnamed (-128352)
Cacng6	unnamed (-10080)
Cacng7	unnamed (+34804)
Cacng8	unnamed (-22924), unnamed (+23432)
Cacul1	unnamed (+1771)
Cacybp	unnamed (+3660)
Cadm1	unnamed (+305)
Cage1	unnamed (-911)
Calb1	unnamed (-611574), unnamed (-597772)
Calhm2	unnamed (+2436)
Calm1	unnamed (-13328)
Calm2	unnamed (+2843)
Calr3	unnamed (-247)
Camk1d	unnamed (+38437)
Camk2n1	unnamed (-18538), unnamed (+1492)
Camk2n2	unnamed (-207)
Camsap1	unnamed (+432)
Cand1	unnamed (+7157), unnamed (+19575)
Cand2	unnamed (+31712)
Canx	unnamed (+2750), unnamed (+11606)
Capn11	unnamed (+39772)
Capn12	unnamed (+55273), unnamed (+59402), unnamed (+66626), unnamed (+78575)
Capn2	unnamed (-142)
Capn7	unnamed (+402)
Capns1	unnamed (+1130), unnamed (+6860)
Caprin1	unnamed (+5758)
Caprin2	unnamed (-45124), unnamed (-38387), unnamed (+473)
Capza2	unnamed (+2350)
Capza3	unnamed (+295065)
Capzb	unnamed (+2847)
Car11	unnamed (+664)
Car5a	unnamed (-3822)
Carnmt1	unnamed (+2499)
Casc1	unnamed (+35479)
Casp3	unnamed (+1249)
Casp8ap2	unnamed (+791)
Casq2	unnamed (+79729)
Casz1	unnamed (+1182)
Catsper2	unnamed (-2260)
Catsperd	unnamed (-265)
Catsperg2	unnamed (+208550)
Cavin1	unnamed (+1097), unnamed (+7628)
Cbarp	unnamed (-3242)
Cbfa2t2	unnamed (-7949), unnamed (+3369)
Cbfa2t3	unnamed (+19813)
Cbfb	unnamed (+1137), unnamed (+58154)
Cbln1	unnamed (-885), unnamed (+569906)
Cbln3	unnamed (+22358), unnamed (+26924)
Cbr3	unnamed (+272)
Cbs	unnamed (-17675)
Cbx1	unnamed (+38261)
Cbx3	unnamed (-4039), unnamed (+1028)
Cbx5	unnamed (-2853), unnamed (+2251), unnamed (+24525)
Cbx6	unnamed (-40842), unnamed (-13989)
Cbx7	unnamed (-81021), unnamed (+854)
Cc2d2a	unnamed (+117923)
Ccar1	unnamed (-103681), unnamed (-96165), unnamed (-88965), unnamed (-78065), unnamed (-72456), unnamed (-52700)
Ccdc103	unnamed (-687)
Ccdc106	unnamed (-3646)
Ccdc112	unnamed (-211761)
Ccdc115	unnamed (+329874), unnamed (+432949)
Ccdc116	unnamed (-53319), unnamed (-47509)
Ccdc117	unnamed (+2413), unnamed (+18953)
Ccdc12	unnamed (+1061)
Ccdc125	unnamed (+55439)
Ccdc137	unnamed (+174)
Ccdc148	unnamed (-2284)
Ccdc154	unnamed (-27590)
Ccdc162	unnamed (+85604)
Ccdc163	unnamed (-243)
Ccdc166	unnamed (+1185), unnamed (+7327)
Ccdc167	unnamed (-82107), unnamed (+1376)
Ccdc17	unnamed (+28314)
Ccdc171	unnamed (-1137)
Ccdc18	unnamed (+58)
Ccdc182	unnamed (+265793), unnamed (+289049), unnamed (+324189), unnamed (+331695), unnamed (+366626), unnamed (+400195), unnamed (+422302)
Ccdc24	unnamed (+36032)
Ccdc28b	unnamed (-15234)
Ccdc3	unnamed (+538302)
Ccdc34	unnamed (-97354)
Ccdc47	unnamed (-132)
Ccdc50	unnamed (+905553)
Ccdc54	unnamed (+62198)
Ccdc57	unnamed (+80306)
Ccdc58	unnamed (-1873)
Ccdc6	unnamed (-9), unnamed (+13612)
Ccdc60	unnamed (-92544)
Ccdc66	unnamed (+77753)
Ccdc8	unnamed (+34072)
Ccdc81	unnamed (-36484)
Ccdc83	unnamed (+125338), unnamed (+134042)
Ccdc85c	unnamed (+818)
Ccdc86	unnamed (+1856)
Ccdc88c	unnamed (-52544), unnamed (+2547), unnamed (+15776), unnamed (+21056)
Ccdc92b	unnamed (+18791)
Ccdc96	unnamed (+45865)
Ccdc97	unnamed (+82), unnamed (+30235)
Cchcr1	unnamed (-1955)
Cckar	unnamed (+87564), unnamed (+92514), unnamed (+103148), unnamed (+114790)
Ccnb1	unnamed (-45677), unnamed (+1933)
Ccnb1ip1	unnamed (-6175), unnamed (+1067)
Ccnb2	unnamed (+212976)
Ccnd1	unnamed (-2018)
Ccnd3	unnamed (+6684), unnamed (+91427)
Ccne1	unnamed (+693), unnamed (+23090)
Ccnf	unnamed (+487)
Ccng1	unnamed (+664)
Ccnh	unnamed (+98074)
Ccni	unnamed (+1511)
Ccnt1	unnamed (+5016)
Ccnt2	unnamed (+8686)
Ccnyl1	unnamed (+40097)
Ccpg1	unnamed (+136)
Ccr1	unnamed (+32406), unnamed (+37757)
Ccr4	unnamed (-56039), unnamed (-32803), unnamed (-19866)
Ccr6	unnamed (-75897)
Ccsap	unnamed (+1253)
Cct3	unnamed (+706)
Cct5	unnamed (+1555)
Cct7	unnamed (+3628)
Cct8	unnamed (+2034)
Cct8l1	unnamed (+12951)
Cd151	unnamed (+1696)
Cd164	unnamed (+1577)
Cd180	unnamed (+212539)
Cd1d1	unnamed (-151582)
Cd247	unnamed (+211785)
Cd24a	unnamed (+722)
Cd2bp2	unnamed (+2171)
Cd302	unnamed (-92236), unnamed (+63720)
Cd320	unnamed (+45228)
Cd38	unnamed (+419)
Cd47	unnamed (+508576)
Cd68	unnamed (-1345)
Cd79a	unnamed (-9580)
Cd81	unnamed (-44430), unnamed (+2371), unnamed (+9907)
Cd83	unnamed (+888671), unnamed (+937824)
Cd8a	unnamed (+64787)
Cd9	unnamed (+2581), unnamed (+7965), unnamed (+14240), unnamed (+22248), unnamed (+63887), unnamed (+70605)
Cdan1	unnamed (+243)
Cdc123	unnamed (-297)
Cdc14a	unnamed (-143)
Cdc27	unnamed (+635)
Cdc34	unnamed (-10562), unnamed (+1778)
Cdc37l1	unnamed (+933), unnamed (+17442)
Cdc42	unnamed (+2017)
Cdc42bpb	unnamed (+1955)
Cdc42bpg	unnamed (-27947)
Cdc42ep2	unnamed (-38110)
Cdc42ep4	unnamed (+1916)
Cdc42se1	unnamed (+1331)
Cdc42se2	unnamed (+545)
Cdc5l	unnamed (-24560), unnamed (+3009)
Cdc6	unnamed (+950)
Cdca2	unnamed (+1834)
Cdca4	unnamed (+4195)
Cdca7	unnamed (+479689), unnamed (+491716), unnamed (+500765)
Cdh1	unnamed (+3967), unnamed (+14716), unnamed (+36816)
Cdh15	unnamed (+58559), unnamed (+70598), unnamed (+102533), unnamed (+108883), unnamed (+117885), unnamed (+121759), unnamed (+132714), unnamed (+139092), unnamed (+144175), unnamed (+151858), unnamed (+161533), unnamed (+173194), unnamed (+179820), unnamed (+190366)
Cdh24	unnamed (-10779)
Cdh4	unnamed (+127887)
Cdk1	unnamed (+4655)
Cdk12	unnamed (+1375)
Cdk13	unnamed (+2169)
Cdk17	unnamed (+136173), unnamed (+144492)
Cdk18	unnamed (-57502)
Cdk19	unnamed (+1905)
Cdk2	unnamed (-135)
Cdk4	unnamed (+1270)
Cdk5r1	unnamed (-46814)
Cdk5rap3	unnamed (+471)
Cdk6	unnamed (+114)
Cdk7	unnamed (+5727)
Cdkal1	unnamed (+1499)
Cdkl2	unnamed (-37341)
Cdkl3	unnamed (-2829)
Cdkn1a	unnamed (-55732)
Cdkn1b	unnamed (+10108)
Cdkn1c	unnamed (+165563)
Cdkn2aipnl	unnamed (+1054)
Cdkn2d	unnamed (+223)
Cdkn3	unnamed (-362061)
Cdnf	unnamed (-1666)
Cdr2	unnamed (+708)
Cds1	unnamed (+298091)
Cds2	unnamed (+937), unnamed (+20663)
Cdt1	unnamed (-11065), unnamed (-475), unnamed (+7489)
Cdv3	unnamed (+4818)
Cdyl	unnamed (+83000), unnamed (+192708)
Cdyl2	unnamed (+60265)
Ceacam1	unnamed (+1781)
Cebpa	unnamed (-472)
Celf1	unnamed (-43987), unnamed (-4530)
Celf3	unnamed (+102176)
Celsr2	unnamed (-27645)
Cemip	unnamed (-58554), unnamed (+579), unnamed (+193239)
Cenpa	unnamed (+2709)
Cenph	unnamed (-8738)
Cenpl	unnamed (-71)
Cenpm	unnamed (+2110)
Cenpt	unnamed (+1279)
Cenpv	unnamed (+764), unnamed (+27085)
Cenpx	unnamed (-430)
Cep152	unnamed (+1085)
Cep19	unnamed (+35531)
Cep192	unnamed (-23640)
Cep290	unnamed (-1292)
Cep55	unnamed (+1813)
Cep57l1	unnamed (-2189)
Cep68	unnamed (+1521), unnamed (+45384)
Cep70	unnamed (-90)
Cep83	unnamed (-60)
Cerk	unnamed (-8932)
Cers2	unnamed (+2194)
Cfap45	unnamed (-19345)
Cfap61	unnamed (-30399)
Cfap69	unnamed (-27759)
Cfdp1	unnamed (+66547)
Cfl1	unnamed (-1266)
Cggbp1	unnamed (+3866)
Chac1	unnamed (+2178), unnamed (+118936), unnamed (+124341)
Chadl	unnamed (-29365), unnamed (+3273)
Chaf1a	unnamed (-3444)
Chaf1b	unnamed (-47969), unnamed (+123851)
Chchd1	unnamed (-6756), unnamed (-1227)
Chchd10	unnamed (-1106)
Chchd2	unnamed (+1572)
Chchd4	unnamed (+360)
Chchd5	unnamed (-27440), unnamed (+48149)
Chd2	unnamed (-75960), unnamed (-12208), unnamed (-5306), unnamed (+2781), unnamed (+9113), unnamed (+20747), unnamed (+24965)
Chd5	unnamed (-8653)
Chd8	unnamed (+1201), unnamed (+12972)
Chek1	unnamed (-277)
Chga	unnamed (+46128), unnamed (+100407), unnamed (+107643), unnamed (+131137), unnamed (+140452), unnamed (+145854)
Chid1	unnamed (+286), unnamed (+32591)
Chmp1a	unnamed (+545)
Chmp2a	unnamed (-860)
Chmp3	unnamed (+64414)
Chmp4b	unnamed (+1256), unnamed (+19907)
Chmp4c	unnamed (+1381)
Chmp6	unnamed (-283366)
Chmp7	unnamed (-1260)
Chn1	unnamed (-114996)
Chordc1	unnamed (+1474)
Chrac1	unnamed (+92488)
Chrm1	unnamed (+48065)
Chrm4	unnamed (+3845)
Chrna9	unnamed (+1307)
Chst2	unnamed (-101720)
Chst3	unnamed (+431)
Chtf18	unnamed (+1598)
Chtf8	unnamed (+2244), unnamed (+21877)
Chuk	unnamed (+390)
Ciart	unnamed (+62)
Cib1	unnamed (+23421), unnamed (+33779)
Cic	unnamed (-3306), unnamed (+4181), unnamed (+12963)
Cidea	unnamed (-52255), unnamed (-40207)
Cipc	unnamed (-56461), unnamed (-34259), unnamed (-29132), unnamed (+738)
Cirbp	unnamed (-15101)
Cisd1	unnamed (-2071)
Cisd2	unnamed (+1571)
Cisd3	unnamed (-18537), unnamed (-13929), unnamed (-165), unnamed (+9037)
Cit	unnamed (+99422)
Ckap2	unnamed (+1787)
Ckap2l	unnamed (+95794)
Ckap4	unnamed (-18413), unnamed (+4652)
Ckap5	unnamed (+11371)
Cks1b	unnamed (-3734)
Clasrp	unnamed (+845), unnamed (+25280)
Clcc1	unnamed (-323)
Clcn2	unnamed (-344)
Clcn3	unnamed (+825)
Clcn6	unnamed (-1593)
Clcn7	unnamed (+1483)
Cldn11	unnamed (-53425)
Cldn14	unnamed (+1085)
Cldn15	unnamed (-4509)
Cldn22	unnamed (+164981)
Cldn6	unnamed (-2840)
Clec11a	unnamed (+3143)
Clec16a	unnamed (+1152)
Clic4	unnamed (+1689), unnamed (+19901), unnamed (+28033)
Clic6	unnamed (+199291)
Clk2	unnamed (+1082)
Clk3	unnamed (-66008), unnamed (+1855)
Clk4	unnamed (+508)
Clmp	unnamed (+96726)
Cln5	unnamed (+328), unnamed (+25441)
Cln8	unnamed (+785)
Clock	unnamed (+119532)
Clstn3	unnamed (-8782)
Clta	unnamed (+2594), unnamed (+53941)
Cltb	unnamed (-110), unnamed (+4866)
Cluh	unnamed (-11119), unnamed (+653), unnamed (+72301)
Clybl	unnamed (-66698), unnamed (-60786)
Cmas	unnamed (+1666)
Cmip	unnamed (+948)
Cmpk2	unnamed (+871683)
Cmtm3	unnamed (+54173)
Cmtm4	unnamed (+1040)
Cmtm7	unnamed (+393)
Cmtr1	unnamed (-43848), unnamed (+55038)
Cnbd2	unnamed (-112758), unnamed (-92162), unnamed (-88266)
Cnbp	unnamed (+4217)
Cnep1r1	unnamed (-143998), unnamed (+538)
Cnih1	unnamed (-31568)
Cnksr3	unnamed (-179483)
Cnn3	unnamed (+4295), unnamed (+10168)
Cnnm2	unnamed (+2205), unnamed (+75943), unnamed (+199803)
Cnnm4	unnamed (+250)
Cnot1	unnamed (+5437), unnamed (+89795)
Cnot10	unnamed (+1804)
Cnot2	unnamed (+2587)
Cnot3	unnamed (+2881)
Cnot4	unnamed (-115)
Cnot6	unnamed (+3341)
Cnot9	unnamed (+1912)
Cnp	unnamed (+28229)
Cnppd1	unnamed (-57)
Cnpy1	unnamed (-326)
Cnpy2	unnamed (+558)
Cnr1	unnamed (-612506)
Cnst	unnamed (+58)
Cntd1	unnamed (-330)
Cntf	unnamed (-27700)
Coa3	unnamed (+348)
Cobl	unnamed (+1352), unnamed (+5967)
Cog3	unnamed (+839)
Cog4	unnamed (-2197)
Cog8	unnamed (-278)
Coil	unnamed (+4725)
Col14a1	unnamed (-161745)
Col18a1	unnamed (-51917), unnamed (-18655)
Col3a1	unnamed (-488965)
Col4a1	unnamed (+285)
Col4a2	unnamed (-264)
Col4a5	unnamed (+92459)
Col5a1	unnamed (-207425)
Colec11	unnamed (-10027)
Colgalt1	unnamed (+609)
Commd5	unnamed (+542)
Commd6	unnamed (+450)
Commd9	unnamed (+280913)
Comt	unnamed (+18491)
Comtd1	unnamed (+16105)
Copa	unnamed (+587)
Cops5	unnamed (-619)
Cops6	unnamed (+562)
Cops7a	unnamed (+849)
Cops7b	unnamed (+4216)
Coq10a	unnamed (+23344), unnamed (+28285)
Coq10b	unnamed (+543), unnamed (+27156)
Coq2	unnamed (+1109)
Coq3	unnamed (-28342)
Coro2b	unnamed (+3707), unnamed (+169414), unnamed (+192898)
Cox16	unnamed (+418)
Cox20	unnamed (+1156), unnamed (+9124), unnamed (+15424)
Cox4i1	unnamed (-2966)
[truncated: 4,416 more rows]

## Sheet: AK_GoPeaks
# GREAT version 4.0.4	Species assembly: mm10	Association rule: Basal+extension: 5000 bp upstream, 1000 bp downstream, 1000000 bp max extension, curated regulatory domains included
[truncated: 12,793 more rows]

[truncated: 1 more sheets: AK_SEACR]
