# Supplementary material for: The scaffolding function of LSD1 controls DNA methylation in mouse ESCs
Source: Nat Commun. 2024 Sep 5;15:7758. doi: 10.1038/s41467-024-51966-7 (PMC11377572; doi:10.1038/s41467-024-51966-7)
Supplement: Supplementary file 9 — Supplementary Data 6 [file 41467_2024_51966_MOESM9_ESM.xlsx]

## Sheet: KO
Est_Probe_ID	Est_X.Intercept.	Est_ComparisonKO_D0	Pval_ComparisonKO_D0	Pval_adj_ComparisonKO_D0	CpG_chrm	CpG_beg	CpG_end	target	type	design	probe_strand	genesUniq	geneNames	transcriptTypes	transcriptIDs	distToTSS	CGI	CGIposition	ICR	UCSC_Transcipt	UCSC_Group	UCSC_Gene
cg44028183_TC11	0.848268	-0.757302	1.1918e-07	8.61409e-06	chr6	132762158	132762160	CG	I	TSS;chr6:132762130;Tas2r102;ENSMUST00000069268;+28;1	+	Tas2r102	Tas2r102	protein_coding	ENSMUST00000069268.2	28		open sea region	No	ENSMUST00000069268	1stExon	Tas2r102
cg46630225_TC11	0.923158	-0.718296	5.52955e-08	6.6681e-06	chr9	40670864	40670866	CG	I	TSS;chr9:40670612;Gm21915;ENSMUST00000177787;+252;2	-	Gm21915	Gm21915	protein_coding	ENSMUST00000177787.1	252		open sea region	No	ENSMUST00000177787	1stExon	Gm21915
cg44936730_TC11	0.85174	-0.666416	2.00343e-08	5.09241e-06	chr7	102659215	102659217	CG	I	TSS;chr7:102658822;Olfr555;ENSMUST00000098220;+393;2	+	Olfr555	Olfr555	protein_coding	ENSMUST00000098220.1	393		open sea region	No	ENSMUST00000098220	1stExon	Olfr555
cg43954468_TC21	0.79697	-0.672197	3.15998e-07	1.22454e-05	chr6	123779163	123779165	CG	II	TSS;chr6:123778878;Vmn2r24;ENSMUST00000075095-ENSMUST00000232985-ENSMUST00000233759;+285;1	-	Vmn2r24	Vmn2r24;Vmn2r24;Vmn2r24	protein_coding;protein_coding;protein_coding	ENSMUST00000075095.6;ENSMUST00000232985.1;ENSMUST00000233759.1	285;285;285		open sea region	No	ENSMUST00000075095;ENSMUST00000232985;ENSMUST00000233759	1stExon;1stExon;1stExon	Vmn2r24;Vmn2r24;Vmn2r24
cg34010380_BC11	0.861276	-0.699229	1.18629e-06	2.13032e-05	chr16	23058636	23058638	CG	I	TSS;chr16:23057864;Kng1;ENSMUST00000125790;+772;2,TSS;chr16:23058249;Kng1;ENSMUST00000039492;+387;2,TSS;chr16:23058343;Kng1;ENSMUST00000023589;+293;2,TSS;chr16:23058392;Kng1;ENSMUST00000089902;+244;2	+	Kng1	Kng1;Kng1;Kng1;Kng1	protein_coding;protein_coding;protein_coding;protein_coding	ENSMUST00000023589.14;ENSMUST00000039492.13;ENSMUST00000089902.7;ENSMUST00000125790.7	293;387;244;772		open sea region	No	ENSMUST00000023589;ENSMUST00000039492;ENSMUST00000089902;ENSMUST00000125790	1stExon;1stExon;1stExon;Body	Kng1;Kng1;Kng1;Kng1
cg30725655_BC11	0.791088	-0.766603	4.80781e-07	1.44416e-05	chr12	65226007	65226009	CG	I	CGI;chr12:65225693-65226020,TSS;chr12:65226067;Wdr20rt;ENSMUST00000222822;-60;2,ZygoteUnmeth	-	Wdr20rt	Wdr20rt;Wdr20rt;Wdr20rt;Wdr20rt	protein_coding;protein_coding;protein_coding;protein_coding	ENSMUST00000046331.4;ENSMUST00000221658.1;ENSMUST00000221980.1;ENSMUST00000222822.1	491;484;287;-60	CGI:chr12:65225693-65226020	Island	No	ENSMUST00000046331;ENSMUST00000221658;ENSMUST00000221980;ENSMUST00000222822	1stExon;1stExon;5'UTR;TSS200	Wdr20rt;Wdr20rt;Wdr20rt;Wdr20rt
cg46737080_TC21	0.849758	-0.696042	7.5995e-08	7.41904e-06	chr9	50575333	50575335	CG	II	TSS;chr9:50575272;Il18;ENSMUST00000059081-ENSMUST00000180021;+61;2	-	Il18	Il18;Il18;Il18;Il18	protein_coding;protein_coding;protein_coding;protein_coding	ENSMUST00000059081.12;ENSMUST00000180021.1;ENSMUST00000213916.1;ENSMUST00000214117.1	61;61;20507;9960		open sea region	No	ENSMUST00000059081;ENSMUST00000180021;ENSMUST00000213916;ENSMUST00000214117	1stExon;1stExon;Body;Body	Il18;Il18;Il18;Il18
cg46622122_TC11	0.902202	-0.759266	8.39727e-06	6.08338e-05	chr9	39623450	39623452	CG	I	TSS;chr9:39623104;Olfr960;ENSMUST00000077060;+346;2	+	Olfr960	Olfr960;Olfr960;Olfr960	protein_coding;protein_coding;protein_coding	ENSMUST00000077060.2;ENSMUST00000215616.1;ENSMUST00000216584.1	346;2078;523		open sea region	No	ENSMUST00000077060;ENSMUST00000215616;ENSMUST00000216584	1stExon;3'UTR;Body	Olfr960;Olfr960;Olfr960
cg36167990_TC11	0.949759	-0.850996	1.37308e-07	9.03641e-06	chr19	13411330	13411332	CG	I	Random	+	Olfr1469	Olfr1469;Olfr1469	protein_coding;protein_coding	ENSMUST00000077538.1;ENSMUST00000216910.2	760;3482		open sea region	No	ENSMUST00000077538;ENSMUST00000216910	1stExon;Body	Olfr1469;Olfr1469
cg44312306_TC11	0.908266	-0.776958	3.93237e-07	1.3345e-05	chr7	23928416	23928418	CG	I	TSS;chr7:23928385;Vmn1r179;ENSMUST00000049819;+31;1	+	Vmn1r179	Vmn1r179;Vmn1r179	protein_coding;protein_coding	ENSMUST00000049819.3;ENSMUST00000236851.1	31;1439		open sea region	No	ENSMUST00000049819;ENSMUST00000236851	1stExon;Body	Vmn1r179;Vmn1r179
cg38647796_TC11	0.874588	-0.750038	5.97054e-07	1.57159e-05	chr2	87001992	87001994	CG	I	TSS;chr2:87001931;Olfr1102;ENSMUST00000055129;+61;2	-	Olfr1102	Olfr1102;Olfr1102	protein_coding;protein_coding	ENSMUST00000055129.5;ENSMUST00000214002.1	61;3595		open sea region	No	ENSMUST00000055129;ENSMUST00000214002	1stExon;Body	Olfr1102;Olfr1102
cg38292686_BC11	0.805888	-0.687764	5.48474e-08	6.65133e-06	chr2	37068591	37068593	CG	I	Random	+	Olfr360	Olfr360;Olfr360	protein_coding;protein_coding	ENSMUST00000120704.1;ENSMUST00000216706.2	285;2846		open sea region	No	ENSMUST00000120704;ENSMUST00000216706	1stExon;Body	Olfr360;Olfr360
cg30096659_TC11	0.82913	-0.672965	1.09074e-09	1.44125e-06	chr11	105063614	105063616	CG	I	TSS;chr11:105063591;Efcab3;ENSMUST00000136876;+23;1	-	Efcab3;Gm11639	Efcab3;Gm11639	protein_coding;protein_coding	ENSMUST00000136876.7;ENSMUST00000212287.1	23;377908		open sea region	No	ENSMUST00000136876;ENSMUST00000212287	1stExon;Body	Efcab3;Gm11639
cg30877857_BC21	0.893819	-0.687156	3.0725e-07	1.21035e-05	chr12	82651866	82651868	CG	II	TSS;chr12:82651828;Rgs6;ENSMUST00000101234-ENSMUST00000185674-ENSMUST00000186323-ENSMUST00000191107-ENSMUST00000191311-ENSMUST00000191352;+38;2	+	Rgs6	Rgs6;Rgs6;Rgs6;Rgs6;Rgs6;Rgs6;Rgs6;Rgs6;Rgs6;Rgs6;Rgs6;Rgs6;Rgs6;Rgs6;Rgs6;Rgs6;Rgs6;Rgs6	protein_coding;protein_coding;protein_coding;protein_coding;protein_coding;protein_coding;protein_coding;protein_coding;protein_coding;protein_coding;protein_coding;protein_coding;protein_coding;protein_coding;protein_coding;protein_coding;protein_coding;protein_coding	ENSMUST00000101234.8;ENSMUST00000161801.7;ENSMUST00000185665.6;ENSMUST00000185674.6;ENSMUST00000186081.6;ENSMUST00000186309.6;ENSMUST00000186323.6;ENSMUST00000186458.6;ENSMUST00000186848.4;ENSMUST00000191107.6;ENSMUST00000191311.6;ENSMUST00000191352.6;ENSMUST00000200861.3;ENSMUST00000200911.3;ENSMUST00000201271.3;ENSMUST00000201602.3;ENSMUST00000201861.3;ENSMUST00000202210.3	38;34942;34922;38;34295;34213;38;34368;35231;38;38;38;34232;34829;34280;63575;34018;34368		open sea region	No	ENSMUST00000101234;ENSMUST00000161801;ENSMUST00000185665;ENSMUST00000185674;ENSMUST00000186081;ENSMUST00000186309;ENSMUST00000186323;ENSMUST00000186458;ENSMUST00000186848;ENSMUST00000191107;ENSMUST00000191311;ENSMUST00000191352;ENSMUST00000200861;ENSMUST00000200911;ENSMUST00000201271;ENSMUST00000201602;ENSMUST00000201861;ENSMUST00000202210	1stExon;Body;Body;1stExon;Body;Body;1stExon;Body;5'UTR;1stExon;1stExon;1stExon;Body;Body;Body;Body;Body;Body	Rgs6;Rgs6;Rgs6;Rgs6;Rgs6;Rgs6;Rgs6;Rgs6;Rgs6;Rgs6;Rgs6;Rgs6;Rgs6;Rgs6;Rgs6;Rgs6;Rgs6;Rgs6
cg40147101_TC11	0.946629	-0.74242	4.70186e-07	1.43148e-05	chr3	105459088	105459090	CG	I	CGI;chr3:105458909-105459252	+	Kcnd3	Kcnd3;Kcnd3;Kcnd3;Kcnd3	protein_coding;protein_coding;protein_coding;protein_coding	ENSMUST00000079169.4;ENSMUST00000098761.9;ENSMUST00000118360.7;ENSMUST00000141694.1	307;6759;6003;6516	CGI:chr3:105458909-105459252	Island	No	ENSMUST00000079169;ENSMUST00000098761;ENSMUST00000118360;ENSMUST00000141694	1stExon;Body;Body;3'UTR	Kcnd3;Kcnd3;Kcnd3;Kcnd3
cg43471272_BC21	0.82638	-0.722149	6.66402e-07	1.64549e-05	chr6	57209997	57209999	CG	II	TSS;chr6:57209857;Vmn1r13;ENSMUST00000078885;+140;1	-	Vmn1r13	Vmn1r13;Vmn1r13;Vmn1r13;Vmn1r13	protein_coding;protein_coding;protein_coding;protein_coding	ENSMUST00000078885.1;ENSMUST00000226892.1;ENSMUST00000227298.1;ENSMUST00000227421.1	140;6708;3486;6708		open sea region	No	ENSMUST00000078885;ENSMUST00000226892;ENSMUST00000227298;ENSMUST00000227421	1stExon;Body;Body;Body	Vmn1r13;Vmn1r13;Vmn1r13;Vmn1r13
cg44946552_BC21	0.908848	-0.668459	3.1114e-08	5.71364e-06	chr7	104564600	104564602	CG	II	TSS;chr7:104564151;Olfr652;ENSMUST00000098175;+449;2	+	Olfr652	Olfr652;Olfr652;Olfr652;Olfr652	protein_coding;protein_coding;protein_coding;protein_coding	ENSMUST00000098175.2;ENSMUST00000215410.1;ENSMUST00000216131.1;ENSMUST00000219111.1	449;3700;3700;3700		open sea region	No	ENSMUST00000098175;ENSMUST00000215410;ENSMUST00000216131;ENSMUST00000219111	1stExon;Body;Body;Body	Olfr652;Olfr652;Olfr652;Olfr652
cg47600699_BC21	0.89235	-0.730278	6.3153e-07	1.60639e-05	chrX	46329265	46329267	CG	II	TSS;chrX:46329006;Actrt1;ENSMUST00000059466;+259;1	+	4930515L19Rik;Actrt1	4930515L19Rik;Actrt1	antisense;protein_coding	ENSMUST00000152352.1;ENSMUST00000059466.2	-354;259		open sea region	No	ENSMUST00000059466;ENSMUST00000152352	1stExon;TSS1500	Actrt1;4930515L19Rik
cg48212830_TC11	0.914334	-0.79098	1.14871e-08	4.14533e-06	chrY	897982	897984	CG	I	Random	+	Kdm5d	Kdm5d;Kdm5d;Kdm5d;Kdm5d;Kdm5d;Kdm5d;Kdm5d	protein_coding;protein_coding;protein_coding;protein_coding;protein_coding;protein_coding;protein_coding	ENSMUST00000055032.13;ENSMUST00000185542.1;ENSMUST00000186696.6;ENSMUST00000186726.6;ENSMUST00000188910.6;ENSMUST00000189069.6;ENSMUST00000189626.6	193;-1499;188;145;190;195;-49		open sea region	No	ENSMUST00000055032;ENSMUST00000185542;ENSMUST00000186696;ENSMUST00000186726;ENSMUST00000188910;ENSMUST00000189069;ENSMUST00000189626	1stExon;TSS1500;1stExon;1stExon;3'UTR;1stExon;TSS200	Kdm5d;Kdm5d;Kdm5d;Kdm5d;Kdm5d;Kdm5d;Kdm5d
cg48212831_BC11	0.833352	-0.67553	3.75071e-08	5.98371e-06	chrY	897993	897995	CG	I	Random	+	Kdm5d	Kdm5d;Kdm5d;Kdm5d;Kdm5d;Kdm5d;Kdm5d;Kdm5d	protein_coding;protein_coding;protein_coding;protein_coding;protein_coding;protein_coding;protein_coding	ENSMUST00000055032.13;ENSMUST00000185542.1;ENSMUST00000186696.6;ENSMUST00000186726.6;ENSMUST00000188910.6;ENSMUST00000189069.6;ENSMUST00000189626.6	204;-1488;199;156;201;206;-38		open sea region	No	ENSMUST00000055032;ENSMUST00000185542;ENSMUST00000186696;ENSMUST00000186726;ENSMUST00000188910;ENSMUST00000189069;ENSMUST00000189626	1stExon;TSS1500;1stExon;1stExon;3'UTR;1stExon;TSS200	Kdm5d;Kdm5d;Kdm5d;Kdm5d;Kdm5d;Kdm5d;Kdm5d
cg31119533_BC11	0.912806	-0.858803	3.26745e-12	5.89826e-08	chr12	109531037	109531039	CG	I	ImprintDMR;chr12:109524493-109534883;P;DMR_Dlk1_Gtl2	+	Gm27528	Gm27528;Gm27528	TEC;misc_RNA	ENSMUST00000222916.1;ENSMUST00000183544.1	146;-1404		Shelf	No	ENSMUST00000222916	3'UTR	Gm27528
cg48250854_TC11	0.93246	-0.839625	3.12465e-07	1.21924e-05	chrY	10553887	10553889	CG	I	Random,TSS;chrY:10553452;Gm21775;ENSMUST00000178669;+435;1	-							open sea region	No	ENSMUST00000238556	3'UTR	Gm21775
cg48250854_TC12	0.941402	-0.83209	2.74681e-07	1.1618e-05	chrY	10553887	10553889	CG	I	Random,TSS;chrY:10553452;Gm21775;ENSMUST00000178669;+435;1	-							open sea region	No	ENSMUST00000238556	3'UTR	Gm21775
cg44311730_BC11	0.849038	-0.800701	3.5565e-06	3.70982e-05	chr7	23800881	23800883	CG	I	PseudogeneTSS;chr7:23800874;Gm44576;ENSMUST00000208876;8	+	Gm44576	Gm44576	processed_pseudogene	ENSMUST00000208876.1	8		open sea region	No	ENSMUST00000208876	3'UTR	Gm44576
cg29462032_TC11	0.957048	-0.780731	1.78382e-08	4.86185e-06	chr11	44132932	44132934	CG	I	Random	-	Gm12153	Gm12153	lincRNA	ENSMUST00000148504.1	173844		open sea region	No	ENSMUST00000148504	3'UTR	Gm12153
cg45782697_BC11	0.906374	-0.778272	7.54452e-09	3.69761e-06	chr8	66781003	66781005	CG	I	Random	-	Gm45911	Gm45911	lincRNA	ENSMUST00000211844.1	924		open sea region	No	ENSMUST00000211844	3'UTR	Gm45911
cg46980467_TC11	0.879742	-0.776333	1.58766e-09	1.77719e-06	chr9	76784756	76784758	CG	I	Random	+	Gm34158	Gm34158	lincRNA	ENSMUST00000216390.1	29990		open sea region	No	ENSMUST00000216390	3'UTR	Gm34158
cg40709530_BC11	0.941038	-0.771973	9.37285e-09	3.9344e-06	chr4	29195578	29195580	CG	I	PseudogeneTSS;chr4:29195520;Gm11919;ENSMUST00000117609;59	-	Gm11919	Gm11919	processed_pseudogene	ENSMUST00000117609.1	59		open sea region	No	ENSMUST00000117609	3'UTR	Gm11919
cg31119548_BC21	0.912808	-0.764608	5.64934e-09	3.32613e-06	chr12	109532490	109532492	CG	II	ImprintDMR;chr12:109524493-109534883;P;DMR_Dlk1_Gtl2	+	Gm27528	Gm27528;Gm27528	TEC;misc_RNA	ENSMUST00000222916.1;ENSMUST00000183544.1	1599;49		open sea region	No	ENSMUST00000222916	3'UTR	Gm27528
cg39410745_TC21	0.830605	-0.764312	3.16004e-10	6.93191e-07	chr2	179414999	179415001	CG	II	lincRNATSS;chr2:179414936;4930591A17Rik;ENSMUST00000041998;64	-	4930591A17Rik	4930591A17Rik	lincRNA	ENSMUST00000041998.1	64		open sea region	No	ENSMUST00000041998	3'UTR	4930591A17Rik
cg34905149_BC21	0.918876	-0.75412	2.29106e-07	1.08634e-05	chr17	38854000	38854002	CG	II	PseudogeneTSS;chr17:38853507;AC142213.4;ENSMUST00000233986;494	-	Gm49821	Gm49821	unprocessed_pseudogene	ENSMUST00000233986.1	494		open sea region	No	ENSMUST00000233986	3'UTR	Gm49821
cg46702903_TC11	0.946729	-0.751039	9.17685e-07	1.89061e-05	chr9	47003534	47003536	CG	I	Random	+	Gm4791	Gm4791	protein_coding	ENSMUST00000178065.2	4794		open sea region	No	ENSMUST00000178065	3'UTR	Gm4791
cg48063053_BC11	0.901408	-0.748468	3.67607e-06	3.77745e-05	chrX	141711288	141711290	CG	I	Random	+	Irs4	Irs4	protein_coding	ENSMUST00000067841.7	13975		open sea region	No	ENSMUST00000067841	3'UTR	Irs4
cg47953076_TC11	0.818454	-0.737337	3.22599e-07	1.234e-05	chrX	116896982	116896984	CG	I	PseudogeneTSS;chrX:116896951;Gm14919;ENSMUST00000120839;32,Random	-	Gm14919	Gm14919	processed_pseudogene	ENSMUST00000120839.1	32		open sea region	No	ENSMUST00000120839	3'UTR	Gm14919
cg44478965_TC11	0.942115	-0.73652	6.13817e-09	3.46049e-06	chr7	41096219	41096221	CG	I	PseudogeneTSS;chr7:41095674;Gm9239;ENSMUST00000186942;546	-	Gm9239	Gm9239	unprocessed_pseudogene	ENSMUST00000186942.1	546		open sea region	No	ENSMUST00000186942	3'UTR	Gm9239
cg48217513_TC11	0.822173	-0.729954	2.53397e-09	2.26731e-06	chrY	1971486	1971488	CG	I	Random	-	Gm8446	Gm8446	unprocessed_pseudogene	ENSMUST00000188834.1	24568		open sea region	No	ENSMUST00000188834	3'UTR	Gm8446
cg41133754_TC21	0.814254	-0.724075	5.12472e-08	6.50469e-06	chr4	91650439	91650441	CG	II	Adenoma	-	Gm12670	Gm12670	lincRNA	ENSMUST00000123606.1	4125		open sea region	No	ENSMUST00000123606	3'UTR	Gm12670
cg36755083_BC21	0.827421	-0.719197	5.25032e-07	1.49529e-05	chr1	29421527	29421529	CG	II	miRNA;chr1:29421488;Mir6342;ENSMUST00000183870;40;3	-	Mir6342	Mir6342	miRNA	ENSMUST00000183870.1	40		open sea region	No	ENSMUST00000183870	3'UTR	Mir6342
cg40428021_TC21	0.907965	-0.70862	1.48587e-09	1.71575e-06	chr3	143409504	143409506	CG	II	lincRNATSS;chr3:143409401;1700001N15Rik;ENSMUST00000199380;104	-	1700001N15Rik	1700001N15Rik	lincRNA	ENSMUST00000199380.1	104		open sea region	No	ENSMUST00000199380	3'UTR	1700001N15Rik
cg32183672_BC21	0.930541	-0.707162	3.42398e-07	1.26456e-05	chr14	11461098	11461100	CG	II	lincRNATSS;chr14:11460359;Gm48594;ENSMUST00000225280;740	+	Gm48594	Gm48594	lincRNA	ENSMUST00000225280.1	740		open sea region	No	ENSMUST00000225280	3'UTR	Gm48594
cg40189172_TC11	0.911802	-0.706307	7.57739e-07	1.73596e-05	chr3	110635525	110635527	CG	I	Random	+	Gm43404	Gm43404	TEC	ENSMUST00000200424.1	1203		open sea region	No	ENSMUST00000200424	3'UTR	Gm43404
cg28202895_TC11	0.767864	-0.701498	1.00839e-07	8.10598e-06	chr10	14772169	14772171	CG	I	lincRNATSS;chr10:14771940;Gm47698;ENSMUST00000220206;230	-	Gm47698	Gm47698	lincRNA	ENSMUST00000220206.1	230		open sea region	No	ENSMUST00000220206	3'UTR	Gm47698
cg28338645_BC11	0.894272	-0.700551	3.03146e-09	2.48368e-06	chr10	33970280	33970282	CG	I	Random	+	Gm48018	Gm48018	transcribed_unprocessed_pseudogene	ENSMUST00000219417.1	298		open sea region	No	ENSMUST00000219417	3'UTR	Gm48018
cg39355805_BC11	0.900512	-0.699465	1.9257e-06	2.68629e-05	chr2	172325380	172325382	CG	I	Enhancer	-	Gm14273	Gm14273	antisense	ENSMUST00000136315.1	1047		open sea region	No	ENSMUST00000136315	3'UTR	Gm14273
cg48218888_BC11	0.830488	-0.698266	2.57315e-07	1.13356e-05	chrY	2277374	2277376	CG	I	Random	+	Uba1y-ps2	Uba1y-ps2	unprocessed_pseudogene	ENSMUST00000190871.1	13118		open sea region	No	ENSMUST00000190871	3'UTR	Uba1y-ps2
cg47910708_BC21	0.824102	-0.696748	3.64435e-07	1.29706e-05	chrX	106710014	106710016	CG	II	Random	-	Gm5127	Gm5127	protein_coding	ENSMUST00000101297.3	126829		open sea region	No	ENSMUST00000101297	3'UTR	Gm5127
cg40153172_BC21	0.868591	-0.694462	1.40207e-08	4.53216e-06	chr3	106276278	106276280	CG	II	PseudogeneTSS;chr3:106275200;Gm6522;ENSMUST00000197160;1079	+	Gm6522	Gm6522	unprocessed_pseudogene	ENSMUST00000197160.1	1079		open sea region	No	ENSMUST00000197160	3'UTR	Gm6522
cg47892866_TC11	0.898993	-0.69435	1.04531e-06	2.00998e-05	chrX	103684643	103684645	CG	I	PseudogeneTSS;chrX:103684615;Gm3943;ENSMUST00000118606;29	-	Gm3943	Gm3943	processed_pseudogene	ENSMUST00000118606.2	29		open sea region	No	ENSMUST00000118606	3'UTR	Gm3943
cg48094665_TC21	0.891464	-0.693744	9.24854e-08	7.90872e-06	chrX	147754956	147754958	CG	II	Random	-	Gm8289	Gm8289	unprocessed_pseudogene	ENSMUST00000144814.1	12782		open sea region	No	ENSMUST00000144814	3'UTR	Gm8289
cg48012128_TC11	0.748622	-0.690169	5.34799e-07	1.50669e-05	chrX	133210870	133210872	CG	I	PseudogeneTSS;chrX:133210486;Gm14979;ENSMUST00000121561;385	+	Gm14979	Gm14979	processed_pseudogene	ENSMUST00000121561.1	385		open sea region	No	ENSMUST00000121561	3'UTR	Gm14979
cg31119547_TC21	0.81224	-0.689639	9.49052e-10	1.37314e-06	chr12	109532480	109532482	CG	II	EPIC;cg14401904,ImprintDMR;chr12:109524493-109534883;P;DMR_Dlk1_Gtl2	-	Gm27528	Gm27528;Gm27528	TEC;misc_RNA	ENSMUST00000222916.1;ENSMUST00000183544.1	1589;39		open sea region	No	ENSMUST00000222916	3'UTR	Gm27528
cg48217514_BC11	0.892086	-0.687347	6.92861e-09	3.61042e-06	chrY	1971509	1971511	CG	I	Random	+	Gm8446	Gm8446	unprocessed_pseudogene	ENSMUST00000188834.1	24591		open sea region	No	ENSMUST00000188834	3'UTR	Gm8446
cg30495628_TC11	0.830257	-0.682379	2.07461e-06	2.78741e-05	chr12	28997518	28997520	CG	I	Enhancer	+	Gm31508	Gm31508	lincRNA	ENSMUST00000221643.1	87290		open sea region	No	ENSMUST00000221643	3'UTR	Gm31508
cg44150249_BC11	0.866836	-0.682232	4.64869e-07	1.42622e-05	chr6	145861586	145861588	CG	I	Random	-	Bhlhe41	Bhlhe41	protein_coding	ENSMUST00000032386.10	3972		Shore	No	ENSMUST00000032386	3'UTR	Bhlhe41
cg48218871_BC11	0.878061	-0.682028	4.30915e-07	1.38141e-05	chrY	2274024	2274026	CG	I	Random	-	Uba1y-ps2	Uba1y-ps2	unprocessed_pseudogene	ENSMUST00000190871.1	9768		open sea region	No	ENSMUST00000190871	3'UTR	Uba1y-ps2
cg45743017_TC21	0.880041	-0.680862	1.52298e-07	9.30507e-06	chr8	60219786	60219788	CG	II	PMDsoloWCGW	+	Gm34623	Gm34623	lincRNA	ENSMUST00000210900.1	23985		open sea region	No	ENSMUST00000210900	3'UTR	Gm34623
cg43138975_BC11	0.829596	-0.680009	2.40669e-07	1.10843e-05	chr6	10895781	10895783	CG	I	lincRNATSS;chr6:10895490;Gm35822;ENSMUST00000204954;292	-	Gm35822	Gm35822	lincRNA	ENSMUST00000204954.1	292		open sea region	No	ENSMUST00000204954	3'UTR	Gm35822
cg40343839_BC11	0.747455	-0.679806	1.59362e-06	2.45523e-05	chr3	131823064	131823066	CG	I	Random	-	Gm29865	Gm29865	lincRNA	ENSMUST00000197726.1	63260		open sea region	No	ENSMUST00000197726	3'UTR	Gm29865
cg36168919_TC11	0.785734	-0.679166	1.14003e-06	2.08887e-05	chr19	13635124	13635126	CG	I	Random	+	Olfr1489	Olfr1489	protein_coding	ENSMUST00000217182.2	3504		open sea region	No	ENSMUST00000217182	3'UTR	Olfr1489
cg37010280_BC21	0.930057	-0.678547	6.4403e-08	7.04672e-06	chr1	63752652	63752654	CG	II	EPIC;cg12885203	+	Fastkd2	Fastkd2	protein_coding	ENSMUST00000027103.6	22039		open sea region	No	ENSMUST00000027103	3'UTR	Fastkd2
cg43118171_BC21	0.914283	-0.677061	1.9132e-07	1.01187e-05	chr6	7308626	7308628	CG	II	Enhancer	+	Gm19272	Gm19272	lincRNA	ENSMUST00000184133.1	6719		open sea region	No	ENSMUST00000184133	3'UTR	Gm19272
cg48125616_TC21	0.831173	-0.674613	3.01715e-07	1.20477e-05	chrX	154399591	154399593	CG	II	PseudogeneTSS;chrX:154399578;Gm5646;ENSMUST00000120568;14	+	Gm5646	Gm5646	unprocessed_pseudogene	ENSMUST00000120568.1	14		open sea region	No	ENSMUST00000120568	3'UTR	Gm5646
cg46581246_BC11	0.921937	-0.674429	1.96791e-06	2.71761e-05	chr9	32815674	32815676	CG	I	Random	+	Gm3331	Gm3331	lincRNA	ENSMUST00000183423.1	1941		open sea region	No	ENSMUST00000183423	3'UTR	Gm3331
cg38643742_TC11	0.91346	-0.672181	2.09513e-07	1.05283e-05	chr2	85987988	85987990	CG	I	Random	-	Olfr1030	Olfr1030	protein_coding	ENSMUST00000056849.2	8713		open sea region	No	ENSMUST00000056849	3'UTR	Olfr1030
cg34277825_TC11	0.882432	-0.671764	5.18953e-07	1.48871e-05	chr16	58691790	58691792	CG	I	Adenoma	+	Cpox	Cpox	protein_coding	ENSMUST00000232532.1	13952		open sea region	No	ENSMUST00000232532	3'UTR	Cpox
cg48218864_BC11	0.894841	-0.671267	6.29176e-06	5.12367e-05	chrY	2273245	2273247	CG	I	Random	+							open sea region	No	ENSMUST00000190871	3'UTR	Uba1y-ps2
cg39765318_BC11	0.788385	-0.671205	6.76926e-07	1.65524e-05	chr3	53756972	53756974	CG	I	lincRNATSS;chr3:53756731;C820005J03Rik;ENSMUST00000195997;242	+	C820005J03Rik	C820005J03Rik	lincRNA	ENSMUST00000195997.1	242		open sea region	No	ENSMUST00000195997	3'UTR	C820005J03Rik
cg48219133_BC21	0.886575	-0.668097	9.76421e-08	8.03709e-06	chrY	2326333	2326335	CG	II	Random	-	Gm29552	Gm29552	unprocessed_pseudogene	ENSMUST00000190548.1	543		open sea region	No	ENSMUST00000190548	3'UTR	Gm29552
cg47644598_BC11	0.928295	-0.667529	5.87827e-06	4.92582e-05	chrX	53623338	53623340	CG	I	PseudogeneTSS;chrX:53623279;Gm14592;ENSMUST00000117201;60	-	Gm14592	Gm14592	processed_pseudogene	ENSMUST00000117201.1	60		open sea region	No	ENSMUST00000117201	3'UTR	Gm14592
cg48216478_BC11	0.871711	-0.66437	2.29164e-07	1.08634e-05	chrY	1789145	1789147	CG	I	Random	+	Gm29167	Gm29167	processed_pseudogene	ENSMUST00000190024.1	570		open sea region	No	ENSMUST00000190024	3'UTR	Gm29167
cg34898618_TC11	0.927223	-0.663822	6.26222e-07	1.60361e-05	chr17	37387842	37387844	CG	I	PseudogeneTSS;chr17:37387378;Olfr758-ps1;ENSMUST00000173901;465	-	Olfr758-ps1	Olfr758-ps1	unprocessed_pseudogene	ENSMUST00000173901.2	465		open sea region	No	ENSMUST00000173901	3'UTR	Olfr758-ps1
cg37271407_TC11	0.888324	-0.663216	7.74984e-08	7.43886e-06	chr1	97163093	97163095	CG	I	PseudogeneTSS;chr1:97162860;Gm7133;ENSMUST00000187797;234	+	Gm7133	Gm7133	unprocessed_pseudogene	ENSMUST00000187797.1	234		open sea region	No	ENSMUST00000187797	3'UTR	Gm7133
cg42564495_BC21	0.86136	-0.662714	1.20643e-07	8.63546e-06	chr5	109237040	109237042	CG	II	PseudogeneTSS;chr5:109236544;Gm8473;ENSMUST00000176697;497	+	Gm8473	Gm8473	processed_pseudogene	ENSMUST00000176697.1	497		open sea region	No	ENSMUST00000176697	3'UTR	Gm8473
cg48016088_TC11	0.842975	-0.764939	1.05197e-07	8.26289e-06	chrX	133936907	133936909	CG	I	Random	-	Sytl4	Sytl4;Sytl4	protein_coding;protein_coding	ENSMUST00000033608.14;ENSMUST00000113297.8	44905;44876		open sea region	No	ENSMUST00000033608;ENSMUST00000113297	3'UTR;3'UTR	Sytl4;Sytl4
cg38368236_BC11	0.858379	-0.74125	8.97182e-08	7.82432e-06	chr2	50368358	50368360	CG	I	Adenoma	+	Gm13483	Gm13483;Gm13483	lincRNA;lincRNA	ENSMUST00000123699.2;ENSMUST00000228816.1	71494;71454		open sea region	No	ENSMUST00000123699;ENSMUST00000228816	3'UTR;3'UTR	Gm13483;Gm13483
cg39888516_TC11	0.898827	-0.73152	2.41588e-08	5.36879e-06	chr3	73071162	73071164	CG	I	Random	+	Gm20754	Gm20754;Gm20754	lincRNA;lincRNA	ENSMUST00000192263.1;ENSMUST00000192642.1	4847;4812		open sea region	No	ENSMUST00000192263;ENSMUST00000192642	3'UTR;3'UTR	Gm20754;Gm20754
cg45685122_TC21	0.906764	-0.731017	9.64139e-07	1.93445e-05	chr8	48855632	48855634	CG	II	lincRNATSS;chr8:48855417;Gm19744;ENSMUST00000188936;216	+	Gm19744	Gm19744;Gm19744	processed_transcript;processed_transcript	ENSMUST00000187946.6;ENSMUST00000188936.1	11968;216		open sea region	No	ENSMUST00000187946;ENSMUST00000188936	3'UTR;3'UTR	Gm19744;Gm19744
cg43226851_TC11	0.868148	-0.728466	3.06015e-09	2.49966e-06	chr6	25955308	25955310	CG	I	lincRNATSS;chr6:25954485;Gm20756;ENSMUST00000201080;824	+	Gm20756	Gm20756;Gm20756	lincRNA;lincRNA	ENSMUST00000201080.1;ENSMUST00000201324.1	824;23883		open sea region	No	ENSMUST00000201080;ENSMUST00000201324	3'UTR;3'UTR	Gm20756;Gm20756
cg28644079_BC21	0.908924	-0.715045	5.82422e-06	4.89913e-05	chr10	73534135	73534137	CG	II	Adenoma	-	Pcdh15	Pcdh15;Pcdh15	protein_coding;protein_coding	ENSMUST00000123398.8;ENSMUST00000148572.1	434794;434701		open sea region	No	ENSMUST00000123398;ENSMUST00000148572	3'UTR;3'UTR	Pcdh15;Pcdh15
cg44012323_TC11	0.858451	-0.703133	6.90754e-07	1.66821e-05	chr6	129422487	129422489	CG	I	GeneBody;Clec9a;NM_172732;inside_[3-UTR;noncoding_exon_6];splice=0	-	Clec9a	Clec9a;Clec9a	protein_coding;protein_coding	ENSMUST00000058352.14;ENSMUST00000088075.7	13626;13625		open sea region	No	ENSMUST00000058352;ENSMUST00000088075	3'UTR;3'UTR	Clec9a;Clec9a
cg48224686_BC11	0.919615	-0.692105	3.44819e-06	3.64644e-05	chrY	4358937	4358939	CG	I	Random	-	Gm21064	Gm21064;Gm21064	transcribed_unprocessed_pseudogene;transcribed_unprocessed_pseudogene	ENSMUST00000189723.6;ENSMUST00000190583.1	17811;16394		open sea region	No	ENSMUST00000189723;ENSMUST00000190583	3'UTR;3'UTR	Gm21064;Gm21064
cg41760947_BC11	0.895489	-0.689595	9.65476e-07	1.93542e-05	chr4	153379655	153379657	CG	I	Enhancer	-	Ajap1	Ajap1;Ajap1	protein_coding;protein_coding	ENSMUST00000105646.2;ENSMUST00000149177.1	103156;102524		open sea region	No	ENSMUST00000105646;ENSMUST00000149177	3'UTR;3'UTR	Ajap1;Ajap1
cg44031320_BC11	0.839259	-0.682091	2.46715e-08	5.39024e-06	chr6	133531438	133531440	CG	I	GeneBody;Gm5885;NM_001185040;inside_[cds_in_exon_3];splice=0	-	Gm5885	Gm5885;Gm5885	transcribed_unprocessed_pseudogene;transcribed_unprocessed_pseudogene	ENSMUST00000178578.3;ENSMUST00000203357.1	2250;2217		open sea region	No	ENSMUST00000178578;ENSMUST00000203357	3'UTR;3'UTR	Gm5885;Gm5885
cg40504519_TC11	0.957653	-0.6773	5.12211e-08	6.50469e-06	chr3	152276466	152276468	CG	I	GeneBody;Fam73a;NM_001162375;inside_[3-UTR;noncoding_exon_14];splice=0	-	Miga1	Miga1;Miga1	protein_coding;protein_coding	ENSMUST00000068243.10;ENSMUST00000073089.12	63939;63941		open sea region	No	ENSMUST00000068243;ENSMUST00000073089	3'UTR;3'UTR	Miga1;Miga1
cg38653899_TC11	0.839689	-0.671693	2.41487e-06	3.02034e-05	chr2	88445421	88445423	CG	I	Random	+	Olfr1182	Olfr1182;Olfr1182	protein_coding;protein_coding	ENSMUST00000126038.3;ENSMUST00000179450.8	3710;3700		open sea region	No	ENSMUST00000126038;ENSMUST00000179450	3'UTR;3'UTR	Olfr1182;Olfr1182
cg43476985_TC11	0.892072	-0.66329	3.18148e-08	5.75391e-06	chr6	58269936	58269938	CG	I	Random	+	Vmn1r28	Vmn1r28;Vmn1r28	protein_coding;protein_coding	ENSMUST00000226813.1;ENSMUST00000227805.1	7555;7900		open sea region	No	ENSMUST00000226813;ENSMUST00000227805	3'UTR;3'UTR	Vmn1r28;Vmn1r28
cg43475548_TC11	0.908129	-0.729026	3.69913e-07	1.30488e-05	chr6	58008122	58008124	CG	I	TSS;chr6:58009201;Vmn1r26;ENSMUST00000049694;+1079;2	+	Vmn1r26	Vmn1r26;Vmn1r26;Vmn1r26	protein_coding;protein_coding;protein_coding	ENSMUST00000228040.1;ENSMUST00000228070.1;ENSMUST00000228951.1	7037;7037;6109		open sea region	No	ENSMUST00000228040;ENSMUST00000228070;ENSMUST00000228951	3'UTR;3'UTR;3'UTR	Vmn1r26;Vmn1r26;Vmn1r26
cg31119729_TC11	0.960539	-0.930064	1.2723e-16	3.46075e-11	chr12	109542822	109542824	CG	I	Random	+	Meg3	Meg3;Meg3;Meg3;Meg3;Meg3	lincRNA;lincRNA;lincRNA;lincRNA;lincRNA	ENSMUST00000124106.7;ENSMUST00000128178.1;ENSMUST00000129245.7;ENSMUST00000143272.7;ENSMUST00000143836.7	1816;555;1822;800;1818		open sea region	No	ENSMUST00000124106;ENSMUST00000128178;ENSMUST00000129245;ENSMUST00000143272;ENSMUST00000143836	3'UTR;3'UTR;3'UTR;3'UTR;3'UTR	Meg3;Meg3;Meg3;Meg3;Meg3
cg31119728_BC21	0.940277	-0.910077	3.06088e-14	2.17395e-09	chr12	109542794	109542796	CG	II	Enhancer	+	Meg3	Meg3;Meg3;Meg3;Meg3;Meg3	lincRNA;lincRNA;lincRNA;lincRNA;lincRNA	ENSMUST00000124106.7;ENSMUST00000128178.1;ENSMUST00000129245.7;ENSMUST00000143272.7;ENSMUST00000143836.7	1788;527;1794;772;1790		open sea region	No	ENSMUST00000124106;ENSMUST00000128178;ENSMUST00000129245;ENSMUST00000143272;ENSMUST00000143836	3'UTR;3'UTR;3'UTR;3'UTR;3'UTR	Meg3;Meg3;Meg3;Meg3;Meg3
cg31119722_BC11	0.853969	-0.828657	6.85574e-11	2.69541e-07	chr12	109542340	109542342	CG	I	MonoallelicMeth,VMR;chr12:109542189-109542513,lincRNATSS;chr12:109542268;Meg3;ENSMUST00000128178;73	-	Meg3	Meg3;Meg3;Meg3;Meg3;Meg3	lincRNA;lincRNA;lincRNA;lincRNA;lincRNA	ENSMUST00000124106.7;ENSMUST00000128178.1;ENSMUST00000129245.7;ENSMUST00000143272.7;ENSMUST00000143836.7	1334;73;1340;318;1336		open sea region	No	ENSMUST00000124106;ENSMUST00000128178;ENSMUST00000129245;ENSMUST00000143272;ENSMUST00000143836	3'UTR;3'UTR;3'UTR;3'UTR;3'UTR	Meg3;Meg3;Meg3;Meg3;Meg3
cg31119721_TC21	0.80906	-0.733551	1.48862e-09	1.71575e-06	chr12	109542278	109542280	CG	II	MonoallelicMeth,lincRNATSS;chr12:109542268;Meg3;ENSMUST00000128178;11	-	Meg3	Meg3;Meg3;Meg3;Meg3;Meg3	lincRNA;lincRNA;lincRNA;lincRNA;lincRNA	ENSMUST00000124106.7;ENSMUST00000128178.1;ENSMUST00000129245.7;ENSMUST00000143272.7;ENSMUST00000143836.7	1272;11;1278;256;1274		open sea region	No	ENSMUST00000124106;ENSMUST00000128178;ENSMUST00000129245;ENSMUST00000143272;ENSMUST00000143836	3'UTR;3'UTR;3'UTR;3'UTR;3'UTR	Meg3;Meg3;Meg3;Meg3;Meg3
cg34385657_BC11	0.84487	-0.703407	2.18435e-06	2.86328e-05	chr16	77405879	77405881	CG	I	Enhancer	+	Mir99ahg	Mir99ahg;Mir99ahg;Mir99ahg;Mir99ahg;Mir99ahg;Mir99ahg;Mir99ahg	processed_transcript;processed_transcript;processed_transcript;processed_transcript;processed_transcript;processed_transcript;processed_transcript	ENSMUST00000170849.7;ENSMUST00000182398.7;ENSMUST00000182601.7;ENSMUST00000182656.7;ENSMUST00000182748.7;ENSMUST00000182820.7;ENSMUST00000183099.7	76621;169561;76675;169563;76552;76376;76700		open sea region	No	ENSMUST00000170849;ENSMUST00000182398;ENSMUST00000182601;ENSMUST00000182656;ENSMUST00000182748;ENSMUST00000182820;ENSMUST00000183099	3'UTR;3'UTR;3'UTR;3'UTR;3'UTR;3'UTR;3'UTR	Mir99ahg;Mir99ahg;Mir99ahg;Mir99ahg;Mir99ahg;Mir99ahg;Mir99ahg
cg36599680_TC11	0.866531	-0.726145	5.62278e-09	3.32613e-06	chr19	60842232	60842234	CG	I	Adenoma	-	Sfxn4	Sfxn4;Sfxn4;Sfxn4	protein_coding;protein_coding;protein_coding	ENSMUST00000080806.9;ENSMUST00000124921.1;ENSMUST00000135808.7	19195;19192;19247		open sea region	No	ENSMUST00000080806;ENSMUST00000124921;ENSMUST00000135808	3'UTR;3'UTR;Body	Sfxn4;Sfxn4;Sfxn4
cg31383174_TC21	0.892424	-0.820114	7.59835e-09	3.71729e-06	chr13	29016377	29016379	CG	II	lincRNATSS;chr13:29016293;A330102I10Rik;ENSMUST00000140415;85	+	A330102I10Rik	A330102I10Rik;A330102I10Rik;A330102I10Rik	lincRNA;lincRNA;lincRNA	ENSMUST00000130109.7;ENSMUST00000140415.7;ENSMUST00000145801.1	1906;85;-330		open sea region	No	ENSMUST00000130109;ENSMUST00000140415;ENSMUST00000145801	3'UTR;3'UTR;TSS1500	A330102I10Rik;A330102I10Rik;A330102I10Rik
cg31383175_BC21	0.924143	-0.787923	5.75785e-08	6.79709e-06	chr13	29016401	29016403	CG	II	lincRNATSS;chr13:29016293;A330102I10Rik;ENSMUST00000140415;109	+	A330102I10Rik	A330102I10Rik;A330102I10Rik;A330102I10Rik	lincRNA;lincRNA;lincRNA	ENSMUST00000130109.7;ENSMUST00000140415.7;ENSMUST00000145801.1	1930;109;-306		open sea region	No	ENSMUST00000130109;ENSMUST00000140415;ENSMUST00000145801	3'UTR;3'UTR;TSS1500	A330102I10Rik;A330102I10Rik;A330102I10Rik
cg33143255_BC21	0.925477	-0.678589	3.69187e-07	1.30367e-05	chr15	23075402	23075404	CG	II	GeneBody;Cdh18;NM_001081299;inside_[5-UTR;intron_between_exon_1_and_2];splice=0	-	Cdh18	Cdh18;Cdh18;Cdh18;Cdh18	protein_coding;protein_coding;protein_coding;protein_coding	ENSMUST00000040427.13;ENSMUST00000163361.7;ENSMUST00000164787.7;ENSMUST00000170626.1	38940;526381;38940;38948		open sea region	No	ENSMUST00000040427;ENSMUST00000163361;ENSMUST00000164787;ENSMUST00000170626	3'UTR;5'UTR;5'UTR;3'UTR	Cdh18;Cdh18;Cdh18;Cdh18
cg47732275_BC21	0.875364	-0.679409	4.48557e-06	4.22286e-05	chrX	72838537	72838539	CG	II	GeneBody;Gabrq;NM_020488;inside_[3-UTR;noncoding_exon_9];splice=0	+	Gabrq	Gabrq;Gabrq	protein_coding;protein_coding	ENSMUST00000033711.5;ENSMUST00000114553.7	13102;13360		open sea region	No	ENSMUST00000033711;ENSMUST00000114553	3'UTR;Body	Gabrq;Gabrq
cg31119700_TC21	0.91044	-0.848833	7.24078e-11	2.69541e-07	chr12	109541744	109541746	CG	II	MonoallelicMeth	+	Meg3	Meg3;Meg3;Meg3;Meg3;Meg3	lincRNA;lincRNA;lincRNA;lincRNA;lincRNA	ENSMUST00000124106.7;ENSMUST00000128178.1;ENSMUST00000129245.7;ENSMUST00000143272.7;ENSMUST00000143836.7	738;-523;744;-278;740		open sea region	No	ENSMUST00000124106;ENSMUST00000128178;ENSMUST00000129245;ENSMUST00000143272;ENSMUST00000143836	3'UTR;TSS1500;3'UTR;TSS1500;3'UTR	Meg3;Meg3;Meg3;Meg3;Meg3
cg31119699_TC21	0.72398	-0.673369	4.60885e-10	8.89109e-07	chr12	109541727	109541729	CG	II	MonoallelicMeth	-	Meg3	Meg3;Meg3;Meg3;Meg3;Meg3	lincRNA;lincRNA;lincRNA;lincRNA;lincRNA	ENSMUST00000124106.7;ENSMUST00000128178.1;ENSMUST00000129245.7;ENSMUST00000143272.7;ENSMUST00000143836.7	721;-540;727;-295;723		open sea region	No	ENSMUST00000124106;ENSMUST00000128178;ENSMUST00000129245;ENSMUST00000143272;ENSMUST00000143836	3'UTR;TSS1500;3'UTR;TSS1500;3'UTR	Meg3;Meg3;Meg3;Meg3;Meg3
cg31119709_TC21	0.902425	-0.8657	7.33288e-11	2.69541e-07	chr12	109542006	109542008	CG	II	lincRNATSS;chr12:109542023;Meg3;ENSMUST00000143272;15	+	Meg3	Meg3;Meg3;Meg3;Meg3;Meg3	lincRNA;lincRNA;lincRNA;lincRNA;lincRNA	ENSMUST00000124106.7;ENSMUST00000128178.1;ENSMUST00000129245.7;ENSMUST00000143272.7;ENSMUST00000143836.7	1000;-261;1006;-16;1002		open sea region	No	ENSMUST00000124106;ENSMUST00000128178;ENSMUST00000129245;ENSMUST00000143272;ENSMUST00000143836	3'UTR;TSS1500;3'UTR;TSS200;3'UTR	Meg3;Meg3;Meg3;Meg3;Meg3
cg31119708_TC21	0.824764	-0.743495	1.37422e-09	1.66133e-06	chr12	109541992	109541994	CG	II	lincRNATSS;chr12:109542023;Meg3;ENSMUST00000143272;29	-	Meg3	Meg3;Meg3;Meg3;Meg3;Meg3	lincRNA;lincRNA;lincRNA;lincRNA;lincRNA	ENSMUST00000124106.7;ENSMUST00000128178.1;ENSMUST00000129245.7;ENSMUST00000143272.7;ENSMUST00000143836.7	986;-275;992;-30;988		open sea region	No	ENSMUST00000124106;ENSMUST00000128178;ENSMUST00000129245;ENSMUST00000143272;ENSMUST00000143836	3'UTR;TSS1500;3'UTR;TSS200;3'UTR	Meg3;Meg3;Meg3;Meg3;Meg3
cg28926657_TC21	0.854228	-0.670733	2.44622e-07	1.11495e-05	chr10	102819368	102819370	CG	II	PseudogeneTSS;chr10:102819371;Gm5175;ENSMUST00000219699;1	-	Gm5175	Gm5175;Gm5175	transcribed_processed_pseudogene;transcribed_processed_pseudogene	ENSMUST00000218458.1;ENSMUST00000219699.1	49;-2		open sea region	No	ENSMUST00000218458;ENSMUST00000219699	3'UTR;TSS200	Gm5175;Gm5175
cg31119715_TC21	0.904114	-0.85429	1.13011e-11	9.03271e-08	chr12	109542170	109542172	CG	II	EPIC;cg00743158	+	Meg3	Meg3;Meg3;Meg3;Meg3;Meg3	lincRNA;lincRNA;lincRNA;lincRNA;lincRNA	ENSMUST00000124106.7;ENSMUST00000128178.1;ENSMUST00000129245.7;ENSMUST00000143272.7;ENSMUST00000143836.7	1164;-97;1170;148;1166		open sea region	No	ENSMUST00000124106;ENSMUST00000128178;ENSMUST00000129245;ENSMUST00000143272;ENSMUST00000143836	3'UTR;TSS200;3'UTR;3'UTR;3'UTR	Meg3;Meg3;Meg3;Meg3;Meg3
cg32765206_TC21	0.949094	-0.883185	4.3353e-11	2.14407e-07	chr14	86398585	86398587	CG	II	VMR;chr14:86398117-86398596	-	Gm32913	Gm32913	lincRNA	ENSMUST00000228199.1	10514		open sea region	No	ENSMUST00000228199	5'UTR	Gm32913
cg39107157_BC11	0.924016	-0.849735	1.37039e-07	9.03641e-06	chr2	151476044	151476046	CG	I	TSS;chr2:151476152;4921509C19Rik;ENSMUST00000080132;+108;2	-	4921509C19Rik	4921509C19Rik	protein_coding	ENSMUST00000080132.2	109		open sea region	No	ENSMUST00000080132	5'UTR	4921509C19Rik
cg32765180_BC11	0.897816	-0.832509	2.51752e-10	6.11415e-07	chr14	86398127	86398129	CG	I	VMR;chr14:86398117-86398596	+							open sea region	No	ENSMUST00000228199	5'UTR	Gm32913
cg39263342_TC11	0.970271	-0.796557	7.67214e-07	1.74168e-05	chr2	165607126	165607128	CG	I	Enhancer	+	Eya2	Eya2	protein_coding	ENSMUST00000088132.12	12095		open sea region	No	ENSMUST00000088132	5'UTR	Eya2
cg34911945_BC11	0.891311	-0.781587	2.97256e-07	1.19716e-05	chr17	40241456	40241458	CG	I	TSS;chr17:40242287;Crisp3;ENSMUST00000026499;+831;1	-	Crisp3	Crisp3	protein_coding	ENSMUST00000026499.5	832		open sea region	No	ENSMUST00000026499	5'UTR	Crisp3
cg48235100_TC11	0.86464	-0.780663	8.34301e-08	7.60362e-06	chrY	6369358	6369360	CG	I	Random	-	Gm28915	Gm28915	unprocessed_pseudogene	ENSMUST00000189145.1	214		open sea region	No	ENSMUST00000189145	5'UTR	Gm28915
cg32765179_BC11	0.825665	-0.777268	8.44711e-11	2.8721e-07	chr14	86398064	86398066	CG	I	Random	-	Gm32913	Gm32913	lincRNA	ENSMUST00000228199.1	11035		open sea region	No	ENSMUST00000228199	5'UTR	Gm32913
cg32765180_BC12	0.828717	-0.775141	5.97525e-10	1.01582e-06	chr14	86398127	86398129	CG	I	VMR;chr14:86398117-86398596	+							open sea region	No	ENSMUST00000228199	5'UTR	Gm32913
cg47822448_BC21	0.888613	-0.774578	4.143e-07	1.36185e-05	chrX	92406219	92406221	CG	II	Random	-	Mageb18	Mageb18	protein_coding	ENSMUST00000113955.1	193353		open sea region	No	ENSMUST00000113955	5'UTR	Mageb18
cg38644017_TC11	0.936129	-0.769773	2.21184e-06	2.88085e-05	chr2	86055965	86055967	CG	I	PseudogeneTSS;chr2:86056964;Olfr1035-ps1;ENSMUST00000120109;997	+	Olfr1035-ps1	Olfr1035-ps1	transcribed_unprocessed_pseudogene	ENSMUST00000213364.1	1917		open sea region	No	ENSMUST00000213364	5'UTR	Olfr1035-ps1
cg48082410_TC11	0.88884	-0.766835	5.2167e-08	6.54814e-06	chrX	144888757	144888759	CG	I	Random	-	Rtl4	Rtl4	protein_coding	ENSMUST00000112843.1	199851		open sea region	No	ENSMUST00000112843	5'UTR	Rtl4
cg47687276_TC11	0.848655	-0.753987	5.21586e-08	6.54814e-06	chrX	62136034	62136036	CG	I	PseudogeneTSS;chrX:62136328;Gm5390;ENSMUST00000119069;292	+	Gm5390	Gm5390	processed_pseudogene	ENSMUST00000119069.1	294		open sea region	No	ENSMUST00000119069	5'UTR	Gm5390
cg31339333_TC11	0.90661	-0.753496	5.46235e-08	6.64336e-06	chr13	22504149	22504151	CG	I	Random	-	Vmn1r202	Vmn1r202	protein_coding	ENSMUST00000228020.1	1232		open sea region	No	ENSMUST00000228020	5'UTR	Vmn1r202
cg32583668_TC11	0.825332	-0.74767	5.82718e-07	1.5577e-05	chr14	63409637	63409639	CG	I	Enhancer	+	Blk	Blk	protein_coding	ENSMUST00000014597.4	7400		open sea region	No	ENSMUST00000014597	5'UTR	Blk
cg48082273_TC21	0.92187	-0.745164	2.69066e-10	6.36418e-07	chrX	144852590	144852592	CG	II	Random	+	Rtl4	Rtl4	protein_coding	ENSMUST00000112843.1	163684		open sea region	No	ENSMUST00000112843	5'UTR	Rtl4
cg48126466_BC21	0.886516	-0.744359	8.57621e-07	1.83194e-05	chrX	154578935	154578937	CG	II	TSS;chrX:154579359;Samt2;ENSMUST00000101137;+424;1	+	Samt2	Samt2	protein_coding	ENSMUST00000101137.2	425		open sea region	No	ENSMUST00000101137	5'UTR	Samt2
cg30982393_BC21	0.880484	-0.741645	7.7454e-07	1.74993e-05	chr12	96047108	96047110	CG	II	PseudogeneTSS;chr12:96047120;1700019M22Rik;ENSMUST00000073560;10	+	1700019M22Rik	1700019M22Rik	processed_pseudogene	ENSMUST00000073560.4	12		open sea region	No	ENSMUST00000073560	5'UTR	1700019M22Rik
cg38566925_TC11	0.918035	-0.739094	2.27407e-07	1.08444e-05	chr2	75464303	75464305	CG	I	Random	+	Gm13660	Gm13660	lincRNA	ENSMUST00000142828.1	485		open sea region	No	ENSMUST00000142828	5'UTR	Gm13660
cg47821537_BC11	0.817322	-0.735934	1.38485e-06	2.29304e-05	chrX	92164353	92164355	CG	I	Random	-	Mageb18	Mageb18	protein_coding	ENSMUST00000113955.1	435219		open sea region	No	ENSMUST00000113955	5'UTR	Mageb18
cg47439219_TC11	0.777099	-0.734506	3.51177e-08	5.88766e-06	chrX	8923906	8923908	CG	I	PseudogeneTSS;chrX:8923982;Gm14504;ENSMUST00000119391;74	+	Gm14504	Gm14504	processed_pseudogene	ENSMUST00000119391.1	76		open sea region	No	ENSMUST00000119391	5'UTR	Gm14504
cg38805163_BC21	0.887811	-0.732758	3.12081e-08	5.72061e-06	chr2	111474159	111474161	CG	II	TSS;chr2:111474100;Olfr1288;ENSMUST00000214816;+59;1	-	Olfr1288	Olfr1288	protein_coding	ENSMUST00000214816.1	59		open sea region	No	ENSMUST00000214816	5'UTR	Olfr1288
cg32027366_TC11	0.910392	-0.731786	1.06809e-07	8.28633e-06	chr13	106197737	106197739	CG	I	PseudogeneTSS;chr13:106197771;Olfr717-ps1;ENSMUST00000205589;32	-	Olfr717-ps1	Olfr717-ps1	unprocessed_pseudogene	ENSMUST00000205589.1	34		open sea region	No	ENSMUST00000205589	5'UTR	Olfr717-ps1
cg29751387_BC11	0.890654	-0.729554	1.15217e-06	2.09829e-05	chr11	73937956	73937958	CG	I	TSS;chr11:73936676;Olfr23;ENSMUST00000214210;+1280;1	+	Olfr23	Olfr23	protein_coding	ENSMUST00000214210.1	1280		open sea region	No	ENSMUST00000214210	5'UTR	Olfr23
cg48023530_BC11	0.94886	-0.712209	5.79384e-08	6.79884e-06	chrX	134828936	134828938	CG	I	PseudogeneTSS;chrX:134829045;Gm7222;ENSMUST00000117512;107	-	Gm7222	Gm7222	processed_pseudogene	ENSMUST00000117512.1	109		open sea region	No	ENSMUST00000117512	5'UTR	Gm7222
cg36055699_TC11	0.885285	-0.710773	1.68985e-06	2.51878e-05	chr18	88924470	88924472	CG	I	Enhancer	+	Socs6	Socs6	protein_coding	ENSMUST00000147313.1	3011		open sea region	No	ENSMUST00000147313	5'UTR	Socs6
cg38656663_TC11	0.849789	-0.708708	1.64661e-08	4.6998e-06	chr2	89145262	89145264	CG	I	Random	-	Olfr1223	Olfr1223	protein_coding	ENSMUST00000217342.1	6298		open sea region	No	ENSMUST00000217342	5'UTR	Olfr1223
cg48047754_TC11	0.87132	-0.704767	1.22697e-07	8.67998e-06	chrX	139289488	139289490	CG	I	Random	-	Platr21	Platr21	processed_transcript	ENSMUST00000126339.8	67282		open sea region	No	ENSMUST00000126339	5'UTR	Platr21
cg31176801_BC21	0.898879	-0.702585	7.11196e-06	5.51236e-05	chr12	113803311	113803313	CG	II	PseudogeneTSS;chr12:113803333;Gm7003;ENSMUST00000195089;20	-	Gm7003	Gm7003	IG_V_pseudogene	ENSMUST00000195089.1	22		open sea region	No	ENSMUST00000195089	5'UTR	Gm7003
cg38655882_TC11	0.796896	-0.701567	9.94963e-07	1.96428e-05	chr2	88954068	88954070	CG	I	TSS;chr2:88953968;Olfr1212;ENSMUST00000215781;+100;2	+	Olfr1212	Olfr1212	protein_coding	ENSMUST00000215781.1	100		open sea region	No	ENSMUST00000215781	5'UTR	Olfr1212
cg39800814_BC21	0.84814	-0.700018	1.08453e-05	7.10911e-05	chr3	58666296	58666298	CG	II	PseudogeneTSS;chr3:58666566;AU022133;ENSMUST00000200601;268	-	AU022133	AU022133	processed_pseudogene	ENSMUST00000200601.1	270		open sea region	No	ENSMUST00000200601	5'UTR	AU022133
cg35686970_TC21	0.728134	-0.695488	6.52715e-05	0.000237803	chr18	46921875	46921877	CG	II	TSS;chr18:46921814;Arl14epl;ENSMUST00000234910;+61;2	+	Arl14epl	Arl14epl	protein_coding	ENSMUST00000234910.1	61		open sea region	No	ENSMUST00000234910	5'UTR	Arl14epl
cg44587546_TC21	0.904966	-0.695211	1.3302e-08	4.43984e-06	chr7	54611183	54611185	CG	II	PseudogeneTSS;chr7:54611198;Gm6290;ENSMUST00000207666;13	+	Gm6290	Gm6290	processed_pseudogene	ENSMUST00000207666.1	15		open sea region	No	ENSMUST00000207666	5'UTR	Gm6290
cg46473950_BC21	0.748092	-0.694568	2.21228e-06	2.88115e-05	chr9	19378052	19378054	CG	II	TSS;chr9:19378668;Olfr847;ENSMUST00000216839;+616;1	+	Olfr847	Olfr847	protein_coding	ENSMUST00000216839.2	617		open sea region	No	ENSMUST00000216839	5'UTR	Olfr847
cg47823012_BC21	0.849783	-0.693159	4.9662e-08	6.45746e-06	chrX	92549417	92549419	CG	II	Random	-	Mageb18	Mageb18	protein_coding	ENSMUST00000113955.1	50155		open sea region	No	ENSMUST00000113955	5'UTR	Mageb18
cg35068801_BC21	0.890017	-0.69115	1.50859e-08	4.61067e-06	chr17	57557606	57557608	CG	II	PseudogeneTSS;chr17:57557965;CT010448.1;ENSMUST00000233817;357	-	Gm49842	Gm49842	unprocessed_pseudogene	ENSMUST00000233817.1	359		open sea region	No	ENSMUST00000233817	5'UTR	Gm49842
cg43187150_BC11	0.960491	-0.690922	5.98202e-06	4.9742e-05	chr6	19269352	19269354	CG	I	Random	+	4930524B17Rik	4930524B17Rik	lincRNA	ENSMUST00000200755.1	9491		open sea region	No	ENSMUST00000200755	5'UTR	4930524B17Rik
cg40155834_BC11	0.793585	-0.6904	1.60298e-05	9.08248e-05	chr3	106786299	106786301	CG	I	GeneBody;Cd53;NM_007651;inside_[5-UTR;intron_between_exon_1_and_2];splice=0	-	Cd53	Cd53	protein_coding	ENSMUST00000038845.9	3850		open sea region	No	ENSMUST00000038845	5'UTR	Cd53
cg46474057_BC21	0.831411	-0.689357	7.08037e-08	7.27437e-06	chr9	19404417	19404419	CG	II	PseudogeneTSS;chr9:19404529;Olfr848-ps1;ENSMUST00000212241;110	-	Olfr848-ps1	Olfr848-ps1	unprocessed_pseudogene	ENSMUST00000212241.1	112		open sea region	No	ENSMUST00000212241	5'UTR	Olfr848-ps1
cg43520125_TC11	0.815974	-0.686025	1.37246e-07	9.03641e-06	chr6	66782428	66782430	CG	I	TSS;chr6:66782626;Vmn1r38;ENSMUST00000226457;+198;1	-	Vmn1r38	Vmn1r38	protein_coding	ENSMUST00000226457.1	199		open sea region	No	ENSMUST00000226457	5'UTR	Vmn1r38
cg40198745_TC11	0.771691	-0.684786	1.10201e-05	7.18082e-05	chr3	113056127	113056129	CG	I	PseudogeneTSS;chr3:113056625;Gm38395;ENSMUST00000199904;496	+	Gm38395	Gm38395	processed_pseudogene	ENSMUST00000199904.1	498		open sea region	No	ENSMUST00000199904	5'UTR	Gm38395
cg38648221_BC21	0.836783	-0.683369	6.79581e-07	1.65774e-05	chr2	87114438	87114440	CG	II	TSS;chr2:87114566;Olfr259;ENSMUST00000216088;+128;1	-	Olfr259	Olfr259	protein_coding	ENSMUST00000216088.2	129		open sea region	No	ENSMUST00000216088	5'UTR	Olfr259
cg34898425_BC11	0.849714	-0.683055	7.42123e-06	5.65147e-05	chr17	37339664	37339666	CG	I	TSS;chr17:37339697;Olfr103;ENSMUST00000173472;+33;1	+	Olfr103	Olfr103	protein_coding	ENSMUST00000173472.2	34		open sea region	No	ENSMUST00000173472	5'UTR	Olfr103
cg28896593_TC11	0.886971	-0.679617	1.23497e-08	4.30835e-06	chr10	98301338	98301340	CG	I	Random	+	Gm8633	Gm8633	lincRNA	ENSMUST00000218457.1	50536		open sea region	No	ENSMUST00000218457	5'UTR	Gm8633
cg48217942_BC11	0.770161	-0.677625	9.94022e-07	1.96399e-05	chrY	2061627	2061629	CG	I	PseudogeneTSS;chrY:2061919;Gm28975;ENSMUST00000186412;290,Random	+	Gm28975	Gm28975	unprocessed_pseudogene	ENSMUST00000186412.1	292		open sea region	No	ENSMUST00000186412	5'UTR	Gm28975
cg38645197_TC11	0.903811	-0.676898	1.81641e-07	9.92617e-06	chr2	86335370	86335372	CG	I	TSS;chr2:86335432;Olfr1054;ENSMUST00000213205;+62;1	-	Olfr1054	Olfr1054	protein_coding	ENSMUST00000213205.1	63		open sea region	No	ENSMUST00000213205	5'UTR	Olfr1054
cg30584815_TC21	0.812344	-0.675382	3.72819e-07	1.30868e-05	chr12	42151570	42151572	CG	II	lincRNATSS;chr12:42151840;Gm47020;ENSMUST00000219118;268	+	Gm47020	Gm47020	lincRNA	ENSMUST00000219118.1	270		open sea region	No	ENSMUST00000219118	5'UTR	Gm47020
cg42714876_TC11	0.753657	-0.67454	1.27701e-08	4.38015e-06	chr5	120345778	120345780	CG	I	lincRNATSS;chr5:120345968;Gm42654;ENSMUST00000201741;188	-	Gm42654	Gm42654	lincRNA	ENSMUST00000201741.1	190		open sea region	No	ENSMUST00000201741	5'UTR	Gm42654
cg38648600_TC11	0.737178	-0.674409	1.6074e-07	9.48634e-06	chr2	87209942	87209944	CG	I	Random	-	Olfr1113	Olfr1113	protein_coding	ENSMUST00000215611.1	973		open sea region	No	ENSMUST00000215611	5'UTR	Olfr1113
cg38643357_BC11	0.860287	-0.674254	1.36268e-07	9.0229e-06	chr2	85915788	85915790	CG	I	TSS;chr2:85915192;Olfr1025-ps1;ENSMUST00000213474;+596;2	-	Olfr1025-ps1	Olfr1025-ps1	protein_coding	ENSMUST00000213474.2	596		open sea region	No	ENSMUST00000213474	5'UTR	Olfr1025-ps1
cg40999704_BC11	0.809068	-0.672917	4.6124e-08	6.32045e-06	chr4	68303092	68303094	CG	I	PseudogeneTSS;chr4:68303290;Tcp1-ps1;ENSMUST00000120941;196	+	Tcp1-ps1	Tcp1-ps1	processed_pseudogene	ENSMUST00000120941.1	198		open sea region	No	ENSMUST00000120941	5'UTR	Tcp1-ps1
cg34279509_TC21	0.870035	-0.671578	4.55658e-08	6.29151e-06	chr16	59006746	59006748	CG	II	PseudogeneTSS;chr16:59007417;Olfr184-ps1;ENSMUST00000205922;669	-	Olfr184-ps1	Olfr184-ps1	unprocessed_pseudogene	ENSMUST00000205922.1	671		open sea region	No	ENSMUST00000205922	5'UTR	Olfr184-ps1
cg48219424_BC11	0.728841	-0.670996	1.18455e-05	7.51102e-05	chrY	2381009	2381011	CG	I	Random	+	Gm8480	Gm8480	unprocessed_pseudogene	ENSMUST00000190350.1	352		open sea region	No	ENSMUST00000190350	5'UTR	Gm8480
cg44109307_BC11	0.886342	-0.670116	2.40509e-06	3.01383e-05	chr6	142208507	142208509	CG	I	TSS;chr6:142208520;Slco1a6;ENSMUST00000174455;+13;1	+	Slco1a6	Slco1a6	protein_coding	ENSMUST00000174455.1	14		open sea region	No	ENSMUST00000174455	5'UTR	Slco1a6
cg29169290_TC11	0.741502	-0.669249	1.23356e-07	8.71074e-06	chr10	129164313	129164315	CG	I	TSS;chr10:129164750;Olfr771;ENSMUST00000214271;+437;2	-	Olfr771	Olfr771	protein_coding	ENSMUST00000214271.1	438		open sea region	No	ENSMUST00000214271	5'UTR	Olfr771
cg47017149_TC21	0.79534	-0.668508	1.60315e-06	2.46117e-05	chr9	81779221	81779223	CG	II	Random	+	Gm26907	Gm26907	antisense	ENSMUST00000181794.2	79670		open sea region	No	ENSMUST00000181794	5'UTR	Gm26907
cg40205899_TC21	0.921127	-0.668096	3.5959e-08	5.91042e-06	chr3	114828640	114828642	CG	II	PseudogeneTSS;chr3:114828671;Gm19147;ENSMUST00000199622;29	+	Gm19147	Gm19147	processed_pseudogene	ENSMUST00000199622.1	31		open sea region	No	ENSMUST00000199622	5'UTR	Gm19147
cg42385060_TC11	0.919217	-0.667781	6.40177e-06	5.1776e-05	chr5	88317418	88317420	CG	I	TSS;chr5:88317311;Prol1;ENSMUST00000170832;+107;2	-	Prol1	Prol1	protein_coding	ENSMUST00000170832.2	107		open sea region	No	ENSMUST00000170832	5'UTR	Prol1
cg40029623_BC21	0.904545	-0.667692	4.40055e-07	1.39388e-05	chr3	92408021	92408023	CG	II	TSS;chr3:92407990;Sprr2i;ENSMUST00000047264;+31;1	+	Sprr2i	Sprr2i	protein_coding	ENSMUST00000047264.2	31		open sea region	No	ENSMUST00000047264	5'UTR	Sprr2i
cg44247350_BC21	0.862014	-0.667478	2.42651e-07	1.11231e-05	chr7	14193156	14193158	CG	II	PseudogeneTSS;chr7:14193524;Sult2a-ps4;ENSMUST00000121421;366	+	Sult2a-ps4	Sult2a-ps4	unprocessed_pseudogene	ENSMUST00000121421.1	368		open sea region	No	ENSMUST00000121421	5'UTR	Sult2a-ps4
cg40030517_TC11	0.823268	-0.666703	2.91259e-07	1.18974e-05	chr3	92656482	92656484	CG	I	TSS;chr3:92656925;Lce1b;ENSMUST00000029531;+443;2	-	Lce1b	Lce1b	protein_coding	ENSMUST00000029531.3	444		open sea region	No	ENSMUST00000029531	5'UTR	Lce1b
cg44279360_TC21	0.909367	-0.665841	1.42975e-06	2.32933e-05	chr7	18690831	18690833	CG	II	PseudogeneTSS;chr7:18691152;Gm44655;ENSMUST00000207768;319	+	Gm44655	Gm44655	unprocessed_pseudogene	ENSMUST00000207768.1	321		open sea region	No	ENSMUST00000207768	5'UTR	Gm44655
cg42381945_BC21	0.767835	-0.664503	8.71564e-07	1.84549e-05	chr5	87568847	87568849	CG	II	TSS;chr5:87569026;Sult1d1;ENSMUST00000113314;+179;2	-	Sult1d1	Sult1d1	protein_coding	ENSMUST00000113314.2	180		open sea region	No	ENSMUST00000113314	5'UTR	Sult1d1
cg48218420_TC11	0.803451	-0.660786	1.63242e-06	2.48215e-05	chrY	2167972	2167974	CG	I	Random	+	Zfy2	Zfy2	protein_coding	ENSMUST00000115891.1	2437		open sea region	No	ENSMUST00000115891	5'UTR	Zfy2
cg38642859_BC21	0.893003	-0.760932	2.81106e-07	1.17463e-05	chr2	85773387	85773389	CG	II	TSS;chr2:85772712;Olfr1014;ENSMUST00000213453;+675;2	-	Olfr1013;Olfr1014	Olfr1013;Olfr1014	protein_coding;protein_coding	ENSMUST00000216397.2;ENSMUST00000213453.2	6290;675		open sea region	No	ENSMUST00000213453;ENSMUST00000216397	5'UTR;3'UTR	Olfr1014;Olfr1013
cg41290374_TC11	0.874707	-0.740771	4.84589e-06	4.41878e-05	chr4	112566531	112566533	CG	I	PseudogeneTSS;chr4:112566407;Gm12814;ENSMUST00000117091;125	-	Gm12814;Skint2	Gm12814;Skint2	unprocessed_pseudogene;protein_coding	ENSMUST00000117091.1;ENSMUST00000106560.9	125;9338		open sea region	No	ENSMUST00000106560;ENSMUST00000117091	5'UTR;3'UTR	Skint2;Gm12814
cg45504648_TC11	0.963837	-0.701696	4.54471e-07	1.41312e-05	chr8	26308334	26308336	CG	I	Enhancer	-	Gm31784;Gm45307	Gm31784;Gm45307	lincRNA;lincRNA	ENSMUST00000209523.1;ENSMUST00000211122.1	4000;9701		open sea region	No	ENSMUST00000209523;ENSMUST00000211122	5'UTR;3'UTR	Gm31784;Gm45307
cg30399226_TC11	0.845564	-0.68796	3.46062e-09	2.65377e-06	chr12	16207794	16207796	CG	I	lincRNATSS;chr12:16207733;Gm48606;ENSMUST00000222537;62	-	Gm36372;Gm48606	Gm36372;Gm48606	lincRNA;lincRNA	ENSMUST00000221011.1;ENSMUST00000222537.1	13485;62		open sea region	No	ENSMUST00000221011;ENSMUST00000222537	5'UTR;3'UTR	Gm36372;Gm48606
cg34707493_TC21	0.730353	-0.669865	3.3812e-06	3.60644e-05	chr17	21312080	21312082	CG	II	TSS;chr17:21311864;Vmn1r237;ENSMUST00000237155;+216;1	-	Vmn1r237	Vmn1r237;Vmn1r237	protein_coding;protein_coding	ENSMUST00000237155.1;ENSMUST00000237711.1	216;216		open sea region	No	ENSMUST00000237155;ENSMUST00000237711	5'UTR;3'UTR	Vmn1r237;Vmn1r237
cg39466880_BC21	0.849773	-0.684799	5.11611e-07	1.47995e-05	chr3	8509595	8509597	CG	II	PlacentaMeth	-	Stmn2	Stmn2;Stmn2;Stmn2	protein_coding;protein_coding;protein_coding	ENSMUST00000029002.8;ENSMUST00000191847.1;ENSMUST00000194905.1	236;81;10		open sea region	No	ENSMUST00000029002;ENSMUST00000191847;ENSMUST00000194905	5'UTR;3'UTR;3'UTR	Stmn2;Stmn2;Stmn2
cg28922533_BC11	0.802622	-0.706641	4.79166e-05	0.000190002	chr10	101970349	101970351	CG	I	PMDsoloWCGW	+	Mgat4c	Mgat4c;Mgat4c;Mgat4c;Mgat4c;Mgat4c;Mgat4c	protein_coding;protein_coding;protein_coding;protein_coding;protein_coding;protein_coding	ENSMUST00000127504.8;ENSMUST00000134930.7;ENSMUST00000146230.7;ENSMUST00000156751.7;ENSMUST00000179929.7;ENSMUST00000219195.1	288709;288709;288863;288604;288863;288724		open sea region	No	ENSMUST00000127504;ENSMUST00000134930;ENSMUST00000146230;ENSMUST00000156751;ENSMUST00000179929;ENSMUST00000219195	5'UTR;3'UTR;3'UTR;5'UTR;5'UTR;5'UTR	Mgat4c;Mgat4c;Mgat4c;Mgat4c;Mgat4c;Mgat4c
cg32518592_BC11	0.835106	-0.72234	5.6551e-06	4.81938e-05	chr14	56174492	56174494	CG	I	TSS;chr14:56174598;Gzmn;ENSMUST00000015587-ENSMUST00000225535;+106;2	-	Gm4022;Gzmn	Gm4022;Gzmn;Gzmn	antisense;protein_coding;protein_coding	ENSMUST00000223614.1;ENSMUST00000015587.8;ENSMUST00000225535.1	742;107;107		open sea region	No	ENSMUST00000015587;ENSMUST00000223614;ENSMUST00000225535	5'UTR;3'UTR;5'UTR	Gzmn;Gm4022;Gzmn
cg28923201_TC11	0.940181	-0.810502	5.42817e-07	1.51405e-05	chr10	102131379	102131381	CG	I	Random	-	Mgat4c	Mgat4c;Mgat4c;Mgat4c;Mgat4c;Mgat4c	protein_coding;protein_coding;protein_coding;protein_coding;protein_coding	ENSMUST00000127504.8;ENSMUST00000134930.7;ENSMUST00000156751.7;ENSMUST00000179929.7;ENSMUST00000219195.1	449739;449739;449634;449893;449754		open sea region	No	ENSMUST00000127504;ENSMUST00000134930;ENSMUST00000156751;ENSMUST00000179929;ENSMUST00000219195	5'UTR;3'UTR;5'UTR;5'UTR;5'UTR	Mgat4c;Mgat4c;Mgat4c;Mgat4c;Mgat4c
cg45899264_TC11	0.911058	-0.674498	1.58415e-06	2.44803e-05	chr8	81503487	81503489	CG	I	GeneBody;Inpp4b;NM_001297593;inside_[5-UTR;intron_between_exon_2_and_3];splice=0	-	Inpp4b	Inpp4b;Inpp4b;Inpp4b;Inpp4b;Inpp4b	protein_coding;protein_coding;protein_coding;protein_coding;protein_coding	ENSMUST00000169387.9;ENSMUST00000172167.8;ENSMUST00000213285.1;ENSMUST00000215332.1;ENSMUST00000217122.1	160926;160932;160930;160926;160926		open sea region	No	ENSMUST00000169387;ENSMUST00000172167;ENSMUST00000213285;ENSMUST00000215332;ENSMUST00000217122	5'UTR;3'UTR;5'UTR;5'UTR;5'UTR	Inpp4b;Inpp4b;Inpp4b;Inpp4b;Inpp4b
cg33404746_TC11	0.879972	-0.78605	3.55315e-08	5.90979e-06	chr15	61744641	61744643	CG	I	lincRNATSS;chr15:61745184;D030024E09Rik;ENSMUST00000229538;541	+	D030024E09Rik	D030024E09Rik;D030024E09Rik	lincRNA;lincRNA	ENSMUST00000229538.1;ENSMUST00000230725.1	543;29810		open sea region	No	ENSMUST00000229538;ENSMUST00000230725	5'UTR;5'UTR	D030024E09Rik;D030024E09Rik
cg34278662_TC11	0.855024	-0.768121	4.60876e-07	1.42214e-05	chr16	58826024	58826026	CG	I	TSS;chr16:58826773;Olfr175-ps1;ENSMUST00000215069;+749;2,TSS;chr16:58826781;Olfr175-ps1;ENSMUST00000079955;+757;2	-	Olfr175	Olfr175;Olfr175	protein_coding;protein_coding	ENSMUST00000079955.5;ENSMUST00000215069.1	758;750		open sea region	No	ENSMUST00000079955;ENSMUST00000215069	5'UTR;5'UTR	Olfr175;Olfr175
cg48212055_BC12	0.829921	-0.754013	8.55138e-06	6.1516e-05	chrY	768405	768407	CG	I	Random	-							open sea region	No	ENSMUST00000065545;ENSMUST00000189888	5'UTR;5'UTR	Zfy1;Zfy1
cg47804439_BC11	0.844328	-0.728433	2.04042e-06	2.76356e-05	chrX	87970546	87970548	CG	I	Random	+	Il1rapl1	Il1rapl1;Il1rapl1	protein_coding;protein_coding	ENSMUST00000113964.1;ENSMUST00000113966.7	145099;145099		open sea region	No	ENSMUST00000113964;ENSMUST00000113966	5'UTR;5'UTR	Il1rapl1;Il1rapl1
cg43956148_TC11	0.827188	-0.709767	5.67678e-08	6.75473e-06	chr6	124166315	124166317	CG	I	Random	-	Vmn2r-ps34	Vmn2r-ps34;Vmn2r-ps34	transcribed_unprocessed_pseudogene;transcribed_unprocessed_pseudogene	ENSMUST00000204750.2;ENSMUST00000236620.1	6831;19591		open sea region	No	ENSMUST00000204750;ENSMUST00000236620	5'UTR;5'UTR	Vmn2r-ps34;Vmn2r-ps34
cg40417652_BC11	0.936598	-0.709201	9.9641e-07	1.96538e-05	chr3	142093677	142093679	CG	I	Random	-	Bmpr1b	Bmpr1b;Bmpr1b	protein_coding;protein_coding	ENSMUST00000098568.7;ENSMUST00000106230.1	75536;75748		open sea region	No	ENSMUST00000098568;ENSMUST00000106230	5'UTR;5'UTR	Bmpr1b;Bmpr1b
cg38717665_BC21	0.920205	-0.707702	4.99126e-06	4.49672e-05	chr2	97304904	97304906	CG	II	Random	-	Lrrc4c	Lrrc4c;Lrrc4c	protein_coding;protein_coding	ENSMUST00000135431.7;ENSMUST00000162807.8	986736;986689		open sea region	No	ENSMUST00000135431;ENSMUST00000162807	5'UTR;5'UTR	Lrrc4c;Lrrc4c
cg38657879_TC11	0.741001	-0.692205	4.59812e-08	6.31451e-06	chr2	89486841	89486843	CG	I	TSS;chr2:89487124;Olfr1241;ENSMUST00000215055;+283;1,TSS;chr2:89487125;Olfr1241;ENSMUST00000214743;+284;1	+	Olfr1241	Olfr1241;Olfr1241	protein_coding;protein_coding	ENSMUST00000214743.1;ENSMUST00000215055.1	285;284		open sea region	No	ENSMUST00000214743;ENSMUST00000215055	5'UTR;5'UTR	Olfr1241;Olfr1241
cg34898270_TC21	0.842332	-0.691086	1.38095e-07	9.04158e-06	chr17	37302025	37302027	CG	II	TSS;chr17:37302631;Olfr101;ENSMUST00000215392;+606;1	+	Olfr101	Olfr101;Olfr101	protein_coding;protein_coding	ENSMUST00000214376.1;ENSMUST00000215392.1	2288;607		open sea region	No	ENSMUST00000214376;ENSMUST00000215392	5'UTR;5'UTR	Olfr101;Olfr101
cg34899586_BC21	0.832673	-0.681076	6.50072e-08	7.08184e-06	chr17	37626525	37626527	CG	II	TSS;chr17:37627108;Olfr115;ENSMUST00000223366;+583;2,TSS;chr17:37627198;Olfr116;ENSMUST00000216128;+673;2	-	Olfr115;Olfr116	Olfr115;Olfr116	protein_coding;protein_coding	ENSMUST00000223366.1;ENSMUST00000216128.1	584;674		open sea region	No	ENSMUST00000216128;ENSMUST00000223366	5'UTR;5'UTR	Olfr116;Olfr115
cg38291879_BC21	0.846939	-0.679052	1.05208e-06	2.01588e-05	chr2	36862629	36862631	CG	II	PMDsoloWCGW,TSS;chr2:36862658;Olfr351;ENSMUST00000213676;+29;1,TSS;chr2:36862659;Olfr351;ENSMUST00000215137;+30;1	-	Olfr351	Olfr351;Olfr351	protein_coding;protein_coding	ENSMUST00000213676.1;ENSMUST00000215137.1	30;31		open sea region	No	ENSMUST00000213676;ENSMUST00000215137	5'UTR;5'UTR	Olfr351;Olfr351
cg48141274_TC11	0.823434	-0.675784	4.97537e-07	1.46465e-05	chrX	157785663	157785665	CG	I	Random	+	Gm15169	Gm15169;Gm15169	antisense;antisense	ENSMUST00000126095.1;ENSMUST00000130794.1	12349;12356		open sea region	No	ENSMUST00000126095;ENSMUST00000130794	5'UTR;5'UTR	Gm15169;Gm15169
cg47910649_BC21	0.852367	-0.670258	1.28782e-05	7.91026e-05	chrX	106698752	106698754	CG	II	Random	+	Gm5127	Gm5127;Gm5127	protein_coding;protein_coding	ENSMUST00000101296.8;ENSMUST00000101297.3	115567;115567		open sea region	No	ENSMUST00000101296;ENSMUST00000101297	5'UTR;5'UTR	Gm5127;Gm5127
cg43955362_TC11	0.809306	-0.668548	1.61084e-07	9.495e-06	chr6	123960321	123960323	CG	I	Random	-	A330044P14Rik	A330044P14Rik;A330044P14Rik	transcribed_unprocessed_pseudogene;transcribed_unprocessed_pseudogene	ENSMUST00000176108.3;ENSMUST00000203311.1	21852;17720		open sea region	No	ENSMUST00000176108;ENSMUST00000203311	5'UTR;5'UTR	A330044P14Rik;A330044P14Rik
cg34279604_TC21	0.849425	-0.668011	8.03509e-08	7.51075e-06	chr16	59030204	59030206	CG	II	TSS;chr16:59030277;Olfr186;ENSMUST00000216415;+73;1,TSS;chr16:59030290;Olfr186;ENSMUST00000206463;+86;1	+	Olfr186	Olfr186;Olfr186	protein_coding;protein_coding	ENSMUST00000206463.2;ENSMUST00000216415.1	87;74		open sea region	No	ENSMUST00000206463;ENSMUST00000216415	5'UTR;5'UTR	Olfr186;Olfr186
cg34279728_TC21	0.926474	-0.666291	1.33198e-06	2.25291e-05	chr16	59050771	59050773	CG	II	PseudogeneTSS;chr16:59051310;Olfr188-ps1;ENSMUST00000220235;537	-	Olfr188-ps1	Olfr188-ps1;Olfr188-ps1	transcribed_unprocessed_pseudogene;transcribed_unprocessed_pseudogene	ENSMUST00000205766.2;ENSMUST00000220235.1	3431;539		open sea region	No	ENSMUST00000205766;ENSMUST00000220235	5'UTR;5'UTR	Olfr188-ps1;Olfr188-ps1
cg44625078_BC11	0.927249	-0.665783	8.48699e-06	6.12299e-05	chr7	62347061	62347063	CG	I	TSS;chr7:62346568;Ndn;ENSMUST00000038775;+493;2	-	Gm32061;Ndn	Gm32061;Ndn	lincRNA;protein_coding	ENSMUST00000207232.1;ENSMUST00000038775.5	76184;493		Shore	No	ENSMUST00000038775;ENSMUST00000207232	5'UTR;5'UTR	Ndn;Gm32061
cg38717041_TC21	0.841143	-0.664523	3.66571e-07	1.29963e-05	chr2	97151434	97151436	CG	II	PMDsoloWCGW	+	Lrrc4c	Lrrc4c;Lrrc4c	protein_coding;protein_coding	ENSMUST00000135431.7;ENSMUST00000162807.8	833266;833219		open sea region	No	ENSMUST00000135431;ENSMUST00000162807	5'UTR;5'UTR	Lrrc4c;Lrrc4c
cg29593665_BC21	0.925501	-0.66279	1.07429e-07	8.29643e-06	chr11	58723240	58723242	CG	II	TSS;chr11:58724013;Olfr318;ENSMUST00000214728;+773;1	-	Olfr318	Olfr318;Olfr318	protein_coding;protein_coding	ENSMUST00000213944.1;ENSMUST00000214728.1	744;774		open sea region	No	ENSMUST00000213944;ENSMUST00000214728	5'UTR;5'UTR	Olfr318;Olfr318
cg43221116_TC21	0.910271	-0.70285	7.75405e-07	1.75092e-05	chr6	24791584	24791586	CG	II	TSS;chr6:24791187;Spam1;ENSMUST00000202569;+397;1,TSS;chr6:24791200;Spam1;ENSMUST00000202331;+384;1	+	Spam1	Spam1;Spam1;Spam1	protein_coding;protein_coding;protein_coding	ENSMUST00000202331.3;ENSMUST00000202569.3;ENSMUST00000202786.1	384;397;370		open sea region	No	ENSMUST00000202331;ENSMUST00000202569;ENSMUST00000202786	5'UTR;5'UTR;3'UTR	Spam1;Spam1;Spam1
cg43160559_TC11	0.797087	-0.719027	4.46976e-06	4.21512e-05	chr6	15038966	15038968	CG	I	Random	-	Foxp2	Foxp2;Foxp2;Foxp2;Foxp2;Foxp2	protein_coding;protein_coding;protein_coding;protein_coding;protein_coding	ENSMUST00000115477.7;ENSMUST00000128567.7;ENSMUST00000138273.7;ENSMUST00000151060.7;ENSMUST00000156883.2	137618;137490;137489;137579;135510		open sea region	No	ENSMUST00000115477;ENSMUST00000128567;ENSMUST00000138273;ENSMUST00000151060;ENSMUST00000156883	5'UTR;5'UTR;3'UTR;3'UTR;3'UTR	Foxp2;Foxp2;Foxp2;Foxp2;Foxp2
cg48091109_TC11	0.780058	-0.725821	6.12322e-05	0.000226851	chrX	147002360	147002362	CG	I	Random,miRNA;chrX:147002259;Mir764;ENSMUST00000103259;102;2	-	Htr2c;Mir764	Htr2c;Htr2c;Htr2c;Htr2c;Htr2c;Htr2c;Mir764	protein_coding;protein_coding;protein_coding;protein_coding;protein_coding;protein_coding;miRNA	ENSMUST00000036303.8;ENSMUST00000096299.8;ENSMUST00000112831.2;ENSMUST00000131999.7;ENSMUST00000134368.7;ENSMUST00000156697.7;ENSMUST00000103259.1	39848;39847;39338;39848;39731;39847;102		open sea region	No	ENSMUST00000036303;ENSMUST00000096299;ENSMUST00000103259;ENSMUST00000112831;ENSMUST00000131999;ENSMUST00000134368;ENSMUST00000156697	5'UTR;5'UTR;3'UTR;5'UTR;3'UTR;3'UTR;5'UTR	Htr2c;Htr2c;Mir764;Htr2c;Htr2c;Htr2c;Htr2c
cg29172065_BC21	0.90233	-0.695625	3.34218e-08	5.78675e-06	chr10	129804311	129804313	CG	II	TSS;chr10:129804361;Olfr811;ENSMUST00000215058;+50;2,TSS;chr10:129804395;Olfr811;ENSMUST00000217571;+84;2	+	Olfr811	Olfr811;Olfr811;Olfr811	protein_coding;protein_coding;protein_coding	ENSMUST00000215058.1;ENSMUST00000216283.1;ENSMUST00000217571.1	51;85;85		open sea region	No	ENSMUST00000215058;ENSMUST00000216283;ENSMUST00000217571	5'UTR;5'UTR;5'UTR	Olfr811;Olfr811;Olfr811
cg35675397_TC21	0.871056	-0.685327	1.60118e-07	9.48254e-06	chr18	45530629	45530631	CG	II	Adenoma	-	Gm31907;Kcnn2	Gm31907;Kcnn2;Kcnn2	transcribed_processed_pseudogene;protein_coding;protein_coding	ENSMUST00000236115.1;ENSMUST00000066890.13;ENSMUST00000183850.7	29501;261625;261625		open sea region	No	ENSMUST00000066890;ENSMUST00000183850;ENSMUST00000236115	5'UTR;5'UTR;5'UTR	Kcnn2;Kcnn2;Gm31907
cg35887620_TC21	0.883451	-0.676476	6.52297e-10	1.06247e-06	chr18	70025954	70025956	CG	II	GeneBody;Rab27b;NM_001302799;inside_[5-UTR;intron_between_exon_1_and_2];splice=0	-	Rab27b	Rab27b;Rab27b;Rab27b	protein_coding;protein_coding;protein_coding	ENSMUST00000069749.8;ENSMUST00000117692.7;ENSMUST00000121693.7	27634;27634;115651		open sea region	No	ENSMUST00000069749;ENSMUST00000117692;ENSMUST00000121693	5'UTR;5'UTR;5'UTR	Rab27b;Rab27b;Rab27b
cg38805536_TC21	0.864995	-0.661257	9.91649e-08	8.07111e-06	chr2	111565497	111565499	CG	II	TSS;chr2:111565510;Olfr1295;ENSMUST00000207786;+13;1	-	Olfr1295	Olfr1295;Olfr1295;Olfr1295	protein_coding;protein_coding;protein_coding	ENSMUST00000207283.2;ENSMUST00000207786.2;ENSMUST00000217772.1	4184;14;4184		open sea region	No	ENSMUST00000207283;ENSMUST00000207786;ENSMUST00000217772	5'UTR;5'UTR;5'UTR	Olfr1295;Olfr1295;Olfr1295
cg38716415_TC21	0.916517	-0.677661	5.71946e-11	2.43084e-07	chr2	97000231	97000233	CG	II	PseudogeneTSS;chr2:96999624;Gm17075;ENSMUST00000171924;608	-	4930445B16Rik;Gm17075;Lrrc4c	4930445B16Rik;Gm17075;Lrrc4c;Lrrc4c	lincRNA;processed_pseudogene;protein_coding;protein_coding	ENSMUST00000170085.1;ENSMUST00000171924.1;ENSMUST00000135431.7;ENSMUST00000162807.8	83330;608;682063;682016		open sea region	No	ENSMUST00000135431;ENSMUST00000162807;ENSMUST00000170085;ENSMUST00000171924	5'UTR;5'UTR;5'UTR;3'UTR	Lrrc4c;Lrrc4c;4930445B16Rik;Gm17075
cg45900155_TC21	0.830304	-0.688371	2.18989e-06	2.86641e-05	chr8	81715214	81715216	CG	II	TSS;chr8:81715199;Inpp4b;ENSMUST00000042529;+15;1,TSS;chr8:81715200;Inpp4b;ENSMUST00000169116;+14;1	+	Inpp4b	Inpp4b;Inpp4b;Inpp4b;Inpp4b;Inpp4b;Inpp4b;Inpp4b	protein_coding;protein_coding;protein_coding;protein_coding;protein_coding;protein_coding;protein_coding	ENSMUST00000042529.13;ENSMUST00000169116.8;ENSMUST00000169387.9;ENSMUST00000172167.8;ENSMUST00000213285.1;ENSMUST00000215332.1;ENSMUST00000217122.1	15;14;372653;372659;372657;372653;372653		open sea region	No	ENSMUST00000042529;ENSMUST00000169116;ENSMUST00000169387;ENSMUST00000172167;ENSMUST00000213285;ENSMUST00000215332;ENSMUST00000217122	5'UTR;5'UTR;5'UTR;3'UTR;5'UTR;5'UTR;5'UTR	Inpp4b;Inpp4b;Inpp4b;Inpp4b;Inpp4b;Inpp4b;Inpp4b
cg31852195_TC11	0.86459	-0.675349	8.96829e-06	6.3331e-05	chr13	83528181	83528183	CG	I	Enhancer	-	Mef2c	Mef2c;Mef2c;Mef2c;Mef2c;Mef2c;Mef2c;Mef2c;Mef2c;Mef2c;Mef2c;Mef2c;Mef2c;Mef2c;Mef2c;Mef2c;Mef2c;Mef2c	protein_coding;protein_coding;protein_coding;protein_coding;protein_coding;protein_coding;protein_coding;protein_coding;protein_coding;protein_coding;protein_coding;protein_coding;protein_coding;protein_coding;protein_coding;protein_coding;protein_coding	ENSMUST00000005722.13;ENSMUST00000163888.7;ENSMUST00000196493.4;ENSMUST00000196832.1;ENSMUST00000197681.4;ENSMUST00000197722.4;ENSMUST00000197938.4;ENSMUST00000198069.4;ENSMUST00000198199.4;ENSMUST00000198916.4;ENSMUST00000199019.4;ENSMUST00000199105.4;ENSMUST00000199262.1;ENSMUST00000199432.4;ENSMUST00000199450.4;ENSMUST00000200123.4;ENSMUST00000200394.4	23942;23942;4709;3385;3321;3316;3291;3327;24148;23942;3647;3569;3262;3328;23976;23942;3891		open sea region	No	ENSMUST00000005722;ENSMUST00000163888;ENSMUST00000196493;ENSMUST00000196832;ENSMUST00000197681;ENSMUST00000197722;ENSMUST00000197938;ENSMUST00000198069;ENSMUST00000198199;ENSMUST00000198916;ENSMUST00000199019;ENSMUST00000199105;ENSMUST00000199262;ENSMUST00000199432;ENSMUST00000199450;ENSMUST00000200123;ENSMUST00000200394	5'UTR;5'UTR;5'UTR;3'UTR;5'UTR;5'UTR;5'UTR;5'UTR;5'UTR;5'UTR;5'UTR;5'UTR;3'UTR;5'UTR;5'UTR;5'UTR;5'UTR	Mef2c;Mef2c;Mef2c;Mef2c;Mef2c;Mef2c;Mef2c;Mef2c;Mef2c;Mef2c;Mef2c;Mef2c;Mef2c;Mef2c;Mef2c;Mef2c;Mef2c
cg29172028_BC21	0.89858	-0.735469	2.86388e-08	5.5603e-06	chr10	129791605	129791607	CG	II	TSS;chr10:129791613;Olfr810;ENSMUST00000091986;+8;1	+	Olfr810	Olfr810;Olfr810;Olfr810;Olfr810	protein_coding;protein_coding;protein_coding;protein_coding	ENSMUST00000091986.3;ENSMUST00000214206.1;ENSMUST00000214878.1;ENSMUST00000217283.1	9;3312;3312;3261		open sea region	No	ENSMUST00000091986;ENSMUST00000214206;ENSMUST00000214878;ENSMUST00000217283	5'UTR;5'UTR;5'UTR;5'UTR	Olfr810;Olfr810;Olfr810;Olfr810
cg37590607_TC11	0.848057	-0.693313	1.46389e-07	9.1664e-06	chr1	150319435	150319437	CG	I	TSS;chr1:150319416;Pdc;ENSMUST00000165062-ENSMUST00000191228;+19;2,TSS;chr1:150319425;Pdc;ENSMUST00000186572;+10;2,TSS;chr1:150319428;Pdc;ENSMUST00000185698;+7;2	+	Pdc	Pdc;Pdc;Pdc;Pdc	protein_coding;protein_coding;protein_coding;protein_coding	ENSMUST00000165062.7;ENSMUST00000185698.1;ENSMUST00000186572.6;ENSMUST00000191228.6	19;7;10;19		open sea region	No	ENSMUST00000165062;ENSMUST00000185698;ENSMUST00000186572;ENSMUST00000191228	5'UTR;5'UTR;5'UTR;5'UTR	Pdc;Pdc;Pdc;Pdc
cg44226770_BC11	0.872717	-0.666936	1.34876e-06	2.26354e-05	chr7	10558095	10558097	CG	I	TSS;chr7:10558484;Vmn1r68;ENSMUST00000236246;+389;2	+	Vmn1r68	Vmn1r68;Vmn1r68;Vmn1r68;Vmn1r68	protein_coding;protein_coding;protein_coding;protein_coding	ENSMUST00000235324.1;ENSMUST00000236246.1;ENSMUST00000238003.1;ENSMUST00000238012.1	390;390;390;390		open sea region	No	ENSMUST00000235324;ENSMUST00000236246;ENSMUST00000238003;ENSMUST00000238012	5'UTR;5'UTR;5'UTR;5'UTR	Vmn1r68;Vmn1r68;Vmn1r68;Vmn1r68
cg40087682_TC11	0.76756	-0.660259	1.01706e-06	1.98358e-05	chr3	98759190	98759192	CG	I	GeneBody;Hsd3b3;NM_001012306;inside_[5-UTR;intron_between_exon_1_and_2];splice=0,GeneBody;Hsd3b3;NM_001161744;inside_[5-UTR;intron_between_exon_1_and_2];splice=0	+	Hsd3b3	Hsd3b3;Hsd3b3;Hsd3b3;Hsd3b3	protein_coding;protein_coding;protein_coding;protein_coding	ENSMUST00000107018.7;ENSMUST00000107019.7;ENSMUST00000125483.4;ENSMUST00000146196.3	3937;3863;3902;3214		open sea region	No	ENSMUST00000107018;ENSMUST00000107019;ENSMUST00000125483;ENSMUST00000146196	5'UTR;5'UTR;5'UTR;5'UTR	Hsd3b3;Hsd3b3;Hsd3b3;Hsd3b3
cg35193737_BC11	0.913018	-0.671681	8.27963e-07	1.80352e-05	chr17	72844055	72844057	CG	I	GeneBody;Ypel5;NM_027166;inside_[5-UTR;intron_between_exon_1_and_2];splice=0	+	Ypel5	Ypel5;Ypel5;Ypel5;Ypel5;Ypel5	protein_coding;protein_coding;protein_coding;protein_coding;protein_coding	ENSMUST00000045174.6;ENSMUST00000233210.1;ENSMUST00000233221.1;ENSMUST00000233662.1;ENSMUST00000233886.1	7603;6743;5685;3125;6520		open sea region	No	ENSMUST00000045174;ENSMUST00000233210;ENSMUST00000233221;ENSMUST00000233662;ENSMUST00000233886	5'UTR;5'UTR;5'UTR;5'UTR;5'UTR	Ypel5;Ypel5;Ypel5;Ypel5;Ypel5
cg48075706_TC21	0.855398	-0.726835	7.74099e-07	1.74943e-05	chrX	143675401	143675403	CG	II	Random	+	Pak3	Pak3;Pak3;Pak3;Pak3;Pak3;Pak3;Pak3;Pak3;Pak3	protein_coding;protein_coding;protein_coding;protein_coding;protein_coding;protein_coding;protein_coding;protein_coding;protein_coding	ENSMUST00000033640.13;ENSMUST00000112863.7;ENSMUST00000112864.7;ENSMUST00000112865.7;ENSMUST00000112868.7;ENSMUST00000126592.7;ENSMUST00000134402.7;ENSMUST00000155215.7;ENSMUST00000156449.7	156811;9657;9657;10823;11112;11029;156704;10876;11011		open sea region	No	ENSMUST00000033640;ENSMUST00000112863;ENSMUST00000112864;ENSMUST00000112865;ENSMUST00000112868;ENSMUST00000126592;ENSMUST00000134402;ENSMUST00000155215;ENSMUST00000156449	5'UTR;5'UTR;5'UTR;5'UTR;5'UTR;5'UTR;5'UTR;5'UTR;5'UTR	Pak3;Pak3;Pak3;Pak3;Pak3;Pak3;Pak3;Pak3;Pak3
cg31852467_TC11	0.8372	-0.665898	5.65811e-07	1.53613e-05	chr13	83568052	83568054	CG	I	Enhancer	-	Mef2c	Mef2c;Mef2c;Mef2c;Mef2c;Mef2c;Mef2c;Mef2c;Mef2c;Mef2c;Mef2c;Mef2c;Mef2c;Mef2c;Mef2c;Mef2c;Mef2c;Mef2c	protein_coding;protein_coding;protein_coding;protein_coding;protein_coding;protein_coding;protein_coding;protein_coding;protein_coding;protein_coding;protein_coding;protein_coding;protein_coding;protein_coding;protein_coding;protein_coding;protein_coding	ENSMUST00000005722.13;ENSMUST00000163888.7;ENSMUST00000196493.4;ENSMUST00000197681.4;ENSMUST00000197722.4;ENSMUST00000197938.4;ENSMUST00000198064.4;ENSMUST00000198069.4;ENSMUST00000198199.4;ENSMUST00000198916.4;ENSMUST00000199019.4;ENSMUST00000199105.4;ENSMUST00000199262.1;ENSMUST00000199432.4;ENSMUST00000199450.4;ENSMUST00000200123.4;ENSMUST00000200394.4	63813;63813;44580;43192;43187;43162;37915;43198;64019;63813;43518;43440;43133;43199;63847;63813;43762		open sea region	No	ENSMUST00000005722;ENSMUST00000163888;ENSMUST00000196493;ENSMUST00000197681;ENSMUST00000197722;ENSMUST00000197938;ENSMUST00000198064;ENSMUST00000198069;ENSMUST00000198199;ENSMUST00000198916;ENSMUST00000199019;ENSMUST00000199105;ENSMUST00000199262;ENSMUST00000199432;ENSMUST00000199450;ENSMUST00000200123;ENSMUST00000200394	5'UTR;5'UTR;5'UTR;5'UTR;5'UTR;5'UTR;5'UTR;5'UTR;5'UTR;5'UTR;5'UTR;5'UTR;3'UTR;5'UTR;5'UTR;5'UTR;5'UTR	Mef2c;Mef2c;Mef2c;Mef2c;Mef2c;Mef2c;Mef2c;Mef2c;Mef2c;Mef2c;Mef2c;Mef2c;Mef2c;Mef2c;Mef2c;Mef2c;Mef2c
cg48214647_TC21	0.748076	-0.703201	1.4664e-09	1.70458e-06	chrY	1245680	1245682	CG	II	Random,TSS;chrY:1245690;Uty;ENSMUST00000143286;+10;1	+	Uty	Uty;Uty;Uty;Uty;Uty;Uty;Uty;Uty;Uty;Uty	protein_coding;protein_coding;protein_coding;protein_coding;protein_coding;protein_coding;protein_coding;protein_coding;protein_coding;protein_coding	ENSMUST00000069309.13;ENSMUST00000137048.7;ENSMUST00000139365.7;ENSMUST00000143286.7;ENSMUST00000143958.7;ENSMUST00000150715.1;ENSMUST00000154004.7;ENSMUST00000154527.1;ENSMUST00000154666.7;ENSMUST00000157073.7	38;22;44;11;76;-213;79;59;14;58		open sea region	No	ENSMUST00000069309;ENSMUST00000137048;ENSMUST00000139365;ENSMUST00000143286;ENSMUST00000143958;ENSMUST00000150715;ENSMUST00000154004;ENSMUST00000154527;ENSMUST00000154666;ENSMUST00000157073	5'UTR;5'UTR;5'UTR;5'UTR;5'UTR;TSS1500;5'UTR;5'UTR;5'UTR;5'UTR	Uty;Uty;Uty;Uty;Uty;Uty;Uty;Uty;Uty;Uty
cg48214645_TC11	0.75139	-0.740589	8.59915e-10	1.27816e-06	chrY	1245646	1245648	CG	I	Random	+	Uty	Uty;Uty;Uty;Uty;Uty;Uty;Uty;Uty;Uty;Uty	protein_coding;protein_coding;protein_coding;protein_coding;protein_coding;protein_coding;protein_coding;protein_coding;protein_coding;protein_coding	ENSMUST00000069309.13;ENSMUST00000137048.7;ENSMUST00000139365.7;ENSMUST00000143286.7;ENSMUST00000143958.7;ENSMUST00000150715.1;ENSMUST00000154004.7;ENSMUST00000154527.1;ENSMUST00000154666.7;ENSMUST00000157073.7	72;56;78;45;110;-179;113;93;48;92		open sea region	No	ENSMUST00000069309;ENSMUST00000137048;ENSMUST00000139365;ENSMUST00000143286;ENSMUST00000143958;ENSMUST00000150715;ENSMUST00000154004;ENSMUST00000154527;ENSMUST00000154666;ENSMUST00000157073	5'UTR;5'UTR;5'UTR;5'UTR;5'UTR;TSS200;5'UTR;5'UTR;5'UTR;5'UTR	Uty;Uty;Uty;Uty;Uty;Uty;Uty;Uty;Uty;Uty
cg44382772_BC11	0.8551	-0.814559	4.75331e-07	1.43894e-05	chr7	29726400	29726402	CG	I	VMR;chr7:29726243-29726457	-	Catsperg2	Catsperg2;Catsperg2;Catsperg2;Catsperg2;Catsperg2;Catsperg2;Catsperg2;Catsperg2;Catsperg2	protein_coding;protein_coding;protein_coding;protein_coding;protein_coding;protein_coding;protein_coding;protein_coding;protein_coding	ENSMUST00000061193.3;ENSMUST00000207115.1;ENSMUST00000207130.1;ENSMUST00000207251.1;ENSMUST00000207483.1;ENSMUST00000208345.1;ENSMUST00000208371.1;ENSMUST00000208607.1;ENSMUST00000209126.1	615;595;632;-918;615;-761;-1150;596;-931		open sea region	No	ENSMUST00000061193;ENSMUST00000207115;ENSMUST00000207130;ENSMUST00000207251;ENSMUST00000207483;ENSMUST00000208345;ENSMUST00000208371;ENSMUST00000208607;ENSMUST00000209126	5'UTR;5'UTR;5'UTR;TSS1500;5'UTR;TSS1500;TSS1500;5'UTR;TSS1500	Catsperg2;Catsperg2;Catsperg2;Catsperg2;Catsperg2;Catsperg2;Catsperg2;Catsperg2;Catsperg2
cg32015700_TC21	0.819556	-0.672611	5.13225e-07	1.48228e-05	chr13	104294515	104294517	CG	II	TSS;chr13:104294489;Adamts6;ENSMUST00000224208;+26;1	+	Adamts6	Adamts6;Adamts6;Adamts6;Adamts6;Adamts6;Adamts6	protein_coding;protein_coding;protein_coding;protein_coding;protein_coding;protein_coding	ENSMUST00000065766.6;ENSMUST00000223562.1;ENSMUST00000224208.1;ENSMUST00000224303.1;ENSMUST00000224742.1;ENSMUST00000224784.1	6643;6645;26;-194;6541;6681		open sea region	No	ENSMUST00000065766;ENSMUST00000223562;ENSMUST00000224208;ENSMUST00000224303;ENSMUST00000224742;ENSMUST00000224784	5'UTR;5'UTR;5'UTR;TSS200;5'UTR;5'UTR	Adamts6;Adamts6;Adamts6;Adamts6;Adamts6;Adamts6
cg48207923_TC21	0.912042	-0.661542	8.1366e-09	3.79626e-06	chrX	169846185	169846187	CG	II	GeneBody;Mid1;NM_010797;inside_[5-UTR;intron_between_exon_1_and_2];splice=0	+	Mid1	Mid1;Mid1;Mid1	protein_coding;protein_coding;protein_coding	ENSMUST00000036753.11;ENSMUST00000112104.7;ENSMUST00000112107.7	18027;160987;160987		open sea region	No	ENSMUST00000036753;ENSMUST00000112104;ENSMUST00000112107	5'UTR;5'UTR;Body	Mid1;Mid1;Mid1
cg33853213_BC21	0.871641	-0.684199	1.60083e-07	9.48254e-06	chr16	3961466	3961468	CG	II	GeneBody;Nlrc3;NM_001081280;inside_[intron_between_exon_4_and_5];splice=0	-	Nlrc3	Nlrc3;Nlrc3;Nlrc3;Nlrc3;Nlrc3	protein_coding;protein_coding;protein_coding;protein_coding;protein_coding	ENSMUST00000096308.11;ENSMUST00000163478.2;ENSMUST00000177551.1;ENSMUST00000180200.7;ENSMUST00000229884.1	15166;2741;15166;15079;4174		open sea region	No	ENSMUST00000096308;ENSMUST00000163478;ENSMUST00000177551;ENSMUST00000180200;ENSMUST00000229884	5'UTR;5'UTR;Body;Body;Body	Nlrc3;Nlrc3;Nlrc3;Nlrc3;Nlrc3
cg38716767_TC21	0.892511	-0.813086	4.76958e-07	1.44072e-05	chr2	97085043	97085045	CG	II	lincRNATSS;chr2:97083561;4930445B16Rik;ENSMUST00000170085;1483	+	4930445B16Rik;Lrrc4c	4930445B16Rik;Lrrc4c;Lrrc4c	lincRNA;protein_coding;protein_coding	ENSMUST00000170085.1;ENSMUST00000135431.7;ENSMUST00000162807.8	-1482;766875;766828		open sea region	No	ENSMUST00000135431;ENSMUST00000162807;ENSMUST00000170085	5'UTR;5'UTR;TSS1500	Lrrc4c;Lrrc4c;4930445B16Rik
cg34900442_BC11	0.824486	-0.723604	1.68282e-07	9.65238e-06	chr17	37800343	37800345	CG	I	TSS;chr17:37799887;Olfr124;ENSMUST00000215168;+456;2,TSS;chr17:37799990;Olfr124;ENSMUST00000216478;+353;2	-	Olfr124	Olfr124;Olfr124;Olfr124	protein_coding;protein_coding;protein_coding	ENSMUST00000215168.1;ENSMUST00000216478.1;ENSMUST00000217365.1	456;353;-835		open sea region	No	ENSMUST00000215168;ENSMUST00000216478;ENSMUST00000217365	5'UTR;5'UTR;TSS1500	Olfr124;Olfr124;Olfr124
cg44822188_BC11	0.866323	-0.771395	3.74233e-07	1.31031e-05	chr7	86397579	86397581	CG	I	TSS;chr7:86397491;Olfr303;ENSMUST00000215733;-88;1,TSS;chr7:86397741;Olfr303;ENSMUST00000215532;+162;1,TSS;chr7:86397788;Olfr303;ENSMUST00000216409;+209;1	-	Olfr303	Olfr303;Olfr303;Olfr303;Olfr303	protein_coding;protein_coding;protein_coding;protein_coding	ENSMUST00000215234.1;ENSMUST00000215532.1;ENSMUST00000215733.1;ENSMUST00000216409.1	210;163;-87;210		open sea region	No	ENSMUST00000215234;ENSMUST00000215532;ENSMUST00000215733;ENSMUST00000216409	5'UTR;5'UTR;TSS200;5'UTR	Olfr303;Olfr303;Olfr303;Olfr303
cg47660043_TC21	0.88174	-0.691507	6.23304e-07	1.60077e-05	chrX	56968155	56968157	CG	II	TSS;chrX:56968119;Adgrg4;ENSMUST00000145035;+36;1	+	Adgrg4	Adgrg4;Adgrg4;Adgrg4;Adgrg4;Adgrg4	protein_coding;protein_coding;protein_coding;protein_coding;protein_coding	ENSMUST00000096431.9;ENSMUST00000136396.7;ENSMUST00000145035.1;ENSMUST00000153784.7;ENSMUST00000154818.7	4831;73784;36;95613;97993		open sea region	No	ENSMUST00000096431;ENSMUST00000136396;ENSMUST00000145035;ENSMUST00000153784;ENSMUST00000154818	5'UTR;Body;1stExon;Body;Body	Adgrg4;Adgrg4;Adgrg4;Adgrg4;Adgrg4
cg46590202_TC11	0.863887	-0.690324	1.1736e-06	2.11872e-05	chr9	34500709	34500711	CG	I	VMR;chr9:34500552-34500737	+	Kirrel3	Kirrel3;Kirrel3;Kirrel3;Kirrel3;Kirrel3;Kirrel3;Kirrel3	protein_coding;protein_coding;protein_coding;protein_coding;protein_coding;protein_coding;protein_coding	ENSMUST00000045091.12;ENSMUST00000115148.8;ENSMUST00000183580.2;ENSMUST00000187182.6;ENSMUST00000187625.6;ENSMUST00000188933.6;ENSMUST00000190549.6	11915;14584;14585;11774;11977;11882;11915		open sea region	No	ENSMUST00000045091;ENSMUST00000115148;ENSMUST00000183580;ENSMUST00000187182;ENSMUST00000187625;ENSMUST00000188933;ENSMUST00000190549	5'UTR;Body;3'UTR;Body;5'UTR;5'UTR;5'UTR	Kirrel3;Kirrel3;Kirrel3;Kirrel3;Kirrel3;Kirrel3;Kirrel3
cg47915596_TC11	0.831473	-0.678369	2.53438e-05	0.000122664	chrX	107792852	107792854	CG	I	TSS;chrX:107792589;Tent5d;ENSMUST00000101292;+263;2	+	2610002M06Rik;Tent5d	2610002M06Rik;2610002M06Rik;Tent5d	protein_coding;protein_coding;protein_coding	ENSMUST00000120722.1;ENSMUST00000191183.1;ENSMUST00000101292.8	23482;1297;263		open sea region	No	ENSMUST00000101292;ENSMUST00000120722;ENSMUST00000191183	5'UTR;Body;5'UTR	Tent5d;2610002M06Rik;2610002M06Rik
cg37632655_BC21	0.909887	-0.662791	1.03062e-05	6.88012e-05	chr1	154700383	154700385	CG	II	EPIC;cg09170397	-	Cacna1e	Cacna1e;Cacna1e;Cacna1e;Cacna1e;Cacna1e;Cacna1e	protein_coding;protein_coding;protein_coding;protein_coding;protein_coding;protein_coding	ENSMUST00000004214.14;ENSMUST00000187541.6;ENSMUST00000188321.1;ENSMUST00000188965.6;ENSMUST00000211821.1;ENSMUST00000238369.1	25537;25973;184118;116558;163684;116558		open sea region	No	ENSMUST00000004214;ENSMUST00000187541;ENSMUST00000188321;ENSMUST00000188965;ENSMUST00000211821;ENSMUST00000238369	5'UTR;Body;5'UTR;5'UTR;Body;Body	Cacna1e;Cacna1e;Cacna1e;Cacna1e;Cacna1e;Cacna1e
cg43331705_TC11	0.893482	-0.717749	2.73817e-07	1.16013e-05	chr6	38827104	38827106	CG	I	GeneBody;Hipk2;NM_001294144;inside_[intron_between_exon_1_and_2];splice=0	-	Hipk2	Hipk2;Hipk2;Hipk2;Hipk2;Hipk2	protein_coding;protein_coding;protein_coding;protein_coding;protein_coding	ENSMUST00000114855.2;ENSMUST00000160360.1;ENSMUST00000160962.7;ENSMUST00000161779.7;ENSMUST00000162359.7	10207;48867;10120;49061;48819		open sea region	No	ENSMUST00000114855;ENSMUST00000160360;ENSMUST00000160962;ENSMUST00000161779;ENSMUST00000162359	5'UTR;Body;5'UTR;Body;Body	Hipk2;Hipk2;Hipk2;Hipk2;Hipk2
cg48214644_BC11	0.695322	-0.684553	7.65373e-10	1.18575e-06	chrY	1245614	1245616	CG	I	Random	+	Uty	Uty;Uty;Uty;Uty;Uty;Uty;Uty;Uty;Uty;Uty	protein_coding;protein_coding;protein_coding;protein_coding;protein_coding;protein_coding;protein_coding;protein_coding;protein_coding;protein_coding	ENSMUST00000069309.13;ENSMUST00000137048.7;ENSMUST00000139365.7;ENSMUST00000143286.7;ENSMUST00000143958.7;ENSMUST00000150715.1;ENSMUST00000154004.7;ENSMUST00000154527.1;ENSMUST00000154666.7;ENSMUST00000157073.7	104;88;110;77;142;-147;145;125;80;124		open sea region	No	ENSMUST00000069309;ENSMUST00000137048;ENSMUST00000139365;ENSMUST00000143286;ENSMUST00000143958;ENSMUST00000150715;ENSMUST00000154004;ENSMUST00000154527;ENSMUST00000154666;ENSMUST00000157073	5'UTR;Body;5'UTR;Body;Body;TSS200;5'UTR;5'UTR;5'UTR;5'UTR	Uty;Uty;Uty;Uty;Uty;Uty;Uty;Uty;Uty;Uty
cg30943030_TC21	0.895314	-0.720696	3.53824e-07	1.27938e-05	chr12	89086642	89086644	CG	II	Adenoma	-	Nrxn3	Nrxn3;Nrxn3;Nrxn3;Nrxn3;Nrxn3;Nrxn3	protein_coding;protein_coding;protein_coding;protein_coding;protein_coding;protein_coding	ENSMUST00000057634.13;ENSMUST00000163134.7;ENSMUST00000167103.7;ENSMUST00000167734.7;ENSMUST00000170533.1;ENSMUST00000190626.6	133244;292139;363534;363767;133253;363657		open sea region	No	ENSMUST00000057634;ENSMUST00000163134;ENSMUST00000167103;ENSMUST00000167734;ENSMUST00000170533;ENSMUST00000190626	5'UTR;Body;Body;3'UTR;3'UTR;5'UTR	Nrxn3;Nrxn3;Nrxn3;Nrxn3;Nrxn3;Nrxn3
cg36331138_TC11	0.90338	-0.824657	3.0402e-08	5.67967e-06	chr19	33626012	33626014	CG	I	TSS;chr19:33625251;Gm8978;ENSMUST00000124230;-761;2	+	Gm8978;Lipo3	Gm8978;Lipo3	protein_coding;protein_coding	ENSMUST00000124230.2;ENSMUST00000025694.6	-760;135939		open sea region	No	ENSMUST00000025694;ENSMUST00000124230	5'UTR;TSS1500	Lipo3;Gm8978
cg34898273_TC21	0.787258	-0.710271	7.00337e-08	7.24875e-06	chr17	37303431	37303433	CG	II	TSS;chr17:37302631;Olfr101;ENSMUST00000215392;-800;2	+	Olfr101	Olfr101;Olfr101	protein_coding;protein_coding	ENSMUST00000214376.1;ENSMUST00000215392.1	882;-799		open sea region	No	ENSMUST00000214376;ENSMUST00000215392	5'UTR;TSS1500	Olfr101;Olfr101
cg48040449_BC11	0.801195	-0.67558	4.6354e-08	6.33447e-06	chrX	137642676	137642678	CG	I	PseudogeneTSS;chrX:137642316;Gm14988;ENSMUST00000117224;361	-	Gm14988;Il1rapl2	Gm14988;Il1rapl2;Il1rapl2	processed_pseudogene;protein_coding;protein_coding	ENSMUST00000117224.1;ENSMUST00000113063.7;ENSMUST00000130879.1	-360;72069;71658		open sea region	No	ENSMUST00000113063;ENSMUST00000117224;ENSMUST00000130879	5'UTR;TSS1500;3'UTR	Il1rapl2;Gm14988;Il1rapl2
cg36926370_BC11	0.890117	-0.707826	5.12942e-07	1.48178e-05	chr1	52801077	52801079	CG	I	GeneBody;Inpp1;NM_008384;inside_[5-UTR;intron_between_exon_1_and_2];splice=0	-	Inpp1	Inpp1;Inpp1;Inpp1;Inpp1	protein_coding;protein_coding;protein_coding;protein_coding	ENSMUST00000027271.8;ENSMUST00000159725.1;ENSMUST00000162351.1;ENSMUST00000162576.7	16611;-706;16374;16491		open sea region	No	ENSMUST00000027271;ENSMUST00000159725;ENSMUST00000162351;ENSMUST00000162576	5'UTR;TSS1500;5'UTR;5'UTR	Inpp1;Inpp1;Inpp1;Inpp1
cg37028513_BC21	0.906121	-0.661146	3.95627e-07	1.33765e-05	chr1	66363670	66363672	CG	II	GeneBody;Map2;NM_001039934;inside_[5-UTR;intron_between_exon_5_and_6];splice=0	-	Map2	Map2;Map2;Map2;Map2;Map2;Map2;Map2;Map2;Map2;Map2;Map2;Map2	protein_coding;protein_coding;protein_coding;protein_coding;protein_coding;protein_coding;protein_coding;protein_coding;protein_coding;protein_coding;protein_coding;protein_coding	ENSMUST00000024639.11;ENSMUST00000077355.11;ENSMUST00000114012.7;ENSMUST00000114013.7;ENSMUST00000114015.7;ENSMUST00000114017.7;ENSMUST00000114018.9;ENSMUST00000123647.7;ENSMUST00000128673.7;ENSMUST00000137807.7;ENSMUST00000156636.8;ENSMUST00000239213.1	112009;-984;-987;41952;188355;188358;112024;41569;41835;41673;188398;1475		open sea region	No	ENSMUST00000024639;ENSMUST00000077355;ENSMUST00000114012;ENSMUST00000114013;ENSMUST00000114015;ENSMUST00000114017;ENSMUST00000114018;ENSMUST00000123647;ENSMUST00000128673;ENSMUST00000137807;ENSMUST00000156636	5'UTR;TSS1500;TSS1500;5'UTR;5'UTR;5'UTR;5'UTR;5'UTR;3'UTR;3'UTR;5'UTR	Map2;Map2;Map2;Map2;Map2;Map2;Map2;Map2;Map2;Map2;Map2
cg40155962_TC11	0.767066	-0.672137	7.99479e-05	0.000275862	chr3	106825018	106825020	CG	I	TSS;chr3:106824902;Olfr266;ENSMUST00000216610;-116;1	-	Olfr266	Olfr266;Olfr266	protein_coding;protein_coding	ENSMUST00000213616.2;ENSMUST00000216610.1	1269;-115		open sea region	No	ENSMUST00000213616;ENSMUST00000216610	5'UTR;TSS200	Olfr266;Olfr266
cg36219502_TC11	0.85159	-0.739862	2.5077e-06	3.08077e-05	chr19	21208609	21208611	CG	I	lincRNATSS;chr19:21208462;AC106834.1;ENSMUST00000235897;148,lincRNATSS;chr19:21208477;AC106834.2;ENSMUST00000236069;133	-	AC106834.1;Gm50236	AC106834.1;AC106834.1;Gm50236	lincRNA;lincRNA;lincRNA	ENSMUST00000235456.1;ENSMUST00000235897.1;ENSMUST00000236069.1	39842;-147;133		open sea region	No	ENSMUST00000235456;ENSMUST00000235897;ENSMUST00000236069	5'UTR;TSS200;3'UTR	Gm52981;Gm52981;Gm50236
cg39466871_BC21	0.870502	-0.718881	2.75121e-07	1.16278e-05	chr3	8509365	8509367	CG	II	EPIC;cg26577017,TSS;chr3:8509359;Stmn2;ENSMUST00000029002;+6;1	-	Stmn2	Stmn2;Stmn2;Stmn2	protein_coding;protein_coding;protein_coding	ENSMUST00000029002.8;ENSMUST00000191847.1;ENSMUST00000194905.1	6;-149;-220		open sea region	No	ENSMUST00000029002;ENSMUST00000191847;ENSMUST00000194905	5'UTR;TSS200;TSS1500	Stmn2;Stmn2;Stmn2
cg47845687_BC11	0.802682	-0.674611	2.58783e-05	0.000124344	chrX	96456283	96456285	CG	I	TSS;chrX:96456282;Hsf3;ENSMUST00000164693;-1;1,TSS;chrX:96456293;Hsf3;ENSMUST00000119035;+10;1	-	Heph;Hsf3	Heph;Heph;Heph;Heph;Heph;Hsf3;Hsf3	protein_coding;protein_coding;protein_coding;protein_coding;protein_coding;protein_coding;protein_coding	ENSMUST00000033553.13;ENSMUST00000079322.11;ENSMUST00000113838.7;ENSMUST00000135212.1;ENSMUST00000154413.7;ENSMUST00000119035.8;ENSMUST00000164693.7	925;-89;-106;-144;-144;11;0		open sea region	No	ENSMUST00000033553;ENSMUST00000079322;ENSMUST00000113838;ENSMUST00000119035;ENSMUST00000135212;ENSMUST00000154413;ENSMUST00000164693	5'UTR;TSS200;TSS200;5'UTR;TSS200;TSS200;TSS200	Heph;Heph;Heph;Hsf3;Heph;Heph;Hsf3
cg47845688_BC11	0.964956	-0.661529	4.81286e-07	1.44464e-05	chrX	96456314	96456316	CG	I	TSS;chrX:96456282;Hsf3;ENSMUST00000164693;-32;2,TSS;chrX:96456293;Hsf3;ENSMUST00000119035;-21;2,TSS;chrX:96456372;Heph;ENSMUST00000079322;-58;2	-	Heph;Hsf3	Heph;Heph;Heph;Heph;Heph;Hsf3;Hsf3	protein_coding;protein_coding;protein_coding;protein_coding;protein_coding;protein_coding;protein_coding	ENSMUST00000033553.13;ENSMUST00000079322.11;ENSMUST00000113838.7;ENSMUST00000135212.1;ENSMUST00000154413.7;ENSMUST00000119035.8;ENSMUST00000164693.7	956;-58;-75;-113;-113;-20;-31		open sea region	No	ENSMUST00000033553;ENSMUST00000079322;ENSMUST00000113838;ENSMUST00000119035;ENSMUST00000135212;ENSMUST00000154413;ENSMUST00000164693	5'UTR;TSS200;TSS200;TSS200;TSS200;TSS200;TSS200	Heph;Heph;Heph;Hsf3;Heph;Heph;Hsf3
cg38804111_TC11	0.923745	-0.819444	9.59912e-09	3.95969e-06	chr2	111218620	111218622	CG	I	GeneBody;4930430a15rik;NM_026248;inside_[cds_in_exon_6];splice=0	+	A26c3	A26c3	protein_coding	ENSMUST00000028577.2	10982		open sea region	No	ENSMUST00000028577	Body	Potea
cg48215486_TC11	0.875954	-0.813016	1.07535e-06	2.03339e-05	chrY	1411706	1411708	CG	I	Random	+							open sea region	No	ENSMUST00000091188	Body	Usp9y
cg48215486_TC12	0.852595	-0.801852	1.4926e-06	2.37796e-05	chrY	1411706	1411708	CG	I	Random	+							open sea region	No	ENSMUST00000091188	Body	Usp9y
cg38643724_TC11	0.832842	-0.781848	1.43697e-07	9.10799e-06	chr2	85984619	85984621	CG	I	GeneBody;Olfr1030;NM_146588;inside_[cds_in_exon_2];splice=0	-	Olfr1030	Olfr1030	protein_coding	ENSMUST00000056849.2	5344		open sea region	No	ENSMUST00000056849	Body	Olfr1030
cg40152642_TC11	0.906758	-0.763598	6.91166e-08	7.20954e-06	chr3	106166778	106166780	CG	I	TSS;chr3:106167563;Chil3;ENSMUST00000063062;+785;2	+	Chil3	Chil3	protein_coding	ENSMUST00000063062.8	786		open sea region	No	ENSMUST00000063062	Body	Chil3
cg47019072_TC11	0.924852	-0.760707	2.44548e-07	1.11495e-05	chr9	82196042	82196044	CG	I	Random	+	Mei4	Mei4	protein_coding	ENSMUST00000189832.6	332338		open sea region	No	ENSMUST00000189832	Body	Mei4
cg48215282_TC11	0.905308	-0.742727	2.05528e-07	1.04281e-05	chrY	1364267	1364269	CG	I	Random	-							open sea region	No	ENSMUST00000091188	Body	Usp9y
cg48215293_TC11	0.788703	-0.737613	1.38145e-06	2.29083e-05	chrY	1368139	1368141	CG	I	Random	-	Usp9y	Usp9y	protein_coding	ENSMUST00000091188.6	91643		open sea region	No	ENSMUST00000091188	Body	Usp9y
cg48061923_TC11	0.927289	-0.727922	6.59587e-07	1.63722e-05	chrX	141450402	141450404	CG	I	Random	+	Col4a6	Col4a6	protein_coding	ENSMUST00000101205.2	23674		open sea region	No	ENSMUST00000101205	Body	Col4a6
cg34961526_BC11	0.851186	-0.721179	8.46754e-07	1.82056e-05	chr17	46219489	46219491	CG	I	EPIC;cg06307240	+	Xpo5	Xpo5	protein_coding	ENSMUST00000087031.6	16708		open sea region	No	ENSMUST00000087031	Body	Xpo5
cg48076397_TC11	0.929482	-0.719344	3.04941e-08	5.68911e-06	chrX	143807568	143807570	CG	I	GeneBody;Capn6;NM_007603;inside_[cds_in_exon_7];splice=0	+	Capn6	Capn6	protein_coding	ENSMUST00000087316.5	19846		open sea region	No	ENSMUST00000087316	Body	Capn6
cg45446877_TC11	0.910662	-0.714653	1.4992e-08	4.59745e-06	chr8	19445939	19445941	CG	I	Random	+	Defb8	Defb8	protein_coding	ENSMUST00000033854.3	1667		open sea region	No	ENSMUST00000033854	Body	Defb8
cg48215374_BC11	0.827101	-0.71126	2.61247e-06	3.14932e-05	chrY	1384454	1384456	CG	I	Random	+	Usp9y	Usp9y	protein_coding	ENSMUST00000091188.6	75328		open sea region	No	ENSMUST00000091188	Body	Usp9y
cg48215282_TC12	0.915823	-0.71007	1.43848e-07	9.10799e-06	chrY	1364267	1364269	CG	I	Random	-							open sea region	No	ENSMUST00000091188	Body	Usp9y
cg36913227_BC11	0.873205	-0.707462	7.56922e-07	1.73526e-05	chr1	51174666	51174668	CG	I	Random	-	Tmeff2	Tmeff2	protein_coding	ENSMUST00000081851.3	247148		open sea region	No	ENSMUST00000081851	Body	Tmeff2
cg44028094_BC21	0.860333	-0.706981	1.13078e-07	8.43614e-06	chr6	132737618	132737620	CG	II	TSS;chr6:132738034;Tas2r115;ENSMUST00000095394;+416;1	-	Tas2r115	Tas2r115	protein_coding	ENSMUST00000095394.3	417		open sea region	No	ENSMUST00000095394	Body	Tas2r115
cg48215102_BC12	0.891004	-0.703514	4.442e-07	1.39977e-05	chrY	1318763	1318765	CG	I	Random	+							open sea region	No	ENSMUST00000091188	Body	Usp9y
cg47789822_BC11	0.793834	-0.690848	4.47064e-07	1.4026e-05	chrX	84569788	84569790	CG	I	Random	+	Dmd	Dmd;Dmd	protein_coding;protein_coding	ENSMUST00000114000.7;ENSMUST00000239269.1	1620886;714382		open sea region	No	ENSMUST00000114000	Body	Dmd
cg29153887_TC21	0.883306	-0.68918	7.17553e-06	5.54299e-05	chr10	127855736	127855738	CG	II	GeneBody;Rdh19;NM_147222;inside_[intron_between_exon_1_and_2];splice=0	-	Rdh19	Rdh19	protein_coding	ENSMUST00000077530.2	5809		open sea region	No	ENSMUST00000077530	Body	Rdh19
cg36989485_BC11	0.793848	-0.688116	5.74294e-07	1.54696e-05	chr1	60995893	60995895	CG	I	GeneBody;Icos;NM_017480;inside_[intron_between_exon_4_and_5];splice=0	+	Icos	Icos	protein_coding	ENSMUST00000102827.3	17967		open sea region	No	ENSMUST00000102827	Body	Icos
cg40153756_TC21	0.812883	-0.685428	7.83263e-07	1.76182e-05	chr3	106394923	106394925	CG	II	GeneBody;Chil6;NM_178412;inside_[intron_between_exon_4_and_5];splice=0	+	Chil6	Chil6	protein_coding	ENSMUST00000029510.8	11259		open sea region	No	ENSMUST00000029510	Body	Chil6
cg28495208_TC11	0.779604	-0.685136	1.65374e-06	2.49634e-05	chr10	57787807	57787809	CG	I	GeneBody;Fabp7;NM_021272;inside_[intron_between_exon_3_and_4];splice=0	+	Fabp7	Fabp7	protein_coding	ENSMUST00000020024.11	2927		open sea region	No	ENSMUST00000020024	Body	Fabp7
cg34697518_BC11	0.821509	-0.681967	2.30486e-06	2.94698e-05	chr17	19054815	19054817	CG	I	TSS;chr17:19053459;Vmn2r98;ENSMUST00000170424;+1356;1	-	Vmn2r98	Vmn2r98	protein_coding	ENSMUST00000170424.2	1356		open sea region	No	ENSMUST00000170424	Body	Vmn2r98
cg48215102_BC11	0.908936	-0.680581	4.40902e-06	4.18384e-05	chrY	1318763	1318765	CG	I	Random	+							open sea region	No	ENSMUST00000091188	Body	Usp9y
cg36912309_TC11	0.779503	-0.679243	7.67654e-08	7.4222e-06	chr1	51016896	51016898	CG	I	Random	+	Tmeff2	Tmeff2	protein_coding	ENSMUST00000081851.3	89378		open sea region	No	ENSMUST00000081851	Body	Tmeff2
cg48215379_BC21	0.872188	-0.675673	1.29039e-07	8.84035e-06	chrY	1388466	1388468	CG	II	Random	-	Usp9y	Usp9y	protein_coding	ENSMUST00000091188.6	71316		open sea region	No	ENSMUST00000091188	Body	Usp9y
cg43372789_TC11	0.878616	-0.67491	1.15375e-06	2.0999e-05	chr6	45797320	45797322	CG	I	PMDsoloWCGW	-	Cntnap2	Cntnap2	protein_coding	ENSMUST00000114641.7	737260		open sea region	No	ENSMUST00000114641	Body	Cntnap2
cg48065396_TC21	0.897862	-0.67486	3.10395e-08	5.71243e-06	chrX	142161409	142161411	CG	II	Random	-	Gucy2f	Gucy2f	protein_coding	ENSMUST00000042530.3	35522		open sea region	No	ENSMUST00000042530	Body	Gucy2f
cg44236567_TC11	0.899027	-0.674498	2.38965e-07	1.10542e-05	chr7	12512907	12512909	CG	I	TSS;chr7:12512516;2900092C05Rik;ENSMUST00000032541;+391;2	+	2900092C05Rik	2900092C05Rik	protein_coding	ENSMUST00000032541.4	391		open sea region	No	ENSMUST00000032541	Body	2900092C05Rik
cg32474552_BC11	0.824613	-0.672346	0.00111264	0.00240641	chr14	51434933	51434935	CG	I	CGI;chr14:51434918-51435452	+	Gm7247	Gm7247	protein_coding	ENSMUST00000162998.1	73178	CGI:chr14:51434918-51435452	Island	No	ENSMUST00000162998	Body	Gm7247
cg32109894_TC11	0.764568	-0.670086	2.10302e-06	2.80824e-05	chr13	114975852	114975854	CG	I	Random	-	Itga1	Itga1	protein_coding	ENSMUST00000061673.8	126112		open sea region	No	ENSMUST00000061673	Body	Itga1
cg44551074_BC21	0.926656	-0.66822	2.1829e-07	1.06577e-05	chr7	48552541	48552543	CG	II	GeneBody;Mrgprb2;NM_175531;inside_[cds_in_exon_2];splice=0	-	Mrgprb2	Mrgprb2	protein_coding	ENSMUST00000052730.2	5545		open sea region	No	ENSMUST00000052730	Body	Mrgprb2
cg40848305_TC11	0.866404	-0.668103	3.23133e-07	1.23482e-05	chr4	46745240	46745242	CG	I	Enhancer	-	Gabbr2	Gabbr2	protein_coding	ENSMUST00000107749.3	246633		open sea region	No	ENSMUST00000107749	Body	Gabbr2
cg31755597_BC11	0.907469	-0.667027	2.13066e-07	1.05828e-05	chr13	68620802	68620804	CG	I	EPIC;cg07391392	-	Adcy2	Adcy2	protein_coding	ENSMUST00000022013.7	378739		open sea region	No	ENSMUST00000022013	Body	Adcy2
cg44468716_TC21	0.82828	-0.666678	6.585e-08	7.10523e-06	chr7	39412092	39412094	CG	II	TSS;chr7:39413159;Gm5114;ENSMUST00000108017;+1067;1	+	Gm5114	Gm5114	protein_coding	ENSMUST00000108017.1	1068		open sea region	No	ENSMUST00000108017	Body	Gm5114
cg48215396_TC21	0.806589	-0.665339	1.65674e-06	2.49666e-05	chrY	1393457	1393459	CG	II	Random	-							open sea region	No	ENSMUST00000091188	Body	Usp9y
cg41094951_TC11	0.816714	-0.664484	1.95268e-06	2.70592e-05	chr4	85795239	85795241	CG	I	Random	+	Adamtsl1	Adamtsl1	protein_coding	ENSMUST00000213098.1	281068		open sea region	No	ENSMUST00000213098	Body	Adamtsl1
cg46602538_BC21	0.88441	-0.664449	2.0175e-07	1.03445e-05	chr9	36120754	36120756	CG	II	GeneBody;Gm5916;NM_001167587;inside_[cds_in_exon_3];splice=0	+	Gm5916	Gm5916	protein_coding	ENSMUST00000168452.1	8025		open sea region	No	ENSMUST00000168452	Body	Gm5916
cg45455522_BC21	0.869143	-0.660091	1.21742e-07	8.66641e-06	chr8	21842886	21842888	CG	II	GeneBody;Defb2;NM_010030;inside_[intron_between_exon_1_and_2];splice=0	-	Defb2	Defb2	protein_coding	ENSMUST00000006745.3	2961		open sea region	No	ENSMUST00000006745	Body	Defb2
cg37285835_BC11	0.854856	-0.748326	3.14303e-08	5.73505e-06	chr1	100097873	100097875	CG	I	TSS;chr1:100097760;Cntnap5b;ENSMUST00000188735;+113;2	-	Cntnap5b	Cntnap5b;Cntnap5b	protein_coding;protein_coding	ENSMUST00000086738.9;ENSMUST00000188735.1	325109;113		open sea region	No	ENSMUST00000086738;ENSMUST00000188735	Body;1stExon	Cntnap5b;Cntnap5b
cg44938324_TC21	0.905476	-0.707596	4.37671e-08	6.24497e-06	chr7	102965121	102965123	CG	II	EPIC;cg13556794,TSS;chr7:102965101;Olfr576;ENSMUST00000185326;+20;1	+	Olfr576	Olfr576;Olfr576	protein_coding;protein_coding	ENSMUST00000098213.7;ENSMUST00000185326.2	2462;20		open sea region	No	ENSMUST00000098213;ENSMUST00000185326	Body;1stExon	Olfr576;Olfr576
cg33696202_TC11	0.933813	-0.706114	2.33487e-09	2.2129e-06	chr15	91764777	91764779	CG	I	Random	-	Lrrk2	Lrrk2;Lrrk2	protein_coding;protein_coding	ENSMUST00000060642.6;ENSMUST00000140734.7	91603;25830		open sea region	No	ENSMUST00000060642;ENSMUST00000140734	Body;3'UTR	Lrrk2;Lrrk2
cg46981354_TC21	0.812659	-0.688951	1.41638e-07	9.10526e-06	chr9	76991279	76991281	CG	II	PseudogeneTSS;chr9:76989782;Gm27158;ENSMUST00000183813;1498	+	Tinag	Tinag;Tinag	protein_coding;protein_coding	ENSMUST00000034911.6;ENSMUST00000184897.7	54515;54470		open sea region	No	ENSMUST00000034911;ENSMUST00000184897	Body;3'UTR	Tinag;Tinag
cg33684164_TC21	0.871661	-0.675747	4.03038e-07	1.34666e-05	chr15	90506086	90506088	CG	II	VMR;chr15:90505976-90506158	-	Cpne8	Cpne8;Cpne8	protein_coding;protein_coding	ENSMUST00000064391.11;ENSMUST00000088649.10	173346;173285		open sea region	No	ENSMUST00000064391;ENSMUST00000088649	Body;3'UTR	Cpne8;Cpne8
cg36488724_BC11	0.964401	-0.673639	6.65667e-07	1.64486e-05	chr19	48603869	48603871	CG	I	Random	-	Sorcs3	Sorcs3;Sorcs3	protein_coding;protein_coding	ENSMUST00000078880.5;ENSMUST00000236094.1	397845;173910		open sea region	No	ENSMUST00000078880;ENSMUST00000236094	Body;3'UTR	Sorcs3;Sorcs3
cg41872675_BC21	0.871676	-0.671241	4.20346e-07	1.36964e-05	chr5	14828223	14828225	CG	II	PMDsoloWCGW	+	Pclo	Pclo;Pclo	protein_coding;protein_coding	ENSMUST00000030691.16;ENSMUST00000182426.2	313306;313231		open sea region	No	ENSMUST00000030691;ENSMUST00000182426	Body;3'UTR	Pclo;Pclo
cg39466951_TC21	0.836141	-0.740465	4.21381e-07	1.3714e-05	chr3	8511800	8511802	CG	II	VMR;chr3:8511596-8511806	-	Stmn2	Stmn2;Stmn2;Stmn2	protein_coding;protein_coding;protein_coding	ENSMUST00000029002.8;ENSMUST00000191847.1;ENSMUST00000194905.1	2441;2286;2215		open sea region	No	ENSMUST00000029002;ENSMUST00000191847;ENSMUST00000194905	Body;3'UTR;3'UTR	Stmn2;Stmn2;Stmn2
cg47785687_BC21	0.847671	-0.698761	1.01487e-06	1.98079e-05	chrX	83378836	83378838	CG	II	Random	+	Dmd	Dmd;Dmd;Dmd	protein_coding;protein_coding;protein_coding	ENSMUST00000114000.7;ENSMUST00000127295.7;ENSMUST00000147740.1	429934;429967;335435		open sea region	No	ENSMUST00000114000;ENSMUST00000127295;ENSMUST00000147740	Body;3'UTR;3'UTR	Dmd;Dmd;Dmd
cg39180145_TC11	0.894545	-0.795785	2.7245e-10	6.38867e-07	chr2	157794513	157794515	CG	I	Enhancer	-	Ctnnbl1	Ctnnbl1;Ctnnbl1;Ctnnbl1;Ctnnbl1	protein_coding;protein_coding;protein_coding;protein_coding	ENSMUST00000029178.6;ENSMUST00000129842.7;ENSMUST00000155479.1;ENSMUST00000156300.1	57113;4683;6099;4650		open sea region	No	ENSMUST00000029178;ENSMUST00000129842;ENSMUST00000155479;ENSMUST00000156300	Body;3'UTR;3'UTR;3'UTR	Ctnnbl1;Ctnnbl1;Ctnnbl1;Ctnnbl1
cg48213622_TC11	0.80574	-0.745331	8.38346e-09	3.87159e-06	chrY	1011069	1011071	CG	I	Random	+							open sea region	No	ENSMUST00000091197;ENSMUST00000137006;ENSMUST00000139083;ENSMUST00000148961;ENSMUST00000154556	Body;3'UTR;3'UTR;3'UTR;3'UTR	Eif2s3y;Eif2s3y;Eif2s3y;Eif2s3y;Eif2s3y
cg48213630_TC22	0.840362	-0.724398	0.000280581	0.000740103	chrY	1011907	1011909	CG	II	Random	+							open sea region	No	ENSMUST00000091197;ENSMUST00000137006;ENSMUST00000139083;ENSMUST00000148961;ENSMUST00000154556	Body;3'UTR;3'UTR;3'UTR;3'UTR	Eif2s3y;Eif2s3y;Eif2s3y;Eif2s3y;Eif2s3y
cg48213625_TC21	0.72833	-0.690622	6.25714e-07	1.60335e-05	chrY	1011278	1011280	CG	II	Random	+	Eif2s3y	Eif2s3y;Eif2s3y;Eif2s3y;Eif2s3y;Eif2s3y	protein_coding;protein_coding;protein_coding;protein_coding;protein_coding	ENSMUST00000091197.3;ENSMUST00000137006.7;ENSMUST00000139083.1;ENSMUST00000148961.7;ENSMUST00000154556.7	736;684;655;684;680		open sea region	No	ENSMUST00000091197;ENSMUST00000137006;ENSMUST00000139083;ENSMUST00000148961;ENSMUST00000154556	Body;3'UTR;3'UTR;3'UTR;3'UTR	Eif2s3y;Eif2s3y;Eif2s3y;Eif2s3y;Eif2s3y
cg48213622_TC12	0.731135	-0.672411	3.26413e-08	5.77803e-06	chrY	1011069	1011071	CG	I	Random	+							open sea region	No	ENSMUST00000091197;ENSMUST00000137006;ENSMUST00000139083;ENSMUST00000148961;ENSMUST00000154556	Body;3'UTR;3'UTR;3'UTR;3'UTR	Eif2s3y;Eif2s3y;Eif2s3y;Eif2s3y;Eif2s3y
cg48213056_TC21	0.921066	-0.72197	7.71024e-08	7.4222e-06	chrY	936886	936888	CG	II	Random	+	Kdm5d	Kdm5d;Kdm5d;Kdm5d;Kdm5d;Kdm5d	protein_coding;protein_coding;protein_coding;protein_coding;protein_coding	ENSMUST00000055032.13;ENSMUST00000186696.6;ENSMUST00000186726.6;ENSMUST00000187296.1;ENSMUST00000189955.1	39097;39092;39049;20358;-896		open sea region	No	ENSMUST00000055032;ENSMUST00000186696;ENSMUST00000186726;ENSMUST00000187296;ENSMUST00000189955	Body;3'UTR;3'UTR;3'UTR;TSS1500	Kdm5d;Kdm5d;Kdm5d;Kdm5d;Kdm5d
cg37690952_TC11	0.852207	-0.674133	5.87145e-07	1.56191e-05	chr1	161984828	161984830	CG	I	Enhancer	-	Dnm3;Gm38304	Dnm3;Dnm3;Gm38304	protein_coding;protein_coding;antisense	ENSMUST00000159763.7;ENSMUST00000195403.1;ENSMUST00000161826.1	310808;901;15629		open sea region	No	ENSMUST00000159763;ENSMUST00000161826;ENSMUST00000195403	Body;3'UTR;5'UTR	Dnm3;Gm38304;Dnm3
cg41093778_TC11	0.949185	-0.842602	5.41796e-09	3.28179e-06	chr4	85584304	85584306	CG	I	Random	+	Adamtsl1;Sh3gl2	Adamtsl1;Adamtsl1;Sh3gl2	protein_coding;protein_coding;protein_coding	ENSMUST00000147066.1;ENSMUST00000213098.1;ENSMUST00000107189.7	69978;70133;378836		open sea region	No	ENSMUST00000107189;ENSMUST00000147066;ENSMUST00000213098	Body;3'UTR;Body	Sh3gl2;Adamtsl1;Adamtsl1
cg44484267_BC21	0.903893	-0.731016	4.40906e-06	4.18384e-05	chr7	42178718	42178720	CG	II	GeneBody;Vmn2r60;NM_001105057;inside_[intron_between_exon_5_and_6];splice=0	+	Vmn2r60	Vmn2r60;Vmn2r60;Vmn2r60	protein_coding;protein_coding;protein_coding	ENSMUST00000166447.2;ENSMUST00000233266.1;ENSMUST00000233771.1	70949;53315;62450		open sea region	No	ENSMUST00000166447;ENSMUST00000233266;ENSMUST00000233771	Body;3'UTR;Body	Vmn2r60;Vmn2r60;Vmn2r60
cg39903253_TC21	0.847366	-0.676842	7.2128e-08	7.30976e-06	chr3	76371041	76371043	CG	II	PMDsoloWCGW	+	Fstl5	Fstl5;Fstl5;Fstl5	protein_coding;protein_coding;protein_coding	ENSMUST00000038364.14;ENSMUST00000159686.1;ENSMUST00000160261.7	296772;296483;295459		open sea region	No	ENSMUST00000038364;ENSMUST00000159686;ENSMUST00000160261	Body;3'UTR;Body	Fstl5;Fstl5;Fstl5
cg45058361_BC11	0.844518	-0.675337	2.06273e-06	2.77846e-05	chr7	119466161	119466163	CG	I	GeneBody;Umod;NM_009470;inside_[cds_in_exon_8];splice=0	+	Gm44588;Umod	Gm44588;Umod;Umod	antisense;protein_coding;protein_coding	ENSMUST00000208401.1;ENSMUST00000033263.5;ENSMUST00000209095.1	3341;13094;13094		open sea region	No	ENSMUST00000033263;ENSMUST00000208401;ENSMUST00000209095	Body;3'UTR;Body	Umod;Gm44588;Umod
cg38486252_BC21	0.904067	-0.773238	1.98264e-06	2.72509e-05	chr2	67304262	67304264	CG	II	Random	-	Xirp2	Xirp2;Xirp2;Xirp2;Xirp2;Xirp2	protein_coding;protein_coding;protein_coding;protein_coding;protein_coding	ENSMUST00000238912.1;ENSMUST00000238989.1;ENSMUST00000239009.1;ENSMUST00000239053.1;ENSMUST00000239121.1	130429;109507;130429;109507;109507		open sea region	No	ENSMUST00000238912;ENSMUST00000238989;ENSMUST00000239009;ENSMUST00000239053;ENSMUST00000239121	Body;3'UTR;Body;3'UTR;3'UTR	Xirp2;Xirp2;Xirp2;Xirp2;Xirp2
cg48108052_TC21	0.858534	-0.76324	1.26989e-07	8.79065e-06	chrX	151238087	151238089	CG	II	GeneBody;Wnk3;NM_001271679;inside_[intron_between_exon_9_and_10];splice=0	+	Wnk3	Wnk3;Wnk3;Wnk3;Wnk3	protein_coding;protein_coding;protein_coding;protein_coding	ENSMUST00000096285.4;ENSMUST00000149140.7;ENSMUST00000184392.7;ENSMUST00000184730.7	39948;39948;40010;40010		open sea region	No	ENSMUST00000096285;ENSMUST00000149140;ENSMUST00000184392;ENSMUST00000184730	Body;3'UTR;Body;Body	Wnk3;Wnk3;Wnk3;Wnk3
cg28825060_TC11	0.958748	-0.720466	1.66132e-07	9.59839e-06	chr10	90495370	90495372	CG	I	Random	+	Anks1b	Anks1b;Anks1b;Anks1b;Anks1b	protein_coding;protein_coding;protein_coding;protein_coding	ENSMUST00000099368.10;ENSMUST00000182907.7;ENSMUST00000182936.7;ENSMUST00000183156.7	621699;621733;621833;621862		open sea region	No	ENSMUST00000099368;ENSMUST00000182907;ENSMUST00000182936;ENSMUST00000183156	Body;3'UTR;Body;Body	Anks1b;Anks1b;Anks1b;Anks1b
cg43480501_TC11	0.912216	-0.808278	4.06653e-08	6.11121e-06	chr6	58906345	58906347	CG	I	ImprintDMR;chr6:58906084-58907641;M;DMR_Nap1l5_Herc3	-	Herc3;Nap1l5	Herc3;Herc3;Nap1l5;Nap1l5	protein_coding;protein_coding;protein_coding;protein_coding	ENSMUST00000041401.10;ENSMUST00000131132.1;ENSMUST00000059539.4;ENSMUST00000205101.1	72646;-916;731;328		Shore	No	ENSMUST00000041401;ENSMUST00000059539;ENSMUST00000131132;ENSMUST00000205101	Body;3'UTR;TSS1500;3'UTR	Herc3;Nap1l5;Herc3;Nap1l5
cg43480497_TC21	0.931185	-0.660795	3.54116e-08	5.90296e-06	chr6	58906084	58906086	CG	II	ImprintDMR;chr6:58906084-58907641;M;DMR_Nap1l5_Herc3	-	Herc3;Nap1l5	Herc3;Herc3;Nap1l5;Nap1l5	protein_coding;protein_coding;protein_coding;protein_coding	ENSMUST00000041401.10;ENSMUST00000131132.1;ENSMUST00000059539.4;ENSMUST00000205101.1	72385;-1177;992;589		Shore	No	ENSMUST00000041401;ENSMUST00000059539;ENSMUST00000131132;ENSMUST00000205101	Body;3'UTR;TSS1500;3'UTR	Herc3;Nap1l5;Herc3;Nap1l5
cg44406174_TC11	0.90146	-0.724146	1.33984e-08	4.4424e-06	chr7	31704780	31704782	CG	I	TSS;chr7:31705756;Scgb2b7;ENSMUST00000178258;+976;1	+	Scgb2b7	Scgb2b7;Scgb2b7	protein_coding;protein_coding	ENSMUST00000178258.2;ENSMUST00000188968.1	977;943		open sea region	No	ENSMUST00000178258;ENSMUST00000188968	Body;5'UTR	Scgb2b7;Scgb2b7
cg28972136_BC11	0.781915	-0.668216	3.23586e-08	5.76636e-06	chr10	110000073	110000075	CG	I	TSS;chr10:110000218;Nav3;ENSMUST00000032719;+145;2	+	Nav3	Nav3;Nav3;Nav3	protein_coding;protein_coding;protein_coding	ENSMUST00000032719.14;ENSMUST00000160159.2;ENSMUST00000239301.1	146;456131;456131		open sea region	No	ENSMUST00000032719;ENSMUST00000160159	Body;5'UTR	Nav3;Nav3
cg28260396_BC21	0.882832	-0.717377	3.28667e-10	6.96363e-07	chr10	22120290	22120292	CG	II	GeneBody;E030030i06rik;NM_001254744;inside_[intron_between_exon_1_and_2];splice=0	+	E030030I06Rik	E030030I06Rik;E030030I06Rik;E030030I06Rik	protein_coding;protein_coding;protein_coding	ENSMUST00000179054.7;ENSMUST00000180726.1;ENSMUST00000181677.1	28980;28529;28320		open sea region	No	ENSMUST00000179054;ENSMUST00000180726;ENSMUST00000181677	Body;5'UTR;5'UTR	E030030I06Rik;E030030I06Rik;E030030I06Rik
cg34288679_BC11	0.909578	-0.695685	7.35306e-06	5.62165e-05	chr16	60517590	60517592	CG	I	Random	-	Epha6	Epha6;Epha6;Epha6	protein_coding;protein_coding;protein_coding	ENSMUST00000068860.12;ENSMUST00000159383.7;ENSMUST00000162129.1	87658;87941;87629		open sea region	No	ENSMUST00000068860;ENSMUST00000159383;ENSMUST00000162129	Body;5'UTR;5'UTR	Epha6;Epha6;Epha6
cg42841074_TC21	0.818088	-0.668564	3.65461e-07	1.29827e-05	chr5	130380659	130380661	CG	II	GeneBody;A330070k13rik;NM_198665;inside_[intron_between_exon_2_and_3];splice=0	+	A330070K13Rik;Caln1	A330070K13Rik;A330070K13Rik;Caln1	protein_coding;protein_coding;protein_coding	ENSMUST00000063656.6;ENSMUST00000200886.1;ENSMUST00000086029.9	3972;3971;11205		open sea region	No	ENSMUST00000063656;ENSMUST00000086029;ENSMUST00000200886	Body;5'UTR;5'UTR	A330070K13Rik;Caln1;A330070K13Rik
cg39438643_BC21	0.868314	-0.689277	9.45503e-08	7.94328e-06	chr2	181782551	181782553	CG	II	TSS;chr2:181782540;Myt1;ENSMUST00000129856;+11;1	+	Myt1	Myt1;Myt1;Myt1;Myt1;Myt1;Myt1;Myt1	protein_coding;protein_coding;protein_coding;protein_coding;protein_coding;protein_coding;protein_coding	ENSMUST00000081125.10;ENSMUST00000108756.7;ENSMUST00000108757.8;ENSMUST00000129856.7;ENSMUST00000156190.7;ENSMUST00000183403.7;ENSMUST00000223883.1	19220;15510;15230;11;15523;15249;15040		open sea region	No	ENSMUST00000081125;ENSMUST00000108756;ENSMUST00000108757;ENSMUST00000129856;ENSMUST00000156190;ENSMUST00000183403;ENSMUST00000223883	Body;5'UTR;5'UTR;1stExon;3'UTR;5'UTR;3'UTR	Myt1;Myt1;Myt1;Myt1;Myt1;Myt1;Myt1
cg42463109_TC11	0.895018	-0.772254	8.44403e-08	7.63071e-06	chr5	99022182	99022184	CG	I	PseudogeneTSS;chr5:99022222;Gm3470;ENSMUST00000160819;38	+	Gm3470;Prkg2	Gm3470;Prkg2;Prkg2	processed_pseudogene;protein_coding;protein_coding	ENSMUST00000160819.1;ENSMUST00000031277.6;ENSMUST00000161490.7	40;14853;15169		open sea region	No	ENSMUST00000031277;ENSMUST00000160819;ENSMUST00000161490	Body;5'UTR;Body	Prkg2;Gm3470;Prkg2
cg28970931_BC11	0.949574	-0.697991	9.90501e-07	1.96146e-05	chr10	109816318	109816320	CG	I	Random	+	Nav3	Nav3;Nav3;Nav3;Nav3	protein_coding;protein_coding;protein_coding;protein_coding	ENSMUST00000032719.14;ENSMUST00000161582.7;ENSMUST00000238286.1;ENSMUST00000239301.1	183901;7267;16903;639886		open sea region	No	ENSMUST00000032719;ENSMUST00000161582;ENSMUST00000238286	Body;5'UTR;Body	Nav3;Nav3;Nav3
cg36207520_TC11	0.927873	-0.678215	3.53114e-07	1.27913e-05	chr19	18987958	18987960	CG	I	Random	-	Rorb	Rorb;Rorb;Rorb;Rorb;Rorb	protein_coding;protein_coding;protein_coding;protein_coding;protein_coding	ENSMUST00000040153.14;ENSMUST00000112828.7;ENSMUST00000112832.7;ENSMUST00000147907.1;ENSMUST00000149635.7	13159;13159;123238;13153;13142		open sea region	No	ENSMUST00000040153;ENSMUST00000112828;ENSMUST00000112832;ENSMUST00000147907;ENSMUST00000149635	Body;5'UTR;Body;5'UTR;5'UTR	Rorb;Rorb;Rorb;Rorb;Rorb
cg32483701_TC11	0.943748	-0.678011	7.74937e-08	7.43886e-06	chr14	52490915	52490917	CG	I	TSS;chr14:52491045;Olfr1507;ENSMUST00000073571;+130;1	+	Olfr1507	Olfr1507;Olfr1507;Olfr1507;Olfr1507;Olfr1507	protein_coding;protein_coding;protein_coding;protein_coding;protein_coding	ENSMUST00000073571.5;ENSMUST00000205963.1;ENSMUST00000206062.3;ENSMUST00000206069.1;ENSMUST00000206931.1	131;4410;4834;4382;4774		open sea region	No	ENSMUST00000073571;ENSMUST00000205963;ENSMUST00000206062;ENSMUST00000206069;ENSMUST00000206931	Body;5'UTR;Body;5'UTR;Body	Olfr1507;Olfr1507;Olfr1507;Olfr1507;Olfr1507
cg48080493_BC11	0.915343	-0.809446	1.0877e-07	8.32946e-06	chrX	144474117	144474119	CG	I	Random	-	Trpc5;Trpc5os	Trpc5;Trpc5;Trpc5os;Trpc5os	protein_coding;protein_coding;protein_coding;protein_coding	ENSMUST00000040184.3;ENSMUST00000148240.1;ENSMUST00000155206.7;ENSMUST00000178233.1	214063;213886;17537;3437		open sea region	No	ENSMUST00000040184;ENSMUST00000148240;ENSMUST00000155206;ENSMUST00000178233	Body;5'UTR;Body;Body	Trpc5;Trpc5;Trpc5os;Trpc5os
cg38319185_BC21	0.835741	-0.764075	4.18493e-07	1.3672e-05	chr2	41788915	41788917	CG	II	TSS;chr2:41789077;Lrp1b;ENSMUST00000167270;+162;1	+	Lrp1b	Lrp1b;Lrp1b;Lrp1b;Lrp1b	protein_coding;protein_coding;protein_coding;protein_coding	ENSMUST00000052550.12;ENSMUST00000138700.6;ENSMUST00000167270.4;ENSMUST00000203080.2	864709;864158;163;864142		open sea region	No	ENSMUST00000052550;ENSMUST00000138700;ENSMUST00000167270;ENSMUST00000203080	Body;5'UTR;Body;Body	Lrp1b;Lrp1b;Lrp1b;Lrp1b
cg33845366_TC11	0.812748	-0.739674	4.56224e-08	6.29292e-06	chr15	103563629	103563631	CG	I	TSS;chr15:103565053;Glycam1;ENSMUST00000228060;+1424;1,TSS;chr15:103565055;Glycam1;ENSMUST00000228895;+1426;1,TSS;chr15:103565080;Glycam1;ENSMUST00000023134;+1451;1	+	Glycam1	Glycam1;Glycam1;Glycam1;Glycam1	protein_coding;protein_coding;protein_coding;protein_coding	ENSMUST00000023134.4;ENSMUST00000226679.1;ENSMUST00000228060.1;ENSMUST00000228895.1	1452;1441;1425;1427		open sea region	No	ENSMUST00000023134;ENSMUST00000226679;ENSMUST00000228060;ENSMUST00000228895	Body;5'UTR;Body;Body	Glycam1;Glycam1;Glycam1;Glycam1
cg32466050_BC21	0.783101	-0.663378	4.81095e-07	1.44441e-05	chr14	50237915	50237917	CG	II	TSS;chr14:50238882;Olfr731;ENSMUST00000059565;+967;2	+	Olfr731	Olfr731;Olfr731;Olfr731;Olfr731	protein_coding;protein_coding;protein_coding;protein_coding	ENSMUST00000059565.1;ENSMUST00000213322.1;ENSMUST00000214152.1;ENSMUST00000214388.1	968;3946;3951;3789		open sea region	No	ENSMUST00000059565;ENSMUST00000213322;ENSMUST00000214152;ENSMUST00000214388	Body;5'UTR;Body;Body	Olfr731;Olfr731;Olfr731;Olfr731
cg45753948_BC11	0.888657	-0.685571	1.82176e-06	2.61371e-05	chr8	61582953	61582955	CG	I	EPIC;cg07989163	-	Palld	Palld;Palld;Palld;Palld;Palld	protein_coding;protein_coding;protein_coding;protein_coding;protein_coding	ENSMUST00000034057.13;ENSMUST00000121200.8;ENSMUST00000121493.8;ENSMUST00000121785.8;ENSMUST00000135439.1	319737;8189;177136;319716;8186		open sea region	No	ENSMUST00000034057;ENSMUST00000121200;ENSMUST00000121493;ENSMUST00000121785;ENSMUST00000135439	Body;5'UTR;Body;Body;5'UTR	Palld;Palld;Palld;Palld;Palld
cg42101090_BC11	0.830925	-0.666305	1.0367e-08	3.99922e-06	chr5	44718009	44718011	CG	I	Adenoma	+	Ldb2	Ldb2;Ldb2;Ldb2;Ldb2;Ldb2	protein_coding;protein_coding;protein_coding;protein_coding;protein_coding	ENSMUST00000070748.9;ENSMUST00000198894.1;ENSMUST00000199256.4;ENSMUST00000199261.1;ENSMUST00000199534.4	81630;81643;81671;81593;81610		open sea region	No	ENSMUST00000070748;ENSMUST00000198894;ENSMUST00000199256;ENSMUST00000199261;ENSMUST00000199534	Body;5'UTR;Body;Body;Body	Ldb2;Ldb2;Ldb2;Ldb2;Ldb2
cg47939768_TC21	0.89745	-0.701385	5.67178e-07	1.53808e-05	chrX	113560601	113560603	CG	II	Random	+	Dach2	Dach2;Dach2;Dach2;Dach2;Dach2;Dach2	protein_coding;protein_coding;protein_coding;protein_coding;protein_coding;protein_coding	ENSMUST00000067219.4;ENSMUST00000113378.7;ENSMUST00000113379.7;ENSMUST00000113380.7;ENSMUST00000113382.7;ENSMUST00000146539.7	262345;263026;263080;263092;262345;262350		open sea region	No	ENSMUST00000067219;ENSMUST00000113378;ENSMUST00000113379;ENSMUST00000113380;ENSMUST00000113382;ENSMUST00000146539	Body;5'UTR;Body;Body;Body;3'UTR	Dach2;Dach2;Dach2;Dach2;Dach2;Dach2
cg43235303_TC11	0.963632	-0.805382	1.0168e-07	8.12984e-06	chr6	27936664	27936666	CG	I	EPIC;cg14158769,miRNA;chr6:27936750;Mir592;ENSMUST00000102113;84;1	-	Grm8;Mir592	Grm8;Grm8;Grm8;Grm8;Grm8;Mir592	protein_coding;protein_coding;protein_coding;protein_coding;protein_coding;miRNA	ENSMUST00000090512.9;ENSMUST00000115323.7;ENSMUST00000115324.8;ENSMUST00000131897.1;ENSMUST00000146727.1;ENSMUST00000102113.1	189531;197881;189461;196661;198514;86		open sea region	No	ENSMUST00000090512;ENSMUST00000102113;ENSMUST00000115323;ENSMUST00000115324;ENSMUST00000131897;ENSMUST00000146727	Body;5'UTR;Body;Body;Body;5'UTR	Grm8;Mir592;Grm8;Grm8;Grm8;Grm8
cg28814227_BC11	0.908119	-0.767376	6.9537e-07	1.67312e-05	chr10	89127853	89127855	CG	I	Random	+	Ano4	Ano4;Ano4;Ano4;Ano4;Ano4;Ano4;Ano4;Ano4;Ano4	protein_coding;protein_coding;protein_coding;protein_coding;protein_coding;protein_coding;protein_coding;protein_coding;protein_coding	ENSMUST00000181976.7;ENSMUST00000182041.7;ENSMUST00000182341.7;ENSMUST00000182419.7;ENSMUST00000182462.7;ENSMUST00000182613.7;ENSMUST00000182624.2;ENSMUST00000182790.7;ENSMUST00000183268.7	129283;129701;129737;216792;129937;129769;216792;129447;129737		open sea region	No	ENSMUST00000181976;ENSMUST00000182041;ENSMUST00000182341;ENSMUST00000182419;ENSMUST00000182462;ENSMUST00000182613;ENSMUST00000182624;ENSMUST00000182790;ENSMUST00000183268	Body;5'UTR;Body;Body;Body;Body;Body;Body;Body	Ano4;Ano4;Ano4;Ano4;Ano4;Ano4;Ano4;Ano4;Ano4
cg46981957_BC21	0.858622	-0.714085	1.18412e-07	8.59478e-06	chr9	77104310	77104312	CG	II	Enhancer	+	Mlip	Mlip;Mlip;Mlip;Mlip;Mlip;Mlip;Mlip;Mlip;Mlip	protein_coding;protein_coding;protein_coding;protein_coding;protein_coding;protein_coding;protein_coding;protein_coding;protein_coding	ENSMUST00000034910.15;ENSMUST00000183636.1;ENSMUST00000183686.1;ENSMUST00000183955.7;ENSMUST00000184322.7;ENSMUST00000184415.7;ENSMUST00000184848.7;ENSMUST00000185039.7;ENSMUST00000185144.7	243560;34392;34141;147565;147519;243491;243483;243606;243553		open sea region	No	ENSMUST00000034910;ENSMUST00000183636;ENSMUST00000183686;ENSMUST00000183955;ENSMUST00000184322;ENSMUST00000184415;ENSMUST00000184848;ENSMUST00000185039;ENSMUST00000185144	Body;5'UTR;Body;Body;Body;Body;Body;Body;Body	Mlip;Mlip;Mlip;Mlip;Mlip;Mlip;Mlip;Mlip;Mlip
cg43480541_BC21	0.88646	-0.838579	2.78826e-10	6.45409e-07	chr6	58907018	58907020	CG	II	ImprintDMR;chr6:58906084-58907641;M;DMR_Nap1l5_Herc3	+	Herc3;Nap1l5	Herc3;Herc3;Nap1l5;Nap1l5	protein_coding;protein_coding;protein_coding;protein_coding	ENSMUST00000041401.10;ENSMUST00000131132.1;ENSMUST00000059539.4;ENSMUST00000205101.1	73319;-243;58;-345	CGI:chr6:58906723-58907147	Island	No	ENSMUST00000041401;ENSMUST00000059539;ENSMUST00000131132;ENSMUST00000205101	Body;5'UTR;TSS1500;TSS1500	Herc3;Nap1l5;Herc3;Nap1l5
cg43480542_BC21	0.88167	-0.822702	6.46716e-09	3.46966e-06	chr6	58907066	58907068	CG	II	CGI;chr6:58906723-58907147,ImprintDMR;chr6:58906084-58907641;M;DMR_Nap1l5_Herc3,TSS;chr6:58907075;Nap1l5;ENSMUST00000059539;+9;2	+	Herc3;Nap1l5	Herc3;Herc3;Nap1l5;Nap1l5	protein_coding;protein_coding;protein_coding;protein_coding	ENSMUST00000041401.10;ENSMUST00000131132.1;ENSMUST00000059539.4;ENSMUST00000205101.1	73367;-195;10;-393	CGI:chr6:58906723-58907147	Island	No	ENSMUST00000041401;ENSMUST00000059539;ENSMUST00000131132;ENSMUST00000205101	Body;5'UTR;TSS200;TSS1500	Herc3;Nap1l5;Herc3;Nap1l5
cg48214930_TC11	0.913389	-0.883811	5.14335e-11	2.29349e-07	chrY	1286213	1286215	CG	I	Random	-	Ddx3y	Ddx3y;Ddx3y	protein_coding;protein_coding	ENSMUST00000091190.11;ENSMUST00000188484.1	416;369		open sea region	No	ENSMUST00000091190;ENSMUST00000188484	Body;Body	Ddx3y;Ddx3y
cg44062726_TC11	0.956289	-0.851962	1.09278e-07	8.34537e-06	chr6	136703322	136703324	CG	I	Random	-	Gucy2c	Gucy2c;Gucy2c	protein_coding;protein_coding	ENSMUST00000032338.9;ENSMUST00000078095.10	78443;78420		open sea region	No	ENSMUST00000032338;ENSMUST00000078095	Body;Body	Gucy2c;Gucy2c
cg48214932_TC11	0.862997	-0.837694	1.58155e-08	4.65715e-06	chrY	1286244	1286246	CG	I	Random	-	Ddx3y	Ddx3y;Ddx3y	protein_coding;protein_coding	ENSMUST00000091190.11;ENSMUST00000188484.1	385;338		open sea region	No	ENSMUST00000091190;ENSMUST00000188484	Body;Body	Ddx3y;Ddx3y
cg31042078_TC11	0.952373	-0.806456	1.46874e-08	4.55477e-06	chr12	102987670	102987672	CG	I	miRNA;chr12:102987829;Gm44324;ENSMUST00000198517;157;3	+	Gm44324;Unc79	Gm44324;Unc79;Unc79	miRNA;protein_coding;protein_coding	ENSMUST00000198517.1;ENSMUST00000101099.11;ENSMUST00000179002.7	-158;38812;38117		open sea region	No	ENSMUST00000101099;ENSMUST00000179002	Body;Body	Unc79;Unc79
cg35650075_BC21	0.870561	-0.786746	8.64676e-14	4.70397e-09	chr18	42054419	42054421	CG	II	Adenoma	+	Sh3rf2	Sh3rf2;Sh3rf2	protein_coding;protein_coding	ENSMUST00000072008.10;ENSMUST00000074679.3	753;710		open sea region	No	ENSMUST00000072008;ENSMUST00000074679	Body;Body	Sh3rf2;Sh3rf2
cg32936755_TC11	0.910092	-0.775911	7.7625e-09	3.74373e-06	chr14	116249430	116249432	CG	I	Random	-	Gpc5	Gpc5;Gpc5	protein_coding;protein_coding	ENSMUST00000022707.6;ENSMUST00000176912.7	1156805;1157181		open sea region	No	ENSMUST00000022707;ENSMUST00000176912	Body;Body	Gpc5;Gpc5
cg48165168_TC11	0.872273	-0.771154	8.31466e-08	7.60302e-06	chrX	162097396	162097398	CG	I	Random	+	Nhs	Nhs;Nhs	protein_coding;protein_coding	ENSMUST00000081569.6;ENSMUST00000087085.9	61992;62334		open sea region	No	ENSMUST00000081569;ENSMUST00000087085	Body;Body	Nhs;Nhs
cg32937439_BC11	0.85068	-0.769	2.93954e-07	1.19292e-05	chr14	116382981	116382983	CG	I	PMDsoloWCGW	-	Gpc5	Gpc5;Gpc5	protein_coding;protein_coding	ENSMUST00000022707.6;ENSMUST00000176912.7	1290356;1290732		open sea region	No	ENSMUST00000022707;ENSMUST00000176912	Body;Body	Gpc5;Gpc5
cg48214934_TC11	0.785083	-0.759884	4.73595e-08	6.36786e-06	chrY	1286267	1286269	CG	I	Random	+	Ddx3y	Ddx3y;Ddx3y	protein_coding;protein_coding	ENSMUST00000091190.11;ENSMUST00000188484.1	362;315		open sea region	No	ENSMUST00000091190;ENSMUST00000188484	Body;Body	Ddx3y;Ddx3y
cg46261957_BC11	0.957621	-0.757785	2.23372e-08	5.23333e-06	chr8	119717880	119717882	CG	I	Enhancer	+	Atp2c2	Atp2c2;Atp2c2	protein_coding;protein_coding	ENSMUST00000095171.4;ENSMUST00000212454.1	17872;17811		open sea region	No	ENSMUST00000095171;ENSMUST00000212454	Body;Body	Atp2c2;Atp2c2
cg28950109_BC11	0.942794	-0.757716	1.0618e-07	8.28633e-06	chr10	107024446	107024448	CG	I	EPIC;cg05096144	-	Acss3	Acss3;Acss3	protein_coding;protein_coding	ENSMUST00000044668.4;ENSMUST00000165067.8	99222;99137		open sea region	No	ENSMUST00000044668;ENSMUST00000165067	Body;Body	Acss3;Acss3
cg39026677_BC11	0.948247	-0.755529	8.4625e-12	8.16658e-08	chr2	139690963	139690965	CG	I	Random	+	Ism1	Ism1;Ism1	protein_coding;protein_coding	ENSMUST00000099307.3;ENSMUST00000184404.7	12786;12786		open sea region	No	ENSMUST00000099307;ENSMUST00000184404	Body;Body	Ism1;Ism1
cg48024557_TC11	0.93179	-0.755262	1.09941e-07	8.36269e-06	chrX	134992947	134992949	CG	I	Random	-	Zmat1	Zmat1;Zmat1	protein_coding;protein_coding	ENSMUST00000064659.5;ENSMUST00000113185.8	16262;16238		open sea region	No	ENSMUST00000064659;ENSMUST00000113185	Body;Body	Zmat1;Zmat1
cg47800493_TC11	0.841168	-0.744063	6.12993e-07	1.58876e-05	chrX	86762158	86762160	CG	I	Random	-	Il1rapl1	Il1rapl1;Il1rapl1	protein_coding;protein_coding	ENSMUST00000078875.7;ENSMUST00000113966.7	1128077;1353487		open sea region	No	ENSMUST00000078875;ENSMUST00000113966	Body;Body	Il1rapl1;Il1rapl1
cg32936545_TC11	0.832708	-0.739703	2.78213e-07	1.16886e-05	chr14	116205137	116205139	CG	I	Random	-	Gpc5	Gpc5;Gpc5	protein_coding;protein_coding	ENSMUST00000022707.6;ENSMUST00000176912.7	1112512;1112888		open sea region	No	ENSMUST00000022707;ENSMUST00000176912	Body;Body	Gpc5;Gpc5
cg35650074_BC21	0.830292	-0.735019	9.89109e-11	3.19961e-07	chr18	42054401	42054403	CG	II	Adenoma	+	Sh3rf2	Sh3rf2;Sh3rf2	protein_coding;protein_coding	ENSMUST00000072008.10;ENSMUST00000074679.3	735;692		open sea region	No	ENSMUST00000072008;ENSMUST00000074679	Body;Body	Sh3rf2;Sh3rf2
cg48046566_TC21	0.884783	-0.733363	8.49893e-06	6.12797e-05	chrX	139082201	139082203	CG	II	GeneBody;Serpina7;NM_177920;inside_[cds_in_exon_3];splice=0	-	Serpina7	Serpina7;Serpina7	protein_coding;protein_coding	ENSMUST00000033626.14;ENSMUST00000060824.3	3014;3016		open sea region	No	ENSMUST00000033626;ENSMUST00000060824	Body;Body	Serpina7;Serpina7
cg47447282_TC21	0.866931	-0.732226	5.72845e-07	1.54597e-05	chrX	10254326	10254328	CG	II	Random	+	Otc	Otc;Otc	protein_coding;protein_coding	ENSMUST00000049910.12;ENSMUST00000115528.2	2022;1960		open sea region	No	ENSMUST00000049910;ENSMUST00000115528	Body;Body	Otc;Otc
cg47420017_BC21	0.860201	-0.727555	1.07145e-07	8.29611e-06	chrX	6609980	6609982	CG	II	Random	+	Shroom4	Shroom4;Shroom4	protein_coding;protein_coding	ENSMUST00000089520.2;ENSMUST00000103005.9	32695;210127		open sea region	No	ENSMUST00000089520;ENSMUST00000103005	Body;Body	Shroom4;Shroom4
cg47735663_BC11	0.772026	-0.725966	3.88279e-07	1.32871e-05	chrX	73353945	73353947	CG	I	CGI;chrX:73353887-73354378	-	Zfp275	Zfp275;Zfp275	protein_coding;protein_coding	ENSMUST00000033731.3;ENSMUST00000114499.7	11325;11325	CGI:chrX:73353887-73354378	Island	No	ENSMUST00000033731;ENSMUST00000114499	Body;Body	Zfp275;Zfp275
cg29094492_TC11	0.911985	-0.721798	3.40716e-08	5.82356e-06	chr10	121835259	121835261	CG	I	Random	+	Srgap1	Srgap1;Srgap1	protein_coding;protein_coding	ENSMUST00000020322.11;ENSMUST00000081688.12	212049;212056		open sea region	No	ENSMUST00000020322;ENSMUST00000081688	Body;Body	Srgap1;Srgap1
cg48141679_TC21	0.893165	-0.706969	6.63664e-07	1.64171e-05	chrX	157837420	157837422	CG	II	Random	-	Cnksr2	Cnksr2;Cnksr2	protein_coding;protein_coding	ENSMUST00000026750.14;ENSMUST00000112513.1	205874;205874		open sea region	No	ENSMUST00000026750;ENSMUST00000112513	Body;Body	Cnksr2;Cnksr2
cg48214909_TC22	0.906762	-0.705454	7.86623e-07	1.76497e-05	chrY	1284756	1284758	CG	II	Random	-							open sea region	No	ENSMUST00000091190;ENSMUST00000188484	Body;Body	Ddx3y;Ddx3y
cg43956376_BC21	0.930271	-0.699987	3.83815e-08	6.0208e-06	chr6	124231480	124231482	CG	II	TSS;chr6:124231855;Vmn2r27;ENSMUST00000100968-ENSMUST00000233936;+375;2	-	Vmn2r27	Vmn2r27;Vmn2r27	protein_coding;protein_coding	ENSMUST00000100968.3;ENSMUST00000233936.1	376;376		open sea region	No	ENSMUST00000100968;ENSMUST00000233936	Body;Body	Vmn2r27;Vmn2r27
cg48214926_BC11	0.72172	-0.696753	2.08942e-06	2.79821e-05	chrY	1286068	1286070	CG	I	Random	-	Ddx3y	Ddx3y;Ddx3y	protein_coding;protein_coding	ENSMUST00000091190.11;ENSMUST00000188484.1	561;514		open sea region	No	ENSMUST00000091190;ENSMUST00000188484	Body;Body	Ddx3y;Ddx3y
cg35896826_TC11	0.750893	-0.69194	1.77553e-06	2.58117e-05	chr18	71342711	71342713	CG	I	Random	+	Dcc	Dcc;Dcc	protein_coding;protein_coding	ENSMUST00000073379.5;ENSMUST00000114943.10	1008306;1008358		open sea region	No	ENSMUST00000073379;ENSMUST00000114943	Body;Body	Dcc;Dcc
cg48201049_TC21	0.936882	-0.688951	2.47956e-08	5.39509e-06	chrX	168438670	168438672	CG	II	Random	-	Frmpd4	Frmpd4;Frmpd4	protein_coding;protein_coding	ENSMUST00000112147.8;ENSMUST00000238709.1	138561;9372		open sea region	No	ENSMUST00000112147;ENSMUST00000238709	Body;Body	Frmpd4;Frmpd4
cg48044546_BC21	0.911551	-0.688404	1.99913e-06	2.73753e-05	chrX	138711894	138711896	CG	II	Random	+	Il1rapl2	Il1rapl2;Il1rapl2	protein_coding;protein_coding	ENSMUST00000075471.3;ENSMUST00000113063.7	1060175;1141287		open sea region	No	ENSMUST00000075471;ENSMUST00000113063	Body;Body	Il1rapl2;Il1rapl2
cg48062173_TC21	0.88142	-0.687988	4.23048e-08	6.20201e-06	chrX	141498769	141498771	CG	II	Random	+	Col4a5	Col4a5;Col4a5	protein_coding;protein_coding	ENSMUST00000112930.7;ENSMUST00000112931.7	23360;23385		open sea region	No	ENSMUST00000112930;ENSMUST00000112931	Body;Body	Col4a5;Col4a5
cg36163960_TC11	0.916313	-0.686708	3.1064e-07	1.21681e-05	chr19	12650614	12650616	CG	I	GeneBody;Glyat;NM_145935;inside_[intron_between_exon_5_and_6];splice=0	-	Glyat	Glyat;Glyat	protein_coding;protein_coding	ENSMUST00000044976.11;ENSMUST00000119960.1	17307;17082		open sea region	No	ENSMUST00000044976;ENSMUST00000119960	Body;Body	Glyat;Glyat
cg42361195_TC21	0.878793	-0.685345	6.16337e-07	1.59468e-05	chr5	83299303	83299305	CG	II	GeneBody;Tecrl;NM_153801;inside_[intron_between_exon_5_and_6];splice=0	-	Tecrl	Tecrl;Tecrl	protein_coding;protein_coding	ENSMUST00000053543.10;ENSMUST00000146669.1	55892;55653		open sea region	No	ENSMUST00000053543;ENSMUST00000146669	Body;Body	Tecrl;Tecrl
cg37320477_BC21	0.797563	-0.682366	3.61785e-08	5.91042e-06	chr1	107159743	107159745	CG	II	TSS;chr1:107161113;Serpinb3b;ENSMUST00000086694;+1370;2	-	Serpinb3b	Serpinb3b;Serpinb3b	protein_coding;protein_coding	ENSMUST00000086694.10;ENSMUST00000166100.1	1371;118618		open sea region	No	ENSMUST00000086694;ENSMUST00000166100	Body;Body	Serpinb3b;Serpinb3b
cg39136330_TC21	0.848053	-0.677805	6.24147e-09	3.46966e-06	chr2	154009200	154009202	CG	II	TSS;chr2:154008264;Bpifa2;ENSMUST00000048103;+936;2,TSS;chr2:154008275;Bpifa2;ENSMUST00000145388;+925;2	+	Bpifa2	Bpifa2;Bpifa2	protein_coding;protein_coding	ENSMUST00000048103.8;ENSMUST00000145388.1	936;925		open sea region	No	ENSMUST00000048103;ENSMUST00000145388	Body;Body	Bpifa2;Bpifa2
cg35045314_TC21	0.913657	-0.675238	2.40228e-08	5.36879e-06	chr17	55491022	55491024	CG	II	EPIC;cg10108529	-	St6gal2	St6gal2;St6gal2	protein_coding;protein_coding	ENSMUST00000025000.3;ENSMUST00000086878.9	45473;45634		open sea region	No	ENSMUST00000025000;ENSMUST00000086878	Body;Body	St6gal2;St6gal2
cg40152574_BC21	0.870331	-0.674881	1.31184e-07	8.89252e-06	chr3	106149134	106149136	CG	II	TSS;chr3:106149760;Chil3;ENSMUST00000149836;+626;1	+	Chil3	Chil3;Chil3	protein_coding;protein_coding	ENSMUST00000063062.8;ENSMUST00000149836.1	18430;627		open sea region	No	ENSMUST00000063062;ENSMUST00000149836	Body;Body	Chil3;Chil3
cg29487403_TC11	0.882257	-0.672673	4.45412e-08	6.26968e-06	chr11	47048477	47048479	CG	I	VMR;chr11:47048314-47048575	+	Sgcd	Sgcd;Sgcd	protein_coding;protein_coding	ENSMUST00000077221.5;ENSMUST00000109220.7	331045;530488		open sea region	No	ENSMUST00000077221;ENSMUST00000109220	Body;Body	Sgcd;Sgcd
cg35404083_TC21	0.836016	-0.672242	9.73039e-06	6.64975e-05	chr18	7294524	7294526	CG	II	EPIC;cg18726327	-	Armc4	Armc4;Armc4	protein_coding;protein_coding	ENSMUST00000081275.4;ENSMUST00000234788.1	3377;3412		open sea region	No	ENSMUST00000081275;ENSMUST00000234788	Body;Body	Odad2;Odad2
cg48214909_TC21	0.887231	-0.672004	2.41942e-05	0.000118946	chrY	1284756	1284758	CG	II	Random	-							open sea region	No	ENSMUST00000091190;ENSMUST00000188484	Body;Body	Ddx3y;Ddx3y
cg29488318_TC21	0.899461	-0.670846	2.72192e-07	1.15793e-05	chr11	47229734	47229736	CG	II	GeneBody;Sgcd;NM_011891;inside_[intron_between_exon_2_and_3];splice=0	-	Sgcd	Sgcd;Sgcd	protein_coding;protein_coding	ENSMUST00000077221.5;ENSMUST00000109220.7	149788;349231		open sea region	No	ENSMUST00000077221;ENSMUST00000109220	Body;Body	Sgcd;Sgcd
cg38648050_TC21	0.917547	-0.67044	1.78309e-07	9.85974e-06	chr2	87071767	87071769	CG	II	TSS;chr2:87072222;Olfr1107;ENSMUST00000099865;+455;2	-	Olfr1107	Olfr1107;Olfr1107	protein_coding;protein_coding	ENSMUST00000099865.5;ENSMUST00000214049.1	456;4050		open sea region	No	ENSMUST00000099865;ENSMUST00000214049	Body;Body	Olfr1107;Olfr1107
cg48211925_TC21	0.827492	-0.669942	5.19275e-08	6.53921e-06	chrY	737838	737840	CG	II	Random	-	Zfy1	Zfy1;Zfy1	protein_coding;protein_coding	ENSMUST00000065545.5;ENSMUST00000189888.6	59571;59567		open sea region	No	ENSMUST00000065545;ENSMUST00000189888	Body;Body	Zfy1;Zfy1
cg40991189_TC11	0.720016	-0.66991	2.59008e-07	1.13614e-05	chr4	66383025	66383027	CG	I	Random	-	Astn2	Astn2;Astn2	protein_coding;protein_coding	ENSMUST00000068214.10;ENSMUST00000084496.2	21586;21458		open sea region	No	ENSMUST00000068214;ENSMUST00000084496	Body;Body	Astn2;Astn2
cg32937499_TC21	0.890869	-0.66877	1.08344e-07	8.32499e-06	chr14	116394387	116394389	CG	II	PlacentaIntermed	-	Gpc5	Gpc5;Gpc5	protein_coding;protein_coding	ENSMUST00000022707.6;ENSMUST00000176912.7	1301762;1302138		open sea region	No	ENSMUST00000022707;ENSMUST00000176912	Body;Body	Gpc5;Gpc5
cg30709568_BC21	0.814222	-0.668096	1.90384e-06	2.67351e-05	chr12	61842749	61842751	CG	II	PMDsoloWCGW	-	Lrfn5	Lrfn5;Lrfn5	protein_coding;protein_coding	ENSMUST00000055815.13;ENSMUST00000119481.1	318802;318802		open sea region	No	ENSMUST00000055815;ENSMUST00000119481	Body;Body	Lrfn5;Lrfn5
cg40635197_TC21	0.893131	-0.66725	7.29112e-07	1.7051e-05	chr4	14767302	14767304	CG	II	PseudogeneTSS;chr4:14766335;Gm11838;ENSMUST00000121999;968	+	Lrrc69	Lrrc69;Lrrc69	protein_coding;protein_coding	ENSMUST00000023917.7;ENSMUST00000108276.1	28758;28750		open sea region	No	ENSMUST00000023917;ENSMUST00000108276	Body;Body	Lrrc69;Lrrc69
cg37459932_TC11	0.842804	-0.667139	2.73545e-06	3.22284e-05	chr1	131672482	131672484	CG	I	Enhancer	+	Ctse	Ctse;Ctse	protein_coding;protein_coding	ENSMUST00000073350.12;ENSMUST00000112411.1	34177;33989		open sea region	No	ENSMUST00000073350;ENSMUST00000112411	Body;Body	Ctse;Ctse
cg48211933_TC21	0.884383	-0.666988	1.40866e-07	9.08838e-06	chrY	740965	740967	CG	II	Random	-	Zfy1	Zfy1;Zfy1	protein_coding;protein_coding	ENSMUST00000065545.5;ENSMUST00000189888.6	56444;56440		open sea region	No	ENSMUST00000065545;ENSMUST00000189888	Body;Body	Zfy1;Zfy1
cg40206363_BC11	0.90943	-0.664334	4.31151e-06	4.13294e-05	chr3	114915435	114915437	CG	I	PMDsoloWCGW	+	Olfm3	Olfm3;Olfm3	protein_coding;protein_coding	ENSMUST00000081752.12;ENSMUST00000149158.7	11358;10801		open sea region	No	ENSMUST00000081752;ENSMUST00000149158	Body;Body	Olfm3;Olfm3
cg37039114_BC21	0.872856	-0.663166	6.77593e-06	5.3546e-05	chr1	68143113	68143115	CG	II	Enhancer	-	Erbb4	Erbb4;Erbb4	protein_coding;protein_coding	ENSMUST00000119142.7;ENSMUST00000121473.7	964643;964946		open sea region	No	ENSMUST00000119142;ENSMUST00000121473	Body;Body	Erbb4;Erbb4
cg32938144_TC21	0.809351	-0.66284	2.51943e-07	1.12433e-05	chr14	116519655	116519657	CG	II	PMDsoloWCGW	+	Gpc5	Gpc5;Gpc5	protein_coding;protein_coding	ENSMUST00000022707.6;ENSMUST00000176912.7	1427030;1427406		open sea region	No	ENSMUST00000022707;ENSMUST00000176912	Body;Body	Gpc5;Gpc5
cg42846061_TC11	0.896727	-0.661034	3.16099e-06	3.47761e-05	chr5	131003174	131003176	CG	I	Random	-	Galnt17	Galnt17;Galnt17	protein_coding;protein_coding	ENSMUST00000086023.11;ENSMUST00000160609.1	305323;304902		open sea region	No	ENSMUST00000086023;ENSMUST00000160609	Body;Body	Galnt17;Galnt17
cg47626060_TC11	0.912118	-0.756055	3.83363e-10	7.502e-07	chrX	50865187	50865189	CG	I	GeneBody;Stk26;NM_133729;inside_[intron_between_exon_2_and_3];splice=0	+	Stk26	Stk26;Stk26;Stk26	protein_coding;protein_coding;protein_coding	ENSMUST00000033444.10;ENSMUST00000114887.8;ENSMUST00000136741.1	24141;23747;23747		open sea region	No	ENSMUST00000033444;ENSMUST00000114887;ENSMUST00000136741	Body;Body;3'UTR	Stk26;Stk26;Stk26
cg48046212_BC21	0.863427	-0.75018	6.68787e-10	1.07009e-06	chrX	138999854	138999856	CG	II	Random	+	Nrk	Nrk;Nrk;Nrk	protein_coding;protein_coding;protein_coding	ENSMUST00000064937.13;ENSMUST00000113052.7;ENSMUST00000131829.1	85425;85424;85424		open sea region	No	ENSMUST00000064937;ENSMUST00000113052;ENSMUST00000131829	Body;Body;3'UTR	Nrk;Nrk;Nrk
cg47448693_BC21	0.883897	-0.713995	6.79446e-07	1.65774e-05	chrX	10507246	10507248	CG	II	Random	-	Tspan7	Tspan7;Tspan7;Tspan7	protein_coding;protein_coding;protein_coding	ENSMUST00000076354.12;ENSMUST00000115526.1;ENSMUST00000149982.1	22089;22089;22089		open sea region	No	ENSMUST00000076354;ENSMUST00000115526;ENSMUST00000149982	Body;Body;3'UTR	Tspan7;Tspan7;Tspan7
cg28342808_TC21	0.884642	-0.713833	8.45918e-09	3.89211e-06	chr10	34579128	34579130	CG	II	Adenoma	-	Frk	Frk;Frk;Frk	protein_coding;protein_coding;protein_coding	ENSMUST00000019913.14;ENSMUST00000170771.2;ENSMUST00000215594.1	95730;95609;95597		open sea region	No	ENSMUST00000019913;ENSMUST00000170771;ENSMUST00000215594	Body;Body;3'UTR	Frk;Frk;Frk
cg28342704_TC11	0.9373	-0.706952	9.72154e-07	1.94118e-05	chr10	34551252	34551254	CG	I	Random	-	Frk	Frk;Frk;Frk	protein_coding;protein_coding;protein_coding	ENSMUST00000019913.14;ENSMUST00000170771.2;ENSMUST00000215594.1	67854;67733;67721		open sea region	No	ENSMUST00000019913;ENSMUST00000170771;ENSMUST00000215594	Body;Body;3'UTR	Frk;Frk;Frk
cg48040687_TC21	0.837864	-0.703714	2.64048e-05	0.000126107	chrX	137710450	137710452	CG	II	Random	+	Il1rapl2	Il1rapl2;Il1rapl2;Il1rapl2	protein_coding;protein_coding;protein_coding	ENSMUST00000075471.3;ENSMUST00000113063.7;ENSMUST00000130879.1	58731;139843;139432		open sea region	No	ENSMUST00000075471;ENSMUST00000113063;ENSMUST00000130879	Body;Body;3'UTR	Il1rapl2;Il1rapl2;Il1rapl2
cg30561682_TC11	0.832464	-0.694973	1.36172e-08	4.48967e-06	chr12	38307828	38307830	CG	I	Random	-	Dgkb	Dgkb;Dgkb;Dgkb	protein_coding;protein_coding;protein_coding	ENSMUST00000040500.8;ENSMUST00000220990.1;ENSMUST00000221540.1	427124;427492;427282		open sea region	No	ENSMUST00000040500;ENSMUST00000220990;ENSMUST00000221540	Body;Body;3'UTR	Dgkb;Dgkb;Dgkb
cg37332483_BC21	0.894578	-0.677104	6.1721e-09	3.46157e-06	chr1	110099300	110099302	CG	II	TSS;chr1:110099294;Cdh7;ENSMUST00000134301;+6;2	+	Cdh7	Cdh7;Cdh7;Cdh7;Cdh7;Cdh7	protein_coding;protein_coding;protein_coding;protein_coding;protein_coding	ENSMUST00000027542.12;ENSMUST00000112701.7;ENSMUST00000131464.7;ENSMUST00000134301.1;ENSMUST00000172005.7	105319;116591;116072;6;115564		open sea region	No	ENSMUST00000027542;ENSMUST00000112701;ENSMUST00000131464;ENSMUST00000134301;ENSMUST00000172005	Body;Body;3'UTR;1stExon;Body	Cdh7;Cdh7;Cdh7;Cdh7;Cdh7
cg48212929_TC11	0.915149	-0.700845	2.28612e-07	1.08634e-05	chrY	920082	920084	CG	I	Random	+	Kdm5d	Kdm5d;Kdm5d;Kdm5d;Kdm5d;Kdm5d	protein_coding;protein_coding;protein_coding;protein_coding;protein_coding	ENSMUST00000055032.13;ENSMUST00000186696.6;ENSMUST00000186726.6;ENSMUST00000187296.1;ENSMUST00000189626.6	22293;22288;22245;3554;22051		open sea region	No	ENSMUST00000055032;ENSMUST00000186696;ENSMUST00000186726;ENSMUST00000187296;ENSMUST00000189626	Body;Body;3'UTR;3'UTR;3'UTR	Kdm5d;Kdm5d;Kdm5d;Kdm5d;Kdm5d
cg47998286_TC11	0.870564	-0.681636	3.171e-06	3.48385e-05	chrX	129778861	129778863	CG	I	Random	+	Diaph2	Diaph2;Diaph2;Diaph2;Diaph2;Diaph2;Diaph2	protein_coding;protein_coding;protein_coding;protein_coding;protein_coding;protein_coding	ENSMUST00000037854.14;ENSMUST00000113320.2;ENSMUST00000127577.7;ENSMUST00000143668.7;ENSMUST00000155333.1;ENSMUST00000167619.8	29057;28886;29120;29066;29038;29120		open sea region	No	ENSMUST00000037854;ENSMUST00000113320;ENSMUST00000127577;ENSMUST00000143668;ENSMUST00000155333;ENSMUST00000167619	Body;Body;3'UTR;3'UTR;3'UTR;Body	Diaph2;Diaph2;Diaph2;Diaph2;Diaph2;Diaph2
cg46439459_TC11	0.904718	-0.68789	2.57567e-06	3.12622e-05	chr9	13784568	13784570	CG	I	Random	+	Mtmr2	Mtmr2;Mtmr2;Mtmr2;Mtmr2;Mtmr2;Mtmr2;Mtmr2	protein_coding;protein_coding;protein_coding;protein_coding;protein_coding;protein_coding;protein_coding	ENSMUST00000034396.13;ENSMUST00000134530.1;ENSMUST00000134674.7;ENSMUST00000143002.1;ENSMUST00000152532.7;ENSMUST00000155679.7;ENSMUST00000156801.7	36159;35180;35372;17763;18526;35388;35250		open sea region	No	ENSMUST00000034396;ENSMUST00000134530;ENSMUST00000134674;ENSMUST00000143002;ENSMUST00000152532;ENSMUST00000155679;ENSMUST00000156801	Body;Body;3'UTR;3'UTR;5'UTR;5'UTR;3'UTR	Mtmr2;Mtmr2;Mtmr2;Mtmr2;Mtmr2;Mtmr2;Mtmr2
cg44996507_TC11	0.889176	-0.684356	5.46159e-08	6.64336e-06	chr7	112048082	112048084	CG	I	Random	-	Usp47	Usp47;Usp47;Usp47;Usp47;Usp47	protein_coding;protein_coding;protein_coding;protein_coding;protein_coding	ENSMUST00000106653.3;ENSMUST00000210309.1;ENSMUST00000210591.1;ENSMUST00000211791.1;ENSMUST00000215510.1	24579;24518;24427;24538;24577		open sea region	No	ENSMUST00000106653;ENSMUST00000210309;ENSMUST00000210591;ENSMUST00000211791;ENSMUST00000215510	Body;Body;3'UTR;3'UTR;Body	Usp47;Usp47;Usp47;Usp47;Usp47
cg47077019_TC11	0.90861	-0.747745	1.73289e-09	1.89421e-06	chr9	90254878	90254880	CG	I	Enhancer	+	Tbc1d2b	Tbc1d2b;Tbc1d2b;Tbc1d2b;Tbc1d2b	protein_coding;protein_coding;protein_coding;protein_coding	ENSMUST00000041767.13;ENSMUST00000128874.2;ENSMUST00000144348.7;ENSMUST00000144646.2	15891;15893;15926;1049		open sea region	No	ENSMUST00000041767;ENSMUST00000128874;ENSMUST00000144348;ENSMUST00000144646	Body;Body;3'UTR;5'UTR	Tbc1d2b;Tbc1d2b;Tbc1d2b;Tbc1d2b
cg30942189_TC21	0.913763	-0.71259	6.68502e-10	1.07009e-06	chr12	88918211	88918213	CG	II	GeneBody;Nrxn3;NM_001198587;inside_[intron_between_exon_3_and_4];splice=0	+	Nrxn3	Nrxn3;Nrxn3;Nrxn3;Nrxn3	protein_coding;protein_coding;protein_coding;protein_coding	ENSMUST00000163134.7;ENSMUST00000167103.7;ENSMUST00000167734.7;ENSMUST00000190626.6	123708;195103;195336;195226		open sea region	No	ENSMUST00000163134;ENSMUST00000167103;ENSMUST00000167734;ENSMUST00000190626	Body;Body;3'UTR;5'UTR	Nrxn3;Nrxn3;Nrxn3;Nrxn3
cg32941212_TC21	0.847874	-0.681519	4.92746e-08	6.4376e-06	chr14	117011004	117011006	CG	II	EPIC;cg22237018	-	Gpc6	Gpc6;Gpc6;Gpc6;Gpc6	protein_coding;protein_coding;protein_coding;protein_coding	ENSMUST00000078849.11;ENSMUST00000088483.9;ENSMUST00000123239.1;ENSMUST00000125435.1	85069;85575;85690;85474		open sea region	No	ENSMUST00000078849;ENSMUST00000088483;ENSMUST00000123239;ENSMUST00000125435	Body;Body;3'UTR;Body	Gpc6;Gpc6;Gpc6;Gpc6
cg48197911_TC21	0.894888	-0.672381	2.77064e-07	1.16628e-05	chrX	167675815	167675817	CG	II	Random	-	Frmpd4	Frmpd4;Frmpd4;Frmpd4;Frmpd4;Frmpd4;Frmpd4;Frmpd4	protein_coding;protein_coding;protein_coding;protein_coding;protein_coding;protein_coding;protein_coding	ENSMUST00000112145.2;ENSMUST00000112146.8;ENSMUST00000112147.8;ENSMUST00000112149.8;ENSMUST00000238211.1;ENSMUST00000238709.1;ENSMUST00000239138.1	221743;447011;901416;447515;179262;772227;448475		open sea region	No	ENSMUST00000112145;ENSMUST00000112146;ENSMUST00000112147;ENSMUST00000112149;ENSMUST00000238211;ENSMUST00000238709;ENSMUST00000239138	Body;Body;3'UTR;Body;Body;Body;Body	Frmpd4;Frmpd4;Frmpd4;Frmpd4;Frmpd4;Frmpd4;Frmpd4
cg37332482_TC11	0.749294	-0.681264	2.66271e-06	3.17872e-05	chr1	110099288	110099290	CG	I	TSS;chr1:110099294;Cdh7;ENSMUST00000134301;-6;1	-	Cdh7	Cdh7;Cdh7;Cdh7;Cdh7;Cdh7	protein_coding;protein_coding;protein_coding;protein_coding;protein_coding	ENSMUST00000027542.12;ENSMUST00000112701.7;ENSMUST00000131464.7;ENSMUST00000134301.1;ENSMUST00000172005.7	105307;116579;116060;-6;115552		open sea region	No	ENSMUST00000027542;ENSMUST00000112701;ENSMUST00000131464;ENSMUST00000134301;ENSMUST00000172005	Body;Body;3'UTR;TSS200;Body	Cdh7;Cdh7;Cdh7;Cdh7;Cdh7
cg35900275_TC11	0.952895	-0.770265	6.45355e-07	1.62063e-05	chr18	71984462	71984464	CG	I	Random	+	Dcc	Dcc;Dcc;Dcc	protein_coding;protein_coding;protein_coding	ENSMUST00000073379.5;ENSMUST00000114943.10;ENSMUST00000126030.1	366555;366607;366579		open sea region	No	ENSMUST00000073379;ENSMUST00000114943;ENSMUST00000126030	Body;Body;5'UTR	Dcc;Dcc;Dcc
cg33437362_TC11	0.93009	-0.767443	1.25207e-07	8.75057e-06	chr15	66940227	66940229	CG	I	EPIC;cg05283544	+	Ndrg1	Ndrg1;Ndrg1;Ndrg1	protein_coding;protein_coding;protein_coding	ENSMUST00000005256.13;ENSMUST00000166420.7;ENSMUST00000171569.7	29413;29412;29412		open sea region	No	ENSMUST00000005256;ENSMUST00000166420;ENSMUST00000171569	Body;Body;5'UTR	Ndrg1;Ndrg1;Ndrg1
cg45757694_BC21	0.867522	-0.723901	2.24893e-07	1.07737e-05	chr8	62123018	62123020	CG	II	TSS;chr8:62123115;Anxa10;ENSMUST00000034052;+97;1,TSS;chr8:62123117;Anxa10;ENSMUST00000034054;+99;1	-	Anxa10	Anxa10;Anxa10;Anxa10	protein_coding;protein_coding;protein_coding	ENSMUST00000034052.13;ENSMUST00000034054.8;ENSMUST00000210799.1	98;100;132		open sea region	No	ENSMUST00000034052;ENSMUST00000034054;ENSMUST00000210799	Body;Body;5'UTR	Anxa10;Anxa10;Anxa10
cg47417262_BC11	0.944446	-0.720013	5.65621e-06	4.81997e-05	chrX	6082471	6082473	CG	I	CGI;chrX:6081940-6083368	-	AU022751;Gm26618	AU022751;AU022751;Gm26618	protein_coding;protein_coding;sense_overlapping	ENSMUST00000101698.3;ENSMUST00000117544.1;ENSMUST00000181123.1	948;948;9798	CGI:chrX:6081940-6083368	Island	No	ENSMUST00000101698;ENSMUST00000117544;ENSMUST00000181123	Body;Body;5'UTR	Ezhip;Ezhip;Gm26618
cg35901655_TC21	0.917288	-0.664485	4.59729e-07	1.42086e-05	chr18	72256113	72256115	CG	II	Random	-	Dcc	Dcc;Dcc;Dcc	protein_coding;protein_coding;protein_coding	ENSMUST00000073379.5;ENSMUST00000114943.10;ENSMUST00000126030.1	94904;94956;94928		open sea region	No	ENSMUST00000073379;ENSMUST00000114943;ENSMUST00000126030	Body;Body;5'UTR	Dcc;Dcc;Dcc
cg35901359_BC11	0.830012	-0.661979	3.96709e-08	6.07056e-06	chr18	72199714	72199716	CG	I	Enhancer	-	Dcc	Dcc;Dcc;Dcc	protein_coding;protein_coding;protein_coding	ENSMUST00000073379.5;ENSMUST00000114943.10;ENSMUST00000126030.1	151303;151355;151327		open sea region	No	ENSMUST00000073379;ENSMUST00000114943;ENSMUST00000126030	Body;Body;5'UTR	Dcc;Dcc;Dcc
cg39832555_BC21	0.877661	-0.721351	5.14176e-07	1.48361e-05	chr3	64409147	64409149	CG	II	TSS;chr3:64410056;Vmn2r4;ENSMUST00000170280;+909;2	-	Vmn2r4	Vmn2r4;Vmn2r4;Vmn2r4;Vmn2r4	protein_coding;protein_coding;protein_coding;protein_coding	ENSMUST00000170280.2;ENSMUST00000175724.8;ENSMUST00000233020.1;ENSMUST00000233824.1	910;6221;6221;6221		open sea region	No	ENSMUST00000170280;ENSMUST00000175724;ENSMUST00000233020;ENSMUST00000233824	Body;Body;5'UTR;Body	Vmn2r4;Vmn2r4;Vmn2r4;Vmn2r4
cg34305009_BC11	0.947145	-0.671392	6.67709e-05	0.000241675	chr16	63767752	63767754	CG	I	Random	-	Epha3	Epha3;Epha3;Epha3;Epha3	protein_coding;protein_coding;protein_coding;protein_coding	ENSMUST00000064405.7;ENSMUST00000232049.1;ENSMUST00000232461.1;ENSMUST00000232654.1	96406;96328;95661;96405		open sea region	No	ENSMUST00000064405;ENSMUST00000232049;ENSMUST00000232461;ENSMUST00000232654	Body;Body;5'UTR;Body	Epha3;Epha3;Epha3;Epha3
cg34305010_TO21	0.93889	-0.667251	7.00226e-08	7.24875e-06	chr16	63767763	63767765	CG	II	Random	-							open sea region	No	ENSMUST00000064405;ENSMUST00000232049;ENSMUST00000232461;ENSMUST00000232654	Body;Body;5'UTR;Body	Epha3;Epha3;Epha3;Epha3
cg34452213_BC21	0.84086	-0.732139	2.12361e-07	1.05805e-05	chr16	88118145	88118147	CG	II	Adenoma	-	Grik1	Grik1;Grik1;Grik1;Grik1;Grik1;Grik1;Grik1;Grik1;Grik1	protein_coding;protein_coding;protein_coding;protein_coding;protein_coding;protein_coding;protein_coding;protein_coding;protein_coding	ENSMUST00000023652.15;ENSMUST00000072256.12;ENSMUST00000210910.1;ENSMUST00000211444.1;ENSMUST00000211635.1;ENSMUST00000226447.1;ENSMUST00000227986.1;ENSMUST00000228034.1;ENSMUST00000228188.1	172098;172113;172083;172069;172070;172120;171586;171586;171719		open sea region	No	ENSMUST00000023652;ENSMUST00000072256;ENSMUST00000210910;ENSMUST00000211444;ENSMUST00000211635;ENSMUST00000226447;ENSMUST00000227986;ENSMUST00000228034;ENSMUST00000228188	Body;Body;5'UTR;Body;5'UTR;5'UTR;Body;Body;Body	Grik1;Grik1;Grik1;Grik1;Grik1;Grik1;Grik1;Grik1;Grik1
cg28706077_TC11	0.864058	-0.680601	6.51406e-08	7.08184e-06	chr10	79739430	79739432	CG	I	TSS;chr10:79739373;Polrmt;ENSMUST00000161662;-57;1	+	Polrmt	Polrmt;Polrmt;Polrmt;Polrmt;Polrmt;Polrmt;Polrmt;Polrmt	protein_coding;protein_coding;protein_coding;protein_coding;protein_coding;protein_coding;protein_coding;protein_coding	ENSMUST00000020580.12;ENSMUST00000159016.7;ENSMUST00000159082.7;ENSMUST00000161662.7;ENSMUST00000161765.7;ENSMUST00000162679.1;ENSMUST00000162687.1;ENSMUST00000162694.7	7149;7151;7143;-56;7143;-55;-799;7141	CGI:chr10:79739313-79739593	Island	No	ENSMUST00000020580;ENSMUST00000159016;ENSMUST00000159082;ENSMUST00000161662;ENSMUST00000161765;ENSMUST00000162679;ENSMUST00000162687;ENSMUST00000162694	Body;Body;5'UTR;TSS200;5'UTR;TSS200;TSS1500;Body	Polrmt;Polrmt;Polrmt;Polrmt;Polrmt;Polrmt;Polrmt;Polrmt
cg30904488_BC21	0.879052	-0.804714	3.38363e-07	1.25889e-05	chr12	85003983	85003985	CG	II	VMR;chr12:85003517-85003995	-	Ylpm1	Ylpm1;Ylpm1;Ylpm1	protein_coding;protein_coding;protein_coding	ENSMUST00000021670.14;ENSMUST00000101202.9;ENSMUST00000168977.7	7632;7494;7663		open sea region	No	ENSMUST00000021670;ENSMUST00000101202;ENSMUST00000168977	Body;Body;Body	Ylpm1;Ylpm1;Ylpm1
cg28421740_TC21	0.842041	-0.767505	1.03731e-07	8.21172e-06	chr10	44441573	44441575	CG	II	EPIC;cg07695181,Enhancer	+	Prdm1	Prdm1;Prdm1;Prdm1	protein_coding;protein_coding;protein_coding	ENSMUST00000039174.10;ENSMUST00000105490.2;ENSMUST00000218369.1	17175;17114;15637		open sea region	No	ENSMUST00000039174;ENSMUST00000105490;ENSMUST00000218369	Body;Body;Body	Prdm1;Prdm1;Prdm1
cg33311826_BC11	0.830551	-0.765482	4.3206e-06	4.13787e-05	chr15	48089864	48089866	CG	I	Random	-	Csmd3	Csmd3;Csmd3;Csmd3	protein_coding;protein_coding;protein_coding	ENSMUST00000100670.9;ENSMUST00000160658.7;ENSMUST00000162830.7	702125;702069;702199		open sea region	No	ENSMUST00000100670;ENSMUST00000160658;ENSMUST00000162830	Body;Body;Body	Csmd3;Csmd3;Csmd3
cg34278980_BC11	0.804124	-0.743966	2.42054e-08	5.37302e-06	chr16	58889694	58889696	CG	I	TSS;chr16:58890217;Olfr178;ENSMUST00000058564;+523;1	-	Olfr178	Olfr178;Olfr178;Olfr178	protein_coding;protein_coding;protein_coding	ENSMUST00000058564.3;ENSMUST00000206523.2;ENSMUST00000215032.1	524;2364;2369		open sea region	No	ENSMUST00000058564;ENSMUST00000206523;ENSMUST00000215032	Body;Body;Body	Olfr178;Olfr178;Olfr178
cg35915320_TC11	0.893277	-0.736916	1.41788e-08	4.53734e-06	chr18	73959243	73959245	CG	I	VMR;chr18:73959218-73959588	-	Mapk4	Mapk4;Mapk4;Mapk4	protein_coding;protein_coding;protein_coding	ENSMUST00000091851.9;ENSMUST00000159162.1;ENSMUST00000162863.7	105686;105679;105149		open sea region	No	ENSMUST00000091851;ENSMUST00000159162;ENSMUST00000162863	Body;Body;Body	Mapk4;Mapk4;Mapk4
cg41024720_TC11	0.882604	-0.732603	1.83891e-09	1.94807e-06	chr4	73760181	73760183	CG	I	Random	+	Rasef	Rasef;Rasef;Rasef	protein_coding;protein_coding;protein_coding	ENSMUST00000058292.12;ENSMUST00000102837.2;ENSMUST00000222414.1	30421;30528;30813		open sea region	No	ENSMUST00000058292;ENSMUST00000102837;ENSMUST00000222414	Body;Body;Body	Rasef;Rasef;Rasef
cg43591127_BC21	0.882527	-0.72852	3.32791e-07	1.2498e-05	chr6	78376779	78376781	CG	II	GeneBody;Reg3d;NM_013893;inside_[intron_between_exon_4_and_5];splice=0	+	Reg3d	Reg3d;Reg3d;Reg3d	protein_coding;protein_coding;protein_coding	ENSMUST00000089667.7;ENSMUST00000167492.3;ENSMUST00000205240.1	2086;2086;1734		open sea region	No	ENSMUST00000089667;ENSMUST00000167492;ENSMUST00000205240	Body;Body;Body	Reg3d;Reg3d;Reg3d
cg47801838_BC21	0.907836	-0.726793	8.3098e-08	7.60302e-06	chrX	87179255	87179257	CG	II	Random	+	Il1rapl1	Il1rapl1;Il1rapl1;Il1rapl1	protein_coding;protein_coding;protein_coding	ENSMUST00000078875.7;ENSMUST00000113964.1;ENSMUST00000113966.7	710980;936390;936390		open sea region	No	ENSMUST00000078875;ENSMUST00000113964;ENSMUST00000113966	Body;Body;Body	Il1rapl1;Il1rapl1;Il1rapl1
cg44828227_BC21	0.868752	-0.725775	2.64811e-08	5.43495e-06	chr7	87947314	87947316	CG	II	Random	+	Grm5	Grm5;Grm5;Grm5	protein_coding;protein_coding;protein_coding	ENSMUST00000107263.8;ENSMUST00000125009.8;ENSMUST00000155358.2	344771;362922;344874		open sea region	No	ENSMUST00000107263;ENSMUST00000125009;ENSMUST00000155358	Body;Body;Body	Grm5;Grm5;Grm5
cg35915330_BC11	0.864215	-0.7194	1.50634e-07	9.27383e-06	chr18	73959451	73959453	CG	I	VMR;chr18:73959218-73959588,VMR;chr18:73959374-73959665	+	Mapk4	Mapk4;Mapk4;Mapk4	protein_coding;protein_coding;protein_coding	ENSMUST00000091851.9;ENSMUST00000159162.1;ENSMUST00000162863.7	105478;105471;104941		open sea region	No	ENSMUST00000091851;ENSMUST00000159162;ENSMUST00000162863	Body;Body;Body	Mapk4;Mapk4;Mapk4
cg41296272_TC21	0.895072	-0.707703	5.87501e-10	1.01582e-06	chr4	113926947	113926949	CG	II	GeneBody;Skint5;NM_001167878;inside_[intron_between_exon_6_and_7];splice=0	+	Skint5	Skint5;Skint5;Skint5	protein_coding;protein_coding;protein_coding	ENSMUST00000169631.7;ENSMUST00000170105.7;ENSMUST00000171627.8	72556;72556;72556		open sea region	No	ENSMUST00000169631;ENSMUST00000170105;ENSMUST00000171627	Body;Body;Body	Skint5;Skint5;Skint5
cg42382985_BC21	0.898295	-0.707121	3.24964e-08	5.77421e-06	chr5	87819492	87819494	CG	II	GeneBody;Csn1s2b;NM_001301334;inside_[intron_between_exon_9_and_10];splice=0	-	Csn1s2b	Csn1s2b;Csn1s2b;Csn1s2b	protein_coding;protein_coding;protein_coding	ENSMUST00000072539.11;ENSMUST00000113279.7;ENSMUST00000197301.1	11411;11370;11366		open sea region	No	ENSMUST00000072539;ENSMUST00000113279;ENSMUST00000197301	Body;Body;Body	Csn1s2b;Csn1s2b;Csn1s2b
cg47435165_TC11	0.8769	-0.703556	1.87963e-07	1.00585e-05	chrX	8277051	8277053	CG	I	GeneBody;Slc38a5;NM_172479;inside_[cds_in_exon_11];splice=0	+	Slc38a5	Slc38a5;Slc38a5;Slc38a5	protein_coding;protein_coding;protein_coding	ENSMUST00000033512.10;ENSMUST00000115590.1;ENSMUST00000115591.7	5671;5410;5901		open sea region	No	ENSMUST00000033512;ENSMUST00000115590;ENSMUST00000115591	Body;Body;Body	Slc38a5;Slc38a5;Slc38a5
cg45354670_BC11	0.896743	-0.688598	4.08651e-06	4.00945e-05	chr8	9683968	9683970	CG	I	Random	+	Fam155a	Fam155a;Fam155a;Fam155a	protein_coding;protein_coding;protein_coding	ENSMUST00000110969.4;ENSMUST00000207869.1;ENSMUST00000208933.1	87193;86136;87053		open sea region	No	ENSMUST00000110969;ENSMUST00000207869;ENSMUST00000208933	Body;Body;Body	Nalf1;Nalf1;Nalf1
cg44232658_TC11	0.821519	-0.685064	1.25465e-07	8.75737e-06	chr7	11670321	11670323	CG	I	TSS;chr7:11670518;Vmn1r72;ENSMUST00000053134;+197;1	+	Vmn1r72	Vmn1r72;Vmn1r72;Vmn1r72	protein_coding;protein_coding;protein_coding	ENSMUST00000053134.3;ENSMUST00000209638.2;ENSMUST00000227010.1	198;9826;9826		open sea region	No	ENSMUST00000053134;ENSMUST00000209638;ENSMUST00000227010	Body;Body;Body	Vmn1r72;Vmn1r72;Vmn1r72
cg43591303_BC21	0.902978	-0.6845	5.29229e-07	1.49921e-05	chr6	78428116	78428118	CG	II	EPIC;cg11761200,GeneBody;Reg1;NM_009042;inside_[cds_in_exon_5];splice=0	+	Reg1	Reg1;Reg1;Reg1	protein_coding;protein_coding;protein_coding	ENSMUST00000079926.5;ENSMUST00000204601.2;ENSMUST00000204687.2	2134;5346;5406		open sea region	No	ENSMUST00000079926;ENSMUST00000204601;ENSMUST00000204687	Body;Body;Body	Reg1;Reg1;Reg1
cg38648142_BC21	0.841273	-0.683899	5.54472e-08	6.6681e-06	chr2	87093030	87093032	CG	II	TSS;chr2:87093394;Olfr1109;ENSMUST00000099863;+364;1	-	Olfr1109	Olfr1109;Olfr1109;Olfr1109	protein_coding;protein_coding;protein_coding	ENSMUST00000099863.1;ENSMUST00000214636.1;ENSMUST00000217066.2	365;2978;2978		open sea region	No	ENSMUST00000099863;ENSMUST00000214636;ENSMUST00000217066	Body;Body;Body	Olfr1109;Olfr1109;Olfr1109
cg35485337_TC21	0.830916	-0.678608	6.95099e-09	3.61289e-06	chr18	20051976	20051978	CG	II	Adenoma	-	Dsc2	Dsc2;Dsc2;Dsc2	protein_coding;protein_coding;protein_coding	ENSMUST00000039247.10;ENSMUST00000075214.8;ENSMUST00000128464.1	7578;7502;7533		open sea region	No	ENSMUST00000039247;ENSMUST00000075214;ENSMUST00000128464	Body;Body;Body	Dsc2;Dsc2;Dsc2
cg42210173_TC11	0.711488	-0.669855	9.11819e-08	7.86896e-06	chr5	64202298	64202300	CG	I	Random	-	Tbc1d1	Tbc1d1;Tbc1d1;Tbc1d1	protein_coding;protein_coding;protein_coding	ENSMUST00000043893.12;ENSMUST00000101195.8;ENSMUST00000121370.7	42848;42088;42479		open sea region	No	ENSMUST00000043893;ENSMUST00000101195;ENSMUST00000121370	Body;Body;Body	Tbc1d1;Tbc1d1;Tbc1d1
cg47200537_TC21	0.850243	-0.669457	7.46701e-07	1.72287e-05	chr9	104994541	104994543	CG	II	miRNA;chr9:104994916;Gm23391;ENSMUST00000157579;373;3	-	Cpne4;Gm23391	Cpne4;Cpne4;Cpne4;Gm23391	protein_coding;protein_coding;protein_coding;miRNA	ENSMUST00000057742.14;ENSMUST00000077190.6;ENSMUST00000213452.1;ENSMUST00000157579.1	425059;424755;121863;-374		open sea region	No	ENSMUST00000057742;ENSMUST00000077190;ENSMUST00000213452	Body;Body;Body	Cpne4;Cpne4;Cpne4
cg47586306_TC11	0.74352	-0.667923	2.36832e-07	1.10331e-05	chrX	42622376	42622378	CG	I	Random	-	Tenm1	Tenm1;Tenm1;Tenm1	protein_coding;protein_coding;protein_coding	ENSMUST00000016294.7;ENSMUST00000115058.7;ENSMUST00000115059.7	652410;545441;545462		open sea region	No	ENSMUST00000016294;ENSMUST00000115058;ENSMUST00000115059	Body;Body;Body	Tenm1;Tenm1;Tenm1
cg47586370_BC21	0.915007	-0.667851	1.25354e-07	8.75411e-06	chrX	42642620	42642622	CG	II	Random	+	Tenm1	Tenm1;Tenm1;Tenm1	protein_coding;protein_coding;protein_coding	ENSMUST00000016294.7;ENSMUST00000115058.7;ENSMUST00000115059.7	632166;525197;525218		open sea region	No	ENSMUST00000016294;ENSMUST00000115058;ENSMUST00000115059	Body;Body;Body	Tenm1;Tenm1;Tenm1
cg37942526_TC11	0.932949	-0.66578	6.5198e-06	5.23481e-05	chr1	189387499	189387501	CG	I	Random	-	Kcnk2	Kcnk2;Kcnk2;Kcnk2	protein_coding;protein_coding;protein_coding	ENSMUST00000180044.7;ENSMUST00000194172.5;ENSMUST00000194402.5	14774;14719;14714		open sea region	No	ENSMUST00000180044;ENSMUST00000194172;ENSMUST00000194402	Body;Body;Body	Kcnk2;Kcnk2;Kcnk2
cg47966907_BC11	0.857286	-0.77743	5.83046e-09	3.36681e-06	chrX	120365274	120365276	CG	I	Random	+	Pcdh11x	Pcdh11x;Pcdh11x;Pcdh11x;Pcdh11x;Pcdh11x;Pcdh11x	protein_coding;protein_coding;protein_coding;protein_coding;protein_coding;protein_coding	ENSMUST00000050239.15;ENSMUST00000113358.9;ENSMUST00000113364.9;ENSMUST00000192677.5;ENSMUST00000193899.1;ENSMUST00000195088.5	75016;74948;75016;1262;489;74872		open sea region	No	ENSMUST00000050239;ENSMUST00000113358;ENSMUST00000113364;ENSMUST00000192677;ENSMUST00000193899;ENSMUST00000195088	Body;Body;Body;1stExon;1stExon;Body	Pcdh11x;Pcdh11x;Pcdh11x;Pcdh11x;Pcdh11x;Pcdh11x
cg39038557_BC11	0.920865	-0.679552	2.81662e-07	1.17487e-05	chr2	141755801	141755803	CG	I	Random	+	Macrod2	Macrod2;Macrod2;Macrod2;Macrod2	protein_coding;protein_coding;protein_coding;protein_coding	ENSMUST00000078027.11;ENSMUST00000110064.7;ENSMUST00000110067.7;ENSMUST00000138786.1	1360367;1360446;1360493;200126		open sea region	No	ENSMUST00000078027;ENSMUST00000110064;ENSMUST00000110067;ENSMUST00000138786	Body;Body;Body;3'UTR	Macrod2;Macrod2;Macrod2;Macrod2
cg44850774_TC11	0.8653	-0.667137	3.70667e-08	5.9624e-06	chr7	91785577	91785579	CG	I	Enhancer	-	Dlg2	Dlg2;Dlg2;Dlg2;Dlg2;Dlg2;Dlg2;Dlg2;Dlg2;Dlg2;Dlg2;Dlg2;Dlg2	protein_coding;protein_coding;protein_coding;protein_coding;protein_coding;protein_coding;protein_coding;protein_coding;protein_coding;protein_coding;protein_coding;protein_coding	ENSMUST00000074273.9;ENSMUST00000107193.7;ENSMUST00000107196.9;ENSMUST00000128592.2;ENSMUST00000146563.8;ENSMUST00000152139.7;ENSMUST00000231777.2;ENSMUST00000238467.1;ENSMUST00000238608.1;ENSMUST00000238619.1;ENSMUST00000238788.1;ENSMUST00000239136.1	694850;74158;694872;74158;694852;113086;1308347;113204;113086;113286;242489;242768		open sea region	No	ENSMUST00000074273;ENSMUST00000107193;ENSMUST00000107196;ENSMUST00000128592;ENSMUST00000146563;ENSMUST00000152139;ENSMUST00000231777;ENSMUST00000238467;ENSMUST00000238608;ENSMUST00000238619;ENSMUST00000238788;ENSMUST00000239136	Body;Body;Body;3'UTR;3'UTR;3'UTR;Body;Body;Body;Body;3'UTR;Body	Dlg2;Dlg2;Dlg2;Dlg2;Dlg2;Dlg2;Dlg2;Dlg2;Dlg2;Dlg2;Dlg2;Dlg2
cg41156084_BC11	0.947505	-0.73717	6.63373e-06	5.28766e-05	chr4	95920814	95920816	CG	I	Random	+	Fggy	Fggy;Fggy;Fggy;Fggy;Fggy;Fggy	protein_coding;protein_coding;protein_coding;protein_coding;protein_coding;protein_coding	ENSMUST00000079223.10;ENSMUST00000107091.10;ENSMUST00000130541.7;ENSMUST00000141248.7;ENSMUST00000142384.1;ENSMUST00000156223.1	363308;335571;151306;363296;71190;98837		open sea region	No	ENSMUST00000079223;ENSMUST00000107091;ENSMUST00000130541;ENSMUST00000141248;ENSMUST00000142384;ENSMUST00000156223	Body;Body;Body;3'UTR;3'UTR;Body	Fggy;Fggy;Fggy;Fggy;Fggy;Fggy
cg28821863_TC11	0.810832	-0.661287	1.05e-06	2.01401e-05	chr10	90000390	90000392	CG	I	Random	-	Anks1b	Anks1b;Anks1b;Anks1b;Anks1b;Anks1b	protein_coding;protein_coding;protein_coding;protein_coding;protein_coding	ENSMUST00000099368.10;ENSMUST00000182907.7;ENSMUST00000182936.7;ENSMUST00000183002.1;ENSMUST00000183156.7	126719;126753;126853;3848;126882		open sea region	No	ENSMUST00000099368;ENSMUST00000182907;ENSMUST00000182936;ENSMUST00000183002;ENSMUST00000183156	Body;Body;Body;3'UTR;Body	Anks1b;Anks1b;Anks1b;Anks1b;Anks1b
cg47505329_TC11	0.93441	-0.68267	2.42495e-06	3.02716e-05	chrX	20391756	20391758	CG	I	PseudogeneTSS;chrX:20391709;Gm14537;ENSMUST00000117464;48	-	Gm14537;Rp2	Gm14537;Rp2;Rp2;Rp2;Rp2;Rp2	processed_pseudogene;protein_coding;protein_coding;protein_coding;protein_coding;protein_coding	ENSMUST00000117464.1;ENSMUST00000033372.12;ENSMUST00000115387.7;ENSMUST00000115391.7;ENSMUST00000133619.1;ENSMUST00000134349.7	48;27276;27198;27276;27138;27182		open sea region	No	ENSMUST00000033372;ENSMUST00000115387;ENSMUST00000115391;ENSMUST00000117464;ENSMUST00000133619;ENSMUST00000134349	Body;Body;Body;3'UTR;Body;Body	Rp2;Rp2;Rp2;Gm14537;Rp2;Rp2
cg33469142_BC11	0.980115	-0.962134	8.39623e-11	2.8721e-07	chr15	72809595	72809597	CG	I	ImprintDMR;chr15:72809067-72811544;M;DMR_Peg13_Trappc9,MonoallelicMeth	+	Peg13;Trappc9	Peg13;Trappc9;Trappc9;Trappc9	sense_intronic;protein_coding;protein_coding;protein_coding	ENSMUST00000202826.1;ENSMUST00000023276.15;ENSMUST00000089770.10;ENSMUST00000170633.8	729;246215;251609;251450	CGI:chr15:72809537-72810123	Island	Yes	ENSMUST00000023276;ENSMUST00000089770;ENSMUST00000170633;ENSMUST00000202826	Body;Body;Body;5'UTR	Trappc9;Trappc9;Trappc9;Peg13
cg33469144_BC11	0.973239	-0.942059	1.04769e-10	3.23842e-07	chr15	72809611	72809613	CG	I	CGI;chr15:72809537-72810123,ImprintDMR;chr15:72809067-72811544;M;DMR_Peg13_Trappc9,MonoallelicMeth	+	Peg13;Trappc9	Peg13;Trappc9;Trappc9;Trappc9	sense_intronic;protein_coding;protein_coding;protein_coding	ENSMUST00000202826.1;ENSMUST00000023276.15;ENSMUST00000089770.10;ENSMUST00000170633.8	713;246199;251593;251434	CGI:chr15:72809537-72810123	Island	Yes	ENSMUST00000023276;ENSMUST00000089770;ENSMUST00000170633;ENSMUST00000202826	Body;Body;Body;5'UTR	Trappc9;Trappc9;Trappc9;Peg13
cg33469133_TC21	0.963993	-0.931302	7.70859e-12	8.06461e-08	chr15	72809418	72809420	CG	II	ImprintDMR;chr15:72809067-72811544;M;DMR_Peg13_Trappc9,MonoallelicMeth	-	Peg13;Trappc9	Peg13;Trappc9;Trappc9;Trappc9	sense_intronic;protein_coding;protein_coding;protein_coding	ENSMUST00000202826.1;ENSMUST00000023276.15;ENSMUST00000089770.10;ENSMUST00000170633.8	906;246392;251786;251627		Shore	Yes	ENSMUST00000023276;ENSMUST00000089770;ENSMUST00000170633;ENSMUST00000202826	Body;Body;Body;5'UTR	Trappc9;Trappc9;Trappc9;Peg13
cg33469165_TC11	0.951238	-0.926903	1.92594e-13	8.73117e-09	chr15	72809939	72809941	CG	I	ImprintDMR;chr15:72809067-72811544;M;DMR_Peg13_Trappc9,MonoallelicMeth	+	Peg13;Trappc9	Peg13;Trappc9;Trappc9;Trappc9	sense_intronic;protein_coding;protein_coding;protein_coding	ENSMUST00000202826.1;ENSMUST00000023276.15;ENSMUST00000089770.10;ENSMUST00000170633.8	385;245871;251265;251106	CGI:chr15:72809537-72810123	Island	Yes	ENSMUST00000023276;ENSMUST00000089770;ENSMUST00000170633;ENSMUST00000202826	Body;Body;Body;5'UTR	Trappc9;Trappc9;Trappc9;Peg13
cg33469136_BC11	0.933337	-0.919883	9.2412e-11	3.06546e-07	chr15	72809501	72809503	CG	I	Enhancer,ImprintDMR;chr15:72809067-72811544;M;DMR_Peg13_Trappc9,MonoallelicMeth	-	Peg13;Trappc9	Peg13;Trappc9;Trappc9;Trappc9	sense_intronic;protein_coding;protein_coding;protein_coding	ENSMUST00000202826.1;ENSMUST00000023276.15;ENSMUST00000089770.10;ENSMUST00000170633.8	823;246309;251703;251544		Shore	Yes	ENSMUST00000023276;ENSMUST00000089770;ENSMUST00000170633;ENSMUST00000202826	Body;Body;Body;5'UTR	Trappc9;Trappc9;Trappc9;Peg13
cg33469137_BC21	0.945908	-0.918567	4.53296e-12	6.24681e-08	chr15	72809517	72809519	CG	II	ImprintDMR;chr15:72809067-72811544;M;DMR_Peg13_Trappc9,MonoallelicMeth	-	Peg13;Trappc9	Peg13;Trappc9;Trappc9;Trappc9	sense_intronic;protein_coding;protein_coding;protein_coding	ENSMUST00000202826.1;ENSMUST00000023276.15;ENSMUST00000089770.10;ENSMUST00000170633.8	807;246293;251687;251528		Shore	Yes	ENSMUST00000023276;ENSMUST00000089770;ENSMUST00000170633;ENSMUST00000202826	Body;Body;Body;5'UTR	Trappc9;Trappc9;Trappc9;Peg13
cg33469122_BC21	0.952794	-0.892842	2.67451e-10	6.36418e-07	chr15	72809123	72809125	CG	II	ImprintDMR;chr15:72809067-72811544;M;DMR_Peg13_Trappc9,MonoallelicMeth	-	Peg13;Trappc9	Peg13;Trappc9;Trappc9;Trappc9	sense_intronic;protein_coding;protein_coding;protein_coding	ENSMUST00000202826.1;ENSMUST00000023276.15;ENSMUST00000089770.10;ENSMUST00000170633.8	1201;246687;252081;251922		Shore	Yes	ENSMUST00000023276;ENSMUST00000089770;ENSMUST00000170633;ENSMUST00000202826	Body;Body;Body;5'UTR	Trappc9;Trappc9;Trappc9;Peg13
cg33469169_BC21	0.920083	-0.883701	1.11998e-11	9.03271e-08	chr15	72810000	72810002	CG	II	ImprintDMR;chr15:72809067-72811544;M;DMR_Peg13_Trappc9,MonoallelicMeth	+	Peg13;Trappc9	Peg13;Trappc9;Trappc9;Trappc9	sense_intronic;protein_coding;protein_coding;protein_coding	ENSMUST00000202826.1;ENSMUST00000023276.15;ENSMUST00000089770.10;ENSMUST00000170633.8	324;245810;251204;251045	CGI:chr15:72809537-72810123	Island	Yes	ENSMUST00000023276;ENSMUST00000089770;ENSMUST00000170633;ENSMUST00000202826	Body;Body;Body;5'UTR	Trappc9;Trappc9;Trappc9;Peg13
cg33469182_BC21	0.92625	-0.882759	8.70676e-12	8.16658e-08	chr15	72810191	72810193	CG	II	ImprintDMR;chr15:72809067-72811544;M;DMR_Peg13_Trappc9,MonoallelicMeth	+	Peg13;Trappc9	Peg13;Trappc9;Trappc9;Trappc9	sense_intronic;protein_coding;protein_coding;protein_coding	ENSMUST00000202826.1;ENSMUST00000023276.15;ENSMUST00000089770.10;ENSMUST00000170633.8	133;245619;251013;250854		Shore	Yes	ENSMUST00000023276;ENSMUST00000089770;ENSMUST00000170633;ENSMUST00000202826	Body;Body;Body;5'UTR	Trappc9;Trappc9;Trappc9;Peg13
cg33469162_BC21	0.896742	-0.858146	8.59113e-12	8.16658e-08	chr15	72809890	72809892	CG	II	CGI;chr15:72809537-72810123,Enhancer,ImprintDMR;chr15:72809067-72811544;M;DMR_Peg13_Trappc9,MonoallelicMeth	+	Peg13;Trappc9	Peg13;Trappc9;Trappc9;Trappc9	sense_intronic;protein_coding;protein_coding;protein_coding	ENSMUST00000202826.1;ENSMUST00000023276.15;ENSMUST00000089770.10;ENSMUST00000170633.8	434;245920;251314;251155	CGI:chr15:72809537-72810123	Island	Yes	ENSMUST00000023276;ENSMUST00000089770;ENSMUST00000170633;ENSMUST00000202826	Body;Body;Body;5'UTR	Trappc9;Trappc9;Trappc9;Peg13
cg33469170_TC21	0.88174	-0.837293	5.77529e-12	7.48059e-08	chr15	72810014	72810016	CG	II	ImprintDMR;chr15:72809067-72811544;M;DMR_Peg13_Trappc9,MonoallelicMeth	+	Peg13;Trappc9	Peg13;Trappc9;Trappc9;Trappc9	sense_intronic;protein_coding;protein_coding;protein_coding	ENSMUST00000202826.1;ENSMUST00000023276.15;ENSMUST00000089770.10;ENSMUST00000170633.8	310;245796;251190;251031	CGI:chr15:72809537-72810123	Island	Yes	ENSMUST00000023276;ENSMUST00000089770;ENSMUST00000170633;ENSMUST00000202826	Body;Body;Body;5'UTR	Trappc9;Trappc9;Trappc9;Peg13
cg33469127_BC21	0.836882	-0.786552	2.82478e-11	1.67035e-07	chr15	72809270	72809272	CG	II	ImprintDMR;chr15:72809067-72811544;M;DMR_Peg13_Trappc9,MonoallelicMeth	+	Peg13;Trappc9	Peg13;Trappc9;Trappc9;Trappc9	sense_intronic;protein_coding;protein_coding;protein_coding	ENSMUST00000202826.1;ENSMUST00000023276.15;ENSMUST00000089770.10;ENSMUST00000170633.8	1054;246540;251934;251775		Shore	Yes	ENSMUST00000023276;ENSMUST00000089770;ENSMUST00000170633;ENSMUST00000202826	Body;Body;Body;5'UTR	Trappc9;Trappc9;Trappc9;Peg13
cg33469161_BC21	0.846577	-0.778309	4.01807e-12	6.07193e-08	chr15	72809879	72809881	CG	II	ImprintDMR;chr15:72809067-72811544;M;DMR_Peg13_Trappc9,MonoallelicMeth	+	Peg13;Trappc9	Peg13;Trappc9;Trappc9;Trappc9	sense_intronic;protein_coding;protein_coding;protein_coding	ENSMUST00000202826.1;ENSMUST00000023276.15;ENSMUST00000089770.10;ENSMUST00000170633.8	445;245931;251325;251166	CGI:chr15:72809537-72810123	Island	Yes	ENSMUST00000023276;ENSMUST00000089770;ENSMUST00000170633;ENSMUST00000202826	Body;Body;Body;5'UTR	Trappc9;Trappc9;Trappc9;Peg13
cg33469128_TC21	0.836726	-0.773472	2.51052e-10	6.11415e-07	chr15	72809281	72809283	CG	II	ImprintDMR;chr15:72809067-72811544;M;DMR_Peg13_Trappc9,MonoallelicMeth	+	Peg13;Trappc9	Peg13;Trappc9;Trappc9;Trappc9	sense_intronic;protein_coding;protein_coding;protein_coding	ENSMUST00000202826.1;ENSMUST00000023276.15;ENSMUST00000089770.10;ENSMUST00000170633.8	1043;246529;251923;251764		Shore	Yes	ENSMUST00000023276;ENSMUST00000089770;ENSMUST00000170633;ENSMUST00000202826	Body;Body;Body;5'UTR	Trappc9;Trappc9;Trappc9;Peg13
cg33469123_BC21	0.84791	-0.773212	4.74901e-11	2.22568e-07	chr15	72809182	72809184	CG	II	ImprintDMR;chr15:72809067-72811544;M;DMR_Peg13_Trappc9	+	Peg13;Trappc9	Peg13;Trappc9;Trappc9;Trappc9	sense_intronic;protein_coding;protein_coding;protein_coding	ENSMUST00000202826.1;ENSMUST00000023276.15;ENSMUST00000089770.10;ENSMUST00000170633.8	1142;246628;252022;251863		Shore	Yes	ENSMUST00000023276;ENSMUST00000089770;ENSMUST00000170633;ENSMUST00000202826	Body;Body;Body;5'UTR	Trappc9;Trappc9;Trappc9;Peg13
cg33469181_BC21	0.833769	-0.763961	3.26311e-11	1.78686e-07	chr15	72810121	72810123	CG	II	ImprintDMR;chr15:72809067-72811544;M;DMR_Peg13_Trappc9,MonoallelicMeth	-	Peg13;Trappc9	Peg13;Trappc9;Trappc9;Trappc9	sense_intronic;protein_coding;protein_coding;protein_coding	ENSMUST00000202826.1;ENSMUST00000023276.15;ENSMUST00000089770.10;ENSMUST00000170633.8	203;245689;251083;250924	CGI:chr15:72809537-72810123	Island	Yes	ENSMUST00000023276;ENSMUST00000089770;ENSMUST00000170633;ENSMUST00000202826	Body;Body;Body;5'UTR	Trappc9;Trappc9;Trappc9;Peg13
cg33469120_BC21	0.809108	-0.734797	3.3052e-09	2.61182e-06	chr15	72809020	72809022	CG	II	Adenoma,Enhancer,MonoallelicMeth	+	Peg13;Trappc9	Peg13;Trappc9;Trappc9;Trappc9	sense_intronic;protein_coding;protein_coding;protein_coding	ENSMUST00000202826.1;ENSMUST00000023276.15;ENSMUST00000089770.10;ENSMUST00000170633.8	1304;246790;252184;252025		Shore	Yes	ENSMUST00000023276;ENSMUST00000089770;ENSMUST00000170633;ENSMUST00000202826	Body;Body;Body;5'UTR	Trappc9;Trappc9;Trappc9;Peg13
cg33469160_BC11	0.739448	-0.72875	4.96896e-09	3.17604e-06	chr15	72809820	72809822	CG	I	ImprintDMR;chr15:72809067-72811544;M;DMR_Peg13_Trappc9,MonoallelicMeth	-	Peg13;Trappc9	Peg13;Trappc9;Trappc9;Trappc9	sense_intronic;protein_coding;protein_coding;protein_coding	ENSMUST00000202826.1;ENSMUST00000023276.15;ENSMUST00000089770.10;ENSMUST00000170633.8	504;245990;251384;251225	CGI:chr15:72809537-72810123	Island	Yes	ENSMUST00000023276;ENSMUST00000089770;ENSMUST00000170633;ENSMUST00000202826	Body;Body;Body;5'UTR	Trappc9;Trappc9;Trappc9;Peg13
cg33469119_BC21	0.813348	-0.722798	7.20651e-10	1.12657e-06	chr15	72808980	72808982	CG	II	MonoallelicMeth	+	Peg13;Trappc9	Peg13;Trappc9;Trappc9;Trappc9	sense_intronic;protein_coding;protein_coding;protein_coding	ENSMUST00000202826.1;ENSMUST00000023276.15;ENSMUST00000089770.10;ENSMUST00000170633.8	1344;246830;252224;252065		Shore	Yes	ENSMUST00000023276;ENSMUST00000089770;ENSMUST00000170633;ENSMUST00000202826	Body;Body;Body;5'UTR	Trappc9;Trappc9;Trappc9;Peg13
cg33469183_TC21	0.800894	-0.722477	1.04177e-10	3.23842e-07	chr15	72810196	72810198	CG	II	ImprintDMR;chr15:72809067-72811544;M;DMR_Peg13_Trappc9,MonoallelicMeth	-	Peg13;Trappc9	Peg13;Trappc9;Trappc9;Trappc9	sense_intronic;protein_coding;protein_coding;protein_coding	ENSMUST00000202826.1;ENSMUST00000023276.15;ENSMUST00000089770.10;ENSMUST00000170633.8	128;245614;251008;250849		Shore	Yes	ENSMUST00000023276;ENSMUST00000089770;ENSMUST00000170633;ENSMUST00000202826	Body;Body;Body;5'UTR	Trappc9;Trappc9;Trappc9;Peg13
cg33469135_BC21	0.798301	-0.71092	5.85811e-11	2.45147e-07	chr15	72809480	72809482	CG	II	ImprintDMR;chr15:72809067-72811544;M;DMR_Peg13_Trappc9,MonoallelicMeth	+	Peg13;Trappc9	Peg13;Trappc9;Trappc9;Trappc9	sense_intronic;protein_coding;protein_coding;protein_coding	ENSMUST00000202826.1;ENSMUST00000023276.15;ENSMUST00000089770.10;ENSMUST00000170633.8	844;246330;251724;251565		Shore	Yes	ENSMUST00000023276;ENSMUST00000089770;ENSMUST00000170633;ENSMUST00000202826	Body;Body;Body;5'UTR	Trappc9;Trappc9;Trappc9;Peg13
cg33469134_BC21	0.7245	-0.691632	1.02659e-09	1.41853e-06	chr15	72809437	72809439	CG	II	ImprintDMR;chr15:72809067-72811544;M;DMR_Peg13_Trappc9,MonoallelicMeth	-	Peg13;Trappc9	Peg13;Trappc9;Trappc9;Trappc9	sense_intronic;protein_coding;protein_coding;protein_coding	ENSMUST00000202826.1;ENSMUST00000023276.15;ENSMUST00000089770.10;ENSMUST00000170633.8	887;246373;251767;251608		Shore	Yes	ENSMUST00000023276;ENSMUST00000089770;ENSMUST00000170633;ENSMUST00000202826	Body;Body;Body;5'UTR	Trappc9;Trappc9;Trappc9;Peg13
cg47564510_BC11	0.748771	-0.692041	6.79834e-06	5.36623e-05	chrX	38218675	38218677	CG	I	Enhancer	+	Tmem255a	Tmem255a;Tmem255a;Tmem255a;Tmem255a;Tmem255a	protein_coding;protein_coding;protein_coding;protein_coding;protein_coding	ENSMUST00000066498.7;ENSMUST00000089054.10;ENSMUST00000089056.9;ENSMUST00000139358.1;ENSMUST00000155848.7	33764;33764;33754;33726;33764		open sea region	No	ENSMUST00000066498;ENSMUST00000089054;ENSMUST00000089056;ENSMUST00000139358;ENSMUST00000155848	Body;Body;Body;5'UTR;5'UTR	Tmem255a;Tmem255a;Tmem255a;Tmem255a;Tmem255a
cg41927582_BC11	0.74769	-0.68608	1.14998e-06	2.09596e-05	chr5	23756450	23756452	CG	I	Enhancer	-	Pus7	Pus7;Pus7;Pus7;Pus7;Pus7	protein_coding;protein_coding;protein_coding;protein_coding;protein_coding	ENSMUST00000119946.7;ENSMUST00000131404.1;ENSMUST00000131992.7;ENSMUST00000147922.7;ENSMUST00000148618.7	27261;5963;23108;6000;27103		open sea region	No	ENSMUST00000119946;ENSMUST00000131404;ENSMUST00000131992;ENSMUST00000147922;ENSMUST00000148618	Body;Body;Body;5'UTR;Body	Pus7;Pus7;Pus7;Pus7;Pus7
cg35527075_BC21	0.789559	-0.669727	1.44138e-07	9.11089e-06	chr18	25727832	25727834	CG	II	VMR;chr18:25727827-25727936	+	Celf4	Celf4;Celf4;Celf4;Celf4;Celf4;Celf4;Celf4	protein_coding;protein_coding;protein_coding;protein_coding;protein_coding;protein_coding;protein_coding	ENSMUST00000025117.13;ENSMUST00000115816.2;ENSMUST00000223704.1;ENSMUST00000224143.1;ENSMUST00000224553.1;ENSMUST00000225477.1;ENSMUST00000225927.1	25918;26151;26151;26121;25870;26325;24860		open sea region	No	ENSMUST00000025117;ENSMUST00000115816;ENSMUST00000223704;ENSMUST00000224143;ENSMUST00000224553;ENSMUST00000225477;ENSMUST00000225927	Body;Body;Body;5'UTR;Body;Body;5'UTR	Celf4;Celf4;Celf4;Celf4;Celf4;Celf4;Celf4
cg28472730_TC21	0.901082	-0.70362	2.18589e-09	2.13524e-06	chr10	53646969	53646971	CG	II	TSS;chr10:53647079;Fam184a;ENSMUST00000169866;+110;2	+	Fam184a	Fam184a;Fam184a;Fam184a;Fam184a;Fam184a;Fam184a;Fam184a;Fam184a;Fam184a;Fam184a	protein_coding;protein_coding;protein_coding;protein_coding;protein_coding;protein_coding;protein_coding;protein_coding;protein_coding;protein_coding	ENSMUST00000020003.14;ENSMUST00000163761.7;ENSMUST00000165986.7;ENSMUST00000168949.1;ENSMUST00000169866.1;ENSMUST00000171807.7;ENSMUST00000217939.1;ENSMUST00000218659.1;ENSMUST00000218682.1;ENSMUST00000218780.1	104154;52374;8064;32085;111;47854;2195;8130;28261;729		open sea region	No	ENSMUST00000020003;ENSMUST00000163761;ENSMUST00000165986;ENSMUST00000168949;ENSMUST00000169866;ENSMUST00000171807;ENSMUST00000217939;ENSMUST00000218659;ENSMUST00000218682;ENSMUST00000218780	Body;Body;Body;5'UTR;Body;Body;Body;Body;Body;Body	Fam184a;Fam184a;Fam184a;Fam184a;Fam184a;Fam184a;Fam184a;Fam184a;Fam184a;Fam184a
cg44016325_TC11	0.840494	-0.769843	5.96755e-10	1.01582e-06	chr6	130228652	130228654	CG	I	Random	-	Klra7	Klra7;Klra7;Klra7;Klra7	protein_coding;protein_coding;protein_coding;protein_coding	ENSMUST00000032286.6;ENSMUST00000049304.13;ENSMUST00000088011.10;ENSMUST00000112013.7	4670;3035;2986;3025		open sea region	No	ENSMUST00000032286;ENSMUST00000049304;ENSMUST00000088011;ENSMUST00000112013	Body;Body;Body;Body	Klra7;Klra7;Klra7;Klra7
cg33269253_TC21	0.804844	-0.765863	7.35075e-09	3.67422e-06	chr15	39755128	39755130	CG	II	GeneBody;Dcstamp;NM_001289508;inside_[cds_in_exon_2];splice=0	+	Dcstamp	Dcstamp;Dcstamp;Dcstamp;Dcstamp	protein_coding;protein_coding;protein_coding;protein_coding	ENSMUST00000022913.5;ENSMUST00000227368.1;ENSMUST00000227792.1;ENSMUST00000228556.1	9197;9197;9185;9197		open sea region	No	ENSMUST00000022913;ENSMUST00000227368;ENSMUST00000227792;ENSMUST00000228556	Body;Body;Body;Body	Dcstamp;Dcstamp;Dcstamp;Dcstamp
cg36985974_BC11	0.814761	-0.748245	7.47452e-07	1.72416e-05	chr1	60529980	60529982	CG	I	GeneBody;Raph1;NM_001045513;inside_[intron_between_exon_2_and_3];splice=0	-	Raph1	Raph1;Raph1;Raph1;Raph1	protein_coding;protein_coding;protein_coding;protein_coding	ENSMUST00000027168.11;ENSMUST00000090293.10;ENSMUST00000140485.7;ENSMUST00000142258.2	36785;36789;36799;37124		open sea region	No	ENSMUST00000027168;ENSMUST00000090293;ENSMUST00000140485;ENSMUST00000142258	Body;Body;Body;Body	Raph1;Raph1;Raph1;Raph1
cg34713757_BC11	0.907998	-0.688273	6.39662e-09	3.46966e-06	chr17	22372253	22372255	CG	I	GeneBody;Zfp758;NM_145484;inside_[intron_between_exon_2_and_3];splice=0	+	Zfp758	Zfp758;Zfp758;Zfp758;Zfp758	protein_coding;protein_coding;protein_coding;protein_coding	ENSMUST00000072477.10;ENSMUST00000088765.8;ENSMUST00000121315.1;ENSMUST00000149699.7	10799;10801;10732;10801		open sea region	No	ENSMUST00000072477;ENSMUST00000088765;ENSMUST00000121315;ENSMUST00000149699	Body;Body;Body;Body	Zfp758;Zfp758;Zfp758;Zfp758
cg48076746_BC21	0.882171	-0.669487	1.21374e-08	4.27097e-06	chrX	143863561	143863563	CG	II	Random	+	Dcx	Dcx;Dcx;Dcx;Dcx	protein_coding;protein_coding;protein_coding;protein_coding	ENSMUST00000033642.9;ENSMUST00000087313.9;ENSMUST00000112851.7;ENSMUST00000112856.2	69750;69563;69643;69658		open sea region	No	ENSMUST00000033642;ENSMUST00000087313;ENSMUST00000112851;ENSMUST00000112856	Body;Body;Body;Body	Dcx;Dcx;Dcx;Dcx
cg31107295_BC11	0.840169	-0.735133	2.03908e-05	0.000106211	chr12	108465718	108465720	CG	I	Enhancer	+	Eml1	Eml1;Eml1;Eml1;Eml1;Eml1	protein_coding;protein_coding;protein_coding;protein_coding;protein_coding	ENSMUST00000054955.13;ENSMUST00000109857.7;ENSMUST00000109860.7;ENSMUST00000130999.1;ENSMUST00000138456.7	55177;55057;42903;42641;94762		Shelf	No	ENSMUST00000054955;ENSMUST00000109857;ENSMUST00000109860;ENSMUST00000130999;ENSMUST00000138456	Body;Body;Body;Body;3'UTR	Eml1;Eml1;Eml1;Eml1;Eml1
cg42179463_BC11	0.793056	-0.673198	1.11373e-08	4.09935e-06	chr5	57907027	57907029	CG	I	Random	-	Gm43715;Pcdh7	Gm43715;Pcdh7;Pcdh7;Pcdh7;Pcdh7;Pcdh7;Pcdh7	TEC;protein_coding;protein_coding;protein_coding;protein_coding;protein_coding;protein_coding	ENSMUST00000196307.1;ENSMUST00000094783.6;ENSMUST00000191837.5;ENSMUST00000192048.1;ENSMUST00000192287.5;ENSMUST00000195156.2;ENSMUST00000199310.1	2389;187931;189061;184819;186905;185866;185115		open sea region	No	ENSMUST00000094783;ENSMUST00000191837;ENSMUST00000192048;ENSMUST00000192287;ENSMUST00000195156;ENSMUST00000196307;ENSMUST00000199310	Body;Body;Body;Body;3'UTR;3'UTR;Body	Pcdh7;Pcdh7;Pcdh7;Pcdh7;Pcdh7;Gm43715;Pcdh7
cg36623419_TC11	0.953742	-0.733423	9.83333e-08	8.05924e-06	chr1	6845591	6845593	CG	I	Random	-	St18	St18;St18;St18;St18;St18;St18;St18	protein_coding;protein_coding;protein_coding;protein_coding;protein_coding;protein_coding;protein_coding	ENSMUST00000043578.12;ENSMUST00000131494.7;ENSMUST00000140079.7;ENSMUST00000150761.7;ENSMUST00000151015.1;ENSMUST00000151281.7;ENSMUST00000163727.3	115541;358261;358361;115491;17695;115490;108017		open sea region	No	ENSMUST00000043578;ENSMUST00000131494;ENSMUST00000140079;ENSMUST00000150761;ENSMUST00000151015;ENSMUST00000151281;ENSMUST00000163727	Body;Body;Body;Body;3'UTR;Body;Body	St18;St18;St18;St18;St18;St18;St18
cg43586502_TC11	0.967942	-0.721009	2.2104e-06	2.87967e-05	chr6	77432373	77432375	CG	I	Random	-	Ctnna2;Gm44433	Ctnna2;Ctnna2;Ctnna2;Ctnna2;Gm44433	protein_coding;protein_coding;protein_coding;protein_coding;TEC	ENSMUST00000075340.11;ENSMUST00000159626.7;ENSMUST00000160894.7;ENSMUST00000161846.7;ENSMUST00000203540.1	547187;547177;547326;547326;1136		open sea region	No	ENSMUST00000075340;ENSMUST00000159626;ENSMUST00000160894;ENSMUST00000161846;ENSMUST00000203540	Body;Body;Body;Body;5'UTR	Ctnna2;Ctnna2;Ctnna2;Ctnna2;Gm44433
cg47446293_TC21	0.798643	-0.692223	5.28009e-05	0.000203714	chrX	10099053	10099055	CG	II	Random	+	Rpgr;Srpx	Rpgr;Srpx;Srpx;Srpx;Srpx	protein_coding;protein_coding;protein_coding;protein_coding;protein_coding	ENSMUST00000072393.8;ENSMUST00000044789.9;ENSMUST00000115543.2;ENSMUST00000115544.8;ENSMUST00000147334.1	117867;18629;18552;18656;18623		open sea region	No	ENSMUST00000044789;ENSMUST00000072393;ENSMUST00000115543;ENSMUST00000115544;ENSMUST00000147334	Body;Body;Body;Body;5'UTR	Srpx;Rpgr;Srpx;Srpx;Srpx
cg48076999_BC21	0.747835	-0.664475	1.82351e-07	9.94445e-06	chrX	143905686	143905688	CG	II	Random	-	Dcx	Dcx;Dcx;Dcx;Dcx;Dcx;Dcx	protein_coding;protein_coding;protein_coding;protein_coding;protein_coding;protein_coding	ENSMUST00000033642.9;ENSMUST00000087313.9;ENSMUST00000112851.7;ENSMUST00000112856.2;ENSMUST00000125768.1;ENSMUST00000139920.7	27625;27438;27518;27533;27433;27364		open sea region	No	ENSMUST00000033642;ENSMUST00000087313;ENSMUST00000112851;ENSMUST00000112856;ENSMUST00000125768;ENSMUST00000139920	Body;Body;Body;Body;5'UTR;5'UTR	Dcx;Dcx;Dcx;Dcx;Dcx;Dcx
cg43456688_BC21	0.846637	-0.675156	3.54594e-09	2.6862e-06	chr6	55107900	55107902	CG	II	GeneBody;Crhr2;NM_001288620;inside_[intron_between_exon_2_and_3];splice=0	+	Crhr2	Crhr2;Crhr2;Crhr2;Crhr2;Crhr2;Crhr2;Crhr2;Crhr2	protein_coding;protein_coding;protein_coding;protein_coding;protein_coding;protein_coding;protein_coding;protein_coding	ENSMUST00000003568.14;ENSMUST00000095898.9;ENSMUST00000114374.8;ENSMUST00000164012.2;ENSMUST00000166954.1;ENSMUST00000169777.1;ENSMUST00000212633.1;ENSMUST00000213026.1	25114;10085;10013;24941;25116;9871;25060;10013		open sea region	No	ENSMUST00000003568;ENSMUST00000095898;ENSMUST00000114374;ENSMUST00000164012;ENSMUST00000166954;ENSMUST00000169777;ENSMUST00000212633;ENSMUST00000213026	Body;Body;Body;Body;5'UTR;5'UTR;Body;Body	Crhr2;Crhr2;Crhr2;Crhr2;Crhr2;Crhr2;Crhr2;Crhr2
cg38801977_BC11	0.836665	-0.770875	2.74154e-08	5.51568e-06	chr2	110733947	110733949	CG	I	Random	+	Ano3;Muc15	Ano3;Ano3;Ano3;Muc15;Muc15;Muc15	protein_coding;protein_coding;protein_coding;protein_coding;protein_coding;protein_coding	ENSMUST00000099623.9;ENSMUST00000111019.1;ENSMUST00000140777.1;ENSMUST00000090332.4;ENSMUST00000111016.8;ENSMUST00000111017.8	216976;216425;27617;12300;12608;12337		open sea region	No	ENSMUST00000090332;ENSMUST00000099623;ENSMUST00000111016;ENSMUST00000111017;ENSMUST00000111019;ENSMUST00000140777	Body;Body;Body;Body;5'UTR;Body	Muc15;Ano3;Muc15;Muc15;Ano3;Ano3
cg44118682_TC21	0.877889	-0.712674	2.36291e-08	5.34939e-06	chr6	143090475	143090477	CG	II	GeneBody;C2cd5;NM_001286578;inside_[5-UTR;intron_between_exon_3_and_4];splice=0	-	C2cd5	C2cd5;C2cd5;C2cd5;C2cd5;C2cd5;C2cd5;C2cd5;C2cd5;C2cd5;C2cd5;C2cd5	protein_coding;protein_coding;protein_coding;protein_coding;protein_coding;protein_coding;protein_coding;protein_coding;protein_coding;protein_coding;protein_coding	ENSMUST00000087485.6;ENSMUST00000111758.8;ENSMUST00000171349.7;ENSMUST00000203187.2;ENSMUST00000203349.2;ENSMUST00000203673.2;ENSMUST00000204140.1;ENSMUST00000204655.2;ENSMUST00000204967.2;ENSMUST00000205079.1;ENSMUST00000205119.2	9632;9301;9632;9596;9632;9530;9666;9292;9374;9603;9615		open sea region	No	ENSMUST00000087485;ENSMUST00000111758;ENSMUST00000171349;ENSMUST00000203187;ENSMUST00000203349;ENSMUST00000203673;ENSMUST00000204140;ENSMUST00000204655;ENSMUST00000204967;ENSMUST00000205079;ENSMUST00000205119	Body;Body;Body;Body;5'UTR;Body;Body;Body;5'UTR;5'UTR;Body	C2cd5;C2cd5;C2cd5;C2cd5;C2cd5;C2cd5;C2cd5;C2cd5;C2cd5;C2cd5;C2cd5
cg42277311_BC11	0.89973	-0.741892	7.33118e-07	1.7102e-05	chr5	72619094	72619096	CG	I	TSS;chr5:72619153;Cnga1;ENSMUST00000201463;+59;1	-	Cnga1	Cnga1;Cnga1;Cnga1;Cnga1;Cnga1	protein_coding;protein_coding;protein_coding;protein_coding;protein_coding	ENSMUST00000087213.11;ENSMUST00000126799.3;ENSMUST00000135701.1;ENSMUST00000169997.5;ENSMUST00000201463.3	23658;18757;11843;18752;60		open sea region	No	ENSMUST00000087213;ENSMUST00000126799;ENSMUST00000135701;ENSMUST00000169997;ENSMUST00000201463	Body;Body;Body;Body;Body	Cnga1;Cnga1;Cnga1;Cnga1;Cnga1
cg43477809_BC11	0.900662	-0.729552	2.64338e-07	1.14549e-05	chr6	58435680	58435682	CG	I	TSS;chr6:58435893;Vmn1r30;ENSMUST00000078890;+213;1	-	Vmn1r30	Vmn1r30;Vmn1r30;Vmn1r30;Vmn1r30;Vmn1r30	protein_coding;protein_coding;protein_coding;protein_coding;protein_coding	ENSMUST00000078890.4;ENSMUST00000226334.1;ENSMUST00000227466.1;ENSMUST00000228577.1;ENSMUST00000228635.1	214;7705;5638;5638;7705		open sea region	No	ENSMUST00000078890;ENSMUST00000226334;ENSMUST00000227466;ENSMUST00000228577;ENSMUST00000228635	Body;Body;Body;Body;Body	Vmn1r30;Vmn1r30;Vmn1r30;Vmn1r30;Vmn1r30
cg44113999_TC11	0.921774	-0.689481	1.63518e-06	2.48412e-05	chr6	142689687	142689689	CG	I	GeneBody;Abcc9;NM_011511;inside_[intron_between_exon_5_and_6];splice=0	+	Abcc9	Abcc9;Abcc9;Abcc9;Abcc9;Abcc9	protein_coding;protein_coding;protein_coding;protein_coding;protein_coding	ENSMUST00000073173.11;ENSMUST00000087527.10;ENSMUST00000100827.4;ENSMUST00000111771.7;ENSMUST00000205202.2	12587;12531;12531;12587;12586		open sea region	No	ENSMUST00000073173;ENSMUST00000087527;ENSMUST00000100827;ENSMUST00000111771;ENSMUST00000205202	Body;Body;Body;Body;Body	Abcc9;Abcc9;Abcc9;Abcc9;Abcc9
cg30538299_BC11	0.878247	-0.689224	1.7316e-05	9.53611e-05	chr12	34366844	34366846	CG	I	PlacentaIntermed	-	Hdac9	Hdac9;Hdac9;Hdac9;Hdac9;Hdac9	protein_coding;protein_coding;protein_coding;protein_coding;protein_coding	ENSMUST00000209750.1;ENSMUST00000209902.1;ENSMUST00000209990.1;ENSMUST00000210724.1;ENSMUST00000211752.1	161460;161484;161460;161460;550251		open sea region	No	ENSMUST00000209750;ENSMUST00000209902;ENSMUST00000209990;ENSMUST00000210724;ENSMUST00000211752	Body;Body;Body;Body;Body	Hdac9;Hdac9;Hdac9;Hdac9;Hdac9
cg38818472_TC21	0.887542	-0.687322	1.26536e-07	8.78364e-06	chr2	113593660	113593662	CG	II	Adenoma	+	Fmn1	Fmn1;Fmn1;Fmn1;Fmn1;Fmn1	protein_coding;protein_coding;protein_coding;protein_coding;protein_coding	ENSMUST00000081349.8;ENSMUST00000099576.8;ENSMUST00000102547.9;ENSMUST00000161731.4;ENSMUST00000238883.1	152597;265925;265879;229821;188531		open sea region	No	ENSMUST00000081349;ENSMUST00000099576;ENSMUST00000102547;ENSMUST00000161731;ENSMUST00000238883	Body;Body;Body;Body;Body	Fmn1;Fmn1;Fmn1;Fmn1;Fmn1
cg40549689_TC21	0.895959	-0.675652	7.5209e-08	7.3827e-06	chr3	158173403	158173405	CG	II	Random	-	Lrrc7	Lrrc7;Lrrc7;Lrrc7;Lrrc7;Lrrc7	protein_coding;protein_coding;protein_coding;protein_coding;protein_coding	ENSMUST00000106044.5;ENSMUST00000199890.4;ENSMUST00000200137.4;ENSMUST00000200196.4;ENSMUST00000238317.2	388818;388731;388818;180030;388731		open sea region	No	ENSMUST00000106044;ENSMUST00000199890;ENSMUST00000200137;ENSMUST00000200196;ENSMUST00000238317	Body;Body;Body;Body;Body	Lrrc7;Lrrc7;Lrrc7;Lrrc7;Lrrc7
cg30521608_BC21	0.88158	-0.667719	5.10547e-07	1.47905e-05	chr12	32192379	32192381	CG	II	OocyteUnmeth	-	Pik3cg	Pik3cg;Pik3cg;Pik3cg;Pik3cg;Pik3cg	protein_coding;protein_coding;protein_coding;protein_coding;protein_coding	ENSMUST00000053215.13;ENSMUST00000085469.5;ENSMUST00000156904.7;ENSMUST00000217915.1;ENSMUST00000220366.1	16280;16091;16232;13607;15959		open sea region	No	ENSMUST00000053215;ENSMUST00000085469;ENSMUST00000156904;ENSMUST00000217915;ENSMUST00000220366	Body;Body;Body;Body;Body	Pik3cg;Pik3cg;Pik3cg;Pik3cg;Pik3cg
cg44595634_BC11	0.90871	-0.666727	1.79027e-07	9.86762e-06	chr7	56060535	56060537	CG	I	GeneBody;Herc2;NM_010418;inside_[intron_between_exon_2_and_3];splice=0	+	Herc2	Herc2;Herc2;Herc2;Herc2;Herc2	protein_coding;protein_coding;protein_coding;protein_coding;protein_coding	ENSMUST00000076226.12;ENSMUST00000164095.2;ENSMUST00000205303.1;ENSMUST00000205653.1;ENSMUST00000206537.1	10283;10147;9659;10340;9771		open sea region	No	ENSMUST00000076226;ENSMUST00000164095;ENSMUST00000205303;ENSMUST00000205653;ENSMUST00000206537	Body;Body;Body;Body;Body	Herc2;Herc2;Herc2;Herc2;Herc2
cg43587644_TC11	0.884882	-0.665419	5.31849e-06	4.65363e-05	chr6	77653062	77653064	CG	I	EPIC;cg06065695	+	Ctnna2	Ctnna2;Ctnna2;Ctnna2;Ctnna2;Ctnna2	protein_coding;protein_coding;protein_coding;protein_coding;protein_coding	ENSMUST00000075340.11;ENSMUST00000159626.7;ENSMUST00000160894.7;ENSMUST00000161846.7;ENSMUST00000162273.1	326498;326488;326637;326637;326498		open sea region	No	ENSMUST00000075340;ENSMUST00000159626;ENSMUST00000160894;ENSMUST00000161846;ENSMUST00000162273	Body;Body;Body;Body;Body	Ctnna2;Ctnna2;Ctnna2;Ctnna2;Ctnna2
cg48152097_TC11	0.846121	-0.769281	1.58472e-07	9.46497e-06	chrX	159797931	159797933	CG	I	Random	+	Sh3kbp1	Sh3kbp1;Sh3kbp1;Sh3kbp1;Sh3kbp1;Sh3kbp1;Sh3kbp1	protein_coding;protein_coding;protein_coding;protein_coding;protein_coding;protein_coding	ENSMUST00000073094.9;ENSMUST00000080394.12;ENSMUST00000112456.8;ENSMUST00000123433.7;ENSMUST00000141354.7;ENSMUST00000150433.7	170391;89331;170660;100616;89331;170391		open sea region	No	ENSMUST00000073094;ENSMUST00000080394;ENSMUST00000112456;ENSMUST00000123433;ENSMUST00000141354;ENSMUST00000150433	Body;Body;Body;Body;Body;3'UTR	Sh3kbp1;Sh3kbp1;Sh3kbp1;Sh3kbp1;Sh3kbp1;Sh3kbp1
cg41865050_TC11	0.777048	-0.674548	6.4151e-06	5.18423e-05	chr5	13439346	13439348	CG	I	GeneBody;Sema3a;NM_001243072;inside_[intron_between_exon_2_and_3];splice=0	-	Sema3a	Sema3a;Sema3a;Sema3a;Sema3a;Sema3a;Sema3a;Sema3a	protein_coding;protein_coding;protein_coding;protein_coding;protein_coding;protein_coding;protein_coding	ENSMUST00000030714.7;ENSMUST00000095012.9;ENSMUST00000125629.7;ENSMUST00000137798.7;ENSMUST00000141968.1;ENSMUST00000195907.4;ENSMUST00000200073.1	40038;42563;40659;40350;40023;313754;39770		open sea region	No	ENSMUST00000030714;ENSMUST00000095012;ENSMUST00000125629;ENSMUST00000137798;ENSMUST00000141968;ENSMUST00000195907;ENSMUST00000200073	Body;Body;Body;Body;Body;3'UTR;3'UTR	Sema3a;Sema3a;Sema3a;Sema3a;Sema3a;Sema3a;Sema3a
cg41167409_BC21	0.87844	-0.67303	3.08859e-08	5.71123e-06	chr4	97974266	97974268	CG	II	EPIC;cg11685477	-	Nfia	Nfia;Nfia;Nfia;Nfia;Nfia;Nfia;Nfia;Nfia	protein_coding;protein_coding;protein_coding;protein_coding;protein_coding;protein_coding;protein_coding;protein_coding	ENSMUST00000052018.11;ENSMUST00000075448.12;ENSMUST00000092532.12;ENSMUST00000107057.7;ENSMUST00000107062.8;ENSMUST00000133011.1;ENSMUST00000148930.2;ENSMUST00000152023.7	196448;196659;196641;196433;196464;63234;94148;201533		open sea region	No	ENSMUST00000052018;ENSMUST00000075448;ENSMUST00000092532;ENSMUST00000107057;ENSMUST00000107062;ENSMUST00000133011;ENSMUST00000148930;ENSMUST00000152023	Body;Body;Body;Body;Body;3'UTR;Body;Body	Nfia;Nfia;Nfia;Nfia;Nfia;Nfia;Nfia;Nfia
cg45135223_TC11	0.98999	-0.880535	8.64529e-08	7.70091e-06	chr7	127611572	127611574	CG	I	CGI;chr7:127611029-127612140	+	Zfp629	Zfp629;Zfp629;Zfp629;Zfp629;Zfp629;Zfp629	protein_coding;protein_coding;protein_coding;protein_coding;protein_coding;protein_coding	ENSMUST00000058038.11;ENSMUST00000084564.9;ENSMUST00000122066.7;ENSMUST00000132524.7;ENSMUST00000134446.7;ENSMUST00000151107.7	2861;3700;3643;4225;3686;3295	CGI:chr7:127611029-127612140	Island	No	ENSMUST00000058038;ENSMUST00000084564;ENSMUST00000122066;ENSMUST00000132524;ENSMUST00000134446;ENSMUST00000151107	Body;Body;Body;Body;Body;Body	Zfp629;Zfp629;Zfp629;Zfp629;Zfp629;Zfp629
cg32800074_BC21	0.92255	-0.79151	5.47441e-08	6.64769e-06	chr14	93340293	93340295	CG	II	Random	+	Pcdh9	Pcdh9;Pcdh9;Pcdh9;Pcdh9;Pcdh9;Pcdh9	protein_coding;protein_coding;protein_coding;protein_coding;protein_coding;protein_coding	ENSMUST00000068992.7;ENSMUST00000192221.5;ENSMUST00000193901.5;ENSMUST00000194129.1;ENSMUST00000195376.5;ENSMUST00000195826.5	548439;550336;550376;545455;549866;550376		open sea region	No	ENSMUST00000068992;ENSMUST00000192221;ENSMUST00000193901;ENSMUST00000194129;ENSMUST00000195376;ENSMUST00000195826	Body;Body;Body;Body;Body;Body	Pcdh9;Pcdh9;Pcdh9;Pcdh9;Pcdh9;Pcdh9
cg45135201_BC21	0.907492	-0.721121	9.38317e-08	7.92885e-06	chr7	127611232	127611234	CG	II	CGI;chr7:127611029-127612140	-	Zfp629	Zfp629;Zfp629;Zfp629;Zfp629;Zfp629;Zfp629	protein_coding;protein_coding;protein_coding;protein_coding;protein_coding;protein_coding	ENSMUST00000058038.11;ENSMUST00000084564.9;ENSMUST00000122066.7;ENSMUST00000132524.7;ENSMUST00000134446.7;ENSMUST00000151107.7	3201;4040;3983;4565;4026;3635	CGI:chr7:127611029-127612140	Island	No	ENSMUST00000058038;ENSMUST00000084564;ENSMUST00000122066;ENSMUST00000132524;ENSMUST00000134446;ENSMUST00000151107	Body;Body;Body;Body;Body;Body	Zfp629;Zfp629;Zfp629;Zfp629;Zfp629;Zfp629
cg46060075_TC11	0.864199	-0.716708	9.627e-08	7.99401e-06	chr8	99345622	99345624	CG	I	Random	+	Cdh8	Cdh8;Cdh8;Cdh8;Cdh8;Cdh8;Cdh8	protein_coding;protein_coding;protein_coding;protein_coding;protein_coding;protein_coding	ENSMUST00000093249.10;ENSMUST00000128860.7;ENSMUST00000142129.7;ENSMUST00000142475.2;ENSMUST00000145601.7;ENSMUST00000155527.7	70817;70849;70805;70817;70697;70805		open sea region	No	ENSMUST00000093249;ENSMUST00000128860;ENSMUST00000142129;ENSMUST00000142475;ENSMUST00000145601;ENSMUST00000155527	Body;Body;Body;Body;Body;Body	Cdh8;Cdh8;Cdh8;Cdh8;Cdh8;Cdh8
cg47930332_BC21	0.910359	-0.715886	2.34856e-07	1.09952e-05	chrX	111486687	111486689	CG	II	TSS;chrX:111486760;Rps6ka6;ENSMUST00000138645;+73;1,TSS;chrX:111486781;Rps6ka6;ENSMUST00000082034;+94;2	-	Rps6ka6	Rps6ka6;Rps6ka6;Rps6ka6;Rps6ka6;Rps6ka6;Rps6ka6	protein_coding;protein_coding;protein_coding;protein_coding;protein_coding;protein_coding	ENSMUST00000082034.12;ENSMUST00000123951.7;ENSMUST00000128819.7;ENSMUST00000132319.7;ENSMUST00000138645.7;ENSMUST00000156639.1	95;51272;44489;51260;74;49655		open sea region	No	ENSMUST00000082034;ENSMUST00000123951;ENSMUST00000128819;ENSMUST00000132319;ENSMUST00000138645;ENSMUST00000156639	Body;Body;Body;Body;Body;Body	Rps6ka6;Rps6ka6;Rps6ka6;Rps6ka6;Rps6ka6;Rps6ka6
cg45135231_BC21	0.894112	-0.692875	1.20695e-08	4.26365e-06	chr7	127611682	127611684	CG	II	CGI;chr7:127611029-127612140	-	Zfp629	Zfp629;Zfp629;Zfp629;Zfp629;Zfp629;Zfp629	protein_coding;protein_coding;protein_coding;protein_coding;protein_coding;protein_coding	ENSMUST00000058038.11;ENSMUST00000084564.9;ENSMUST00000122066.7;ENSMUST00000132524.7;ENSMUST00000134446.7;ENSMUST00000151107.7	2751;3590;3533;4115;3576;3185	CGI:chr7:127611029-127612140	Island	No	ENSMUST00000058038;ENSMUST00000084564;ENSMUST00000122066;ENSMUST00000132524;ENSMUST00000134446;ENSMUST00000151107	Body;Body;Body;Body;Body;Body	Zfp629;Zfp629;Zfp629;Zfp629;Zfp629;Zfp629
cg40293515_BC21	0.786141	-0.693575	2.10299e-07	1.05482e-05	chr3	126803349	126803351	CG	II	TSS;chr3:126802939;Camk2d;ENSMUST00000066452;+410;2	-	Camk2d	Camk2d;Camk2d;Camk2d;Camk2d;Camk2d;Camk2d;Camk2d;Camk2d;Camk2d;Camk2d;Camk2d;Camk2d;Camk2d;Camk2d;Camk2d;Camk2d;Camk2d;Camk2d;Camk2d;Camk2d;Camk2d;Camk2d	protein_coding;protein_coding;protein_coding;protein_coding;protein_coding;protein_coding;protein_coding;protein_coding;protein_coding;protein_coding;protein_coding;protein_coding;protein_coding;protein_coding;protein_coding;protein_coding;protein_coding;protein_coding;protein_coding;protein_coding;protein_coding;protein_coding	ENSMUST00000066452.13;ENSMUST00000066466.12;ENSMUST00000106399.7;ENSMUST00000106400.8;ENSMUST00000106401.7;ENSMUST00000106402.7;ENSMUST00000129293.7;ENSMUST00000131869.7;ENSMUST00000134466.7;ENSMUST00000145454.7;ENSMUST00000147043.5;ENSMUST00000163226.7;ENSMUST00000167417.4;ENSMUST00000167985.7;ENSMUST00000169051.7;ENSMUST00000171289.7;ENSMUST00000171950.7;ENSMUST00000197660.4;ENSMUST00000198487.…	410;206352;206390;206253;205936;206399;205951;206315;206340;206330;19336;206345;1633;1633;206340;206042;24610;8002;5125;206343;-1176;206144		open sea region	No	ENSMUST00000066452;ENSMUST00000066466;ENSMUST00000106399;ENSMUST00000106400;ENSMUST00000106401;ENSMUST00000106402;ENSMUST00000129293;ENSMUST00000131869;ENSMUST00000134466;ENSMUST00000145454;ENSMUST00000147043;ENSMUST00000163226;ENSMUST00000167417;ENSMUST00000167985;ENSMUST00000169051;ENSMUST00000171289;ENSMUST00000171950;ENSMUST00000197660;ENSMUST00000198487;ENSMUST00000199300;ENSMUST00000200010;…	Body;Body;Body;Body;Body;Body;3'UTR;3'UTR;3'UTR;3'UTR;3'UTR;Body;3'UTR;3'UTR;3'UTR;Body;3'UTR;3'UTR;3'UTR;Body;TSS1500;Body	Camk2d;Camk2d;Camk2d;Camk2d;Camk2d;Camk2d;Camk2d;Camk2d;Camk2d;Camk2d;Camk2d;Camk2d;Camk2d;Camk2d;Camk2d;Camk2d;Camk2d;Camk2d;Camk2d;Camk2d;Camk2d;Camk2d
cg48214626_TC21	0.811018	-0.780331	1.06315e-09	1.43694e-06	chrY	1245181	1245183	CG	II	Random	+	Uty	Uty;Uty;Uty;Uty;Uty;Uty;Uty;Uty;Uty;Uty	protein_coding;protein_coding;protein_coding;protein_coding;protein_coding;protein_coding;protein_coding;protein_coding;protein_coding;protein_coding	ENSMUST00000069309.13;ENSMUST00000137048.7;ENSMUST00000139365.7;ENSMUST00000143286.7;ENSMUST00000143958.7;ENSMUST00000150715.1;ENSMUST00000154004.7;ENSMUST00000154527.1;ENSMUST00000154666.7;ENSMUST00000157073.7	537;521;543;510;575;286;578;558;513;557		open sea region	No	ENSMUST00000069309;ENSMUST00000137048;ENSMUST00000139365;ENSMUST00000143286;ENSMUST00000143958;ENSMUST00000150715;ENSMUST00000154004;ENSMUST00000154527;ENSMUST00000154666;ENSMUST00000157073	Body;Body;Body;Body;Body;Body;5'UTR;5'UTR;Body;5'UTR	Uty;Uty;Uty;Uty;Uty;Uty;Uty;Uty;Uty;Uty
cg48214629_TC21	0.723767	-0.692472	7.99387e-09	3.77164e-06	chrY	1245304	1245306	CG	II	Random	+	Uty	Uty;Uty;Uty;Uty;Uty;Uty;Uty;Uty;Uty;Uty	protein_coding;protein_coding;protein_coding;protein_coding;protein_coding;protein_coding;protein_coding;protein_coding;protein_coding;protein_coding	ENSMUST00000069309.13;ENSMUST00000137048.7;ENSMUST00000139365.7;ENSMUST00000143286.7;ENSMUST00000143958.7;ENSMUST00000150715.1;ENSMUST00000154004.7;ENSMUST00000154527.1;ENSMUST00000154666.7;ENSMUST00000157073.7	414;398;420;387;452;163;455;435;390;434		open sea region	No	ENSMUST00000069309;ENSMUST00000137048;ENSMUST00000139365;ENSMUST00000143286;ENSMUST00000143958;ENSMUST00000150715;ENSMUST00000154004;ENSMUST00000154527;ENSMUST00000154666;ENSMUST00000157073	Body;Body;Body;Body;Body;Body;5'UTR;5'UTR;Body;5'UTR	Uty;Uty;Uty;Uty;Uty;Uty;Uty;Uty;Uty;Uty
cg48214628_BC21	0.697529	-0.674147	2.34652e-07	1.09933e-05	chrY	1245208	1245210	CG	II	Random	-	Uty	Uty;Uty;Uty;Uty;Uty;Uty;Uty;Uty;Uty;Uty	protein_coding;protein_coding;protein_coding;protein_coding;protein_coding;protein_coding;protein_coding;protein_coding;protein_coding;protein_coding	ENSMUST00000069309.13;ENSMUST00000137048.7;ENSMUST00000139365.7;ENSMUST00000143286.7;ENSMUST00000143958.7;ENSMUST00000150715.1;ENSMUST00000154004.7;ENSMUST00000154527.1;ENSMUST00000154666.7;ENSMUST00000157073.7	510;494;516;483;548;259;551;531;486;530		open sea region	No	ENSMUST00000069309;ENSMUST00000137048;ENSMUST00000139365;ENSMUST00000143286;ENSMUST00000143958;ENSMUST00000150715;ENSMUST00000154004;ENSMUST00000154527;ENSMUST00000154666;ENSMUST00000157073	Body;Body;Body;Body;Body;Body;5'UTR;5'UTR;Body;5'UTR	Uty;Uty;Uty;Uty;Uty;Uty;Uty;Uty;Uty;Uty
cg48214632_BC21	0.704658	-0.669379	5.64765e-09	3.32613e-06	chrY	1245321	1245323	CG	II	Random	-	Uty	Uty;Uty;Uty;Uty;Uty;Uty;Uty;Uty;Uty;Uty	protein_coding;protein_coding;protein_coding;protein_coding;protein_coding;protein_coding;protein_coding;protein_coding;protein_coding;protein_coding	ENSMUST00000069309.13;ENSMUST00000137048.7;ENSMUST00000139365.7;ENSMUST00000143286.7;ENSMUST00000143958.7;ENSMUST00000150715.1;ENSMUST00000154004.7;ENSMUST00000154527.1;ENSMUST00000154666.7;ENSMUST00000157073.7	397;381;403;370;435;146;438;418;373;417		open sea region	No	ENSMUST00000069309;ENSMUST00000137048;ENSMUST00000139365;ENSMUST00000143286;ENSMUST00000143958;ENSMUST00000150715;ENSMUST00000154004;ENSMUST00000154527;ENSMUST00000154666;ENSMUST00000157073	Body;Body;Body;Body;Body;Body;5'UTR;5'UTR;Body;5'UTR	Uty;Uty;Uty;Uty;Uty;Uty;Uty;Uty;Uty;Uty
cg48214635_BC21	0.685822	-0.661395	1.36625e-09	1.66133e-06	chrY	1245423	1245425	CG	II	Random	+	Uty	Uty;Uty;Uty;Uty;Uty;Uty;Uty;Uty;Uty;Uty	protein_coding;protein_coding;protein_coding;protein_coding;protein_coding;protein_coding;protein_coding;protein_coding;protein_coding;protein_coding	ENSMUST00000069309.13;ENSMUST00000137048.7;ENSMUST00000139365.7;ENSMUST00000143286.7;ENSMUST00000143958.7;ENSMUST00000150715.1;ENSMUST00000154004.7;ENSMUST00000154527.1;ENSMUST00000154666.7;ENSMUST00000157073.7	295;279;301;268;333;44;336;316;271;315		open sea region	No	ENSMUST00000069309;ENSMUST00000137048;ENSMUST00000139365;ENSMUST00000143286;ENSMUST00000143958;ENSMUST00000150715;ENSMUST00000154004;ENSMUST00000154527;ENSMUST00000154666;ENSMUST00000157073	Body;Body;Body;Body;Body;Body;5'UTR;5'UTR;Body;5'UTR	Uty;Uty;Uty;Uty;Uty;Uty;Uty;Uty;Uty;Uty
cg41838763_TC11	0.855678	-0.722099	1.53463e-06	2.41012e-05	chr5	8121037	8121039	CG	I	TSS;chr5:8121094;Adam22;ENSMUST00000124121;+57;2	+	Adam22	Adam22;Adam22;Adam22;Adam22;Adam22;Adam22;Adam22	protein_coding;protein_coding;protein_coding;protein_coding;protein_coding;protein_coding;protein_coding	ENSMUST00000046838.13;ENSMUST00000050166.13;ENSMUST00000088744.11;ENSMUST00000088761.10;ENSMUST00000115386.7;ENSMUST00000115388.8;ENSMUST00000124121.7	247040;246945;247044;246945;246945;247044;58		open sea region	No	ENSMUST00000046838;ENSMUST00000050166;ENSMUST00000088744;ENSMUST00000088761;ENSMUST00000115386;ENSMUST00000115388;ENSMUST00000124121	Body;Body;Body;Body;Body;Body;Body	Adam22;Adam22;Adam22;Adam22;Adam22;Adam22;Adam22
cg48214621_BC11	0.925032	-0.894973	3.6863e-12	5.89826e-08	chrY	1244794	1244796	CG	I	Random	+	Uty	Uty;Uty;Uty;Uty;Uty;Uty;Uty;Uty;Uty;Uty	protein_coding;protein_coding;protein_coding;protein_coding;protein_coding;protein_coding;protein_coding;protein_coding;protein_coding;protein_coding	ENSMUST00000069309.13;ENSMUST00000137048.7;ENSMUST00000139365.7;ENSMUST00000143286.7;ENSMUST00000143958.7;ENSMUST00000150715.1;ENSMUST00000154004.7;ENSMUST00000154527.1;ENSMUST00000154666.7;ENSMUST00000157073.7	924;908;930;897;962;673;965;945;900;944		open sea region	No	ENSMUST00000069309;ENSMUST00000137048;ENSMUST00000139365;ENSMUST00000143286;ENSMUST00000143958;ENSMUST00000150715;ENSMUST00000154004;ENSMUST00000154527;ENSMUST00000154666;ENSMUST00000157073	Body;Body;Body;Body;Body;Body;Body;5'UTR;Body;5'UTR	Uty;Uty;Uty;Uty;Uty;Uty;Uty;Uty;Uty;Uty
cg48214622_TC12	0.884558	-0.833885	5.61855e-10	9.92397e-07	chrY	1244849	1244851	CG	I	Random	-							open sea region	No	ENSMUST00000069309;ENSMUST00000137048;ENSMUST00000139365;ENSMUST00000143286;ENSMUST00000143958;ENSMUST00000150715;ENSMUST00000154004;ENSMUST00000154527;ENSMUST00000154666;ENSMUST00000157073	Body;Body;Body;Body;Body;Body;Body;5'UTR;Body;5'UTR	Uty;Uty;Uty;Uty;Uty;Uty;Uty;Uty;Uty;Uty
cg48214622_TC11	0.889239	-0.820173	4.28185e-09	2.91782e-06	chrY	1244849	1244851	CG	I	Random	-							open sea region	No	ENSMUST00000069309;ENSMUST00000137048;ENSMUST00000139365;ENSMUST00000143286;ENSMUST00000143958;ENSMUST00000150715;ENSMUST00000154004;ENSMUST00000154527;ENSMUST00000154666;ENSMUST00000157073	Body;Body;Body;Body;Body;Body;Body;5'UTR;Body;5'UTR	Uty;Uty;Uty;Uty;Uty;Uty;Uty;Uty;Uty;Uty
cg48214623_BC21	0.823755	-0.801064	2.63608e-10	6.34545e-07	chrY	1244883	1244885	CG	II	Random	-	Uty	Uty;Uty;Uty;Uty;Uty;Uty;Uty;Uty;Uty;Uty	protein_coding;protein_coding;protein_coding;protein_coding;protein_coding;protein_coding;protein_coding;protein_coding;protein_coding;protein_coding	ENSMUST00000069309.13;ENSMUST00000137048.7;ENSMUST00000139365.7;ENSMUST00000143286.7;ENSMUST00000143958.7;ENSMUST00000150715.1;ENSMUST00000154004.7;ENSMUST00000154527.1;ENSMUST00000154666.7;ENSMUST00000157073.7	835;819;841;808;873;584;876;856;811;855		open sea region	No	ENSMUST00000069309;ENSMUST00000137048;ENSMUST00000139365;ENSMUST00000143286;ENSMUST00000143958;ENSMUST00000150715;ENSMUST00000154004;ENSMUST00000154527;ENSMUST00000154666;ENSMUST00000157073	Body;Body;Body;Body;Body;Body;Body;5'UTR;Body;5'UTR	Uty;Uty;Uty;Uty;Uty;Uty;Uty;Uty;Uty;Uty
cg48214620_TC21	0.83655	-0.785105	1.05224e-08	4.01195e-06	chrY	1244772	1244774	CG	II	Random	+	Uty	Uty;Uty;Uty;Uty;Uty;Uty;Uty;Uty;Uty;Uty	protein_coding;protein_coding;protein_coding;protein_coding;protein_coding;protein_coding;protein_coding;protein_coding;protein_coding;protein_coding	ENSMUST00000069309.13;ENSMUST00000137048.7;ENSMUST00000139365.7;ENSMUST00000143286.7;ENSMUST00000143958.7;ENSMUST00000150715.1;ENSMUST00000154004.7;ENSMUST00000154527.1;ENSMUST00000154666.7;ENSMUST00000157073.7	946;930;952;919;984;695;987;967;922;966		open sea region	No	ENSMUST00000069309;ENSMUST00000137048;ENSMUST00000139365;ENSMUST00000143286;ENSMUST00000143958;ENSMUST00000150715;ENSMUST00000154004;ENSMUST00000154527;ENSMUST00000154666;ENSMUST00000157073	Body;Body;Body;Body;Body;Body;Body;5'UTR;Body;5'UTR	Uty;Uty;Uty;Uty;Uty;Uty;Uty;Uty;Uty;Uty
cg48214625_BC21	0.694507	-0.664314	2.15288e-08	5.16294e-06	chrY	1245167	1245169	CG	II	Random	-	Uty	Uty;Uty;Uty;Uty;Uty;Uty;Uty;Uty;Uty;Uty	protein_coding;protein_coding;protein_coding;protein_coding;protein_coding;protein_coding;protein_coding;protein_coding;protein_coding;protein_coding	ENSMUST00000069309.13;ENSMUST00000137048.7;ENSMUST00000139365.7;ENSMUST00000143286.7;ENSMUST00000143958.7;ENSMUST00000150715.1;ENSMUST00000154004.7;ENSMUST00000154527.1;ENSMUST00000154666.7;ENSMUST00000157073.7	551;535;557;524;589;300;592;572;527;571		open sea region	No	ENSMUST00000069309;ENSMUST00000137048;ENSMUST00000139365;ENSMUST00000143286;ENSMUST00000143958;ENSMUST00000150715;ENSMUST00000154004;ENSMUST00000154527;ENSMUST00000154666;ENSMUST00000157073	Body;Body;Body;Body;Body;Body;Body;5'UTR;Body;5'UTR	Uty;Uty;Uty;Uty;Uty;Uty;Uty;Uty;Uty;Uty
cg30947174_BC21	0.907273	-0.745266	9.20474e-07	1.89177e-05	chr12	89874483	89874485	CG	II	Adenoma	-	Nrxn3	Nrxn3;Nrxn3;Nrxn3;Nrxn3;Nrxn3;Nrxn3;Nrxn3;Nrxn3	protein_coding;protein_coding;protein_coding;protein_coding;protein_coding;protein_coding;protein_coding;protein_coding	ENSMUST00000057634.13;ENSMUST00000110130.3;ENSMUST00000110133.8;ENSMUST00000163134.7;ENSMUST00000167103.7;ENSMUST00000167887.7;ENSMUST00000190626.6;ENSMUST00000238943.1	921085;62001;62001;1079980;1151375;681378;1151498;62076		open sea region	No	ENSMUST00000057634;ENSMUST00000110130;ENSMUST00000110133;ENSMUST00000163134;ENSMUST00000167103;ENSMUST00000167887;ENSMUST00000190626;ENSMUST00000238943	Body;Body;Body;Body;Body;Body;Body;Body	Nrxn3;Nrxn3;Nrxn3;Nrxn3;Nrxn3;Nrxn3;Nrxn3;Nrxn3
cg29500349_TC11	0.743238	-0.664106	5.88137e-08	6.82015e-06	chr11	49215277	49215279	CG	I	Random	-	Zfp62	Zfp62;Zfp62;Zfp62;Zfp62;Zfp62;Zfp62;Zfp62;Zfp62	protein_coding;protein_coding;protein_coding;protein_coding;protein_coding;protein_coding;protein_coding;protein_coding	ENSMUST00000061757.3;ENSMUST00000109197.7;ENSMUST00000109198.7;ENSMUST00000136539.1;ENSMUST00000136691.1;ENSMUST00000137061.8;ENSMUST00000151228.1;ENSMUST00000180016.1	729;11780;11986;10959;1686;11982;11772;2590		open sea region	No	ENSMUST00000061757;ENSMUST00000109197;ENSMUST00000109198;ENSMUST00000136539;ENSMUST00000136691;ENSMUST00000137061;ENSMUST00000151228;ENSMUST00000180016	Body;Body;Body;Body;Body;Body;Body;Body	Zfp62;Zfp62;Zfp62;Zfp62;Zfp62;Zfp62;Zfp62;Zfp62
cg13077160_TC21	0.922877	-0.725912	2.153e-08	5.16294e-06	chr6	15257962	15257964	CG	II	EPIC;cg13077160	-	Foxp2	Foxp2;Foxp2;Foxp2;Foxp2;Foxp2;Foxp2;Foxp2;Foxp2;Foxp2;Foxp2;Foxp2;Foxp2;Foxp2	protein_coding;protein_coding;protein_coding;protein_coding;protein_coding;protein_coding;protein_coding;protein_coding;protein_coding;protein_coding;protein_coding;protein_coding;protein_coding	ENSMUST00000031545.13;ENSMUST00000115469.7;ENSMUST00000115472.7;ENSMUST00000115474.7;ENSMUST00000115477.7;ENSMUST00000128567.7;ENSMUST00000131414.7;ENSMUST00000137628.7;ENSMUST00000138273.7;ENSMUST00000140557.7;ENSMUST00000151060.7;ENSMUST00000151301.7;ENSMUST00000159788.1	72457;60999;72457;72457;356614;356486;61012;72400;356485;61012;356575;61014;3680		open sea region	No	ENSMUST00000031545;ENSMUST00000115469;ENSMUST00000115472;ENSMUST00000115474;ENSMUST00000115477;ENSMUST00000128567;ENSMUST00000131414;ENSMUST00000137628;ENSMUST00000138273;ENSMUST00000140557;ENSMUST00000151060;ENSMUST00000151301;ENSMUST00000159788	Body;Body;Body;Body;Body;Body;Body;Body;3'UTR;Body;3'UTR;3'UTR;3'UTR	Foxp2;Foxp2;Foxp2;Foxp2;Foxp2;Foxp2;Foxp2;Foxp2;Foxp2;Foxp2;Foxp2;Foxp2;Foxp2
cg13522984_TC21	0.894856	-0.678844	1.44838e-06	2.34351e-05	chr6	15282395	15282397	CG	II	EPIC;cg13522984	-	Foxp2	Foxp2;Foxp2;Foxp2;Foxp2;Foxp2;Foxp2;Foxp2;Foxp2;Foxp2;Foxp2;Foxp2;Foxp2;Foxp2	protein_coding;protein_coding;protein_coding;protein_coding;protein_coding;protein_coding;protein_coding;protein_coding;protein_coding;protein_coding;protein_coding;protein_coding;protein_coding	ENSMUST00000031545.13;ENSMUST00000115469.7;ENSMUST00000115472.7;ENSMUST00000115474.7;ENSMUST00000115477.7;ENSMUST00000128567.7;ENSMUST00000131414.7;ENSMUST00000137628.7;ENSMUST00000138273.7;ENSMUST00000140557.7;ENSMUST00000151060.7;ENSMUST00000151301.7;ENSMUST00000159788.1	96890;85432;96890;96890;381047;380919;85445;96833;380918;85445;381008;85447;28113		open sea region	No	ENSMUST00000031545;ENSMUST00000115469;ENSMUST00000115472;ENSMUST00000115474;ENSMUST00000115477;ENSMUST00000128567;ENSMUST00000131414;ENSMUST00000137628;ENSMUST00000138273;ENSMUST00000140557;ENSMUST00000151060;ENSMUST00000151301;ENSMUST00000159788	Body;Body;Body;Body;Body;Body;Body;Body;3'UTR;Body;3'UTR;3'UTR;3'UTR	Foxp2;Foxp2;Foxp2;Foxp2;Foxp2;Foxp2;Foxp2;Foxp2;Foxp2;Foxp2;Foxp2;Foxp2;Foxp2
cg47866240_TC21	0.877286	-0.66905	1.18334e-06	2.12769e-05	chrX	100279988	100279990	CG	II	Random	-	Eda	Eda;Eda;Eda;Eda;Eda;Eda;Eda;Eda;Eda;Eda	protein_coding;protein_coding;protein_coding;protein_coding;protein_coding;protein_coding;protein_coding;protein_coding;protein_coding;protein_coding	ENSMUST00000071453.2;ENSMUST00000113775.7;ENSMUST00000113776.7;ENSMUST00000113777.7;ENSMUST00000113778.7;ENSMUST00000113779.7;ENSMUST00000113780.7;ENSMUST00000113781.7;ENSMUST00000113783.7;ENSMUST00000134582.1	304208;304383;304383;304208;304383;304383;304383;304383;304383;304383		open sea region	No	ENSMUST00000071453;ENSMUST00000113775;ENSMUST00000113776;ENSMUST00000113777;ENSMUST00000113778;ENSMUST00000113779;ENSMUST00000113780;ENSMUST00000113781;ENSMUST00000113783;ENSMUST00000134582	Body;Body;Body;Body;Body;Body;Body;Body;Body;3'UTR	Eda;Eda;Eda;Eda;Eda;Eda;Eda;Eda;Eda;Eda
cg40185341_TC21	0.859845	-0.685709	6.57921e-08	7.10523e-06	chr3	109921284	109921286	CG	II	GeneBody;Ntng1;NM_001163350;inside_[intron_between_exon_3_and_4];splice=0	+	Ntng1	Ntng1;Ntng1;Ntng1;Ntng1;Ntng1;Ntng1;Ntng1;Ntng1;Ntng1;Ntng1;Ntng1	protein_coding;protein_coding;protein_coding;protein_coding;protein_coding;protein_coding;protein_coding;protein_coding;protein_coding;protein_coding;protein_coding	ENSMUST00000072596.11;ENSMUST00000106570.4;ENSMUST00000106571.9;ENSMUST00000106575.9;ENSMUST00000128219.8;ENSMUST00000131027.8;ENSMUST00000133268.8;ENSMUST00000138344.8;ENSMUST00000138953.8;ENSMUST00000156177.8;ENSMUST00000189335.1	214224;214224;214224;214224;222191;214224;222727;214224;214224;221720;214184		open sea region	No	ENSMUST00000072596;ENSMUST00000106570;ENSMUST00000106571;ENSMUST00000106575;ENSMUST00000128219;ENSMUST00000131027;ENSMUST00000133268;ENSMUST00000138344;ENSMUST00000138953;ENSMUST00000156177;ENSMUST00000189335	Body;Body;Body;Body;Body;Body;Body;Body;Body;Body;5'UTR	Ntng1;Ntng1;Ntng1;Ntng1;Ntng1;Ntng1;Ntng1;Ntng1;Ntng1;Ntng1;Ntng1
cg35608782_BC21	0.895584	-0.83412	1.11846e-07	8.39356e-06	chr18	36992278	36992280	CG	II	MonoallelicMeth	+	Gm37013;Gm37388;Gm42416;Pcdha1;Pcdha2;Pcdha3;Pcdha4;Pcdha5;Pcdha6;Pcdha7;Pcdha8	Gm37013;Gm37388;Gm42416;Pcdha1;Pcdha1;Pcdha2;Pcdha2;Pcdha3;Pcdha4;Pcdha4;Pcdha5;Pcdha6;Pcdha6;Pcdha6;Pcdha7;Pcdha8	protein_coding;protein_coding;protein_coding;protein_coding;protein_coding;protein_coding;protein_coding;protein_coding;protein_coding;protein_coding;protein_coding;protein_coding;protein_coding;protein_coding;protein_coding;protein_coding	ENSMUST00000194544.1;ENSMUST00000193984.1;ENSMUST00000115661.4;ENSMUST00000070797.6;ENSMUST00000193839.5;ENSMUST00000115662.8;ENSMUST00000195590.1;ENSMUST00000192503.1;ENSMUST00000192295.1;ENSMUST00000192512.5;ENSMUST00000192168.1;ENSMUST00000193389.1;ENSMUST00000193777.5;ENSMUST00000194751.1;ENSMUST00000192631.1;ENSMUST00000194038.1	22363;16338;39538;61994;62095;53074;53055;46174;39604;39631;31839;24631;24648;24629;18477;-92		Shore	No	ENSMUST00000070797;ENSMUST00000115661;ENSMUST00000115662;ENSMUST00000192168;ENSMUST00000192295;ENSMUST00000192503;ENSMUST00000192512;ENSMUST00000192631;ENSMUST00000193389;ENSMUST00000193777;ENSMUST00000193839;ENSMUST00000193984;ENSMUST00000194038;ENSMUST00000194544;ENSMUST00000194751;ENSMUST00000195590	Body;Body;Body;Body;Body;Body;Body;Body;Body;Body;Body;Body;TSS200;Body;3'UTR;Body	Pcdha1;Gm37013;Pcdha2;Pcdha5;Pcdha4;Pcdha3;Pcdha4;Pcdha7;Pcdha6;Pcdha6;Pcdha1;Gm37388;Pcdha8;Gm38666;Pcdha6;Pcdha2
cg35608636_BC21	0.839453	-0.78198	7.45424e-07	1.72153e-05	chr18	36979868	36979870	CG	II	EPIC;cg24339092	+	Gm36858;Gm37013;Gm37388;Gm42416;Pcdha1;Pcdha2;Pcdha3;Pcdha4;Pcdha5;Pcdha6;Pcdha7	Gm36858;Gm37013;Gm37388;Gm42416;Pcdha1;Pcdha1;Pcdha2;Pcdha2;Pcdha3;Pcdha4;Pcdha4;Pcdha5;Pcdha6;Pcdha6;Pcdha6;Pcdha7	unprocessed_pseudogene;protein_coding;protein_coding;protein_coding;protein_coding;protein_coding;protein_coding;protein_coding;protein_coding;protein_coding;protein_coding;protein_coding;protein_coding;protein_coding;protein_coding;protein_coding	ENSMUST00000194501.1;ENSMUST00000194544.1;ENSMUST00000193984.1;ENSMUST00000115661.4;ENSMUST00000070797.6;ENSMUST00000193839.5;ENSMUST00000115662.8;ENSMUST00000195590.1;ENSMUST00000192503.1;ENSMUST00000192295.1;ENSMUST00000192512.5;ENSMUST00000192168.1;ENSMUST00000193389.1;ENSMUST00000193777.5;ENSMUST00000194751.1;ENSMUST00000192631.1	-188;9953;3928;27128;49584;49685;40664;40645;33764;27194;27221;19429;12221;12238;12219;6067		Shore	No	ENSMUST00000070797;ENSMUST00000115661;ENSMUST00000115662;ENSMUST00000192168;ENSMUST00000192295;ENSMUST00000192503;ENSMUST00000192512;ENSMUST00000192631;ENSMUST00000193389;ENSMUST00000193777;ENSMUST00000193839;ENSMUST00000193984;ENSMUST00000194501;ENSMUST00000194544;ENSMUST00000194751;ENSMUST00000195590	Body;Body;Body;Body;Body;Body;Body;Body;Body;Body;Body;Body;TSS200;Body;3'UTR;Body	Pcdha1;Gm37013;Pcdha2;Pcdha5;Pcdha4;Pcdha3;Pcdha4;Pcdha7;Pcdha6;Pcdha6;Pcdha1;Gm37388;Gm36858;Gm38666;Pcdha6;Pcdha2
cg43213021_TC11	0.816694	-0.75706	9.61257e-07	1.93266e-05	chr6	23587448	23587450	CG	I	TSS;chr6:23587423;Cadps2;ENSMUST00000125350;-25;1	-	Cadps2	Cadps2;Cadps2;Cadps2;Cadps2;Cadps2;Cadps2;Cadps2;Cadps2;Cadps2;Cadps2	protein_coding;protein_coding;protein_coding;protein_coding;protein_coding;protein_coding;protein_coding;protein_coding;protein_coding;protein_coding	ENSMUST00000018122.13;ENSMUST00000069074.13;ENSMUST00000115356.2;ENSMUST00000115358.8;ENSMUST00000115361.8;ENSMUST00000125350.7;ENSMUST00000136279.1;ENSMUST00000142913.8;ENSMUST00000163871.8;ENSMUST00000166458.8	251777;251695;251815;251972;251776;-24;251852;251689;251973;251689		open sea region	No	ENSMUST00000018122;ENSMUST00000069074;ENSMUST00000115356;ENSMUST00000115358;ENSMUST00000115361;ENSMUST00000125350;ENSMUST00000136279;ENSMUST00000142913;ENSMUST00000163871;ENSMUST00000166458	Body;Body;Body;Body;Body;TSS200;5'UTR;Body;Body;Body	Cadps2;Cadps2;Cadps2;Cadps2;Cadps2;Cadps2;Cadps2;Cadps2;Cadps2;Cadps2
cg28221542_BC21	0.92491	-0.797733	1.38062e-06	2.28988e-05	chr10	18139130	18139132	CG	II	VMR;chr10:18139120-18139597,VMR;chr10:18139129-18139615	+	Ect2l	Ect2l;Ect2l;Ect2l;Ect2l;Ect2l	protein_coding;protein_coding;protein_coding;protein_coding;protein_coding	ENSMUST00000095817.4;ENSMUST00000207827.1;ENSMUST00000208948.1;ENSMUST00000209178.1;ENSMUST00000215232.1	71760;62223;62223;62223;-16		open sea region	No	ENSMUST00000095817;ENSMUST00000207827;ENSMUST00000208948;ENSMUST00000209178;ENSMUST00000215232	Body;Body;Body;Body;TSS200	Ect2l;Ect2l;Ect2l;Ect2l;Ect2l
cg33469203_BC11	0.990622	-0.979	2.0165e-11	1.2466e-07	chr15	72810704	72810706	CG	I	ImprintDMR;chr15:72809067-72811544;M;DMR_Peg13_Trappc9	+	Peg13;Trappc9	Peg13;Trappc9;Trappc9;Trappc9	sense_intronic;protein_coding;protein_coding;protein_coding	ENSMUST00000202826.1;ENSMUST00000023276.15;ENSMUST00000089770.10;ENSMUST00000170633.8	-380;245106;250500;250341		Shore	Yes	ENSMUST00000023276;ENSMUST00000089770;ENSMUST00000170633;ENSMUST00000202826	Body;Body;Body;TSS1500	Trappc9;Trappc9;Trappc9;Peg13
cg33469209_TC11	0.988129	-0.975394	3.36316e-09	2.62875e-06	chr15	72810918	72810920	CG	I	ImprintDMR;chr15:72809067-72811544;M;DMR_Peg13_Trappc9,MonoallelicMeth	+	Peg13;Trappc9	Peg13;Trappc9;Trappc9;Trappc9	sense_intronic;protein_coding;protein_coding;protein_coding	ENSMUST00000202826.1;ENSMUST00000023276.15;ENSMUST00000089770.10;ENSMUST00000170633.8	-594;244892;250286;250127		Shore	Yes	ENSMUST00000023276;ENSMUST00000089770;ENSMUST00000170633;ENSMUST00000202826	Body;Body;Body;TSS1500	Trappc9;Trappc9;Trappc9;Peg13
cg33469202_TC21	0.942969	-0.916159	1.887e-10	4.9833e-07	chr15	72810689	72810691	CG	II	ImprintDMR;chr15:72809067-72811544;M;DMR_Peg13_Trappc9	+	Peg13;Trappc9	Peg13;Trappc9;Trappc9;Trappc9	sense_intronic;protein_coding;protein_coding;protein_coding	ENSMUST00000202826.1;ENSMUST00000023276.15;ENSMUST00000089770.10;ENSMUST00000170633.8	-365;245121;250515;250356		Shore	Yes	ENSMUST00000023276;ENSMUST00000089770;ENSMUST00000170633;ENSMUST00000202826	Body;Body;Body;TSS1500	Trappc9;Trappc9;Trappc9;Peg13
cg33469213_BC11	0.980408	-0.900739	9.47437e-09	3.93928e-06	chr15	72811039	72811041	CG	I	ImprintDMR;chr15:72809067-72811544;M;DMR_Peg13_Trappc9,MonoallelicMeth	+	Peg13;Trappc9	Peg13;Trappc9;Trappc9;Trappc9	sense_intronic;protein_coding;protein_coding;protein_coding	ENSMUST00000202826.1;ENSMUST00000023276.15;ENSMUST00000089770.10;ENSMUST00000170633.8	-715;244771;250165;250006		Shore	Yes	ENSMUST00000023276;ENSMUST00000089770;ENSMUST00000170633;ENSMUST00000202826	Body;Body;Body;TSS1500	Trappc9;Trappc9;Trappc9;Peg13
cg33469211_TC21	0.951198	-0.856325	1.85891e-09	1.94807e-06	chr15	72811002	72811004	CG	II	ImprintDMR;chr15:72809067-72811544;M;DMR_Peg13_Trappc9,MonoallelicMeth	-	Peg13;Trappc9	Peg13;Trappc9;Trappc9;Trappc9	sense_intronic;protein_coding;protein_coding;protein_coding	ENSMUST00000202826.1;ENSMUST00000023276.15;ENSMUST00000089770.10;ENSMUST00000170633.8	-678;244808;250202;250043		Shore	Yes	ENSMUST00000023276;ENSMUST00000089770;ENSMUST00000170633;ENSMUST00000202826	Body;Body;Body;TSS1500	Trappc9;Trappc9;Trappc9;Peg13
cg33469208_TC21	0.907363	-0.832042	4.99455e-10	9.30519e-07	chr15	72810907	72810909	CG	II	ImprintDMR;chr15:72809067-72811544;M;DMR_Peg13_Trappc9,MonoallelicMeth	+	Peg13;Trappc9	Peg13;Trappc9;Trappc9;Trappc9	sense_intronic;protein_coding;protein_coding;protein_coding	ENSMUST00000202826.1;ENSMUST00000023276.15;ENSMUST00000089770.10;ENSMUST00000170633.8	-583;244903;250297;250138		Shore	Yes	ENSMUST00000023276;ENSMUST00000089770;ENSMUST00000170633;ENSMUST00000202826	Body;Body;Body;TSS1500	Trappc9;Trappc9;Trappc9;Peg13
cg33469199_TC21	0.89965	-0.816677	1.42419e-10	3.99372e-07	chr15	72810614	72810616	CG	II	ImprintDMR;chr15:72809067-72811544;M;DMR_Peg13_Trappc9,MonoallelicMeth	-	Peg13;Trappc9	Peg13;Trappc9;Trappc9;Trappc9	sense_intronic;protein_coding;protein_coding;protein_coding	ENSMUST00000202826.1;ENSMUST00000023276.15;ENSMUST00000089770.10;ENSMUST00000170633.8	-290;245196;250590;250431		Shore	Yes	ENSMUST00000023276;ENSMUST00000089770;ENSMUST00000170633;ENSMUST00000202826	Body;Body;Body;TSS1500	Trappc9;Trappc9;Trappc9;Peg13
cg33469198_BC21	0.877118	-0.814399	1.16226e-11	9.03271e-08	chr15	72810539	72810541	CG	II	ImprintDMR;chr15:72809067-72811544;M;DMR_Peg13_Trappc9,MonoallelicMeth	-	Peg13;Trappc9	Peg13;Trappc9;Trappc9;Trappc9	sense_intronic;protein_coding;protein_coding;protein_coding	ENSMUST00000202826.1;ENSMUST00000023276.15;ENSMUST00000089770.10;ENSMUST00000170633.8	-215;245271;250665;250506		Shore	Yes	ENSMUST00000023276;ENSMUST00000089770;ENSMUST00000170633;ENSMUST00000202826	Body;Body;Body;TSS1500	Trappc9;Trappc9;Trappc9;Peg13
cg33469212_TC21	0.958471	-0.804067	6.15745e-09	3.46049e-06	chr15	72811022	72811024	CG	II	ImprintDMR;chr15:72809067-72811544;M;DMR_Peg13_Trappc9	-	Peg13;Trappc9	Peg13;Trappc9;Trappc9;Trappc9	sense_intronic;protein_coding;protein_coding;protein_coding	ENSMUST00000202826.1;ENSMUST00000023276.15;ENSMUST00000089770.10;ENSMUST00000170633.8	-698;244788;250182;250023		Shore	Yes	ENSMUST00000023276;ENSMUST00000089770;ENSMUST00000170633;ENSMUST00000202826	Body;Body;Body;TSS1500	Trappc9;Trappc9;Trappc9;Peg13
cg33469197_BC21	0.830827	-0.798857	9.61715e-10	1.3841e-06	chr15	72810531	72810533	CG	II	ImprintDMR;chr15:72809067-72811544;M;DMR_Peg13_Trappc9,MonoallelicMeth	+	Peg13;Trappc9	Peg13;Trappc9;Trappc9;Trappc9	sense_intronic;protein_coding;protein_coding;protein_coding	ENSMUST00000202826.1;ENSMUST00000023276.15;ENSMUST00000089770.10;ENSMUST00000170633.8	-207;245279;250673;250514		Shore	Yes	ENSMUST00000023276;ENSMUST00000089770;ENSMUST00000170633;ENSMUST00000202826	Body;Body;Body;TSS1500	Trappc9;Trappc9;Trappc9;Peg13
cg33469196_TC21	0.904857	-0.866888	1.26227e-11	9.53746e-08	chr15	72810513	72810515	CG	II	ImprintDMR;chr15:72809067-72811544;M;DMR_Peg13_Trappc9,MonoallelicMeth	+	Peg13;Trappc9	Peg13;Trappc9;Trappc9;Trappc9	sense_intronic;protein_coding;protein_coding;protein_coding	ENSMUST00000202826.1;ENSMUST00000023276.15;ENSMUST00000089770.10;ENSMUST00000170633.8	-189;245297;250691;250532		Shore	Yes	ENSMUST00000023276;ENSMUST00000089770;ENSMUST00000170633;ENSMUST00000202826	Body;Body;Body;TSS200	Trappc9;Trappc9;Trappc9;Peg13
cg33469190_BC21	0.868938	-0.812326	1.88079e-11	1.21807e-07	chr15	72810336	72810338	CG	II	ImprintDMR;chr15:72809067-72811544;M;DMR_Peg13_Trappc9,MonoallelicMeth	-	Peg13;Trappc9	Peg13;Trappc9;Trappc9;Trappc9	sense_intronic;protein_coding;protein_coding;protein_coding	ENSMUST00000202826.1;ENSMUST00000023276.15;ENSMUST00000089770.10;ENSMUST00000170633.8	-12;245474;250868;250709		Shore	Yes	ENSMUST00000023276;ENSMUST00000089770;ENSMUST00000170633;ENSMUST00000202826	Body;Body;Body;TSS200	Trappc9;Trappc9;Trappc9;Peg13
cg33469191_BC21	0.824851	-0.793405	5.57898e-10	9.91848e-07	chr15	72810379	72810381	CG	II	ImprintDMR;chr15:72809067-72811544;M;DMR_Peg13_Trappc9,MonoallelicMeth	+	Peg13;Trappc9	Peg13;Trappc9;Trappc9;Trappc9	sense_intronic;protein_coding;protein_coding;protein_coding	ENSMUST00000202826.1;ENSMUST00000023276.15;ENSMUST00000089770.10;ENSMUST00000170633.8	-55;245431;250825;250666		Shore	Yes	ENSMUST00000023276;ENSMUST00000089770;ENSMUST00000170633;ENSMUST00000202826	Body;Body;Body;TSS200	Trappc9;Trappc9;Trappc9;Peg13
cg33469189_BC21	0.789287	-0.69616	6.92536e-11	2.69541e-07	chr15	72810326	72810328	CG	II	ImprintDMR;chr15:72809067-72811544;M;DMR_Peg13_Trappc9,MonoallelicMeth	-	Peg13;Trappc9	Peg13;Trappc9;Trappc9;Trappc9	sense_intronic;protein_coding;protein_coding;protein_coding	ENSMUST00000202826.1;ENSMUST00000023276.15;ENSMUST00000089770.10;ENSMUST00000170633.8	-2;245484;250878;250719		Shore	Yes	ENSMUST00000023276;ENSMUST00000089770;ENSMUST00000170633;ENSMUST00000202826	Body;Body;Body;TSS200	Trappc9;Trappc9;Trappc9;Peg13
cg47967036_TC21	0.950179	-0.719623	5.72695e-06	4.855e-05	chrX	120401219	120401221	CG	II	TSS;chrX:120401363;Pcdh11x;ENSMUST00000191653;-144;1	+	Pcdh11x	Pcdh11x;Pcdh11x;Pcdh11x;Pcdh11x;Pcdh11x;Pcdh11x;Pcdh11x;Pcdh11x	protein_coding;protein_coding;protein_coding;protein_coding;protein_coding;protein_coding;protein_coding;protein_coding	ENSMUST00000050239.15;ENSMUST00000113358.9;ENSMUST00000113364.9;ENSMUST00000155223.6;ENSMUST00000191653.1;ENSMUST00000192677.5;ENSMUST00000193899.1;ENSMUST00000195088.5	110961;110893;110961;-144;-144;37207;36434;110817		open sea region	No	ENSMUST00000050239;ENSMUST00000113358;ENSMUST00000113364;ENSMUST00000155223;ENSMUST00000191653;ENSMUST00000192677;ENSMUST00000193899;ENSMUST00000195088	Body;Body;Body;TSS200;TSS200;Body;Body;Body	Pcdh11x;Pcdh11x;Pcdh11x;Pcdh11x;Pcdh11x;Pcdh11x;Pcdh11x;Pcdh11x
cg47967035_BC21	0.86523	-0.676974	3.86153e-07	1.32713e-05	chrX	120401185	120401187	CG	II	TSS;chrX:120401363;Pcdh11x;ENSMUST00000191653;-178;2	-	Pcdh11x	Pcdh11x;Pcdh11x;Pcdh11x;Pcdh11x;Pcdh11x;Pcdh11x;Pcdh11x;Pcdh11x	protein_coding;protein_coding;protein_coding;protein_coding;protein_coding;protein_coding;protein_coding;protein_coding	ENSMUST00000050239.15;ENSMUST00000113358.9;ENSMUST00000113364.9;ENSMUST00000155223.6;ENSMUST00000191653.1;ENSMUST00000192677.5;ENSMUST00000193899.1;ENSMUST00000195088.5	110927;110859;110927;-178;-178;37173;36400;110783		open sea region	No	ENSMUST00000050239;ENSMUST00000113358;ENSMUST00000113364;ENSMUST00000155223;ENSMUST00000191653;ENSMUST00000192677;ENSMUST00000193899;ENSMUST00000195088	Body;Body;Body;TSS200;TSS200;Body;Body;Body	Pcdh11x;Pcdh11x;Pcdh11x;Pcdh11x;Pcdh11x;Pcdh11x;Pcdh11x;Pcdh11x
cg47733513_TC11	0.933258	-0.815946	5.58527e-09	3.32437e-06	chrX	73036972	73036974	CG	I	TSS;chrX:73037102;Pnma5;ENSMUST00000051569-ENSMUST00000114540;+130;2	-	Pnma5	Pnma5;Pnma5;Pnma5	protein_coding;protein_coding;protein_coding	ENSMUST00000051569.6;ENSMUST00000114540.3;ENSMUST00000152209.1	131;131;-869		open sea region	No	ENSMUST00000051569;ENSMUST00000114540;ENSMUST00000152209	Body;Body;TSS1500	Pnma5;Pnma5;Pnma5
cg48062684_TC21	0.880388	-0.755919	8.92253e-07	1.86541e-05	chrX	141629494	141629496	CG	II	TSS;chrX:141630123;Col4a5;ENSMUST00000130732;-629;2	-	Col4a5	Col4a5;Col4a5;Col4a5	protein_coding;protein_coding;protein_coding	ENSMUST00000112930.7;ENSMUST00000112931.7;ENSMUST00000130732.1	154085;154110;-629		open sea region	No	ENSMUST00000112930;ENSMUST00000112931;ENSMUST00000130732	Body;Body;TSS1500	Col4a5;Col4a5;Col4a5
cg40286963_TC21	0.802791	-0.707648	7.20342e-07	1.69559e-05	chr3	125709792	125709794	CG	II	TSS;chr3:125710085;Ndst4;ENSMUST00000198101;-293;2	+	Ndst4	Ndst4;Ndst4;Ndst4	protein_coding;protein_coding;protein_coding	ENSMUST00000173932.7;ENSMUST00000174648.5;ENSMUST00000198101.1	305717;28806;-293		open sea region	No	ENSMUST00000173932;ENSMUST00000174648;ENSMUST00000198101	Body;Body;TSS1500	Ndst4;Ndst4;Ndst4
cg43480504_BC21	0.875302	-0.742431	8.87535e-10	1.31205e-06	chr6	58906528	58906530	CG	II	ImprintDMR;chr6:58906084-58907641;M;DMR_Nap1l5_Herc3	+	Herc3;Nap1l5	Herc3;Herc3;Nap1l5;Nap1l5	protein_coding;protein_coding;protein_coding;protein_coding	ENSMUST00000041401.10;ENSMUST00000131132.1;ENSMUST00000059539.4;ENSMUST00000205101.1	72829;-733;548;145		Shore	No	ENSMUST00000041401;ENSMUST00000059539;ENSMUST00000131132;ENSMUST00000205101	Body;Body;TSS1500;Body	Herc3;Nap1l5;Herc3;Nap1l5
cg43480515_BC11	0.949201	-0.936285	1.50286e-12	5.10987e-08	chr6	58906737	58906739	CG	I	EPIC;cg12759554,ImprintDMR;chr6:58906084-58907641;M;DMR_Nap1l5_Herc3,MonoallelicMeth,TSS;chr6:58906672;Nap1l5;ENSMUST00000205101;-65;2	-	Herc3;Nap1l5	Herc3;Herc3;Nap1l5;Nap1l5	protein_coding;protein_coding;protein_coding;protein_coding	ENSMUST00000041401.10;ENSMUST00000131132.1;ENSMUST00000059539.4;ENSMUST00000205101.1	73038;-524;339;-64	CGI:chr6:58906723-58907147	Island	No	ENSMUST00000041401;ENSMUST00000059539;ENSMUST00000131132;ENSMUST00000205101	Body;Body;TSS1500;TSS200	Herc3;Nap1l5;Herc3;Nap1l5
cg43480512_BC21	0.883343	-0.857055	1.10055e-08	4.07189e-06	chr6	58906675	58906677	CG	II	ImprintDMR;chr6:58906084-58907641;M;DMR_Nap1l5_Herc3,MonoallelicMeth,TSS;chr6:58906672;Nap1l5;ENSMUST00000205101;-3;1	+	Herc3;Nap1l5	Herc3;Herc3;Nap1l5;Nap1l5	protein_coding;protein_coding;protein_coding;protein_coding	ENSMUST00000041401.10;ENSMUST00000131132.1;ENSMUST00000059539.4;ENSMUST00000205101.1	72976;-586;401;-2		Shore	No	ENSMUST00000041401;ENSMUST00000059539;ENSMUST00000131132;ENSMUST00000205101	Body;Body;TSS1500;TSS200	Herc3;Nap1l5;Herc3;Nap1l5
cg43480516_TC21	0.761938	-0.717243	2.43397e-09	2.25959e-06	chr6	58906757	58906759	CG	II	ImprintDMR;chr6:58906084-58907641;M;DMR_Nap1l5_Herc3,MonoallelicMeth	-	Herc3;Nap1l5	Herc3;Herc3;Nap1l5;Nap1l5	protein_coding;protein_coding;protein_coding;protein_coding	ENSMUST00000041401.10;ENSMUST00000131132.1;ENSMUST00000059539.4;ENSMUST00000205101.1	73058;-504;319;-84	CGI:chr6:58906723-58907147	Island	No	ENSMUST00000041401;ENSMUST00000059539;ENSMUST00000131132;ENSMUST00000205101	Body;Body;TSS1500;TSS200	Herc3;Nap1l5;Herc3;Nap1l5
cg31811693_BC11	0.939435	-0.720388	3.11368e-07	1.21808e-05	chr13	75930375	75930377	CG	I	PseudogeneTSS;chr13:75930328;Gm15528;ENSMUST00000117821;48	-	Gm15528;Rhobtb3	Gm15528;Rhobtb3;Rhobtb3	processed_pseudogene;protein_coding;protein_coding	ENSMUST00000117821.1;ENSMUST00000022078.11;ENSMUST00000109606.2	-47;13492;13550		open sea region	No	ENSMUST00000022078;ENSMUST00000109606;ENSMUST00000117821	Body;Body;TSS200	Rhobtb3;Rhobtb3;Gm15528
cg40158675_TC21	0.836958	-0.666679	2.59909e-08	5.41727e-06	chr3	107239639	107239641	CG	II	TSS;chr3:107239706;Prok1;ENSMUST00000049852;+67;2	-	Prok1	Prok1;Prok1	protein_coding;protein_coding	ENSMUST00000049852.9;ENSMUST00000197758.4	68;-987		open sea region	No	ENSMUST00000049852;ENSMUST00000197758	Body;TSS1500	Prok1;Prok1
cg43480560_TC21	0.880622	-0.793879	6.16958e-10	1.03591e-06	chr6	58907400	58907402	CG	II	GeneBody;Herc3;NM_028705;inside_[intron_between_exon_22_and_23];splice=0,ImprintDMR;chr6:58906084-58907641;M;DMR_Nap1l5_Herc3	-	Herc3;Nap1l5	Herc3;Herc3;Nap1l5;Nap1l5	protein_coding;protein_coding;protein_coding;protein_coding	ENSMUST00000041401.10;ENSMUST00000131132.1;ENSMUST00000059539.4;ENSMUST00000205101.1	73701;139;-324;-727		Shore	No	ENSMUST00000041401;ENSMUST00000059539;ENSMUST00000131132;ENSMUST00000205101	Body;TSS1500;3'UTR;TSS1500	Herc3;Nap1l5;Herc3;Nap1l5
cg43480562_TC21	0.924957	-0.77364	3.35466e-08	5.79633e-06	chr6	58907487	58907489	CG	II	ImprintDMR;chr6:58906084-58907641;M;DMR_Nap1l5_Herc3	+	Herc3;Nap1l5	Herc3;Herc3;Nap1l5;Nap1l5	protein_coding;protein_coding;protein_coding;protein_coding	ENSMUST00000041401.10;ENSMUST00000131132.1;ENSMUST00000059539.4;ENSMUST00000205101.1	73788;226;-411;-814		Shore	No	ENSMUST00000041401;ENSMUST00000059539;ENSMUST00000131132;ENSMUST00000205101	Body;TSS1500;3'UTR;TSS1500	Herc3;Nap1l5;Herc3;Nap1l5
cg43480561_BC11	0.924491	-0.748912	1.0915e-09	1.44125e-06	chr6	58907432	58907434	CG	I	ImprintDMR;chr6:58906084-58907641;M;DMR_Nap1l5_Herc3	+	Herc3;Nap1l5	Herc3;Herc3;Nap1l5;Nap1l5	protein_coding;protein_coding;protein_coding;protein_coding	ENSMUST00000041401.10;ENSMUST00000131132.1;ENSMUST00000059539.4;ENSMUST00000205101.1	73733;171;-356;-759		Shore	No	ENSMUST00000041401;ENSMUST00000059539;ENSMUST00000131132;ENSMUST00000205101	Body;TSS1500;3'UTR;TSS1500	Herc3;Nap1l5;Herc3;Nap1l5
cg46915553_TC11	0.979047	-0.714186	2.4425e-09	2.2598e-06	chr9	69194104	69194106	CG	I	EPIC;cg04219801	-	Rora	Rora;Rora;Rora	protein_coding;protein_coding;protein_coding	ENSMUST00000034766.13;ENSMUST00000132355.1;ENSMUST00000174296.1	540319;-1436;540214		open sea region	No	ENSMUST00000034766;ENSMUST00000132355;ENSMUST00000174296	Body;TSS1500;Body	Rora;Rora;Rora
cg46381855_TC11	0.841064	-0.734297	4.39146e-08	6.24497e-06	chr8	128808036	128808038	CG	I	TSS;chr8:128807897;Ccdc7a;ENSMUST00000216104;-139;2	+	Ccdc7a	Ccdc7a;Ccdc7a	protein_coding;protein_coding	ENSMUST00000214889.1;ENSMUST00000216104.1	257476;-138		open sea region	No	ENSMUST00000214889;ENSMUST00000216104	Body;TSS200	Ccdc7a;Ccdc7a
cg42023595_TC21	0.896261	-0.727822	2.40835e-08	5.36879e-06	chr5	34710080	34710082	CG	II	GeneBody;Grk4;NM_019497;inside_[intron_between_exon_5_and_6];splice=0	+	Grk4	Grk4;Grk4	protein_coding;protein_coding	ENSMUST00000001112.13;ENSMUST00000153323.1	49702;-52		open sea region	No	ENSMUST00000001112;ENSMUST00000153323	Body;TSS200	Grk4;Grk4
cg41367885_BC11	0.900634	-0.687469	1.42228e-06	2.32242e-05	chr4	121095770	121095772	CG	I	TSS;chr4:121095697;Zmpste24;ENSMUST00000135788;-73;2	-	Zmpste24	Zmpste24;Zmpste24	protein_coding;protein_coding	ENSMUST00000058754.8;ENSMUST00000135788.1	2471;-72		open sea region	No	ENSMUST00000058754;ENSMUST00000135788	Body;TSS200	Zmpste24;Zmpste24
cg38134235_BC21	0.757625	-0.672108	9.19345e-07	1.89099e-05	chr2	22558112	22558114	CG	II	TSS;chr2:22558214;Myo3a;ENSMUST00000138863;-102;2	+	Myo3a	Myo3a;Myo3a	protein_coding;protein_coding	ENSMUST00000044749.13;ENSMUST00000138863.1	330610;-102		open sea region	No	ENSMUST00000044749;ENSMUST00000138863	Body;TSS200	Myo3a;Myo3a
cg31048455_BC21	0.854316	-0.710455	8.74184e-08	7.73033e-06	chr12	103558422	103558424	CG	II	TSS;chr12:103558430;Ppp4r4;ENSMUST00000187155;-8;1	-	Ppp4r4	Ppp4r4;Ppp4r4;Ppp4r4	protein_coding;protein_coding;protein_coding	ENSMUST00000021631.11;ENSMUST00000187155.6;ENSMUST00000189871.6	26140;-8;25853		open sea region	No	ENSMUST00000021631;ENSMUST00000187155;ENSMUST00000189871	Body;TSS200;Body	Ppp4r4;Ppp4r4;Ppp4r4
cg34559409_BC11	0.962929	-0.678268	1.25232e-06	2.18416e-05	chr16	97870301	97870303	CG	I	TSS;chr16:97870279;C2cd2;ENSMUST00000231575;-22;1	-	C2cd2	C2cd2;C2cd2;C2cd2;C2cd2;C2cd2	protein_coding;protein_coding;protein_coding;protein_coding;protein_coding	ENSMUST00000170757.2;ENSMUST00000231575.1;ENSMUST00000231903.1;ENSMUST00000232063.1;ENSMUST00000232572.1	52332;-21;9373;4983;52305		open sea region	No	ENSMUST00000170757;ENSMUST00000231575;ENSMUST00000231903;ENSMUST00000232063;ENSMUST00000232572	Body;TSS200;Body;5'UTR;5'UTR	C2cd2;C2cd2;C2cd2;C2cd2;C2cd2
cg43480556_BC21	0.921748	-0.864327	1.46019e-09	1.70458e-06	chr6	58907185	58907187	CG	II	ImprintDMR;chr6:58906084-58907641;M;DMR_Nap1l5_Herc3	+	Herc3;Nap1l5	Herc3;Herc3;Nap1l5;Nap1l5	protein_coding;protein_coding;protein_coding;protein_coding	ENSMUST00000041401.10;ENSMUST00000131132.1;ENSMUST00000059539.4;ENSMUST00000205101.1	73486;-76;-109;-512		Shore	No	ENSMUST00000041401;ENSMUST00000059539;ENSMUST00000131132;ENSMUST00000205101	Body;TSS200;TSS200;TSS1500	Herc3;Nap1l5;Herc3;Nap1l5
cg43480544_BC21	0.829313	-0.775888	1.19702e-07	8.61708e-06	chr6	58907094	58907096	CG	II	ImprintDMR;chr6:58906084-58907641;M;DMR_Nap1l5_Herc3	+	Herc3;Nap1l5	Herc3;Herc3;Nap1l5;Nap1l5	protein_coding;protein_coding;protein_coding;protein_coding	ENSMUST00000041401.10;ENSMUST00000131132.1;ENSMUST00000059539.4;ENSMUST00000205101.1	73395;-167;-18;-421	CGI:chr6:58906723-58907147	Island	No	ENSMUST00000041401;ENSMUST00000059539;ENSMUST00000131132;ENSMUST00000205101	Body;TSS200;TSS200;TSS1500	Herc3;Nap1l5;Herc3;Nap1l5
cg43480547_BC21	0.800374	-0.765737	8.92547e-09	3.90322e-06	chr6	58907119	58907121	CG	II	EPIC;cg06617468,ImprintDMR;chr6:58906084-58907641;M;DMR_Nap1l5_Herc3	+	Herc3;Nap1l5	Herc3;Herc3;Nap1l5;Nap1l5	protein_coding;protein_coding;protein_coding;protein_coding	ENSMUST00000041401.10;ENSMUST00000131132.1;ENSMUST00000059539.4;ENSMUST00000205101.1	73420;-142;-43;-446	CGI:chr6:58906723-58907147	Island	No	ENSMUST00000041401;ENSMUST00000059539;ENSMUST00000131132;ENSMUST00000205101	Body;TSS200;TSS200;TSS1500	Herc3;Nap1l5;Herc3;Nap1l5
cg43480543_TC21	0.757145	-0.705071	2.17898e-08	5.18095e-06	chr6	58907082	58907084	CG	II	ImprintDMR;chr6:58906084-58907641;M;DMR_Nap1l5_Herc3,TSS;chr6:58907075;Nap1l5;ENSMUST00000059539;-7;1	+	Herc3;Nap1l5	Herc3;Herc3;Nap1l5;Nap1l5	protein_coding;protein_coding;protein_coding;protein_coding	ENSMUST00000041401.10;ENSMUST00000131132.1;ENSMUST00000059539.4;ENSMUST00000205101.1	73383;-179;-6;-409	CGI:chr6:58906723-58907147	Island	No	ENSMUST00000041401;ENSMUST00000059539;ENSMUST00000131132;ENSMUST00000205101	Body;TSS200;TSS200;TSS1500	Herc3;Nap1l5;Herc3;Nap1l5
cg31119523_TC11	0.979447	-0.967076	7.67358e-15	1.04364e-09	chr12	109530456	109530458	CG	I	ImprintDMR;chr12:109524493-109534883;P;DMR_Dlk1_Gtl2	+	Gm27528	Gm27528	TEC	ENSMUST00000222916.1	-435		Shore	No	ENSMUST00000222916	TSS1500	Gm27528
cg31119512_TC21	0.936869	-0.888539	3.7353e-11	1.99222e-07	chr12	109529916	109529918	CG	II	ImprintDMR;chr12:109524493-109534883;P;DMR_Dlk1_Gtl2	-	Gm27528	Gm27528	TEC	ENSMUST00000222916.1	-975		Shore	No	ENSMUST00000222916	TSS1500	Gm27528
cg44959773_TC11	0.959608	-0.856977	4.41691e-08	6.25721e-06	chr7	107131756	107131758	CG	I	TSS;chr7:107131082;Olfr715;ENSMUST00000214919;-674;2	-	Olfr715	Olfr715	protein_coding	ENSMUST00000214919.1	-673		open sea region	No	ENSMUST00000214919	TSS1500	Olfr715
cg31119514_BC21	0.91628	-0.852017	1.36924e-09	1.66133e-06	chr12	109530149	109530151	CG	II	ImprintDMR;chr12:109524493-109534883;P;DMR_Dlk1_Gtl2	+	Gm27528	Gm27528	TEC	ENSMUST00000222916.1	-742		Shore	No	ENSMUST00000222916	TSS1500	Gm27528
cg48240954_TC11	0.928266	-0.849425	1.97832e-06	2.72355e-05	chrY	8103912	8103914	CG	I	Random	+	Gm29048	Gm29048	transcribed_unprocessed_pseudogene	ENSMUST00000190399.1	-1156		open sea region	No	ENSMUST00000190399	TSS1500	Gm29048
cg31119522_BC21	0.959691	-0.840745	1.80421e-10	4.87573e-07	chr12	109530443	109530445	CG	II	ImprintDMR;chr12:109524493-109534883;P;DMR_Dlk1_Gtl2	-	Gm27528	Gm27528	TEC	ENSMUST00000222916.1	-448		Shore	No	ENSMUST00000222916	TSS1500	Gm27528
cg31119503_BC21	0.858358	-0.83623	1.99183e-10	5.20957e-07	chr12	109529406	109529408	CG	II	ImprintDMR;chr12:109524493-109534883;P;DMR_Dlk1_Gtl2	+	Gm27528	Gm27528	TEC	ENSMUST00000222916.1	-1485		Shore	No	ENSMUST00000222916	TSS1500	Gm27528
cg31119515_BC11	0.85317	-0.827457	3.39057e-10	7.04017e-07	chr12	109530275	109530277	CG	I	ImprintDMR;chr12:109524493-109534883;P;DMR_Dlk1_Gtl2	+	Gm27528	Gm27528	TEC	ENSMUST00000222916.1	-616		Shore	No	ENSMUST00000222916	TSS1500	Gm27528
cg48222225_TC11	0.922417	-0.82321	5.08999e-09	3.20574e-06	chrY	3876946	3876948	CG	I	Random	+	Gm18177	Gm18177	processed_pseudogene	ENSMUST00000188373.1	-1018		open sea region	No	ENSMUST00000188373	TSS1500	Gm18177
cg30626276_TC11	0.929619	-0.82243	6.40567e-07	1.61593e-05	chr12	50752616	50752618	CG	I	lincRNATSS;chr12:50753097;Gm48779;ENSMUST00000220240;479	+	Gm48779	Gm48779	lincRNA	ENSMUST00000220240.1	-480		open sea region	No	ENSMUST00000220240	TSS1500	Gm48779
cg31119516_BC21	0.854913	-0.815823	3.22089e-11	1.78686e-07	chr12	109530292	109530294	CG	II	ImprintDMR;chr12:109524493-109534883;P;DMR_Dlk1_Gtl2	+	Gm27528	Gm27528	TEC	ENSMUST00000222916.1	-599		Shore	No	ENSMUST00000222916	TSS1500	Gm27528
cg31119505_BC21	0.809723	-0.794527	8.09634e-09	3.78791e-06	chr12	109529478	109529480	CG	II	ImprintDMR;chr12:109524493-109534883;P;DMR_Dlk1_Gtl2	+	Gm27528	Gm27528	TEC	ENSMUST00000222916.1	-1413		Shore	No	ENSMUST00000222916	TSS1500	Gm27528
cg43530299_TC21	0.92547	-0.779431	8.26771e-07	1.80352e-05	chr6	68467628	68467630	CG	II	PseudogeneTSS;chr6:68466412;Igkv15-102;ENSMUST00000197885;1217	-	Igkv15-102	Igkv15-102	IG_V_pseudogene	ENSMUST00000197885.1	-1216		open sea region	No	ENSMUST00000197885	TSS1500	Igkv15-102
cg43084144_TC11	0.886352	-0.778453	2.34422e-08	5.34939e-06	chr5	151668891	151668893	CG	I	PseudogeneTSS;chr5:151668136;Gm43038;ENSMUST00000202359;756	+	Gm43038	Gm43038	unprocessed_pseudogene	ENSMUST00000202359.1	-755		open sea region	No	ENSMUST00000202359	TSS1500	Gm43038
cg48130085_TC11	0.801477	-0.763106	1.36142e-08	4.48967e-06	chrX	155306171	155306173	CG	I	CGI;chrX:155305981-155306182	+	Gm650	Gm650	processed_pseudogene	ENSMUST00000144428.1	-422	CGI:chrX:155305981-155306182	Island	No	ENSMUST00000144428	TSS1500	Gm650
cg31119504_BC21	0.800733	-0.757247	2.03964e-10	5.2838e-07	chr12	109529442	109529444	CG	II	Enhancer,ImprintDMR;chr12:109524493-109534883;P;DMR_Dlk1_Gtl2	+	Gm27528	Gm27528	TEC	ENSMUST00000222916.1	-1449		Shore	No	ENSMUST00000222916	TSS1500	Gm27528
cg31119513_BC21	0.840209	-0.755361	3.32492e-09	2.61182e-06	chr12	109530134	109530136	CG	II	ImprintDMR;chr12:109524493-109534883;P;DMR_Dlk1_Gtl2	+	Gm27528	Gm27528	TEC	ENSMUST00000222916.1	-757		Shore	No	ENSMUST00000222916	TSS1500	Gm27528
cg30028295_TC11	0.855243	-0.754222	6.25874e-07	1.60335e-05	chr11	99810984	99810986	CG	I	TSS;chr11:99809891;Krtap4-13;ENSMUST00000050106;-1093;1	+	Krtap4-13	Krtap4-13	protein_coding	ENSMUST00000050106.4	-1092		open sea region	No	ENSMUST00000050106	TSS1500	Krtap4-13
cg45282234_BC11	0.961376	-0.749577	3.59634e-07	1.28964e-05	chr7	142303124	142303126	CG	I	TSS;chr7:142303548;Krtap5-4;ENSMUST00000061403;-424;2	-	Krtap5-4	Krtap5-4	protein_coding	ENSMUST00000061403.5	-424		open sea region	No	ENSMUST00000061403	TSS1500	Krtap5-4
cg33483310_TC21	0.907065	-0.744218	1.39189e-07	9.05972e-06	chr15	74094715	74094717	CG	II	PseudogeneTSS;chr15:74094333;Gm15387;ENSMUST00000120421;383	-	Gm15387	Gm15387	processed_pseudogene	ENSMUST00000120421.1	-382		open sea region	No	ENSMUST00000120421	TSS1500	Gm15387
cg48222705_BC11	0.808721	-0.743494	1.21077e-06	2.15028e-05	chrY	3968142	3968144	CG	I	Random	-	Gm28648	Gm28648	unprocessed_pseudogene	ENSMUST00000190092.1	-727		open sea region	No	ENSMUST00000190092	TSS1500	Gm28648
cg29935192_TC11	0.849728	-0.737652	5.62655e-08	6.71846e-06	chr11	91832346	91832348	CG	I	Random	+	Gm11498	Gm11498	processed_pseudogene	ENSMUST00000120660.1	-956		open sea region	No	ENSMUST00000120660	TSS1500	Gm11498
cg44023526_TC21	0.855708	-0.727756	1.06741e-08	4.0438e-06	chr6	131687858	131687860	CG	II	TSS;chr6:131687494;Tas2r105;ENSMUST00000053652;-364;2	-	Tas2r105	Tas2r105	protein_coding	ENSMUST00000053652.5	-363		open sea region	No	ENSMUST00000053652	TSS1500	Tas2r105
cg31297652_BC11	0.828038	-0.7233	1.36522e-07	9.02815e-06	chr13	16278282	16278284	CG	I	Random	+	Gm48491	Gm48491	lincRNA	ENSMUST00000222297.1	-444		open sea region	No	ENSMUST00000222297	TSS1500	Gm48491
cg38642164_BC11	0.812493	-0.722894	1.17514e-07	8.5582e-06	chr2	85584869	85584871	CG	I	Random	-	Olfr997-ps1	Olfr997-ps1	unprocessed_pseudogene	ENSMUST00000117353.2	-234		open sea region	No	ENSMUST00000117353	TSS1500	Olfr997-ps1
cg34703937_BC21	0.834241	-0.722206	8.90149e-09	3.90322e-06	chr17	20565014	20565016	CG	II	TSS;chr17:20564755;Vmn2r109;ENSMUST00000167093;-259;1	+	Vmn2r109	Vmn2r109	protein_coding	ENSMUST00000167093.2	-258		open sea region	No	ENSMUST00000167093	TSS1500	Vmn2r109
cg31119517_TC21	0.791029	-0.722168	3.12257e-09	2.52037e-06	chr12	109530387	109530389	CG	II	ImprintDMR;chr12:109524493-109534883;P;DMR_Dlk1_Gtl2,MonoallelicMeth	+	Gm27528	Gm27528	TEC	ENSMUST00000222916.1	-504		Shore	No	ENSMUST00000222916	TSS1500	Gm27528
cg44957907_TC21	0.897678	-0.721519	6.05562e-08	6.88193e-06	chr7	106693031	106693033	CG	II	TSS;chr7:106691813;Olfr694;ENSMUST00000216118;-1218;2	-	Olfr694	Olfr694	protein_coding	ENSMUST00000216118.2	-1217		open sea region	No	ENSMUST00000216118	TSS1500	Olfr694
cg48125366_TC21	0.938462	-0.719302	1.89833e-06	2.66923e-05	chrX	154343709	154343711	CG	II	TSS;chrX:154343391;4930524N10Rik;ENSMUST00000082357;-318;1	-	Samt2b	Samt2b	protein_coding	ENSMUST00000082357.1	-317		open sea region	No	ENSMUST00000082357	TSS1500	Samt2b
cg38661320_BC11	0.84247	-0.716734	5.97702e-09	3.42273e-06	chr2	90257871	90257873	CG	I	TSS;chr2:90257591;Olfr142;ENSMUST00000213968;-280;1	+	Olfr142	Olfr142	protein_coding	ENSMUST00000213968.1	-279		open sea region	No	ENSMUST00000213968	TSS1500	Olfr142
cg36168177_BC21	0.919859	-0.711924	1.17595e-06	2.12127e-05	chr19	13456613	13456615	CG	II	TSS;chr19:13456085;Olfr1472;ENSMUST00000096201;-528;2	+	Olfr1472	Olfr1472	protein_coding	ENSMUST00000096201.3	-527		open sea region	No	ENSMUST00000096201	TSS1500	Olfr1472
cg47932243_BC21	0.866343	-0.709493	2.39827e-08	5.36879e-06	chrX	111891063	111891065	CG	II	TSS;chrX:111891388;Gm45194;ENSMUST00000207962;-325;2	-	Gm45194	Gm45194	protein_coding	ENSMUST00000207962.1	-325		Shelf	No	ENSMUST00000207962	TSS1500	Gm45194
cg36901029_BC11	0.8168	-0.704199	0.000174188	0.000503796	chr1	48315238	48315240	CG	I	PseudogeneTSS;chr1:48314851;Gm5974;ENSMUST00000181607;388	+	Gm5974	Gm5974	processed_pseudogene	ENSMUST00000181607.1	-387		open sea region	No	ENSMUST00000181607	TSS1500	Gm5974
cg32741613_TC21	0.903957	-0.703796	4.18843e-08	6.17164e-06	chr14	81099967	81099969	CG	II	lincRNATSS;chr14:81100768;Gm49046;ENSMUST00000226987;799	+	Gm49046	Gm49046	lincRNA	ENSMUST00000226987.1	-800		open sea region	No	ENSMUST00000226987	TSS1500	Gm49046
cg45531944_TC21	0.767503	-0.702534	3.71553e-07	1.30781e-05	chr8	30082173	30082175	CG	II	PseudogeneTSS;chr8:30081960;Gm45492;ENSMUST00000211611;214	+	Gm45492	Gm45492	processed_pseudogene	ENSMUST00000211611.1	-213		open sea region	No	ENSMUST00000211611	TSS1500	Gm45492
cg34593350_BC21	0.877837	-0.700753	2.70086e-07	1.15367e-05	chr17	6325842	6325844	CG	II	PseudogeneTSS;chr17:6324642;Ppp1r2-ps1;ENSMUST00000178232;1201	-	Ppp1r2-ps1	Ppp1r2-ps1	processed_pseudogene	ENSMUST00000178232.2	-1200		Shore	No	ENSMUST00000178232	TSS1500	Ppp1r2-ps1
cg44822774_TC21	0.82952	-0.69476	3.37362e-08	5.81028e-06	chr7	86583071	86583073	CG	II	TSS;chr7:86583861;Olfr295;ENSMUST00000215365;-790;2	+	Olfr295	Olfr295	protein_coding	ENSMUST00000215365.1	-790		open sea region	No	ENSMUST00000215365	TSS1500	Olfr295
cg34457892_BC11	0.863877	-0.693401	1.07608e-08	4.05969e-06	chr16	89030473	89030475	CG	I	Random	-	Krtap6-1	Krtap6-1	protein_coding	ENSMUST00000076906.1	-1225		open sea region	No	ENSMUST00000076906	TSS1500	Krtap6-1
cg44712015_BC21	0.844202	-0.692835	2.15953e-08	5.16294e-06	chr7	72649593	72649595	CG	II	PseudogeneTSS;chr7:72649311;Rpl17-ps10;ENSMUST00000119383;283	-	Rpl17-ps10	Rpl17-ps10	processed_pseudogene	ENSMUST00000119383.1	-282		open sea region	No	ENSMUST00000119383	TSS1500	Rpl17-ps10
cg38646706_BC11	0.811715	-0.691884	2.11254e-05	0.000108679	chr2	86699642	86699644	CG	I	TSS;chr2:86698394;Olfr1087;ENSMUST00000214141;-1248;1	+	Olfr1087	Olfr1087	protein_coding	ENSMUST00000214141.1	-1247		open sea region	No	ENSMUST00000214141	TSS1500	Olfr1087
cg48126021_TC21	0.899742	-0.691416	5.03626e-07	1.47064e-05	chrX	154481234	154481236	CG	II	TSS;chrX:154482001;Samt4;ENSMUST00000026029;-767;1	+	Samt4	Samt4	protein_coding	ENSMUST00000026029.1	-767		open sea region	No	ENSMUST00000026029	TSS1500	Samt4
cg37402515_TC11	0.916642	-0.690298	2.1079e-06	2.81222e-05	chr1	122810069	122810071	CG	I	PseudogeneTSS;chr1:122810306;Gm29192;ENSMUST00000190942;235	+	Gm29192	Gm29192	processed_pseudogene	ENSMUST00000190942.1	-236		open sea region	No	ENSMUST00000190942	TSS1500	Gm29192
cg47669514_TC11	0.88645	-0.690165	1.35069e-06	2.26587e-05	chrX	58428788	58428790	CG	I	PseudogeneTSS;chrX:58428075;Gm14645;ENSMUST00000118597;714	+	Gm14645	Gm14645	processed_pseudogene	ENSMUST00000118597.1	-713		open sea region	No	ENSMUST00000118597	TSS1500	Gm14645
cg30619768_BC21	0.943441	-0.688596	1.58894e-08	4.66241e-06	chr12	49481391	49481393	CG	II	Enhancer	+	1810007C17Rik	1810007C17Rik	lincRNA	ENSMUST00000187665.1	-529		open sea region	No	ENSMUST00000187665	TSS1500	1810007C17Rik
cg48221001_BC11	0.907301	-0.687644	8.53042e-08	7.65032e-06	chrY	2664219	2664221	CG	I	Random	+	Sry	Sry	protein_coding	ENSMUST00000091178.1	-561		open sea region	No	ENSMUST00000091178	TSS1500	Sry
cg47916835_BC21	0.890651	-0.686628	6.42974e-09	3.46966e-06	chrX	108059753	108059755	CG	II	PseudogeneTSS;chrX:108060304;Gm14849;ENSMUST00000122293;549	-	Gm14849	Gm14849	processed_pseudogene	ENSMUST00000122293.1	-550		open sea region	No	ENSMUST00000122293	TSS1500	Gm14849
cg36045797_TC11	0.853922	-0.685982	4.3921e-06	4.17475e-05	chr18	86600808	86600810	CG	I	Random	+	Gm50386	Gm50386	lincRNA	ENSMUST00000236204.1	-1162		open sea region	No	ENSMUST00000236204	TSS1500	Gm50386
cg47092630_TC11	0.86016	-0.685641	1.46689e-06	2.35764e-05	chr9	92894580	92894582	CG	I	lincRNATSS;chr9:92895832;Gm28054;ENSMUST00000187280;1250	+	Gm28054	Gm28054	lincRNA	ENSMUST00000187280.1	-1251		open sea region	No	ENSMUST00000187280	TSS1500	Gm28054
cg36041699_TC11	0.837315	-0.683291	3.24986e-06	3.53059e-05	chr18	85717386	85717388	CG	I	PseudogeneTSS;chr18:85716725;AC144861.1;ENSMUST00000237113;662	-	Gm7612	Gm7612	processed_pseudogene	ENSMUST00000237113.1	-661		open sea region	No	ENSMUST00000237113	TSS1500	Gm7612
cg48222365_BC11	0.910032	-0.678391	3.73907e-06	3.8122e-05	chrY	3904287	3904289	CG	I	Random	+	Gm28413	Gm28413	processed_pseudogene	ENSMUST00000189369.1	-739		open sea region	No	ENSMUST00000189369	TSS1500	Gm28413
cg47001691_TC11	0.763101	-0.6767	5.13413e-07	1.48251e-05	chr9	79202291	79202293	CG	I	lincRNATSS;chr9:79202007;Gm47499;ENSMUST00000216797;285	+	Gm47499	Gm47499	lincRNA	ENSMUST00000216797.1	-284		open sea region	No	ENSMUST00000216797	TSS1500	Gm47499
cg47513476_BC11	0.918034	-0.675807	1.57782e-09	1.77347e-06	chrX	21745811	21745813	CG	I	TSS;chrX:21745096;Gm28269;ENSMUST00000189511;-715;2	-	Gm28269	Gm28269	protein_coding	ENSMUST00000189511.1	-714		open sea region	No	ENSMUST00000189511	TSS1500	Gm28269
cg36478683_TC11	0.851824	-0.674504	0.000227351	0.000623602	chr19	47696863	47696865	CG	I	lincRNATSS;chr19:47696533;AC131719.1;ENSMUST00000237057;331	-	Gm50281	Gm50281	lincRNA	ENSMUST00000237057.1	-330		open sea region	No	ENSMUST00000237057	TSS1500	Gm50281
cg45612267_TC11	0.89622	-0.673894	2.46041e-06	3.05165e-05	chr8	40792804	40792806	CG	I	Random	+	Adam20	Adam20	protein_coding	ENSMUST00000056331.7	-468		open sea region	No	ENSMUST00000056331	TSS1500	Adam20
cg40365338_BC11	0.914162	-0.67277	5.07391e-08	6.49174e-06	chr3	134965541	134965543	CG	I	PseudogeneTSS;chr3:134965858;Gm43036;ENSMUST00000200594;315	+	Gm43036	Gm43036	processed_pseudogene	ENSMUST00000200594.1	-316		open sea region	No	ENSMUST00000200594	TSS1500	Gm43036
cg29929610_BC11	0.859186	-0.671724	6.06684e-08	6.88193e-06	chr11	90804436	90804438	CG	I	lincRNATSS;chr11:90804692;4930405D11Rik;ENSMUST00000142521;254	+	4930405D11Rik	4930405D11Rik	lincRNA	ENSMUST00000142521.1	-255		open sea region	No	ENSMUST00000142521	TSS1500	4930405D11Rik
cg36169538_BC21	0.913315	-0.668556	1.8468e-07	1.00005e-05	chr19	13777461	13777463	CG	II	TSS;chr19:13777877;Olfr1496;ENSMUST00000209137;-416;2	+	Olfr1496	Olfr1496	protein_coding	ENSMUST00000209137.2	-416		open sea region	No	ENSMUST00000209137	TSS1500	Olfr1496
cg31119528_BC21	0.718297	-0.66711	1.0294e-10	3.23842e-07	chr12	109530669	109530671	CG	II	ImprintDMR;chr12:109524493-109534883;P;DMR_Dlk1_Gtl2	+	Gm27528	Gm27528	TEC	ENSMUST00000222916.1	-222		Shelf	No	ENSMUST00000222916	TSS1500	Gm27528
cg34411485_BC21	0.879997	-0.666962	2.59878e-08	5.41727e-06	chr16	81791766	81791768	CG	II	PseudogeneTSS;chr16:81792216;Gm49558;ENSMUST00000231467;448	-	Gm49558	Gm49558	processed_pseudogene	ENSMUST00000231467.1	-449		open sea region	No	ENSMUST00000231467	TSS1500	Gm49558
cg41063218_TC11	0.762852	-0.662187	1.24712e-07	8.74032e-06	chr4	81933193	81933195	CG	I	lincRNATSS;chr4:81932374;Gm12914;ENSMUST00000148635;820	-	Gm12914	Gm12914	lincRNA	ENSMUST00000148635.1	-819		open sea region	No	ENSMUST00000148635	TSS1500	Gm12914
cg28438887_TC21	0.824996	-0.661571	3.21722e-09	2.57065e-06	chr10	47104121	47104123	CG	II	lincRNATSS;chr10:47102832;Gm35552;ENSMUST00000214355;1290	+	Gm35552	Gm35552	lincRNA	ENSMUST00000214355.1	-1289		open sea region	No	ENSMUST00000214355	TSS1500	Gm35552
cg30028475_TC21	0.889583	-0.661069	7.90247e-07	1.76761e-05	chr11	99851969	99851971	CG	II	TSS;chr11:99851607;Krtap4-16;ENSMUST00000107437;-362;2	+	Krtap4-16	Krtap4-16	protein_coding	ENSMUST00000107437.1	-361		open sea region	No	ENSMUST00000107437	TSS1500	Krtap4-16
cg40470298_TC11	0.780575	-0.661055	3.4482e-06	3.64644e-05	chr3	147636330	147636332	CG	I	Random	+	Gm36888	Gm36888	lincRNA	ENSMUST00000195819.1	-683		open sea region	No	ENSMUST00000195819	TSS1500	Gm36888
cg38804851_TC11	0.73219	-0.69421	9.99833e-06	6.75553e-05	chr2	111407349	111407351	CG	I	PseudogeneTSS;chr2:111408396;Olfr1285;ENSMUST00000208523;1045	+	Olfr1285	Olfr1285;Olfr1285	transcribed_unprocessed_pseudogene;transcribed_unprocessed_pseudogene	ENSMUST00000208523.3;ENSMUST00000220153.1	-1046;816		open sea region	No	ENSMUST00000208523;ENSMUST00000220153	TSS1500;3'UTR	Olfr1285;Olfr1285
cg44209854_TC21	0.855946	-0.717041	8.65864e-08	7.70091e-06	chr7	6501222	6501224	CG	II	TSS;chr7:6502319;Olfr1348;ENSMUST00000208066;+1097;2,TSS;chr7:6502324;Olfr1348;ENSMUST00000086319;+1102;2	+	Olfr1347;Olfr1348	Olfr1347;Olfr1347;Olfr1348;Olfr1348;Olfr1348;Olfr1348	protein_coding;protein_coding;protein_coding;protein_coding;protein_coding;protein_coding	ENSMUST00000207339.3;ENSMUST00000218572.1;ENSMUST00000208066.2;ENSMUST00000209029.3;ENSMUST00000213549.1;ENSMUST00000214383.1	-1467;-1467;1098;7484;7526;7484		open sea region	No	ENSMUST00000207339;ENSMUST00000208066;ENSMUST00000209029;ENSMUST00000213549;ENSMUST00000214383;ENSMUST00000218572	TSS1500;3'UTR;3'UTR;3'UTR;3'UTR;TSS1500	Olfr1347;Olfr1348;Olfr1348;Olfr1348;Olfr1348;Olfr1347
cg36568676_TC11	0.932239	-0.667896	3.33233e-08	5.78074e-06	chr19	57497432	57497434	CG	I	ZygoteUnmeth,lincRNATSS;chr19:57497390;AC140413.1;ENSMUST00000234319;43,lincRNATSS;chr19:57497500;AC140413.1;ENSMUST00000234346;66	+	6720468P15Rik	6720468P15Rik;6720468P15Rik;6720468P15Rik;6720468P15Rik	lincRNA;lincRNA;lincRNA;lincRNA	ENSMUST00000234049.1;ENSMUST00000234319.1;ENSMUST00000234346.1;ENSMUST00000234920.1	-331;43;-67;-329		open sea region	No	ENSMUST00000234049;ENSMUST00000234319;ENSMUST00000234346;ENSMUST00000234920	TSS1500;3'UTR;TSS200;TSS1500	6720468P15Rik;6720468P15Rik;6720468P15Rik;6720468P15Rik
cg38655893_BC11	0.876318	-0.810457	6.27608e-07	1.60409e-05	chr2	88958223	88958225	CG	I	TSS;chr2:88958467;Olfr1212;ENSMUST00000055895;-244;2	-	Olfr1212	Olfr1212;Olfr1212	protein_coding;protein_coding	ENSMUST00000055895.2;ENSMUST00000215781.1	-244;4255		open sea region	No	ENSMUST00000055895;ENSMUST00000215781	TSS1500;5'UTR	Olfr1212;Olfr1212
cg47910163_TC11	0.922184	-0.792747	1.84863e-07	1.00008e-05	chrX	106581111	106581113	CG	I	TSS;chrX:106580860;Cysltr1;ENSMUST00000064892;-251;2	+	Cysltr1	Cysltr1;Cysltr1	protein_coding;protein_coding	ENSMUST00000064892.3;ENSMUST00000113480.1	-250;22568		open sea region	No	ENSMUST00000064892;ENSMUST00000113480	TSS1500;5'UTR	Cysltr1;Cysltr1
cg38804517_TC21	0.823408	-0.762867	2.5595e-06	3.11431e-05	chr2	111327340	111327342	CG	II	TSS;chr2:111326519;Olfr1281;ENSMUST00000208176;+821;2,TSS;chr2:111328420;Olfr1281;ENSMUST00000090326;-1080;1	+	Olfr1281	Olfr1281;Olfr1281	protein_coding;protein_coding	ENSMUST00000090326.1;ENSMUST00000208176.2	-1080;821		open sea region	No	ENSMUST00000090326;ENSMUST00000208176	TSS1500;5'UTR	Olfr1281;Olfr1281
cg29171080_BC21	0.878399	-0.746804	1.32124e-07	8.91299e-06	chr10	129525807	129525809	CG	II	TSS;chr10:129526228;Olfr791;ENSMUST00000057477;-421;2	+	Olfr791	Olfr791;Olfr791	protein_coding;protein_coding	ENSMUST00000057477.3;ENSMUST00000217228.1	-421;4016		open sea region	No	ENSMUST00000057477;ENSMUST00000217228	TSS1500;5'UTR	Olfr791;Olfr791
cg38805727_BC21	0.820866	-0.740491	1.03774e-06	2.00365e-05	chr2	111622423	111622425	CG	II	TSS;chr2:111622071;Olfr1297;ENSMUST00000099612;-352;1	-	Olfr1297	Olfr1297;Olfr1297	protein_coding;protein_coding	ENSMUST00000099612.1;ENSMUST00000213398.1	-351;4074		open sea region	No	ENSMUST00000099612;ENSMUST00000213398	TSS1500;5'UTR	Olfr1297;Olfr1297
cg38648053_BC21	0.945478	-0.731681	3.69592e-10	7.39205e-07	chr2	87072679	87072681	CG	II	TSS;chr2:87072222;Olfr1107;ENSMUST00000099865;-457;1	+	Olfr1107	Olfr1107;Olfr1107	protein_coding;protein_coding	ENSMUST00000099865.5;ENSMUST00000214049.1	-456;3138		open sea region	No	ENSMUST00000099865;ENSMUST00000214049	TSS1500;5'UTR	Olfr1107;Olfr1107
cg44937149_TC11	0.817005	-0.724616	7.11323e-07	1.68818e-05	chr7	102715477	102715479	CG	I	TSS;chr7:102714410;Olfr33;ENSMUST00000084817;-1067;2	-	Olfr33	Olfr33;Olfr33	protein_coding;protein_coding	ENSMUST00000084817.2;ENSMUST00000216312.1	-1066;3593		open sea region	No	ENSMUST00000084817;ENSMUST00000216312	TSS1500;5'UTR	Olfr33;Olfr33
cg38655093_BC21	0.891466	-0.723631	1.60735e-06	2.46522e-05	chr2	88730036	88730038	CG	II	TSS;chr2:88729596;Olfr1197;ENSMUST00000099815;-440;1	+	Olfr1197	Olfr1197;Olfr1197	protein_coding;protein_coding	ENSMUST00000099815.1;ENSMUST00000213118.1	-439;2330		open sea region	No	ENSMUST00000099815;ENSMUST00000213118	TSS1500;5'UTR	Olfr1197;Olfr1197
cg29501216_BC11	0.869188	-0.709871	2.24772e-08	5.24805e-06	chr11	49317047	49317049	CG	I	TSS;chr11:49317547;Olfr10;ENSMUST00000187570;-500;1	+	Olfr10	Olfr10;Olfr10	protein_coding;protein_coding	ENSMUST00000187570.2;ENSMUST00000217290.1	-500;12307		open sea region	No	ENSMUST00000187570;ENSMUST00000217290	TSS1500;5'UTR	Olfr10;Olfr10
cg44959768_BC11	0.787934	-0.692942	8.24548e-08	7.59511e-06	chr7	107130112	107130114	CG	I	TSS;chr7:107129481;Olfr715;ENSMUST00000076958;-631;1,TSS;chr7:107131082;Olfr715;ENSMUST00000214919;+970;1	+	Olfr715	Olfr715;Olfr715	protein_coding;protein_coding	ENSMUST00000076958.5;ENSMUST00000214919.1	-630;971		open sea region	No	ENSMUST00000076958;ENSMUST00000214919	TSS1500;5'UTR	Olfr715;Olfr715
cg29751293_BC11	0.89748	-0.692255	9.42388e-09	3.93928e-06	chr11	73908693	73908695	CG	I	TSS;chr11:73907489;Olfr395;ENSMUST00000072991;-1204;2,TSS;chr11:73909298;Olfr395;ENSMUST00000215690;+605;1	-	Olfr395	Olfr395;Olfr395	protein_coding;protein_coding	ENSMUST00000072991.1;ENSMUST00000215690.1	-1203;606		open sea region	No	ENSMUST00000072991;ENSMUST00000215690	TSS1500;5'UTR	Olfr395;Olfr395
cg29170098_TC11	0.871674	-0.676947	3.50542e-06	3.6802e-05	chr10	129320630	129320632	CG	I	Random	+	Olfr780	Olfr780;Olfr780	protein_coding;protein_coding	ENSMUST00000063168.2;ENSMUST00000215503.1	-938;2514		open sea region	No	ENSMUST00000063168;ENSMUST00000215503	TSS1500;5'UTR	Olfr780;Olfr780
cg29171126_TC21	0.813942	-0.676679	8.12067e-07	1.78944e-05	chr10	129540205	129540207	CG	II	TSS;chr10:129540538;Olfr792;ENSMUST00000076575;-333;2	+	Olfr792	Olfr792;Olfr792	protein_coding;protein_coding	ENSMUST00000076575.3;ENSMUST00000215436.1	-333;1044		open sea region	No	ENSMUST00000076575;ENSMUST00000215436	TSS1500;5'UTR	Olfr792;Olfr792
cg38647714_TC21	0.842492	-0.674774	6.93405e-08	7.22097e-06	chr2	86979894	86979896	CG	II	TSS;chr2:86979953;Olfr1100;ENSMUST00000117211;+59;1	-	Olfr1100	Olfr1100;Olfr1100	protein_coding;protein_coding	ENSMUST00000094913.5;ENSMUST00000117211.2	-1097;60		open sea region	No	ENSMUST00000094913;ENSMUST00000117211	TSS1500;5'UTR	Olfr1100;Olfr1100
cg38653725_TC21	0.923321	-0.664819	3.56523e-07	1.28345e-05	chr2	88403472	88403474	CG	II	TSS;chr2:88402931;Olfr1179;ENSMUST00000099825;-541;1	-	Olfr1179	Olfr1179;Olfr1179	protein_coding;protein_coding	ENSMUST00000099825.1;ENSMUST00000213157.1	-540;2981		open sea region	No	ENSMUST00000099825;ENSMUST00000213157	TSS1500;5'UTR	Olfr1179;Olfr1179
cg46622624_TC11	0.767535	-0.663099	0.000162407	0.000476471	chr9	39735834	39735836	CG	I	TSS;chr9:39736816;Olfr150;ENSMUST00000078557;-982;2	+	Olfr150	Olfr150;Olfr150	protein_coding;protein_coding	ENSMUST00000078557.1;ENSMUST00000217257.1	-982;4857		open sea region	No	ENSMUST00000078557;ENSMUST00000217257	TSS1500;5'UTR	Olfr150;Olfr150
cg34280050_BC11	0.828116	-0.764991	1.90613e-07	1.01105e-05	chr16	59120649	59120651	CG	I	TSS;chr16:59120067;Olfr194;ENSMUST00000072608;-582;1,TSS;chr16:59121057;Olfr194;ENSMUST00000213228;+408;2,TSS;chr16:59121068;Olfr194;ENSMUST00000216519;+419;2	-	Olfr194	Olfr194;Olfr194;Olfr194	protein_coding;protein_coding;protein_coding	ENSMUST00000072608.1;ENSMUST00000213228.1;ENSMUST00000216519.1	-581;409;420		open sea region	No	ENSMUST00000072608;ENSMUST00000213228;ENSMUST00000216519	TSS1500;5'UTR;5'UTR	Olfr194;Olfr194;Olfr194
cg34235296_TC11	0.89936	-0.755916	1.64372e-07	9.5617e-06	chr16	51986813	51986815	CG	I	lincRNATSS;chr16:51987287;Gm29686;ENSMUST00000232339;472	+	Gm29686	Gm29686;Gm29686;Gm29686	processed_transcript;processed_transcript;processed_transcript	ENSMUST00000231890.1;ENSMUST00000232050.1;ENSMUST00000232339.1	-1028;18682;474		open sea region	No	ENSMUST00000231890;ENSMUST00000232050;ENSMUST00000232339	TSS1500;5'UTR;5'UTR	Gm29686;Gm29686;Gm29686
cg34900601_BC21	0.906085	-0.724116	1.03779e-09	1.41853e-06	chr17	37849344	37849346	CG	II	TSS;chr17:37850593;Olfr126;ENSMUST00000174139;-1249;1	-	Olfr126	Olfr126;Olfr126;Olfr126	protein_coding;protein_coding;protein_coding	ENSMUST00000174139.2;ENSMUST00000213844.1;ENSMUST00000217487.1	-1249;1862;1833		open sea region	No	ENSMUST00000174139;ENSMUST00000213844;ENSMUST00000217487	TSS1500;5'UTR;5'UTR	Olfr126;Olfr126;Olfr126
cg44948724_TC21	0.901441	-0.710697	1.55892e-07	9.40427e-06	chr7	105027452	105027454	CG	II	TSS;chr7:105026334;Olfr675;ENSMUST00000210113;-1118;2	-	Olfr675	Olfr675;Olfr675;Olfr675	protein_coding;protein_coding;protein_coding	ENSMUST00000210113.2;ENSMUST00000214318.2;ENSMUST00000215899.1	-1117;1008;1008		open sea region	No	ENSMUST00000210113;ENSMUST00000214318;ENSMUST00000215899	TSS1500;5'UTR;5'UTR	Olfr675;Olfr675;Olfr675
cg34899452_BC21	0.874647	-0.699348	1.33585e-07	8.9435e-06	chr17	37591858	37591860	CG	II	TSS;chr17:37590380;Olfr114;ENSMUST00000076914;-1478;2	+	Olfr114	Olfr114;Olfr114;Olfr114	protein_coding;protein_coding;protein_coding	ENSMUST00000076914.3;ENSMUST00000214871.1;ENSMUST00000216249.1	-1477;885;885		open sea region	No	ENSMUST00000076914;ENSMUST00000214871;ENSMUST00000216249	TSS1500;5'UTR;5'UTR	Olfr114;Olfr114;Olfr114
cg37793166_TC21	0.84407	-0.691369	1.0909e-05	7.13625e-05	chr1	173184711	173184713	CG	II	TSS;chr1:173184503;Olfr1406;ENSMUST00000072395;-208;1	-	Olfr1406	Olfr1406;Olfr1406;Olfr1406	protein_coding;protein_coding;protein_coding	ENSMUST00000072395.2;ENSMUST00000201132.2;ENSMUST00000215878.1	-207;5929;5926		open sea region	No	ENSMUST00000072395;ENSMUST00000201132;ENSMUST00000215878	TSS1500;5'UTR;5'UTR	Olfr1406;Olfr1406;Olfr1406
cg38643814_TC21	0.8998	-0.68782	1.03211e-08	3.99922e-06	chr2	86007243	86007245	CG	II	TSS;chr2:86006654;Olfr1032;ENSMUST00000079298;+589;2,TSS;chr2:86007777;Olfr1032;ENSMUST00000062166;-534;1	+	Olfr1032	Olfr1032;Olfr1032;Olfr1032	protein_coding;protein_coding;protein_coding	ENSMUST00000062166.1;ENSMUST00000079298.4;ENSMUST00000111589.2	-534;589;1704		open sea region	No	ENSMUST00000062166;ENSMUST00000079298;ENSMUST00000111589	TSS1500;5'UTR;5'UTR	Olfr1032;Olfr1032;Olfr1032
cg40759994_TC11	0.823027	-0.676523	2.90152e-06	3.31911e-05	chr4	36137588	36137590	CG	I	Random	-	Lingo2	Lingo2;Lingo2;Lingo2	protein_coding;protein_coding;protein_coding	ENSMUST00000098151.8;ENSMUST00000108122.7;ENSMUST00000124999.1	-1125;813635;812898		open sea region	No	ENSMUST00000098151;ENSMUST00000108122;ENSMUST00000124999	TSS1500;5'UTR;5'UTR	Lingo2;Lingo2;Lingo2
cg38656385_TC21	0.809705	-0.692861	1.34205e-06	2.25892e-05	chr2	89080328	89080330	CG	II	TSS;chr2:89079636;Olfr1219;ENSMUST00000213724;-692;1	-	Olfr1219	Olfr1219;Olfr1219;Olfr1219;Olfr1219	protein_coding;protein_coding;protein_coding;protein_coding	ENSMUST00000213724.1;ENSMUST00000214442.1;ENSMUST00000215225.2;ENSMUST00000217421.1	-691;3159;3185;3159		open sea region	No	ENSMUST00000213724;ENSMUST00000214442;ENSMUST00000215225;ENSMUST00000217421	TSS1500;5'UTR;5'UTR;5'UTR	Olfr1219;Olfr1219;Olfr1219;Olfr1219
cg41344215_BC21	0.871465	-0.687855	3.87908e-07	1.32822e-05	chr4	118725899	118725901	CG	II	TSS;chr4:118726248;Olfr1340;ENSMUST00000094834;-349;2	+	Olfr1340	Olfr1340;Olfr1340;Olfr1340;Olfr1340	protein_coding;protein_coding;protein_coding;protein_coding	ENSMUST00000094834.5;ENSMUST00000213436.2;ENSMUST00000216242.2;ENSMUST00000217334.2	-349;5705;5705;5762		open sea region	No	ENSMUST00000094834;ENSMUST00000213436;ENSMUST00000216242;ENSMUST00000217334	TSS1500;5'UTR;5'UTR;5'UTR	Olfr1340;Olfr1340;Olfr1340;Olfr1340
cg44225585_BC21	0.913585	-0.844596	2.14515e-08	5.16294e-06	chr7	10275811	10275813	CG	II	TSS;chr7:10275350;Vmn1r66;ENSMUST00000060374;-461;2	-	Vmn1r66	Vmn1r66;Vmn1r66;Vmn1r66;Vmn1r66;Vmn1r66	protein_coding;protein_coding;protein_coding;protein_coding;protein_coding	ENSMUST00000060374.4;ENSMUST00000226202.1;ENSMUST00000227719.1;ENSMUST00000228086.1;ENSMUST00000228622.1	-460;2195;2195;2195;2195		open sea region	No	ENSMUST00000060374;ENSMUST00000226202;ENSMUST00000227719;ENSMUST00000228086;ENSMUST00000228622	TSS1500;5'UTR;5'UTR;5'UTR;5'UTR	Vmn1r66;Vmn1r66;Vmn1r66;Vmn1r66;Vmn1r66
cg44226688_TC21	0.749076	-0.676981	1.1449e-07	8.48097e-06	chr7	10528982	10528984	CG	II	TSS;chr7:10528168;Vmn1r68;ENSMUST00000058362;-814;2	-	Vmn1r68	Vmn1r68;Vmn1r68;Vmn1r68;Vmn1r68;Vmn1r68	protein_coding;protein_coding;protein_coding;protein_coding;protein_coding	ENSMUST00000058362.4;ENSMUST00000235324.1;ENSMUST00000236246.1;ENSMUST00000238003.1;ENSMUST00000238012.1	-813;29503;29503;29503;29503		open sea region	No	ENSMUST00000058362;ENSMUST00000235324;ENSMUST00000236246;ENSMUST00000238003;ENSMUST00000238012	TSS1500;Body;5'UTR;5'UTR;5'UTR	Vmn1r68;Vmn1r68;Vmn1r68;Vmn1r68;Vmn1r68
cg47561181_TC11	0.933725	-0.716893	1.10376e-07	8.36303e-06	chrX	37669588	37669590	CG	I	TSS;chrX:37668763;Rhox3h;ENSMUST00000096457;-825;2	+	Rhox2h;Rhox3h	Rhox2h;Rhox2h;Rhox3h	protein_coding;protein_coding;protein_coding	ENSMUST00000115162.1;ENSMUST00000184088.1;ENSMUST00000096457.6	3689;3281;-824		open sea region	No	ENSMUST00000096457;ENSMUST00000115162;ENSMUST00000184088	TSS1500;Body;Body	Rhox3h;Rhox2h;Rhox2h
cg48214961_BC21	0.811694	-0.755914	1.01126e-09	1.41789e-06	chrY	1286841	1286843	CG	II	Random	+	Ddx3y	Ddx3y;Ddx3y	protein_coding;protein_coding	ENSMUST00000091190.11;ENSMUST00000188484.1	-212;-259		open sea region	No	ENSMUST00000091190;ENSMUST00000188484	TSS1500;TSS1500	Ddx3y;Ddx3y
cg38291880_BC11	0.872006	-0.752784	7.8057e-08	7.44968e-06	chr2	36863139	36863141	CG	I	Random	+	Olfr351	Olfr351;Olfr351	protein_coding;protein_coding	ENSMUST00000213676.1;ENSMUST00000215137.1	-480;-479		open sea region	No	ENSMUST00000213676;ENSMUST00000215137	TSS1500;TSS1500	Olfr351;Olfr351
cg43470976_TC11	0.866229	-0.724709	4.17103e-08	6.15708e-06	chr6	57132944	57132946	CG	I	TSS;chr6:57133454;Vmn1r11;ENSMUST00000226968-ENSMUST00000228235;-510;1	+	Vmn1r11	Vmn1r11;Vmn1r11	protein_coding;protein_coding	ENSMUST00000226968.1;ENSMUST00000228235.1	-510;-510		open sea region	No	ENSMUST00000226968;ENSMUST00000228235	TSS1500;TSS1500	Vmn1r11;Vmn1r11
cg40030346_BC21	0.819256	-0.716472	1.32091e-05	8.0416e-05	chr3	92622200	92622202	CG	II	EPIC;cg09417355	+	Lce6a	Lce6a;Lce6a	protein_coding;protein_coding	ENSMUST00000138403.1;ENSMUST00000170676.2	-540;-1020		open sea region	No	ENSMUST00000138403;ENSMUST00000170676	TSS1500;TSS1500	Lce6a;Lce6a
cg38289723_BC11	0.89794	-0.710124	2.42635e-09	2.25959e-06	chr2	36372875	36372877	CG	I	TSS;chr2:36373518;Olfr338;ENSMUST00000072114;-643;1,TSS;chr2:36373577;Olfr338;ENSMUST00000217511;-702;1	+	Olfr338	Olfr338;Olfr338	protein_coding;protein_coding	ENSMUST00000072114.3;ENSMUST00000217511.1	-643;-702		open sea region	No	ENSMUST00000072114;ENSMUST00000217511	TSS1500;TSS1500	Olfr338;Olfr338
cg46601608_BC21	0.805943	-0.692394	1.06886e-06	2.02843e-05	chr9	35907361	35907363	CG	II	TSS;chr9:35908422;9230113P08Rik;ENSMUST00000176049;-1061;2,TSS;chr9:35908441;9230113P08Rik;ENSMUST00000176153;-1080;2	-	Pate13	Pate13;Pate13	protein_coding;protein_coding	ENSMUST00000176049.1;ENSMUST00000176153.1	-1061;-1080		open sea region	No	ENSMUST00000176049;ENSMUST00000176153	TSS1500;TSS1500	Pate13;Pate13
cg46473469_BC11	0.830712	-0.691222	2.55751e-06	3.11301e-05	chr9	19252212	19252214	CG	I	TSS;chr9:19251976;Olfr843;ENSMUST00000214019;-236;1,TSS;chr9:19251986;Olfr843;ENSMUST00000214267;-226;1	+	Olfr843	Olfr843;Olfr843	protein_coding;protein_coding	ENSMUST00000214019.1;ENSMUST00000214267.1	-235;-225		open sea region	No	ENSMUST00000214019;ENSMUST00000214267	TSS1500;TSS1500	Olfr843;Olfr843
cg38646027_BC21	0.748524	-0.681009	1.26488e-05	7.81913e-05	chr2	86542856	86542858	CG	II	TSS;chr2:86542479;Olfr1079;ENSMUST00000111582-ENSMUST00000216480;-377;1	-	Olfr1079	Olfr1079;Olfr1079	protein_coding;protein_coding	ENSMUST00000111582.2;ENSMUST00000216480.1	-376;-376		open sea region	No	ENSMUST00000111582;ENSMUST00000216480	TSS1500;TSS1500	Olfr1079;Olfr1079
cg46618528_BC11	0.860599	-0.669666	9.05907e-07	1.87823e-05	chr9	38772754	38772756	CG	I	TSS;chr9:38773067;Olfr921;ENSMUST00000217114;-313;1,TSS;chr9:38773087;Olfr921;ENSMUST00000213958;-333;2	-	Olfr921	Olfr921;Olfr921	protein_coding;protein_coding	ENSMUST00000213958.2;ENSMUST00000217114.2	-333;-313		open sea region	No	ENSMUST00000213958;ENSMUST00000217114	TSS1500;TSS1500	Olfr921;Olfr921
cg47910168_BC21	0.840833	-0.661291	3.10864e-07	1.21681e-05	chrX	106582747	106582749	CG	II	TSS;chrX:106583185;Gm5127;ENSMUST00000101296-ENSMUST00000101297;-438;2	+	Cysltr1;Gm5127	Cysltr1;Gm5127;Gm5127	protein_coding;protein_coding;protein_coding	ENSMUST00000113480.1;ENSMUST00000101296.8;ENSMUST00000101297.3	20932;-438;-438		open sea region	No	ENSMUST00000101296;ENSMUST00000101297;ENSMUST00000113480	TSS1500;TSS1500;5'UTR	Gm5127;Gm5127;Cysltr1
cg33771133_BC21	0.835113	-0.671828	1.32931e-08	4.43984e-06	chr15	98147075	98147077	CG	II	GeneBody;Asb8;NM_001170711;inside_[5-UTR;intron_between_exon_1_and_2];splice=0	+	Asb8	Asb8;Asb8;Asb8;Asb8	protein_coding;protein_coding;protein_coding;protein_coding	ENSMUST00000059112.11;ENSMUST00000123626.7;ENSMUST00000123922.1;ENSMUST00000143400.7	-1416;-1369;18485;18550		Shore	No	ENSMUST00000059112;ENSMUST00000123626;ENSMUST00000123922;ENSMUST00000143400	TSS1500;TSS1500;5'UTR;5'UTR	Asb8;Asb8;Asb8;Asb8
cg31119653_TC11	0.95761	-0.830071	6.53942e-10	1.06247e-06	chr12	109540457	109540459	CG	I	MonoallelicMeth	+	Gm27596;Meg3	Gm27596;Meg3;Meg3;Meg3	misc_RNA;lincRNA;lincRNA;lincRNA	ENSMUST00000185061.1;ENSMUST00000124106.7;ENSMUST00000129245.7;ENSMUST00000143836.7	-710;-549;-543;-547		open sea region	No	ENSMUST00000124106;ENSMUST00000129245;ENSMUST00000143836	TSS1500;TSS1500;TSS1500	Meg3;Meg3;Meg3
cg37021073_TC11	0.874404	-0.812122	2.48504e-07	1.12005e-05	chr1	65063783	65063785	CG	I	TSS;chr1:65063451;Crygd;ENSMUST00000045028;-332;2	-	Crygd	Crygd;Crygd;Crygd	protein_coding;protein_coding;protein_coding	ENSMUST00000045028.14;ENSMUST00000127762.1;ENSMUST00000146122.1	-331;-331;-482		open sea region	No	ENSMUST00000045028;ENSMUST00000127762;ENSMUST00000146122	TSS1500;TSS1500;TSS1500	Crygd;Crygd;Crygd
cg31119651_TC21	0.948026	-0.782115	2.67108e-09	2.33432e-06	chr12	109540354	109540356	CG	II	MonoallelicMeth	-	Gm27596;Meg3	Gm27596;Meg3;Meg3;Meg3	misc_RNA;lincRNA;lincRNA;lincRNA	ENSMUST00000185061.1;ENSMUST00000124106.7;ENSMUST00000129245.7;ENSMUST00000143836.7	-813;-652;-646;-650		open sea region	No	ENSMUST00000124106;ENSMUST00000129245;ENSMUST00000143836	TSS1500;TSS1500;TSS1500	Meg3;Meg3;Meg3
cg31119648_BC21	0.887294	-0.763123	2.46656e-09	2.26156e-06	chr12	109540295	109540297	CG	II	MonoallelicMeth	+	Gm27596;Meg3	Gm27596;Meg3;Meg3;Meg3	misc_RNA;lincRNA;lincRNA;lincRNA	ENSMUST00000185061.1;ENSMUST00000124106.7;ENSMUST00000129245.7;ENSMUST00000143836.7	-872;-711;-705;-709		open sea region	No	ENSMUST00000124106;ENSMUST00000129245;ENSMUST00000143836	TSS1500;TSS1500;TSS1500	Meg3;Meg3;Meg3
cg43954466_BC11	0.861668	-0.743386	3.07543e-06	3.42565e-05	chr6	123778367	123778369	CG	I	TSS;chr6:123778878;Vmn2r24;ENSMUST00000075095-ENSMUST00000232985-ENSMUST00000233759;-511;2	-	Vmn2r24	Vmn2r24;Vmn2r24;Vmn2r24	protein_coding;protein_coding;protein_coding	ENSMUST00000075095.6;ENSMUST00000232985.1;ENSMUST00000233759.1	-511;-511;-511		open sea region	No	ENSMUST00000075095;ENSMUST00000232985;ENSMUST00000233759	TSS1500;TSS1500;TSS1500	Vmn2r24;Vmn2r24;Vmn2r24
cg45694939_BC21	0.918471	-0.717873	1.19335e-07	8.61409e-06	chr8	50518287	50518289	CG	II	lincRNATSS;chr8:50517642;Gm45455;ENSMUST00000211156;646,lincRNATSS;chr8:50517680;Gm45455;ENSMUST00000209514;608,lincRNATSS;chr8:50517889;Gm45341;ENSMUST00000210850;399	+	Gm45341;Gm45455	Gm45341;Gm45455;Gm45455	lincRNA;lincRNA;lincRNA	ENSMUST00000210850.1;ENSMUST00000209514.1;ENSMUST00000211156.1	-398;-607;-645		open sea region	No	ENSMUST00000209514;ENSMUST00000210850;ENSMUST00000211156	TSS1500;TSS1500;TSS1500	Gm45455;Gm45341;Gm45455
cg45285083_BC21	0.84621	-0.701335	1.80636e-07	9.91213e-06	chr7	142579324	142579326	CG	II	ImprintDMR;chr7:142578768-142586025;P;DMR_H19_Igf2_Sasaki,MonoallelicMeth	+	H19	H19;H19;H19	lincRNA;lincRNA;lincRNA	ENSMUST00000136359.7;ENSMUST00000149974.1;ENSMUST00000228259.1	-1181;-1229;-1391		open sea region	No	ENSMUST00000136359;ENSMUST00000149974;ENSMUST00000228259	TSS1500;TSS1500;TSS1500	H19;H19;H19
cg31119652_TC21	0.882634	-0.686551	1.72512e-09	1.89421e-06	chr12	109540442	109540444	CG	II	MonoallelicMeth	+	Gm27596;Meg3	Gm27596;Meg3;Meg3;Meg3	misc_RNA;lincRNA;lincRNA;lincRNA	ENSMUST00000185061.1;ENSMUST00000124106.7;ENSMUST00000129245.7;ENSMUST00000143836.7	-725;-564;-558;-562		open sea region	No	ENSMUST00000124106;ENSMUST00000129245;ENSMUST00000143836	TSS1500;TSS1500;TSS1500	Meg3;Meg3;Meg3
cg33756177_BC11	0.864184	-0.765647	7.86923e-09	3.77164e-06	chr15	97167638	97167640	CG	I	lincRNATSS;chr15:97167222;Gm32885;ENSMUST00000229491;417,lincRNATSS;chr15:97167242;Gm32885;ENSMUST00000229245;397,lincRNATSS;chr15:97167243;Gm32885;ENSMUST00000229999;396,lincRNATSS;chr15:97167244;Gm32885;ENSMUST00000231024;395	+	Gm32885	Gm32885;Gm32885;Gm32885;Gm32885	lincRNA;lincRNA;lincRNA;lincRNA	ENSMUST00000229245.1;ENSMUST00000229491.1;ENSMUST00000229999.1;ENSMUST00000231024.1	-396;-416;-395;-394		open sea region	No	ENSMUST00000229245;ENSMUST00000229491;ENSMUST00000229999;ENSMUST00000231024	TSS1500;TSS1500;TSS1500;TSS1500	Gm32885;Gm32885;Gm32885;Gm32885
cg31119656_BC21	0.954107	-0.739226	3.73795e-10	7.42155e-07	chr12	109540590	109540592	CG	II	MonoallelicMeth	-	Gm27596;Meg3	Gm27596;Meg3;Meg3;Meg3;Meg3	misc_RNA;lincRNA;lincRNA;lincRNA;lincRNA	ENSMUST00000185061.1;ENSMUST00000124106.7;ENSMUST00000129245.7;ENSMUST00000143272.7;ENSMUST00000143836.7	-577;-416;-410;-1432;-414		open sea region	No	ENSMUST00000124106;ENSMUST00000129245;ENSMUST00000143272;ENSMUST00000143836	TSS1500;TSS1500;TSS1500;TSS1500	Meg3;Meg3;Meg3;Meg3
cg31027142_BC21	0.874674	-0.67381	1.8449e-07	9.99657e-06	chr12	101403758	101403760	CG	II	TSS;chr12:101404672;Catsperb;ENSMUST00000055156;-914;2	-	Catsperb	Catsperb;Catsperb;Catsperb;Catsperb	protein_coding;protein_coding;protein_coding;protein_coding	ENSMUST00000055156.4;ENSMUST00000220474.1;ENSMUST00000221241.1;ENSMUST00000221965.1	-914;-904;-993;-894		open sea region	No	ENSMUST00000055156;ENSMUST00000220474;ENSMUST00000221241;ENSMUST00000221965	TSS1500;TSS1500;TSS1500;TSS1500	Catsperb;Catsperb;Catsperb;Catsperb
cg47405511_TC21	0.833474	-0.662218	3.54365e-07	1.27975e-05	chr9	124120808	124120810	CG	II	TSS;chr9:124121542;Ccr5;ENSMUST00000111442;-734;2,TSS;chr9:124121580;Ccr5;ENSMUST00000171499;-772;2	-	Ccr5	Ccr5;Ccr5;Ccr5;Ccr5	protein_coding;protein_coding;protein_coding;protein_coding	ENSMUST00000111442.2;ENSMUST00000168179.7;ENSMUST00000169553.7;ENSMUST00000171499.2	-734;-764;-764;-772		open sea region	No	ENSMUST00000111442;ENSMUST00000168179;ENSMUST00000169553;ENSMUST00000171499	TSS1500;TSS1500;TSS1500;TSS1500	Ccr5;Ccr5;Ccr5;Ccr5
cg44225598_BC21	0.914981	-0.78489	4.12594e-08	6.13923e-06	chr7	10279095	10279097	CG	II	TSS;chr7:10278005;Vmn1r66;ENSMUST00000227719-ENSMUST00000228086-ENSMUST00000228622;-1090;2	-	Vmn1r-ps47;Vmn1r66	Vmn1r-ps47;Vmn1r-ps47;Vmn1r66;Vmn1r66;Vmn1r66;Vmn1r66	transcribed_unprocessed_pseudogene;transcribed_unprocessed_pseudogene;protein_coding;protein_coding;protein_coding;protein_coding	ENSMUST00000237045.1;ENSMUST00000237666.1;ENSMUST00000226202.1;ENSMUST00000227719.1;ENSMUST00000228086.1;ENSMUST00000228622.1	7745;7745;-1089;-1089;-1089;-1089		open sea region	No	ENSMUST00000226202;ENSMUST00000227719;ENSMUST00000228086;ENSMUST00000228622;ENSMUST00000237045;ENSMUST00000237666	TSS1500;TSS1500;TSS1500;TSS1500;5'UTR;5'UTR	Vmn1r66;Vmn1r66;Vmn1r66;Vmn1r66;Vmn1r-ps47;Vmn1r-ps47
cg45285067_BC11	0.965285	-0.752696	2.14304e-07	1.05949e-05	chr7	142578452	142578454	CG	I	MonoallelicMeth	+	H19;Mir675	H19;H19;H19;H19;H19;Mir675	lincRNA;lincRNA;lincRNA;lincRNA;lincRNA;miRNA	ENSMUST00000136359.7;ENSMUST00000149974.1;ENSMUST00000152754.8;ENSMUST00000228259.1;ENSMUST00000228514.1;ENSMUST00000102320.1	-309;-357;-1066;-519;-1493;-1305		open sea region	No	ENSMUST00000102320;ENSMUST00000136359;ENSMUST00000149974;ENSMUST00000152754;ENSMUST00000228259;ENSMUST00000228514	TSS1500;TSS1500;TSS1500;TSS1500;TSS1500;TSS1500	Mir675;H19;H19;H19;H19;H19
cg45285065_BC11	0.970787	-0.843176	3.96806e-08	6.07056e-06	chr7	142578409	142578411	CG	I	MonoallelicMeth,lincRNATSS;chr7:142578095;H19;ENSMUST00000149974;315,lincRNATSS;chr7:142578143;H19;ENSMUST00000136359;267	-	H19;Mir675	H19;H19;H19;H19;H19;H19;Mir675	lincRNA;lincRNA;lincRNA;lincRNA;lincRNA;lincRNA;miRNA	ENSMUST00000132294.8;ENSMUST00000136359.7;ENSMUST00000149974.1;ENSMUST00000152754.8;ENSMUST00000228259.1;ENSMUST00000228514.1;ENSMUST00000102320.1	-1499;-266;-314;-1023;-476;-1450;-1262		open sea region	No	ENSMUST00000102320;ENSMUST00000132294;ENSMUST00000136359;ENSMUST00000149974;ENSMUST00000152754;ENSMUST00000228259;ENSMUST00000228514	TSS1500;TSS1500;TSS1500;TSS1500;TSS1500;TSS1500;TSS1500	Mir675;H19;H19;H19;H19;H19;H19
cg38276881_BC21	0.842662	-0.692433	5.37278e-06	4.6808e-05	chr2	35202233	35202235	CG	II	EPIC;cg04714236	-	Rab14	Rab14;Rab14;Rab14;Rab14;Rab14;Rab14;Rab14;Rab14	protein_coding;protein_coding;protein_coding;protein_coding;protein_coding;protein_coding;protein_coding;protein_coding	ENSMUST00000028238.14;ENSMUST00000113025.1;ENSMUST00000126224.1;ENSMUST00000148543.1;ENSMUST00000155359.2;ENSMUST00000201896.1;ENSMUST00000202602.3;ENSMUST00000230751.1	-1113;-1113;-1255;-1444;-1286;-1251;-1261;-1257		Shore	No	ENSMUST00000028238;ENSMUST00000113025;ENSMUST00000126224;ENSMUST00000148543;ENSMUST00000155359;ENSMUST00000201896;ENSMUST00000202602;ENSMUST00000230751	TSS1500;TSS1500;TSS1500;TSS1500;TSS1500;TSS1500;TSS1500;TSS1500	Rab14;Rab14;Rab14;Rab14;Rab14;Rab14;Rab14;Rab14
cg48214660_BC11	0.831924	-0.78083	1.58427e-07	9.46497e-06	chrY	1246166	1246168	CG	I	Random	-	Uty	Uty;Uty;Uty;Uty;Uty;Uty;Uty;Uty;Uty;Uty	protein_coding;protein_coding;protein_coding;protein_coding;protein_coding;protein_coding;protein_coding;protein_coding;protein_coding;protein_coding	ENSMUST00000069309.13;ENSMUST00000137048.7;ENSMUST00000139365.7;ENSMUST00000143286.7;ENSMUST00000143958.7;ENSMUST00000150715.1;ENSMUST00000154004.7;ENSMUST00000154527.1;ENSMUST00000154666.7;ENSMUST00000157073.7	-448;-464;-442;-475;-410;-699;-407;-427;-472;-428		open sea region	No	ENSMUST00000069309;ENSMUST00000137048;ENSMUST00000139365;ENSMUST00000143286;ENSMUST00000143958;ENSMUST00000150715;ENSMUST00000154004;ENSMUST00000154527;ENSMUST00000154666;ENSMUST00000157073	TSS1500;TSS1500;TSS1500;TSS1500;TSS1500;TSS1500;TSS1500;TSS1500;TSS1500;TSS1500	Uty;Uty;Uty;Uty;Uty;Uty;Uty;Uty;Uty;Uty
cg40199508_BC11	0.923892	-0.858667	5.37747e-08	6.62796e-06	chr3	113206809	113206811	CG	I	PseudogeneTSS;chr3:113206697;Amy2-ps1;ENSMUST00000122117;113	-	Amy2-ps1	Amy2-ps1	unprocessed_pseudogene	ENSMUST00000122117.1	-112		open sea region	No	ENSMUST00000122117	TSS200	Amy2-ps1
cg36012212_TC21	0.887849	-0.797187	7.97075e-09	3.77164e-06	chr18	82730045	82730047	CG	II	PseudogeneTSS;chr18:82729981;AC113104.2;ENSMUST00000237986;65	-	Gm50355	Gm50355	processed_pseudogene	ENSMUST00000237986.1	-64	CGI:chr18:82729907-82730126	Island	No	ENSMUST00000237986	TSS200	Gm50355
cg38060428_BC21	0.901899	-0.74796	1.67665e-07	9.64191e-06	chr2	11090804	11090806	CG	II	PseudogeneTSS;chr2:11090830;Gm13297;ENSMUST00000120205;24	+	Gm13297	Gm13297	processed_pseudogene	ENSMUST00000120205.2	-25		open sea region	No	ENSMUST00000120205	TSS200	Gm13297
cg48222997_TC11	0.956703	-0.740788	5.03588e-07	1.47064e-05	chrY	4005076	4005078	CG	I	Random	-	Vmn2r-ps139	Vmn2r-ps139	unprocessed_pseudogene	ENSMUST00000190764.1	-87		open sea region	No	ENSMUST00000190764	TSS200	Vmn2r-ps139
cg31119531_BC21	0.799935	-0.738596	5.5638e-11	2.40222e-07	chr12	109530848	109530850	CG	II	ImprintDMR;chr12:109524493-109534883;P;DMR_Dlk1_Gtl2	+	Gm27528	Gm27528	TEC	ENSMUST00000222916.1	-43		Shelf	No	ENSMUST00000222916	TSS200	Gm27528
cg40870411_BC21	0.933442	-0.733157	2.12878e-07	1.05828e-05	chr4	48972966	48972968	CG	II	PseudogeneTSS;chr4:48972978;Gm12442;ENSMUST00000118372;10	+	Gm12442	Gm12442	processed_pseudogene	ENSMUST00000118372.1	-11		open sea region	No	ENSMUST00000118372	TSS200	Gm12442
cg34906212_BC11	0.823021	-0.729098	1.04747e-07	8.25138e-06	chr17	39095160	39095162	CG	I	TSS;chr17:39095333;Esp22;ENSMUST00000233133;-173;1	+	Esp22	Esp22	protein_coding	ENSMUST00000233133.1	-173		open sea region	No	ENSMUST00000233133	TSS200	Esp22
cg28749340_TC11	0.89563	-0.723745	3.91287e-07	1.33153e-05	chr10	82442598	82442600	CG	I	PseudogeneTSS;chr10:82442617;Gm47809;ENSMUST00000220078;17	-	Gm47809	Gm47809	processed_pseudogene	ENSMUST00000220078.1	-18		open sea region	No	ENSMUST00000220078	TSS200	Gm47809
cg44485053_TC11	0.881288	-0.720942	6.67603e-09	3.53983e-06	chr7	42358007	42358009	CG	I	PseudogeneTSS;chr7:42358002;Gm5594;ENSMUST00000172712;6	+	Gm5594	Gm5594	unprocessed_pseudogene	ENSMUST00000172712.1	-5		open sea region	No	ENSMUST00000172712	TSS200	Gm5594
cg34457900_TC11	0.909123	-0.717012	5.12734e-06	4.56328e-05	chr16	89031531	89031533	CG	I	TSS;chr16:89031698;Krtap6-1;ENSMUST00000076906;-167;1	+	Krtap6-1	Krtap6-1	protein_coding	ENSMUST00000076906.1	-167		open sea region	No	ENSMUST00000076906	TSS200	Krtap6-1
cg44392541_TC11	0.816298	-0.709052	2.32071e-09	2.20718e-06	chr7	30432503	30432505	CG	I	PseudogeneTSS;chr7:30432544;Gm30646;ENSMUST00000207662;39	+	Gm30646	Gm30646	processed_pseudogene	ENSMUST00000207662.1	-40		open sea region	No	ENSMUST00000207662	TSS200	Gm30646
cg34715448_TC21	0.870791	-0.705274	2.31553e-07	1.09158e-05	chr17	22716993	22716995	CG	II	PseudogeneTSS;chr17:22716937;AC098880.2;ENSMUST00000232973;57	-	Gm20008	Gm20008	processed_pseudogene	ENSMUST00000232973.1	-56		open sea region	No	ENSMUST00000232973	TSS200	Gm20008
cg44275002_BC21	0.926111	-0.695974	4.46701e-08	6.26968e-06	chr7	17812454	17812456	CG	II	TSS;chr7:17812632;Ceacam14;ENSMUST00000023953;-178;1	+	Ceacam14	Ceacam14	protein_coding	ENSMUST00000023953.4	-178		open sea region	No	ENSMUST00000023953	TSS200	Ceacam14
cg38090034_TC21	0.803205	-0.693431	1.14664e-05	7.35795e-05	chr2	15526387	15526389	CG	II	TSS;chr2:15526478;Malrd1;ENSMUST00000146205;-91;1	+	Malrd1	Malrd1	protein_coding	ENSMUST00000146205.2	-91		open sea region	No	ENSMUST00000146205	TSS200	Malrd1
cg44249372_BC21	0.913025	-0.693131	2.09845e-07	1.05371e-05	chr7	14634037	14634039	CG	II	PseudogeneTSS;chr7:14634039;Obox3-ps7;ENSMUST00000176465;0	+	Obox3-ps7	Obox3-ps7	unprocessed_pseudogene	ENSMUST00000176465.1	-1		open sea region	No	ENSMUST00000176465	TSS200	Obox3-ps7
cg39822942_TC11	0.821693	-0.691882	2.78698e-07	1.16915e-05	chr3	62605289	62605291	CG	I	TSS;chr3:62605139;Gpr149;ENSMUST00000058535;-150;1	+	Gpr149	Gpr149	protein_coding	ENSMUST00000058535.5	-149		Shore	No	ENSMUST00000058535	TSS200	Gpr149
cg47902294_BC11	0.792162	-0.691788	4.24836e-08	6.20351e-06	chrX	105344372	105344374	CG	I	miRNA;chrX:105344369;Mir384;ENSMUST00000083565;4;1	+	Mir384	Mir384	miRNA	ENSMUST00000083565.1	-3		open sea region	No	ENSMUST00000083565	TSS200	Mir384
cg46582644_TC11	0.886704	-0.69096	1.4117e-06	2.31399e-05	chr9	33031771	33031773	CG	I	lincRNATSS;chr9:33031791;Gm27166;ENSMUST00000184476;18	-	Gm27166	Gm27166	lincRNA	ENSMUST00000184476.1	-19		open sea region	No	ENSMUST00000184476	TSS200	Gm27166
cg33173423_TC11	0.857526	-0.688803	5.89176e-07	1.56378e-05	chr15	27463632	27463634	CG	I	lincRNATSS;chr15:27463449;Gm36899;ENSMUST00000227384;184	+	Gm36899	Gm36899	lincRNA	ENSMUST00000227384.1	-183		Shelf	No	ENSMUST00000227384	TSS200	Gm36899
cg34700580_BC21	0.771523	-0.687638	2.35768e-06	2.98047e-05	chr17	19773332	19773334	CG	II	TSS;chr17:19773362;Vmn2r103;ENSMUST00000172203;-30;1	+	Vmn2r103	Vmn2r103	protein_coding	ENSMUST00000172203.1	-30		open sea region	No	ENSMUST00000172203	TSS200	Vmn2r103
cg34280130_TC21	0.912051	-0.687408	3.06982e-07	1.20999e-05	chr16	59146852	59146854	CG	II	TSS;chr16:59147045;Olfr195;ENSMUST00000216957;-193;1	-	Olfr195	Olfr195	protein_coding	ENSMUST00000216957.2	-193		open sea region	No	ENSMUST00000216957	TSS200	Olfr195
cg30986178_TC11	0.937022	-0.682519	5.89721e-07	1.56435e-05	chr12	96923058	96923060	CG	I	PseudogeneTSS;chr12:96923058;Gm6863;ENSMUST00000052882;1	+	Gm6863	Gm6863	processed_pseudogene	ENSMUST00000052882.4	0		open sea region	No	ENSMUST00000052882	TSS200	Gm6863
cg34458425_TC21	0.89495	-0.682462	3.20829e-07	1.23242e-05	chr16	89150894	89150896	CG	II	TSS;chr16:89151085;Gm10061;ENSMUST00000073111;-191;1	-	Gm10061	Gm10061	protein_coding	ENSMUST00000073111.2	-191		open sea region	No	ENSMUST00000073111	TSS200	Gm10061
cg35083342_BC21	0.901068	-0.677639	2.21161e-07	1.06959e-05	chr17	60739176	60739178	CG	II	PseudogeneTSS;chr17:60739233;AC117217.2;ENSMUST00000233362;55	+	Gm49856	Gm49856	processed_pseudogene	ENSMUST00000233362.1	-56		open sea region	No	ENSMUST00000233362	TSS200	Gm49856
cg41375866_TC11	0.959529	-0.67561	7.11204e-08	7.28192e-06	chr4	122925770	122925772	CG	I	PseudogeneTSS;chr4:122925833;Gm12891;ENSMUST00000119358;61	+	Gm12891	Gm12891	processed_pseudogene	ENSMUST00000119358.1	-62		open sea region	No	ENSMUST00000119358	TSS200	Gm12891
cg34216083_TC21	0.819521	-0.674554	7.90223e-09	3.77164e-06	chr16	49057483	49057485	CG	II	TSS;chr16:49057485;Myh15;ENSMUST00000168680;-2;1	-	Myh15	Myh15	protein_coding	ENSMUST00000168680.1	-2		open sea region	No	ENSMUST00000168680	TSS200	Myh15
cg38804358_BC21	0.783996	-0.674043	3.92694e-08	6.0622e-06	chr2	111274213	111274215	CG	II	TSS;chr2:111274105;Olfr1277;ENSMUST00000214760;-108;1	+	Olfr1277	Olfr1277	protein_coding	ENSMUST00000214760.1	-107		open sea region	No	ENSMUST00000214760	TSS200	Olfr1277
cg41160163_TC21	0.888142	-0.668107	5.40295e-07	1.51099e-05	chr4	96785242	96785244	CG	II	TSS;chr4:96785185;Gm12695;ENSMUST00000107071;-57;2	-	Gm12695	Gm12695	protein_coding	ENSMUST00000107071.1	-56		open sea region	No	ENSMUST00000107071	TSS200	Gm12695
cg31729861_BC11	0.90904	-0.825974	6.90219e-08	7.20954e-06	chr13	64624873	64624875	CG	I	PseudogeneTSS;chr13:64624760;Gm5791;ENSMUST00000220840;114	+	Gm47193;Gm5791	Gm47193;Gm5791	lincRNA;processed_pseudogene	ENSMUST00000222315.1;ENSMUST00000220840.1	5324;-113		open sea region	No	ENSMUST00000220840;ENSMUST00000222315	TSS200;3'UTR	Gm5791;Gm47193
cg39448957_TC21	0.853931	-0.682081	2.67606e-08	5.44435e-06	chr3	4799362	4799364	CG	II	lincRNATSS;chr3:4799493;1110015O18Rik;ENSMUST00000183632;129	+	1110015O18Rik	1110015O18Rik;1110015O18Rik	lincRNA;lincRNA	ENSMUST00000183632.1;ENSMUST00000183944.7	-130;655		open sea region	No	ENSMUST00000183632;ENSMUST00000183944	TSS200;3'UTR	1110015O18Rik;1110015O18Rik
cg29170134_TC21	0.927036	-0.73804	7.22891e-08	7.31683e-06	chr10	129332772	129332774	CG	II	TSS;chr10:129332882;Olfr781;ENSMUST00000075613;-110;2	+	Olfr781	Olfr781;Olfr781	protein_coding;protein_coding	ENSMUST00000075613.1;ENSMUST00000204108.2	-110;3919		open sea region	No	ENSMUST00000075613;ENSMUST00000204108	TSS200;5'UTR	Olfr781;Olfr781
cg38293243_TC11	0.879988	-0.727227	3.73331e-07	1.30963e-05	chr2	37219335	37219337	CG	I	TSS;chr2:37219490;Olfr366;ENSMUST00000091001;-155;2	+	Olfr366	Olfr366;Olfr366	protein_coding;protein_coding	ENSMUST00000091001.1;ENSMUST00000214897.1	-155;7762		open sea region	No	ENSMUST00000091001;ENSMUST00000214897	TSS200;5'UTR	Olfr366;Olfr366
cg36165360_TC11	0.819818	-0.660329	5.88266e-07	1.56347e-05	chr19	12890786	12890788	CG	I	TSS;chr19:12890657;Olfr1446;ENSMUST00000081236;-129;1	-	Olfr1446	Olfr1446;Olfr1446;Olfr1446	protein_coding;protein_coding;protein_coding	ENSMUST00000081236.2;ENSMUST00000207741.1;ENSMUST00000216805.2	-128;2738;2738		open sea region	No	ENSMUST00000081236;ENSMUST00000207741;ENSMUST00000216805	TSS200;5'UTR;5'UTR	Olfr1446;Olfr1446;Olfr1446
cg44312181_BC11	0.972197	-0.793538	3.69589e-07	1.30425e-05	chr7	23893481	23893483	CG	I	TSS;chr7:23893528;Vmn1r178;ENSMUST00000078593;-47;2	+	Vmn1r178	Vmn1r178;Vmn1r178;Vmn1r178;Vmn1r178;Vmn1r178	protein_coding;protein_coding;protein_coding;protein_coding;protein_coding	ENSMUST00000078593.2;ENSMUST00000226450.1;ENSMUST00000226489.1;ENSMUST00000226640.1;ENSMUST00000227993.1	-47;1473;1473;1473;1473		open sea region	No	ENSMUST00000078593;ENSMUST00000226450;ENSMUST00000226489;ENSMUST00000226640;ENSMUST00000227993	TSS200;5'UTR;5'UTR;5'UTR;5'UTR	Vmn1r178;Vmn1r178;Vmn1r178;Vmn1r178;Vmn1r178
cg29170924_BC21	0.833495	-0.675395	1.23898e-06	2.17105e-05	chr10	129500740	129500742	CG	II	TSS;chr10:129500812;Olfr790;ENSMUST00000056002-ENSMUST00000218901;-72;2	+	Olfr790	Olfr790;Olfr790;Olfr790;Olfr790	protein_coding;protein_coding;protein_coding;protein_coding	ENSMUST00000056002.4;ENSMUST00000203966.2;ENSMUST00000215067.1;ENSMUST00000218901.1	-72;2249;2091;-72		open sea region	No	ENSMUST00000056002;ENSMUST00000203966;ENSMUST00000215067;ENSMUST00000218901	TSS200;5'UTR;5'UTR;TSS200	Olfr790;Olfr790;Olfr790;Olfr790
cg43888463_TC11	0.735331	-0.706426	5.77255e-05	0.000217254	chr6	116674010	116674012	CG	I	CGI;chr6:116674001-116674241,TSS;chr6:116673951;Rassf4;ENSMUST00000035842;-59;1	-	Rassf4	Rassf4;Rassf4;Rassf4;Rassf4;Rassf4	protein_coding;protein_coding;protein_coding;protein_coding;protein_coding	ENSMUST00000035842.6;ENSMUST00000203029.2;ENSMUST00000204203.1;ENSMUST00000204313.2;ENSMUST00000204576.1	-58;-201;-239;-221;-212	CGI:chr6:116674001-116674241	Island	No	ENSMUST00000035842;ENSMUST00000203029;ENSMUST00000204203;ENSMUST00000204313;ENSMUST00000204576	TSS200;TSS1500;TSS1500;TSS1500;TSS1500	Rassf4;Rassf4;Rassf4;Rassf4;Rassf4
cg31119663_BC11	0.935676	-0.863393	2.79986e-10	6.45409e-07	chr12	109540806	109540808	CG	I	MonoallelicMeth	+	Gm27596;Meg3	Gm27596;Meg3;Meg3;Meg3;Meg3;Meg3	misc_RNA;lincRNA;lincRNA;lincRNA;lincRNA;lincRNA	ENSMUST00000185061.1;ENSMUST00000124106.7;ENSMUST00000128178.1;ENSMUST00000129245.7;ENSMUST00000143272.7;ENSMUST00000143836.7	-361;-200;-1461;-194;-1216;-198		open sea region	No	ENSMUST00000124106;ENSMUST00000128178;ENSMUST00000129245;ENSMUST00000143272;ENSMUST00000143836	TSS200;TSS1500;TSS200;TSS1500;TSS200	Meg3;Meg3;Meg3;Meg3;Meg3
cg31119665_TC11	0.891095	-0.844045	1.81042e-10	4.87573e-07	chr12	109540849	109540851	CG	I	EPIC;cg25836301,MonoallelicMeth,lincRNATSS;chr12:109541001;Meg3;ENSMUST00000129245;150,lincRNATSS;chr12:109541005;Meg3;ENSMUST00000143836;154,lincRNATSS;chr12:109541007;Meg3;ENSMUST00000124106;156	-	Gm27596;Meg3	Gm27596;Meg3;Meg3;Meg3;Meg3;Meg3	misc_RNA;lincRNA;lincRNA;lincRNA;lincRNA;lincRNA	ENSMUST00000185061.1;ENSMUST00000124106.7;ENSMUST00000128178.1;ENSMUST00000129245.7;ENSMUST00000143272.7;ENSMUST00000143836.7	-318;-157;-1418;-151;-1173;-155		open sea region	No	ENSMUST00000124106;ENSMUST00000128178;ENSMUST00000129245;ENSMUST00000143272;ENSMUST00000143836	TSS200;TSS1500;TSS200;TSS1500;TSS200	Meg3;Meg3;Meg3;Meg3;Meg3
cg39809200_TC21	0.916248	-0.712052	3.43804e-08	5.84484e-06	chr3	59861007	59861009	CG	II	PseudogeneTSS;chr3:59861051;Gm8298;ENSMUST00000194941;42,TSS;chr3:59861050;Gm8298;ENSMUST00000179799;-43;1	-	Aadacl2fm3	Aadacl2fm3;Aadacl2fm3	protein_coding;protein_coding	ENSMUST00000179799.1;ENSMUST00000194941.1	-43;-43		open sea region	No	ENSMUST00000179799;ENSMUST00000194941	TSS200;TSS200	Aadacl2fm3;Aadacl2fm3
cg44940982_TC11	0.893919	-0.702024	1.99181e-07	1.02807e-05	chr7	103512135	103512137	CG	I	TSS;chr7:103512121;Olfr610;ENSMUST00000217627;-14;1	-	Olfr610	Olfr610;Olfr610	protein_coding;protein_coding	ENSMUST00000213422.1;ENSMUST00000217627.1	-19;-13		open sea region	No	ENSMUST00000213422;ENSMUST00000217627	TSS200;TSS200	Olfr610;Olfr610
cg45316508_BC21	0.895064	-0.700211	1.82689e-07	9.95052e-06	chr8	3694226	3694228	CG	II	TSS;chr8:3694174;Fcer2a;ENSMUST00000005678;-52;1	+	Fcer2a	Fcer2a;Fcer2a	protein_coding;protein_coding	ENSMUST00000005678.5;ENSMUST00000207327.1	-51;-52		open sea region	No	ENSMUST00000005678;ENSMUST00000207327	TSS200;TSS200	Fcer2a;Fcer2a
cg44969542_TC11	0.769427	-0.662236	1.56439e-06	2.43408e-05	chr7	108894525	108894527	CG	I	TSS;chr7:108894404;Olfr519;ENSMUST00000202706;-121;2,TSS;chr7:108894419;Olfr519;ENSMUST00000084752;-106;2	+	Olfr519	Olfr519;Olfr519	protein_coding;protein_coding	ENSMUST00000084752.1;ENSMUST00000202706.1	-105;-120		open sea region	No	ENSMUST00000084752;ENSMUST00000202706	TSS200;TSS200	Olfr519;Olfr519
cg30725629_BC11	0.803829	-0.696638	3.94429e-08	6.0693e-06	chr12	65225430	65225432	CG	I	TSS;chr12:65225516;Wdr20rt;ENSMUST00000046331;-86;1,TSS;chr12:65225523;Wdr20rt;ENSMUST00000221658;-93;1	+	Wdr20rt	Wdr20rt;Wdr20rt;Wdr20rt;Wdr20rt	protein_coding;protein_coding;protein_coding;protein_coding	ENSMUST00000046331.4;ENSMUST00000221658.1;ENSMUST00000221980.1;ENSMUST00000222822.1	-86;-93;-290;-637		Shore	No	ENSMUST00000046331;ENSMUST00000221658;ENSMUST00000221980;ENSMUST00000222822	TSS200;TSS200;TSS1500;TSS1500	Wdr20rt;Wdr20rt;Wdr20rt;Wdr20rt
cg34930256_BC11	0.843641	-0.694084	9.59994e-07	1.93137e-05	chr17	43389447	43389449	CG	I	TSS;chr17:43389465;Adgrf5;ENSMUST00000113599;-18;1,TSS;chr17:43389481;Adgrf5;ENSMUST00000224278;-34;1,TSS;chr17:43389487;Adgrf5;ENSMUST00000225466;-40;1	+	Adgrf5	Adgrf5;Adgrf5;Adgrf5;Adgrf5	protein_coding;protein_coding;protein_coding;protein_coding	ENSMUST00000113599.1;ENSMUST00000224278.1;ENSMUST00000225466.1;ENSMUST00000226087.1	-18;-34;-40;28997		open sea region	No	ENSMUST00000113599;ENSMUST00000224278;ENSMUST00000225466;ENSMUST00000226087	TSS200;TSS200;TSS200;5'UTR	Adgrf5;Adgrf5;Adgrf5;Adgrf5
cg48212818_TC11	0.95668	-0.874281	3.26596e-07	1.24017e-05	chrY	897747	897749	CG	I	Random,TSS;chrY:897787;Kdm5d;ENSMUST00000189069;-40;1,TSS;chrY:897789;Kdm5d;ENSMUST00000055032;-42;1	-	Kdm5d	Kdm5d;Kdm5d;Kdm5d;Kdm5d;Kdm5d;Kdm5d	protein_coding;protein_coding;protein_coding;protein_coding;protein_coding;protein_coding	ENSMUST00000055032.13;ENSMUST00000186696.6;ENSMUST00000186726.6;ENSMUST00000188910.6;ENSMUST00000189069.6;ENSMUST00000189626.6	-42;-47;-90;-45;-40;-284		open sea region	No	ENSMUST00000055032;ENSMUST00000186696;ENSMUST00000186726;ENSMUST00000188910;ENSMUST00000189069;ENSMUST00000189626	TSS200;TSS200;TSS200;TSS200;TSS200;TSS1500	Kdm5d;Kdm5d;Kdm5d;Kdm5d;Kdm5d;Kdm5d
cg45285125_TC11	0.98709	-0.979189	7.51157e-12	8.06461e-08	chr7	142580784	142580786	CG	I	ImprintDMR;chr7:142578768-142586025;P;DMR_H19_Igf2_Sasaki,ImprintDMR;chr7:142580095-142582495;P;DMR_H19_Igf2_Hiura,MonoallelicMeth	+							open sea region	Yes
cg45285129_TC11	0.990731	-0.966055	1.98231e-11	1.2466e-07	chr7	142580951	142580953	CG	I	ImprintDMR;chr7:142578768-142586025;P;DMR_H19_Igf2_Sasaki,ImprintDMR;chr7:142580095-142582495;P;DMR_H19_Igf2_Hiura,MonoallelicMeth	+							open sea region	Yes
cg31119407_TC11	0.974401	-0.952605	3.20004e-10	6.9635e-07	chr12	109526514	109526516	CG	I	ImprintDMR;chr12:109524493-109534883;P;DMR_Dlk1_Gtl2	-							Shore	No
cg31119414_TC11	0.991547	-0.9501	3.43466e-10	7.0777e-07	chr12	109526677	109526679	CG	I	ImprintDMR;chr12:109524493-109534883;P;DMR_Dlk1_Gtl2	-							Shore	No
cg45285110_TC21	0.939977	-0.905432	3.02472e-10	6.74385e-07	chr7	142580374	142580376	CG	II	ImprintDMR;chr7:142578768-142586025;P;DMR_H19_Igf2_Sasaki,ImprintDMR;chr7:142580095-142582495;P;DMR_H19_Igf2_Hiura,MonoallelicMeth	+							open sea region	Yes
cg31119456_TC21	0.948245	-0.899846	1.08973e-09	1.44125e-06	chr12	109527804	109527806	CG	II	ImprintDMR;chr12:109524493-109534883;P;DMR_Dlk1_Gtl2	+							Shore	No
cg45285102_TC21	0.922709	-0.896443	1.01052e-09	1.41789e-06	chr7	142580261	142580263	CG	II	ImprintDMR;chr7:142578768-142586025;P;DMR_H19_Igf2_Sasaki,ImprintDMR;chr7:142580095-142582495;P;DMR_H19_Igf2_Hiura,MonoallelicMeth	-							open sea region	Yes
cg38649051_TC11	0.925275	-0.896002	4.21147e-09	2.91782e-06	chr2	87306065	87306067	CG	I	Random	+							open sea region	No
cg45285120_BC21	0.932889	-0.890739	2.21656e-10	5.58262e-07	chr7	142580715	142580717	CG	II	ImprintDMR;chr7:142578768-142586025;P;DMR_H19_Igf2_Sasaki,ImprintDMR;chr7:142580095-142582495;P;DMR_H19_Igf2_Hiura,MonoallelicMeth	+							open sea region	Yes
cg31119455_TC21	0.946114	-0.886591	1.55687e-10	4.27758e-07	chr12	109527789	109527791	CG	II	ImprintDMR;chr12:109524493-109534883;P;DMR_Dlk1_Gtl2	+							Shore	No
cg31119465_BC21	0.934253	-0.886247	6.21339e-12	7.63851e-08	chr12	109528269	109528271	CG	II	CGI;chr12:109528252-109528472,ImprintDMR;chr12:109524493-109534883;P;DMR_Dlk1_Gtl2,MonoallelicMeth	+						CGI:chr12:109528252-109528472	Island	Yes
cg31119463_TC21	0.930787	-0.884046	7.49528e-11	2.71837e-07	chr12	109528252	109528254	CG	II	CGI;chr12:109528252-109528472,ImprintDMR;chr12:109524493-109534883;P;DMR_Dlk1_Gtl2,MonoallelicMeth	+						CGI:chr12:109528252-109528472	Island	Yes
cg45285114_TC21	0.911603	-0.881774	5.2605e-10	9.66823e-07	chr7	142580499	142580501	CG	II	ImprintDMR;chr7:142578768-142586025;P;DMR_H19_Igf2_Sasaki,ImprintDMR;chr7:142580095-142582495;P;DMR_H19_Igf2_Hiura,MonoallelicMeth	+							open sea region	Yes
cg31119498_BC11	0.90167	-0.876232	2.04519e-12	5.56147e-08	chr12	109529096	109529098	CG	I	ImprintDMR;chr12:109524493-109534883;P;DMR_Dlk1_Gtl2	+							Shore	No
cg45285113_BC11	0.914221	-0.875817	7.05477e-10	1.11059e-06	chr7	142580391	142580393	CG	I	Enhancer,ImprintDMR;chr7:142578768-142586025;P;DMR_H19_Igf2_Sasaki,ImprintDMR;chr7:142580095-142582495;P;DMR_H19_Igf2_Hiura,MonoallelicMeth	-							open sea region	Yes
cg31119438_BC21	0.949109	-0.873459	4.20415e-11	2.14407e-07	chr12	109527496	109527498	CG	II	ImprintDMR;chr12:109524493-109534883;P;DMR_Dlk1_Gtl2	+							Shore	No
cg48211789_BC11	0.97522	-0.872408	2.92939e-08	5.6035e-06	chrY	710943	710945	CG	I	Random	-							open sea region	No
cg45285140_BC11	0.892626	-0.871464	2.25545e-09	2.18327e-06	chr7	142581428	142581430	CG	I	ImprintDMR;chr7:142578768-142586025;P;DMR_H19_Igf2_Sasaki,ImprintDMR;chr7:142580095-142582495;P;DMR_H19_Igf2_Hiura,MonoallelicMeth	-							open sea region	Yes
cg31119404_TC21	0.919355	-0.868389	4.27804e-09	2.91782e-06	chr12	109526314	109526316	CG	II	ImprintDMR;chr12:109524493-109534883;P;DMR_Dlk1_Gtl2	+							Shore	No
cg31119405_BC21	0.919039	-0.868024	1.60299e-11	1.09006e-07	chr12	109526339	109526341	CG	II	ImprintDMR;chr12:109524493-109534883;P;DMR_Dlk1_Gtl2	+							Shore	No
cg31119398_TC21	0.915005	-0.867334	3.89284e-09	2.80032e-06	chr12	109526079	109526081	CG	II	ImprintDMR;chr12:109524493-109534883;P;DMR_Dlk1_Gtl2	-							Shelf	No
cg45285149_TC21	0.96507	-0.864526	6.18717e-09	3.46288e-06	chr7	142581800	142581802	CG	II	ImprintDMR;chr7:142578768-142586025;P;DMR_H19_Igf2_Sasaki,ImprintDMR;chr7:142580095-142582495;P;DMR_H19_Igf2_Hiura,MonoallelicMeth	-							open sea region	Yes
cg48234230_TC11	0.908462	-0.85973	9.44763e-09	3.93928e-06	chrY	6185591	6185593	CG	I	Random	-							open sea region	No
cg45285115_BC21	0.926608	-0.858107	1.75329e-08	4.83595e-06	chr7	142580546	142580548	CG	II	ImprintDMR;chr7:142578768-142586025;P;DMR_H19_Igf2_Sasaki,ImprintDMR;chr7:142580095-142582495;P;DMR_H19_Igf2_Hiura,MonoallelicMeth	+							open sea region	Yes
cg48214987_BC11	0.930136	-0.853132	2.36781e-08	5.34939e-06	chrY	1294632	1294634	CG	I	Random	-							open sea region	No
cg45285121_TC21	0.902992	-0.852847	3.6353e-09	2.71892e-06	chr7	142580746	142580748	CG	II	ImprintDMR;chr7:142578768-142586025;P;DMR_H19_Igf2_Sasaki,ImprintDMR;chr7:142580095-142582495;P;DMR_H19_Igf2_Hiura,MonoallelicMeth	+							open sea region	Yes
cg45285142_BC21	0.915972	-0.852649	8.88328e-11	2.98311e-07	chr7	142581608	142581610	CG	II	ImprintDMR;chr7:142578768-142586025;P;DMR_H19_Igf2_Sasaki,ImprintDMR;chr7:142580095-142582495;P;DMR_H19_Igf2_Hiura,MonoallelicMeth	+							open sea region	Yes
cg45285146_TC21	0.92024	-0.852004	1.61707e-07	9.50004e-06	chr7	142581779	142581781	CG	II	ImprintDMR;chr7:142578768-142586025;P;DMR_H19_Igf2_Sasaki,ImprintDMR;chr7:142580095-142582495;P;DMR_H19_Igf2_Hiura,MonoallelicMeth	-							open sea region	Yes
cg48011864_BC11	0.933437	-0.848854	7.48957e-08	7.37184e-06	chrX	133142263	133142265	CG	I	Random	+							open sea region	No
cg31119494_TC21	0.917355	-0.847982	3.19689e-14	2.17395e-09	chr12	109528624	109528626	CG	II	ImprintDMR;chr12:109524493-109534883;P;DMR_Dlk1_Gtl2,MonoallelicMeth	-							Shore	Yes
cg31119459_TC21	0.913425	-0.846708	1.92505e-08	5.04284e-06	chr12	109528077	109528079	CG	II	ImprintDMR;chr12:109524493-109534883;P;DMR_Dlk1_Gtl2	-							Shore	Yes
cg31119469_BC21	0.871518	-0.845987	2.44762e-10	6.09764e-07	chr12	109528328	109528330	CG	II	CGI;chr12:109528252-109528472,ImprintDMR;chr12:109524493-109534883;P;DMR_Dlk1_Gtl2	+						CGI:chr12:109528252-109528472	Island	Yes
cg34414308_TC11	0.921864	-0.838036	8.87441e-09	3.90322e-06	chr16	82403688	82403690	CG	I	Random	-							open sea region	No
cg31119395_BC11	0.862491	-0.836212	2.38658e-08	5.36753e-06	chr12	109525935	109525937	CG	I	ImprintDMR;chr12:109524493-109534883;P;DMR_Dlk1_Gtl2	+							Shelf	No
cg48217389_BC11	0.921349	-0.836183	2.49328e-07	1.12072e-05	chrY	1941190	1941192	CG	I	Random	-							open sea region	No
cg33455212_TC11	0.873	-0.834748	1.64365e-07	9.5617e-06	chr15	70170917	70170919	CG	I	Random	+							open sea region	No
cg36951432_TC11	0.937077	-0.831456	3.1596e-08	5.74106e-06	chr1	56422449	56422451	CG	I	Adenoma	-							open sea region	No
cg45285100_BC11	0.892642	-0.831415	5.46935e-08	6.64749e-06	chr7	142580128	142580130	CG	I	ImprintDMR;chr7:142578768-142586025;P;DMR_H19_Igf2_Sasaki,ImprintDMR;chr7:142580095-142582495;P;DMR_H19_Igf2_Hiura,MonoallelicMeth,VMR;chr7:142580077-142580587	-							open sea region	Yes
cg38713068_TC11	0.921831	-0.8299	2.50446e-08	5.40354e-06	chr2	96212976	96212978	CG	I	Random	-							open sea region	No
cg32761582_TC11	0.918861	-0.828996	9.63882e-08	7.99584e-06	chr14	85768622	85768624	CG	I	Random	+							open sea region	No
cg45285099_BC21	0.921495	-0.82852	3.74872e-08	5.98371e-06	chr7	142580118	142580120	CG	II	ImprintDMR;chr7:142578768-142586025;P;DMR_H19_Igf2_Sasaki,ImprintDMR;chr7:142580095-142582495;P;DMR_H19_Igf2_Hiura,MonoallelicMeth	-							open sea region	Yes
cg48222846_TC11	0.951571	-0.824323	1.74298e-09	1.89642e-06	chrY	3996754	3996756	CG	I	Random	+							open sea region	No
cg48220363_BC11	0.932315	-0.822444	1.30628e-08	4.41391e-06	chrY	2565528	2565530	CG	I	Random	-							open sea region	No
cg45285130_BC11	0.941646	-0.819558	1.83435e-09	1.94807e-06	chr7	142580957	142580959	CG	I	ImprintDMR;chr7:142578768-142586025;P;DMR_H19_Igf2_Sasaki,ImprintDMR;chr7:142580095-142582495;P;DMR_H19_Igf2_Hiura,MonoallelicMeth	-							open sea region	Yes
cg47570577_BC11	0.883885	-0.81621	2.91513e-07	1.19006e-05	chrX	39193179	39193181	CG	I	Random	+							open sea region	No
cg31119406_TC21	0.896397	-0.815861	4.53349e-09	3.01503e-06	chr12	109526438	109526440	CG	II	ImprintDMR;chr12:109524493-109534883;P;DMR_Dlk1_Gtl2	-							Shore	No
cg31617504_TC11	0.853619	-0.814267	5.54621e-08	6.6681e-06	chr13	53988159	53988161	CG	I	ZygoteUnmeth	-							open sea region	No
cg30165543_TC11	0.890274	-0.808548	4.44274e-07	1.39977e-05	chr11	111648499	111648501	CG	I	EnhancerVista;chr11:111647327-111648996	-							open sea region	No
cg45285133_BC11	0.938047	-0.807872	2.04685e-09	2.0683e-06	chr7	142581092	142581094	CG	I	ImprintDMR;chr7:142578768-142586025;P;DMR_H19_Igf2_Sasaki,ImprintDMR;chr7:142580095-142582495;P;DMR_H19_Igf2_Hiura,MonoallelicMeth,VMR;chr7:142581037-142581235	-							open sea region	Yes
cg40411028_TC11	0.909907	-0.807711	4.96787e-07	1.46419e-05	chr3	140881412	140881414	CG	I	Random	-							open sea region	No
cg47605283_BC21	0.901904	-0.807688	2.58191e-08	5.41727e-06	chrX	47564283	47564285	CG	II	Random	-							open sea region	No
cg31119408_TC21	0.927818	-0.805229	1.53107e-09	1.73712e-06	chr12	109526525	109526527	CG	II	ImprintDMR;chr12:109524493-109534883;P;DMR_Dlk1_Gtl2	+							Shore	No
cg48230284_TC11	0.941	-0.805093	1.86106e-09	1.94807e-06	chrY	5433877	5433879	CG	I	Random	+							open sea region	No
cg45285161_BC21	0.956837	-0.800698	1.31325e-10	3.84102e-07	chr7	142582188	142582190	CG	II	ImprintDMR;chr7:142578768-142586025;P;DMR_H19_Igf2_Sasaki,ImprintDMR;chr7:142580095-142582495;P;DMR_H19_Igf2_Hiura	+							open sea region	No
cg48223128_TC21	0.908141	-0.797099	1.65685e-06	2.49669e-05	chrY	4025661	4025663	CG	II	Random	+							open sea region	No
cg48217262_TC21	0.902167	-0.796404	9.92895e-09	3.99922e-06	chrY	1910488	1910490	CG	II	Random	+							open sea region	No
cg48220206_TC11	0.890407	-0.794974	1.33558e-06	2.25631e-05	chrY	2529729	2529731	CG	I	Random	-							open sea region	No
cg47577969_TC11	0.890339	-0.794499	5.3042e-09	3.24952e-06	chrX	41256505	41256507	CG	I	Random	+							open sea region	No
cg43224518_BC21	0.939434	-0.793333	1.188e-07	8.60966e-06	chr6	25501791	25501793	CG	II	Random	+							open sea region	No
cg42167845_BC11	0.935933	-0.793333	3.33501e-07	1.25096e-05	chr5	55262765	55262767	CG	I	PMDsoloWCGW	+							open sea region	No
cg45759329_BC11	0.862712	-0.792986	3.40467e-05	0.000149976	chr8	62476073	62476075	CG	I	Random	+							open sea region	No
cg39695818_TC21	0.902144	-0.79122	6.39344e-08	7.03186e-06	chr3	42991021	42991023	CG	II	PMDsoloWCGW	+							open sea region	No
cg39719092_BC11	0.887217	-0.790049	1.14064e-08	4.14237e-06	chr3	48517544	48517546	CG	I	Random	+							open sea region	No
cg36051965_TC11	0.856582	-0.789384	2.70994e-07	1.15518e-05	chr18	88062108	88062110	CG	I	Random	+							open sea region	No
cg43687291_TC11	0.891141	-0.787914	5.48086e-08	6.64958e-06	chr6	89835309	89835311	CG	I	CGI;chr6:89835235-89835685	-						CGI:chr6:89835235-89835685	Island	No
cg45285127_BC21	0.913887	-0.787033	2.95746e-10	6.64838e-07	chr7	142580929	142580931	CG	II	ImprintDMR;chr7:142578768-142586025;P;DMR_H19_Igf2_Sasaki,ImprintDMR;chr7:142580095-142582495;P;DMR_H19_Igf2_Hiura,MonoallelicMeth	+							open sea region	Yes
cg45285132_BC21	0.850317	-0.783806	4.25527e-09	2.91782e-06	chr7	142581070	142581072	CG	II	ImprintDMR;chr7:142578768-142586025;P;DMR_H19_Igf2_Sasaki,ImprintDMR;chr7:142580095-142582495;P;DMR_H19_Igf2_Hiura,MonoallelicMeth	+							open sea region	Yes
cg31119410_TC21	0.912106	-0.78009	3.01432e-09	2.48368e-06	chr12	109526595	109526597	CG	II	ImprintDMR;chr12:109524493-109534883;P;DMR_Dlk1_Gtl2	+							Shore	No
cg30718276_TC11	0.835683	-0.778797	1.17165e-07	8.55339e-06	chr12	63925307	63925309	CG	I	Random	-							open sea region	No
cg47621773_BC21	0.895291	-0.776913	2.99989e-07	1.203e-05	chrX	50096829	50096831	CG	II	Random	-							open sea region	No
cg48222851_BC11	0.951661	-0.776741	8.48403e-08	7.63769e-06	chrY	3996881	3996883	CG	I	Random	+							open sea region	No
cg36051753_BC11	0.845948	-0.776035	1.5553e-06	2.42675e-05	chr18	88007593	88007595	CG	I	Random	-							open sea region	No
cg31054927_BC21	0.877637	-0.774882	2.14159e-08	5.16294e-06	chr12	104447264	104447266	CG	II	CGI;chr12:104447003-104447341	+						CGI:chr12:104447003-104447341	Island	No
cg48038450_BC21	0.882822	-0.774626	3.44431e-08	5.84616e-06	chrX	137179204	137179206	CG	II	Random	+							open sea region	No
cg48244174_TC21	0.876218	-0.772538	7.57205e-07	1.73562e-05	chrY	8940701	8940703	CG	II	Random	-							open sea region	No
cg48217558_TC21	0.926036	-0.772368	6.34642e-07	1.60933e-05	chrY	1983162	1983164	CG	II	Random	+							open sea region	No
cg48218661_TC11	0.924916	-0.771413	1.01215e-08	3.99922e-06	chrY	2226320	2226322	CG	I	Random	+							open sea region	No
cg32820267_BC11	0.860938	-0.770425	3.09905e-07	1.21623e-05	chr14	97655061	97655063	CG	I	Random	+							open sea region	No
cg48219687_BC21	0.884995	-0.770299	2.13637e-07	1.05875e-05	chrY	2429322	2429324	CG	II	Random	+							open sea region	No
cg42016919_TC11	0.900589	-0.768906	9.08797e-06	6.38463e-05	chr5	33953983	33953985	CG	I	VMR;chr5:33953277-33954255	-							open sea region	No
cg34330599_BC21	0.862657	-0.768536	2.51354e-06	3.08493e-05	chr16	68553476	68553478	CG	II	PMDsoloWCGW	-							open sea region	No
cg47604240_TC21	0.873464	-0.767696	5.26613e-07	1.49708e-05	chrX	47299751	47299753	CG	II	Random	-							open sea region	No
cg43500155_BC11	0.841979	-0.765916	1.98339e-06	2.72543e-05	chr6	63137756	63137758	CG	I	Random	-							open sea region	No
cg41134714_TC11	0.913669	-0.764803	3.91583e-07	1.33192e-05	chr4	91851184	91851186	CG	I	PseudogeneTSS;chr4:91852669;Gm12671;ENSMUST00000119978;1483	+							open sea region	No
cg31119462_TC21	0.832272	-0.764424	9.9944e-11	3.19961e-07	chr12	109528171	109528173	CG	II	ImprintDMR;chr12:109524493-109534883;P;DMR_Dlk1_Gtl2,MonoallelicMeth	-							Shore	Yes
cg48331322_TC11	0.966522	-0.762782	2.84481e-09	2.41524e-06	chrY	81602300	81602302	CG	I	Random	-							open sea region	No
cg31872999_TC21	0.872259	-0.758745	1.06866e-07	8.28633e-06	chr13	87761702	87761704	CG	II	EPIC;cg12980795	-							open sea region	No
cg47820503_BC11	0.893546	-0.758739	7.2605e-07	1.70164e-05	chrX	91978762	91978764	CG	I	Random	-							open sea region	No
cg43019853_BC11	0.80627	-0.757236	1.65851e-06	2.49803e-05	chr5	146360758	146360760	CG	I	MonoallelicMeth	-							open sea region	No
cg48229528_TC11	0.957516	-0.756142	1.45648e-07	9.14813e-06	chrY	5259990	5259992	CG	I	Random	-							open sea region	No
cg48201909_TC11	0.846793	-0.754794	1.86956e-08	4.95648e-06	chrX	168620772	168620774	CG	I	Random	+							open sea region	No
cg38614618_TC11	0.879804	-0.753709	4.84337e-07	1.44739e-05	chr2	81066144	81066146	CG	I	Random	+							open sea region	No
cg42172515_TC11	0.885776	-0.748677	7.05897e-07	1.68217e-05	chr5	56377604	56377606	CG	I	Random	-							open sea region	No
cg36906340_TC21	0.822242	-0.748057	1.14746e-08	4.14533e-06	chr1	49573170	49573172	CG	II	Adenoma	+							open sea region	No
cg32929283_BC21	0.919812	-0.746389	4.33459e-09	2.93294e-06	chr14	114974900	114974902	CG	II	Random	-							open sea region	No
cg30962916_BC11	0.829321	-0.745878	9.63096e-08	7.99401e-06	chr12	92004664	92004666	CG	I	Random	+							open sea region	No
cg48212666_TC11	0.82537	-0.744383	3.76045e-07	1.31262e-05	chrY	878122	878124	CG	I	Random	+							open sea region	No
cg48217358_TC12	0.928308	-0.744336	1.62169e-07	9.5013e-06	chrY	1935437	1935439	CG	I	Random	-							open sea region	No
cg37323775_TC11	0.832855	-0.74426	5.64936e-09	3.32613e-06	chr1	107915580	107915582	CG	I	Enhancer	-							open sea region	No
cg48220179_TC11	0.900415	-0.743943	6.68329e-07	1.64755e-05	chrY	2524072	2524074	CG	I	Random	-							open sea region	No
cg40409514_BC21	0.936572	-0.743869	3.55408e-09	2.6862e-06	chr3	140544614	140544616	CG	II	OocyteUnmeth	-							open sea region	No
cg48217358_TC11	0.927721	-0.743729	3.54827e-08	5.90979e-06	chrY	1935437	1935439	CG	I	Random	-							open sea region	No
cg32638295_TC21	0.943999	-0.742846	6.00166e-07	1.57427e-05	chr14	69181655	69181657	CG	II	MonoallelicMeth	-							open sea region	No
cg32400481_TC21	0.873305	-0.741871	1.11206e-06	2.06781e-05	chr14	40714013	40714015	CG	II	PMDsoloWCGW	-							open sea region	No
cg40704062_TC11	0.796043	-0.741662	3.54799e-06	3.70616e-05	chr4	28140435	28140437	CG	I	Clock;Thompson582;0.1074	-							open sea region	No
cg29432724_BC11	0.884444	-0.74154	2.73984e-07	1.16048e-05	chr11	39048059	39048061	CG	I	Random	-							open sea region	No
cg39694323_BC21	0.883915	-0.73974	1.0792e-08	4.06581e-06	chr3	42592611	42592613	CG	II	Adenoma	+							open sea region	No
cg39659908_TC11	0.787823	-0.739262	6.00022e-05	0.000223534	chr3	37669225	37669227	CG	I	SpermUnmeth	+						CGI:chr3:37669011-37669350	Island	No
cg42085290_BC11	0.90895	-0.738653	6.60548e-08	7.11178e-06	chr5	42452921	42452923	CG	I	Adenoma	-							open sea region	No
cg29430995_BC11	0.844472	-0.738324	1.33785e-06	2.25727e-05	chr11	38671764	38671766	CG	I	Random	+							open sea region	No
cg34343112_BC21	0.889284	-0.738252	5.30787e-06	4.64913e-05	chr16	70890405	70890407	CG	II	PMDsoloWCGW	+							open sea region	No
cg46054976_BC11	0.862821	-0.738111	5.04084e-08	6.48297e-06	chr8	98220432	98220434	CG	I	Random	-							open sea region	No
cg36211786_TC21	0.914588	-0.738099	4.46112e-07	1.40193e-05	chr19	19892765	19892767	CG	II	PMDsoloWCGW	-							open sea region	No
cg48231148_TC11	0.796858	-0.738064	2.28418e-06	2.93107e-05	chrY	5547400	5547402	CG	I	Random	+							open sea region	No
cg48216141_TC21	0.876761	-0.737317	2.24181e-06	2.90315e-05	chrY	1714598	1714600	CG	II	Random	-							open sea region	No
cg33403340_BC21	0.861212	-0.736398	2.18195e-08	5.18348e-06	chr15	61480197	61480199	CG	II	Adenoma	+							open sea region	No
cg31119409_BC21	0.865074	-0.734825	4.00939e-09	2.85691e-06	chr12	109526540	109526542	CG	II	ImprintDMR;chr12:109524493-109534883;P;DMR_Dlk1_Gtl2	-							Shore	No
cg31119460_TC21	0.810828	-0.734236	5.84778e-10	1.01582e-06	chr12	109528134	109528136	CG	II	ImprintDMR;chr12:109524493-109534883;P;DMR_Dlk1_Gtl2,MonoallelicMeth	-							Shore	Yes
cg34328360_BC21	0.898089	-0.733671	3.72311e-08	5.9682e-06	chr16	68006604	68006606	CG	II	PseudogeneTSS;chr16:68007361;Gm49649;ENSMUST00000232463;755	+							open sea region	No
cg34338659_BC11	0.955732	-0.733251	1.87441e-12	5.56147e-08	chr16	70238151	70238153	CG	I	Random	+							open sea region	No
cg47848549_TC11	0.952044	-0.732806	1.20444e-07	8.6338e-06	chrX	97142205	97142207	CG	I	VMR;chrX:97141741-97142216,VMR;chrX:97141751-97142235	-							open sea region	No
cg47710343_BC21	0.896587	-0.732178	8.0228e-08	7.51075e-06	chrX	68223302	68223304	CG	II	Random	-							open sea region	No
cg48211697_TC11	0.918984	-0.73183	6.4371e-07	1.61936e-05	chrY	703228	703230	CG	I	Random	-							open sea region	No
cg47682358_TC21	0.863639	-0.731174	3.42484e-07	1.26471e-05	chrX	60977951	60977953	CG	II	Random	-							open sea region	No
cg48038444_BC21	0.841992	-0.730471	8.70275e-08	7.71155e-06	chrX	137177620	137177622	CG	II	Random	+							open sea region	No
cg45285101_BC21	0.82446	-0.730439	1.32946e-08	4.43984e-06	chr7	142580200	142580202	CG	II	Enhancer,ImprintDMR;chr7:142578768-142586025;P;DMR_H19_Igf2_Sasaki,ImprintDMR;chr7:142580095-142582495;P;DMR_H19_Igf2_Hiura,MonoallelicMeth	-							open sea region	Yes
cg40997091_BC21	0.816149	-0.730421	6.58363e-08	7.10523e-06	chr4	67632993	67632995	CG	II	miRNA;chr4:67633153;Gm44497;ENSMUST00000196306;158;2	-	Gm44497	Gm44497	miRNA	ENSMUST00000196306.1	-159		open sea region	No
cg32093779_TC11	0.908889	-0.729448	3.91802e-11	2.04949e-07	chr13	113408355	113408357	CG	I	Random	-							open sea region	No
cg37301118_BC11	0.764869	-0.729411	6.42806e-06	5.18992e-05	chr1	103914474	103914476	CG	I	Random	-							open sea region	No
cg34017279_TC11	0.820996	-0.728921	9.69822e-06	6.63713e-05	chr16	23888340	23888342	CG	I	Random	-							Shelf	No
cg35902903_TC11	0.913291	-0.728834	2.13366e-10	5.42404e-07	chr18	72488484	72488486	CG	I	Random	-							open sea region	No
cg33448484_BC21	0.879506	-0.728414	4.37394e-08	6.24497e-06	chr15	68780185	68780187	CG	II	Random	-							open sea region	No
cg48216322_TC21	0.901993	-0.728366	1.27475e-07	8.7981e-06	chrY	1758099	1758101	CG	II	Random	-							open sea region	No
cg30622929_TC21	0.825466	-0.727635	6.77381e-07	1.65598e-05	chr12	50192301	50192303	CG	II	Enhancer	+							open sea region	No
cg48218484_TC11	0.934223	-0.72712	4.9105e-06	4.45336e-05	chrY	2186053	2186055	CG	I	Random	+							open sea region	No
cg47991477_BC21	0.861545	-0.726194	7.06343e-06	5.49097e-05	chrX	128069499	128069501	CG	II	Random	+							open sea region	No
cg48219209_BC22	0.893652	-0.726104	6.52923e-08	7.08561e-06	chrY	2346540	2346542	CG	II	Random	+							open sea region	No
cg36350686_TC11	0.811324	-0.72588	1.00678e-06	1.97514e-05	chr19	36536290	36536292	CG	I	Enhancer	+							open sea region	No
cg41849868_BC21	0.836437	-0.725764	1.02232e-07	8.15005e-06	chr5	9726833	9726835	CG	II	MonoallelicMeth	+							open sea region	No
cg39847714_BC11	0.859282	-0.725649	4.35005e-07	1.38716e-05	chr3	66701625	66701627	CG	I	EPIC;cg19987881	+							open sea region	No
cg42818865_TC11	0.941501	-0.725519	2.55288e-05	0.000123215	chr5	128637462	128637464	CG	I	Enhancer	+							open sea region	No
cg39403390_TC11	0.902492	-0.725452	3.93057e-06	3.91944e-05	chr2	178643326	178643328	CG	I	Enhancer	+							open sea region	No
cg38981181_BC11	0.972799	-0.725214	7.90743e-07	1.76788e-05	chr2	132416846	132416848	CG	I	Adenoma	-							open sea region	No
cg48087066_TC11	0.853254	-0.724824	6.07008e-07	1.5838e-05	chrX	145895213	145895215	CG	I	Random	+							open sea region	No
cg48010320_BC21	0.908122	-0.724787	3.85599e-07	1.32693e-05	chrX	132720823	132720825	CG	II	Random	+							open sea region	No
cg48134592_TC21	0.836034	-0.724599	4.73387e-07	1.43631e-05	chrX	156472168	156472170	CG	II	Random	-							open sea region	No
cg28920683_TC21	0.885444	-0.724249	2.60889e-06	3.14833e-05	chr10	101565326	101565328	CG	II	PMDsoloWCGW	-							open sea region	No
cg36754809_BC11	0.823115	-0.724185	8.89188e-08	7.79412e-06	chr1	29361048	29361050	CG	I	miRNA;chr1:29361370;Gm23785;ENSMUST00000116741;320;2	-							open sea region	No
cg29935828_BC11	0.776933	-0.724143	3.43374e-07	1.26629e-05	chr11	91977791	91977793	CG	I	Random	+							open sea region	No
cg39883755_BC11	0.874157	-0.7226	6.01961e-08	6.87545e-06	chr3	72005147	72005149	CG	I	PMDsoloWCGW	+							open sea region	No
cg41139357_TC21	0.825168	-0.721421	9.6728e-06	6.62745e-05	chr4	92970235	92970237	CG	II	PseudogeneTSS;chr4:92970736;Gm12639;ENSMUST00000121400;499	+							open sea region	No
cg33136293_TC21	0.811925	-0.721131	7.56134e-07	1.73435e-05	chr15	21651228	21651230	CG	II	Random	-							open sea region	No
cg48232021_TC11	0.808366	-0.720972	1.92668e-05	0.000102254	chrY	5734126	5734128	CG	I	Random	-							open sea region	No
cg48215668_TC21	0.899295	-0.720956	8.3736e-08	7.60719e-06	chrY	1465091	1465093	CG	II	Random	-							open sea region	No
cg46058224_BC21	0.850793	-0.720767	5.2022e-07	1.48907e-05	chr8	98948213	98948215	CG	II	PMDsoloWCGW	+							open sea region	No
cg41048243_BC21	0.877379	-0.719393	3.94279e-07	1.33571e-05	chr4	78877162	78877164	CG	II	PMDsoloWCGW	-							open sea region	No
cg32843813_TC21	0.906669	-0.719198	5.85906e-08	6.81947e-06	chr14	100700359	100700361	CG	II	miRNA;chr14:100700621;Gm22401;ENSMUST00000174927;260;1	+	Gm22401	Gm22401	miRNA	ENSMUST00000174927.1	-261		open sea region	No
cg47548528_TC21	0.887444	-0.719152	5.1363e-09	3.21916e-06	chrX	35841979	35841981	CG	II	Random	+							open sea region	No
cg47811370_BC21	0.860384	-0.7187	3.5479e-07	1.28016e-05	chrX	89657531	89657533	CG	II	Random	+							open sea region	No
cg28838258_TC21	0.906642	-0.718058	1.72735e-08	4.78467e-06	chr10	91967724	91967726	CG	II	Enhancer	+							open sea region	No
cg48223074_TC22	0.828756	-0.717933	3.46306e-05	0.000151771	chrY	4019696	4019698	CG	II	Random	-							open sea region	No
cg34132049_BC11	0.883068	-0.717415	1.37159e-07	9.03641e-06	chr16	36732025	36732027	CG	I	Random	+							open sea region	No
cg46981187_TC21	0.893775	-0.716835	9.05282e-10	1.3258e-06	chr9	76942131	76942133	CG	II	Random	-							open sea region	No
cg38614621_BC21	0.906834	-0.716718	5.02893e-08	6.4768e-06	chr2	81067212	81067214	CG	II	Random	+							open sea region	No
cg40772929_TC11	0.821554	-0.716621	1.17192e-05	7.46013e-05	chr4	39340053	39340055	CG	I	Random	+							open sea region	No
cg37350321_BC11	0.850164	-0.716537	1.80847e-06	2.60509e-05	chr1	114598824	114598826	CG	I	PMDsoloWCGW	-							open sea region	No
cg43090780_TC21	0.882599	-0.716493	2.44507e-07	1.11495e-05	chr6	4057591	4057593	CG	II	OocyteUnmeth	+							open sea region	No
cg44610582_TC11	0.861988	-0.71566	9.87359e-08	8.06205e-06	chr7	58953063	58953065	CG	I	PseudogeneTSS;chr7:58951578;Gm9373;ENSMUST00000208724;1486	-							open sea region	No
cg45285150_TC11	0.857388	-0.715559	8.51373e-09	3.89211e-06	chr7	142581848	142581850	CG	I	ImprintDMR;chr7:142578768-142586025;P;DMR_H19_Igf2_Sasaki,ImprintDMR;chr7:142580095-142582495;P;DMR_H19_Igf2_Hiura,MonoallelicMeth	+							open sea region	Yes
cg48223517_BC11	0.912243	-0.715084	1.38889e-05	8.29603e-05	chrY	4081241	4081243	CG	I	Random	-							open sea region	No
cg48145914_BC21	0.895254	-0.714695	1.15798e-07	8.51986e-06	chrX	158841881	158841883	CG	II	Random	+							open sea region	No
cg47948858_BC11	0.774271	-0.714253	7.54899e-07	1.73281e-05	chrX	115811981	115811983	CG	I	Random	+							open sea region	No
cg48219493_TC21	0.8588	-0.712787	3.30352e-07	1.24665e-05	chrY	2401354	2401356	CG	II	Random	-							open sea region	No
cg42265693_TC21	0.782777	-0.712767	0.00168704	0.00348485	chr5	70747656	70747658	CG	II	PMDsoloWCGW	+							open sea region	No
cg31830137_BC11	0.831017	-0.712754	2.24247e-07	1.07567e-05	chr13	79407782	79407784	CG	I	Random	+							open sea region	No
cg45285094_BC21	0.929508	-0.712497	7.40432e-07	1.71656e-05	chr7	142580082	142580084	CG	II	ImprintDMR;chr7:142578768-142586025;P;DMR_H19_Igf2_Sasaki,MonoallelicMeth	+							open sea region	Yes
cg42983466_TC21	0.748762	-0.712209	4.12035e-07	1.35894e-05	chr5	143125829	143125831	CG	II	Enhancer	+							open sea region	No
cg32917246_BC21	0.879528	-0.711892	1.39021e-07	9.05505e-06	chr14	112602862	112602864	CG	II	Random	+							open sea region	No
cg39887905_TC11	0.789207	-0.71156	3.57955e-07	1.2852e-05	chr3	72985824	72985826	CG	I	Adenoma	-							open sea region	No
cg36772949_TC11	0.802428	-0.711326	1.10189e-07	8.36303e-06	chr1	32984119	32984121	CG	I	Random	+							open sea region	No
cg47923820_TC21	0.819708	-0.711027	3.74719e-07	1.31031e-05	chrX	109688350	109688352	CG	II	Random	+							open sea region	No
cg28580205_BC11	0.947886	-0.709973	4.37444e-05	0.000178238	chr10	66990050	66990052	CG	I	PGCMeth	+							open sea region	No
cg42254341_TC11	0.74751	-0.709263	7.30514e-07	1.7068e-05	chr5	68248449	68248451	CG	I	PMDsoloWCGW	+							open sea region	No
cg48223183_BC21	0.89718	-0.708955	3.16733e-05	0.000142807	chrY	4036596	4036598	CG	II	Random	+							open sea region	No
cg48216770_BC21	0.840835	-0.70843	1.40563e-08	4.53216e-06	chrY	1833360	1833362	CG	II	Random	+							open sea region	No
cg48085631_BC21	0.888386	-0.707643	2.33151e-06	2.96295e-05	chrX	145551916	145551918	CG	II	Random	-							open sea region	No
cg48216371_TC21	0.903751	-0.707603	5.56995e-08	6.68316e-06	chrY	1770886	1770888	CG	II	Random	+							open sea region	No
cg39459311_TC11	0.854689	-0.70748	8.85419e-08	7.78459e-06	chr3	7044568	7044570	CG	I	Random	-							open sea region	No
cg48216328_BC11	0.774176	-0.705046	7.27361e-08	7.33089e-06	chrY	1759036	1759038	CG	I	Random	-							open sea region	No
cg40412124_TC21	0.850372	-0.705022	6.04501e-08	6.87545e-06	chr3	141120437	141120439	CG	II	PMDsoloWCGW	-							open sea region	No
cg43498791_TC21	0.905676	-0.704888	8.00768e-06	5.91359e-05	chr6	62795530	62795532	CG	II	Adenoma	+							open sea region	No
cg38650677_BC11	0.917782	-0.704447	5.39627e-07	1.51073e-05	chr2	87644474	87644476	CG	I	Random	+							open sea region	No
cg47605873_BC21	0.862867	-0.703789	4.76564e-09	3.09831e-06	chrX	47689722	47689724	CG	II	Random	-							open sea region	No
cg47603016_BC11	0.781002	-0.703781	1.12823e-06	2.07851e-05	chrX	46961831	46961833	CG	I	Random	-							open sea region	No
cg48238156_BC11	0.810921	-0.70326	3.33202e-06	3.57928e-05	chrY	6992961	6992963	CG	I	Random	+							open sea region	No
cg48216943_TC21	0.796719	-0.702863	8.80048e-08	7.76704e-06	chrY	1876600	1876602	CG	II	Random	+							open sea region	No
cg38723740_BC21	0.775307	-0.702373	3.77932e-05	0.000161175	chr2	98765177	98765179	CG	II	PMDsoloWCGW	+							open sea region	No
cg38706243_TC11	0.862357	-0.702157	7.71218e-08	7.4222e-06	chr2	94618145	94618147	CG	I	Random	-							open sea region	No
cg43306835_BC11	0.898583	-0.701851	5.70148e-06	4.84231e-05	chr6	35599241	35599243	CG	I	Random	-							open sea region	No
cg48216369_BC21	0.854841	-0.701334	5.71983e-07	1.54518e-05	chrY	1770336	1770338	CG	II	Random	+							open sea region	No
cg41137830_TC21	0.850739	-0.701184	1.80616e-06	2.6029e-05	chr4	92625903	92625905	CG	II	PMDsoloWCGW	-							open sea region	No
cg38710188_TC21	0.822674	-0.700997	9.50478e-07	1.9215e-05	chr2	95501699	95501701	CG	II	PMDsoloWCGW	+							open sea region	No
cg48143739_TC21	0.832761	-0.700994	4.01124e-07	1.34427e-05	chrX	158289181	158289183	CG	II	Random	+							open sea region	No
cg36168302_BC21	0.807825	-0.700961	2.79893e-06	3.26164e-05	chr19	13478810	13478812	CG	II	TSS;chr19:13480195;Olfr1475;ENSMUST00000080801;+1385;1	-							open sea region	No
cg43535823_BC11	0.908253	-0.700516	3.79423e-07	1.31762e-05	chr6	69690457	69690459	CG	I	Random	-							open sea region	No
cg41854317_TC11	0.84022	-0.700399	5.52642e-07	1.52318e-05	chr5	10721792	10721794	CG	I	PMDsoloWCGW	+							open sea region	No
cg38710273_BC11	0.936717	-0.700044	2.54622e-06	3.10615e-05	chr2	95529458	95529460	CG	I	Random	+							open sea region	No
cg47440613_BC11	0.788614	-0.69992	1.67802e-07	9.64466e-06	chrX	9133990	9133992	CG	I	Random	-							open sea region	No
cg34331866_BC21	0.931272	-0.699768	1.67599e-06	2.50929e-05	chr16	68846145	68846147	CG	II	PMDsoloWCGW	+							open sea region	No
cg31129700_TC11	0.970354	-0.699481	7.1211e-07	1.68836e-05	chr12	110385477	110385479	CG	I	EPIC;cg14513432	-							open sea region	No
cg48217277_BC21	0.820244	-0.698827	1.44237e-06	2.33993e-05	chrY	1915824	1915826	CG	II	Random	-							open sea region	No
cg45285138_BC11	0.714115	-0.6988	1.5687e-07	9.4194e-06	chr7	142581406	142581408	CG	I	ImprintDMR;chr7:142578768-142586025;P;DMR_H19_Igf2_Sasaki,ImprintDMR;chr7:142580095-142582495;P;DMR_H19_Igf2_Hiura,MonoallelicMeth	+							open sea region	Yes
cg38348788_TC11	0.78512	-0.698463	7.13824e-07	1.69069e-05	chr2	47337037	47337039	CG	I	Random	+							open sea region	No
cg44866082_BC21	0.914483	-0.698103	8.96695e-08	7.82432e-06	chr7	94830670	94830672	CG	II	PMDsoloWCGW	+							open sea region	No
cg48248394_BC12	0.7972	-0.698085	1.16545e-06	2.11007e-05	chrY	10010236	10010238	CG	I	Random	+							open sea region	No
cg48222615_BC21	0.898388	-0.697594	1.84438e-08	4.92815e-06	chrY	3956499	3956501	CG	II	Random	-							open sea region	No
cg30166313_BC21	0.931566	-0.697279	1.35112e-07	8.9812e-06	chr11	111755302	111755304	CG	II	Adenoma	-							open sea region	No
cg48212512_BC12	0.891097	-0.697269	1.89652e-06	2.66764e-05	chrY	860932	860934	CG	I	Random	+							open sea region	No
cg48216127_TC21	0.87509	-0.69723	7.49118e-07	1.72566e-05	chrY	1711407	1711409	CG	II	Random	+							open sea region	No
cg48219214_BC11	0.895389	-0.697002	2.53185e-06	3.0965e-05	chrY	2347722	2347724	CG	I	Random	+							open sea region	No
cg48217400_BC21	0.924371	-0.696951	4.38328e-08	6.24497e-06	chrY	1944732	1944734	CG	II	Random	-							open sea region	No
cg48219249_TC21	0.908462	-0.696737	5.86582e-08	6.82015e-06	chrY	2355986	2355988	CG	II	Random	+							open sea region	No
cg40995635_TC11	0.843375	-0.696304	3.0155e-07	1.20465e-05	chr4	67301303	67301305	CG	I	Enhancer	-							open sea region	No
cg42194624_BC21	0.859338	-0.696266	2.64045e-07	1.14508e-05	chr5	61449646	61449648	CG	II	PMDsoloWCGW	-							open sea region	No
cg45632141_TC11	0.860425	-0.696154	1.38487e-06	2.29304e-05	chr8	44015462	44015464	CG	I	Random	+							open sea region	No
cg45708027_TC11	0.799465	-0.696141	1.14908e-08	4.14533e-06	chr8	53559879	53559881	CG	I	OocyteUnmeth	-							open sea region	No
cg30986561_BC21	0.849112	-0.696012	7.24096e-07	1.69925e-05	chr12	96995113	96995115	CG	II	Adenoma	-							open sea region	No
cg28935930_BC21	0.815892	-0.695805	6.65996e-07	1.64523e-05	chr10	104756775	104756777	CG	II	PMDsoloWCGW	+							open sea region	No
cg38343235_TC21	0.904288	-0.695383	1.6174e-07	9.50004e-06	chr2	46002926	46002928	CG	II	Adenoma	+							open sea region	No
cg39092549_BC11	0.891446	-0.695332	2.58128e-07	1.13503e-05	chr2	149012186	149012188	CG	I	Random	+							open sea region	No
cg44622377_BC21	0.91938	-0.69498	2.6323e-06	3.16079e-05	chr7	61685143	61685145	CG	II	miRNA;chr7:61685351;Mir344d-2;ENSMUST00000179092;206;3	-							open sea region	No
cg48144254_BC21	0.857757	-0.694892	2.17235e-07	1.06403e-05	chrX	158421197	158421199	CG	II	Random	+							open sea region	No
cg39520204_TC11	0.8467	-0.694584	2.48706e-06	3.06789e-05	chr3	17505433	17505435	CG	I	PMDsoloWCGW	-							open sea region	No
cg48010319_BC21	0.794105	-0.694551	4.97811e-06	4.48893e-05	chrX	132720647	132720649	CG	II	Random	-							open sea region	No
cg32918927_BC21	0.909522	-0.694541	8.16199e-08	7.57036e-06	chr14	112998979	112998981	CG	II	PMDsoloWCGW	-							open sea region	No
cg29000750_TC21	0.864295	-0.693597	7.60211e-08	7.41904e-06	chr10	113490034	113490036	CG	II	Adenoma	-							open sea region	No
cg32135078_TC21	0.904349	-0.693595	5.41031e-07	1.51155e-05	chr13	118886450	118886452	CG	II	Enhancer	-							open sea region	No
cg48218640_BC11	0.845979	-0.693483	1.8365e-06	2.6235e-05	chrY	2221670	2221672	CG	I	Random	+							open sea region	No
cg48025228_BC21	0.883057	-0.692224	5.80217e-08	6.79892e-06	chrX	135106885	135106887	CG	II	Random	-							open sea region	No
cg39880112_BC11	0.813915	-0.691901	5.82146e-06	4.89881e-05	chr3	71046685	71046687	CG	I	Random	+							open sea region	No
cg48222402_TC11	0.757256	-0.691764	2.28345e-07	1.08632e-05	chrY	3913908	3913910	CG	I	Random	-							open sea region	No
cg42115558_TC11	0.757347	-0.691316	2.55592e-09	2.27944e-06	chr5	47429222	47429224	CG	I	Random	+							open sea region	No
cg38995282_TC11	0.858475	-0.691226	6.28407e-07	1.60417e-05	chr2	134494590	134494592	CG	I	EPIC;cg14209010	-							open sea region	No
cg45622550_BC11	0.908312	-0.691178	0.00122224	0.00261474	chr8	42244475	42244477	CG	I	Random	+							open sea region	No
cg34404137_BC11	0.800591	-0.691084	1.47331e-07	9.19924e-06	chr16	80254613	80254615	CG	I	Random	+							open sea region	No
cg34252265_TC11	0.79217	-0.691022	2.14402e-07	1.05958e-05	chr16	55359593	55359595	CG	I	PlacentaIntermed	-							open sea region	No
cg38340780_TC21	0.83123	-0.690911	1.96053e-07	1.02211e-05	chr2	45523669	45523671	CG	II	Enhancer	+							open sea region	No
cg34457914_TC11	0.795416	-0.690791	4.81141e-08	6.4167e-06	chr16	89034013	89034015	CG	I	Random	-							open sea region	No
cg38710266_BC21	0.871932	-0.690619	6.64804e-08	7.12398e-06	chr2	95527402	95527404	CG	II	PMDsoloWCGW	+							open sea region	No
cg39882630_TC11	0.805175	-0.690543	9.49572e-09	3.93928e-06	chr3	71699899	71699901	CG	I	PMDsoloWCGW	+							open sea region	No
cg32658819_TC21	0.925708	-0.690471	7.83267e-08	7.45776e-06	chr14	71218411	71218413	CG	II	PGCMeth	+							open sea region	No
cg45285160_TC21	0.779776	-0.690288	5.55781e-07	1.52611e-05	chr7	142582139	142582141	CG	II	ImprintDMR;chr7:142578768-142586025;P;DMR_H19_Igf2_Sasaki,ImprintDMR;chr7:142580095-142582495;P;DMR_H19_Igf2_Hiura,MonoallelicMeth	+							open sea region	No
cg48216944_BC21	0.817617	-0.68974	8.70413e-09	3.90322e-06	chrY	1876722	1876724	CG	II	Random	+							open sea region	No
cg37773043_TC11	0.855165	-0.689658	2.46117e-06	3.05212e-05	chr1	171169141	171169143	CG	I	Enhancer	-							open sea region	No
cg47819371_TC11	0.824999	-0.689206	3.45167e-07	1.26781e-05	chrX	91603619	91603621	CG	I	Random	-							open sea region	No
cg47576230_TC21	0.798691	-0.68916	6.22094e-06	5.08672e-05	chrX	40767651	40767653	CG	II	Random	-							open sea region	No
cg38806506_TC11	0.863699	-0.689044	9.25048e-06	6.45247e-05	chr2	111822301	111822303	CG	I	Random	-							open sea region	No
cg48006652_TC21	0.903574	-0.688488	1.18109e-06	2.12548e-05	chrX	131721621	131721623	CG	II	Random	-							open sea region	No
cg35710905_BC11	0.894734	-0.688	7.44469e-06	5.66169e-05	chr18	50448885	50448887	CG	I	Random	-							open sea region	No
cg47796590_BC21	0.907044	-0.687844	3.64804e-06	3.76198e-05	chrX	85942115	85942117	CG	II	Random	-							open sea region	No
cg48213354_BC11	0.76481	-0.687821	1.90748e-06	2.67495e-05	chrY	973526	973528	CG	I	Random	+							open sea region	No
cg47745993_TC11	0.900876	-0.687492	1.95442e-06	2.70682e-05	chrX	74689854	74689856	CG	I	Random	-							open sea region	No
cg31119417_BC21	0.920639	-0.687414	5.5682e-10	9.91848e-07	chr12	109526717	109526719	CG	II	ImprintDMR;chr12:109524493-109534883;P;DMR_Dlk1_Gtl2	-							Shore	No
cg36900383_BC21	0.836943	-0.687074	8.89818e-09	3.90322e-06	chr1	48145281	48145283	CG	II	PMDsoloWCGW	-							open sea region	No
cg32811896_TC11	0.747759	-0.686442	1.561e-06	2.43197e-05	chr14	95808566	95808568	CG	I	Random	-							open sea region	No
cg31849702_BC11	0.920718	-0.686169	4.67306e-06	4.32453e-05	chr13	83036426	83036428	CG	I	PMDsoloWCGW	-							open sea region	No
cg47599504_BC21	0.795788	-0.686165	3.17568e-06	3.48718e-05	chrX	46020072	46020074	CG	II	Random	+							open sea region	No
cg42075960_TC11	0.741376	-0.685299	3.4454e-06	3.64504e-05	chr5	40625658	40625660	CG	I	PMDsoloWCGW	+							open sea region	No
cg32742710_TC11	0.823096	-0.685147	2.61756e-08	5.42947e-06	chr14	81363577	81363579	CG	I	Random	-							open sea region	No
cg48250963_TC11	0.843393	-0.684243	1.25442e-07	8.75737e-06	chrY	10579615	10579617	CG	I	Random	+							open sea region	No
cg28325379_TC21	0.904332	-0.68406	3.03249e-06	3.39879e-05	chr10	31229832	31229834	CG	II	EnhancerVista;chr10:31228891-31229864	-							open sea region	No
cg31847230_BC11	0.867167	-0.683858	8.62309e-08	7.69567e-06	chr13	82444951	82444953	CG	I	Random	-							open sea region	No
cg48244014_TC11	0.716727	-0.683705	1.98235e-07	1.02688e-05	chrY	8888589	8888591	CG	I	Random	+							open sea region	No
cg31298558_TC21	0.837192	-0.68369	2.4118e-07	1.10966e-05	chr13	16516306	16516308	CG	II	Random	-							open sea region	No
cg48217672_BC11	0.882545	-0.6835	1.66181e-07	9.5992e-06	chrY	2013489	2013491	CG	I	Random	-							open sea region	No
cg48222904_TC11	0.865706	-0.683488	1.16151e-06	2.10781e-05	chrY	3999854	3999856	CG	I	Random	-							open sea region	No
cg31119458_TC21	0.757994	-0.682997	7.27155e-08	7.33089e-06	chr12	109528001	109528003	CG	II	ImprintDMR;chr12:109524493-109534883;P;DMR_Dlk1_Gtl2	-							Shore	Yes
cg35747680_TC11	0.955102	-0.682736	3.40688e-07	1.26159e-05	chr18	55474716	55474718	CG	I	Enhancer	-							open sea region	No
cg35229397_BC21	0.837822	-0.682391	1.85721e-08	4.94301e-06	chr17	77904426	77904428	CG	II	PMDsoloWCGW	-							open sea region	No
cg45282215_TC11	0.7623	-0.682331	5.6969e-09	3.34097e-06	chr7	142298714	142298716	CG	I	Random	+							open sea region	No
cg46745505_BC11	0.762649	-0.68216	1.89717e-07	1.00968e-05	chr9	51429798	51429800	CG	I	Adenoma	+							open sea region	No
cg42167812_TC11	0.764021	-0.682147	1.45796e-06	2.35166e-05	chr5	55254450	55254452	CG	I	PMDsoloWCGW	-							open sea region	No
cg32914246_TC21	0.790009	-0.682045	5.01801e-07	1.46847e-05	chr14	111882005	111882007	CG	II	Random	+							open sea region	No
cg30689558_TC21	0.911679	-0.68175	1.2969e-05	7.94645e-05	chr12	58078294	58078296	CG	II	EPIC;cg05889681	+							open sea region	No
cg35366808_TC21	0.841687	-0.680517	2.53928e-07	1.12897e-05	chr17	92794254	92794256	CG	II	PMDsoloWCGW	-							open sea region	No
cg31724246_BC11	0.831669	-0.679873	3.65521e-08	5.93227e-06	chr13	64023471	64023473	CG	I	Enhancer	+							open sea region	No
cg37117405_TC11	0.939532	-0.679812	1.22813e-08	4.29383e-06	chr1	77740026	77740028	CG	I	Random	-							open sea region	No
cg28452501_TC11	0.803708	-0.679672	3.0979e-07	1.21605e-05	chr10	50278549	50278551	CG	I	EPIC;cg09485485	+							open sea region	No
cg39887048_BC11	0.738343	-0.679304	2.01019e-06	2.74463e-05	chr3	72799927	72799929	CG	I	PMDsoloWCGW	+							open sea region	No
cg42864103_BC11	0.816298	-0.679102	4.62068e-06	4.29799e-05	chr5	133049533	133049535	CG	I	Random	+							open sea region	No
cg30165400_TC21	0.786105	-0.678897	9.06119e-09	3.91131e-06	chr11	111627684	111627686	CG	II	EnhancerVista;chr11:111627111-111628109	+							open sea region	No
cg43163557_BC11	0.928801	-0.678601	8.1288e-07	1.78978e-05	chr6	15558528	15558530	CG	I	Random	+							open sea region	No
cg47489821_TC11	0.946798	-0.677659	5.3327e-09	3.25233e-06	chrX	16953481	16953483	CG	I	Random	+							open sea region	No
cg29002592_BC11	0.843195	-0.677425	7.3118e-07	1.70762e-05	chr10	113880313	113880315	CG	I	Random	-							open sea region	No
cg46045345_TC11	0.938385	-0.676776	1.02656e-05	6.86431e-05	chr8	96244570	96244572	CG	I	Enhancer	-							open sea region	No
cg30984265_TC11	0.92815	-0.676463	1.33927e-07	8.95439e-06	chr12	96489193	96489195	CG	I	PMDsoloWCGW	-							open sea region	No
cg34406679_BC21	0.7535	-0.676399	6.87078e-07	1.66369e-05	chr16	80839024	80839026	CG	II	PMDsoloWCGW	-							open sea region	No
cg37349875_TC11	0.889814	-0.676117	1.26235e-06	2.19221e-05	chr1	114481649	114481651	CG	I	PMDsoloWCGW	+							open sea region	No
cg43798619_TC21	0.897153	-0.675912	1.7632e-09	1.906e-06	chr6	103504275	103504277	CG	II	Random	+							open sea region	No
cg47772423_BC11	0.775	-0.675884	6.35102e-06	5.15354e-05	chrX	80080276	80080278	CG	I	Random	-							open sea region	No
cg48217547_BC11	0.775999	-0.675526	1.55321e-08	4.64269e-06	chrY	1980408	1980410	CG	I	Random	+							open sea region	No
cg47485882_BC11	0.866634	-0.675214	5.02281e-06	4.51291e-05	chrX	16033132	16033134	CG	I	Random	-							open sea region	No
cg48238045_TC11	0.919911	-0.674857	1.75154e-06	2.56077e-05	chrY	6966383	6966385	CG	I	Random	+							open sea region	No
cg35537097_TC11	0.768484	-0.674408	7.50976e-07	1.72791e-05	chr18	27923007	27923009	CG	I	Random	-							open sea region	No
cg47719144_BC11	0.896249	-0.673961	5.25695e-08	6.5744e-06	chrX	70319740	70319742	CG	I	Random	+							open sea region	No
cg48232487_TC11	0.920619	-0.673732	3.24614e-06	3.52809e-05	chrY	5841707	5841709	CG	I	Random	+							open sea region	No
cg38789878_TC21	0.781571	-0.67365	3.46693e-07	1.27008e-05	chr2	108541323	108541325	CG	II	Adenoma	+							open sea region	No
cg37401027_BC11	0.893941	-0.673418	5.17982e-08	6.52898e-06	chr1	122471103	122471105	CG	I	PMDsoloWCGW	-							open sea region	No
cg32927608_TC11	0.944927	-0.6732	7.22366e-08	7.31532e-06	chr14	114754060	114754062	CG	I	PMDsoloWCGW	-							open sea region	No
cg46053818_TC21	0.791724	-0.672983	2.00325e-07	1.03064e-05	chr8	97962681	97962683	CG	II	PMDsoloWCGW	-							open sea region	No
cg32792936_BC11	0.756013	-0.672651	1.65603e-06	2.49648e-05	chr14	91868473	91868475	CG	I	PMDsoloWCGW	+							open sea region	No
cg39659910_TC11	0.825905	-0.67253	9.21578e-05	0.000307191	chr3	37669263	37669265	CG	I	CGI;chr3:37669011-37669350	+						CGI:chr3:37669011-37669350	Island	No
cg31848621_BC21	0.802419	-0.672475	4.73719e-06	4.35916e-05	chr13	82785096	82785098	CG	II	PMDsoloWCGW	+							open sea region	No
cg41298521_TC21	0.89042	-0.672327	2.99705e-08	5.64313e-06	chr4	114382600	114382602	CG	II	Enhancer	+							open sea region	No
cg30965368_TC21	0.878133	-0.671931	7.54695e-08	7.38428e-06	chr12	92460081	92460083	CG	II	PMDsoloWCGW	-							open sea region	No
cg48222302_BC12	0.810019	-0.671911	8.41874e-06	6.09219e-05	chrY	3890257	3890259	CG	I	Random	+							open sea region	No
cg48223336_TC12	0.832997	-0.671901	5.06528e-06	4.53128e-05	chrY	4058777	4058779	CG	I	Random	-							open sea region	No
cg45981946_TC11	0.81585	-0.671694	3.7174e-07	1.30781e-05	chr8	90153789	90153791	CG	I	Adenoma	+							open sea region	No
cg39709606_TC21	0.800113	-0.671212	4.97784e-06	4.48886e-05	chr3	46287983	46287985	CG	II	PMDsoloWCGW	+							open sea region	No
cg40713707_TC11	0.90036	-0.670633	1.17913e-06	2.12396e-05	chr4	30191140	30191142	CG	I	Random	+							open sea region	No
cg34413086_BC11	0.858588	-0.670077	2.48061e-07	1.1193e-05	chr16	82150051	82150053	CG	I	Random	+							open sea region	No
cg32762573_TC11	0.847135	-0.670048	7.88781e-09	3.77164e-06	chr14	85964779	85964781	CG	I	PMDsoloWCGW	-							open sea region	No
cg31119620_TC21	0.807507	-0.669757	1.21732e-08	4.27275e-06	chr12	109539307	109539309	CG	II	EPIC;cg10515315	-							open sea region	No
cg33149905_TC21	0.845809	-0.669666	8.72965e-07	1.84695e-05	chr15	24528172	24528174	CG	II	PMDsoloWCGW	-							open sea region	No
cg34909115_BC21	0.755706	-0.669635	1.30932e-07	8.89252e-06	chr17	39718621	39718623	CG	II	PMDsoloWCGW	+							open sea region	No
cg45285136_TC21	0.723048	-0.66962	1.47217e-07	9.19911e-06	chr7	142581229	142581231	CG	II	ImprintDMR;chr7:142578768-142586025;P;DMR_H19_Igf2_Sasaki,ImprintDMR;chr7:142580095-142582495;P;DMR_H19_Igf2_Hiura,MonoallelicMeth	+							open sea region	Yes
cg45623378_TC21	0.81323	-0.669607	2.36188e-08	5.34939e-06	chr8	42447664	42447666	CG	II	PMDsoloWCGW	+							open sea region	No
cg48217671_TC21	0.772498	-0.669445	7.90417e-07	1.7678e-05	chrY	2013447	2013449	CG	II	Random	+							open sea region	No
cg42382080_TC21	0.882425	-0.66918	1.15674e-06	2.10309e-05	chr5	87595859	87595861	CG	II	miRNA;chr5:87595993;Mir3969;ENSMUST00000197106;132;1	-							open sea region	No
cg33102355_TC21	0.744909	-0.669073	1.07572e-05	7.07063e-05	chr15	14374453	14374455	CG	II	PMDsoloWCGW	+							open sea region	No
cg42074595_TC11	0.959256	-0.668941	7.31071e-08	7.34061e-06	chr5	40286342	40286344	CG	I	PlacentaIntermed	+							open sea region	No
cg31119418_BC21	0.822949	-0.668525	2.90539e-08	5.58725e-06	chr12	109526735	109526737	CG	II	ImprintDMR;chr12:109524493-109534883;P;DMR_Dlk1_Gtl2	-							Shore	No
cg48222448_BC21	0.920221	-0.668491	1.90982e-07	1.01153e-05	chrY	3930913	3930915	CG	II	Random	+							open sea region	No
cg37101962_TC11	0.777076	-0.668427	7.96249e-06	5.89286e-05	chr1	75576099	75576101	CG	I	Random	-							open sea region	No
cg30976069_TC11	0.724752	-0.668359	3.92033e-06	3.9144e-05	chr12	94768339	94768341	CG	I	Random	-							open sea region	No
cg48223336_TC11	0.836249	-0.668356	6.93078e-07	1.67087e-05	chrY	4058777	4058779	CG	I	Random	-							open sea region	No
cg30718275_BC11	0.931173	-0.668312	1.88417e-07	1.00749e-05	chr12	63924646	63924648	CG	I	Random	+							open sea region	No
cg39724379_TC11	0.946523	-0.667919	2.29351e-06	2.93867e-05	chr3	49622197	49622199	CG	I	Random	+							open sea region	No
cg46152600_BC21	0.913304	-0.66788	3.09519e-09	2.51318e-06	chr8	109978866	109978868	CG	II	Enhancer	-							open sea region	No
cg47798601_BC11	0.872985	-0.667838	7.04094e-07	1.6802e-05	chrX	86337668	86337670	CG	I	Random	+							open sea region	No
cg35786104_BC21	0.873432	-0.667258	9.41326e-06	6.51915e-05	chr18	60443101	60443103	CG	II	Adenoma	-							open sea region	No
cg37283336_TC11	0.719459	-0.667206	1.55847e-08	4.64821e-06	chr1	99428540	99428542	CG	I	Random	+							open sea region	No
cg28166171_TC21	0.810678	-0.667015	2.4418e-07	1.11495e-05	chr10	9953528	9953530	CG	II	EPIC;cg16800030	-							open sea region	No
cg47551218_BC21	0.929881	-0.666862	2.94672e-08	5.62873e-06	chrX	36274321	36274323	CG	II	Random	+							open sea region	No
cg28933123_BC21	0.81078	-0.666811	4.14698e-07	1.36261e-05	chr10	104072243	104072245	CG	II	PMDsoloWCGW	-							open sea region	No
cg48212692_TC21	0.895518	-0.666711	3.46756e-07	1.27014e-05	chrY	882364	882366	CG	II	Random	-							open sea region	No
cg47576216_BC21	0.791818	-0.666318	1.12131e-07	8.40001e-06	chrX	40762748	40762750	CG	II	Random	-							open sea region	No
cg48222302_BC11	0.810303	-0.66614	1.34164e-06	2.25892e-05	chrY	3890257	3890259	CG	I	Random	+							open sea region	No
cg31849142_BC11	0.736786	-0.665823	2.66365e-07	1.14909e-05	chr13	82913028	82913030	CG	I	Random	+							open sea region	No
cg31119402_BC21	0.746934	-0.665721	2.09852e-09	2.08326e-06	chr12	109526222	109526224	CG	II	Enhancer,ImprintDMR;chr12:109524493-109534883;P;DMR_Dlk1_Gtl2	-							Shelf	No
cg38829934_TC11	0.925778	-0.665677	6.23431e-07	1.60077e-05	chr2	115379033	115379035	CG	I	Random	-							open sea region	No
cg30605645_TC11	0.808775	-0.6656	7.35451e-07	1.71231e-05	chr12	46418680	46418682	CG	I	Random	-							open sea region	No
cg48129102_BC21	0.835305	-0.665571	2.3215e-07	1.0925e-05	chrX	155135519	155135521	CG	II	GeneBody;1700042b14rik;NM_001081671;inside_[5-UTR;intron_between_exon_1_and_2];splice=0	-							open sea region	No
cg33119129_TC21	0.845838	-0.66553	4.63536e-08	6.33447e-06	chr15	18031795	18031797	CG	II	PMDsoloWCGW	+							open sea region	No
cg47726815_BC21	0.937031	-0.665458	2.05475e-08	5.11822e-06	chrX	71661839	71661841	CG	II	EPIC;cg02458532	+							Shelf	No
cg35030265_TC11	0.723209	-0.665396	1.68196e-06	2.51258e-05	chr17	52581161	52581163	CG	I	Random	+							open sea region	No
cg46047140_BC21	0.752979	-0.665296	4.31262e-05	0.00017643	chr8	96563880	96563882	CG	II	PMDsoloWCGW	+							open sea region	No
cg47447151_TC11	0.830471	-0.664996	2.08337e-06	2.79418e-05	chrX	10231471	10231473	CG	I	Random	-							open sea region	No
cg48222839_TC11	0.761238	-0.664592	2.53197e-05	0.000122584	chrY	3996491	3996493	CG	I	Random	+							open sea region	No
cg29930312_BC21	0.85974	-0.66406	8.48825e-08	7.63769e-06	chr11	90924217	90924219	CG	II	Random	+							open sea region	No
cg32028508_BC21	0.799091	-0.663964	2.19788e-07	1.06789e-05	chr13	106437690	106437692	CG	II	PMDsoloWCGW	-							open sea region	No
cg48222355_TC21	0.951832	-0.663551	1.5548e-06	2.42624e-05	chrY	3900374	3900376	CG	II	Random	+							open sea region	No
cg48181205_BC21	0.824529	-0.663458	2.6524e-08	5.43688e-06	chrX	164578878	164578880	CG	II	Random	-							open sea region	No
cg48228334_BC11	0.974357	-0.662903	8.65022e-07	1.83966e-05	chrY	5010528	5010530	CG	I	Random	+							open sea region	No
cg32778621_BC11	0.815744	-0.662542	2.23602e-06	2.89916e-05	chr14	88538580	88538582	CG	I	Random	+							open sea region	No
cg35530106_BC21	0.818308	-0.662374	8.30996e-08	7.60302e-06	chr18	26299426	26299428	CG	II	Adenoma	-							open sea region	No
cg46067738_TC11	0.703517	-0.662319	9.74389e-05	0.000320296	chr8	101075237	101075239	CG	I	Adenoma	-							open sea region	No
cg47695485_BC21	0.76214	-0.662316	3.01561e-07	1.20465e-05	chrX	64309541	64309543	CG	II	Random	-							open sea region	No
cg31829211_TC11	0.914711	-0.662174	2.95277e-07	1.19533e-05	chr13	79218985	79218987	CG	I	Random	+							open sea region	No
cg34330592_BC21	0.903453	-0.662131	7.59073e-08	7.41379e-06	chr16	68549042	68549044	CG	II	PMDsoloWCGW	-							open sea region	No
cg45277053_TC11	0.900917	-0.662126	1.34817e-06	2.26292e-05	chr7	141648937	141648939	CG	I	GeneBody;Muc6;NM_181729;inside_[intron_between_exon_13_and_14];splice=0	+	Muc6	Muc6;Muc6;Muc6	protein_coding;protein_coding;protein_coding	ENSMUST00000062451.13;ENSMUST00000189314.6;ENSMUST00000190907.1	6382;6382;6371		open sea region	No
cg28167902_TC11	0.802022	-0.662104	7.88397e-08	7.47474e-06	chr10	10262296	10262298	CG	I	Random	+							open sea region	No
cg37576321_TC11	0.873449	-0.662054	1.61677e-06	2.47216e-05	chr1	147048511	147048513	CG	I	PMDsoloWCGW	+							open sea region	No
cg48223085_BC21	0.825194	-0.661914	6.92611e-07	1.67045e-05	chrY	4020967	4020969	CG	II	Random	-							open sea region	No
cg44117406_BC21	0.787818	-0.661821	2.52195e-08	5.40354e-06	chr6	142981091	142981093	CG	II	Enhancer	+							open sea region	No
cg48219941_TC21	0.884408	-0.661139	1.08019e-06	2.03745e-05	chrY	2481584	2481586	CG	II	Random	-							open sea region	No
cg48038933_TC21	0.856116	-0.66108	2.93328e-07	1.1918e-05	chrX	137287544	137287546	CG	II	Random	+							open sea region	No
cg47727502_BC21	0.898396	-0.660932	1.18505e-06	2.12894e-05	chrX	71778564	71778566	CG	II	Random	+							open sea region	No
cg46050254_TC21	0.893145	-0.660551	4.28437e-06	4.11771e-05	chr8	97209445	97209447	CG	II	PMDsoloWCGW	+							open sea region	No

## Sheet: LSD1 mut
Est_Probe_ID	Est_X.Intercept.	Est_ComparisonAK_D0	Pval_ComparisonAK_D0	Pval_adj_ComparisonAK_D0	CpG_chrm	CpG_beg	CpG_end	target	type	design	probe_strand	genesUniq	geneNames	transcriptTypes	transcriptIDs	distToTSS	CGI	CGIposition	ICR	UCSC_Transcipt	UCSC_Group	UCSC_Gene
cg33469203_BC11	0.990622	-0.984275	1.93186e-11	1.45967e-07	chr15	72810704	72810706	CG	I	ImprintDMR;chr15:72809067-72811544;M;DMR_Peg13_Trappc9	+	Peg13;Trappc9	Peg13;Trappc9;Trappc9;Trappc9	sense_intronic;protein_coding;protein_coding;protein_coding	ENSMUST00000202826.1;ENSMUST00000023276.15;ENSMUST00000089770.10;ENSMUST00000170633.8	-380;245106;250500;250341		Shore	Yes	ENSMUST00000023276;ENSMUST00000089770;ENSMUST00000170633;ENSMUST00000202826	Body;Body;Body;TSS1500	Trappc9;Trappc9;Trappc9;Peg13
cg45285125_TC11	0.98709	-0.979362	7.50098e-12	8.466e-08	chr7	142580784	142580786	CG	I	ImprintDMR;chr7:142578768-142586025;P;DMR_H19_Igf2_Sasaki,ImprintDMR;chr7:142580095-142582495;P;DMR_H19_Igf2_Hiura,MonoallelicMeth	+							open sea region	Yes
cg31119414_TC11	0.991547	-0.977533	2.73843e-10	7.67912e-07	chr12	109526677	109526679	CG	I	ImprintDMR;chr12:109524493-109534883;P;DMR_Dlk1_Gtl2	-							Shore	No
cg33469209_TC11	0.988129	-0.974341	3.39207e-09	5.06962e-06	chr15	72810918	72810920	CG	I	ImprintDMR;chr15:72809067-72811544;M;DMR_Peg13_Trappc9,MonoallelicMeth	+	Peg13;Trappc9	Peg13;Trappc9;Trappc9;Trappc9	sense_intronic;protein_coding;protein_coding;protein_coding	ENSMUST00000202826.1;ENSMUST00000023276.15;ENSMUST00000089770.10;ENSMUST00000170633.8	-594;244892;250286;250127		Shore	Yes	ENSMUST00000023276;ENSMUST00000089770;ENSMUST00000170633;ENSMUST00000202826	Body;Body;Body;TSS1500	Trappc9;Trappc9;Trappc9;Peg13
cg31119523_TC11	0.979447	-0.973718	7.26482e-15	9.88045e-10	chr12	109530456	109530458	CG	I	ImprintDMR;chr12:109524493-109534883;P;DMR_Dlk1_Gtl2	+	Gm27528	Gm27528	TEC	ENSMUST00000222916.1	-435		Shore	No	ENSMUST00000222916	TSS1500	Gm27528
cg33469142_BC11	0.980115	-0.970302	7.84911e-11	3.22871e-07	chr15	72809595	72809597	CG	I	ImprintDMR;chr15:72809067-72811544;M;DMR_Peg13_Trappc9,MonoallelicMeth	+	Peg13;Trappc9	Peg13;Trappc9;Trappc9;Trappc9	sense_intronic;protein_coding;protein_coding;protein_coding	ENSMUST00000202826.1;ENSMUST00000023276.15;ENSMUST00000089770.10;ENSMUST00000170633.8	729;246215;251609;251450	CGI:chr15:72809537-72810123	Island	Yes	ENSMUST00000023276;ENSMUST00000089770;ENSMUST00000170633;ENSMUST00000202826	Body;Body;Body;5'UTR	Trappc9;Trappc9;Trappc9;Peg13
cg31119407_TC11	0.974401	-0.963761	2.91685e-10	8.01147e-07	chr12	109526514	109526516	CG	I	ImprintDMR;chr12:109524493-109534883;P;DMR_Dlk1_Gtl2	-							Shore	No
cg33469144_BC11	0.973239	-0.957723	9.18676e-11	3.37439e-07	chr15	72809611	72809613	CG	I	CGI;chr15:72809537-72810123,ImprintDMR;chr15:72809067-72811544;M;DMR_Peg13_Trappc9,MonoallelicMeth	+	Peg13;Trappc9	Peg13;Trappc9;Trappc9;Trappc9	sense_intronic;protein_coding;protein_coding;protein_coding	ENSMUST00000202826.1;ENSMUST00000023276.15;ENSMUST00000089770.10;ENSMUST00000170633.8	713;246199;251593;251434	CGI:chr15:72809537-72810123	Island	Yes	ENSMUST00000023276;ENSMUST00000089770;ENSMUST00000170633;ENSMUST00000202826	Body;Body;Body;5'UTR	Trappc9;Trappc9;Trappc9;Peg13
cg33469133_TC21	0.963993	-0.943726	6.93471e-12	8.466e-08	chr15	72809418	72809420	CG	II	ImprintDMR;chr15:72809067-72811544;M;DMR_Peg13_Trappc9,MonoallelicMeth	-	Peg13;Trappc9	Peg13;Trappc9;Trappc9;Trappc9	sense_intronic;protein_coding;protein_coding;protein_coding	ENSMUST00000202826.1;ENSMUST00000023276.15;ENSMUST00000089770.10;ENSMUST00000170633.8	906;246392;251786;251627		Shore	Yes	ENSMUST00000023276;ENSMUST00000089770;ENSMUST00000170633;ENSMUST00000202826	Body;Body;Body;5'UTR	Trappc9;Trappc9;Trappc9;Peg13
cg33469165_TC11	0.951238	-0.942745	1.68195e-13	9.15006e-09	chr15	72809939	72809941	CG	I	ImprintDMR;chr15:72809067-72811544;M;DMR_Peg13_Trappc9,MonoallelicMeth	+	Peg13;Trappc9	Peg13;Trappc9;Trappc9;Trappc9	sense_intronic;protein_coding;protein_coding;protein_coding	ENSMUST00000202826.1;ENSMUST00000023276.15;ENSMUST00000089770.10;ENSMUST00000170633.8	385;245871;251265;251106	CGI:chr15:72809537-72810123	Island	Yes	ENSMUST00000023276;ENSMUST00000089770;ENSMUST00000170633;ENSMUST00000202826	Body;Body;Body;5'UTR	Trappc9;Trappc9;Trappc9;Peg13
cg31119729_TC11	0.960539	-0.93917	1.1769e-16	3.20127e-11	chr12	109542822	109542824	CG	I	Random	+	Meg3	Meg3;Meg3;Meg3;Meg3;Meg3	lincRNA;lincRNA;lincRNA;lincRNA;lincRNA	ENSMUST00000124106.7;ENSMUST00000128178.1;ENSMUST00000129245.7;ENSMUST00000143272.7;ENSMUST00000143836.7	1816;555;1822;800;1818			No	ENSMUST00000124106;ENSMUST00000128178;ENSMUST00000129245;ENSMUST00000143272;ENSMUST00000143836	3'UTR;3'UTR;3'UTR;3'UTR;3'UTR	Meg3;Meg3;Meg3;Meg3;Meg3
cg43480515_BC11	0.949201	-0.934855	1.52132e-12	5.91159e-08	chr6	58906737	58906739	CG	I	EPIC;cg12759554,ImprintDMR;chr6:58906084-58907641;M;DMR_Nap1l5_Herc3,MonoallelicMeth,TSS;chr6:58906672;Nap1l5;ENSMUST00000205101;-65;2	-	Herc3;Nap1l5	Herc3;Herc3;Nap1l5;Nap1l5	protein_coding;protein_coding;protein_coding;protein_coding	ENSMUST00000041401.10;ENSMUST00000131132.1;ENSMUST00000059539.4;ENSMUST00000205101.1	73038;-524;339;-64	CGI:chr6:58906723-58907147	Island	No	ENSMUST00000041401;ENSMUST00000059539;ENSMUST00000131132;ENSMUST00000205101	Body;Body;TSS1500;TSS200	Herc3;Nap1l5;Herc3;Nap1l5
cg31119653_TC11	0.95761	-0.932908	2.58242e-10	7.37077e-07	chr12	109540457	109540459	CG	I	MonoallelicMeth	+	Gm27596;Meg3	Gm27596;Meg3;Meg3;Meg3	misc_RNA;lincRNA;lincRNA;lincRNA	ENSMUST00000185061.1;ENSMUST00000124106.7;ENSMUST00000129245.7;ENSMUST00000143836.7	-710;-549;-543;-547		open sea region	No	ENSMUST00000124106;ENSMUST00000129245;ENSMUST00000143836	TSS1500;TSS1500;TSS1500	Meg3;Meg3;Meg3
cg33469137_BC21	0.945908	-0.929431	4.12673e-12	6.95799e-08	chr15	72809517	72809519	CG	II	ImprintDMR;chr15:72809067-72811544;M;DMR_Peg13_Trappc9,MonoallelicMeth	-	Peg13;Trappc9	Peg13;Trappc9;Trappc9;Trappc9	sense_intronic;protein_coding;protein_coding;protein_coding	ENSMUST00000202826.1;ENSMUST00000023276.15;ENSMUST00000089770.10;ENSMUST00000170633.8	807;246293;251687;251528		Shore	Yes	ENSMUST00000023276;ENSMUST00000089770;ENSMUST00000170633;ENSMUST00000202826	Body;Body;Body;5'UTR	Trappc9;Trappc9;Trappc9;Peg13
cg31119512_TC21	0.936869	-0.926428	2.67716e-11	1.74744e-07	chr12	109529916	109529918	CG	II	ImprintDMR;chr12:109524493-109534883;P;DMR_Dlk1_Gtl2	-	Gm27528	Gm27528	TEC	ENSMUST00000222916.1	-975		Shore	No	ENSMUST00000222916	TSS1500	Gm27528
cg33469213_BC11	0.980408	-0.924024	7.74344e-09	9.98236e-06	chr15	72811039	72811041	CG	I	ImprintDMR;chr15:72809067-72811544;M;DMR_Peg13_Trappc9,MonoallelicMeth	+	Peg13;Trappc9	Peg13;Trappc9;Trappc9;Trappc9	sense_intronic;protein_coding;protein_coding;protein_coding	ENSMUST00000202826.1;ENSMUST00000023276.15;ENSMUST00000089770.10;ENSMUST00000170633.8	-715;244771;250165;250006		Shore	Yes	ENSMUST00000023276;ENSMUST00000089770;ENSMUST00000170633;ENSMUST00000202826	Body;Body;Body;TSS1500	Trappc9;Trappc9;Trappc9;Peg13
cg45285110_TC21	0.939977	-0.922748	2.60137e-10	7.37077e-07	chr7	142580374	142580376	CG	II	ImprintDMR;chr7:142578768-142586025;P;DMR_H19_Igf2_Sasaki,ImprintDMR;chr7:142580095-142582495;P;DMR_H19_Igf2_Hiura,MonoallelicMeth	+							open sea region	Yes
cg33469136_BC11	0.933337	-0.922728	9.0166e-11	3.37439e-07	chr15	72809501	72809503	CG	I	Enhancer,ImprintDMR;chr15:72809067-72811544;M;DMR_Peg13_Trappc9,MonoallelicMeth	-	Peg13;Trappc9	Peg13;Trappc9;Trappc9;Trappc9	sense_intronic;protein_coding;protein_coding;protein_coding	ENSMUST00000202826.1;ENSMUST00000023276.15;ENSMUST00000089770.10;ENSMUST00000170633.8	823;246309;251703;251544		Shore	Yes	ENSMUST00000023276;ENSMUST00000089770;ENSMUST00000170633;ENSMUST00000202826	Body;Body;Body;5'UTR	Trappc9;Trappc9;Trappc9;Peg13
cg33469202_TC21	0.942969	-0.921499	1.80166e-10	5.63295e-07	chr15	72810689	72810691	CG	II	ImprintDMR;chr15:72809067-72811544;M;DMR_Peg13_Trappc9	+	Peg13;Trappc9	Peg13;Trappc9;Trappc9;Trappc9	sense_intronic;protein_coding;protein_coding;protein_coding	ENSMUST00000202826.1;ENSMUST00000023276.15;ENSMUST00000089770.10;ENSMUST00000170633.8	-365;245121;250515;250356		Shore	Yes	ENSMUST00000023276;ENSMUST00000089770;ENSMUST00000170633;ENSMUST00000202826	Body;Body;Body;TSS1500	Trappc9;Trappc9;Trappc9;Peg13
cg31119522_BC21	0.959691	-0.915511	9.15243e-11	3.37439e-07	chr12	109530443	109530445	CG	II	ImprintDMR;chr12:109524493-109534883;P;DMR_Dlk1_Gtl2	-	Gm27528	Gm27528	TEC	ENSMUST00000222916.1	-448		Shore	No	ENSMUST00000222916	TSS1500	Gm27528
cg31119663_BC11	0.935676	-0.915154	1.76126e-10	5.63295e-07	chr12	109540806	109540808	CG	I	MonoallelicMeth	+	Gm27596;Meg3	Gm27596;Meg3;Meg3;Meg3;Meg3;Meg3	misc_RNA;lincRNA;lincRNA;lincRNA;lincRNA;lincRNA	ENSMUST00000185061.1;ENSMUST00000124106.7;ENSMUST00000128178.1;ENSMUST00000129245.7;ENSMUST00000143272.7;ENSMUST00000143836.7	-361;-200;-1461;-194;-1216;-198		open sea region	No	ENSMUST00000124106;ENSMUST00000128178;ENSMUST00000129245;ENSMUST00000143272;ENSMUST00000143836	TSS200;TSS1500;TSS200;TSS1500;TSS200	Meg3;Meg3;Meg3;Meg3;Meg3
cg31119456_TC21	0.948245	-0.913855	9.63884e-10	2.04337e-06	chr12	109527804	109527806	CG	II	ImprintDMR;chr12:109524493-109534883;P;DMR_Dlk1_Gtl2	+							Shore	No
cg31119455_TC21	0.946114	-0.909751	1.26777e-10	4.3651e-07	chr12	109527789	109527791	CG	II	ImprintDMR;chr12:109524493-109534883;P;DMR_Dlk1_Gtl2	+							Shore	No
cg31119438_BC21	0.949109	-0.908552	3.07069e-11	1.8983e-07	chr12	109527496	109527498	CG	II	ImprintDMR;chr12:109524493-109534883;P;DMR_Dlk1_Gtl2	+							Shore	No
cg33469122_BC21	0.952794	-0.908187	2.33524e-10	6.90438e-07	chr15	72809123	72809125	CG	II	ImprintDMR;chr15:72809067-72811544;M;DMR_Peg13_Trappc9,MonoallelicMeth	-	Peg13;Trappc9	Peg13;Trappc9;Trappc9;Trappc9	sense_intronic;protein_coding;protein_coding;protein_coding	ENSMUST00000202826.1;ENSMUST00000023276.15;ENSMUST00000089770.10;ENSMUST00000170633.8	1201;246687;252081;251922		Shore	Yes	ENSMUST00000023276;ENSMUST00000089770;ENSMUST00000170633;ENSMUST00000202826	Body;Body;Body;5'UTR	Trappc9;Trappc9;Trappc9;Peg13
cg31119465_BC21	0.934253	-0.908081	5.11602e-12	6.95799e-08	chr12	109528269	109528271	CG	II	CGI;chr12:109528252-109528472,ImprintDMR;chr12:109524493-109534883;P;DMR_Dlk1_Gtl2,MonoallelicMeth	+						CGI:chr12:109528252-109528472	Island	Yes
cg31119728_BC21	0.940277	-0.907735	3.12459e-14	2.12478e-09	chr12	109542794	109542796	CG	II	Enhancer	+	Meg3	Meg3;Meg3;Meg3;Meg3;Meg3	lincRNA;lincRNA;lincRNA;lincRNA;lincRNA	ENSMUST00000124106.7;ENSMUST00000128178.1;ENSMUST00000129245.7;ENSMUST00000143272.7;ENSMUST00000143836.7	1788;527;1794;772;1790		open sea region	No	ENSMUST00000124106;ENSMUST00000128178;ENSMUST00000129245;ENSMUST00000143272;ENSMUST00000143836	3'UTR;3'UTR;3'UTR;3'UTR;3'UTR	Meg3;Meg3;Meg3;Meg3;Meg3
cg31119463_TC21	0.930787	-0.906701	6.12617e-11	2.87305e-07	chr12	109528252	109528254	CG	II	CGI;chr12:109528252-109528472,ImprintDMR;chr12:109524493-109534883;P;DMR_Dlk1_Gtl2,MonoallelicMeth	+						CGI:chr12:109528252-109528472	Island	Yes
cg31119656_BC21	0.954107	-0.905476	7.43037e-11	3.16583e-07	chr12	109540590	109540592	CG	II	MonoallelicMeth	-	Gm27596;Meg3	Gm27596;Meg3;Meg3;Meg3;Meg3	misc_RNA;lincRNA;lincRNA;lincRNA;lincRNA	ENSMUST00000185061.1;ENSMUST00000124106.7;ENSMUST00000129245.7;ENSMUST00000143272.7;ENSMUST00000143836.7	-577;-416;-410;-1432;-414		open sea region	No	ENSMUST00000124106;ENSMUST00000129245;ENSMUST00000143272;ENSMUST00000143836	TSS1500;TSS1500;TSS1500;TSS1500	Meg3;Meg3;Meg3;Meg3
cg31119405_BC21	0.919039	-0.903001	1.16952e-11	9.94117e-08	chr12	109526339	109526341	CG	II	ImprintDMR;chr12:109524493-109534883;P;DMR_Dlk1_Gtl2	+							Shore	No
cg31119404_TC21	0.919355	-0.902082	3.16428e-09	4.79751e-06	chr12	109526314	109526316	CG	II	ImprintDMR;chr12:109524493-109534883;P;DMR_Dlk1_Gtl2	+							Shore	No
cg31119514_BC21	0.91628	-0.898828	8.9534e-10	1.94832e-06	chr12	109530149	109530151	CG	II	ImprintDMR;chr12:109524493-109534883;P;DMR_Dlk1_Gtl2	+	Gm27528	Gm27528	TEC	ENSMUST00000222916.1	-742		Shore	No	ENSMUST00000222916	TSS1500	Gm27528
cg33469169_BC21	0.920083	-0.898376	9.82016e-12	9.53986e-08	chr15	72810000	72810002	CG	II	ImprintDMR;chr15:72809067-72811544;M;DMR_Peg13_Trappc9,MonoallelicMeth	+	Peg13;Trappc9	Peg13;Trappc9;Trappc9;Trappc9	sense_intronic;protein_coding;protein_coding;protein_coding	ENSMUST00000202826.1;ENSMUST00000023276.15;ENSMUST00000089770.10;ENSMUST00000170633.8	324;245810;251204;251045	CGI:chr15:72809537-72810123	Island	Yes	ENSMUST00000023276;ENSMUST00000089770;ENSMUST00000170633;ENSMUST00000202826	Body;Body;Body;5'UTR	Trappc9;Trappc9;Trappc9;Peg13
cg45285102_TC21	0.922709	-0.896454	1.01042e-09	2.05106e-06	chr7	142580261	142580263	CG	II	ImprintDMR;chr7:142578768-142586025;P;DMR_H19_Igf2_Sasaki,ImprintDMR;chr7:142580095-142582495;P;DMR_H19_Igf2_Hiura,MonoallelicMeth	-							open sea region	Yes
cg33469182_BC21	0.92625	-0.895278	7.78102e-12	8.466e-08	chr15	72810191	72810193	CG	II	ImprintDMR;chr15:72809067-72811544;M;DMR_Peg13_Trappc9,MonoallelicMeth	+	Peg13;Trappc9	Peg13;Trappc9;Trappc9;Trappc9	sense_intronic;protein_coding;protein_coding;protein_coding	ENSMUST00000202826.1;ENSMUST00000023276.15;ENSMUST00000089770.10;ENSMUST00000170633.8	133;245619;251013;250854		Shore	Yes	ENSMUST00000023276;ENSMUST00000089770;ENSMUST00000170633;ENSMUST00000202826	Body;Body;Body;5'UTR	Trappc9;Trappc9;Trappc9;Peg13
cg31119533_BC11	0.912806	-0.895231	2.34481e-12	6.24338e-08	chr12	109531037	109531039	CG	I	ImprintDMR;chr12:109524493-109534883;P;DMR_Dlk1_Gtl2	+	Gm27528	Gm27528;Gm27528	TEC;misc_RNA	ENSMUST00000222916.1;ENSMUST00000183544.1	146;-1404		Shelf	No	ENSMUST00000222916	3'UTR	Gm27528
cg45285114_TC21	0.911603	-0.892231	4.7897e-10	1.19526e-06	chr7	142580499	142580501	CG	II	ImprintDMR;chr7:142578768-142586025;P;DMR_H19_Igf2_Sasaki,ImprintDMR;chr7:142580095-142582495;P;DMR_H19_Igf2_Hiura,MonoallelicMeth	+							open sea region	Yes
cg45285065_BC11	0.970787	-0.891828	2.55219e-08	2.63762e-05	chr7	142578409	142578411	CG	I	MonoallelicMeth,lincRNATSS;chr7:142578095;H19;ENSMUST00000149974;315,lincRNATSS;chr7:142578143;H19;ENSMUST00000136359;267	-	H19;Mir675	H19;H19;H19;H19;H19;H19;Mir675	lincRNA;lincRNA;lincRNA;lincRNA;lincRNA;lincRNA;miRNA	ENSMUST00000132294.8;ENSMUST00000136359.7;ENSMUST00000149974.1;ENSMUST00000152754.8;ENSMUST00000228259.1;ENSMUST00000228514.1;ENSMUST00000102320.1	-1499;-266;-314;-1023;-476;-1450;-1262		open sea region	No	ENSMUST00000102320;ENSMUST00000132294;ENSMUST00000136359;ENSMUST00000149974;ENSMUST00000152754;ENSMUST00000228259;ENSMUST00000228514	TSS1500;TSS1500;TSS1500;TSS1500;TSS1500;TSS1500;TSS1500	Mir675;H19;H19;H19;H19;H19;H19
cg45285120_BC21	0.932889	-0.891574	2.2001e-10	6.64938e-07	chr7	142580715	142580717	CG	II	ImprintDMR;chr7:142578768-142586025;P;DMR_H19_Igf2_Sasaki,ImprintDMR;chr7:142580095-142582495;P;DMR_H19_Igf2_Hiura,MonoallelicMeth	+							open sea region	Yes
cg31119398_TC21	0.915005	-0.891421	3.13332e-09	4.78813e-06	chr12	109526079	109526081	CG	II	ImprintDMR;chr12:109524493-109534883;P;DMR_Dlk1_Gtl2	-							Shelf	No
cg31119498_BC11	0.90167	-0.890367	1.79975e-12	6.11935e-08	chr12	109529096	109529098	CG	I	ImprintDMR;chr12:109524493-109534883;P;DMR_Dlk1_Gtl2	+							Shore	No
cg33469211_TC21	0.951198	-0.889847	1.37054e-09	2.4625e-06	chr15	72811002	72811004	CG	II	ImprintDMR;chr15:72809067-72811544;M;DMR_Peg13_Trappc9,MonoallelicMeth	-	Peg13;Trappc9	Peg13;Trappc9;Trappc9;Trappc9	sense_intronic;protein_coding;protein_coding;protein_coding	ENSMUST00000202826.1;ENSMUST00000023276.15;ENSMUST00000089770.10;ENSMUST00000170633.8	-678;244808;250202;250043		Shore	Yes	ENSMUST00000023276;ENSMUST00000089770;ENSMUST00000170633;ENSMUST00000202826	Body;Body;Body;TSS1500	Trappc9;Trappc9;Trappc9;Peg13
cg31119651_TC21	0.948026	-0.889587	9.61331e-10	2.04337e-06	chr12	109540354	109540356	CG	II	MonoallelicMeth	-	Gm27596;Meg3	Gm27596;Meg3;Meg3;Meg3	misc_RNA;lincRNA;lincRNA;lincRNA	ENSMUST00000185061.1;ENSMUST00000124106.7;ENSMUST00000129245.7;ENSMUST00000143836.7	-813;-652;-646;-650		open sea region	No	ENSMUST00000124106;ENSMUST00000129245;ENSMUST00000143836	TSS1500;TSS1500;TSS1500	Meg3;Meg3;Meg3
cg31119700_TC21	0.91044	-0.885179	5.18349e-11	2.61102e-07	chr12	109541744	109541746	CG	II	MonoallelicMeth	+	Meg3	Meg3;Meg3;Meg3;Meg3;Meg3	lincRNA;lincRNA;lincRNA;lincRNA;lincRNA	ENSMUST00000124106.7;ENSMUST00000128178.1;ENSMUST00000129245.7;ENSMUST00000143272.7;ENSMUST00000143836.7	738;-523;744;-278;740		open sea region	No	ENSMUST00000124106;ENSMUST00000128178;ENSMUST00000129245;ENSMUST00000143272;ENSMUST00000143836	3'UTR;TSS1500;3'UTR;TSS1500;3'UTR	Meg3;Meg3;Meg3;Meg3;Meg3
cg45285149_TC21	0.96507	-0.884436	5.16702e-09	7.24469e-06	chr7	142581800	142581802	CG	II	ImprintDMR;chr7:142578768-142586025;P;DMR_H19_Igf2_Sasaki,ImprintDMR;chr7:142580095-142582495;P;DMR_H19_Igf2_Hiura,MonoallelicMeth	-							open sea region	Yes
cg33469196_TC21	0.904857	-0.87974	1.12238e-11	9.84831e-08	chr15	72810513	72810515	CG	II	ImprintDMR;chr15:72809067-72811544;M;DMR_Peg13_Trappc9,MonoallelicMeth	+	Peg13;Trappc9	Peg13;Trappc9;Trappc9;Trappc9	sense_intronic;protein_coding;protein_coding;protein_coding	ENSMUST00000202826.1;ENSMUST00000023276.15;ENSMUST00000089770.10;ENSMUST00000170633.8	-189;245297;250691;250532		Shore	Yes	ENSMUST00000023276;ENSMUST00000089770;ENSMUST00000170633;ENSMUST00000202826	Body;Body;Body;TSS200	Trappc9;Trappc9;Trappc9;Peg13
cg45285146_TC21	0.92024	-0.879314	1.26403e-07	9.19325e-05	chr7	142581779	142581781	CG	II	ImprintDMR;chr7:142578768-142586025;P;DMR_H19_Igf2_Sasaki,ImprintDMR;chr7:142580095-142582495;P;DMR_H19_Igf2_Hiura,MonoallelicMeth	-							open sea region	Yes
cg31119408_TC21	0.927818	-0.878118	7.69271e-10	1.74373e-06	chr12	109526525	109526527	CG	II	ImprintDMR;chr12:109524493-109534883;P;DMR_Dlk1_Gtl2	+							Shore	No
cg45285140_BC11	0.892626	-0.876655	2.15167e-09	3.4469e-06	chr7	142581428	142581430	CG	I	ImprintDMR;chr7:142578768-142586025;P;DMR_H19_Igf2_Sasaki,ImprintDMR;chr7:142580095-142582495;P;DMR_H19_Igf2_Hiura,MonoallelicMeth	-							open sea region	Yes
cg43480556_BC21	0.921748	-0.875803	1.31502e-09	2.42025e-06	chr6	58907185	58907187	CG	II	ImprintDMR;chr6:58906084-58907641;M;DMR_Nap1l5_Herc3	+	Herc3;Nap1l5	Herc3;Herc3;Nap1l5;Nap1l5	protein_coding;protein_coding;protein_coding;protein_coding	ENSMUST00000041401.10;ENSMUST00000131132.1;ENSMUST00000059539.4;ENSMUST00000205101.1	73486;-76;-109;-512		Shore	No	ENSMUST00000041401;ENSMUST00000059539;ENSMUST00000131132;ENSMUST00000205101	Body;TSS200;TSS200;TSS1500	Herc3;Nap1l5;Herc3;Nap1l5
cg45285113_BC11	0.914221	-0.875127	7.09911e-10	1.6227e-06	chr7	142580391	142580393	CG	I	Enhancer,ImprintDMR;chr7:142578768-142586025;P;DMR_H19_Igf2_Sasaki,ImprintDMR;chr7:142580095-142582495;P;DMR_H19_Igf2_Hiura,MonoallelicMeth	-							open sea region	Yes
cg31119665_TC11	0.891095	-0.874398	1.36638e-10	4.58848e-07	chr12	109540849	109540851	CG	I	EPIC;cg25836301,MonoallelicMeth,lincRNATSS;chr12:109541001;Meg3;ENSMUST00000129245;150,lincRNATSS;chr12:109541005;Meg3;ENSMUST00000143836;154,lincRNATSS;chr12:109541007;Meg3;ENSMUST00000124106;156	-	Gm27596;Meg3	Gm27596;Meg3;Meg3;Meg3;Meg3;Meg3	misc_RNA;lincRNA;lincRNA;lincRNA;lincRNA;lincRNA	ENSMUST00000185061.1;ENSMUST00000124106.7;ENSMUST00000128178.1;ENSMUST00000129245.7;ENSMUST00000143272.7;ENSMUST00000143836.7	-318;-157;-1418;-151;-1173;-155		open sea region	No	ENSMUST00000124106;ENSMUST00000128178;ENSMUST00000129245;ENSMUST00000143272;ENSMUST00000143836	TSS200;TSS1500;TSS200;TSS1500;TSS200	Meg3;Meg3;Meg3;Meg3;Meg3
cg31119459_TC21	0.913425	-0.873732	1.50257e-08	1.68194e-05	chr12	109528077	109528079	CG	II	ImprintDMR;chr12:109524493-109534883;P;DMR_Dlk1_Gtl2	-							Shore	Yes
cg48214621_BC11	0.925032	-0.873455	4.47712e-12	6.95799e-08	chrY	1244794	1244796	CG	I	Random	+	Uty	Uty;Uty;Uty;Uty;Uty;Uty;Uty;Uty;Uty;Uty	protein_coding;protein_coding;protein_coding;protein_coding;protein_coding;protein_coding;protein_coding;protein_coding;protein_coding;protein_coding	ENSMUST00000069309.13;ENSMUST00000137048.7;ENSMUST00000139365.7;ENSMUST00000143286.7;ENSMUST00000143958.7;ENSMUST00000150715.1;ENSMUST00000154004.7;ENSMUST00000154527.1;ENSMUST00000154666.7;ENSMUST00000157073.7	924;908;930;897;962;673;965;945;900;944		open sea region	No	ENSMUST00000069309;ENSMUST00000137048;ENSMUST00000139365;ENSMUST00000143286;ENSMUST00000143958;ENSMUST00000150715;ENSMUST00000154004;ENSMUST00000154527;ENSMUST00000154666;ENSMUST00000157073	Body;Body;Body;Body;Body;Body;Body;5'UTR;Body;5'UTR	Uty;Uty;Uty;Uty;Uty;Uty;Uty;Uty;Uty;Uty
cg33469162_BC21	0.896742	-0.871746	7.57766e-12	8.466e-08	chr15	72809890	72809892	CG	II	CGI;chr15:72809537-72810123,Enhancer,ImprintDMR;chr15:72809067-72811544;M;DMR_Peg13_Trappc9,MonoallelicMeth	+	Peg13;Trappc9	Peg13;Trappc9;Trappc9;Trappc9	sense_intronic;protein_coding;protein_coding;protein_coding	ENSMUST00000202826.1;ENSMUST00000023276.15;ENSMUST00000089770.10;ENSMUST00000170633.8	434;245920;251314;251155	CGI:chr15:72809537-72810123	Island	Yes	ENSMUST00000023276;ENSMUST00000089770;ENSMUST00000170633;ENSMUST00000202826	Body;Body;Body;5'UTR	Trappc9;Trappc9;Trappc9;Peg13
cg31119410_TC21	0.912106	-0.871582	1.25045e-09	2.39529e-06	chr12	109526595	109526597	CG	II	ImprintDMR;chr12:109524493-109534883;P;DMR_Dlk1_Gtl2	+							Shore	No
cg31119494_TC21	0.917355	-0.868855	2.632e-14	2.12478e-09	chr12	109528624	109528626	CG	II	ImprintDMR;chr12:109524493-109534883;P;DMR_Dlk1_Gtl2,MonoallelicMeth	-							Shore	Yes
cg31119548_BC21	0.912808	-0.868468	2.05919e-09	3.35998e-06	chr12	109532490	109532492	CG	II	ImprintDMR;chr12:109524493-109534883;P;DMR_Dlk1_Gtl2	+	Gm27528	Gm27528;Gm27528	TEC;misc_RNA	ENSMUST00000222916.1;ENSMUST00000183544.1	1599;49		open sea region	No	ENSMUST00000222916	3'UTR	Gm27528
cg45285115_BC21	0.926608	-0.867076	1.61525e-08	1.7821e-05	chr7	142580546	142580548	CG	II	ImprintDMR;chr7:142578768-142586025;P;DMR_H19_Igf2_Sasaki,ImprintDMR;chr7:142580095-142582495;P;DMR_H19_Igf2_Hiura,MonoallelicMeth	+							open sea region	Yes
cg48214930_TC11	0.913389	-0.865772	6.06246e-11	2.87305e-07	chrY	1286213	1286215	CG	I	Random	-	Ddx3y	Ddx3y;Ddx3y	protein_coding;protein_coding	ENSMUST00000091190.11;ENSMUST00000188484.1	416;369		open sea region	No	ENSMUST00000091190;ENSMUST00000188484	Body;Body	Ddx3y;Ddx3y
cg31119709_TC21	0.902425	-0.863999	7.44878e-11	3.16583e-07	chr12	109542006	109542008	CG	II	lincRNATSS;chr12:109542023;Meg3;ENSMUST00000143272;15	+	Meg3	Meg3;Meg3;Meg3;Meg3;Meg3	lincRNA;lincRNA;lincRNA;lincRNA;lincRNA	ENSMUST00000124106.7;ENSMUST00000128178.1;ENSMUST00000129245.7;ENSMUST00000143272.7;ENSMUST00000143836.7	1000;-261;1006;-16;1002		open sea region	No	ENSMUST00000124106;ENSMUST00000128178;ENSMUST00000129245;ENSMUST00000143272;ENSMUST00000143836	3'UTR;TSS1500;3'UTR;TSS200;3'UTR	Meg3;Meg3;Meg3;Meg3;Meg3
cg43480512_BC21	0.883343	-0.862131	1.0504e-08	1.28702e-05	chr6	58906675	58906677	CG	II	ImprintDMR;chr6:58906084-58907641;M;DMR_Nap1l5_Herc3,MonoallelicMeth,TSS;chr6:58906672;Nap1l5;ENSMUST00000205101;-3;1	+	Herc3;Nap1l5	Herc3;Herc3;Nap1l5;Nap1l5	protein_coding;protein_coding;protein_coding;protein_coding	ENSMUST00000041401.10;ENSMUST00000131132.1;ENSMUST00000059539.4;ENSMUST00000205101.1	72976;-586;401;-2		Shore	No	ENSMUST00000041401;ENSMUST00000059539;ENSMUST00000131132;ENSMUST00000205101	Body;Body;TSS1500;TSS200	Herc3;Nap1l5;Herc3;Nap1l5
cg45285133_BC11	0.938047	-0.861663	1.22712e-09	2.36728e-06	chr7	142581092	142581094	CG	I	ImprintDMR;chr7:142578768-142586025;P;DMR_H19_Igf2_Sasaki,ImprintDMR;chr7:142580095-142582495;P;DMR_H19_Igf2_Hiura,MonoallelicMeth,VMR;chr7:142581037-142581235	-							open sea region	Yes
cg45285100_BC11	0.892642	-0.858125	4.26673e-08	3.98826e-05	chr7	142580128	142580130	CG	I	ImprintDMR;chr7:142578768-142586025;P;DMR_H19_Igf2_Sasaki,ImprintDMR;chr7:142580095-142582495;P;DMR_H19_Igf2_Hiura,MonoallelicMeth,VMR;chr7:142580077-142580587	-							open sea region	Yes
cg33469170_TC21	0.88174	-0.857476	4.77496e-12	6.95799e-08	chr15	72810014	72810016	CG	II	ImprintDMR;chr15:72809067-72811544;M;DMR_Peg13_Trappc9,MonoallelicMeth	+	Peg13;Trappc9	Peg13;Trappc9;Trappc9;Trappc9	sense_intronic;protein_coding;protein_coding;protein_coding	ENSMUST00000202826.1;ENSMUST00000023276.15;ENSMUST00000089770.10;ENSMUST00000170633.8	310;245796;251190;251031	CGI:chr15:72809537-72810123	Island	Yes	ENSMUST00000023276;ENSMUST00000089770;ENSMUST00000170633;ENSMUST00000202826	Body;Body;Body;5'UTR	Trappc9;Trappc9;Trappc9;Peg13
cg31119406_TC21	0.896397	-0.855546	3.11187e-09	4.78223e-06	chr12	109526438	109526440	CG	II	ImprintDMR;chr12:109524493-109534883;P;DMR_Dlk1_Gtl2	-							Shore	No
cg31119469_BC21	0.871518	-0.855173	2.24596e-10	6.71339e-07	chr12	109528328	109528330	CG	II	CGI;chr12:109528252-109528472,ImprintDMR;chr12:109524493-109534883;P;DMR_Dlk1_Gtl2	+						CGI:chr12:109528252-109528472	Island	Yes
cg33469208_TC21	0.907363	-0.853765	4.06881e-10	1.04375e-06	chr15	72810907	72810909	CG	II	ImprintDMR;chr15:72809067-72811544;M;DMR_Peg13_Trappc9,MonoallelicMeth	+	Peg13;Trappc9	Peg13;Trappc9;Trappc9;Trappc9	sense_intronic;protein_coding;protein_coding;protein_coding	ENSMUST00000202826.1;ENSMUST00000023276.15;ENSMUST00000089770.10;ENSMUST00000170633.8	-583;244903;250297;250138		Shore	Yes	ENSMUST00000023276;ENSMUST00000089770;ENSMUST00000170633;ENSMUST00000202826	Body;Body;Body;TSS1500	Trappc9;Trappc9;Trappc9;Peg13
cg43480541_BC21	0.88646	-0.849358	2.51873e-10	7.28847e-07	chr6	58907018	58907020	CG	II	ImprintDMR;chr6:58906084-58907641;M;DMR_Nap1l5_Herc3	+	Herc3;Nap1l5	Herc3;Herc3;Nap1l5;Nap1l5	protein_coding;protein_coding;protein_coding;protein_coding	ENSMUST00000041401.10;ENSMUST00000131132.1;ENSMUST00000059539.4;ENSMUST00000205101.1	73319;-243;58;-345	CGI:chr6:58906723-58907147	Island	No	ENSMUST00000041401;ENSMUST00000059539;ENSMUST00000131132;ENSMUST00000205101	Body;5'UTR;TSS1500;TSS1500	Herc3;Nap1l5;Herc3;Nap1l5
cg31119395_BC11	0.862491	-0.847992	2.13753e-08	2.26236e-05	chr12	109525935	109525937	CG	I	ImprintDMR;chr12:109524493-109534883;P;DMR_Dlk1_Gtl2	+							Shelf	No
cg31119503_BC21	0.858358	-0.847589	1.78893e-10	5.63295e-07	chr12	109529406	109529408	CG	II	ImprintDMR;chr12:109524493-109534883;P;DMR_Dlk1_Gtl2	+	Gm27528	Gm27528	TEC	ENSMUST00000222916.1	-1485		Shore	No	ENSMUST00000222916	TSS1500	Gm27528
cg43480542_BC21	0.88167	-0.846511	5.16023e-09	7.24469e-06	chr6	58907066	58907068	CG	II	CGI;chr6:58906723-58907147,ImprintDMR;chr6:58906084-58907641;M;DMR_Nap1l5_Herc3,TSS;chr6:58907075;Nap1l5;ENSMUST00000059539;+9;2	+	Herc3;Nap1l5	Herc3;Herc3;Nap1l5;Nap1l5	protein_coding;protein_coding;protein_coding;protein_coding	ENSMUST00000041401.10;ENSMUST00000131132.1;ENSMUST00000059539.4;ENSMUST00000205101.1	73367;-195;10;-393	CGI:chr6:58906723-58907147	Island	No	ENSMUST00000041401;ENSMUST00000059539;ENSMUST00000131132;ENSMUST00000205101	Body;5'UTR;TSS200;TSS1500	Herc3;Nap1l5;Herc3;Nap1l5
cg33469199_TC21	0.89965	-0.845538	1.07995e-10	3.76611e-07	chr15	72810614	72810616	CG	II	ImprintDMR;chr15:72809067-72811544;M;DMR_Peg13_Trappc9,MonoallelicMeth	-	Peg13;Trappc9	Peg13;Trappc9;Trappc9;Trappc9	sense_intronic;protein_coding;protein_coding;protein_coding	ENSMUST00000202826.1;ENSMUST00000023276.15;ENSMUST00000089770.10;ENSMUST00000170633.8	-290;245196;250590;250431		Shore	Yes	ENSMUST00000023276;ENSMUST00000089770;ENSMUST00000170633;ENSMUST00000202826	Body;Body;Body;TSS1500	Trappc9;Trappc9;Trappc9;Peg13
cg31119648_BC21	0.887294	-0.844817	1.10039e-09	2.20085e-06	chr12	109540295	109540297	CG	II	MonoallelicMeth	+	Gm27596;Meg3	Gm27596;Meg3;Meg3;Meg3	misc_RNA;lincRNA;lincRNA;lincRNA	ENSMUST00000185061.1;ENSMUST00000124106.7;ENSMUST00000129245.7;ENSMUST00000143836.7	-872;-711;-705;-709		open sea region	No	ENSMUST00000124106;ENSMUST00000129245;ENSMUST00000143836	TSS1500;TSS1500;TSS1500	Meg3;Meg3;Meg3
cg45285142_BC21	0.915972	-0.843284	9.70061e-11	3.4719e-07	chr7	142581608	142581610	CG	II	ImprintDMR;chr7:142578768-142586025;P;DMR_H19_Igf2_Sasaki,ImprintDMR;chr7:142580095-142582495;P;DMR_H19_Igf2_Hiura,MonoallelicMeth	+							open sea region	Yes
cg45285121_TC21	0.902992	-0.843271	3.97549e-09	5.81379e-06	chr7	142580746	142580748	CG	II	ImprintDMR;chr7:142578768-142586025;P;DMR_H19_Igf2_Sasaki,ImprintDMR;chr7:142580095-142582495;P;DMR_H19_Igf2_Hiura,MonoallelicMeth	+							open sea region	Yes
cg31119515_BC11	0.85317	-0.842226	2.9453e-10	8.01147e-07	chr12	109530275	109530277	CG	I	ImprintDMR;chr12:109524493-109534883;P;DMR_Dlk1_Gtl2	+	Gm27528	Gm27528	TEC	ENSMUST00000222916.1	-616		Shore	No	ENSMUST00000222916	TSS1500	Gm27528
cg31119715_TC21	0.904114	-0.841958	1.26918e-11	1.0379e-07	chr12	109542170	109542172	CG	II	EPIC;cg00743158	+	Meg3	Meg3;Meg3;Meg3;Meg3;Meg3	lincRNA;lincRNA;lincRNA;lincRNA;lincRNA	ENSMUST00000124106.7;ENSMUST00000128178.1;ENSMUST00000129245.7;ENSMUST00000143272.7;ENSMUST00000143836.7	1164;-97;1170;148;1166		open sea region	No	ENSMUST00000124106;ENSMUST00000128178;ENSMUST00000129245;ENSMUST00000143272;ENSMUST00000143836	3'UTR;TSS200;3'UTR;3'UTR;3'UTR	Meg3;Meg3;Meg3;Meg3;Meg3
cg31119722_BC11	0.853969	-0.838612	6.2332e-11	2.8737e-07	chr12	109542340	109542342	CG	I	MonoallelicMeth,VMR;chr12:109542189-109542513,lincRNATSS;chr12:109542268;Meg3;ENSMUST00000128178;73	-	Meg3	Meg3;Meg3;Meg3;Meg3;Meg3	lincRNA;lincRNA;lincRNA;lincRNA;lincRNA	ENSMUST00000124106.7;ENSMUST00000128178.1;ENSMUST00000129245.7;ENSMUST00000143272.7;ENSMUST00000143836.7	1334;73;1340;318;1336		open sea region	No	ENSMUST00000124106;ENSMUST00000128178;ENSMUST00000129245;ENSMUST00000143272;ENSMUST00000143836	3'UTR;3'UTR;3'UTR;3'UTR;3'UTR	Meg3;Meg3;Meg3;Meg3;Meg3
cg33469198_BC21	0.877118	-0.834926	9.52816e-12	9.53986e-08	chr15	72810539	72810541	CG	II	ImprintDMR;chr15:72809067-72811544;M;DMR_Peg13_Trappc9,MonoallelicMeth	-	Peg13;Trappc9	Peg13;Trappc9;Trappc9;Trappc9	sense_intronic;protein_coding;protein_coding;protein_coding	ENSMUST00000202826.1;ENSMUST00000023276.15;ENSMUST00000089770.10;ENSMUST00000170633.8	-215;245271;250665;250506		Shore	Yes	ENSMUST00000023276;ENSMUST00000089770;ENSMUST00000170633;ENSMUST00000202826	Body;Body;Body;TSS1500	Trappc9;Trappc9;Trappc9;Peg13
cg33469212_TC21	0.958471	-0.830977	4.74513e-09	6.79322e-06	chr15	72811022	72811024	CG	II	ImprintDMR;chr15:72809067-72811544;M;DMR_Peg13_Trappc9	-	Peg13;Trappc9	Peg13;Trappc9;Trappc9;Trappc9	sense_intronic;protein_coding;protein_coding;protein_coding	ENSMUST00000202826.1;ENSMUST00000023276.15;ENSMUST00000089770.10;ENSMUST00000170633.8	-698;244788;250182;250023		Shore	Yes	ENSMUST00000023276;ENSMUST00000089770;ENSMUST00000170633;ENSMUST00000202826	Body;Body;Body;TSS1500	Trappc9;Trappc9;Trappc9;Peg13
cg45285099_BC21	0.921495	-0.827181	3.79669e-08	3.62361e-05	chr7	142580118	142580120	CG	II	ImprintDMR;chr7:142578768-142586025;P;DMR_H19_Igf2_Sasaki,ImprintDMR;chr7:142580095-142582495;P;DMR_H19_Igf2_Hiura,MonoallelicMeth	-							open sea region	Yes
cg48214932_TC11	0.862997	-0.826449	1.75944e-08	1.9067e-05	chrY	1286244	1286246	CG	I	Random	-	Ddx3y	Ddx3y;Ddx3y	protein_coding;protein_coding	ENSMUST00000091190.11;ENSMUST00000188484.1	385;338		open sea region	No	ENSMUST00000091190;ENSMUST00000188484	Body;Body	Ddx3y;Ddx3y
cg45285129_TC11	0.990731	-0.826075	6.90803e-11	3.08039e-07	chr7	142580951	142580953	CG	I	ImprintDMR;chr7:142578768-142586025;P;DMR_H19_Igf2_Sasaki,ImprintDMR;chr7:142580095-142582495;P;DMR_H19_Igf2_Hiura,MonoallelicMeth	+							open sea region	Yes
cg31119652_TC21	0.882634	-0.825686	3.98097e-10	1.03129e-06	chr12	109540442	109540444	CG	II	MonoallelicMeth	+	Gm27596;Meg3	Gm27596;Meg3;Meg3;Meg3	misc_RNA;lincRNA;lincRNA;lincRNA	ENSMUST00000185061.1;ENSMUST00000124106.7;ENSMUST00000129245.7;ENSMUST00000143836.7	-725;-564;-558;-562		open sea region	No	ENSMUST00000124106;ENSMUST00000129245;ENSMUST00000143836	TSS1500;TSS1500;TSS1500	Meg3;Meg3;Meg3
cg33469190_BC21	0.868938	-0.823059	1.69376e-11	1.31633e-07	chr15	72810336	72810338	CG	II	ImprintDMR;chr15:72809067-72811544;M;DMR_Peg13_Trappc9,MonoallelicMeth	-	Peg13;Trappc9	Peg13;Trappc9;Trappc9;Trappc9	sense_intronic;protein_coding;protein_coding;protein_coding	ENSMUST00000202826.1;ENSMUST00000023276.15;ENSMUST00000089770.10;ENSMUST00000170633.8	-12;245474;250868;250709		Shore	Yes	ENSMUST00000023276;ENSMUST00000089770;ENSMUST00000170633;ENSMUST00000202826	Body;Body;Body;TSS200	Trappc9;Trappc9;Trappc9;Peg13
cg31119516_BC21	0.854913	-0.82244	3.01991e-11	1.8983e-07	chr12	109530292	109530294	CG	II	ImprintDMR;chr12:109524493-109534883;P;DMR_Dlk1_Gtl2	+	Gm27528	Gm27528	TEC	ENSMUST00000222916.1	-599		Shore	No	ENSMUST00000222916	TSS1500	Gm27528
cg31119417_BC21	0.920639	-0.821085	1.35363e-10	4.58848e-07	chr12	109526717	109526719	CG	II	ImprintDMR;chr12:109524493-109534883;P;DMR_Dlk1_Gtl2	-							Shore	No
cg42016919_TC11	0.900589	-0.820432	5.5915e-06	0.000734529	chr5	33953983	33953985	CG	I	VMR;chr5:33953277-33954255	-							open sea region	No
cg33469197_BC21	0.830827	-0.807693	8.81234e-10	1.93309e-06	chr15	72810531	72810533	CG	II	ImprintDMR;chr15:72809067-72811544;M;DMR_Peg13_Trappc9,MonoallelicMeth	+	Peg13;Trappc9	Peg13;Trappc9;Trappc9;Trappc9	sense_intronic;protein_coding;protein_coding;protein_coding	ENSMUST00000202826.1;ENSMUST00000023276.15;ENSMUST00000089770.10;ENSMUST00000170633.8	-207;245279;250673;250514		Shore	Yes	ENSMUST00000023276;ENSMUST00000089770;ENSMUST00000170633;ENSMUST00000202826	Body;Body;Body;TSS1500	Trappc9;Trappc9;Trappc9;Peg13
cg31119409_BC21	0.865074	-0.804225	1.96051e-09	3.25167e-06	chr12	109526540	109526542	CG	II	ImprintDMR;chr12:109524493-109534883;P;DMR_Dlk1_Gtl2	-							Shore	No
cg48214622_TC12	0.884558	-0.804018	1.65531e-09	2.84974e-06	chrY	1244849	1244851	CG	I	Random	-							open sea region	No	ENSMUST00000069309;ENSMUST00000137048;ENSMUST00000139365;ENSMUST00000143286;ENSMUST00000143958;ENSMUST00000150715;ENSMUST00000154004;ENSMUST00000154527;ENSMUST00000154666;ENSMUST00000157073	Body;Body;Body;Body;Body;Body;Body;5'UTR;Body;5'UTR	Uty;Uty;Uty;Uty;Uty;Uty;Uty;Uty;Uty;Uty
cg45285132_BC21	0.850317	-0.802282	3.53814e-09	5.20218e-06	chr7	142581070	142581072	CG	II	ImprintDMR;chr7:142578768-142586025;P;DMR_H19_Igf2_Sasaki,ImprintDMR;chr7:142580095-142582495;P;DMR_H19_Igf2_Hiura,MonoallelicMeth	+							open sea region	Yes
cg33469191_BC21	0.824851	-0.801631	5.13964e-10	1.24823e-06	chr15	72810379	72810381	CG	II	ImprintDMR;chr15:72809067-72811544;M;DMR_Peg13_Trappc9,MonoallelicMeth	+	Peg13;Trappc9	Peg13;Trappc9;Trappc9;Trappc9	sense_intronic;protein_coding;protein_coding;protein_coding	ENSMUST00000202826.1;ENSMUST00000023276.15;ENSMUST00000089770.10;ENSMUST00000170633.8	-55;245431;250825;250666		Shore	Yes	ENSMUST00000023276;ENSMUST00000089770;ENSMUST00000170633;ENSMUST00000202826	Body;Body;Body;TSS200	Trappc9;Trappc9;Trappc9;Peg13
cg31119513_BC21	0.840209	-0.80163	2.07522e-09	3.35998e-06	chr12	109530134	109530136	CG	II	ImprintDMR;chr12:109524493-109534883;P;DMR_Dlk1_Gtl2	+	Gm27528	Gm27528	TEC	ENSMUST00000222916.1	-757		Shore	No	ENSMUST00000222916	TSS1500	Gm27528
cg33469127_BC21	0.836882	-0.797895	2.51985e-11	1.71355e-07	chr15	72809270	72809272	CG	II	ImprintDMR;chr15:72809067-72811544;M;DMR_Peg13_Trappc9,MonoallelicMeth	+	Peg13;Trappc9	Peg13;Trappc9;Trappc9;Trappc9	sense_intronic;protein_coding;protein_coding;protein_coding	ENSMUST00000202826.1;ENSMUST00000023276.15;ENSMUST00000089770.10;ENSMUST00000170633.8	1054;246540;251934;251775		Shore	Yes	ENSMUST00000023276;ENSMUST00000089770;ENSMUST00000170633;ENSMUST00000202826	Body;Body;Body;5'UTR	Trappc9;Trappc9;Trappc9;Peg13
cg33469128_TC21	0.836726	-0.797763	1.96267e-10	6.06661e-07	chr15	72809281	72809283	CG	II	ImprintDMR;chr15:72809067-72811544;M;DMR_Peg13_Trappc9,MonoallelicMeth	+	Peg13;Trappc9	Peg13;Trappc9;Trappc9;Trappc9	sense_intronic;protein_coding;protein_coding;protein_coding	ENSMUST00000202826.1;ENSMUST00000023276.15;ENSMUST00000089770.10;ENSMUST00000170633.8	1043;246529;251923;251764		Shore	Yes	ENSMUST00000023276;ENSMUST00000089770;ENSMUST00000170633;ENSMUST00000202826	Body;Body;Body;5'UTR	Trappc9;Trappc9;Trappc9;Peg13
cg43480560_TC21	0.880622	-0.797581	5.94557e-10	1.4063e-06	chr6	58907400	58907402	CG	II	GeneBody;Herc3;NM_028705;inside_[intron_between_exon_22_and_23];splice=0,ImprintDMR;chr6:58906084-58907641;M;DMR_Nap1l5_Herc3	-	Herc3;Nap1l5	Herc3;Herc3;Nap1l5;Nap1l5	protein_coding;protein_coding;protein_coding;protein_coding	ENSMUST00000041401.10;ENSMUST00000131132.1;ENSMUST00000059539.4;ENSMUST00000205101.1	73701;139;-324;-727		Shore	No	ENSMUST00000041401;ENSMUST00000059539;ENSMUST00000131132;ENSMUST00000205101	Body;TSS1500;3'UTR;TSS1500	Herc3;Nap1l5;Herc3;Nap1l5
cg33469161_BC21	0.846577	-0.79609	3.35486e-12	6.77054e-08	chr15	72809879	72809881	CG	II	ImprintDMR;chr15:72809067-72811544;M;DMR_Peg13_Trappc9,MonoallelicMeth	+	Peg13;Trappc9	Peg13;Trappc9;Trappc9;Trappc9	sense_intronic;protein_coding;protein_coding;protein_coding	ENSMUST00000202826.1;ENSMUST00000023276.15;ENSMUST00000089770.10;ENSMUST00000170633.8	445;245931;251325;251166	CGI:chr15:72809537-72810123	Island	Yes	ENSMUST00000023276;ENSMUST00000089770;ENSMUST00000170633;ENSMUST00000202826	Body;Body;Body;5'UTR	Trappc9;Trappc9;Trappc9;Peg13
cg43480544_BC21	0.829313	-0.79581	9.81756e-08	7.58652e-05	chr6	58907094	58907096	CG	II	ImprintDMR;chr6:58906084-58907641;M;DMR_Nap1l5_Herc3	+	Herc3;Nap1l5	Herc3;Herc3;Nap1l5;Nap1l5	protein_coding;protein_coding;protein_coding;protein_coding	ENSMUST00000041401.10;ENSMUST00000131132.1;ENSMUST00000059539.4;ENSMUST00000205101.1	73395;-167;-18;-421	CGI:chr6:58906723-58907147	Island	No	ENSMUST00000041401;ENSMUST00000059539;ENSMUST00000131132;ENSMUST00000205101	Body;TSS200;TSS200;TSS1500	Herc3;Nap1l5;Herc3;Nap1l5
cg33469123_BC21	0.84791	-0.795731	3.77728e-11	2.23359e-07	chr15	72809182	72809184	CG	II	ImprintDMR;chr15:72809067-72811544;M;DMR_Peg13_Trappc9	+	Peg13;Trappc9	Peg13;Trappc9;Trappc9;Trappc9	sense_intronic;protein_coding;protein_coding;protein_coding	ENSMUST00000202826.1;ENSMUST00000023276.15;ENSMUST00000089770.10;ENSMUST00000170633.8	1142;246628;252022;251863		Shore	Yes	ENSMUST00000023276;ENSMUST00000089770;ENSMUST00000170633;ENSMUST00000202826	Body;Body;Body;5'UTR	Trappc9;Trappc9;Trappc9;Peg13
cg31119505_BC21	0.809723	-0.794962	8.06145e-09	1.0199e-05	chr12	109529478	109529480	CG	II	ImprintDMR;chr12:109524493-109534883;P;DMR_Dlk1_Gtl2	+	Gm27528	Gm27528	TEC	ENSMUST00000222916.1	-1413		Shore	No	ENSMUST00000222916	TSS1500	Gm27528
cg48214623_BC21	0.823755	-0.791804	2.89169e-10	8.01147e-07	chrY	1244883	1244885	CG	II	Random	-	Uty	Uty;Uty;Uty;Uty;Uty;Uty;Uty;Uty;Uty;Uty	protein_coding;protein_coding;protein_coding;protein_coding;protein_coding;protein_coding;protein_coding;protein_coding;protein_coding;protein_coding	ENSMUST00000069309.13;ENSMUST00000137048.7;ENSMUST00000139365.7;ENSMUST00000143286.7;ENSMUST00000143958.7;ENSMUST00000150715.1;ENSMUST00000154004.7;ENSMUST00000154527.1;ENSMUST00000154666.7;ENSMUST00000157073.7	835;819;841;808;873;584;876;856;811;855		open sea region	No	ENSMUST00000069309;ENSMUST00000137048;ENSMUST00000139365;ENSMUST00000143286;ENSMUST00000143958;ENSMUST00000150715;ENSMUST00000154004;ENSMUST00000154527;ENSMUST00000154666;ENSMUST00000157073	Body;Body;Body;Body;Body;Body;Body;5'UTR;Body;5'UTR	Uty;Uty;Uty;Uty;Uty;Uty;Uty;Uty;Uty;Uty
cg31119462_TC21	0.832272	-0.791567	7.56812e-11	3.16706e-07	chr12	109528171	109528173	CG	II	ImprintDMR;chr12:109524493-109534883;P;DMR_Dlk1_Gtl2,MonoallelicMeth	-							Shore	Yes
cg43480501_TC11	0.912216	-0.78997	4.76628e-08	4.336e-05	chr6	58906345	58906347	CG	I	ImprintDMR;chr6:58906084-58907641;M;DMR_Nap1l5_Herc3	-	Herc3;Nap1l5	Herc3;Herc3;Nap1l5;Nap1l5	protein_coding;protein_coding;protein_coding;protein_coding	ENSMUST00000041401.10;ENSMUST00000131132.1;ENSMUST00000059539.4;ENSMUST00000205101.1	72646;-916;731;328		Shore	No	ENSMUST00000041401;ENSMUST00000059539;ENSMUST00000131132;ENSMUST00000205101	Body;3'UTR;TSS1500;3'UTR	Herc3;Nap1l5;Herc3;Nap1l5
cg45759329_BC11	0.862712	-0.789337	7.0211e-05	0.00266434	chr8	62476073	62476075	CG	I	Random	+							open sea region	No
cg48214622_TC11	0.889239	-0.785271	1.31378e-08	1.50784e-05	chrY	1244849	1244851	CG	I	Random	-							open sea region	No	ENSMUST00000069309;ENSMUST00000137048;ENSMUST00000139365;ENSMUST00000143286;ENSMUST00000143958;ENSMUST00000150715;ENSMUST00000154004;ENSMUST00000154527;ENSMUST00000154666;ENSMUST00000157073	Body;Body;Body;Body;Body;Body;Body;5'UTR;Body;5'UTR	Uty;Uty;Uty;Uty;Uty;Uty;Uty;Uty;Uty;Uty
cg33469181_BC21	0.833769	-0.782386	2.69817e-11	1.74744e-07	chr15	72810121	72810123	CG	II	ImprintDMR;chr15:72809067-72811544;M;DMR_Peg13_Trappc9,MonoallelicMeth	-	Peg13;Trappc9	Peg13;Trappc9;Trappc9;Trappc9	sense_intronic;protein_coding;protein_coding;protein_coding	ENSMUST00000202826.1;ENSMUST00000023276.15;ENSMUST00000089770.10;ENSMUST00000170633.8	203;245689;251083;250924	CGI:chr15:72809537-72810123	Island	Yes	ENSMUST00000023276;ENSMUST00000089770;ENSMUST00000170633;ENSMUST00000202826	Body;Body;Body;5'UTR	Trappc9;Trappc9;Trappc9;Peg13
cg31119534_TC11	0.885343	-0.779603	8.80172e-09	1.09321e-05	chr12	109531206	109531208	CG	I	ImprintDMR;chr12:109524493-109534883;P;DMR_Dlk1_Gtl2	+	Gm27528	Gm27528;Gm27528	TEC;misc_RNA	ENSMUST00000222916.1;ENSMUST00000183544.1	315;-1235		Shelf	No	ENSMUST00000222916	3'UTR	Gm27528
cg31119504_BC21	0.800733	-0.778647	1.63371e-10	5.29025e-07	chr12	109529442	109529444	CG	II	Enhancer,ImprintDMR;chr12:109524493-109534883;P;DMR_Dlk1_Gtl2	+	Gm27528	Gm27528	TEC	ENSMUST00000222916.1	-1449		Shore	No	ENSMUST00000222916	TSS1500	Gm27528
cg31119547_TC21	0.81224	-0.777568	3.65527e-10	9.57744e-07	chr12	109532480	109532482	CG	II	EPIC;cg14401904,ImprintDMR;chr12:109524493-109534883;P;DMR_Dlk1_Gtl2	-	Gm27528	Gm27528;Gm27528	TEC;misc_RNA	ENSMUST00000222916.1;ENSMUST00000183544.1	1589;39		open sea region	No	ENSMUST00000222916	3'UTR	Gm27528
cg43480547_BC21	0.800374	-0.776477	7.99496e-09	1.01621e-05	chr6	58907119	58907121	CG	II	EPIC;cg06617468,ImprintDMR;chr6:58906084-58907641;M;DMR_Nap1l5_Herc3	+	Herc3;Nap1l5	Herc3;Herc3;Nap1l5;Nap1l5	protein_coding;protein_coding;protein_coding;protein_coding	ENSMUST00000041401.10;ENSMUST00000131132.1;ENSMUST00000059539.4;ENSMUST00000205101.1	73420;-142;-43;-446	CGI:chr6:58906723-58907147	Island	No	ENSMUST00000041401;ENSMUST00000059539;ENSMUST00000131132;ENSMUST00000205101	Body;TSS200;TSS200;TSS1500	Herc3;Nap1l5;Herc3;Nap1l5
cg48214626_TC21	0.811018	-0.77539	1.11816e-09	2.22006e-06	chrY	1245181	1245183	CG	II	Random	+	Uty	Uty;Uty;Uty;Uty;Uty;Uty;Uty;Uty;Uty;Uty	protein_coding;protein_coding;protein_coding;protein_coding;protein_coding;protein_coding;protein_coding;protein_coding;protein_coding;protein_coding	ENSMUST00000069309.13;ENSMUST00000137048.7;ENSMUST00000139365.7;ENSMUST00000143286.7;ENSMUST00000143958.7;ENSMUST00000150715.1;ENSMUST00000154004.7;ENSMUST00000154527.1;ENSMUST00000154666.7;ENSMUST00000157073.7	537;521;543;510;575;286;578;558;513;557		open sea region	No	ENSMUST00000069309;ENSMUST00000137048;ENSMUST00000139365;ENSMUST00000143286;ENSMUST00000143958;ENSMUST00000150715;ENSMUST00000154004;ENSMUST00000154527;ENSMUST00000154666;ENSMUST00000157073	Body;Body;Body;Body;Body;Body;5'UTR;5'UTR;Body;5'UTR	Uty;Uty;Uty;Uty;Uty;Uty;Uty;Uty;Uty;Uty
cg31119708_TC21	0.824764	-0.775228	9.86048e-10	2.04337e-06	chr12	109541992	109541994	CG	II	lincRNATSS;chr12:109542023;Meg3;ENSMUST00000143272;29	-	Meg3	Meg3;Meg3;Meg3;Meg3;Meg3	lincRNA;lincRNA;lincRNA;lincRNA;lincRNA	ENSMUST00000124106.7;ENSMUST00000128178.1;ENSMUST00000129245.7;ENSMUST00000143272.7;ENSMUST00000143836.7	986;-275;992;-30;988		open sea region	No	ENSMUST00000124106;ENSMUST00000128178;ENSMUST00000129245;ENSMUST00000143272;ENSMUST00000143836	3'UTR;TSS1500;3'UTR;TSS200;3'UTR	Meg3;Meg3;Meg3;Meg3;Meg3
cg31119423_TC21	0.917291	-0.775109	4.75003e-08	4.33572e-05	chr12	109526861	109526863	CG	II	ImprintDMR;chr12:109524493-109534883;P;DMR_Dlk1_Gtl2	-							Shore	No
cg48214660_BC11	0.831924	-0.773046	3.95806e-07	0.000196106	chrY	1246166	1246168	CG	I	Random	-	Uty	Uty;Uty;Uty;Uty;Uty;Uty;Uty;Uty;Uty;Uty	protein_coding;protein_coding;protein_coding;protein_coding;protein_coding;protein_coding;protein_coding;protein_coding;protein_coding;protein_coding	ENSMUST00000069309.13;ENSMUST00000137048.7;ENSMUST00000139365.7;ENSMUST00000143286.7;ENSMUST00000143958.7;ENSMUST00000150715.1;ENSMUST00000154004.7;ENSMUST00000154527.1;ENSMUST00000154666.7;ENSMUST00000157073.7	-448;-464;-442;-475;-410;-699;-407;-427;-472;-428		open sea region	No	ENSMUST00000069309;ENSMUST00000137048;ENSMUST00000139365;ENSMUST00000143286;ENSMUST00000143958;ENSMUST00000150715;ENSMUST00000154004;ENSMUST00000154527;ENSMUST00000154666;ENSMUST00000157073	TSS1500;TSS1500;TSS1500;TSS1500;TSS1500;TSS1500;TSS1500;TSS1500;TSS1500;TSS1500	Uty;Uty;Uty;Uty;Uty;Uty;Uty;Uty;Uty;Uty
cg31119531_BC21	0.799935	-0.766342	4.14636e-11	2.30172e-07	chr12	109530848	109530850	CG	II	ImprintDMR;chr12:109524493-109534883;P;DMR_Dlk1_Gtl2	+	Gm27528	Gm27528	TEC	ENSMUST00000222916.1	-43		Shelf	No	ENSMUST00000222916	TSS200	Gm27528
cg48214620_TC21	0.83655	-0.766286	1.27445e-08	1.48145e-05	chrY	1244772	1244774	CG	II	Random	+	Uty	Uty;Uty;Uty;Uty;Uty;Uty;Uty;Uty;Uty;Uty	protein_coding;protein_coding;protein_coding;protein_coding;protein_coding;protein_coding;protein_coding;protein_coding;protein_coding;protein_coding	ENSMUST00000069309.13;ENSMUST00000137048.7;ENSMUST00000139365.7;ENSMUST00000143286.7;ENSMUST00000143958.7;ENSMUST00000150715.1;ENSMUST00000154004.7;ENSMUST00000154527.1;ENSMUST00000154666.7;ENSMUST00000157073.7	946;930;952;919;984;695;987;967;922;966		open sea region	No	ENSMUST00000069309;ENSMUST00000137048;ENSMUST00000139365;ENSMUST00000143286;ENSMUST00000143958;ENSMUST00000150715;ENSMUST00000154004;ENSMUST00000154527;ENSMUST00000154666;ENSMUST00000157073	Body;Body;Body;Body;Body;Body;Body;5'UTR;Body;5'UTR	Uty;Uty;Uty;Uty;Uty;Uty;Uty;Uty;Uty;Uty
cg33455212_TC11	0.873	-0.766096	3.20536e-07	0.000177233	chr15	70170917	70170919	CG	I	Random	+							open sea region	No
cg35608636_BC21	0.839453	-0.765912	8.74692e-07	0.000298875	chr18	36979868	36979870	CG	II	EPIC;cg24339092	+	Gm36858;Gm37013;Gm37388;Gm42416;Pcdha1;Pcdha2;Pcdha3;Pcdha4;Pcdha5;Pcdha6;Pcdha7	Gm36858;Gm37013;Gm37388;Gm42416;Pcdha1;Pcdha1;Pcdha2;Pcdha2;Pcdha3;Pcdha4;Pcdha4;Pcdha5;Pcdha6;Pcdha6;Pcdha6;Pcdha7	unprocessed_pseudogene;protein_coding;protein_coding;protein_coding;protein_coding;protein_coding;protein_coding;protein_coding;protein_coding;protein_coding;protein_coding;protein_coding;protein_coding;protein_coding;protein_coding;protein_coding	ENSMUST00000194501.1;ENSMUST00000194544.1;ENSMUST00000193984.1;ENSMUST00000115661.4;ENSMUST00000070797.6;ENSMUST00000193839.5;ENSMUST00000115662.8;ENSMUST00000195590.1;ENSMUST00000192503.1;ENSMUST00000192295.1;ENSMUST00000192512.5;ENSMUST00000192168.1;ENSMUST00000193389.1;ENSMUST00000193777.5;ENSMUST00000194751.1;ENSMUST00000192631.1	-188;9953;3928;27128;49584;49685;40664;40645;33764;27194;27221;19429;12221;12238;12219;6067		Shore	No	ENSMUST00000070797;ENSMUST00000115661;ENSMUST00000115662;ENSMUST00000192168;ENSMUST00000192295;ENSMUST00000192503;ENSMUST00000192512;ENSMUST00000192631;ENSMUST00000193389;ENSMUST00000193777;ENSMUST00000193839;ENSMUST00000193984;ENSMUST00000194501;ENSMUST00000194544;ENSMUST00000194751;ENSMUST00000195590	Body;Body;Body;Body;Body;Body;Body;Body;Body;Body;Body;Body;TSS200;Body;3'UTR;Body	Pcdha1;Gm37013;Pcdha2;Pcdha5;Pcdha4;Pcdha3;Pcdha4;Pcdha7;Pcdha6;Pcdha6;Pcdha1;Gm37388;Gm36858;Gm38666;Pcdha6;Pcdha2
cg38655893_BC11	0.876318	-0.764971	9.79393e-07	0.000319582	chr2	88958223	88958225	CG	I	TSS;chr2:88958467;Olfr1212;ENSMUST00000055895;-244;2	-	Olfr1212	Olfr1212;Olfr1212	protein_coding;protein_coding	ENSMUST00000055895.2;ENSMUST00000215781.1	-244;4255		open sea region	No	ENSMUST00000055895;ENSMUST00000215781	TSS1500;5'UTR	Olfr1212;Olfr1212
cg48214934_TC11	0.785083	-0.763799	4.54862e-08	4.22273e-05	chrY	1286267	1286269	CG	I	Random	+	Ddx3y	Ddx3y;Ddx3y	protein_coding;protein_coding	ENSMUST00000091190.11;ENSMUST00000188484.1	362;315		open sea region	No	ENSMUST00000091190;ENSMUST00000188484	Body;Body	Ddx3y;Ddx3y
cg31119460_TC21	0.810828	-0.763134	4.30193e-10	1.08348e-06	chr12	109528134	109528136	CG	II	ImprintDMR;chr12:109524493-109534883;P;DMR_Dlk1_Gtl2,MonoallelicMeth	-							Shore	Yes
cg48220206_TC11	0.890407	-0.762075	1.8453e-06	0.000438831	chrY	2529729	2529731	CG	I	Random	-							open sea region	No
cg45285067_BC11	0.965285	-0.76056	1.97639e-07	0.00012892	chr7	142578452	142578454	CG	I	MonoallelicMeth	+	H19;Mir675	H19;H19;H19;H19;H19;Mir675	lincRNA;lincRNA;lincRNA;lincRNA;lincRNA;miRNA	ENSMUST00000136359.7;ENSMUST00000149974.1;ENSMUST00000152754.8;ENSMUST00000228259.1;ENSMUST00000228514.1;ENSMUST00000102320.1	-309;-357;-1066;-519;-1493;-1305		open sea region	No	ENSMUST00000102320;ENSMUST00000136359;ENSMUST00000149974;ENSMUST00000152754;ENSMUST00000228259;ENSMUST00000228514	TSS1500;TSS1500;TSS1500;TSS1500;TSS1500;TSS1500	Mir675;H19;H19;H19;H19;H19
cg44822188_BC11	0.866323	-0.758006	9.74957e-07	0.000319582	chr7	86397579	86397581	CG	I	TSS;chr7:86397491;Olfr303;ENSMUST00000215733;-88;1,TSS;chr7:86397741;Olfr303;ENSMUST00000215532;+162;1,TSS;chr7:86397788;Olfr303;ENSMUST00000216409;+209;1	-	Olfr303	Olfr303;Olfr303;Olfr303;Olfr303	protein_coding;protein_coding;protein_coding;protein_coding	ENSMUST00000215234.1;ENSMUST00000215532.1;ENSMUST00000215733.1;ENSMUST00000216409.1	210;163;-87;210		open sea region	No	ENSMUST00000215234;ENSMUST00000215532;ENSMUST00000215733;ENSMUST00000216409	5'UTR;5'UTR;TSS200;5'UTR	Olfr303;Olfr303;Olfr303;Olfr303
cg31119721_TC21	0.80906	-0.757335	1.15546e-09	2.248e-06	chr12	109542278	109542280	CG	II	MonoallelicMeth,lincRNATSS;chr12:109542268;Meg3;ENSMUST00000128178;11	-	Meg3	Meg3;Meg3;Meg3;Meg3;Meg3	lincRNA;lincRNA;lincRNA;lincRNA;lincRNA	ENSMUST00000124106.7;ENSMUST00000128178.1;ENSMUST00000129245.7;ENSMUST00000143272.7;ENSMUST00000143836.7	1272;11;1278;256;1274		open sea region	No	ENSMUST00000124106;ENSMUST00000128178;ENSMUST00000129245;ENSMUST00000143272;ENSMUST00000143836	3'UTR;3'UTR;3'UTR;3'UTR;3'UTR	Meg3;Meg3;Meg3;Meg3;Meg3
cg45285130_BC11	0.941646	-0.754792	3.5235e-09	5.20218e-06	chr7	142580957	142580959	CG	I	ImprintDMR;chr7:142578768-142586025;P;DMR_H19_Igf2_Sasaki,ImprintDMR;chr7:142580095-142582495;P;DMR_H19_Igf2_Hiura,MonoallelicMeth	-							open sea region	Yes
cg33469120_BC21	0.809108	-0.753697	2.70254e-09	4.22478e-06	chr15	72809020	72809022	CG	II	Adenoma,Enhancer,MonoallelicMeth	+	Peg13;Trappc9	Peg13;Trappc9;Trappc9;Trappc9	sense_intronic;protein_coding;protein_coding;protein_coding	ENSMUST00000202826.1;ENSMUST00000023276.15;ENSMUST00000089770.10;ENSMUST00000170633.8	1304;246790;252184;252025		Shore	Yes	ENSMUST00000023276;ENSMUST00000089770;ENSMUST00000170633;ENSMUST00000202826	Body;Body;Body;5'UTR	Trappc9;Trappc9;Trappc9;Peg13
cg32765180_BC11	0.897816	-0.753053	5.59204e-10	1.34609e-06	chr14	86398127	86398129	CG	I	VMR;chr14:86398117-86398596	+							open sea region	No	ENSMUST00000228199	5'UTR	Gm32913
cg32765206_TC21	0.949094	-0.752377	1.55544e-10	5.09751e-07	chr14	86398585	86398587	CG	II	VMR;chr14:86398117-86398596	-	Gm32913	Gm32913	lincRNA	ENSMUST00000228199.1	10514		open sea region	No	ENSMUST00000228199	5'UTR	Gm32913
cg31119640_TC21	0.847568	-0.752086	2.72926e-09	4.24217e-06	chr12	109540052	109540054	CG	II	EPIC;cg19643803,MonoallelicMeth	+	Gm27596;Meg3	Gm27596;Meg3;Meg3;Meg3	misc_RNA;lincRNA;lincRNA;lincRNA	ENSMUST00000185061.1;ENSMUST00000124106.7;ENSMUST00000129245.7;ENSMUST00000143836.7	-1115;-954;-948;-952		open sea region	No	ENSMUST00000124106;ENSMUST00000129245;ENSMUST00000143836	TSS1500;TSS1500;TSS1500	Meg3;Meg3;Meg3
cg31119537_BC21	0.946563	-0.748766	3.70391e-08	3.54751e-05	chr12	109531677	109531679	CG	II	ImprintDMR;chr12:109524493-109534883;P;DMR_Dlk1_Gtl2	-	Gm27528	Gm27528;Gm27528	TEC;misc_RNA	ENSMUST00000222916.1;ENSMUST00000183544.1	786;-764		Shelf	No	ENSMUST00000222916	3'UTR	Gm27528
cg45285150_TC11	0.857388	-0.747385	6.03477e-09	8.12626e-06	chr7	142581848	142581850	CG	I	ImprintDMR;chr7:142578768-142586025;P;DMR_H19_Igf2_Sasaki,ImprintDMR;chr7:142580095-142582495;P;DMR_H19_Igf2_Hiura,MonoallelicMeth	+							open sea region	Yes
cg33469183_TC21	0.800894	-0.744026	8.24245e-11	3.29708e-07	chr15	72810196	72810198	CG	II	ImprintDMR;chr15:72809067-72811544;M;DMR_Peg13_Trappc9,MonoallelicMeth	-	Peg13;Trappc9	Peg13;Trappc9;Trappc9;Trappc9	sense_intronic;protein_coding;protein_coding;protein_coding	ENSMUST00000202826.1;ENSMUST00000023276.15;ENSMUST00000089770.10;ENSMUST00000170633.8	128;245614;251008;250849		Shore	Yes	ENSMUST00000023276;ENSMUST00000089770;ENSMUST00000170633;ENSMUST00000202826	Body;Body;Body;5'UTR	Trappc9;Trappc9;Trappc9;Peg13
cg31119517_TC21	0.791029	-0.741073	2.54415e-09	4.00016e-06	chr12	109530387	109530389	CG	II	ImprintDMR;chr12:109524493-109534883;P;DMR_Dlk1_Gtl2,MonoallelicMeth	+	Gm27528	Gm27528	TEC	ENSMUST00000222916.1	-504		Shore	No	ENSMUST00000222916	TSS1500	Gm27528
cg44311730_BC11	0.849038	-0.740913	5.99861e-06	0.000757523	chr7	23800881	23800883	CG	I	PseudogeneTSS;chr7:23800874;Gm44576;ENSMUST00000208876;8	+	Gm44576	Gm44576	processed_pseudogene	ENSMUST00000208876.1	8		open sea region	No	ENSMUST00000208876	3'UTR	Gm44576
cg33469135_BC21	0.798301	-0.738882	4.30689e-11	2.32065e-07	chr15	72809480	72809482	CG	II	ImprintDMR;chr15:72809067-72811544;M;DMR_Peg13_Trappc9,MonoallelicMeth	+	Peg13;Trappc9	Peg13;Trappc9;Trappc9;Trappc9	sense_intronic;protein_coding;protein_coding;protein_coding	ENSMUST00000202826.1;ENSMUST00000023276.15;ENSMUST00000089770.10;ENSMUST00000170633.8	844;246330;251724;251565		Shore	Yes	ENSMUST00000023276;ENSMUST00000089770;ENSMUST00000170633;ENSMUST00000202826	Body;Body;Body;5'UTR	Trappc9;Trappc9;Trappc9;Peg13
[truncated: 103 more rows]

## Sheet: LSD1 WT
Est_Probe_ID	Est_X.Intercept.	Est_ComparisonRO_D0	Pval_ComparisonRO_D0	Pval_adj_ComparisonRO_D0	CpG_chrm	CpG_beg	CpG_end	target	type	design	probe_strand	genesUniq	geneNames	transcriptTypes	transcriptIDs	distToTSS	CGI	CGIposition	ICR	UCSC_Transcipt	UCSC_Group	UCSC_Gene
cg31119414_TC11	0.991547	-0.98164	2.64855e-10	1.07526e-06	chr12	109526677	109526679	CG	I	ImprintDMR;chr12:109524493-109534883;P;DMR_Dlk1_Gtl2	-							Shore	No
cg31119523_TC11	0.979447	-0.96876	7.56752e-15	1.02921e-09	chr12	109530456	109530458	CG	I	ImprintDMR;chr12:109524493-109534883;P;DMR_Dlk1_Gtl2	+	Gm27528	Gm27528	TEC	ENSMUST00000222916.1	-435		Shore	No	ENSMUST00000222916	TSS1500	Gm27528
cg31119407_TC11	0.974401	-0.962784	2.94047e-10	1.17622e-06	chr12	109526514	109526516	CG	I	ImprintDMR;chr12:109524493-109534883;P;DMR_Dlk1_Gtl2	-							Shore	No
cg31119653_TC11	0.95761	-0.939827	2.43492e-10	1.03487e-06	chr12	109540457	109540459	CG	I	MonoallelicMeth	+	Gm27596;Meg3	Gm27596;Meg3;Meg3;Meg3	misc_RNA;lincRNA;lincRNA;lincRNA	ENSMUST00000185061.1;ENSMUST00000124106.7;ENSMUST00000129245.7;ENSMUST00000143836.7	-710;-549;-543;-547		open sea region	No	ENSMUST00000124106;ENSMUST00000129245;ENSMUST00000143836	TSS1500;TSS1500;TSS1500	Meg3;Meg3;Meg3
[truncated: 107 more rows]
