# Supplementary material for: The scaffolding function of LSD1 controls DNA methylation in mouse ESCs
Source: Nat Commun. 2024 Sep 5;15:7758. doi: 10.1038/s41467-024-51966-7 (PMC11377572; doi:10.1038/s41467-024-51966-7)
Supplement: Supplementary file 10 — Supplementary Data 7 [file 41467_2024_51966_MOESM10_ESM.xlsx]

## Sheet: Sheet1
KO_logRPKM	WT_logRPKM	logFC_RPKM	genename	transc_id1	gene_id	transc_id2	gene desc	transcript length	Counts WT1	Counts WT4	Counts KO2-3	Counts KO2-6	Adj P-value KO2vsWT	Fold Change KO2vsWT	Est_Probe_ID	Est_X.Intercept.	Est_ComparisonKO_D0	KO_Methylation_Value	Pval_ComparisonKO_D0	Pval_adj_ComparisonKO_D0	CpG_chrm	CpG_beg	CpG_end	target	type	design	probe_strand	geneNames	transcriptTypes	transcriptIDs	distToTSS	CGI	CGIposition	ICR	UCSC_Transcipt	UCSC_Group	UCSC_Gene	UCSC_Group_Category
5.81472	6.46083	-0.646112	Adgrf5	ENSMUST00000226087.1	ENSMUSG00000056492	ENSMUST00000226087.1	adhesion G protein-coupled receptor F5 [Source:MGI Symbol;Acc:MGI:2182928]	4954	10	20	45	71	0.0266703	4.78344	cg34930256_BC11	0.843641	-0.694084	0.149557	9.59994e-07	1.93137e-05	chr17	43389447	43389449	CG	I	TSS;chr17:43389465;Adgrf5;ENSMUST00000113599;-18;1,TSS;chr17:43389481;Adgrf5;ENSMUST00000224278;-34;1,TSS;chr17:43389487;Adgrf5;ENSMUST00000225466;-40;1	+	Adgrf5;Adgrf5;Adgrf5;Adgrf5	protein_coding;protein_coding;protein_coding;protein_coding	ENSMUST00000113599.1;ENSMUST00000224278.1;ENSMUST00000225466.1;ENSMUST00000226087.1	-18;-34;-40;28997			No	ENSMUST00000113599;ENSMUST00000224278;ENSMUST00000225466;ENSMUST00000226087	TSS200;TSS200;TSS200;5'UTR	Adgrf5;Adgrf5;Adgrf5;Adgrf5	Promoter
6.22405	6.22903	-0.00498237	Adgrf5	ENSMUST00000225962.1	ENSMUSG00000056492	ENSMUST00000225962.1	adhesion G protein-coupled receptor F5 [Source:MGI Symbol;Acc:MGI:2182928]	4868	7	18	81	71	0.00151975	7.38136	cg34930256_BC11	0.843641	-0.694084	0.149557	9.59994e-07	1.93137e-05	chr17	43389447	43389449	CG	I	TSS;chr17:43389465;Adgrf5;ENSMUST00000113599;-18;1,TSS;chr17:43389481;Adgrf5;ENSMUST00000224278;-34;1,TSS;chr17:43389487;Adgrf5;ENSMUST00000225466;-40;1	+	Adgrf5;Adgrf5;Adgrf5;Adgrf5	protein_coding;protein_coding;protein_coding;protein_coding	ENSMUST00000113599.1;ENSMUST00000224278.1;ENSMUST00000225466.1;ENSMUST00000226087.1	-18;-34;-40;28997			No	ENSMUST00000113599;ENSMUST00000224278;ENSMUST00000225466;ENSMUST00000226087	TSS200;TSS200;TSS200;5'UTR	Adgrf5;Adgrf5;Adgrf5;Adgrf5	Promoter
5.3918	6.18241	-0.790617	Adgrf5	ENSMUST00000113599.1	ENSMUSG00000056492	ENSMUST00000113599.1	adhesion G protein-coupled receptor F5 [Source:MGI Symbol;Acc:MGI:2182928]	8535	16	27	60	91	0.0225693	4.35482	cg34930256_BC11	0.843641	-0.694084	0.149557	9.59994e-07	1.93137e-05	chr17	43389447	43389449	CG	I	TSS;chr17:43389465;Adgrf5;ENSMUST00000113599;-18;1,TSS;chr17:43389481;Adgrf5;ENSMUST00000224278;-34;1,TSS;chr17:43389487;Adgrf5;ENSMUST00000225466;-40;1	+	Adgrf5;Adgrf5;Adgrf5;Adgrf5	protein_coding;protein_coding;protein_coding;protein_coding	ENSMUST00000113599.1;ENSMUST00000224278.1;ENSMUST00000225466.1;ENSMUST00000226087.1	-18;-34;-40;28997			No	ENSMUST00000113599;ENSMUST00000224278;ENSMUST00000225466;ENSMUST00000226087	TSS200;TSS200;TSS200;5'UTR	Adgrf5;Adgrf5;Adgrf5;Adgrf5	Promoter
11.9735	7.55645	4.41709	Arl14epl	ENSMUST00000234910.1	ENSMUSG00000073568	ENSMUST00000234910.1	ADP-ribosylation factor-like 14 effector protein-like [Source:MGI Symbol;Acc:MGI:2685795]	2257	23	5	2074	1881	5.92501e-26	180.009	cg35686970_TC21	0.728134	-0.695488	0.0326464	6.52715e-05	0.000237803	chr18	46921875	46921877	CG	II	TSS;chr18:46921814;Arl14epl;ENSMUST00000234910;+61;2	+	Arl14epl	protein_coding	ENSMUST00000234910.1	61			No	ENSMUST00000234910	5'UTR	Arl14epl	Promoter
11.8143	7.75872	4.05556	Arl14epl	ENSMUST00000097580.1	ENSMUSG00000073568	ENSMUST00000097580.1	ADP-ribosylation factor-like 14 effector protein-like [Source:MGI Symbol;Acc:MGI:2685795]	2169	15	17	1780	1623	5.16522e-24	131.363	cg35686970_TC21	0.728134	-0.695488	0.0326464	6.52715e-05	0.000237803	chr18	46921875	46921877	CG	II	TSS;chr18:46921814;Arl14epl;ENSMUST00000234910;+61;2	+	Arl14epl	protein_coding	ENSMUST00000234910.1	61			No	ENSMUST00000234910	5'UTR	Arl14epl	Promoter
4.72462	4.61216	0.112467	Astn2	ENSMUST00000084496.2	ENSMUSG00000028373	ENSMUST00000084496.2	astrotactin 2 [Source:MGI Symbol;Acc:MGI:1889277]	4675	2	5	28	19	0.0324534	8.10479	cg40991189_TC11	0.720016	-0.66991	0.0501065	2.59008e-07	1.13614e-05	chr4	66383025	66383027	CG	I	Random	-	Astn2;Astn2	protein_coding;protein_coding	ENSMUST00000068214.10;ENSMUST00000084496.2	21586;21458			No	ENSMUST00000068214;ENSMUST00000084496	Body;Body	Astn2;Astn2	Body|3'UTR
4.61952	4.57051	0.0490075	Camk2d	ENSMUST00000200171.4	ENSMUSG00000053819	ENSMUST00000200171.4	calcium/calmodulin-dependent protein kinase II, delta [Source:MGI Symbol;Acc:MGI:1341265]	5396	2	6	29	22	0.0298462	7.69234	cg40293515_BC21	0.786141	-0.693575	0.0925662	2.10299e-07	1.05482e-05	chr3	126803349	126803351	CG	II	TSS;chr3:126802939;Camk2d;ENSMUST00000066452;+410;2	-	Camk2d;Camk2d;Camk2d;Camk2d;Camk2d;Camk2d;Camk2d;Camk2d;Camk2d;Camk2d;Camk2d;Camk2d;Camk2d;Camk2d;Camk2d;Camk2d;Camk2d;Camk2d;Camk2d;Camk2d;Camk2d;Camk2d	protein_coding;protein_coding;protein_coding;protein_coding;protein_coding;protein_coding;protein_coding;protein_coding;protein_coding;protein_coding;protein_coding;protein_coding;protein_coding;protein_coding;protein_coding;protein_coding;protein_coding;protein_coding;protein_coding;protein_coding;protein_coding;protein_coding	ENSMUST00000066452.13;ENSMUST00000066466.12;ENSMUST00000106399.7;ENSMUST00000106400.8;ENSMUST00000106401.7;ENSMUST00000106402.7;ENSMUST00000129293.7;ENSMUST00000131869.7;ENSMUST00000134466.7;ENSMUST00000145454.7;ENSMUST00000147043.5;ENSMUST00000163226.7;ENSMUST00000167417.4;ENSMUST00000167985.7;ENSMUST00000169051.7;ENSMUST00000171289.7;ENSMUST00000171950.7;ENSMUST00000197660.4;ENSMUST00000198487.…	410;206352;206390;206253;205936;206399;205951;206315;206340;206330;19336;206345;1633;1633;206340;206042;24610;8002;5125;206343;-1176;206144			No	ENSMUST00000066452;ENSMUST00000066466;ENSMUST00000106399;ENSMUST00000106400;ENSMUST00000106401;ENSMUST00000106402;ENSMUST00000129293;ENSMUST00000131869;ENSMUST00000134466;ENSMUST00000145454;ENSMUST00000147043;ENSMUST00000163226;ENSMUST00000167417;ENSMUST00000167985;ENSMUST00000169051;ENSMUST00000171289;ENSMUST00000171950;ENSMUST00000197660;ENSMUST00000198487;ENSMUST00000199300;ENSMUST00000200010;…	Body;Body;Body;Body;Body;Body;3'UTR;3'UTR;3'UTR;3'UTR;3'UTR;Body;3'UTR;3'UTR;3'UTR;Body;3'UTR;3'UTR;3'UTR;Body;TSS1500;Body	Camk2d;Camk2d;Camk2d;Camk2d;Camk2d;Camk2d;Camk2d;Camk2d;Camk2d;Camk2d;Camk2d;Camk2d;Camk2d;Camk2d;Camk2d;Camk2d;Camk2d;Camk2d;Camk2d;Camk2d;Camk2d;Camk2d	Promoter
3.88267	1.81931	2.06337	Catsperg2	ENSMUST00000208607.1	ENSMUSG00000049123	ENSMUST00000208607.1	cation channel sperm associated auxiliary subunit gamma 2 [Source:MGI Symbol;Acc:MGI:1923968]	4455	0	0	8	14	0.0209181	65535	cg44382772_BC11	0.8551	-0.814559	0.040541	4.75331e-07	1.43894e-05	chr7	29726400	29726402	CG	I	VMR;chr7:29726243-29726457	-	Catsperg2;Catsperg2;Catsperg2;Catsperg2;Catsperg2;Catsperg2;Catsperg2;Catsperg2;Catsperg2	protein_coding;protein_coding;protein_coding;protein_coding;protein_coding;protein_coding;protein_coding;protein_coding;protein_coding	ENSMUST00000061193.3;ENSMUST00000207115.1;ENSMUST00000207130.1;ENSMUST00000207251.1;ENSMUST00000207483.1;ENSMUST00000208345.1;ENSMUST00000208371.1;ENSMUST00000208607.1;ENSMUST00000209126.1	615;595;632;-918;615;-761;-1150;596;-931			No	ENSMUST00000061193;ENSMUST00000207115;ENSMUST00000207130;ENSMUST00000207251;ENSMUST00000207483;ENSMUST00000208345;ENSMUST00000208371;ENSMUST00000208607;ENSMUST00000209126	5'UTR;5'UTR;5'UTR;TSS1500;5'UTR;TSS1500;TSS1500;5'UTR;TSS1500	Catsperg2;Catsperg2;Catsperg2;Catsperg2;Catsperg2;Catsperg2;Catsperg2;Catsperg2;Catsperg2	Promoter
5.94196	5.09105	0.850912	Catsperg2	ENSMUST00000208345.1	ENSMUSG00000049123	ENSMUST00000208345.1	cation channel sperm associated auxiliary subunit gamma 2 [Source:MGI Symbol;Acc:MGI:1923968]	1299	2	0	16	12	0.0409752	18.0496	cg44382772_BC11	0.8551	-0.814559	0.040541	4.75331e-07	1.43894e-05	chr7	29726400	29726402	CG	I	VMR;chr7:29726243-29726457	-	Catsperg2;Catsperg2;Catsperg2;Catsperg2;Catsperg2;Catsperg2;Catsperg2;Catsperg2;Catsperg2	protein_coding;protein_coding;protein_coding;protein_coding;protein_coding;protein_coding;protein_coding;protein_coding;protein_coding	ENSMUST00000061193.3;ENSMUST00000207115.1;ENSMUST00000207130.1;ENSMUST00000207251.1;ENSMUST00000207483.1;ENSMUST00000208345.1;ENSMUST00000208371.1;ENSMUST00000208607.1;ENSMUST00000209126.1	615;595;632;-918;615;-761;-1150;596;-931			No	ENSMUST00000061193;ENSMUST00000207115;ENSMUST00000207130;ENSMUST00000207251;ENSMUST00000207483;ENSMUST00000208345;ENSMUST00000208371;ENSMUST00000208607;ENSMUST00000209126	5'UTR;5'UTR;5'UTR;TSS1500;5'UTR;TSS1500;TSS1500;5'UTR;TSS1500	Catsperg2;Catsperg2;Catsperg2;Catsperg2;Catsperg2;Catsperg2;Catsperg2;Catsperg2;Catsperg2	Promoter
5.31457	4.71903	0.595545	Catsperg2	ENSMUST00000207251.1	ENSMUSG00000049123	ENSMUST00000207251.1	cation channel sperm associated auxiliary subunit gamma 2 [Source:MGI Symbol;Acc:MGI:1923968]	2207	1	2	6	26	0.0412849	13.4533	cg44382772_BC11	0.8551	-0.814559	0.040541	4.75331e-07	1.43894e-05	chr7	29726400	29726402	CG	I	VMR;chr7:29726243-29726457	-	Catsperg2;Catsperg2;Catsperg2;Catsperg2;Catsperg2;Catsperg2;Catsperg2;Catsperg2;Catsperg2	protein_coding;protein_coding;protein_coding;protein_coding;protein_coding;protein_coding;protein_coding;protein_coding;protein_coding	ENSMUST00000061193.3;ENSMUST00000207115.1;ENSMUST00000207130.1;ENSMUST00000207251.1;ENSMUST00000207483.1;ENSMUST00000208345.1;ENSMUST00000208371.1;ENSMUST00000208607.1;ENSMUST00000209126.1	615;595;632;-918;615;-761;-1150;596;-931			No	ENSMUST00000061193;ENSMUST00000207115;ENSMUST00000207130;ENSMUST00000207251;ENSMUST00000207483;ENSMUST00000208345;ENSMUST00000208371;ENSMUST00000208607;ENSMUST00000209126	5'UTR;5'UTR;5'UTR;TSS1500;5'UTR;TSS1500;TSS1500;5'UTR;TSS1500	Catsperg2;Catsperg2;Catsperg2;Catsperg2;Catsperg2;Catsperg2;Catsperg2;Catsperg2;Catsperg2	Promoter
6.63576	6.0479	0.587856	Catsperg2	ENSMUST00000207130.1	ENSMUSG00000049123	ENSMUST00000207130.1	cation channel sperm associated auxiliary subunit gamma 2 [Source:MGI Symbol;Acc:MGI:1923968]	1095	2	2	16	25	0.0211773	12.8626	cg44382772_BC11	0.8551	-0.814559	0.040541	4.75331e-07	1.43894e-05	chr7	29726400	29726402	CG	I	VMR;chr7:29726243-29726457	-	Catsperg2;Catsperg2;Catsperg2;Catsperg2;Catsperg2;Catsperg2;Catsperg2;Catsperg2;Catsperg2	protein_coding;protein_coding;protein_coding;protein_coding;protein_coding;protein_coding;protein_coding;protein_coding;protein_coding	ENSMUST00000061193.3;ENSMUST00000207115.1;ENSMUST00000207130.1;ENSMUST00000207251.1;ENSMUST00000207483.1;ENSMUST00000208345.1;ENSMUST00000208371.1;ENSMUST00000208607.1;ENSMUST00000209126.1	615;595;632;-918;615;-761;-1150;596;-931			No	ENSMUST00000061193;ENSMUST00000207115;ENSMUST00000207130;ENSMUST00000207251;ENSMUST00000207483;ENSMUST00000208345;ENSMUST00000208371;ENSMUST00000208607;ENSMUST00000209126	5'UTR;5'UTR;5'UTR;TSS1500;5'UTR;TSS1500;TSS1500;5'UTR;TSS1500	Catsperg2;Catsperg2;Catsperg2;Catsperg2;Catsperg2;Catsperg2;Catsperg2;Catsperg2;Catsperg2	Promoter
5.97104	10.7621	-4.79103	Celf4	ENSMUST00000226091.1	ENSMUSG00000024268	ENSMUST00000226091.1	CUGBP, Elav-like family member 4 [Source:MGI Symbol;Acc:MGI:1932407]	324	4	36	2	0	0.0056589	0.0570187	cg35527075_BC21	0.789559	-0.669727	0.119832	1.44138e-07	9.11089e-06	chr18	25727832	25727834	CG	II	VMR;chr18:25727827-25727936	+	Celf4;Celf4;Celf4;Celf4;Celf4;Celf4;Celf4	protein_coding;protein_coding;protein_coding;protein_coding;protein_coding;protein_coding;protein_coding	ENSMUST00000025117.13;ENSMUST00000115816.2;ENSMUST00000223704.1;ENSMUST00000224143.1;ENSMUST00000224553.1;ENSMUST00000225477.1;ENSMUST00000225927.1	25918;26151;26151;26121;25870;26325;24860			No	ENSMUST00000025117;ENSMUST00000115816;ENSMUST00000223704;ENSMUST00000224143;ENSMUST00000224553;ENSMUST00000225477;ENSMUST00000225927	Body;Body;Body;5'UTR;Body;Body;5'UTR	Celf4;Celf4;Celf4;Celf4;Celf4;Celf4;Celf4	Promoter
9.04693	9.83866	-0.791722	Cntnap2	ENSMUST00000060839.7	ENSMUSG00000039419	ENSMUST00000060839.7	contactin associated protein-like 2 [Source:MGI Symbol;Acc:MGI:1914047]	1540	67	28	205	142	0.00170552	4.57647	cg43372789_TC11	0.878616	-0.67491	0.203705	1.15375e-06	2.0999e-05	chr6	45797320	45797322	CG	I	PMDsoloWCGW	-	Cntnap2	protein_coding	ENSMUST00000114641.7	737260			No	ENSMUST00000114641	Body	Cntnap2	Body|3'UTR
6.76021	7.39242	-0.632214	Cntnap2	ENSMUST00000114641.7	ENSMUSG00000039419	ENSMUST00000114641.7	contactin associated protein-like 2 [Source:MGI Symbol;Acc:MGI:1914047]	9827	80	31	243	215	0.000313996	5.20783	cg43372789_TC11	0.878616	-0.67491	0.203705	1.15375e-06	2.0999e-05	chr6	45797320	45797322	CG	I	PMDsoloWCGW	-	Cntnap2	protein_coding	ENSMUST00000114641.7	737260			No	ENSMUST00000114641	Body	Cntnap2	Body|3'UTR
7.9888	8.96026	-0.97146	Cntnap2	ENSMUST00000199100.4	ENSMUSG00000039419	ENSMUST00000199100.4	contactin associated protein-like 2 [Source:MGI Symbol;Acc:MGI:1914047]	6279	141	71	390	297	0.000489048	4.05496	cg43372789_TC11	0.878616	-0.67491	0.203705	1.15375e-06	2.0999e-05	chr6	45797320	45797322	CG	I	PMDsoloWCGW	-	Cntnap2	protein_coding	ENSMUST00000114641.7	737260			No	ENSMUST00000114641	Body	Cntnap2	Body|3'UTR
11.2098	14.545	-3.33522	Cpox	ENSMUST00000060077.6	ENSMUSG00000022742	ENSMUST00000060077.6	coproporphyrinogen oxidase [Source:MGI Symbol;Acc:MGI:104841]	3097	2167	3099	1686	1508	0.0414762	0.745148	cg34277825_TC11	0.882432	-0.671764	0.210669	5.18953e-07	1.48871e-05	chr16	58691790	58691792	CG	I	Adenoma	+	Cpox	protein_coding	ENSMUST00000232532.1	13952			No	ENSMUST00000232532	3'UTR	Cpox	Body|3'UTR
4.89245	4.02491	0.867534	Crhr2	ENSMUST00000003568.14	ENSMUSG00000003476	ENSMUST00000003568.14	corticotropin releasing hormone receptor 2 [Source:MGI Symbol;Acc:MGI:894312]	2695	0	2	18	10	0.0417081	16.4166	cg43456688_BC21	0.846637	-0.675156	0.171482	3.54594e-09	2.6862e-06	chr6	55107900	55107902	CG	II	GeneBody;Crhr2;NM_001288620;inside_[intron_between_exon_2_and_3];splice=0	+	Crhr2;Crhr2;Crhr2;Crhr2;Crhr2;Crhr2;Crhr2;Crhr2	protein_coding;protein_coding;protein_coding;protein_coding;protein_coding;protein_coding;protein_coding;protein_coding	ENSMUST00000003568.14;ENSMUST00000095898.9;ENSMUST00000114374.8;ENSMUST00000164012.2;ENSMUST00000166954.1;ENSMUST00000169777.1;ENSMUST00000212633.1;ENSMUST00000213026.1	25114;10085;10013;24941;25116;9871;25060;10013			No	ENSMUST00000003568;ENSMUST00000095898;ENSMUST00000114374;ENSMUST00000164012;ENSMUST00000166954;ENSMUST00000169777;ENSMUST00000212633;ENSMUST00000213026	Body;Body;Body;Body;5'UTR;5'UTR;Body;Body	Crhr2;Crhr2;Crhr2;Crhr2;Crhr2;Crhr2;Crhr2;Crhr2	Promoter
7.52605	4.64131	2.88474	Crygd	ENSMUST00000127762.1	ENSMUSG00000067299	ENSMUST00000127762.1	crystallin, gamma D [Source:MGI Symbol;Acc:MGI:88524]	630	0	0	21	23	0.000346345	65535	cg37021073_TC11	0.874404	-0.812122	0.0622821	2.48504e-07	1.12005e-05	chr1	65063783	65063785	CG	I	TSS;chr1:65063451;Crygd;ENSMUST00000045028;-332;2	-	Crygd;Crygd;Crygd	protein_coding;protein_coding;protein_coding	ENSMUST00000045028.14;ENSMUST00000127762.1;ENSMUST00000146122.1	-331;-331;-482			No	ENSMUST00000045028;ENSMUST00000127762;ENSMUST00000146122	TSS1500;TSS1500;TSS1500	Crygd;Crygd;Crygd	Promoter
10.8566	6.89759	3.95897	Crygd	ENSMUST00000045028.14	ENSMUSG00000067299	ENSMUST00000045028.14	crystallin, gamma D [Source:MGI Symbol;Acc:MGI:88524]	613	4	0	273	215	2.2781e-14	157.476	cg37021073_TC11	0.874404	-0.812122	0.0622821	2.48504e-07	1.12005e-05	chr1	65063783	65063785	CG	I	TSS;chr1:65063451;Crygd;ENSMUST00000045028;-332;2	-	Crygd;Crygd;Crygd	protein_coding;protein_coding;protein_coding	ENSMUST00000045028.14;ENSMUST00000127762.1;ENSMUST00000146122.1	-331;-331;-482			No	ENSMUST00000045028;ENSMUST00000127762;ENSMUST00000146122	TSS1500;TSS1500;TSS1500	Crygd;Crygd;Crygd	Promoter
4.97345	3.91629	1.05716	Dcc	ENSMUST00000114943.10	ENSMUSG00000060534	ENSMUST00000114943.10	deleted in colorectal carcinoma [Source:MGI Symbol;Acc:MGI:94869]	10323	2	8	68	67	6.98718e-05	16.3245	cg35901655_TC21	0.917288	-0.664485	0.252803	4.59729e-07	1.42086e-05	chr18	72256113	72256115	CG	II	Random	-	Dcc;Dcc;Dcc	protein_coding;protein_coding;protein_coding	ENSMUST00000073379.5;ENSMUST00000114943.10;ENSMUST00000126030.1	94904;94956;94928			No	ENSMUST00000073379;ENSMUST00000114943;ENSMUST00000126030	Body;Body;5'UTR	Dcc;Dcc;Dcc	Promoter
4.97345	3.91629	1.05716	Dcc	ENSMUST00000114943.10	ENSMUSG00000060534	ENSMUST00000114943.10	deleted in colorectal carcinoma [Source:MGI Symbol;Acc:MGI:94869]	10323	2	8	68	67	6.98718e-05	16.3245	cg35896826_TC11	0.750893	-0.69194	0.058953	1.77553e-06	2.58117e-05	chr18	71342711	71342713	CG	I	Random	+	Dcc;Dcc	protein_coding;protein_coding	ENSMUST00000073379.5;ENSMUST00000114943.10	1008306;1008358			No	ENSMUST00000073379;ENSMUST00000114943	Body;Body	Dcc;Dcc	Body|3'UTR
4.97345	3.91629	1.05716	Dcc	ENSMUST00000114943.10	ENSMUSG00000060534	ENSMUST00000114943.10	deleted in colorectal carcinoma [Source:MGI Symbol;Acc:MGI:94869]	10323	2	8	68	67	6.98718e-05	16.3245	cg35900275_TC11	0.952895	-0.770265	0.18263	6.45355e-07	1.62063e-05	chr18	71984462	71984464	CG	I	Random	+	Dcc;Dcc;Dcc	protein_coding;protein_coding;protein_coding	ENSMUST00000073379.5;ENSMUST00000114943.10;ENSMUST00000126030.1	366555;366607;366579			No	ENSMUST00000073379;ENSMUST00000114943;ENSMUST00000126030	Body;Body;5'UTR	Dcc;Dcc;Dcc	Promoter
4.97345	3.91629	1.05716	Dcc	ENSMUST00000114943.10	ENSMUSG00000060534	ENSMUST00000114943.10	deleted in colorectal carcinoma [Source:MGI Symbol;Acc:MGI:94869]	10323	2	8	68	67	6.98718e-05	16.3245	cg35901359_BC11	0.830012	-0.661979	0.168033	3.96709e-08	6.07056e-06	chr18	72199714	72199716	CG	I	Enhancer	-	Dcc;Dcc;Dcc	protein_coding;protein_coding;protein_coding	ENSMUST00000073379.5;ENSMUST00000114943.10;ENSMUST00000126030.1	151303;151355;151327			No	ENSMUST00000073379;ENSMUST00000114943;ENSMUST00000126030	Body;Body;5'UTR	Dcc;Dcc;Dcc	Promoter
9.37548	5.76989	3.6056	Dcstamp	ENSMUST00000227368.1	ENSMUSG00000022303	ENSMUST00000227368.1	dendrocyte expressed seven transmembrane protein [Source:MGI Symbol;Acc:MGI:1923016]	1825	0	6	290	231	7.42033e-14	102.699	cg33269253_TC21	0.804844	-0.765863	0.038981	7.35075e-09	3.67422e-06	chr15	39755128	39755130	CG	II	GeneBody;Dcstamp;NM_001289508;inside_[cds_in_exon_2];splice=0	+	Dcstamp;Dcstamp;Dcstamp;Dcstamp	protein_coding;protein_coding;protein_coding;protein_coding	ENSMUST00000022913.5;ENSMUST00000227368.1;ENSMUST00000227792.1;ENSMUST00000228556.1	9197;9197;9185;9197			No	ENSMUST00000022913;ENSMUST00000227368;ENSMUST00000227792;ENSMUST00000228556	Body;Body;Body;Body	Dcstamp;Dcstamp;Dcstamp;Dcstamp	Body|3'UTR
9.51418	7.21221	2.30197	Dcstamp	ENSMUST00000022913.5	ENSMUSG00000022303	ENSMUST00000022913.5	dendrocyte expressed seven transmembrane protein [Source:MGI Symbol;Acc:MGI:1923016]	1997	6	14	315	317	4.09545e-12	38.5606	cg33269253_TC21	0.804844	-0.765863	0.038981	7.35075e-09	3.67422e-06	chr15	39755128	39755130	CG	II	GeneBody;Dcstamp;NM_001289508;inside_[cds_in_exon_2];splice=0	+	Dcstamp;Dcstamp;Dcstamp;Dcstamp	protein_coding;protein_coding;protein_coding;protein_coding	ENSMUST00000022913.5;ENSMUST00000227368.1;ENSMUST00000227792.1;ENSMUST00000228556.1	9197;9197;9185;9197			No	ENSMUST00000022913;ENSMUST00000227368;ENSMUST00000227792;ENSMUST00000228556	Body;Body;Body;Body	Dcstamp;Dcstamp;Dcstamp;Dcstamp	Body|3'UTR
8.59942	6.55454	2.04488	Dcstamp	ENSMUST00000228556.1	ENSMUSG00000022303	ENSMUST00000228556.1	dendrocyte expressed seven transmembrane protein [Source:MGI Symbol;Acc:MGI:1923016]	1684	6	4	138	141	1.01012e-08	34.9619	cg33269253_TC21	0.804844	-0.765863	0.038981	7.35075e-09	3.67422e-06	chr15	39755128	39755130	CG	II	GeneBody;Dcstamp;NM_001289508;inside_[cds_in_exon_2];splice=0	+	Dcstamp;Dcstamp;Dcstamp;Dcstamp	protein_coding;protein_coding;protein_coding;protein_coding	ENSMUST00000022913.5;ENSMUST00000227368.1;ENSMUST00000227792.1;ENSMUST00000228556.1	9197;9197;9185;9197			No	ENSMUST00000022913;ENSMUST00000227368;ENSMUST00000227792;ENSMUST00000228556	Body;Body;Body;Body	Dcstamp;Dcstamp;Dcstamp;Dcstamp	Body|3'UTR
8.65365	5.00419	3.64947	Dcstamp	ENSMUST00000227792.1	ENSMUSG00000022303	ENSMUST00000227792.1	dendrocyte expressed seven transmembrane protein [Source:MGI Symbol;Acc:MGI:1923016]	1367	0	2	104	131	2.62263e-10	140.538	cg33269253_TC21	0.804844	-0.765863	0.038981	7.35075e-09	3.67422e-06	chr15	39755128	39755130	CG	II	GeneBody;Dcstamp;NM_001289508;inside_[cds_in_exon_2];splice=0	+	Dcstamp;Dcstamp;Dcstamp;Dcstamp	protein_coding;protein_coding;protein_coding;protein_coding	ENSMUST00000022913.5;ENSMUST00000227368.1;ENSMUST00000227792.1;ENSMUST00000228556.1	9197;9197;9185;9197			No	ENSMUST00000022913;ENSMUST00000227368;ENSMUST00000227792;ENSMUST00000228556	Body;Body;Body;Body	Dcstamp;Dcstamp;Dcstamp;Dcstamp	Body|3'UTR
11.0558	11.289	-0.233233	Ddx3y	ENSMUST00000188182.6	ENSMUSG00000069045	ENSMUST00000188182.6	DEAD (Asp-Glu-Ala-Asp) box polypeptide 3, Y-linked [Source:MGI Symbol;Acc:MGI:1349406]	3072	227	318	1433	1420	9.4708e-10	6.45028	cg48214926_BC11	0.72172	-0.696753	0.0249663	2.08942e-06	2.79821e-05	chrY	1286068	1286070	CG	I	Random	-	Ddx3y;Ddx3y	protein_coding;protein_coding	ENSMUST00000091190.11;ENSMUST00000188484.1	561;514			No	ENSMUST00000091190;ENSMUST00000188484	Body;Body	Ddx3y;Ddx3y	Body|3'UTR
11.0558	11.289	-0.233233	Ddx3y	ENSMUST00000188182.6	ENSMUSG00000069045	ENSMUST00000188182.6	DEAD (Asp-Glu-Ala-Asp) box polypeptide 3, Y-linked [Source:MGI Symbol;Acc:MGI:1349406]	3072	227	318	1433	1420	9.4708e-10	6.45028	cg48214932_TC11	0.862997	-0.837694	0.0253031	1.58155e-08	4.65715e-06	chrY	1286244	1286246	CG	I	Random	-	Ddx3y;Ddx3y	protein_coding;protein_coding	ENSMUST00000091190.11;ENSMUST00000188484.1	385;338			No	ENSMUST00000091190;ENSMUST00000188484	Body;Body	Ddx3y;Ddx3y	Body|3'UTR
11.0558	11.289	-0.233233	Ddx3y	ENSMUST00000188182.6	ENSMUSG00000069045	ENSMUST00000188182.6	DEAD (Asp-Glu-Ala-Asp) box polypeptide 3, Y-linked [Source:MGI Symbol;Acc:MGI:1349406]	3072	227	318	1433	1420	9.4708e-10	6.45028	cg48214930_TC11	0.913389	-0.883811	0.0295785	5.14335e-11	2.29349e-07	chrY	1286213	1286215	CG	I	Random	-	Ddx3y;Ddx3y	protein_coding;protein_coding	ENSMUST00000091190.11;ENSMUST00000188484.1	416;369			No	ENSMUST00000091190;ENSMUST00000188484	Body;Body	Ddx3y;Ddx3y	Body|3'UTR
11.0558	11.289	-0.233233	Ddx3y	ENSMUST00000188182.6	ENSMUSG00000069045	ENSMUST00000188182.6	DEAD (Asp-Glu-Ala-Asp) box polypeptide 3, Y-linked [Source:MGI Symbol;Acc:MGI:1349406]	3072	227	318	1433	1420	9.4708e-10	6.45028	cg48214961_BC21	0.811694	-0.755914	0.0557799	1.01126e-09	1.41789e-06	chrY	1286841	1286843	CG	II	Random	+	Ddx3y;Ddx3y	protein_coding;protein_coding	ENSMUST00000091190.11;ENSMUST00000188484.1	-212;-259			No	ENSMUST00000091190;ENSMUST00000188484	TSS1500;TSS1500	Ddx3y;Ddx3y	Promoter
11.0558	11.289	-0.233233	Ddx3y	ENSMUST00000188182.6	ENSMUSG00000069045	ENSMUST00000188182.6	DEAD (Asp-Glu-Ala-Asp) box polypeptide 3, Y-linked [Source:MGI Symbol;Acc:MGI:1349406]	3072	227	318	1433	1420	9.4708e-10	6.45028	cg48214934_TC11	0.785083	-0.759884	0.0251983	4.73595e-08	6.36786e-06	chrY	1286267	1286269	CG	I	Random	+	Ddx3y;Ddx3y	protein_coding;protein_coding	ENSMUST00000091190.11;ENSMUST00000188484.1	362;315			No	ENSMUST00000091190;ENSMUST00000188484	Body;Body	Ddx3y;Ddx3y	Body|3'UTR
11.1062	11.3525	-0.246286	Ddx3y	ENSMUST00000188484.1	ENSMUSG00000069045	ENSMUST00000188484.1	DEAD (Asp-Glu-Ala-Asp) box polypeptide 3, Y-linked [Source:MGI Symbol;Acc:MGI:1349406]	3031	229	334	1323	1605	9.25248e-10	6.43456	cg48214926_BC11	0.72172	-0.696753	0.0249663	2.08942e-06	2.79821e-05	chrY	1286068	1286070	CG	I	Random	-	Ddx3y;Ddx3y	protein_coding;protein_coding	ENSMUST00000091190.11;ENSMUST00000188484.1	561;514			No	ENSMUST00000091190;ENSMUST00000188484	Body;Body	Ddx3y;Ddx3y	Body|3'UTR
11.1062	11.3525	-0.246286	Ddx3y	ENSMUST00000188484.1	ENSMUSG00000069045	ENSMUST00000188484.1	DEAD (Asp-Glu-Ala-Asp) box polypeptide 3, Y-linked [Source:MGI Symbol;Acc:MGI:1349406]	3031	229	334	1323	1605	9.25248e-10	6.43456	cg48214932_TC11	0.862997	-0.837694	0.0253031	1.58155e-08	4.65715e-06	chrY	1286244	1286246	CG	I	Random	-	Ddx3y;Ddx3y	protein_coding;protein_coding	ENSMUST00000091190.11;ENSMUST00000188484.1	385;338			No	ENSMUST00000091190;ENSMUST00000188484	Body;Body	Ddx3y;Ddx3y	Body|3'UTR
11.1062	11.3525	-0.246286	Ddx3y	ENSMUST00000188484.1	ENSMUSG00000069045	ENSMUST00000188484.1	DEAD (Asp-Glu-Ala-Asp) box polypeptide 3, Y-linked [Source:MGI Symbol;Acc:MGI:1349406]	3031	229	334	1323	1605	9.25248e-10	6.43456	cg48214930_TC11	0.913389	-0.883811	0.0295785	5.14335e-11	2.29349e-07	chrY	1286213	1286215	CG	I	Random	-	Ddx3y;Ddx3y	protein_coding;protein_coding	ENSMUST00000091190.11;ENSMUST00000188484.1	416;369			No	ENSMUST00000091190;ENSMUST00000188484	Body;Body	Ddx3y;Ddx3y	Body|3'UTR
11.1062	11.3525	-0.246286	Ddx3y	ENSMUST00000188484.1	ENSMUSG00000069045	ENSMUST00000188484.1	DEAD (Asp-Glu-Ala-Asp) box polypeptide 3, Y-linked [Source:MGI Symbol;Acc:MGI:1349406]	3031	229	334	1323	1605	9.25248e-10	6.43456	cg48214961_BC21	0.811694	-0.755914	0.0557799	1.01126e-09	1.41789e-06	chrY	1286841	1286843	CG	II	Random	+	Ddx3y;Ddx3y	protein_coding;protein_coding	ENSMUST00000091190.11;ENSMUST00000188484.1	-212;-259			No	ENSMUST00000091190;ENSMUST00000188484	TSS1500;TSS1500	Ddx3y;Ddx3y	Promoter
11.1062	11.3525	-0.246286	Ddx3y	ENSMUST00000188484.1	ENSMUSG00000069045	ENSMUST00000188484.1	DEAD (Asp-Glu-Ala-Asp) box polypeptide 3, Y-linked [Source:MGI Symbol;Acc:MGI:1349406]	3031	229	334	1323	1605	9.25248e-10	6.43456	cg48214934_TC11	0.785083	-0.759884	0.0251983	4.73595e-08	6.36786e-06	chrY	1286267	1286269	CG	I	Random	+	Ddx3y;Ddx3y	protein_coding;protein_coding	ENSMUST00000091190.11;ENSMUST00000188484.1	362;315			No	ENSMUST00000091190;ENSMUST00000188484	Body;Body	Ddx3y;Ddx3y	Body|3'UTR
11.4025	11.7085	-0.305951	Ddx3y	ENSMUST00000091190.11	ENSMUSG00000069045	ENSMUST00000091190.11	DEAD (Asp-Glu-Ala-Asp) box polypeptide 3, Y-linked [Source:MGI Symbol;Acc:MGI:1349406]	4600	478	610	2675	2769	8.11937e-10	6.18433	cg48214926_BC11	0.72172	-0.696753	0.0249663	2.08942e-06	2.79821e-05	chrY	1286068	1286070	CG	I	Random	-	Ddx3y;Ddx3y	protein_coding;protein_coding	ENSMUST00000091190.11;ENSMUST00000188484.1	561;514			No	ENSMUST00000091190;ENSMUST00000188484	Body;Body	Ddx3y;Ddx3y	Body|3'UTR
11.4025	11.7085	-0.305951	Ddx3y	ENSMUST00000091190.11	ENSMUSG00000069045	ENSMUST00000091190.11	DEAD (Asp-Glu-Ala-Asp) box polypeptide 3, Y-linked [Source:MGI Symbol;Acc:MGI:1349406]	4600	478	610	2675	2769	8.11937e-10	6.18433	cg48214932_TC11	0.862997	-0.837694	0.0253031	1.58155e-08	4.65715e-06	chrY	1286244	1286246	CG	I	Random	-	Ddx3y;Ddx3y	protein_coding;protein_coding	ENSMUST00000091190.11;ENSMUST00000188484.1	385;338			No	ENSMUST00000091190;ENSMUST00000188484	Body;Body	Ddx3y;Ddx3y	Body|3'UTR
11.4025	11.7085	-0.305951	Ddx3y	ENSMUST00000091190.11	ENSMUSG00000069045	ENSMUST00000091190.11	DEAD (Asp-Glu-Ala-Asp) box polypeptide 3, Y-linked [Source:MGI Symbol;Acc:MGI:1349406]	4600	478	610	2675	2769	8.11937e-10	6.18433	cg48214930_TC11	0.913389	-0.883811	0.0295785	5.14335e-11	2.29349e-07	chrY	1286213	1286215	CG	I	Random	-	Ddx3y;Ddx3y	protein_coding;protein_coding	ENSMUST00000091190.11;ENSMUST00000188484.1	416;369			No	ENSMUST00000091190;ENSMUST00000188484	Body;Body	Ddx3y;Ddx3y	Body|3'UTR
11.4025	11.7085	-0.305951	Ddx3y	ENSMUST00000091190.11	ENSMUSG00000069045	ENSMUST00000091190.11	DEAD (Asp-Glu-Ala-Asp) box polypeptide 3, Y-linked [Source:MGI Symbol;Acc:MGI:1349406]	4600	478	610	2675	2769	8.11937e-10	6.18433	cg48214961_BC21	0.811694	-0.755914	0.0557799	1.01126e-09	1.41789e-06	chrY	1286841	1286843	CG	II	Random	+	Ddx3y;Ddx3y	protein_coding;protein_coding	ENSMUST00000091190.11;ENSMUST00000188484.1	-212;-259			No	ENSMUST00000091190;ENSMUST00000188484	TSS1500;TSS1500	Ddx3y;Ddx3y	Promoter
11.4025	11.7085	-0.305951	Ddx3y	ENSMUST00000091190.11	ENSMUSG00000069045	ENSMUST00000091190.11	DEAD (Asp-Glu-Ala-Asp) box polypeptide 3, Y-linked [Source:MGI Symbol;Acc:MGI:1349406]	4600	478	610	2675	2769	8.11937e-10	6.18433	cg48214934_TC11	0.785083	-0.759884	0.0251983	4.73595e-08	6.36786e-06	chrY	1286267	1286269	CG	I	Random	+	Ddx3y;Ddx3y	protein_coding;protein_coding	ENSMUST00000091190.11;ENSMUST00000188484.1	362;315			No	ENSMUST00000091190;ENSMUST00000188484	Body;Body	Ddx3y;Ddx3y	Body|3'UTR
9.15689	10.2742	-1.11728	E030030I06Rik	ENSMUST00000180726.1	ENSMUSG00000097327	ENSMUST00000180726.1	RIKEN cDNA E030030I06 gene [Source:MGI Symbol;Acc:MGI:2442914]	1630	66	75	190	211	0.00668239	3.52994	cg28260396_BC21	0.882832	-0.717377	0.165454	3.28667e-10	6.96363e-07	chr10	22120290	22120292	CG	II	GeneBody;E030030i06rik;NM_001254744;inside_[intron_between_exon_1_and_2];splice=0	+	E030030I06Rik;E030030I06Rik;E030030I06Rik	protein_coding;protein_coding;protein_coding	ENSMUST00000179054.7;ENSMUST00000180726.1;ENSMUST00000181677.1	28980;28529;28320			No	ENSMUST00000179054;ENSMUST00000180726;ENSMUST00000181677	Body;5'UTR;5'UTR	E030030I06Rik;E030030I06Rik;E030030I06Rik	Promoter
9.05912	10.3191	-1.26	E030030I06Rik	ENSMUST00000179054.7	ENSMUSG00000097327	ENSMUST00000179054.7	RIKEN cDNA E030030I06 gene [Source:MGI Symbol;Acc:MGI:2442914]	2081	76	112	248	230	0.00968337	3.12444	cg28260396_BC21	0.882832	-0.717377	0.165454	3.28667e-10	6.96363e-07	chr10	22120290	22120292	CG	II	GeneBody;E030030i06rik;NM_001254744;inside_[intron_between_exon_1_and_2];splice=0	+	E030030I06Rik;E030030I06Rik;E030030I06Rik	protein_coding;protein_coding;protein_coding	ENSMUST00000179054.7;ENSMUST00000180726.1;ENSMUST00000181677.1	28980;28529;28320			No	ENSMUST00000179054;ENSMUST00000180726;ENSMUST00000181677	Body;5'UTR;5'UTR	E030030I06Rik;E030030I06Rik;E030030I06Rik	Promoter
7.2147	7.46941	-0.254717	Eif2s3y	ENSMUST00000137006.7	ENSMUSG00000069049	ENSMUST00000137006.7	eukaryotic translation initiation factor 2, subunit 3, structural gene Y-linked [Source:MGI Symbol;Acc:MGI:1349430]	983	9	2	11	47	0.0439646	6.93952	cg48213625_TC21	0.72833	-0.690622	0.0377081	6.25714e-07	1.60335e-05	chrY	1011278	1011280	CG	II	Random	+	Eif2s3y;Eif2s3y;Eif2s3y;Eif2s3y;Eif2s3y	protein_coding;protein_coding;protein_coding;protein_coding;protein_coding	ENSMUST00000091197.3;ENSMUST00000137006.7;ENSMUST00000139083.1;ENSMUST00000148961.7;ENSMUST00000154556.7	736;684;655;684;680			No	ENSMUST00000091197;ENSMUST00000137006;ENSMUST00000139083;ENSMUST00000148961;ENSMUST00000154556	Body;3'UTR;3'UTR;3'UTR;3'UTR	Eif2s3y;Eif2s3y;Eif2s3y;Eif2s3y;Eif2s3y	Body|3'UTR
10.7964	11.9946	-1.19819	Eif2s3y	ENSMUST00000134820.1	ENSMUSG00000069049	ENSMUST00000134820.1	eukaryotic translation initiation factor 2, subunit 3, structural gene Y-linked [Source:MGI Symbol;Acc:MGI:1349430]	590	104	60	216	237	0.00785801	3.47792	cg48213625_TC21	0.72833	-0.690622	0.0377081	6.25714e-07	1.60335e-05	chrY	1011278	1011280	CG	II	Random	+	Eif2s3y;Eif2s3y;Eif2s3y;Eif2s3y;Eif2s3y	protein_coding;protein_coding;protein_coding;protein_coding;protein_coding	ENSMUST00000091197.3;ENSMUST00000137006.7;ENSMUST00000139083.1;ENSMUST00000148961.7;ENSMUST00000154556.7	736;684;655;684;680			No	ENSMUST00000091197;ENSMUST00000137006;ENSMUST00000139083;ENSMUST00000148961;ENSMUST00000154556	Body;3'UTR;3'UTR;3'UTR;3'UTR	Eif2s3y;Eif2s3y;Eif2s3y;Eif2s3y;Eif2s3y	Body|3'UTR
13.3502	14.845	-1.49473	Eif2s3y	ENSMUST00000091197.3	ENSMUSG00000069049	ENSMUST00000091197.3	eukaryotic translation initiation factor 2, subunit 3, structural gene Y-linked [Source:MGI Symbol;Acc:MGI:1349430]	1836	2176	1538	4207	4171	0.00120335	2.82115	cg48213625_TC21	0.72833	-0.690622	0.0377081	6.25714e-07	1.60335e-05	chrY	1011278	1011280	CG	II	Random	+	Eif2s3y;Eif2s3y;Eif2s3y;Eif2s3y;Eif2s3y	protein_coding;protein_coding;protein_coding;protein_coding;protein_coding	ENSMUST00000091197.3;ENSMUST00000137006.7;ENSMUST00000139083.1;ENSMUST00000148961.7;ENSMUST00000154556.7	736;684;655;684;680			No	ENSMUST00000091197;ENSMUST00000137006;ENSMUST00000139083;ENSMUST00000148961;ENSMUST00000154556	Body;3'UTR;3'UTR;3'UTR;3'UTR	Eif2s3y;Eif2s3y;Eif2s3y;Eif2s3y;Eif2s3y	Body|3'UTR
11.8537	13.4254	-1.57172	Eif2s3y	ENSMUST00000148961.7	ENSMUSG00000069049	ENSMUST00000148961.7	eukaryotic translation initiation factor 2, subunit 3, structural gene Y-linked [Source:MGI Symbol;Acc:MGI:1349430]	3114	1425	920	2452	2588	0.00123172	2.69725	cg48213625_TC21	0.72833	-0.690622	0.0377081	6.25714e-07	1.60335e-05	chrY	1011278	1011280	CG	II	Random	+	Eif2s3y;Eif2s3y;Eif2s3y;Eif2s3y;Eif2s3y	protein_coding;protein_coding;protein_coding;protein_coding;protein_coding	ENSMUST00000091197.3;ENSMUST00000137006.7;ENSMUST00000139083.1;ENSMUST00000148961.7;ENSMUST00000154556.7	736;684;655;684;680			No	ENSMUST00000091197;ENSMUST00000137006;ENSMUST00000139083;ENSMUST00000148961;ENSMUST00000154556	Body;3'UTR;3'UTR;3'UTR;3'UTR	Eif2s3y;Eif2s3y;Eif2s3y;Eif2s3y;Eif2s3y	Body|3'UTR
4.74709	2.68372	2.06337	Eya2	ENSMUST00000088132.12	ENSMUSG00000017897	ENSMUST00000088132.12	EYA transcriptional coactivator and phosphatase 2 [Source:MGI Symbol;Acc:MGI:109341]	2447	0	0	8	14	0.0209214	65535	cg39263342_TC11	0.970271	-0.796557	0.173714	7.67214e-07	1.74168e-05	chr2	165607126	165607128	CG	I	Enhancer	+	Eya2	protein_coding	ENSMUST00000088132.12	12095			No	ENSMUST00000088132	5'UTR	Eya2	Promoter
5.35127	3.32489	2.02639	Fam155a	ENSMUST00000208933.1	ENSMUSG00000079157	ENSMUST00000208933.1	family with sequence similarity 155, member A [Source:MGI Symbol;Acc:MGI:2142765]	1569	0	0	15	6	0.024223	65535	cg45354670_BC11	0.896743	-0.688598	0.208146	4.08651e-06	4.00945e-05	chr8	9683968	9683970	CG	I	Random	+	Fam155a;Fam155a;Fam155a	protein_coding;protein_coding;protein_coding	ENSMUST00000110969.4;ENSMUST00000207869.1;ENSMUST00000208933.1	87193;86136;87053			No	ENSMUST00000110969;ENSMUST00000207869;ENSMUST00000208933	Body;Body;Body	Nalf1;Nalf1;Nalf1	Body|3'UTR
11.2668	14.7547	-3.48792	Fastkd2	ENSMUST00000128621.7	ENSMUSG00000025962	ENSMUST00000128621.7	FAST kinase domains 2 [Source:MGI Symbol;Acc:MGI:1922869]	2613	3389	1472	1443	1363	0.00691716	0.72822	cg37010280_BC21	0.930057	-0.678547	0.25151	6.4403e-08	7.04672e-06	chr1	63752652	63752654	CG	II	EPIC;cg12885203	+	Fastkd2	protein_coding	ENSMUST00000027103.6	22039			No	ENSMUST00000027103	3'UTR	Fastkd2	Body|3'UTR
10.2943	14.1282	-3.83393	Fastkd2	ENSMUST00000148758.7	ENSMUSG00000025962	ENSMUST00000148758.7	FAST kinase domains 2 [Source:MGI Symbol;Acc:MGI:1922869]	2117	1715	850	464	702	3.97376e-05	0.578573	cg37010280_BC21	0.930057	-0.678547	0.25151	6.4403e-08	7.04672e-06	chr1	63752652	63752654	CG	II	EPIC;cg12885203	+	Fastkd2	protein_coding	ENSMUST00000027103.6	22039			No	ENSMUST00000027103	3'UTR	Fastkd2	Body|3'UTR
10.9649	14.4394	-3.47454	Fastkd2	ENSMUST00000027103.6	ENSMUSG00000025962	ENSMUST00000027103.6	FAST kinase domains 2 [Source:MGI Symbol;Acc:MGI:1922869]	4486	4633	2083	1992	1920	0.0121086	0.734718	cg37010280_BC21	0.930057	-0.678547	0.25151	6.4403e-08	7.04672e-06	chr1	63752652	63752654	CG	II	EPIC;cg12885203	+	Fastkd2	protein_coding	ENSMUST00000027103.6	22039			No	ENSMUST00000027103	3'UTR	Fastkd2	Body|3'UTR
10.4773	14.0527	-3.57534	Fastkd2	ENSMUST00000131478.1	ENSMUSG00000025962	ENSMUST00000131478.1	FAST kinase domains 2 [Source:MGI Symbol;Acc:MGI:1922869]	642	501	236	227	164	0.0191279	0.663877	cg37010280_BC21	0.930057	-0.678547	0.25151	6.4403e-08	7.04672e-06	chr1	63752652	63752654	CG	II	EPIC;cg12885203	+	Fastkd2	protein_coding	ENSMUST00000027103.6	22039			No	ENSMUST00000027103	3'UTR	Fastkd2	Body|3'UTR
4.49639	8.67599	-4.1796	Fggy	ENSMUST00000176162.7	ENSMUSG00000028573	ENSMUST00000176162.7	FGGY carbohydrate kinase domain containing [Source:MGI Symbol;Acc:MGI:1922828]	3037	43	43	15	8	0.037397	0.327048	cg41156084_BC11	0.947505	-0.73717	0.210334	6.63373e-06	5.28766e-05	chr4	95920814	95920816	CG	I	Random	+	Fggy;Fggy;Fggy;Fggy;Fggy;Fggy	protein_coding;protein_coding;protein_coding;protein_coding;protein_coding;protein_coding	ENSMUST00000079223.10;ENSMUST00000107091.10;ENSMUST00000130541.7;ENSMUST00000141248.7;ENSMUST00000142384.1;ENSMUST00000156223.1	363308;335571;151306;363296;71190;98837			No	ENSMUST00000079223;ENSMUST00000107091;ENSMUST00000130541;ENSMUST00000141248;ENSMUST00000142384;ENSMUST00000156223	Body;Body;Body;3'UTR;3'UTR;Body	Fggy;Fggy;Fggy;Fggy;Fggy;Fggy	Body|3'UTR
3.2039	7.30914	-4.10525	Fmn1	ENSMUST00000099576.8	ENSMUSG00000044042	ENSMUST00000099576.8	formin 1 [Source:MGI Symbol;Acc:MGI:101815]	11817	42	92	16	25	0.0252841	0.37778	cg38818472_TC21	0.887542	-0.687322	0.20022	1.26536e-07	8.78364e-06	chr2	113593660	113593662	CG	II	Adenoma	+	Fmn1;Fmn1;Fmn1;Fmn1;Fmn1	protein_coding;protein_coding;protein_coding;protein_coding;protein_coding	ENSMUST00000081349.8;ENSMUST00000099576.8;ENSMUST00000102547.9;ENSMUST00000161731.4;ENSMUST00000238883.1	152597;265925;265879;229821;188531			No	ENSMUST00000081349;ENSMUST00000099576;ENSMUST00000102547;ENSMUST00000161731;ENSMUST00000238883	Body;Body;Body;Body;Body	Fmn1;Fmn1;Fmn1;Fmn1;Fmn1	Body|3'UTR
9.06626	9.59119	-0.524933	Foxp2	ENSMUST00000154448.1	ENSMUSG00000029563	ENSMUST00000154448.1	forkhead box P2 [Source:MGI Symbol;Acc:MGI:2148705]	352	9	9	33	43	0.0438181	5.27573	cg13522984_TC21	0.894856	-0.678844	0.216012	1.44838e-06	2.34351e-05	chr6	15282395	15282397	CG	II	EPIC;cg13522984	-	Foxp2;Foxp2;Foxp2;Foxp2;Foxp2;Foxp2;Foxp2;Foxp2;Foxp2;Foxp2;Foxp2;Foxp2;Foxp2	protein_coding;protein_coding;protein_coding;protein_coding;protein_coding;protein_coding;protein_coding;protein_coding;protein_coding;protein_coding;protein_coding;protein_coding;protein_coding	ENSMUST00000031545.13;ENSMUST00000115469.7;ENSMUST00000115472.7;ENSMUST00000115474.7;ENSMUST00000115477.7;ENSMUST00000128567.7;ENSMUST00000131414.7;ENSMUST00000137628.7;ENSMUST00000138273.7;ENSMUST00000140557.7;ENSMUST00000151060.7;ENSMUST00000151301.7;ENSMUST00000159788.1	96890;85432;96890;96890;381047;380919;85445;96833;380918;85445;381008;85447;28113			No	ENSMUST00000031545;ENSMUST00000115469;ENSMUST00000115472;ENSMUST00000115474;ENSMUST00000115477;ENSMUST00000128567;ENSMUST00000131414;ENSMUST00000137628;ENSMUST00000138273;ENSMUST00000140557;ENSMUST00000151060;ENSMUST00000151301;ENSMUST00000159788	Body;Body;Body;Body;Body;Body;Body;Body;3'UTR;Body;3'UTR;3'UTR;3'UTR	Foxp2;Foxp2;Foxp2;Foxp2;Foxp2;Foxp2;Foxp2;Foxp2;Foxp2;Foxp2;Foxp2;Foxp2;Foxp2	Body|3'UTR
9.06626	9.59119	-0.524933	Foxp2	ENSMUST00000154448.1	ENSMUSG00000029563	ENSMUST00000154448.1	forkhead box P2 [Source:MGI Symbol;Acc:MGI:2148705]	352	9	9	33	43	0.0438181	5.27573	cg13077160_TC21	0.922877	-0.725912	0.196965	2.153e-08	5.16294e-06	chr6	15257962	15257964	CG	II	EPIC;cg13077160	-	Foxp2;Foxp2;Foxp2;Foxp2;Foxp2;Foxp2;Foxp2;Foxp2;Foxp2;Foxp2;Foxp2;Foxp2;Foxp2	protein_coding;protein_coding;protein_coding;protein_coding;protein_coding;protein_coding;protein_coding;protein_coding;protein_coding;protein_coding;protein_coding;protein_coding;protein_coding	ENSMUST00000031545.13;ENSMUST00000115469.7;ENSMUST00000115472.7;ENSMUST00000115474.7;ENSMUST00000115477.7;ENSMUST00000128567.7;ENSMUST00000131414.7;ENSMUST00000137628.7;ENSMUST00000138273.7;ENSMUST00000140557.7;ENSMUST00000151060.7;ENSMUST00000151301.7;ENSMUST00000159788.1	72457;60999;72457;72457;356614;356486;61012;72400;356485;61012;356575;61014;3680			No	ENSMUST00000031545;ENSMUST00000115469;ENSMUST00000115472;ENSMUST00000115474;ENSMUST00000115477;ENSMUST00000128567;ENSMUST00000131414;ENSMUST00000137628;ENSMUST00000138273;ENSMUST00000140557;ENSMUST00000151060;ENSMUST00000151301;ENSMUST00000159788	Body;Body;Body;Body;Body;Body;Body;Body;3'UTR;Body;3'UTR;3'UTR;3'UTR	Foxp2;Foxp2;Foxp2;Foxp2;Foxp2;Foxp2;Foxp2;Foxp2;Foxp2;Foxp2;Foxp2;Foxp2;Foxp2	Body|3'UTR
9.06626	9.59119	-0.524933	Foxp2	ENSMUST00000154448.1	ENSMUSG00000029563	ENSMUST00000154448.1	forkhead box P2 [Source:MGI Symbol;Acc:MGI:2148705]	352	9	9	33	43	0.0438181	5.27573	cg43160559_TC11	0.797087	-0.719027	0.0780602	4.46976e-06	4.21512e-05	chr6	15038966	15038968	CG	I	Random	-	Foxp2;Foxp2;Foxp2;Foxp2;Foxp2	protein_coding;protein_coding;protein_coding;protein_coding;protein_coding	ENSMUST00000115477.7;ENSMUST00000128567.7;ENSMUST00000138273.7;ENSMUST00000151060.7;ENSMUST00000156883.2	137618;137490;137489;137579;135510			No	ENSMUST00000115477;ENSMUST00000128567;ENSMUST00000138273;ENSMUST00000151060;ENSMUST00000156883	5'UTR;5'UTR;3'UTR;3'UTR;3'UTR	Foxp2;Foxp2;Foxp2;Foxp2;Foxp2	Promoter
3.9534	3.11597	0.837427	Fstl5	ENSMUST00000038364.14	ENSMUSG00000034098	ENSMUST00000038364.14	follistatin-like 5 [Source:MGI Symbol;Acc:MGI:2442179]	5107	2	0	8	20	0.0408105	18.5609	cg39903253_TC21	0.847366	-0.676842	0.170524	7.2128e-08	7.30976e-06	chr3	76371041	76371043	CG	II	PMDsoloWCGW	+	Fstl5;Fstl5;Fstl5	protein_coding;protein_coding;protein_coding	ENSMUST00000038364.14;ENSMUST00000159686.1;ENSMUST00000160261.7	296772;296483;295459			No	ENSMUST00000038364;ENSMUST00000159686;ENSMUST00000160261	Body;3'UTR;Body	Fstl5;Fstl5;Fstl5	Body|3'UTR
9.18184	6.27518	2.90666	Gm50355	ENSMUST00000237986.1	ENSMUSG00000117849	ENSMUST00000237986.1	predicted gene, 50355 [Source:MGI Symbol;Acc:MGI:6303240]	203	0	0	17	28	0.000287627	65535	cg36012212_TC21	0.887849	-0.797187	0.0906623	7.97075e-09	3.77164e-06	chr18	82730045	82730047	CG	II	PseudogeneTSS;chr18:82729981;AC113104.2;ENSMUST00000237986;65	-	Gm50355	processed_pseudogene	ENSMUST00000237986.1	-64	CGI:chr18:82729907-82730126	Island	No	ENSMUST00000237986	TSS200	Gm50355	Promoter
8.01097	5.22146	2.78951	Gm650	ENSMUST00000144428.1	ENSMUSG00000052157	ENSMUST00000144428.1	predicted pseudogene 650 [Source:MGI Symbol;Acc:MGI:2685496]	1551	0	3	73	96	4.35294e-08	67.4485	cg48130085_TC11	0.801477	-0.763106	0.0383708	1.36142e-08	4.48967e-06	chrX	155306171	155306173	CG	I	CGI;chrX:155305981-155306182	+	Gm650	processed_pseudogene	ENSMUST00000144428.1	-422	CGI:chrX:155305981-155306182	Island	No	ENSMUST00000144428	TSS1500	Gm650	Promoter
6.83703	10.8312	-3.99416	Inpp1	ENSMUST00000027271.8	ENSMUSG00000026102	ENSMUST00000027271.8	inositol polyphosphate-1-phosphatase [Source:MGI Symbol;Acc:MGI:104848]	5767	298	450	123	160	0.000278829	0.468552	cg36926370_BC11	0.890117	-0.707826	0.182291	5.12942e-07	1.48178e-05	chr1	52801077	52801079	CG	I	GeneBody;Inpp1;NM_008384;inside_[5-UTR;intron_between_exon_1_and_2];splice=0	-	Inpp1;Inpp1;Inpp1;Inpp1	protein_coding;protein_coding;protein_coding;protein_coding	ENSMUST00000027271.8;ENSMUST00000159725.1;ENSMUST00000162351.1;ENSMUST00000162576.7	16611;-706;16374;16491			No	ENSMUST00000027271;ENSMUST00000159725;ENSMUST00000162351;ENSMUST00000162576	5'UTR;TSS1500;5'UTR;5'UTR	Inpp1;Inpp1;Inpp1;Inpp1	Promoter
6.93474	10.9659	-4.03116	Inpp1	ENSMUST00000177279.7	ENSMUSG00000026102	ENSMUST00000177279.7	inositol polyphosphate-1-phosphatase [Source:MGI Symbol;Acc:MGI:104848]	1130	74	84	20	34	0.0276728	0.428528	cg36926370_BC11	0.890117	-0.707826	0.182291	5.12942e-07	1.48178e-05	chr1	52801077	52801079	CG	I	GeneBody;Inpp1;NM_008384;inside_[5-UTR;intron_between_exon_1_and_2];splice=0	-	Inpp1;Inpp1;Inpp1;Inpp1	protein_coding;protein_coding;protein_coding;protein_coding	ENSMUST00000027271.8;ENSMUST00000159725.1;ENSMUST00000162351.1;ENSMUST00000162576.7	16611;-706;16374;16491			No	ENSMUST00000027271;ENSMUST00000159725;ENSMUST00000162351;ENSMUST00000162576	5'UTR;TSS1500;5'UTR;5'UTR	Inpp1;Inpp1;Inpp1;Inpp1	Promoter
5.09978	2.85239	2.24739	Kdm5d	ENSMUST00000189069.6	ENSMUSG00000056673	ENSMUST00000189069.6	lysine (K)-specific demethylase 5D [Source:MGI Symbol;Acc:MGI:99780]	2177	0	0	8	18	0.00980927	65535	cg48213056_TC21	0.921066	-0.72197	0.199096	7.71024e-08	7.4222e-06	chrY	936886	936888	CG	II	Random	+	Kdm5d;Kdm5d;Kdm5d;Kdm5d;Kdm5d	protein_coding;protein_coding;protein_coding;protein_coding;protein_coding	ENSMUST00000055032.13;ENSMUST00000186696.6;ENSMUST00000186726.6;ENSMUST00000187296.1;ENSMUST00000189955.1	39097;39092;39049;20358;-896			No	ENSMUST00000055032;ENSMUST00000186696;ENSMUST00000186726;ENSMUST00000187296;ENSMUST00000189955	Body;3'UTR;3'UTR;3'UTR;TSS1500	Kdm5d;Kdm5d;Kdm5d;Kdm5d;Kdm5d	Promoter
5.09978	2.85239	2.24739	Kdm5d	ENSMUST00000189069.6	ENSMUSG00000056673	ENSMUST00000189069.6	lysine (K)-specific demethylase 5D [Source:MGI Symbol;Acc:MGI:99780]	2177	0	0	8	18	0.00980927	65535	cg48212830_TC11	0.914334	-0.79098	0.123354	1.14871e-08	4.14533e-06	chrY	897982	897984	CG	I	Random	+	Kdm5d;Kdm5d;Kdm5d;Kdm5d;Kdm5d;Kdm5d;Kdm5d	protein_coding;protein_coding;protein_coding;protein_coding;protein_coding;protein_coding;protein_coding	ENSMUST00000055032.13;ENSMUST00000185542.1;ENSMUST00000186696.6;ENSMUST00000186726.6;ENSMUST00000188910.6;ENSMUST00000189069.6;ENSMUST00000189626.6	193;-1499;188;145;190;195;-49			No	ENSMUST00000055032;ENSMUST00000185542;ENSMUST00000186696;ENSMUST00000186726;ENSMUST00000188910;ENSMUST00000189069;ENSMUST00000189626	1stExon;TSS1500;1stExon;1stExon;3'UTR;1stExon;TSS200	Kdm5d;Kdm5d;Kdm5d;Kdm5d;Kdm5d;Kdm5d;Kdm5d	Promoter
5.09978	2.85239	2.24739	Kdm5d	ENSMUST00000189069.6	ENSMUSG00000056673	ENSMUST00000189069.6	lysine (K)-specific demethylase 5D [Source:MGI Symbol;Acc:MGI:99780]	2177	0	0	8	18	0.00980927	65535	cg48212929_TC11	0.915149	-0.700845	0.214304	2.28612e-07	1.08634e-05	chrY	920082	920084	CG	I	Random	+	Kdm5d;Kdm5d;Kdm5d;Kdm5d;Kdm5d	protein_coding;protein_coding;protein_coding;protein_coding;protein_coding	ENSMUST00000055032.13;ENSMUST00000186696.6;ENSMUST00000186726.6;ENSMUST00000187296.1;ENSMUST00000189626.6	22293;22288;22245;3554;22051			No	ENSMUST00000055032;ENSMUST00000186696;ENSMUST00000186726;ENSMUST00000187296;ENSMUST00000189626	Body;Body;3'UTR;3'UTR;3'UTR	Kdm5d;Kdm5d;Kdm5d;Kdm5d;Kdm5d	Body|3'UTR
5.09978	2.85239	2.24739	Kdm5d	ENSMUST00000189069.6	ENSMUSG00000056673	ENSMUST00000189069.6	lysine (K)-specific demethylase 5D [Source:MGI Symbol;Acc:MGI:99780]	2177	0	0	8	18	0.00980927	65535	cg48212831_BC11	0.833352	-0.67553	0.157823	3.75071e-08	5.98371e-06	chrY	897993	897995	CG	I	Random	+	Kdm5d;Kdm5d;Kdm5d;Kdm5d;Kdm5d;Kdm5d;Kdm5d	protein_coding;protein_coding;protein_coding;protein_coding;protein_coding;protein_coding;protein_coding	ENSMUST00000055032.13;ENSMUST00000185542.1;ENSMUST00000186696.6;ENSMUST00000186726.6;ENSMUST00000188910.6;ENSMUST00000189069.6;ENSMUST00000189626.6	204;-1488;199;156;201;206;-38			No	ENSMUST00000055032;ENSMUST00000185542;ENSMUST00000186696;ENSMUST00000186726;ENSMUST00000188910;ENSMUST00000189069;ENSMUST00000189626	1stExon;TSS1500;1stExon;1stExon;3'UTR;1stExon;TSS200	Kdm5d;Kdm5d;Kdm5d;Kdm5d;Kdm5d;Kdm5d;Kdm5d	Promoter
5.09978	2.85239	2.24739	Kdm5d	ENSMUST00000189069.6	ENSMUSG00000056673	ENSMUST00000189069.6	lysine (K)-specific demethylase 5D [Source:MGI Symbol;Acc:MGI:99780]	2177	0	0	8	18	0.00980927	65535	cg48212818_TC11	0.95668	-0.874281	0.0823986	3.26596e-07	1.24017e-05	chrY	897747	897749	CG	I	Random,TSS;chrY:897787;Kdm5d;ENSMUST00000189069;-40;1,TSS;chrY:897789;Kdm5d;ENSMUST00000055032;-42;1	-	Kdm5d;Kdm5d;Kdm5d;Kdm5d;Kdm5d;Kdm5d	protein_coding;protein_coding;protein_coding;protein_coding;protein_coding;protein_coding	ENSMUST00000055032.13;ENSMUST00000186696.6;ENSMUST00000186726.6;ENSMUST00000188910.6;ENSMUST00000189069.6;ENSMUST00000189626.6	-42;-47;-90;-45;-40;-284			No	ENSMUST00000055032;ENSMUST00000186696;ENSMUST00000186726;ENSMUST00000188910;ENSMUST00000189069;ENSMUST00000189626	TSS200;TSS200;TSS200;TSS200;TSS200;TSS1500	Kdm5d;Kdm5d;Kdm5d;Kdm5d;Kdm5d;Kdm5d	Promoter
4.29118	2.08409	2.20708	Kdm5d	ENSMUST00000186696.6	ENSMUSG00000056673	ENSMUST00000186696.6	lysine (K)-specific demethylase 5D [Source:MGI Symbol;Acc:MGI:99780]	3708	0	0	10	15	0.0115511	65535	cg48213056_TC21	0.921066	-0.72197	0.199096	7.71024e-08	7.4222e-06	chrY	936886	936888	CG	II	Random	+	Kdm5d;Kdm5d;Kdm5d;Kdm5d;Kdm5d	protein_coding;protein_coding;protein_coding;protein_coding;protein_coding	ENSMUST00000055032.13;ENSMUST00000186696.6;ENSMUST00000186726.6;ENSMUST00000187296.1;ENSMUST00000189955.1	39097;39092;39049;20358;-896			No	ENSMUST00000055032;ENSMUST00000186696;ENSMUST00000186726;ENSMUST00000187296;ENSMUST00000189955	Body;3'UTR;3'UTR;3'UTR;TSS1500	Kdm5d;Kdm5d;Kdm5d;Kdm5d;Kdm5d	Promoter
4.29118	2.08409	2.20708	Kdm5d	ENSMUST00000186696.6	ENSMUSG00000056673	ENSMUST00000186696.6	lysine (K)-specific demethylase 5D [Source:MGI Symbol;Acc:MGI:99780]	3708	0	0	10	15	0.0115511	65535	cg48212830_TC11	0.914334	-0.79098	0.123354	1.14871e-08	4.14533e-06	chrY	897982	897984	CG	I	Random	+	Kdm5d;Kdm5d;Kdm5d;Kdm5d;Kdm5d;Kdm5d;Kdm5d	protein_coding;protein_coding;protein_coding;protein_coding;protein_coding;protein_coding;protein_coding	ENSMUST00000055032.13;ENSMUST00000185542.1;ENSMUST00000186696.6;ENSMUST00000186726.6;ENSMUST00000188910.6;ENSMUST00000189069.6;ENSMUST00000189626.6	193;-1499;188;145;190;195;-49			No	ENSMUST00000055032;ENSMUST00000185542;ENSMUST00000186696;ENSMUST00000186726;ENSMUST00000188910;ENSMUST00000189069;ENSMUST00000189626	1stExon;TSS1500;1stExon;1stExon;3'UTR;1stExon;TSS200	Kdm5d;Kdm5d;Kdm5d;Kdm5d;Kdm5d;Kdm5d;Kdm5d	Promoter
4.29118	2.08409	2.20708	Kdm5d	ENSMUST00000186696.6	ENSMUSG00000056673	ENSMUST00000186696.6	lysine (K)-specific demethylase 5D [Source:MGI Symbol;Acc:MGI:99780]	3708	0	0	10	15	0.0115511	65535	cg48212929_TC11	0.915149	-0.700845	0.214304	2.28612e-07	1.08634e-05	chrY	920082	920084	CG	I	Random	+	Kdm5d;Kdm5d;Kdm5d;Kdm5d;Kdm5d	protein_coding;protein_coding;protein_coding;protein_coding;protein_coding	ENSMUST00000055032.13;ENSMUST00000186696.6;ENSMUST00000186726.6;ENSMUST00000187296.1;ENSMUST00000189626.6	22293;22288;22245;3554;22051			No	ENSMUST00000055032;ENSMUST00000186696;ENSMUST00000186726;ENSMUST00000187296;ENSMUST00000189626	Body;Body;3'UTR;3'UTR;3'UTR	Kdm5d;Kdm5d;Kdm5d;Kdm5d;Kdm5d	Body|3'UTR
4.29118	2.08409	2.20708	Kdm5d	ENSMUST00000186696.6	ENSMUSG00000056673	ENSMUST00000186696.6	lysine (K)-specific demethylase 5D [Source:MGI Symbol;Acc:MGI:99780]	3708	0	0	10	15	0.0115511	65535	cg48212831_BC11	0.833352	-0.67553	0.157823	3.75071e-08	5.98371e-06	chrY	897993	897995	CG	I	Random	+	Kdm5d;Kdm5d;Kdm5d;Kdm5d;Kdm5d;Kdm5d;Kdm5d	protein_coding;protein_coding;protein_coding;protein_coding;protein_coding;protein_coding;protein_coding	ENSMUST00000055032.13;ENSMUST00000185542.1;ENSMUST00000186696.6;ENSMUST00000186726.6;ENSMUST00000188910.6;ENSMUST00000189069.6;ENSMUST00000189626.6	204;-1488;199;156;201;206;-38			No	ENSMUST00000055032;ENSMUST00000185542;ENSMUST00000186696;ENSMUST00000186726;ENSMUST00000188910;ENSMUST00000189069;ENSMUST00000189626	1stExon;TSS1500;1stExon;1stExon;3'UTR;1stExon;TSS200	Kdm5d;Kdm5d;Kdm5d;Kdm5d;Kdm5d;Kdm5d;Kdm5d	Promoter
4.29118	2.08409	2.20708	Kdm5d	ENSMUST00000186696.6	ENSMUSG00000056673	ENSMUST00000186696.6	lysine (K)-specific demethylase 5D [Source:MGI Symbol;Acc:MGI:99780]	3708	0	0	10	15	0.0115511	65535	cg48212818_TC11	0.95668	-0.874281	0.0823986	3.26596e-07	1.24017e-05	chrY	897747	897749	CG	I	Random,TSS;chrY:897787;Kdm5d;ENSMUST00000189069;-40;1,TSS;chrY:897789;Kdm5d;ENSMUST00000055032;-42;1	-	Kdm5d;Kdm5d;Kdm5d;Kdm5d;Kdm5d;Kdm5d	protein_coding;protein_coding;protein_coding;protein_coding;protein_coding;protein_coding	ENSMUST00000055032.13;ENSMUST00000186696.6;ENSMUST00000186726.6;ENSMUST00000188910.6;ENSMUST00000189069.6;ENSMUST00000189626.6	-42;-47;-90;-45;-40;-284			No	ENSMUST00000055032;ENSMUST00000186696;ENSMUST00000186726;ENSMUST00000188910;ENSMUST00000189069;ENSMUST00000189626	TSS200;TSS200;TSS200;TSS200;TSS200;TSS1500	Kdm5d;Kdm5d;Kdm5d;Kdm5d;Kdm5d;Kdm5d	Promoter
6.31253	7.17392	-0.861389	Kdm5d	ENSMUST00000188910.6	ENSMUSG00000056673	ENSMUST00000188910.6	lysine (K)-specific demethylase 5D [Source:MGI Symbol;Acc:MGI:99780]	4354	22	21	52	94	0.029322	4.27929	cg48213056_TC21	0.921066	-0.72197	0.199096	7.71024e-08	7.4222e-06	chrY	936886	936888	CG	II	Random	+	Kdm5d;Kdm5d;Kdm5d;Kdm5d;Kdm5d	protein_coding;protein_coding;protein_coding;protein_coding;protein_coding	ENSMUST00000055032.13;ENSMUST00000186696.6;ENSMUST00000186726.6;ENSMUST00000187296.1;ENSMUST00000189955.1	39097;39092;39049;20358;-896			No	ENSMUST00000055032;ENSMUST00000186696;ENSMUST00000186726;ENSMUST00000187296;ENSMUST00000189955	Body;3'UTR;3'UTR;3'UTR;TSS1500	Kdm5d;Kdm5d;Kdm5d;Kdm5d;Kdm5d	Promoter
6.31253	7.17392	-0.861389	Kdm5d	ENSMUST00000188910.6	ENSMUSG00000056673	ENSMUST00000188910.6	lysine (K)-specific demethylase 5D [Source:MGI Symbol;Acc:MGI:99780]	4354	22	21	52	94	0.029322	4.27929	cg48212830_TC11	0.914334	-0.79098	0.123354	1.14871e-08	4.14533e-06	chrY	897982	897984	CG	I	Random	+	Kdm5d;Kdm5d;Kdm5d;Kdm5d;Kdm5d;Kdm5d;Kdm5d	protein_coding;protein_coding;protein_coding;protein_coding;protein_coding;protein_coding;protein_coding	ENSMUST00000055032.13;ENSMUST00000185542.1;ENSMUST00000186696.6;ENSMUST00000186726.6;ENSMUST00000188910.6;ENSMUST00000189069.6;ENSMUST00000189626.6	193;-1499;188;145;190;195;-49			No	ENSMUST00000055032;ENSMUST00000185542;ENSMUST00000186696;ENSMUST00000186726;ENSMUST00000188910;ENSMUST00000189069;ENSMUST00000189626	1stExon;TSS1500;1stExon;1stExon;3'UTR;1stExon;TSS200	Kdm5d;Kdm5d;Kdm5d;Kdm5d;Kdm5d;Kdm5d;Kdm5d	Promoter
6.31253	7.17392	-0.861389	Kdm5d	ENSMUST00000188910.6	ENSMUSG00000056673	ENSMUST00000188910.6	lysine (K)-specific demethylase 5D [Source:MGI Symbol;Acc:MGI:99780]	4354	22	21	52	94	0.029322	4.27929	cg48212929_TC11	0.915149	-0.700845	0.214304	2.28612e-07	1.08634e-05	chrY	920082	920084	CG	I	Random	+	Kdm5d;Kdm5d;Kdm5d;Kdm5d;Kdm5d	protein_coding;protein_coding;protein_coding;protein_coding;protein_coding	ENSMUST00000055032.13;ENSMUST00000186696.6;ENSMUST00000186726.6;ENSMUST00000187296.1;ENSMUST00000189626.6	22293;22288;22245;3554;22051			No	ENSMUST00000055032;ENSMUST00000186696;ENSMUST00000186726;ENSMUST00000187296;ENSMUST00000189626	Body;Body;3'UTR;3'UTR;3'UTR	Kdm5d;Kdm5d;Kdm5d;Kdm5d;Kdm5d	Body|3'UTR
6.31253	7.17392	-0.861389	Kdm5d	ENSMUST00000188910.6	ENSMUSG00000056673	ENSMUST00000188910.6	lysine (K)-specific demethylase 5D [Source:MGI Symbol;Acc:MGI:99780]	4354	22	21	52	94	0.029322	4.27929	cg48212831_BC11	0.833352	-0.67553	0.157823	3.75071e-08	5.98371e-06	chrY	897993	897995	CG	I	Random	+	Kdm5d;Kdm5d;Kdm5d;Kdm5d;Kdm5d;Kdm5d;Kdm5d	protein_coding;protein_coding;protein_coding;protein_coding;protein_coding;protein_coding;protein_coding	ENSMUST00000055032.13;ENSMUST00000185542.1;ENSMUST00000186696.6;ENSMUST00000186726.6;ENSMUST00000188910.6;ENSMUST00000189069.6;ENSMUST00000189626.6	204;-1488;199;156;201;206;-38			No	ENSMUST00000055032;ENSMUST00000185542;ENSMUST00000186696;ENSMUST00000186726;ENSMUST00000188910;ENSMUST00000189069;ENSMUST00000189626	1stExon;TSS1500;1stExon;1stExon;3'UTR;1stExon;TSS200	Kdm5d;Kdm5d;Kdm5d;Kdm5d;Kdm5d;Kdm5d;Kdm5d	Promoter
6.31253	7.17392	-0.861389	Kdm5d	ENSMUST00000188910.6	ENSMUSG00000056673	ENSMUST00000188910.6	lysine (K)-specific demethylase 5D [Source:MGI Symbol;Acc:MGI:99780]	4354	22	21	52	94	0.029322	4.27929	cg48212818_TC11	0.95668	-0.874281	0.0823986	3.26596e-07	1.24017e-05	chrY	897747	897749	CG	I	Random,TSS;chrY:897787;Kdm5d;ENSMUST00000189069;-40;1,TSS;chrY:897789;Kdm5d;ENSMUST00000055032;-42;1	-	Kdm5d;Kdm5d;Kdm5d;Kdm5d;Kdm5d;Kdm5d	protein_coding;protein_coding;protein_coding;protein_coding;protein_coding;protein_coding	ENSMUST00000055032.13;ENSMUST00000186696.6;ENSMUST00000186726.6;ENSMUST00000188910.6;ENSMUST00000189069.6;ENSMUST00000189626.6	-42;-47;-90;-45;-40;-284			No	ENSMUST00000055032;ENSMUST00000186696;ENSMUST00000186726;ENSMUST00000188910;ENSMUST00000189069;ENSMUST00000189626	TSS200;TSS200;TSS200;TSS200;TSS200;TSS1500	Kdm5d;Kdm5d;Kdm5d;Kdm5d;Kdm5d;Kdm5d	Promoter
5.03039	2.88513	2.14525	Kdm5d	ENSMUST00000187296.1	ENSMUSG00000056673	ENSMUST00000187296.1	lysine (K)-specific demethylase 5D [Source:MGI Symbol;Acc:MGI:99780]	4037	0	1	23	28	0.00061209	60.9492	cg48213056_TC21	0.921066	-0.72197	0.199096	7.71024e-08	7.4222e-06	chrY	936886	936888	CG	II	Random	+	Kdm5d;Kdm5d;Kdm5d;Kdm5d;Kdm5d	protein_coding;protein_coding;protein_coding;protein_coding;protein_coding	ENSMUST00000055032.13;ENSMUST00000186696.6;ENSMUST00000186726.6;ENSMUST00000187296.1;ENSMUST00000189955.1	39097;39092;39049;20358;-896			No	ENSMUST00000055032;ENSMUST00000186696;ENSMUST00000186726;ENSMUST00000187296;ENSMUST00000189955	Body;3'UTR;3'UTR;3'UTR;TSS1500	Kdm5d;Kdm5d;Kdm5d;Kdm5d;Kdm5d	Promoter
5.03039	2.88513	2.14525	Kdm5d	ENSMUST00000187296.1	ENSMUSG00000056673	ENSMUST00000187296.1	lysine (K)-specific demethylase 5D [Source:MGI Symbol;Acc:MGI:99780]	4037	0	1	23	28	0.00061209	60.9492	cg48212830_TC11	0.914334	-0.79098	0.123354	1.14871e-08	4.14533e-06	chrY	897982	897984	CG	I	Random	+	Kdm5d;Kdm5d;Kdm5d;Kdm5d;Kdm5d;Kdm5d;Kdm5d	protein_coding;protein_coding;protein_coding;protein_coding;protein_coding;protein_coding;protein_coding	ENSMUST00000055032.13;ENSMUST00000185542.1;ENSMUST00000186696.6;ENSMUST00000186726.6;ENSMUST00000188910.6;ENSMUST00000189069.6;ENSMUST00000189626.6	193;-1499;188;145;190;195;-49			No	ENSMUST00000055032;ENSMUST00000185542;ENSMUST00000186696;ENSMUST00000186726;ENSMUST00000188910;ENSMUST00000189069;ENSMUST00000189626	1stExon;TSS1500;1stExon;1stExon;3'UTR;1stExon;TSS200	Kdm5d;Kdm5d;Kdm5d;Kdm5d;Kdm5d;Kdm5d;Kdm5d	Promoter
5.03039	2.88513	2.14525	Kdm5d	ENSMUST00000187296.1	ENSMUSG00000056673	ENSMUST00000187296.1	lysine (K)-specific demethylase 5D [Source:MGI Symbol;Acc:MGI:99780]	4037	0	1	23	28	0.00061209	60.9492	cg48212929_TC11	0.915149	-0.700845	0.214304	2.28612e-07	1.08634e-05	chrY	920082	920084	CG	I	Random	+	Kdm5d;Kdm5d;Kdm5d;Kdm5d;Kdm5d	protein_coding;protein_coding;protein_coding;protein_coding;protein_coding	ENSMUST00000055032.13;ENSMUST00000186696.6;ENSMUST00000186726.6;ENSMUST00000187296.1;ENSMUST00000189626.6	22293;22288;22245;3554;22051			No	ENSMUST00000055032;ENSMUST00000186696;ENSMUST00000186726;ENSMUST00000187296;ENSMUST00000189626	Body;Body;3'UTR;3'UTR;3'UTR	Kdm5d;Kdm5d;Kdm5d;Kdm5d;Kdm5d	Body|3'UTR
5.03039	2.88513	2.14525	Kdm5d	ENSMUST00000187296.1	ENSMUSG00000056673	ENSMUST00000187296.1	lysine (K)-specific demethylase 5D [Source:MGI Symbol;Acc:MGI:99780]	4037	0	1	23	28	0.00061209	60.9492	cg48212831_BC11	0.833352	-0.67553	0.157823	3.75071e-08	5.98371e-06	chrY	897993	897995	CG	I	Random	+	Kdm5d;Kdm5d;Kdm5d;Kdm5d;Kdm5d;Kdm5d;Kdm5d	protein_coding;protein_coding;protein_coding;protein_coding;protein_coding;protein_coding;protein_coding	ENSMUST00000055032.13;ENSMUST00000185542.1;ENSMUST00000186696.6;ENSMUST00000186726.6;ENSMUST00000188910.6;ENSMUST00000189069.6;ENSMUST00000189626.6	204;-1488;199;156;201;206;-38			No	ENSMUST00000055032;ENSMUST00000185542;ENSMUST00000186696;ENSMUST00000186726;ENSMUST00000188910;ENSMUST00000189069;ENSMUST00000189626	1stExon;TSS1500;1stExon;1stExon;3'UTR;1stExon;TSS200	Kdm5d;Kdm5d;Kdm5d;Kdm5d;Kdm5d;Kdm5d;Kdm5d	Promoter
5.03039	2.88513	2.14525	Kdm5d	ENSMUST00000187296.1	ENSMUSG00000056673	ENSMUST00000187296.1	lysine (K)-specific demethylase 5D [Source:MGI Symbol;Acc:MGI:99780]	4037	0	1	23	28	0.00061209	60.9492	cg48212818_TC11	0.95668	-0.874281	0.0823986	3.26596e-07	1.24017e-05	chrY	897747	897749	CG	I	Random,TSS;chrY:897787;Kdm5d;ENSMUST00000189069;-40;1,TSS;chrY:897789;Kdm5d;ENSMUST00000055032;-42;1	-	Kdm5d;Kdm5d;Kdm5d;Kdm5d;Kdm5d;Kdm5d	protein_coding;protein_coding;protein_coding;protein_coding;protein_coding;protein_coding	ENSMUST00000055032.13;ENSMUST00000186696.6;ENSMUST00000186726.6;ENSMUST00000188910.6;ENSMUST00000189069.6;ENSMUST00000189626.6	-42;-47;-90;-45;-40;-284			No	ENSMUST00000055032;ENSMUST00000186696;ENSMUST00000186726;ENSMUST00000188910;ENSMUST00000189069;ENSMUST00000189626	TSS200;TSS200;TSS200;TSS200;TSS200;TSS1500	Kdm5d;Kdm5d;Kdm5d;Kdm5d;Kdm5d;Kdm5d	Promoter
9.44514	9.20253	0.242611	Kdm5d	ENSMUST00000186726.6	ENSMUSG00000056673	ENSMUST00000186726.6	lysine (K)-specific demethylase 5D [Source:MGI Symbol;Acc:MGI:99780]	5916	137	103	898	899	2.15478e-10	9.35387	cg48213056_TC21	0.921066	-0.72197	0.199096	7.71024e-08	7.4222e-06	chrY	936886	936888	CG	II	Random	+	Kdm5d;Kdm5d;Kdm5d;Kdm5d;Kdm5d	protein_coding;protein_coding;protein_coding;protein_coding;protein_coding	ENSMUST00000055032.13;ENSMUST00000186696.6;ENSMUST00000186726.6;ENSMUST00000187296.1;ENSMUST00000189955.1	39097;39092;39049;20358;-896			No	ENSMUST00000055032;ENSMUST00000186696;ENSMUST00000186726;ENSMUST00000187296;ENSMUST00000189955	Body;3'UTR;3'UTR;3'UTR;TSS1500	Kdm5d;Kdm5d;Kdm5d;Kdm5d;Kdm5d	Promoter
9.44514	9.20253	0.242611	Kdm5d	ENSMUST00000186726.6	ENSMUSG00000056673	ENSMUST00000186726.6	lysine (K)-specific demethylase 5D [Source:MGI Symbol;Acc:MGI:99780]	5916	137	103	898	899	2.15478e-10	9.35387	cg48212830_TC11	0.914334	-0.79098	0.123354	1.14871e-08	4.14533e-06	chrY	897982	897984	CG	I	Random	+	Kdm5d;Kdm5d;Kdm5d;Kdm5d;Kdm5d;Kdm5d;Kdm5d	protein_coding;protein_coding;protein_coding;protein_coding;protein_coding;protein_coding;protein_coding	ENSMUST00000055032.13;ENSMUST00000185542.1;ENSMUST00000186696.6;ENSMUST00000186726.6;ENSMUST00000188910.6;ENSMUST00000189069.6;ENSMUST00000189626.6	193;-1499;188;145;190;195;-49			No	ENSMUST00000055032;ENSMUST00000185542;ENSMUST00000186696;ENSMUST00000186726;ENSMUST00000188910;ENSMUST00000189069;ENSMUST00000189626	1stExon;TSS1500;1stExon;1stExon;3'UTR;1stExon;TSS200	Kdm5d;Kdm5d;Kdm5d;Kdm5d;Kdm5d;Kdm5d;Kdm5d	Promoter
9.44514	9.20253	0.242611	Kdm5d	ENSMUST00000186726.6	ENSMUSG00000056673	ENSMUST00000186726.6	lysine (K)-specific demethylase 5D [Source:MGI Symbol;Acc:MGI:99780]	5916	137	103	898	899	2.15478e-10	9.35387	cg48212929_TC11	0.915149	-0.700845	0.214304	2.28612e-07	1.08634e-05	chrY	920082	920084	CG	I	Random	+	Kdm5d;Kdm5d;Kdm5d;Kdm5d;Kdm5d	protein_coding;protein_coding;protein_coding;protein_coding;protein_coding	ENSMUST00000055032.13;ENSMUST00000186696.6;ENSMUST00000186726.6;ENSMUST00000187296.1;ENSMUST00000189626.6	22293;22288;22245;3554;22051			No	ENSMUST00000055032;ENSMUST00000186696;ENSMUST00000186726;ENSMUST00000187296;ENSMUST00000189626	Body;Body;3'UTR;3'UTR;3'UTR	Kdm5d;Kdm5d;Kdm5d;Kdm5d;Kdm5d	Body|3'UTR
9.44514	9.20253	0.242611	Kdm5d	ENSMUST00000186726.6	ENSMUSG00000056673	ENSMUST00000186726.6	lysine (K)-specific demethylase 5D [Source:MGI Symbol;Acc:MGI:99780]	5916	137	103	898	899	2.15478e-10	9.35387	cg48212831_BC11	0.833352	-0.67553	0.157823	3.75071e-08	5.98371e-06	chrY	897993	897995	CG	I	Random	+	Kdm5d;Kdm5d;Kdm5d;Kdm5d;Kdm5d;Kdm5d;Kdm5d	protein_coding;protein_coding;protein_coding;protein_coding;protein_coding;protein_coding;protein_coding	ENSMUST00000055032.13;ENSMUST00000185542.1;ENSMUST00000186696.6;ENSMUST00000186726.6;ENSMUST00000188910.6;ENSMUST00000189069.6;ENSMUST00000189626.6	204;-1488;199;156;201;206;-38			No	ENSMUST00000055032;ENSMUST00000185542;ENSMUST00000186696;ENSMUST00000186726;ENSMUST00000188910;ENSMUST00000189069;ENSMUST00000189626	1stExon;TSS1500;1stExon;1stExon;3'UTR;1stExon;TSS200	Kdm5d;Kdm5d;Kdm5d;Kdm5d;Kdm5d;Kdm5d;Kdm5d	Promoter
9.44514	9.20253	0.242611	Kdm5d	ENSMUST00000186726.6	ENSMUSG00000056673	ENSMUST00000186726.6	lysine (K)-specific demethylase 5D [Source:MGI Symbol;Acc:MGI:99780]	5916	137	103	898	899	2.15478e-10	9.35387	cg48212818_TC11	0.95668	-0.874281	0.0823986	3.26596e-07	1.24017e-05	chrY	897747	897749	CG	I	Random,TSS;chrY:897787;Kdm5d;ENSMUST00000189069;-40;1,TSS;chrY:897789;Kdm5d;ENSMUST00000055032;-42;1	-	Kdm5d;Kdm5d;Kdm5d;Kdm5d;Kdm5d;Kdm5d	protein_coding;protein_coding;protein_coding;protein_coding;protein_coding;protein_coding	ENSMUST00000055032.13;ENSMUST00000186696.6;ENSMUST00000186726.6;ENSMUST00000188910.6;ENSMUST00000189069.6;ENSMUST00000189626.6	-42;-47;-90;-45;-40;-284			No	ENSMUST00000055032;ENSMUST00000186696;ENSMUST00000186726;ENSMUST00000188910;ENSMUST00000189069;ENSMUST00000189626	TSS200;TSS200;TSS200;TSS200;TSS200;TSS1500	Kdm5d;Kdm5d;Kdm5d;Kdm5d;Kdm5d;Kdm5d	Promoter
5.82714	6.28391	-0.456777	Kdm5d	ENSMUST00000055032.13	ENSMUSG00000056673	ENSMUST00000055032.13	lysine (K)-specific demethylase 5D [Source:MGI Symbol;Acc:MGI:99780]	7974	17	26	85	107	0.00444647	5.52392	cg48213056_TC21	0.921066	-0.72197	0.199096	7.71024e-08	7.4222e-06	chrY	936886	936888	CG	II	Random	+	Kdm5d;Kdm5d;Kdm5d;Kdm5d;Kdm5d	protein_coding;protein_coding;protein_coding;protein_coding;protein_coding	ENSMUST00000055032.13;ENSMUST00000186696.6;ENSMUST00000186726.6;ENSMUST00000187296.1;ENSMUST00000189955.1	39097;39092;39049;20358;-896			No	ENSMUST00000055032;ENSMUST00000186696;ENSMUST00000186726;ENSMUST00000187296;ENSMUST00000189955	Body;3'UTR;3'UTR;3'UTR;TSS1500	Kdm5d;Kdm5d;Kdm5d;Kdm5d;Kdm5d	Promoter
5.82714	6.28391	-0.456777	Kdm5d	ENSMUST00000055032.13	ENSMUSG00000056673	ENSMUST00000055032.13	lysine (K)-specific demethylase 5D [Source:MGI Symbol;Acc:MGI:99780]	7974	17	26	85	107	0.00444647	5.52392	cg48212830_TC11	0.914334	-0.79098	0.123354	1.14871e-08	4.14533e-06	chrY	897982	897984	CG	I	Random	+	Kdm5d;Kdm5d;Kdm5d;Kdm5d;Kdm5d;Kdm5d;Kdm5d	protein_coding;protein_coding;protein_coding;protein_coding;protein_coding;protein_coding;protein_coding	ENSMUST00000055032.13;ENSMUST00000185542.1;ENSMUST00000186696.6;ENSMUST00000186726.6;ENSMUST00000188910.6;ENSMUST00000189069.6;ENSMUST00000189626.6	193;-1499;188;145;190;195;-49			No	ENSMUST00000055032;ENSMUST00000185542;ENSMUST00000186696;ENSMUST00000186726;ENSMUST00000188910;ENSMUST00000189069;ENSMUST00000189626	1stExon;TSS1500;1stExon;1stExon;3'UTR;1stExon;TSS200	Kdm5d;Kdm5d;Kdm5d;Kdm5d;Kdm5d;Kdm5d;Kdm5d	Promoter
5.82714	6.28391	-0.456777	Kdm5d	ENSMUST00000055032.13	ENSMUSG00000056673	ENSMUST00000055032.13	lysine (K)-specific demethylase 5D [Source:MGI Symbol;Acc:MGI:99780]	7974	17	26	85	107	0.00444647	5.52392	cg48212929_TC11	0.915149	-0.700845	0.214304	2.28612e-07	1.08634e-05	chrY	920082	920084	CG	I	Random	+	Kdm5d;Kdm5d;Kdm5d;Kdm5d;Kdm5d	protein_coding;protein_coding;protein_coding;protein_coding;protein_coding	ENSMUST00000055032.13;ENSMUST00000186696.6;ENSMUST00000186726.6;ENSMUST00000187296.1;ENSMUST00000189626.6	22293;22288;22245;3554;22051			No	ENSMUST00000055032;ENSMUST00000186696;ENSMUST00000186726;ENSMUST00000187296;ENSMUST00000189626	Body;Body;3'UTR;3'UTR;3'UTR	Kdm5d;Kdm5d;Kdm5d;Kdm5d;Kdm5d	Body|3'UTR
5.82714	6.28391	-0.456777	Kdm5d	ENSMUST00000055032.13	ENSMUSG00000056673	ENSMUST00000055032.13	lysine (K)-specific demethylase 5D [Source:MGI Symbol;Acc:MGI:99780]	7974	17	26	85	107	0.00444647	5.52392	cg48212831_BC11	0.833352	-0.67553	0.157823	3.75071e-08	5.98371e-06	chrY	897993	897995	CG	I	Random	+	Kdm5d;Kdm5d;Kdm5d;Kdm5d;Kdm5d;Kdm5d;Kdm5d	protein_coding;protein_coding;protein_coding;protein_coding;protein_coding;protein_coding;protein_coding	ENSMUST00000055032.13;ENSMUST00000185542.1;ENSMUST00000186696.6;ENSMUST00000186726.6;ENSMUST00000188910.6;ENSMUST00000189069.6;ENSMUST00000189626.6	204;-1488;199;156;201;206;-38			No	ENSMUST00000055032;ENSMUST00000185542;ENSMUST00000186696;ENSMUST00000186726;ENSMUST00000188910;ENSMUST00000189069;ENSMUST00000189626	1stExon;TSS1500;1stExon;1stExon;3'UTR;1stExon;TSS200	Kdm5d;Kdm5d;Kdm5d;Kdm5d;Kdm5d;Kdm5d;Kdm5d	Promoter
5.82714	6.28391	-0.456777	Kdm5d	ENSMUST00000055032.13	ENSMUSG00000056673	ENSMUST00000055032.13	lysine (K)-specific demethylase 5D [Source:MGI Symbol;Acc:MGI:99780]	7974	17	26	85	107	0.00444647	5.52392	cg48212818_TC11	0.95668	-0.874281	0.0823986	3.26596e-07	1.24017e-05	chrY	897747	897749	CG	I	Random,TSS;chrY:897787;Kdm5d;ENSMUST00000189069;-40;1,TSS;chrY:897789;Kdm5d;ENSMUST00000055032;-42;1	-	Kdm5d;Kdm5d;Kdm5d;Kdm5d;Kdm5d;Kdm5d	protein_coding;protein_coding;protein_coding;protein_coding;protein_coding;protein_coding	ENSMUST00000055032.13;ENSMUST00000186696.6;ENSMUST00000186726.6;ENSMUST00000188910.6;ENSMUST00000189069.6;ENSMUST00000189626.6	-42;-47;-90;-45;-40;-284			No	ENSMUST00000055032;ENSMUST00000186696;ENSMUST00000186726;ENSMUST00000188910;ENSMUST00000189069;ENSMUST00000189626	TSS200;TSS200;TSS200;TSS200;TSS200;TSS1500	Kdm5d;Kdm5d;Kdm5d;Kdm5d;Kdm5d;Kdm5d	Promoter
5.06679	3.10526	1.96153	Kng1	ENSMUST00000089902.7	ENSMUSG00000022875	ENSMUST00000089902.7	kininogen 1 [Source:MGI Symbol;Acc:MGI:1097705]	1827	0	0	8	12	0.0300274	65535	cg34010380_BC11	0.861276	-0.699229	0.162047	1.18629e-06	2.13032e-05	chr16	23058636	23058638	CG	I	TSS;chr16:23057864;Kng1;ENSMUST00000125790;+772;2,TSS;chr16:23058249;Kng1;ENSMUST00000039492;+387;2,TSS;chr16:23058343;Kng1;ENSMUST00000023589;+293;2,TSS;chr16:23058392;Kng1;ENSMUST00000089902;+244;2	+	Kng1;Kng1;Kng1;Kng1	protein_coding;protein_coding;protein_coding;protein_coding	ENSMUST00000023589.14;ENSMUST00000039492.13;ENSMUST00000089902.7;ENSMUST00000125790.7	293;387;244;772			No	ENSMUST00000023589;ENSMUST00000039492;ENSMUST00000089902;ENSMUST00000125790	1stExon;1stExon;1stExon;Body	Kng1;Kng1;Kng1;Kng1	Promoter
7.37695	4.26986	3.10709	Krtap4-13	ENSMUST00000050106.4	ENSMUSG00000048294	ENSMUST00000050106.4	keratin associated protein 4-13 [Source:MGI Symbol;Acc:MGI:1916714]	815	0	0	34	18	7.14234e-05	65535	cg30028295_TC11	0.855243	-0.754222	0.101021	6.25874e-07	1.60335e-05	chr11	99810984	99810986	CG	I	TSS;chr11:99809891;Krtap4-13;ENSMUST00000050106;-1093;1	+	Krtap4-13	protein_coding	ENSMUST00000050106.4	-1092			No	ENSMUST00000050106	TSS1500	Krtap4-13	Promoter
4.08481	3.42651	0.658296	Malrd1	ENSMUST00000146205.2	ENSMUSG00000075520	ENSMUST00000146205.2	MAM and LDL receptor class A domain containing 1 [Source:MGI Symbol;Acc:MGI:1928271]	6738	2	2	25	18	0.0157198	13.2389	cg38090034_TC21	0.803205	-0.693431	0.109774	1.14664e-05	7.35795e-05	chr2	15526387	15526389	CG	II	TSS;chr2:15526478;Malrd1;ENSMUST00000146205;-91;1	+	Malrd1	protein_coding	ENSMUST00000146205.2	-91			No	ENSMUST00000146205	TSS200	Malrd1	Promoter
4.57595	9.93449	-5.35854	Map2	ENSMUST00000114017.7	ENSMUSG00000015222	ENSMUST00000114017.7	microtubule-associated protein 2 [Source:MGI Symbol;Acc:MGI:97175]	4981	139	207	25	20	2.67301e-10	0.159209	cg37028513_BC21	0.906121	-0.661146	0.244975	3.95627e-07	1.33765e-05	chr1	66363670	66363672	CG	II	GeneBody;Map2;NM_001039934;inside_[5-UTR;intron_between_exon_5_and_6];splice=0	-	Map2;Map2;Map2;Map2;Map2;Map2;Map2;Map2;Map2;Map2;Map2;Map2	protein_coding;protein_coding;protein_coding;protein_coding;protein_coding;protein_coding;protein_coding;protein_coding;protein_coding;protein_coding;protein_coding;protein_coding	ENSMUST00000024639.11;ENSMUST00000077355.11;ENSMUST00000114012.7;ENSMUST00000114013.7;ENSMUST00000114015.7;ENSMUST00000114017.7;ENSMUST00000114018.9;ENSMUST00000123647.7;ENSMUST00000128673.7;ENSMUST00000137807.7;ENSMUST00000156636.8;ENSMUST00000239213.1	112009;-984;-987;41952;188355;188358;112024;41569;41835;41673;188398;1475			No	ENSMUST00000024639;ENSMUST00000077355;ENSMUST00000114012;ENSMUST00000114013;ENSMUST00000114015;ENSMUST00000114017;ENSMUST00000114018;ENSMUST00000123647;ENSMUST00000128673;ENSMUST00000137807;ENSMUST00000156636	5'UTR;TSS1500;TSS1500;5'UTR;5'UTR;5'UTR;5'UTR;5'UTR;3'UTR;3'UTR;5'UTR	Map2;Map2;Map2;Map2;Map2;Map2;Map2;Map2;Map2;Map2;Map2	Promoter
4.68224	9.19893	-4.51669	Map2	ENSMUST00000173778.7	ENSMUSG00000015222	ENSMUST00000173778.7	microtubule-associated protein 2 [Source:MGI Symbol;Acc:MGI:97175]	1144	24	22	2	4	0.0189772	0.164903	cg37028513_BC21	0.906121	-0.661146	0.244975	3.95627e-07	1.33765e-05	chr1	66363670	66363672	CG	II	GeneBody;Map2;NM_001039934;inside_[5-UTR;intron_between_exon_5_and_6];splice=0	-	Map2;Map2;Map2;Map2;Map2;Map2;Map2;Map2;Map2;Map2;Map2;Map2	protein_coding;protein_coding;protein_coding;protein_coding;protein_coding;protein_coding;protein_coding;protein_coding;protein_coding;protein_coding;protein_coding;protein_coding	ENSMUST00000024639.11;ENSMUST00000077355.11;ENSMUST00000114012.7;ENSMUST00000114013.7;ENSMUST00000114015.7;ENSMUST00000114017.7;ENSMUST00000114018.9;ENSMUST00000123647.7;ENSMUST00000128673.7;ENSMUST00000137807.7;ENSMUST00000156636.8;ENSMUST00000239213.1	112009;-984;-987;41952;188355;188358;112024;41569;41835;41673;188398;1475			No	ENSMUST00000024639;ENSMUST00000077355;ENSMUST00000114012;ENSMUST00000114013;ENSMUST00000114015;ENSMUST00000114017;ENSMUST00000114018;ENSMUST00000123647;ENSMUST00000128673;ENSMUST00000137807;ENSMUST00000156636	5'UTR;TSS1500;TSS1500;5'UTR;5'UTR;5'UTR;5'UTR;5'UTR;3'UTR;3'UTR;5'UTR	Map2;Map2;Map2;Map2;Map2;Map2;Map2;Map2;Map2;Map2;Map2	Promoter
4.11484	8.39852	-4.28367	Map2	ENSMUST00000151423.8	ENSMUSG00000015222	ENSMUST00000151423.8	microtubule-associated protein 2 [Source:MGI Symbol;Acc:MGI:97175]	2215	12	41	2	8	0.0401733	0.235511	cg37028513_BC21	0.906121	-0.661146	0.244975	3.95627e-07	1.33765e-05	chr1	66363670	66363672	CG	II	GeneBody;Map2;NM_001039934;inside_[5-UTR;intron_between_exon_5_and_6];splice=0	-	Map2;Map2;Map2;Map2;Map2;Map2;Map2;Map2;Map2;Map2;Map2;Map2	protein_coding;protein_coding;protein_coding;protein_coding;protein_coding;protein_coding;protein_coding;protein_coding;protein_coding;protein_coding;protein_coding;protein_coding	ENSMUST00000024639.11;ENSMUST00000077355.11;ENSMUST00000114012.7;ENSMUST00000114013.7;ENSMUST00000114015.7;ENSMUST00000114017.7;ENSMUST00000114018.9;ENSMUST00000123647.7;ENSMUST00000128673.7;ENSMUST00000137807.7;ENSMUST00000156636.8;ENSMUST00000239213.1	112009;-984;-987;41952;188355;188358;112024;41569;41835;41673;188398;1475			No	ENSMUST00000024639;ENSMUST00000077355;ENSMUST00000114012;ENSMUST00000114013;ENSMUST00000114015;ENSMUST00000114017;ENSMUST00000114018;ENSMUST00000123647;ENSMUST00000128673;ENSMUST00000137807;ENSMUST00000156636	5'UTR;TSS1500;TSS1500;5'UTR;5'UTR;5'UTR;5'UTR;5'UTR;3'UTR;3'UTR;5'UTR	Map2;Map2;Map2;Map2;Map2;Map2;Map2;Map2;Map2;Map2;Map2	Promoter
4.60651	9.52947	-4.92296	Map2	ENSMUST00000114015.7	ENSMUSG00000015222	ENSMUST00000114015.7	microtubule-associated protein 2 [Source:MGI Symbol;Acc:MGI:97175]	5440	110	176	28	23	1.36988e-06	0.218107	cg37028513_BC21	0.906121	-0.661146	0.244975	3.95627e-07	1.33765e-05	chr1	66363670	66363672	CG	II	GeneBody;Map2;NM_001039934;inside_[5-UTR;intron_between_exon_5_and_6];splice=0	-	Map2;Map2;Map2;Map2;Map2;Map2;Map2;Map2;Map2;Map2;Map2;Map2	protein_coding;protein_coding;protein_coding;protein_coding;protein_coding;protein_coding;protein_coding;protein_coding;protein_coding;protein_coding;protein_coding;protein_coding	ENSMUST00000024639.11;ENSMUST00000077355.11;ENSMUST00000114012.7;ENSMUST00000114013.7;ENSMUST00000114015.7;ENSMUST00000114017.7;ENSMUST00000114018.9;ENSMUST00000123647.7;ENSMUST00000128673.7;ENSMUST00000137807.7;ENSMUST00000156636.8;ENSMUST00000239213.1	112009;-984;-987;41952;188355;188358;112024;41569;41835;41673;188398;1475			No	ENSMUST00000024639;ENSMUST00000077355;ENSMUST00000114012;ENSMUST00000114013;ENSMUST00000114015;ENSMUST00000114017;ENSMUST00000114018;ENSMUST00000123647;ENSMUST00000128673;ENSMUST00000137807;ENSMUST00000156636	5'UTR;TSS1500;TSS1500;5'UTR;5'UTR;5'UTR;5'UTR;5'UTR;3'UTR;3'UTR;5'UTR	Map2;Map2;Map2;Map2;Map2;Map2;Map2;Map2;Map2;Map2;Map2	Promoter
4.19686	9.37543	-5.17856	Map2	ENSMUST00000077355.11	ENSMUSG00000015222	ENSMUST00000077355.11	microtubule-associated protein 2 [Source:MGI Symbol;Acc:MGI:97175]	5125	125	111	23	11	2.77562e-07	0.176207	cg37028513_BC21	0.906121	-0.661146	0.244975	3.95627e-07	1.33765e-05	chr1	66363670	66363672	CG	II	GeneBody;Map2;NM_001039934;inside_[5-UTR;intron_between_exon_5_and_6];splice=0	-	Map2;Map2;Map2;Map2;Map2;Map2;Map2;Map2;Map2;Map2;Map2;Map2	protein_coding;protein_coding;protein_coding;protein_coding;protein_coding;protein_coding;protein_coding;protein_coding;protein_coding;protein_coding;protein_coding;protein_coding	ENSMUST00000024639.11;ENSMUST00000077355.11;ENSMUST00000114012.7;ENSMUST00000114013.7;ENSMUST00000114015.7;ENSMUST00000114017.7;ENSMUST00000114018.9;ENSMUST00000123647.7;ENSMUST00000128673.7;ENSMUST00000137807.7;ENSMUST00000156636.8;ENSMUST00000239213.1	112009;-984;-987;41952;188355;188358;112024;41569;41835;41673;188398;1475			No	ENSMUST00000024639;ENSMUST00000077355;ENSMUST00000114012;ENSMUST00000114013;ENSMUST00000114015;ENSMUST00000114017;ENSMUST00000114018;ENSMUST00000123647;ENSMUST00000128673;ENSMUST00000137807;ENSMUST00000156636	5'UTR;TSS1500;TSS1500;5'UTR;5'UTR;5'UTR;5'UTR;5'UTR;3'UTR;3'UTR;5'UTR	Map2;Map2;Map2;Map2;Map2;Map2;Map2;Map2;Map2;Map2;Map2	Promoter
4.26787	9.5605	-5.29263	Map2	ENSMUST00000024639.11	ENSMUSG00000015222	ENSMUST00000024639.11	microtubule-associated protein 2 [Source:MGI Symbol;Acc:MGI:97175]	5195	118	159	17	20	2.99002e-08	0.165417	cg37028513_BC21	0.906121	-0.661146	0.244975	3.95627e-07	1.33765e-05	chr1	66363670	66363672	CG	II	GeneBody;Map2;NM_001039934;inside_[5-UTR;intron_between_exon_5_and_6];splice=0	-	Map2;Map2;Map2;Map2;Map2;Map2;Map2;Map2;Map2;Map2;Map2;Map2	protein_coding;protein_coding;protein_coding;protein_coding;protein_coding;protein_coding;protein_coding;protein_coding;protein_coding;protein_coding;protein_coding;protein_coding	ENSMUST00000024639.11;ENSMUST00000077355.11;ENSMUST00000114012.7;ENSMUST00000114013.7;ENSMUST00000114015.7;ENSMUST00000114017.7;ENSMUST00000114018.9;ENSMUST00000123647.7;ENSMUST00000128673.7;ENSMUST00000137807.7;ENSMUST00000156636.8;ENSMUST00000239213.1	112009;-984;-987;41952;188355;188358;112024;41569;41835;41673;188398;1475			No	ENSMUST00000024639;ENSMUST00000077355;ENSMUST00000114012;ENSMUST00000114013;ENSMUST00000114015;ENSMUST00000114017;ENSMUST00000114018;ENSMUST00000123647;ENSMUST00000128673;ENSMUST00000137807;ENSMUST00000156636	5'UTR;TSS1500;TSS1500;5'UTR;5'UTR;5'UTR;5'UTR;5'UTR;3'UTR;3'UTR;5'UTR	Map2;Map2;Map2;Map2;Map2;Map2;Map2;Map2;Map2;Map2;Map2	Promoter
4.40044	9.86684	-5.4664	Map2	ENSMUST00000114018.9	ENSMUSG00000015222	ENSMUST00000114018.9	microtubule-associated protein 2 [Source:MGI Symbol;Acc:MGI:97175]	5303	149	201	24	18	4.82883e-11	0.146972	cg37028513_BC21	0.906121	-0.661146	0.244975	3.95627e-07	1.33765e-05	chr1	66363670	66363672	CG	II	GeneBody;Map2;NM_001039934;inside_[5-UTR;intron_between_exon_5_and_6];splice=0	-	Map2;Map2;Map2;Map2;Map2;Map2;Map2;Map2;Map2;Map2;Map2;Map2	protein_coding;protein_coding;protein_coding;protein_coding;protein_coding;protein_coding;protein_coding;protein_coding;protein_coding;protein_coding;protein_coding;protein_coding	ENSMUST00000024639.11;ENSMUST00000077355.11;ENSMUST00000114012.7;ENSMUST00000114013.7;ENSMUST00000114015.7;ENSMUST00000114017.7;ENSMUST00000114018.9;ENSMUST00000123647.7;ENSMUST00000128673.7;ENSMUST00000137807.7;ENSMUST00000156636.8;ENSMUST00000239213.1	112009;-984;-987;41952;188355;188358;112024;41569;41835;41673;188398;1475			No	ENSMUST00000024639;ENSMUST00000077355;ENSMUST00000114012;ENSMUST00000114013;ENSMUST00000114015;ENSMUST00000114017;ENSMUST00000114018;ENSMUST00000123647;ENSMUST00000128673;ENSMUST00000137807;ENSMUST00000156636	5'UTR;TSS1500;TSS1500;5'UTR;5'UTR;5'UTR;5'UTR;5'UTR;3'UTR;3'UTR;5'UTR	Map2;Map2;Map2;Map2;Map2;Map2;Map2;Map2;Map2;Map2;Map2	Promoter
5.5084	11.5841	-6.07571	Map2	ENSMUST00000156636.8	ENSMUSG00000015222	ENSMUST00000156636.8	microtubule-associated protein 2 [Source:MGI Symbol;Acc:MGI:97175]	546	48	70	2	2	3.47348e-08	0.0417427	cg37028513_BC21	0.906121	-0.661146	0.244975	3.95627e-07	1.33765e-05	chr1	66363670	66363672	CG	II	GeneBody;Map2;NM_001039934;inside_[5-UTR;intron_between_exon_5_and_6];splice=0	-	Map2;Map2;Map2;Map2;Map2;Map2;Map2;Map2;Map2;Map2;Map2;Map2	protein_coding;protein_coding;protein_coding;protein_coding;protein_coding;protein_coding;protein_coding;protein_coding;protein_coding;protein_coding;protein_coding;protein_coding	ENSMUST00000024639.11;ENSMUST00000077355.11;ENSMUST00000114012.7;ENSMUST00000114013.7;ENSMUST00000114015.7;ENSMUST00000114017.7;ENSMUST00000114018.9;ENSMUST00000123647.7;ENSMUST00000128673.7;ENSMUST00000137807.7;ENSMUST00000156636.8;ENSMUST00000239213.1	112009;-984;-987;41952;188355;188358;112024;41569;41835;41673;188398;1475			No	ENSMUST00000024639;ENSMUST00000077355;ENSMUST00000114012;ENSMUST00000114013;ENSMUST00000114015;ENSMUST00000114017;ENSMUST00000114018;ENSMUST00000123647;ENSMUST00000128673;ENSMUST00000137807;ENSMUST00000156636	5'UTR;TSS1500;TSS1500;5'UTR;5'UTR;5'UTR;5'UTR;5'UTR;3'UTR;3'UTR;5'UTR	Map2;Map2;Map2;Map2;Map2;Map2;Map2;Map2;Map2;Map2;Map2	Promoter
4.39264	9.36267	-4.97003	Map2	ENSMUST00000114012.7	ENSMUSG00000015222	ENSMUST00000114012.7	microtubule-associated protein 2 [Source:MGI Symbol;Acc:MGI:97175]	5119	111	125	24	16	3.2035e-06	0.207807	cg37028513_BC21	0.906121	-0.661146	0.244975	3.95627e-07	1.33765e-05	chr1	66363670	66363672	CG	II	GeneBody;Map2;NM_001039934;inside_[5-UTR;intron_between_exon_5_and_6];splice=0	-	Map2;Map2;Map2;Map2;Map2;Map2;Map2;Map2;Map2;Map2;Map2;Map2	protein_coding;protein_coding;protein_coding;protein_coding;protein_coding;protein_coding;protein_coding;protein_coding;protein_coding;protein_coding;protein_coding;protein_coding	ENSMUST00000024639.11;ENSMUST00000077355.11;ENSMUST00000114012.7;ENSMUST00000114013.7;ENSMUST00000114015.7;ENSMUST00000114017.7;ENSMUST00000114018.9;ENSMUST00000123647.7;ENSMUST00000128673.7;ENSMUST00000137807.7;ENSMUST00000156636.8;ENSMUST00000239213.1	112009;-984;-987;41952;188355;188358;112024;41569;41835;41673;188398;1475			No	ENSMUST00000024639;ENSMUST00000077355;ENSMUST00000114012;ENSMUST00000114013;ENSMUST00000114015;ENSMUST00000114017;ENSMUST00000114018;ENSMUST00000123647;ENSMUST00000128673;ENSMUST00000137807;ENSMUST00000156636	5'UTR;TSS1500;TSS1500;5'UTR;5'UTR;5'UTR;5'UTR;5'UTR;3'UTR;3'UTR;5'UTR	Map2;Map2;Map2;Map2;Map2;Map2;Map2;Map2;Map2;Map2;Map2	Promoter
9.40331	9.46622	-0.0629121	Mgat4c	ENSMUST00000218984.1	ENSMUSG00000019888	ENSMUST00000218984.1	MGAT4 family, member C [Source:MGI Symbol;Acc:MGI:1914819]	3543	61	118	505	539	4.62936e-08	7.15255	cg28923201_TC11	0.940181	-0.810502	0.12968	5.42817e-07	1.51405e-05	chr10	102131379	102131381	CG	I	Random	-	Mgat4c;Mgat4c;Mgat4c;Mgat4c;Mgat4c	protein_coding;protein_coding;protein_coding;protein_coding;protein_coding	ENSMUST00000127504.8;ENSMUST00000134930.7;ENSMUST00000156751.7;ENSMUST00000179929.7;ENSMUST00000219195.1	449739;449739;449634;449893;449754			No	ENSMUST00000127504;ENSMUST00000134930;ENSMUST00000156751;ENSMUST00000179929;ENSMUST00000219195	5'UTR;3'UTR;5'UTR;5'UTR;5'UTR	Mgat4c;Mgat4c;Mgat4c;Mgat4c;Mgat4c	Promoter
9.40331	9.46622	-0.0629121	Mgat4c	ENSMUST00000218984.1	ENSMUSG00000019888	ENSMUST00000218984.1	MGAT4 family, member C [Source:MGI Symbol;Acc:MGI:1914819]	3543	61	118	505	539	4.62936e-08	7.15255	cg28922533_BC11	0.802622	-0.706641	0.0959812	4.79166e-05	0.000190002	chr10	101970349	101970351	CG	I	PMDsoloWCGW	+	Mgat4c;Mgat4c;Mgat4c;Mgat4c;Mgat4c;Mgat4c	protein_coding;protein_coding;protein_coding;protein_coding;protein_coding;protein_coding	ENSMUST00000127504.8;ENSMUST00000134930.7;ENSMUST00000146230.7;ENSMUST00000156751.7;ENSMUST00000179929.7;ENSMUST00000219195.1	288709;288709;288863;288604;288863;288724			No	ENSMUST00000127504;ENSMUST00000134930;ENSMUST00000146230;ENSMUST00000156751;ENSMUST00000179929;ENSMUST00000219195	5'UTR;3'UTR;3'UTR;5'UTR;5'UTR;5'UTR	Mgat4c;Mgat4c;Mgat4c;Mgat4c;Mgat4c;Mgat4c	Promoter
7.60335	8.33194	-0.728591	Mgat4c	ENSMUST00000120748.1	ENSMUSG00000019888	ENSMUST00000120748.1	MGAT4 family, member C [Source:MGI Symbol;Acc:MGI:1914819]	2603	27	31	89	127	0.00647873	4.64941	cg28923201_TC11	0.940181	-0.810502	0.12968	5.42817e-07	1.51405e-05	chr10	102131379	102131381	CG	I	Random	-	Mgat4c;Mgat4c;Mgat4c;Mgat4c;Mgat4c	protein_coding;protein_coding;protein_coding;protein_coding;protein_coding	ENSMUST00000127504.8;ENSMUST00000134930.7;ENSMUST00000156751.7;ENSMUST00000179929.7;ENSMUST00000219195.1	449739;449739;449634;449893;449754			No	ENSMUST00000127504;ENSMUST00000134930;ENSMUST00000156751;ENSMUST00000179929;ENSMUST00000219195	5'UTR;3'UTR;5'UTR;5'UTR;5'UTR	Mgat4c;Mgat4c;Mgat4c;Mgat4c;Mgat4c	Promoter
7.60335	8.33194	-0.728591	Mgat4c	ENSMUST00000120748.1	ENSMUSG00000019888	ENSMUST00000120748.1	MGAT4 family, member C [Source:MGI Symbol;Acc:MGI:1914819]	2603	27	31	89	127	0.00647873	4.64941	cg28922533_BC11	0.802622	-0.706641	0.0959812	4.79166e-05	0.000190002	chr10	101970349	101970351	CG	I	PMDsoloWCGW	+	Mgat4c;Mgat4c;Mgat4c;Mgat4c;Mgat4c;Mgat4c	protein_coding;protein_coding;protein_coding;protein_coding;protein_coding;protein_coding	ENSMUST00000127504.8;ENSMUST00000134930.7;ENSMUST00000146230.7;ENSMUST00000156751.7;ENSMUST00000179929.7;ENSMUST00000219195.1	288709;288709;288863;288604;288863;288724			No	ENSMUST00000127504;ENSMUST00000134930;ENSMUST00000146230;ENSMUST00000156751;ENSMUST00000179929;ENSMUST00000219195	5'UTR;3'UTR;3'UTR;5'UTR;5'UTR;5'UTR	Mgat4c;Mgat4c;Mgat4c;Mgat4c;Mgat4c;Mgat4c	Promoter
10.9848	12.1466	-1.16174	Miga1	ENSMUST00000199397.1	ENSMUSG00000054942	ENSMUST00000199397.1	mitoguardin 1 [Source:MGI Symbol;Acc:MGI:1924567]	2842	240	704	1339	1166	3.945e-05	3.21394	cg40504519_TC11	0.957653	-0.6773	0.280353	5.12211e-08	6.50469e-06	chr3	152276466	152276468	CG	I	GeneBody;Fam73a;NM_001162375;inside_[3-UTR;noncoding_exon_14];splice=0	-	Miga1;Miga1	protein_coding;protein_coding	ENSMUST00000068243.10;ENSMUST00000073089.12	63939;63941			No	ENSMUST00000068243;ENSMUST00000073089	3'UTR;3'UTR	Miga1;Miga1	Body|3'UTR
3.5971	7.70971	-4.11261	Nhs	ENSMUST00000087085.9	ENSMUSG00000059493	ENSMUST00000087085.9	NHS actin remodeling regulator [Source:MGI Symbol;Acc:MGI:2684894]	8805	46	85	15	25	0.0263654	0.378798	cg48165168_TC11	0.872273	-0.771154	0.101119	8.31466e-08	7.60302e-06	chrX	162097396	162097398	CG	I	Random	+	Nhs;Nhs	protein_coding;protein_coding	ENSMUST00000081569.6;ENSMUST00000087085.9	61992;62334			No	ENSMUST00000081569;ENSMUST00000087085	Body;Body	Nhs;Nhs	Body|3'UTR
4.5231	4.73237	-0.209269	Nrk	ENSMUST00000113052.7	ENSMUSG00000052854	ENSMUST00000113052.7	Nik related kinase [Source:MGI Symbol;Acc:MGI:1351326]	8043	6	8	38	36	0.0239592	6.51257	cg48046212_BC21	0.863427	-0.75018	0.113247	6.68787e-10	1.07009e-06	chrX	138999854	138999856	CG	II	Random	+	Nrk;Nrk;Nrk	protein_coding;protein_coding;protein_coding	ENSMUST00000064937.13;ENSMUST00000113052.7;ENSMUST00000131829.1	85425;85424;85424			No	ENSMUST00000064937;ENSMUST00000113052;ENSMUST00000131829	Body;Body;3'UTR	Nrk;Nrk;Nrk	Body|3'UTR
6.30437	7.58956	-1.28519	Olfr1297	ENSMUST00000213398.1	ENSMUSG00000094858	ENSMUST00000213398.1	olfactory receptor 1297 [Source:MGI Symbol;Acc:MGI:3031131]	6998	36	59	106	130	0.046378	3.06698	cg38805727_BC21	0.820866	-0.740491	0.0803752	1.03774e-06	2.00365e-05	chr2	111622423	111622425	CG	II	TSS;chr2:111622071;Olfr1297;ENSMUST00000099612;-352;1	-	Olfr1297;Olfr1297	protein_coding;protein_coding	ENSMUST00000099612.1;ENSMUST00000213398.1	-351;4074			No	ENSMUST00000099612;ENSMUST00000213398	TSS1500;5'UTR	Olfr1297;Olfr1297	Promoter
5.46128	5.53873	-0.0774543	Olfr1507	ENSMUST00000206062.3	ENSMUSG00000059887	ENSMUST00000206062.3	olfactory receptor 1507 [Source:MGI Symbol;Acc:MGI:3031341]	2803	6	2	27	20	0.0443161	7.40242	cg32483701_TC11	0.943748	-0.678011	0.265737	7.74937e-08	7.43886e-06	chr14	52490915	52490917	CG	I	TSS;chr14:52491045;Olfr1507;ENSMUST00000073571;+130;1	+	Olfr1507;Olfr1507;Olfr1507;Olfr1507;Olfr1507	protein_coding;protein_coding;protein_coding;protein_coding;protein_coding	ENSMUST00000073571.5;ENSMUST00000205963.1;ENSMUST00000206062.3;ENSMUST00000206069.1;ENSMUST00000206931.1	131;4410;4834;4382;4774			No	ENSMUST00000073571;ENSMUST00000205963;ENSMUST00000206062;ENSMUST00000206069;ENSMUST00000206931	Body;5'UTR;Body;5'UTR;Body	Olfr1507;Olfr1507;Olfr1507;Olfr1507;Olfr1507	Promoter
8.12066	8.03858	0.08208	Palld	ENSMUST00000135439.1	ENSMUSG00000058056	ENSMUST00000135439.1	palladin, cytoskeletal associated protein [Source:MGI Symbol;Acc:MGI:1919583]	1325	4	20	84	70	0.00106024	7.70532	cg45753948_BC11	0.888657	-0.685571	0.203086	1.82176e-06	2.61371e-05	chr8	61582953	61582955	CG	I	EPIC;cg07989163	-	Palld;Palld;Palld;Palld;Palld	protein_coding;protein_coding;protein_coding;protein_coding;protein_coding	ENSMUST00000034057.13;ENSMUST00000121200.8;ENSMUST00000121493.8;ENSMUST00000121785.8;ENSMUST00000135439.1	319737;8189;177136;319716;8186			No	ENSMUST00000034057;ENSMUST00000121200;ENSMUST00000121493;ENSMUST00000121785;ENSMUST00000135439	Body;5'UTR;Body;Body;5'UTR	Palld;Palld;Palld;Palld;Palld	Promoter
8.43172	8.89931	-0.467591	Palld	ENSMUST00000121493.8	ENSMUSG00000058056	ENSMUST00000121493.8	palladin, cytoskeletal associated protein [Source:MGI Symbol;Acc:MGI:1919583]	5445	62	124	426	388	7.54038e-06	5.34257	cg45753948_BC11	0.888657	-0.685571	0.203086	1.82176e-06	2.61371e-05	chr8	61582953	61582955	CG	I	EPIC;cg07989163	-	Palld;Palld;Palld;Palld;Palld	protein_coding;protein_coding;protein_coding;protein_coding;protein_coding	ENSMUST00000034057.13;ENSMUST00000121200.8;ENSMUST00000121493.8;ENSMUST00000121785.8;ENSMUST00000135439.1	319737;8189;177136;319716;8186			No	ENSMUST00000034057;ENSMUST00000121200;ENSMUST00000121493;ENSMUST00000121785;ENSMUST00000135439	Body;5'UTR;Body;Body;5'UTR	Palld;Palld;Palld;Palld;Palld	Promoter
8.85564	9.30337	-0.447736	Palld	ENSMUST00000121200.8	ENSMUSG00000058056	ENSMUST00000121200.8	palladin, cytoskeletal associated protein [Source:MGI Symbol;Acc:MGI:1919583]	4193	72	116	465	374	5.25686e-06	5.45487	cg45753948_BC11	0.888657	-0.685571	0.203086	1.82176e-06	2.61371e-05	chr8	61582953	61582955	CG	I	EPIC;cg07989163	-	Palld;Palld;Palld;Palld;Palld	protein_coding;protein_coding;protein_coding;protein_coding;protein_coding	ENSMUST00000034057.13;ENSMUST00000121200.8;ENSMUST00000121493.8;ENSMUST00000121785.8;ENSMUST00000135439.1	319737;8189;177136;319716;8186			No	ENSMUST00000034057;ENSMUST00000121200;ENSMUST00000121493;ENSMUST00000121785;ENSMUST00000135439	Body;5'UTR;Body;Body;5'UTR	Palld;Palld;Palld;Palld;Palld	Promoter
7.00891	7.02969	-0.020776	Palld	ENSMUST00000034057.13	ENSMUSG00000058056	ENSMUST00000034057.13	palladin, cytoskeletal associated protein [Source:MGI Symbol;Acc:MGI:1919583]	3566	12	20	98	96	0.00073171	7.44108	cg45753948_BC11	0.888657	-0.685571	0.203086	1.82176e-06	2.61371e-05	chr8	61582953	61582955	CG	I	EPIC;cg07989163	-	Palld;Palld;Palld;Palld;Palld	protein_coding;protein_coding;protein_coding;protein_coding;protein_coding	ENSMUST00000034057.13;ENSMUST00000121200.8;ENSMUST00000121493.8;ENSMUST00000121785.8;ENSMUST00000135439.1	319737;8189;177136;319716;8186			No	ENSMUST00000034057;ENSMUST00000121200;ENSMUST00000121493;ENSMUST00000121785;ENSMUST00000135439	Body;5'UTR;Body;Body;5'UTR	Palld;Palld;Palld;Palld;Palld	Promoter
8.23354	8.20238	0.0311545	Palld	ENSMUST00000121785.8	ENSMUSG00000058056	ENSMUST00000121785.8	palladin, cytoskeletal associated protein [Source:MGI Symbol;Acc:MGI:1919583]	6349	28	108	415	414	1.91908e-07	7.37686	cg45753948_BC11	0.888657	-0.685571	0.203086	1.82176e-06	2.61371e-05	chr8	61582953	61582955	CG	I	EPIC;cg07989163	-	Palld;Palld;Palld;Palld;Palld	protein_coding;protein_coding;protein_coding;protein_coding;protein_coding	ENSMUST00000034057.13;ENSMUST00000121200.8;ENSMUST00000121493.8;ENSMUST00000121785.8;ENSMUST00000135439.1	319737;8189;177136;319716;8186			No	ENSMUST00000034057;ENSMUST00000121200;ENSMUST00000121493;ENSMUST00000121785;ENSMUST00000135439	Body;5'UTR;Body;Body;5'UTR	Palld;Palld;Palld;Palld;Palld	Promoter
11.3	8.00472	3.29533	Pnma5	ENSMUST00000051569.6	ENSMUSG00000050424	ENSMUST00000051569.6	paraneoplastic antigen family 5 [Source:MGI Symbol;Acc:MGI:2180566]	2785	17	33	1585	1475	2.09034e-21	74.7947	cg47733513_TC11	0.933258	-0.815946	0.117312	5.58527e-09	3.32437e-06	chrX	73036972	73036974	CG	I	TSS;chrX:73037102;Pnma5;ENSMUST00000051569-ENSMUST00000114540;+130;2	-	Pnma5;Pnma5;Pnma5	protein_coding;protein_coding;protein_coding	ENSMUST00000051569.6;ENSMUST00000114540.3;ENSMUST00000152209.1	131;131;-869			No	ENSMUST00000051569;ENSMUST00000114540;ENSMUST00000152209	Body;Body;TSS1500	Pnma5;Pnma5;Pnma5	Promoter
11.4331	8.81065	2.62247	Pnma5	ENSMUST00000114540.3	ENSMUSG00000050424	ENSMUST00000114540.3	paraneoplastic antigen family 5 [Source:MGI Symbol;Acc:MGI:2180566]	2287	35	36	1471	1280	3.48043e-19	47.9088	cg47733513_TC11	0.933258	-0.815946	0.117312	5.58527e-09	3.32437e-06	chrX	73036972	73036974	CG	I	TSS;chrX:73037102;Pnma5;ENSMUST00000051569-ENSMUST00000114540;+130;2	-	Pnma5;Pnma5;Pnma5	protein_coding;protein_coding;protein_coding	ENSMUST00000051569.6;ENSMUST00000114540.3;ENSMUST00000152209.1	131;131;-869			No	ENSMUST00000051569;ENSMUST00000114540;ENSMUST00000152209	Body;Body;TSS1500	Pnma5;Pnma5;Pnma5	Promoter
11.1476	8.19604	2.95161	Pnma5	ENSMUST00000152209.1	ENSMUSG00000050424	ENSMUST00000152209.1	paraneoplastic antigen family 5 [Source:MGI Symbol;Acc:MGI:2180566]	1280	4	22	715	541	2.29829e-17	57.8095	cg47733513_TC11	0.933258	-0.815946	0.117312	5.58527e-09	3.32437e-06	chrX	73036972	73036974	CG	I	TSS;chrX:73037102;Pnma5;ENSMUST00000051569-ENSMUST00000114540;+130;2	-	Pnma5;Pnma5;Pnma5	protein_coding;protein_coding;protein_coding	ENSMUST00000051569.6;ENSMUST00000114540.3;ENSMUST00000152209.1	131;131;-869			No	ENSMUST00000051569;ENSMUST00000114540;ENSMUST00000152209	Body;Body;TSS1500	Pnma5;Pnma5;Pnma5	Promoter
4.58946	3.97046	0.619004	Rassf4	ENSMUST00000035842.6	ENSMUSG00000042129	ENSMUST00000035842.6	Ras association (RalGDS/AF-6) domain family member 4 [Source:MGI Symbol;Acc:MGI:2386853]	6460	4	2	34	27	0.00584132	12.7364	cg43888463_TC11	0.735331	-0.706426	0.0289051	5.77255e-05	0.000217254	chr6	116674010	116674012	CG	I	CGI;chr6:116674001-116674241,TSS;chr6:116673951;Rassf4;ENSMUST00000035842;-59;1	-	Rassf4;Rassf4;Rassf4;Rassf4;Rassf4	protein_coding;protein_coding;protein_coding;protein_coding;protein_coding	ENSMUST00000035842.6;ENSMUST00000203029.2;ENSMUST00000204203.1;ENSMUST00000204313.2;ENSMUST00000204576.1	-58;-201;-239;-221;-212	CGI:chr6:116674001-116674241	Island	No	ENSMUST00000035842;ENSMUST00000203029;ENSMUST00000204203;ENSMUST00000204313;ENSMUST00000204576	TSS200;TSS1500;TSS1500;TSS1500;TSS1500	Rassf4;Rassf4;Rassf4;Rassf4;Rassf4	Promoter
8.18185	8.76959	-0.58774	Reg1	ENSMUST00000204687.2	ENSMUSG00000059654	ENSMUST00000204687.2	regenerating islet-derived 1 [Source:MGI Symbol;Acc:MGI:97895]	904	9	18	54	54	0.0263645	4.89439	cg43591303_BC21	0.902978	-0.6845	0.218478	5.29229e-07	1.49921e-05	chr6	78428116	78428118	CG	II	EPIC;cg11761200,GeneBody;Reg1;NM_009042;inside_[cds_in_exon_5];splice=0	+	Reg1;Reg1;Reg1	protein_coding;protein_coding;protein_coding	ENSMUST00000079926.5;ENSMUST00000204601.2;ENSMUST00000204687.2	2134;5346;5406			No	ENSMUST00000079926;ENSMUST00000204601;ENSMUST00000204687	Body;Body;Body	Reg1;Reg1;Reg1	Body|3'UTR
6.52985	4.35368	2.17618	Reg1	ENSMUST00000079926.5	ENSMUSG00000059654	ENSMUST00000079926.5	regenerating islet-derived 1 [Source:MGI Symbol;Acc:MGI:97895]	769	0	0	18	6	0.0143709	65535	cg43591303_BC21	0.902978	-0.6845	0.218478	5.29229e-07	1.49921e-05	chr6	78428116	78428118	CG	II	EPIC;cg11761200,GeneBody;Reg1;NM_009042;inside_[cds_in_exon_5];splice=0	+	Reg1;Reg1;Reg1	protein_coding;protein_coding;protein_coding	ENSMUST00000079926.5;ENSMUST00000204601.2;ENSMUST00000204687.2	2134;5346;5406			No	ENSMUST00000079926;ENSMUST00000204601;ENSMUST00000204687	Body;Body;Body	Reg1;Reg1;Reg1	Body|3'UTR
6.58045	4.35932	2.22114	Reg1	ENSMUST00000204601.2	ENSMUSG00000059654	ENSMUST00000204601.2	regenerating islet-derived 1 [Source:MGI Symbol;Acc:MGI:97895]	766	0	0	18	7	0.0116342	65535	cg43591303_BC21	0.902978	-0.6845	0.218478	5.29229e-07	1.49921e-05	chr6	78428116	78428118	CG	II	EPIC;cg11761200,GeneBody;Reg1;NM_009042;inside_[cds_in_exon_5];splice=0	+	Reg1;Reg1;Reg1	protein_coding;protein_coding;protein_coding	ENSMUST00000079926.5;ENSMUST00000204601.2;ENSMUST00000204687.2	2134;5346;5406			No	ENSMUST00000079926;ENSMUST00000204601;ENSMUST00000204687	Body;Body;Body	Reg1;Reg1;Reg1	Body|3'UTR
16.0533	19.6832	-3.6299	Rpl17-ps10	ENSMUST00000119383.1	ENSMUSG00000081895	ENSMUST00000119383.1	ribosomal protein L17, pseudogene 10 [Source:MGI Symbol;Acc:MGI:3642871]	555	23398	7714	8276	8223	0.0031646	0.673136	cg44712015_BC21	0.844202	-0.692835	0.151367	2.15953e-08	5.16294e-06	chr7	72649593	72649595	CG	II	PseudogeneTSS;chr7:72649311;Rpl17-ps10;ENSMUST00000119383;283	-	Rpl17-ps10	processed_pseudogene	ENSMUST00000119383.1	-282			No	ENSMUST00000119383	TSS1500	Rpl17-ps10	Promoter
7.55899	11.8996	-4.34063	Rps6ka6	ENSMUST00000230618.1	ENSMUSG00000116203	ENSMUST00000230618.1	ribosomal protein S6 kinase polypeptide 6 [Source:MGI Symbol;Acc:MGI:1914321]	4135	484	634	158	177	9.7852e-08	0.370856	cg47930332_BC21	0.910359	-0.715886	0.194473	2.34856e-07	1.09952e-05	chrX	111486687	111486689	CG	II	TSS;chrX:111486760;Rps6ka6;ENSMUST00000138645;+73;1,TSS;chrX:111486781;Rps6ka6;ENSMUST00000082034;+94;2	-	Rps6ka6;Rps6ka6;Rps6ka6;Rps6ka6;Rps6ka6;Rps6ka6	protein_coding;protein_coding;protein_coding;protein_coding;protein_coding;protein_coding	ENSMUST00000082034.12;ENSMUST00000123951.7;ENSMUST00000128819.7;ENSMUST00000132319.7;ENSMUST00000138645.7;ENSMUST00000156639.1	95;51272;44489;51260;74;49655			No	ENSMUST00000082034;ENSMUST00000123951;ENSMUST00000128819;ENSMUST00000132319;ENSMUST00000138645;ENSMUST00000156639	Body;Body;Body;Body;Body;Body	Rps6ka6;Rps6ka6;Rps6ka6;Rps6ka6;Rps6ka6;Rps6ka6	Body|3'UTR
6.94371	11.3427	-4.39898	Rps6ka6	ENSMUST00000229412.1	ENSMUSG00000116203	ENSMUST00000229412.1	ribosomal protein S6 kinase polypeptide 6 [Source:MGI Symbol;Acc:MGI:1914321]	3867	299	413	106	95	7.10858e-07	0.347092	cg47930332_BC21	0.910359	-0.715886	0.194473	2.34856e-07	1.09952e-05	chrX	111486687	111486689	CG	II	TSS;chrX:111486760;Rps6ka6;ENSMUST00000138645;+73;1,TSS;chrX:111486781;Rps6ka6;ENSMUST00000082034;+94;2	-	Rps6ka6;Rps6ka6;Rps6ka6;Rps6ka6;Rps6ka6;Rps6ka6	protein_coding;protein_coding;protein_coding;protein_coding;protein_coding;protein_coding	ENSMUST00000082034.12;ENSMUST00000123951.7;ENSMUST00000128819.7;ENSMUST00000132319.7;ENSMUST00000138645.7;ENSMUST00000156639.1	95;51272;44489;51260;74;49655			No	ENSMUST00000082034;ENSMUST00000123951;ENSMUST00000128819;ENSMUST00000132319;ENSMUST00000138645;ENSMUST00000156639	Body;Body;Body;Body;Body;Body	Rps6ka6;Rps6ka6;Rps6ka6;Rps6ka6;Rps6ka6;Rps6ka6	Body|3'UTR
6.95296	11.3623	-4.40929	Rps6ka6	ENSMUST00000065976.11	ENSMUSG00000025665	ENSMUST00000065976.11	ribosomal protein S6 kinase polypeptide 6 [Source:MGI Symbol;Acc:MGI:1914321]	3867	297	426	98	105	6.0958e-07	0.346457	cg47930332_BC21	0.910359	-0.715886	0.194473	2.34856e-07	1.09952e-05	chrX	111486687	111486689	CG	II	TSS;chrX:111486760;Rps6ka6;ENSMUST00000138645;+73;1,TSS;chrX:111486781;Rps6ka6;ENSMUST00000082034;+94;2	-	Rps6ka6;Rps6ka6;Rps6ka6;Rps6ka6;Rps6ka6;Rps6ka6	protein_coding;protein_coding;protein_coding;protein_coding;protein_coding;protein_coding	ENSMUST00000082034.12;ENSMUST00000123951.7;ENSMUST00000128819.7;ENSMUST00000132319.7;ENSMUST00000138645.7;ENSMUST00000156639.1	95;51272;44489;51260;74;49655			No	ENSMUST00000082034;ENSMUST00000123951;ENSMUST00000128819;ENSMUST00000132319;ENSMUST00000138645;ENSMUST00000156639	Body;Body;Body;Body;Body;Body	Rps6ka6;Rps6ka6;Rps6ka6;Rps6ka6;Rps6ka6;Rps6ka6	Body|3'UTR
7.27903	11.5935	-4.31447	Rps6ka6	ENSMUST00000229806.1	ENSMUSG00000116203	ENSMUST00000229806.1	ribosomal protein S6 kinase polypeptide 6 [Source:MGI Symbol;Acc:MGI:1914321]	4151	338	581	165	108	3.11503e-07	0.360822	cg47930332_BC21	0.910359	-0.715886	0.194473	2.34856e-07	1.09952e-05	chrX	111486687	111486689	CG	II	TSS;chrX:111486760;Rps6ka6;ENSMUST00000138645;+73;1,TSS;chrX:111486781;Rps6ka6;ENSMUST00000082034;+94;2	-	Rps6ka6;Rps6ka6;Rps6ka6;Rps6ka6;Rps6ka6;Rps6ka6	protein_coding;protein_coding;protein_coding;protein_coding;protein_coding;protein_coding	ENSMUST00000082034.12;ENSMUST00000123951.7;ENSMUST00000128819.7;ENSMUST00000132319.7;ENSMUST00000138645.7;ENSMUST00000156639.1	95;51272;44489;51260;74;49655			No	ENSMUST00000082034;ENSMUST00000123951;ENSMUST00000128819;ENSMUST00000132319;ENSMUST00000138645;ENSMUST00000156639	Body;Body;Body;Body;Body;Body	Rps6ka6;Rps6ka6;Rps6ka6;Rps6ka6;Rps6ka6;Rps6ka6	Body|3'UTR
7.30652	11.6041	-4.29757	Rps6ka6	ENSMUST00000082034.12	ENSMUSG00000025665	ENSMUST00000082034.12	ribosomal protein S6 kinase polypeptide 6 [Source:MGI Symbol;Acc:MGI:1914321]	4170	390	530	140	142	4.48313e-07	0.378149	cg47930332_BC21	0.910359	-0.715886	0.194473	2.34856e-07	1.09952e-05	chrX	111486687	111486689	CG	II	TSS;chrX:111486760;Rps6ka6;ENSMUST00000138645;+73;1,TSS;chrX:111486781;Rps6ka6;ENSMUST00000082034;+94;2	-	Rps6ka6;Rps6ka6;Rps6ka6;Rps6ka6;Rps6ka6;Rps6ka6	protein_coding;protein_coding;protein_coding;protein_coding;protein_coding;protein_coding	ENSMUST00000082034.12;ENSMUST00000123951.7;ENSMUST00000128819.7;ENSMUST00000132319.7;ENSMUST00000138645.7;ENSMUST00000156639.1	95;51272;44489;51260;74;49655			No	ENSMUST00000082034;ENSMUST00000123951;ENSMUST00000128819;ENSMUST00000132319;ENSMUST00000138645;ENSMUST00000156639	Body;Body;Body;Body;Body;Body	Rps6ka6;Rps6ka6;Rps6ka6;Rps6ka6;Rps6ka6;Rps6ka6	Body|3'UTR
7.32087	11.5576	-4.23674	Rps6ka6	ENSMUST00000229157.1	ENSMUSG00000116203	ENSMUST00000229157.1	ribosomal protein S6 kinase polypeptide 6 [Source:MGI Symbol;Acc:MGI:1914321]	4170	367	526	140	145	1.89524e-06	0.393486	cg47930332_BC21	0.910359	-0.715886	0.194473	2.34856e-07	1.09952e-05	chrX	111486687	111486689	CG	II	TSS;chrX:111486760;Rps6ka6;ENSMUST00000138645;+73;1,TSS;chrX:111486781;Rps6ka6;ENSMUST00000082034;+94;2	-	Rps6ka6;Rps6ka6;Rps6ka6;Rps6ka6;Rps6ka6;Rps6ka6	protein_coding;protein_coding;protein_coding;protein_coding;protein_coding;protein_coding	ENSMUST00000082034.12;ENSMUST00000123951.7;ENSMUST00000128819.7;ENSMUST00000132319.7;ENSMUST00000138645.7;ENSMUST00000156639.1	95;51272;44489;51260;74;49655			No	ENSMUST00000082034;ENSMUST00000123951;ENSMUST00000128819;ENSMUST00000132319;ENSMUST00000138645;ENSMUST00000156639	Body;Body;Body;Body;Body;Body	Rps6ka6;Rps6ka6;Rps6ka6;Rps6ka6;Rps6ka6;Rps6ka6	Body|3'UTR
4.97997	9.37513	-4.39516	Rps6ka6	ENSMUST00000230170.1	ENSMUSG00000116203	ENSMUST00000230170.1	ribosomal protein S6 kinase polypeptide 6 [Source:MGI Symbol;Acc:MGI:1914321]	644	14	15	2	0	0.0250153	0.0812813	cg47930332_BC21	0.910359	-0.715886	0.194473	2.34856e-07	1.09952e-05	chrX	111486687	111486689	CG	II	TSS;chrX:111486760;Rps6ka6;ENSMUST00000138645;+73;1,TSS;chrX:111486781;Rps6ka6;ENSMUST00000082034;+94;2	-	Rps6ka6;Rps6ka6;Rps6ka6;Rps6ka6;Rps6ka6;Rps6ka6	protein_coding;protein_coding;protein_coding;protein_coding;protein_coding;protein_coding	ENSMUST00000082034.12;ENSMUST00000123951.7;ENSMUST00000128819.7;ENSMUST00000132319.7;ENSMUST00000138645.7;ENSMUST00000156639.1	95;51272;44489;51260;74;49655			No	ENSMUST00000082034;ENSMUST00000123951;ENSMUST00000128819;ENSMUST00000132319;ENSMUST00000138645;ENSMUST00000156639	Body;Body;Body;Body;Body;Body	Rps6ka6;Rps6ka6;Rps6ka6;Rps6ka6;Rps6ka6;Rps6ka6	Body|3'UTR
7.3589	11.6718	-4.31287	Rps6ka6	ENSMUST00000096348.9	ENSMUSG00000025665	ENSMUST00000096348.9	ribosomal protein S6 kinase polypeptide 6 [Source:MGI Symbol;Acc:MGI:1914321]	4151	430	525	161	129	2.26747e-07	0.373317	cg47930332_BC21	0.910359	-0.715886	0.194473	2.34856e-07	1.09952e-05	chrX	111486687	111486689	CG	II	TSS;chrX:111486760;Rps6ka6;ENSMUST00000138645;+73;1,TSS;chrX:111486781;Rps6ka6;ENSMUST00000082034;+94;2	-	Rps6ka6;Rps6ka6;Rps6ka6;Rps6ka6;Rps6ka6;Rps6ka6	protein_coding;protein_coding;protein_coding;protein_coding;protein_coding;protein_coding	ENSMUST00000082034.12;ENSMUST00000123951.7;ENSMUST00000128819.7;ENSMUST00000132319.7;ENSMUST00000138645.7;ENSMUST00000156639.1	95;51272;44489;51260;74;49655			No	ENSMUST00000082034;ENSMUST00000123951;ENSMUST00000128819;ENSMUST00000132319;ENSMUST00000138645;ENSMUST00000156639	Body;Body;Body;Body;Body;Body	Rps6ka6;Rps6ka6;Rps6ka6;Rps6ka6;Rps6ka6;Rps6ka6	Body|3'UTR
6.91136	11.2536	-4.3422	Rps6ka6	ENSMUST00000229688.1	ENSMUSG00000116203	ENSMUST00000229688.1	ribosomal protein S6 kinase polypeptide 6 [Source:MGI Symbol;Acc:MGI:1914321]	2410	183	232	61	59	5.10187e-05	0.356839	cg47930332_BC21	0.910359	-0.715886	0.194473	2.34856e-07	1.09952e-05	chrX	111486687	111486689	CG	II	TSS;chrX:111486760;Rps6ka6;ENSMUST00000138645;+73;1,TSS;chrX:111486781;Rps6ka6;ENSMUST00000082034;+94;2	-	Rps6ka6;Rps6ka6;Rps6ka6;Rps6ka6;Rps6ka6;Rps6ka6	protein_coding;protein_coding;protein_coding;protein_coding;protein_coding;protein_coding	ENSMUST00000082034.12;ENSMUST00000123951.7;ENSMUST00000128819.7;ENSMUST00000132319.7;ENSMUST00000138645.7;ENSMUST00000156639.1	95;51272;44489;51260;74;49655			No	ENSMUST00000082034;ENSMUST00000123951;ENSMUST00000128819;ENSMUST00000132319;ENSMUST00000138645;ENSMUST00000156639	Body;Body;Body;Body;Body;Body	Rps6ka6;Rps6ka6;Rps6ka6;Rps6ka6;Rps6ka6;Rps6ka6	Body|3'UTR
6.86282	11.2994	-4.43657	Rps6ka6	ENSMUST00000137712.8	ENSMUSG00000025665	ENSMUST00000137712.8	ribosomal protein S6 kinase polypeptide 6 [Source:MGI Symbol;Acc:MGI:1914321]	2410	171	261	56	60	1.54744e-05	0.330903	cg47930332_BC21	0.910359	-0.715886	0.194473	2.34856e-07	1.09952e-05	chrX	111486687	111486689	CG	II	TSS;chrX:111486760;Rps6ka6;ENSMUST00000138645;+73;1,TSS;chrX:111486781;Rps6ka6;ENSMUST00000082034;+94;2	-	Rps6ka6;Rps6ka6;Rps6ka6;Rps6ka6;Rps6ka6;Rps6ka6	protein_coding;protein_coding;protein_coding;protein_coding;protein_coding;protein_coding	ENSMUST00000082034.12;ENSMUST00000123951.7;ENSMUST00000128819.7;ENSMUST00000132319.7;ENSMUST00000138645.7;ENSMUST00000156639.1	95;51272;44489;51260;74;49655			No	ENSMUST00000082034;ENSMUST00000123951;ENSMUST00000128819;ENSMUST00000132319;ENSMUST00000138645;ENSMUST00000156639	Body;Body;Body;Body;Body;Body	Rps6ka6;Rps6ka6;Rps6ka6;Rps6ka6;Rps6ka6;Rps6ka6	Body|3'UTR
7.50893	12.0266	-4.51764	Rps6ka6	ENSMUST00000113428.8	ENSMUSG00000025665	ENSMUST00000113428.8	ribosomal protein S6 kinase polypeptide 6 [Source:MGI Symbol;Acc:MGI:1914321]	4135	500	727	169	153	8.87922e-10	0.322387	cg47930332_BC21	0.910359	-0.715886	0.194473	2.34856e-07	1.09952e-05	chrX	111486687	111486689	CG	II	TSS;chrX:111486760;Rps6ka6;ENSMUST00000138645;+73;1,TSS;chrX:111486781;Rps6ka6;ENSMUST00000082034;+94;2	-	Rps6ka6;Rps6ka6;Rps6ka6;Rps6ka6;Rps6ka6;Rps6ka6	protein_coding;protein_coding;protein_coding;protein_coding;protein_coding;protein_coding	ENSMUST00000082034.12;ENSMUST00000123951.7;ENSMUST00000128819.7;ENSMUST00000132319.7;ENSMUST00000138645.7;ENSMUST00000156639.1	95;51272;44489;51260;74;49655			No	ENSMUST00000082034;ENSMUST00000123951;ENSMUST00000128819;ENSMUST00000132319;ENSMUST00000138645;ENSMUST00000156639	Body;Body;Body;Body;Body;Body	Rps6ka6;Rps6ka6;Rps6ka6;Rps6ka6;Rps6ka6;Rps6ka6	Body|3'UTR
5.67405	3.0083	2.66575	Sema3a	ENSMUST00000196514.4	ENSMUSG00000028883	ENSMUST00000196514.4	sema domain, immunoglobulin domain (Ig), short basic domain, secreted, (semaphorin) 3A [Source:MGI Symbol;Acc:MGI:107558]	1954	0	0	14	23	0.00118161	65535	cg41865050_TC11	0.777048	-0.674548	0.1025	6.4151e-06	5.18423e-05	chr5	13439346	13439348	CG	I	GeneBody;Sema3a;NM_001243072;inside_[intron_between_exon_2_and_3];splice=0	-	Sema3a;Sema3a;Sema3a;Sema3a;Sema3a;Sema3a;Sema3a	protein_coding;protein_coding;protein_coding;protein_coding;protein_coding;protein_coding;protein_coding	ENSMUST00000030714.7;ENSMUST00000095012.9;ENSMUST00000125629.7;ENSMUST00000137798.7;ENSMUST00000141968.1;ENSMUST00000195907.4;ENSMUST00000200073.1	40038;42563;40659;40350;40023;313754;39770			No	ENSMUST00000030714;ENSMUST00000095012;ENSMUST00000125629;ENSMUST00000137798;ENSMUST00000141968;ENSMUST00000195907;ENSMUST00000200073	Body;Body;Body;Body;Body;3'UTR;3'UTR	Sema3a;Sema3a;Sema3a;Sema3a;Sema3a;Sema3a;Sema3a	Body|3'UTR
7.51513	5.44891	2.06622	Sh3rf2	ENSMUST00000237344.1	ENSMUSG00000057719	ENSMUST00000237344.1	SH3 domain containing ring finger 2 [Source:MGI Symbol;Acc:MGI:2444628]	686	1	0	25	23	0.00104648	62.1946	cg35650075_BC21	0.870561	-0.786746	0.0838144	8.64676e-14	4.70397e-09	chr18	42054419	42054421	CG	II	Adenoma	+	Sh3rf2;Sh3rf2	protein_coding;protein_coding	ENSMUST00000072008.10;ENSMUST00000074679.3	753;710			No	ENSMUST00000072008;ENSMUST00000074679	Body;Body	Sh3rf2;Sh3rf2	Body|3'UTR
7.51513	5.44891	2.06622	Sh3rf2	ENSMUST00000237344.1	ENSMUSG00000057719	ENSMUST00000237344.1	SH3 domain containing ring finger 2 [Source:MGI Symbol;Acc:MGI:2444628]	686	1	0	25	23	0.00104648	62.1946	cg35650074_BC21	0.830292	-0.735019	0.095273	9.89109e-11	3.19961e-07	chr18	42054401	42054403	CG	II	Adenoma	+	Sh3rf2;Sh3rf2	protein_coding;protein_coding	ENSMUST00000072008.10;ENSMUST00000074679.3	735;692			No	ENSMUST00000072008;ENSMUST00000074679	Body;Body	Sh3rf2;Sh3rf2	Body|3'UTR
8.04325	8.31953	-0.276287	Sh3rf2	ENSMUST00000236947.1	ENSMUSG00000057719	ENSMUST00000236947.1	SH3 domain containing ring finger 2 [Source:MGI Symbol;Acc:MGI:2444628]	1143	7	18	49	77	0.0077222	6.20579	cg35650075_BC21	0.870561	-0.786746	0.0838144	8.64676e-14	4.70397e-09	chr18	42054419	42054421	CG	II	Adenoma	+	Sh3rf2;Sh3rf2	protein_coding;protein_coding	ENSMUST00000072008.10;ENSMUST00000074679.3	753;710			No	ENSMUST00000072008;ENSMUST00000074679	Body;Body	Sh3rf2;Sh3rf2	Body|3'UTR
8.04325	8.31953	-0.276287	Sh3rf2	ENSMUST00000236947.1	ENSMUSG00000057719	ENSMUST00000236947.1	SH3 domain containing ring finger 2 [Source:MGI Symbol;Acc:MGI:2444628]	1143	7	18	49	77	0.0077222	6.20579	cg35650074_BC21	0.830292	-0.735019	0.095273	9.89109e-11	3.19961e-07	chr18	42054401	42054403	CG	II	Adenoma	+	Sh3rf2;Sh3rf2	protein_coding;protein_coding	ENSMUST00000072008.10;ENSMUST00000074679.3	735;692			No	ENSMUST00000072008;ENSMUST00000074679	Body;Body	Sh3rf2;Sh3rf2	Body|3'UTR
9.34397	9.23008	0.113883	Sh3rf2	ENSMUST00000072008.10	ENSMUSG00000057719	ENSMUST00000072008.10	SH3 domain containing ring finger 2 [Source:MGI Symbol;Acc:MGI:2444628]	5092	57	165	693	750	1.70604e-09	7.91647	cg35650075_BC21	0.870561	-0.786746	0.0838144	8.64676e-14	4.70397e-09	chr18	42054419	42054421	CG	II	Adenoma	+	Sh3rf2;Sh3rf2	protein_coding;protein_coding	ENSMUST00000072008.10;ENSMUST00000074679.3	753;710			No	ENSMUST00000072008;ENSMUST00000074679	Body;Body	Sh3rf2;Sh3rf2	Body|3'UTR
9.34397	9.23008	0.113883	Sh3rf2	ENSMUST00000072008.10	ENSMUSG00000057719	ENSMUST00000072008.10	SH3 domain containing ring finger 2 [Source:MGI Symbol;Acc:MGI:2444628]	5092	57	165	693	750	1.70604e-09	7.91647	cg35650074_BC21	0.830292	-0.735019	0.095273	9.89109e-11	3.19961e-07	chr18	42054401	42054403	CG	II	Adenoma	+	Sh3rf2;Sh3rf2	protein_coding;protein_coding	ENSMUST00000072008.10;ENSMUST00000074679.3	735;692			No	ENSMUST00000072008;ENSMUST00000074679	Body;Body	Sh3rf2;Sh3rf2	Body|3'UTR
9.15612	9.25079	-0.0946665	Sh3rf2	ENSMUST00000074679.3	ENSMUSG00000057719	ENSMUST00000074679.3	SH3 domain containing ring finger 2 [Source:MGI Symbol;Acc:MGI:2444628]	4444	52	144	553	549	4.88304e-08	6.83819	cg35650075_BC21	0.870561	-0.786746	0.0838144	8.64676e-14	4.70397e-09	chr18	42054419	42054421	CG	II	Adenoma	+	Sh3rf2;Sh3rf2	protein_coding;protein_coding	ENSMUST00000072008.10;ENSMUST00000074679.3	753;710			No	ENSMUST00000072008;ENSMUST00000074679	Body;Body	Sh3rf2;Sh3rf2	Body|3'UTR
9.15612	9.25079	-0.0946665	Sh3rf2	ENSMUST00000074679.3	ENSMUSG00000057719	ENSMUST00000074679.3	SH3 domain containing ring finger 2 [Source:MGI Symbol;Acc:MGI:2444628]	4444	52	144	553	549	4.88304e-08	6.83819	cg35650074_BC21	0.830292	-0.735019	0.095273	9.89109e-11	3.19961e-07	chr18	42054401	42054403	CG	II	Adenoma	+	Sh3rf2;Sh3rf2	protein_coding;protein_coding	ENSMUST00000072008.10;ENSMUST00000074679.3	735;692			No	ENSMUST00000072008;ENSMUST00000074679	Body;Body	Sh3rf2;Sh3rf2	Body|3'UTR
7.76552	8.16842	-0.402895	Sh3rf2	ENSMUST00000132681.7	ENSMUSG00000057719	ENSMUST00000132681.7	SH3 domain containing ring finger 2 [Source:MGI Symbol;Acc:MGI:2444628]	836	5	11	32	41	0.0359341	5.60645	cg35650075_BC21	0.870561	-0.786746	0.0838144	8.64676e-14	4.70397e-09	chr18	42054419	42054421	CG	II	Adenoma	+	Sh3rf2;Sh3rf2	protein_coding;protein_coding	ENSMUST00000072008.10;ENSMUST00000074679.3	753;710			No	ENSMUST00000072008;ENSMUST00000074679	Body;Body	Sh3rf2;Sh3rf2	Body|3'UTR
7.76552	8.16842	-0.402895	Sh3rf2	ENSMUST00000132681.7	ENSMUSG00000057719	ENSMUST00000132681.7	SH3 domain containing ring finger 2 [Source:MGI Symbol;Acc:MGI:2444628]	836	5	11	32	41	0.0359341	5.60645	cg35650074_BC21	0.830292	-0.735019	0.095273	9.89109e-11	3.19961e-07	chr18	42054401	42054403	CG	II	Adenoma	+	Sh3rf2;Sh3rf2	protein_coding;protein_coding	ENSMUST00000072008.10;ENSMUST00000074679.3	735;692			No	ENSMUST00000072008;ENSMUST00000074679	Body;Body	Sh3rf2;Sh3rf2	Body|3'UTR
3.64273	8.12199	-4.47926	Slc38a5	ENSMUST00000115590.1	ENSMUSG00000031170	ENSMUST00000115590.1	solute carrier family 38, member 5 [Source:MGI Symbol;Acc:MGI:2148066]	1983	16	22	0	4	0.0257695	0.136172	cg47435165_TC11	0.8769	-0.703556	0.173344	1.87963e-07	1.00585e-05	chrX	8277051	8277053	CG	I	GeneBody;Slc38a5;NM_172479;inside_[cds_in_exon_11];splice=0	+	Slc38a5;Slc38a5;Slc38a5	protein_coding;protein_coding;protein_coding	ENSMUST00000033512.10;ENSMUST00000115590.1;ENSMUST00000115591.7	5671;5410;5901			No	ENSMUST00000033512;ENSMUST00000115590;ENSMUST00000115591	Body;Body;Body	Slc38a5;Slc38a5;Slc38a5	Body|3'UTR
8.19692	7.57911	0.617814	Slco1a6	ENSMUST00000173877.1	ENSMUSG00000079262	ENSMUST00000173877.1	solute carrier organic anion transporter family, member 1a6 [Source:MGI Symbol;Acc:MGI:1351906]	458	5	0	25	27	0.00963381	13.5288	cg44109307_BC11	0.886342	-0.670116	0.216225	2.40509e-06	3.01383e-05	chr6	142208507	142208509	CG	I	TSS;chr6:142208520;Slco1a6;ENSMUST00000174455;+13;1	+	Slco1a6	protein_coding	ENSMUST00000174455.1	14			No	ENSMUST00000174455	5'UTR	Slco1a6	Promoter
11.0433	9.30602	1.73723	Stmn2	ENSMUST00000191847.1	ENSMUSG00000027500	ENSMUST00000191847.1	stathmin-like 2 [Source:MGI Symbol;Acc:MGI:98241]	3413	100	46	1645	1492	1.34393e-17	27.0492	cg39466951_TC21	0.836141	-0.740465	0.0956764	4.21381e-07	1.3714e-05	chr3	8511800	8511802	CG	II	VMR;chr3:8511596-8511806	-	Stmn2;Stmn2;Stmn2	protein_coding;protein_coding;protein_coding	ENSMUST00000029002.8;ENSMUST00000191847.1;ENSMUST00000194905.1	2441;2286;2215			No	ENSMUST00000029002;ENSMUST00000191847;ENSMUST00000194905	Body;3'UTR;3'UTR	Stmn2;Stmn2;Stmn2	Body|3'UTR
11.0433	9.30602	1.73723	Stmn2	ENSMUST00000191847.1	ENSMUSG00000027500	ENSMUST00000191847.1	stathmin-like 2 [Source:MGI Symbol;Acc:MGI:98241]	3413	100	46	1645	1492	1.34393e-17	27.0492	cg39466880_BC21	0.849773	-0.684799	0.164974	5.11611e-07	1.47995e-05	chr3	8509595	8509597	CG	II	PlacentaMeth	-	Stmn2;Stmn2;Stmn2	protein_coding;protein_coding;protein_coding	ENSMUST00000029002.8;ENSMUST00000191847.1;ENSMUST00000194905.1	236;81;10			No	ENSMUST00000029002;ENSMUST00000191847;ENSMUST00000194905	5'UTR;3'UTR;3'UTR	Stmn2;Stmn2;Stmn2	Promoter
11.0433	9.30602	1.73723	Stmn2	ENSMUST00000191847.1	ENSMUSG00000027500	ENSMUST00000191847.1	stathmin-like 2 [Source:MGI Symbol;Acc:MGI:98241]	3413	100	46	1645	1492	1.34393e-17	27.0492	cg39466871_BC21	0.870502	-0.718881	0.151621	2.75121e-07	1.16278e-05	chr3	8509365	8509367	CG	II	EPIC;cg26577017,TSS;chr3:8509359;Stmn2;ENSMUST00000029002;+6;1	-	Stmn2;Stmn2;Stmn2	protein_coding;protein_coding;protein_coding	ENSMUST00000029002.8;ENSMUST00000191847.1;ENSMUST00000194905.1	6;-149;-220			No	ENSMUST00000029002;ENSMUST00000191847;ENSMUST00000194905	5'UTR;TSS200;TSS1500	Stmn2;Stmn2;Stmn2	Promoter
10.7935	7.89054	2.90297	Stmn2	ENSMUST00000194307.1	ENSMUSG00000027500	ENSMUST00000194307.1	stathmin-like 2 [Source:MGI Symbol;Acc:MGI:98241]	308	4	0	120	112	3.12065e-09	75.1785	cg39466951_TC21	0.836141	-0.740465	0.0956764	4.21381e-07	1.3714e-05	chr3	8511800	8511802	CG	II	VMR;chr3:8511596-8511806	-	Stmn2;Stmn2;Stmn2	protein_coding;protein_coding;protein_coding	ENSMUST00000029002.8;ENSMUST00000191847.1;ENSMUST00000194905.1	2441;2286;2215			No	ENSMUST00000029002;ENSMUST00000191847;ENSMUST00000194905	Body;3'UTR;3'UTR	Stmn2;Stmn2;Stmn2	Body|3'UTR
10.7935	7.89054	2.90297	Stmn2	ENSMUST00000194307.1	ENSMUSG00000027500	ENSMUST00000194307.1	stathmin-like 2 [Source:MGI Symbol;Acc:MGI:98241]	308	4	0	120	112	3.12065e-09	75.1785	cg39466880_BC21	0.849773	-0.684799	0.164974	5.11611e-07	1.47995e-05	chr3	8509595	8509597	CG	II	PlacentaMeth	-	Stmn2;Stmn2;Stmn2	protein_coding;protein_coding;protein_coding	ENSMUST00000029002.8;ENSMUST00000191847.1;ENSMUST00000194905.1	236;81;10			No	ENSMUST00000029002;ENSMUST00000191847;ENSMUST00000194905	5'UTR;3'UTR;3'UTR	Stmn2;Stmn2;Stmn2	Promoter
10.7935	7.89054	2.90297	Stmn2	ENSMUST00000194307.1	ENSMUSG00000027500	ENSMUST00000194307.1	stathmin-like 2 [Source:MGI Symbol;Acc:MGI:98241]	308	4	0	120	112	3.12065e-09	75.1785	cg39466871_BC21	0.870502	-0.718881	0.151621	2.75121e-07	1.16278e-05	chr3	8509365	8509367	CG	II	EPIC;cg26577017,TSS;chr3:8509359;Stmn2;ENSMUST00000029002;+6;1	-	Stmn2;Stmn2;Stmn2	protein_coding;protein_coding;protein_coding	ENSMUST00000029002.8;ENSMUST00000191847.1;ENSMUST00000194905.1	6;-149;-220			No	ENSMUST00000029002;ENSMUST00000191847;ENSMUST00000194905	5'UTR;TSS200;TSS1500	Stmn2;Stmn2;Stmn2	Promoter
14.8066	12.2476	2.559	Stmn2	ENSMUST00000029002.8	ENSMUSG00000027500	ENSMUST00000029002.8	stathmin-like 2 [Source:MGI Symbol;Acc:MGI:98241]	2073	439	247	14155	11716	2.2711e-20	47.181	cg39466951_TC21	0.836141	-0.740465	0.0956764	4.21381e-07	1.3714e-05	chr3	8511800	8511802	CG	II	VMR;chr3:8511596-8511806	-	Stmn2;Stmn2;Stmn2	protein_coding;protein_coding;protein_coding	ENSMUST00000029002.8;ENSMUST00000191847.1;ENSMUST00000194905.1	2441;2286;2215			No	ENSMUST00000029002;ENSMUST00000191847;ENSMUST00000194905	Body;3'UTR;3'UTR	Stmn2;Stmn2;Stmn2	Body|3'UTR
14.8066	12.2476	2.559	Stmn2	ENSMUST00000029002.8	ENSMUSG00000027500	ENSMUST00000029002.8	stathmin-like 2 [Source:MGI Symbol;Acc:MGI:98241]	2073	439	247	14155	11716	2.2711e-20	47.181	cg39466880_BC21	0.849773	-0.684799	0.164974	5.11611e-07	1.47995e-05	chr3	8509595	8509597	CG	II	PlacentaMeth	-	Stmn2;Stmn2;Stmn2	protein_coding;protein_coding;protein_coding	ENSMUST00000029002.8;ENSMUST00000191847.1;ENSMUST00000194905.1	236;81;10			No	ENSMUST00000029002;ENSMUST00000191847;ENSMUST00000194905	5'UTR;3'UTR;3'UTR	Stmn2;Stmn2;Stmn2	Promoter
14.8066	12.2476	2.559	Stmn2	ENSMUST00000029002.8	ENSMUSG00000027500	ENSMUST00000029002.8	stathmin-like 2 [Source:MGI Symbol;Acc:MGI:98241]	2073	439	247	14155	11716	2.2711e-20	47.181	cg39466871_BC21	0.870502	-0.718881	0.151621	2.75121e-07	1.16278e-05	chr3	8509365	8509367	CG	II	EPIC;cg26577017,TSS;chr3:8509359;Stmn2;ENSMUST00000029002;+6;1	-	Stmn2;Stmn2;Stmn2	protein_coding;protein_coding;protein_coding	ENSMUST00000029002.8;ENSMUST00000191847.1;ENSMUST00000194905.1	6;-149;-220			No	ENSMUST00000029002;ENSMUST00000191847;ENSMUST00000194905	5'UTR;TSS200;TSS1500	Stmn2;Stmn2;Stmn2	Promoter
7.20985	5.12034	2.0895	Usp9y	ENSMUST00000091188.6	ENSMUSG00000069044	ENSMUST00000091188.6	ubiquitin specific peptidase 9, Y chromosome [Source:MGI Symbol;Acc:MGI:1313274]	8094	5	14	215	306	5.02723e-11	33.6368	cg48215379_BC21	0.872188	-0.675673	0.196515	1.29039e-07	8.84035e-06	chrY	1388466	1388468	CG	II	Random	-	Usp9y	protein_coding	ENSMUST00000091188.6	71316			No	ENSMUST00000091188	Body	Usp9y	Body|3'UTR
7.20985	5.12034	2.0895	Usp9y	ENSMUST00000091188.6	ENSMUSG00000069044	ENSMUST00000091188.6	ubiquitin specific peptidase 9, Y chromosome [Source:MGI Symbol;Acc:MGI:1313274]	8094	5	14	215	306	5.02723e-11	33.6368	cg48215293_TC11	0.788703	-0.737613	0.0510895	1.38145e-06	2.29083e-05	chrY	1368139	1368141	CG	I	Random	-	Usp9y	protein_coding	ENSMUST00000091188.6	91643			No	ENSMUST00000091188	Body	Usp9y	Body|3'UTR
7.20985	5.12034	2.0895	Usp9y	ENSMUST00000091188.6	ENSMUSG00000069044	ENSMUST00000091188.6	ubiquitin specific peptidase 9, Y chromosome [Source:MGI Symbol;Acc:MGI:1313274]	8094	5	14	215	306	5.02723e-11	33.6368	cg48215374_BC11	0.827101	-0.71126	0.115841	2.61247e-06	3.14932e-05	chrY	1384454	1384456	CG	I	Random	+	Usp9y	protein_coding	ENSMUST00000091188.6	75328			No	ENSMUST00000091188	Body	Usp9y	Body|3'UTR
7.96246	7.81282	0.149642	Uty	ENSMUST00000143958.7	ENSMUSG00000068457	ENSMUST00000143958.7	ubiquitously transcribed tetratricopeptide repeat gene, Y chromosome [Source:MGI Symbol;Acc:MGI:894810]	2903	20	25	129	183	2.75795e-05	8.63882	cg48214621_BC11	0.925032	-0.894973	0.030059	3.6863e-12	5.89826e-08	chrY	1244794	1244796	CG	I	Random	+	Uty;Uty;Uty;Uty;Uty;Uty;Uty;Uty;Uty;Uty	protein_coding;protein_coding;protein_coding;protein_coding;protein_coding;protein_coding;protein_coding;protein_coding;protein_coding;protein_coding	ENSMUST00000069309.13;ENSMUST00000137048.7;ENSMUST00000139365.7;ENSMUST00000143286.7;ENSMUST00000143958.7;ENSMUST00000150715.1;ENSMUST00000154004.7;ENSMUST00000154527.1;ENSMUST00000154666.7;ENSMUST00000157073.7	924;908;930;897;962;673;965;945;900;944			No	ENSMUST00000069309;ENSMUST00000137048;ENSMUST00000139365;ENSMUST00000143286;ENSMUST00000143958;ENSMUST00000150715;ENSMUST00000154004;ENSMUST00000154527;ENSMUST00000154666;ENSMUST00000157073	Body;Body;Body;Body;Body;Body;Body;5'UTR;Body;5'UTR	Uty;Uty;Uty;Uty;Uty;Uty;Uty;Uty;Uty;Uty	Promoter
7.96246	7.81282	0.149642	Uty	ENSMUST00000143958.7	ENSMUSG00000068457	ENSMUST00000143958.7	ubiquitously transcribed tetratricopeptide repeat gene, Y chromosome [Source:MGI Symbol;Acc:MGI:894810]	2903	20	25	129	183	2.75795e-05	8.63882	cg48214660_BC11	0.831924	-0.78083	0.051094	1.58427e-07	9.46497e-06	chrY	1246166	1246168	CG	I	Random	-	Uty;Uty;Uty;Uty;Uty;Uty;Uty;Uty;Uty;Uty	protein_coding;protein_coding;protein_coding;protein_coding;protein_coding;protein_coding;protein_coding;protein_coding;protein_coding;protein_coding	ENSMUST00000069309.13;ENSMUST00000137048.7;ENSMUST00000139365.7;ENSMUST00000143286.7;ENSMUST00000143958.7;ENSMUST00000150715.1;ENSMUST00000154004.7;ENSMUST00000154527.1;ENSMUST00000154666.7;ENSMUST00000157073.7	-448;-464;-442;-475;-410;-699;-407;-427;-472;-428			No	ENSMUST00000069309;ENSMUST00000137048;ENSMUST00000139365;ENSMUST00000143286;ENSMUST00000143958;ENSMUST00000150715;ENSMUST00000154004;ENSMUST00000154527;ENSMUST00000154666;ENSMUST00000157073	TSS1500;TSS1500;TSS1500;TSS1500;TSS1500;TSS1500;TSS1500;TSS1500;TSS1500;TSS1500	Uty;Uty;Uty;Uty;Uty;Uty;Uty;Uty;Uty;Uty	Promoter
7.96246	7.81282	0.149642	Uty	ENSMUST00000143958.7	ENSMUSG00000068457	ENSMUST00000143958.7	ubiquitously transcribed tetratricopeptide repeat gene, Y chromosome [Source:MGI Symbol;Acc:MGI:894810]	2903	20	25	129	183	2.75795e-05	8.63882	cg48214628_BC21	0.697529	-0.674147	0.0233819	2.34652e-07	1.09933e-05	chrY	1245208	1245210	CG	II	Random	-	Uty;Uty;Uty;Uty;Uty;Uty;Uty;Uty;Uty;Uty	protein_coding;protein_coding;protein_coding;protein_coding;protein_coding;protein_coding;protein_coding;protein_coding;protein_coding;protein_coding	ENSMUST00000069309.13;ENSMUST00000137048.7;ENSMUST00000139365.7;ENSMUST00000143286.7;ENSMUST00000143958.7;ENSMUST00000150715.1;ENSMUST00000154004.7;ENSMUST00000154527.1;ENSMUST00000154666.7;ENSMUST00000157073.7	510;494;516;483;548;259;551;531;486;530			No	ENSMUST00000069309;ENSMUST00000137048;ENSMUST00000139365;ENSMUST00000143286;ENSMUST00000143958;ENSMUST00000150715;ENSMUST00000154004;ENSMUST00000154527;ENSMUST00000154666;ENSMUST00000157073	Body;Body;Body;Body;Body;Body;5'UTR;5'UTR;Body;5'UTR	Uty;Uty;Uty;Uty;Uty;Uty;Uty;Uty;Uty;Uty	Promoter
7.96246	7.81282	0.149642	Uty	ENSMUST00000143958.7	ENSMUSG00000068457	ENSMUST00000143958.7	ubiquitously transcribed tetratricopeptide repeat gene, Y chromosome [Source:MGI Symbol;Acc:MGI:894810]	2903	20	25	129	183	2.75795e-05	8.63882	cg48214629_TC21	0.723767	-0.692472	0.031295	7.99387e-09	3.77164e-06	chrY	1245304	1245306	CG	II	Random	+	Uty;Uty;Uty;Uty;Uty;Uty;Uty;Uty;Uty;Uty	protein_coding;protein_coding;protein_coding;protein_coding;protein_coding;protein_coding;protein_coding;protein_coding;protein_coding;protein_coding	ENSMUST00000069309.13;ENSMUST00000137048.7;ENSMUST00000139365.7;ENSMUST00000143286.7;ENSMUST00000143958.7;ENSMUST00000150715.1;ENSMUST00000154004.7;ENSMUST00000154527.1;ENSMUST00000154666.7;ENSMUST00000157073.7	414;398;420;387;452;163;455;435;390;434			No	ENSMUST00000069309;ENSMUST00000137048;ENSMUST00000139365;ENSMUST00000143286;ENSMUST00000143958;ENSMUST00000150715;ENSMUST00000154004;ENSMUST00000154527;ENSMUST00000154666;ENSMUST00000157073	Body;Body;Body;Body;Body;Body;5'UTR;5'UTR;Body;5'UTR	Uty;Uty;Uty;Uty;Uty;Uty;Uty;Uty;Uty;Uty	Promoter
7.96246	7.81282	0.149642	Uty	ENSMUST00000143958.7	ENSMUSG00000068457	ENSMUST00000143958.7	ubiquitously transcribed tetratricopeptide repeat gene, Y chromosome [Source:MGI Symbol;Acc:MGI:894810]	2903	20	25	129	183	2.75795e-05	8.63882	cg48214623_BC21	0.823755	-0.801064	0.0226901	2.63608e-10	6.34545e-07	chrY	1244883	1244885	CG	II	Random	-	Uty;Uty;Uty;Uty;Uty;Uty;Uty;Uty;Uty;Uty	protein_coding;protein_coding;protein_coding;protein_coding;protein_coding;protein_coding;protein_coding;protein_coding;protein_coding;protein_coding	ENSMUST00000069309.13;ENSMUST00000137048.7;ENSMUST00000139365.7;ENSMUST00000143286.7;ENSMUST00000143958.7;ENSMUST00000150715.1;ENSMUST00000154004.7;ENSMUST00000154527.1;ENSMUST00000154666.7;ENSMUST00000157073.7	835;819;841;808;873;584;876;856;811;855			No	ENSMUST00000069309;ENSMUST00000137048;ENSMUST00000139365;ENSMUST00000143286;ENSMUST00000143958;ENSMUST00000150715;ENSMUST00000154004;ENSMUST00000154527;ENSMUST00000154666;ENSMUST00000157073	Body;Body;Body;Body;Body;Body;Body;5'UTR;Body;5'UTR	Uty;Uty;Uty;Uty;Uty;Uty;Uty;Uty;Uty;Uty	Promoter
7.96246	7.81282	0.149642	Uty	ENSMUST00000143958.7	ENSMUSG00000068457	ENSMUST00000143958.7	ubiquitously transcribed tetratricopeptide repeat gene, Y chromosome [Source:MGI Symbol;Acc:MGI:894810]	2903	20	25	129	183	2.75795e-05	8.63882	cg48214620_TC21	0.83655	-0.785105	0.0514454	1.05224e-08	4.01195e-06	chrY	1244772	1244774	CG	II	Random	+	Uty;Uty;Uty;Uty;Uty;Uty;Uty;Uty;Uty;Uty	protein_coding;protein_coding;protein_coding;protein_coding;protein_coding;protein_coding;protein_coding;protein_coding;protein_coding;protein_coding	ENSMUST00000069309.13;ENSMUST00000137048.7;ENSMUST00000139365.7;ENSMUST00000143286.7;ENSMUST00000143958.7;ENSMUST00000150715.1;ENSMUST00000154004.7;ENSMUST00000154527.1;ENSMUST00000154666.7;ENSMUST00000157073.7	946;930;952;919;984;695;987;967;922;966			No	ENSMUST00000069309;ENSMUST00000137048;ENSMUST00000139365;ENSMUST00000143286;ENSMUST00000143958;ENSMUST00000150715;ENSMUST00000154004;ENSMUST00000154527;ENSMUST00000154666;ENSMUST00000157073	Body;Body;Body;Body;Body;Body;Body;5'UTR;Body;5'UTR	Uty;Uty;Uty;Uty;Uty;Uty;Uty;Uty;Uty;Uty	Promoter
7.96246	7.81282	0.149642	Uty	ENSMUST00000143958.7	ENSMUSG00000068457	ENSMUST00000143958.7	ubiquitously transcribed tetratricopeptide repeat gene, Y chromosome [Source:MGI Symbol;Acc:MGI:894810]	2903	20	25	129	183	2.75795e-05	8.63882	cg48214632_BC21	0.704658	-0.669379	0.0352786	5.64765e-09	3.32613e-06	chrY	1245321	1245323	CG	II	Random	-	Uty;Uty;Uty;Uty;Uty;Uty;Uty;Uty;Uty;Uty	protein_coding;protein_coding;protein_coding;protein_coding;protein_coding;protein_coding;protein_coding;protein_coding;protein_coding;protein_coding	ENSMUST00000069309.13;ENSMUST00000137048.7;ENSMUST00000139365.7;ENSMUST00000143286.7;ENSMUST00000143958.7;ENSMUST00000150715.1;ENSMUST00000154004.7;ENSMUST00000154527.1;ENSMUST00000154666.7;ENSMUST00000157073.7	397;381;403;370;435;146;438;418;373;417			No	ENSMUST00000069309;ENSMUST00000137048;ENSMUST00000139365;ENSMUST00000143286;ENSMUST00000143958;ENSMUST00000150715;ENSMUST00000154004;ENSMUST00000154527;ENSMUST00000154666;ENSMUST00000157073	Body;Body;Body;Body;Body;Body;5'UTR;5'UTR;Body;5'UTR	Uty;Uty;Uty;Uty;Uty;Uty;Uty;Uty;Uty;Uty	Promoter
7.96246	7.81282	0.149642	Uty	ENSMUST00000143958.7	ENSMUSG00000068457	ENSMUST00000143958.7	ubiquitously transcribed tetratricopeptide repeat gene, Y chromosome [Source:MGI Symbol;Acc:MGI:894810]	2903	20	25	129	183	2.75795e-05	8.63882	cg48214626_TC21	0.811018	-0.780331	0.0306868	1.06315e-09	1.43694e-06	chrY	1245181	1245183	CG	II	Random	+	Uty;Uty;Uty;Uty;Uty;Uty;Uty;Uty;Uty;Uty	protein_coding;protein_coding;protein_coding;protein_coding;protein_coding;protein_coding;protein_coding;protein_coding;protein_coding;protein_coding	ENSMUST00000069309.13;ENSMUST00000137048.7;ENSMUST00000139365.7;ENSMUST00000143286.7;ENSMUST00000143958.7;ENSMUST00000150715.1;ENSMUST00000154004.7;ENSMUST00000154527.1;ENSMUST00000154666.7;ENSMUST00000157073.7	537;521;543;510;575;286;578;558;513;557			No	ENSMUST00000069309;ENSMUST00000137048;ENSMUST00000139365;ENSMUST00000143286;ENSMUST00000143958;ENSMUST00000150715;ENSMUST00000154004;ENSMUST00000154527;ENSMUST00000154666;ENSMUST00000157073	Body;Body;Body;Body;Body;Body;5'UTR;5'UTR;Body;5'UTR	Uty;Uty;Uty;Uty;Uty;Uty;Uty;Uty;Uty;Uty	Promoter
7.96246	7.81282	0.149642	Uty	ENSMUST00000143958.7	ENSMUSG00000068457	ENSMUST00000143958.7	ubiquitously transcribed tetratricopeptide repeat gene, Y chromosome [Source:MGI Symbol;Acc:MGI:894810]	2903	20	25	129	183	2.75795e-05	8.63882	cg48214647_TC21	0.748076	-0.703201	0.0448752	1.4664e-09	1.70458e-06	chrY	1245680	1245682	CG	II	Random,TSS;chrY:1245690;Uty;ENSMUST00000143286;+10;1	+	Uty;Uty;Uty;Uty;Uty;Uty;Uty;Uty;Uty;Uty	protein_coding;protein_coding;protein_coding;protein_coding;protein_coding;protein_coding;protein_coding;protein_coding;protein_coding;protein_coding	ENSMUST00000069309.13;ENSMUST00000137048.7;ENSMUST00000139365.7;ENSMUST00000143286.7;ENSMUST00000143958.7;ENSMUST00000150715.1;ENSMUST00000154004.7;ENSMUST00000154527.1;ENSMUST00000154666.7;ENSMUST00000157073.7	38;22;44;11;76;-213;79;59;14;58			No	ENSMUST00000069309;ENSMUST00000137048;ENSMUST00000139365;ENSMUST00000143286;ENSMUST00000143958;ENSMUST00000150715;ENSMUST00000154004;ENSMUST00000154527;ENSMUST00000154666;ENSMUST00000157073	5'UTR;5'UTR;5'UTR;5'UTR;5'UTR;TSS1500;5'UTR;5'UTR;5'UTR;5'UTR	Uty;Uty;Uty;Uty;Uty;Uty;Uty;Uty;Uty;Uty	Promoter
7.96246	7.81282	0.149642	Uty	ENSMUST00000143958.7	ENSMUSG00000068457	ENSMUST00000143958.7	ubiquitously transcribed tetratricopeptide repeat gene, Y chromosome [Source:MGI Symbol;Acc:MGI:894810]	2903	20	25	129	183	2.75795e-05	8.63882	cg48214644_BC11	0.695322	-0.684553	0.0107686	7.65373e-10	1.18575e-06	chrY	1245614	1245616	CG	I	Random	+	Uty;Uty;Uty;Uty;Uty;Uty;Uty;Uty;Uty;Uty	protein_coding;protein_coding;protein_coding;protein_coding;protein_coding;protein_coding;protein_coding;protein_coding;protein_coding;protein_coding	ENSMUST00000069309.13;ENSMUST00000137048.7;ENSMUST00000139365.7;ENSMUST00000143286.7;ENSMUST00000143958.7;ENSMUST00000150715.1;ENSMUST00000154004.7;ENSMUST00000154527.1;ENSMUST00000154666.7;ENSMUST00000157073.7	104;88;110;77;142;-147;145;125;80;124			No	ENSMUST00000069309;ENSMUST00000137048;ENSMUST00000139365;ENSMUST00000143286;ENSMUST00000143958;ENSMUST00000150715;ENSMUST00000154004;ENSMUST00000154527;ENSMUST00000154666;ENSMUST00000157073	5'UTR;Body;5'UTR;Body;Body;TSS200;5'UTR;5'UTR;5'UTR;5'UTR	Uty;Uty;Uty;Uty;Uty;Uty;Uty;Uty;Uty;Uty	Promoter
7.96246	7.81282	0.149642	Uty	ENSMUST00000143958.7	ENSMUSG00000068457	ENSMUST00000143958.7	ubiquitously transcribed tetratricopeptide repeat gene, Y chromosome [Source:MGI Symbol;Acc:MGI:894810]	2903	20	25	129	183	2.75795e-05	8.63882	cg48214625_BC21	0.694507	-0.664314	0.0301923	2.15288e-08	5.16294e-06	chrY	1245167	1245169	CG	II	Random	-	Uty;Uty;Uty;Uty;Uty;Uty;Uty;Uty;Uty;Uty	protein_coding;protein_coding;protein_coding;protein_coding;protein_coding;protein_coding;protein_coding;protein_coding;protein_coding;protein_coding	ENSMUST00000069309.13;ENSMUST00000137048.7;ENSMUST00000139365.7;ENSMUST00000143286.7;ENSMUST00000143958.7;ENSMUST00000150715.1;ENSMUST00000154004.7;ENSMUST00000154527.1;ENSMUST00000154666.7;ENSMUST00000157073.7	551;535;557;524;589;300;592;572;527;571			No	ENSMUST00000069309;ENSMUST00000137048;ENSMUST00000139365;ENSMUST00000143286;ENSMUST00000143958;ENSMUST00000150715;ENSMUST00000154004;ENSMUST00000154527;ENSMUST00000154666;ENSMUST00000157073	Body;Body;Body;Body;Body;Body;Body;5'UTR;Body;5'UTR	Uty;Uty;Uty;Uty;Uty;Uty;Uty;Uty;Uty;Uty	Promoter
7.96246	7.81282	0.149642	Uty	ENSMUST00000143958.7	ENSMUSG00000068457	ENSMUST00000143958.7	ubiquitously transcribed tetratricopeptide repeat gene, Y chromosome [Source:MGI Symbol;Acc:MGI:894810]	2903	20	25	129	183	2.75795e-05	8.63882	cg48214645_TC11	0.75139	-0.740589	0.010801	8.59915e-10	1.27816e-06	chrY	1245646	1245648	CG	I	Random	+	Uty;Uty;Uty;Uty;Uty;Uty;Uty;Uty;Uty;Uty	protein_coding;protein_coding;protein_coding;protein_coding;protein_coding;protein_coding;protein_coding;protein_coding;protein_coding;protein_coding	ENSMUST00000069309.13;ENSMUST00000137048.7;ENSMUST00000139365.7;ENSMUST00000143286.7;ENSMUST00000143958.7;ENSMUST00000150715.1;ENSMUST00000154004.7;ENSMUST00000154527.1;ENSMUST00000154666.7;ENSMUST00000157073.7	72;56;78;45;110;-179;113;93;48;92			No	ENSMUST00000069309;ENSMUST00000137048;ENSMUST00000139365;ENSMUST00000143286;ENSMUST00000143958;ENSMUST00000150715;ENSMUST00000154004;ENSMUST00000154527;ENSMUST00000154666;ENSMUST00000157073	5'UTR;5'UTR;5'UTR;5'UTR;5'UTR;TSS200;5'UTR;5'UTR;5'UTR;5'UTR	Uty;Uty;Uty;Uty;Uty;Uty;Uty;Uty;Uty;Uty	Promoter
7.96246	7.81282	0.149642	Uty	ENSMUST00000143958.7	ENSMUSG00000068457	ENSMUST00000143958.7	ubiquitously transcribed tetratricopeptide repeat gene, Y chromosome [Source:MGI Symbol;Acc:MGI:894810]	2903	20	25	129	183	2.75795e-05	8.63882	cg48214635_BC21	0.685822	-0.661395	0.0244271	1.36625e-09	1.66133e-06	chrY	1245423	1245425	CG	II	Random	+	Uty;Uty;Uty;Uty;Uty;Uty;Uty;Uty;Uty;Uty	protein_coding;protein_coding;protein_coding;protein_coding;protein_coding;protein_coding;protein_coding;protein_coding;protein_coding;protein_coding	ENSMUST00000069309.13;ENSMUST00000137048.7;ENSMUST00000139365.7;ENSMUST00000143286.7;ENSMUST00000143958.7;ENSMUST00000150715.1;ENSMUST00000154004.7;ENSMUST00000154527.1;ENSMUST00000154666.7;ENSMUST00000157073.7	295;279;301;268;333;44;336;316;271;315			No	ENSMUST00000069309;ENSMUST00000137048;ENSMUST00000139365;ENSMUST00000143286;ENSMUST00000143958;ENSMUST00000150715;ENSMUST00000154004;ENSMUST00000154527;ENSMUST00000154666;ENSMUST00000157073	Body;Body;Body;Body;Body;Body;5'UTR;5'UTR;Body;5'UTR	Uty;Uty;Uty;Uty;Uty;Uty;Uty;Uty;Uty;Uty	Promoter
8.70994	8.34511	0.364834	Uty	ENSMUST00000143286.7	ENSMUSG00000068457	ENSMUST00000143286.7	ubiquitously transcribed tetratricopeptide repeat gene, Y chromosome [Source:MGI Symbol;Acc:MGI:894810]	5083	62	52	453	472	6.37697e-09	10.1225	cg48214621_BC11	0.925032	-0.894973	0.030059	3.6863e-12	5.89826e-08	chrY	1244794	1244796	CG	I	Random	+	Uty;Uty;Uty;Uty;Uty;Uty;Uty;Uty;Uty;Uty	protein_coding;protein_coding;protein_coding;protein_coding;protein_coding;protein_coding;protein_coding;protein_coding;protein_coding;protein_coding	ENSMUST00000069309.13;ENSMUST00000137048.7;ENSMUST00000139365.7;ENSMUST00000143286.7;ENSMUST00000143958.7;ENSMUST00000150715.1;ENSMUST00000154004.7;ENSMUST00000154527.1;ENSMUST00000154666.7;ENSMUST00000157073.7	924;908;930;897;962;673;965;945;900;944			No	ENSMUST00000069309;ENSMUST00000137048;ENSMUST00000139365;ENSMUST00000143286;ENSMUST00000143958;ENSMUST00000150715;ENSMUST00000154004;ENSMUST00000154527;ENSMUST00000154666;ENSMUST00000157073	Body;Body;Body;Body;Body;Body;Body;5'UTR;Body;5'UTR	Uty;Uty;Uty;Uty;Uty;Uty;Uty;Uty;Uty;Uty	Promoter
8.70994	8.34511	0.364834	Uty	ENSMUST00000143286.7	ENSMUSG00000068457	ENSMUST00000143286.7	ubiquitously transcribed tetratricopeptide repeat gene, Y chromosome [Source:MGI Symbol;Acc:MGI:894810]	5083	62	52	453	472	6.37697e-09	10.1225	cg48214660_BC11	0.831924	-0.78083	0.051094	1.58427e-07	9.46497e-06	chrY	1246166	1246168	CG	I	Random	-	Uty;Uty;Uty;Uty;Uty;Uty;Uty;Uty;Uty;Uty	protein_coding;protein_coding;protein_coding;protein_coding;protein_coding;protein_coding;protein_coding;protein_coding;protein_coding;protein_coding	ENSMUST00000069309.13;ENSMUST00000137048.7;ENSMUST00000139365.7;ENSMUST00000143286.7;ENSMUST00000143958.7;ENSMUST00000150715.1;ENSMUST00000154004.7;ENSMUST00000154527.1;ENSMUST00000154666.7;ENSMUST00000157073.7	-448;-464;-442;-475;-410;-699;-407;-427;-472;-428			No	ENSMUST00000069309;ENSMUST00000137048;ENSMUST00000139365;ENSMUST00000143286;ENSMUST00000143958;ENSMUST00000150715;ENSMUST00000154004;ENSMUST00000154527;ENSMUST00000154666;ENSMUST00000157073	TSS1500;TSS1500;TSS1500;TSS1500;TSS1500;TSS1500;TSS1500;TSS1500;TSS1500;TSS1500	Uty;Uty;Uty;Uty;Uty;Uty;Uty;Uty;Uty;Uty	Promoter
8.70994	8.34511	0.364834	Uty	ENSMUST00000143286.7	ENSMUSG00000068457	ENSMUST00000143286.7	ubiquitously transcribed tetratricopeptide repeat gene, Y chromosome [Source:MGI Symbol;Acc:MGI:894810]	5083	62	52	453	472	6.37697e-09	10.1225	cg48214628_BC21	0.697529	-0.674147	0.0233819	2.34652e-07	1.09933e-05	chrY	1245208	1245210	CG	II	Random	-	Uty;Uty;Uty;Uty;Uty;Uty;Uty;Uty;Uty;Uty	protein_coding;protein_coding;protein_coding;protein_coding;protein_coding;protein_coding;protein_coding;protein_coding;protein_coding;protein_coding	ENSMUST00000069309.13;ENSMUST00000137048.7;ENSMUST00000139365.7;ENSMUST00000143286.7;ENSMUST00000143958.7;ENSMUST00000150715.1;ENSMUST00000154004.7;ENSMUST00000154527.1;ENSMUST00000154666.7;ENSMUST00000157073.7	510;494;516;483;548;259;551;531;486;530			No	ENSMUST00000069309;ENSMUST00000137048;ENSMUST00000139365;ENSMUST00000143286;ENSMUST00000143958;ENSMUST00000150715;ENSMUST00000154004;ENSMUST00000154527;ENSMUST00000154666;ENSMUST00000157073	Body;Body;Body;Body;Body;Body;5'UTR;5'UTR;Body;5'UTR	Uty;Uty;Uty;Uty;Uty;Uty;Uty;Uty;Uty;Uty	Promoter
8.70994	8.34511	0.364834	Uty	ENSMUST00000143286.7	ENSMUSG00000068457	ENSMUST00000143286.7	ubiquitously transcribed tetratricopeptide repeat gene, Y chromosome [Source:MGI Symbol;Acc:MGI:894810]	5083	62	52	453	472	6.37697e-09	10.1225	cg48214629_TC21	0.723767	-0.692472	0.031295	7.99387e-09	3.77164e-06	chrY	1245304	1245306	CG	II	Random	+	Uty;Uty;Uty;Uty;Uty;Uty;Uty;Uty;Uty;Uty	protein_coding;protein_coding;protein_coding;protein_coding;protein_coding;protein_coding;protein_coding;protein_coding;protein_coding;protein_coding	ENSMUST00000069309.13;ENSMUST00000137048.7;ENSMUST00000139365.7;ENSMUST00000143286.7;ENSMUST00000143958.7;ENSMUST00000150715.1;ENSMUST00000154004.7;ENSMUST00000154527.1;ENSMUST00000154666.7;ENSMUST00000157073.7	414;398;420;387;452;163;455;435;390;434			No	ENSMUST00000069309;ENSMUST00000137048;ENSMUST00000139365;ENSMUST00000143286;ENSMUST00000143958;ENSMUST00000150715;ENSMUST00000154004;ENSMUST00000154527;ENSMUST00000154666;ENSMUST00000157073	Body;Body;Body;Body;Body;Body;5'UTR;5'UTR;Body;5'UTR	Uty;Uty;Uty;Uty;Uty;Uty;Uty;Uty;Uty;Uty	Promoter
8.70994	8.34511	0.364834	Uty	ENSMUST00000143286.7	ENSMUSG00000068457	ENSMUST00000143286.7	ubiquitously transcribed tetratricopeptide repeat gene, Y chromosome [Source:MGI Symbol;Acc:MGI:894810]	5083	62	52	453	472	6.37697e-09	10.1225	cg48214623_BC21	0.823755	-0.801064	0.0226901	2.63608e-10	6.34545e-07	chrY	1244883	1244885	CG	II	Random	-	Uty;Uty;Uty;Uty;Uty;Uty;Uty;Uty;Uty;Uty	protein_coding;protein_coding;protein_coding;protein_coding;protein_coding;protein_coding;protein_coding;protein_coding;protein_coding;protein_coding	ENSMUST00000069309.13;ENSMUST00000137048.7;ENSMUST00000139365.7;ENSMUST00000143286.7;ENSMUST00000143958.7;ENSMUST00000150715.1;ENSMUST00000154004.7;ENSMUST00000154527.1;ENSMUST00000154666.7;ENSMUST00000157073.7	835;819;841;808;873;584;876;856;811;855			No	ENSMUST00000069309;ENSMUST00000137048;ENSMUST00000139365;ENSMUST00000143286;ENSMUST00000143958;ENSMUST00000150715;ENSMUST00000154004;ENSMUST00000154527;ENSMUST00000154666;ENSMUST00000157073	Body;Body;Body;Body;Body;Body;Body;5'UTR;Body;5'UTR	Uty;Uty;Uty;Uty;Uty;Uty;Uty;Uty;Uty;Uty	Promoter
8.70994	8.34511	0.364834	Uty	ENSMUST00000143286.7	ENSMUSG00000068457	ENSMUST00000143286.7	ubiquitously transcribed tetratricopeptide repeat gene, Y chromosome [Source:MGI Symbol;Acc:MGI:894810]	5083	62	52	453	472	6.37697e-09	10.1225	cg48214620_TC21	0.83655	-0.785105	0.0514454	1.05224e-08	4.01195e-06	chrY	1244772	1244774	CG	II	Random	+	Uty;Uty;Uty;Uty;Uty;Uty;Uty;Uty;Uty;Uty	protein_coding;protein_coding;protein_coding;protein_coding;protein_coding;protein_coding;protein_coding;protein_coding;protein_coding;protein_coding	ENSMUST00000069309.13;ENSMUST00000137048.7;ENSMUST00000139365.7;ENSMUST00000143286.7;ENSMUST00000143958.7;ENSMUST00000150715.1;ENSMUST00000154004.7;ENSMUST00000154527.1;ENSMUST00000154666.7;ENSMUST00000157073.7	946;930;952;919;984;695;987;967;922;966			No	ENSMUST00000069309;ENSMUST00000137048;ENSMUST00000139365;ENSMUST00000143286;ENSMUST00000143958;ENSMUST00000150715;ENSMUST00000154004;ENSMUST00000154527;ENSMUST00000154666;ENSMUST00000157073	Body;Body;Body;Body;Body;Body;Body;5'UTR;Body;5'UTR	Uty;Uty;Uty;Uty;Uty;Uty;Uty;Uty;Uty;Uty	Promoter
8.70994	8.34511	0.364834	Uty	ENSMUST00000143286.7	ENSMUSG00000068457	ENSMUST00000143286.7	ubiquitously transcribed tetratricopeptide repeat gene, Y chromosome [Source:MGI Symbol;Acc:MGI:894810]	5083	62	52	453	472	6.37697e-09	10.1225	cg48214632_BC21	0.704658	-0.669379	0.0352786	5.64765e-09	3.32613e-06	chrY	1245321	1245323	CG	II	Random	-	Uty;Uty;Uty;Uty;Uty;Uty;Uty;Uty;Uty;Uty	protein_coding;protein_coding;protein_coding;protein_coding;protein_coding;protein_coding;protein_coding;protein_coding;protein_coding;protein_coding	ENSMUST00000069309.13;ENSMUST00000137048.7;ENSMUST00000139365.7;ENSMUST00000143286.7;ENSMUST00000143958.7;ENSMUST00000150715.1;ENSMUST00000154004.7;ENSMUST00000154527.1;ENSMUST00000154666.7;ENSMUST00000157073.7	397;381;403;370;435;146;438;418;373;417			No	ENSMUST00000069309;ENSMUST00000137048;ENSMUST00000139365;ENSMUST00000143286;ENSMUST00000143958;ENSMUST00000150715;ENSMUST00000154004;ENSMUST00000154527;ENSMUST00000154666;ENSMUST00000157073	Body;Body;Body;Body;Body;Body;5'UTR;5'UTR;Body;5'UTR	Uty;Uty;Uty;Uty;Uty;Uty;Uty;Uty;Uty;Uty	Promoter
8.70994	8.34511	0.364834	Uty	ENSMUST00000143286.7	ENSMUSG00000068457	ENSMUST00000143286.7	ubiquitously transcribed tetratricopeptide repeat gene, Y chromosome [Source:MGI Symbol;Acc:MGI:894810]	5083	62	52	453	472	6.37697e-09	10.1225	cg48214626_TC21	0.811018	-0.780331	0.0306868	1.06315e-09	1.43694e-06	chrY	1245181	1245183	CG	II	Random	+	Uty;Uty;Uty;Uty;Uty;Uty;Uty;Uty;Uty;Uty	protein_coding;protein_coding;protein_coding;protein_coding;protein_coding;protein_coding;protein_coding;protein_coding;protein_coding;protein_coding	ENSMUST00000069309.13;ENSMUST00000137048.7;ENSMUST00000139365.7;ENSMUST00000143286.7;ENSMUST00000143958.7;ENSMUST00000150715.1;ENSMUST00000154004.7;ENSMUST00000154527.1;ENSMUST00000154666.7;ENSMUST00000157073.7	537;521;543;510;575;286;578;558;513;557			No	ENSMUST00000069309;ENSMUST00000137048;ENSMUST00000139365;ENSMUST00000143286;ENSMUST00000143958;ENSMUST00000150715;ENSMUST00000154004;ENSMUST00000154527;ENSMUST00000154666;ENSMUST00000157073	Body;Body;Body;Body;Body;Body;5'UTR;5'UTR;Body;5'UTR	Uty;Uty;Uty;Uty;Uty;Uty;Uty;Uty;Uty;Uty	Promoter
8.70994	8.34511	0.364834	Uty	ENSMUST00000143286.7	ENSMUSG00000068457	ENSMUST00000143286.7	ubiquitously transcribed tetratricopeptide repeat gene, Y chromosome [Source:MGI Symbol;Acc:MGI:894810]	5083	62	52	453	472	6.37697e-09	10.1225	cg48214647_TC21	0.748076	-0.703201	0.0448752	1.4664e-09	1.70458e-06	chrY	1245680	1245682	CG	II	Random,TSS;chrY:1245690;Uty;ENSMUST00000143286;+10;1	+	Uty;Uty;Uty;Uty;Uty;Uty;Uty;Uty;Uty;Uty	protein_coding;protein_coding;protein_coding;protein_coding;protein_coding;protein_coding;protein_coding;protein_coding;protein_coding;protein_coding	ENSMUST00000069309.13;ENSMUST00000137048.7;ENSMUST00000139365.7;ENSMUST00000143286.7;ENSMUST00000143958.7;ENSMUST00000150715.1;ENSMUST00000154004.7;ENSMUST00000154527.1;ENSMUST00000154666.7;ENSMUST00000157073.7	38;22;44;11;76;-213;79;59;14;58			No	ENSMUST00000069309;ENSMUST00000137048;ENSMUST00000139365;ENSMUST00000143286;ENSMUST00000143958;ENSMUST00000150715;ENSMUST00000154004;ENSMUST00000154527;ENSMUST00000154666;ENSMUST00000157073	5'UTR;5'UTR;5'UTR;5'UTR;5'UTR;TSS1500;5'UTR;5'UTR;5'UTR;5'UTR	Uty;Uty;Uty;Uty;Uty;Uty;Uty;Uty;Uty;Uty	Promoter
8.70994	8.34511	0.364834	Uty	ENSMUST00000143286.7	ENSMUSG00000068457	ENSMUST00000143286.7	ubiquitously transcribed tetratricopeptide repeat gene, Y chromosome [Source:MGI Symbol;Acc:MGI:894810]	5083	62	52	453	472	6.37697e-09	10.1225	cg48214644_BC11	0.695322	-0.684553	0.0107686	7.65373e-10	1.18575e-06	chrY	1245614	1245616	CG	I	Random	+	Uty;Uty;Uty;Uty;Uty;Uty;Uty;Uty;Uty;Uty	protein_coding;protein_coding;protein_coding;protein_coding;protein_coding;protein_coding;protein_coding;protein_coding;protein_coding;protein_coding	ENSMUST00000069309.13;ENSMUST00000137048.7;ENSMUST00000139365.7;ENSMUST00000143286.7;ENSMUST00000143958.7;ENSMUST00000150715.1;ENSMUST00000154004.7;ENSMUST00000154527.1;ENSMUST00000154666.7;ENSMUST00000157073.7	104;88;110;77;142;-147;145;125;80;124			No	ENSMUST00000069309;ENSMUST00000137048;ENSMUST00000139365;ENSMUST00000143286;ENSMUST00000143958;ENSMUST00000150715;ENSMUST00000154004;ENSMUST00000154527;ENSMUST00000154666;ENSMUST00000157073	5'UTR;Body;5'UTR;Body;Body;TSS200;5'UTR;5'UTR;5'UTR;5'UTR	Uty;Uty;Uty;Uty;Uty;Uty;Uty;Uty;Uty;Uty	Promoter
8.70994	8.34511	0.364834	Uty	ENSMUST00000143286.7	ENSMUSG00000068457	ENSMUST00000143286.7	ubiquitously transcribed tetratricopeptide repeat gene, Y chromosome [Source:MGI Symbol;Acc:MGI:894810]	5083	62	52	453	472	6.37697e-09	10.1225	cg48214625_BC21	0.694507	-0.664314	0.0301923	2.15288e-08	5.16294e-06	chrY	1245167	1245169	CG	II	Random	-	Uty;Uty;Uty;Uty;Uty;Uty;Uty;Uty;Uty;Uty	protein_coding;protein_coding;protein_coding;protein_coding;protein_coding;protein_coding;protein_coding;protein_coding;protein_coding;protein_coding	ENSMUST00000069309.13;ENSMUST00000137048.7;ENSMUST00000139365.7;ENSMUST00000143286.7;ENSMUST00000143958.7;ENSMUST00000150715.1;ENSMUST00000154004.7;ENSMUST00000154527.1;ENSMUST00000154666.7;ENSMUST00000157073.7	551;535;557;524;589;300;592;572;527;571			No	ENSMUST00000069309;ENSMUST00000137048;ENSMUST00000139365;ENSMUST00000143286;ENSMUST00000143958;ENSMUST00000150715;ENSMUST00000154004;ENSMUST00000154527;ENSMUST00000154666;ENSMUST00000157073	Body;Body;Body;Body;Body;Body;Body;5'UTR;Body;5'UTR	Uty;Uty;Uty;Uty;Uty;Uty;Uty;Uty;Uty;Uty	Promoter
8.70994	8.34511	0.364834	Uty	ENSMUST00000143286.7	ENSMUSG00000068457	ENSMUST00000143286.7	ubiquitously transcribed tetratricopeptide repeat gene, Y chromosome [Source:MGI Symbol;Acc:MGI:894810]	5083	62	52	453	472	6.37697e-09	10.1225	cg48214645_TC11	0.75139	-0.740589	0.010801	8.59915e-10	1.27816e-06	chrY	1245646	1245648	CG	I	Random	+	Uty;Uty;Uty;Uty;Uty;Uty;Uty;Uty;Uty;Uty	protein_coding;protein_coding;protein_coding;protein_coding;protein_coding;protein_coding;protein_coding;protein_coding;protein_coding;protein_coding	ENSMUST00000069309.13;ENSMUST00000137048.7;ENSMUST00000139365.7;ENSMUST00000143286.7;ENSMUST00000143958.7;ENSMUST00000150715.1;ENSMUST00000154004.7;ENSMUST00000154527.1;ENSMUST00000154666.7;ENSMUST00000157073.7	72;56;78;45;110;-179;113;93;48;92			No	ENSMUST00000069309;ENSMUST00000137048;ENSMUST00000139365;ENSMUST00000143286;ENSMUST00000143958;ENSMUST00000150715;ENSMUST00000154004;ENSMUST00000154527;ENSMUST00000154666;ENSMUST00000157073	5'UTR;5'UTR;5'UTR;5'UTR;5'UTR;TSS200;5'UTR;5'UTR;5'UTR;5'UTR	Uty;Uty;Uty;Uty;Uty;Uty;Uty;Uty;Uty;Uty	Promoter
8.70994	8.34511	0.364834	Uty	ENSMUST00000143286.7	ENSMUSG00000068457	ENSMUST00000143286.7	ubiquitously transcribed tetratricopeptide repeat gene, Y chromosome [Source:MGI Symbol;Acc:MGI:894810]	5083	62	52	453	472	6.37697e-09	10.1225	cg48214635_BC21	0.685822	-0.661395	0.0244271	1.36625e-09	1.66133e-06	chrY	1245423	1245425	CG	II	Random	+	Uty;Uty;Uty;Uty;Uty;Uty;Uty;Uty;Uty;Uty	protein_coding;protein_coding;protein_coding;protein_coding;protein_coding;protein_coding;protein_coding;protein_coding;protein_coding;protein_coding	ENSMUST00000069309.13;ENSMUST00000137048.7;ENSMUST00000139365.7;ENSMUST00000143286.7;ENSMUST00000143958.7;ENSMUST00000150715.1;ENSMUST00000154004.7;ENSMUST00000154527.1;ENSMUST00000154666.7;ENSMUST00000157073.7	295;279;301;268;333;44;336;316;271;315			No	ENSMUST00000069309;ENSMUST00000137048;ENSMUST00000139365;ENSMUST00000143286;ENSMUST00000143958;ENSMUST00000150715;ENSMUST00000154004;ENSMUST00000154527;ENSMUST00000154666;ENSMUST00000157073	Body;Body;Body;Body;Body;Body;5'UTR;5'UTR;Body;5'UTR	Uty;Uty;Uty;Uty;Uty;Uty;Uty;Uty;Uty;Uty	Promoter
8.96197	8.70005	0.261921	Uty	ENSMUST00000139365.7	ENSMUSG00000068457	ENSMUST00000139365.7	ubiquitously transcribed tetratricopeptide repeat gene, Y chromosome [Source:MGI Symbol;Acc:MGI:894810]	4684	76	58	472	546	3.89001e-09	9.52131	cg48214621_BC11	0.925032	-0.894973	0.030059	3.6863e-12	5.89826e-08	chrY	1244794	1244796	CG	I	Random	+	Uty;Uty;Uty;Uty;Uty;Uty;Uty;Uty;Uty;Uty	protein_coding;protein_coding;protein_coding;protein_coding;protein_coding;protein_coding;protein_coding;protein_coding;protein_coding;protein_coding	ENSMUST00000069309.13;ENSMUST00000137048.7;ENSMUST00000139365.7;ENSMUST00000143286.7;ENSMUST00000143958.7;ENSMUST00000150715.1;ENSMUST00000154004.7;ENSMUST00000154527.1;ENSMUST00000154666.7;ENSMUST00000157073.7	924;908;930;897;962;673;965;945;900;944			No	ENSMUST00000069309;ENSMUST00000137048;ENSMUST00000139365;ENSMUST00000143286;ENSMUST00000143958;ENSMUST00000150715;ENSMUST00000154004;ENSMUST00000154527;ENSMUST00000154666;ENSMUST00000157073	Body;Body;Body;Body;Body;Body;Body;5'UTR;Body;5'UTR	Uty;Uty;Uty;Uty;Uty;Uty;Uty;Uty;Uty;Uty	Promoter
8.96197	8.70005	0.261921	Uty	ENSMUST00000139365.7	ENSMUSG00000068457	ENSMUST00000139365.7	ubiquitously transcribed tetratricopeptide repeat gene, Y chromosome [Source:MGI Symbol;Acc:MGI:894810]	4684	76	58	472	546	3.89001e-09	9.52131	cg48214660_BC11	0.831924	-0.78083	0.051094	1.58427e-07	9.46497e-06	chrY	1246166	1246168	CG	I	Random	-	Uty;Uty;Uty;Uty;Uty;Uty;Uty;Uty;Uty;Uty	protein_coding;protein_coding;protein_coding;protein_coding;protein_coding;protein_coding;protein_coding;protein_coding;protein_coding;protein_coding	ENSMUST00000069309.13;ENSMUST00000137048.7;ENSMUST00000139365.7;ENSMUST00000143286.7;ENSMUST00000143958.7;ENSMUST00000150715.1;ENSMUST00000154004.7;ENSMUST00000154527.1;ENSMUST00000154666.7;ENSMUST00000157073.7	-448;-464;-442;-475;-410;-699;-407;-427;-472;-428			No	ENSMUST00000069309;ENSMUST00000137048;ENSMUST00000139365;ENSMUST00000143286;ENSMUST00000143958;ENSMUST00000150715;ENSMUST00000154004;ENSMUST00000154527;ENSMUST00000154666;ENSMUST00000157073	TSS1500;TSS1500;TSS1500;TSS1500;TSS1500;TSS1500;TSS1500;TSS1500;TSS1500;TSS1500	Uty;Uty;Uty;Uty;Uty;Uty;Uty;Uty;Uty;Uty	Promoter
8.96197	8.70005	0.261921	Uty	ENSMUST00000139365.7	ENSMUSG00000068457	ENSMUST00000139365.7	ubiquitously transcribed tetratricopeptide repeat gene, Y chromosome [Source:MGI Symbol;Acc:MGI:894810]	4684	76	58	472	546	3.89001e-09	9.52131	cg48214628_BC21	0.697529	-0.674147	0.0233819	2.34652e-07	1.09933e-05	chrY	1245208	1245210	CG	II	Random	-	Uty;Uty;Uty;Uty;Uty;Uty;Uty;Uty;Uty;Uty	protein_coding;protein_coding;protein_coding;protein_coding;protein_coding;protein_coding;protein_coding;protein_coding;protein_coding;protein_coding	ENSMUST00000069309.13;ENSMUST00000137048.7;ENSMUST00000139365.7;ENSMUST00000143286.7;ENSMUST00000143958.7;ENSMUST00000150715.1;ENSMUST00000154004.7;ENSMUST00000154527.1;ENSMUST00000154666.7;ENSMUST00000157073.7	510;494;516;483;548;259;551;531;486;530			No	ENSMUST00000069309;ENSMUST00000137048;ENSMUST00000139365;ENSMUST00000143286;ENSMUST00000143958;ENSMUST00000150715;ENSMUST00000154004;ENSMUST00000154527;ENSMUST00000154666;ENSMUST00000157073	Body;Body;Body;Body;Body;Body;5'UTR;5'UTR;Body;5'UTR	Uty;Uty;Uty;Uty;Uty;Uty;Uty;Uty;Uty;Uty	Promoter
8.96197	8.70005	0.261921	Uty	ENSMUST00000139365.7	ENSMUSG00000068457	ENSMUST00000139365.7	ubiquitously transcribed tetratricopeptide repeat gene, Y chromosome [Source:MGI Symbol;Acc:MGI:894810]	4684	76	58	472	546	3.89001e-09	9.52131	cg48214629_TC21	0.723767	-0.692472	0.031295	7.99387e-09	3.77164e-06	chrY	1245304	1245306	CG	II	Random	+	Uty;Uty;Uty;Uty;Uty;Uty;Uty;Uty;Uty;Uty	protein_coding;protein_coding;protein_coding;protein_coding;protein_coding;protein_coding;protein_coding;protein_coding;protein_coding;protein_coding	ENSMUST00000069309.13;ENSMUST00000137048.7;ENSMUST00000139365.7;ENSMUST00000143286.7;ENSMUST00000143958.7;ENSMUST00000150715.1;ENSMUST00000154004.7;ENSMUST00000154527.1;ENSMUST00000154666.7;ENSMUST00000157073.7	414;398;420;387;452;163;455;435;390;434			No	ENSMUST00000069309;ENSMUST00000137048;ENSMUST00000139365;ENSMUST00000143286;ENSMUST00000143958;ENSMUST00000150715;ENSMUST00000154004;ENSMUST00000154527;ENSMUST00000154666;ENSMUST00000157073	Body;Body;Body;Body;Body;Body;5'UTR;5'UTR;Body;5'UTR	Uty;Uty;Uty;Uty;Uty;Uty;Uty;Uty;Uty;Uty	Promoter
8.96197	8.70005	0.261921	Uty	ENSMUST00000139365.7	ENSMUSG00000068457	ENSMUST00000139365.7	ubiquitously transcribed tetratricopeptide repeat gene, Y chromosome [Source:MGI Symbol;Acc:MGI:894810]	4684	76	58	472	546	3.89001e-09	9.52131	cg48214623_BC21	0.823755	-0.801064	0.0226901	2.63608e-10	6.34545e-07	chrY	1244883	1244885	CG	II	Random	-	Uty;Uty;Uty;Uty;Uty;Uty;Uty;Uty;Uty;Uty	protein_coding;protein_coding;protein_coding;protein_coding;protein_coding;protein_coding;protein_coding;protein_coding;protein_coding;protein_coding	ENSMUST00000069309.13;ENSMUST00000137048.7;ENSMUST00000139365.7;ENSMUST00000143286.7;ENSMUST00000143958.7;ENSMUST00000150715.1;ENSMUST00000154004.7;ENSMUST00000154527.1;ENSMUST00000154666.7;ENSMUST00000157073.7	835;819;841;808;873;584;876;856;811;855			No	ENSMUST00000069309;ENSMUST00000137048;ENSMUST00000139365;ENSMUST00000143286;ENSMUST00000143958;ENSMUST00000150715;ENSMUST00000154004;ENSMUST00000154527;ENSMUST00000154666;ENSMUST00000157073	Body;Body;Body;Body;Body;Body;Body;5'UTR;Body;5'UTR	Uty;Uty;Uty;Uty;Uty;Uty;Uty;Uty;Uty;Uty	Promoter
8.96197	8.70005	0.261921	Uty	ENSMUST00000139365.7	ENSMUSG00000068457	ENSMUST00000139365.7	ubiquitously transcribed tetratricopeptide repeat gene, Y chromosome [Source:MGI Symbol;Acc:MGI:894810]	4684	76	58	472	546	3.89001e-09	9.52131	cg48214620_TC21	0.83655	-0.785105	0.0514454	1.05224e-08	4.01195e-06	chrY	1244772	1244774	CG	II	Random	+	Uty;Uty;Uty;Uty;Uty;Uty;Uty;Uty;Uty;Uty	protein_coding;protein_coding;protein_coding;protein_coding;protein_coding;protein_coding;protein_coding;protein_coding;protein_coding;protein_coding	ENSMUST00000069309.13;ENSMUST00000137048.7;ENSMUST00000139365.7;ENSMUST00000143286.7;ENSMUST00000143958.7;ENSMUST00000150715.1;ENSMUST00000154004.7;ENSMUST00000154527.1;ENSMUST00000154666.7;ENSMUST00000157073.7	946;930;952;919;984;695;987;967;922;966			No	ENSMUST00000069309;ENSMUST00000137048;ENSMUST00000139365;ENSMUST00000143286;ENSMUST00000143958;ENSMUST00000150715;ENSMUST00000154004;ENSMUST00000154527;ENSMUST00000154666;ENSMUST00000157073	Body;Body;Body;Body;Body;Body;Body;5'UTR;Body;5'UTR	Uty;Uty;Uty;Uty;Uty;Uty;Uty;Uty;Uty;Uty	Promoter
8.96197	8.70005	0.261921	Uty	ENSMUST00000139365.7	ENSMUSG00000068457	ENSMUST00000139365.7	ubiquitously transcribed tetratricopeptide repeat gene, Y chromosome [Source:MGI Symbol;Acc:MGI:894810]	4684	76	58	472	546	3.89001e-09	9.52131	cg48214632_BC21	0.704658	-0.669379	0.0352786	5.64765e-09	3.32613e-06	chrY	1245321	1245323	CG	II	Random	-	Uty;Uty;Uty;Uty;Uty;Uty;Uty;Uty;Uty;Uty	protein_coding;protein_coding;protein_coding;protein_coding;protein_coding;protein_coding;protein_coding;protein_coding;protein_coding;protein_coding	ENSMUST00000069309.13;ENSMUST00000137048.7;ENSMUST00000139365.7;ENSMUST00000143286.7;ENSMUST00000143958.7;ENSMUST00000150715.1;ENSMUST00000154004.7;ENSMUST00000154527.1;ENSMUST00000154666.7;ENSMUST00000157073.7	397;381;403;370;435;146;438;418;373;417			No	ENSMUST00000069309;ENSMUST00000137048;ENSMUST00000139365;ENSMUST00000143286;ENSMUST00000143958;ENSMUST00000150715;ENSMUST00000154004;ENSMUST00000154527;ENSMUST00000154666;ENSMUST00000157073	Body;Body;Body;Body;Body;Body;5'UTR;5'UTR;Body;5'UTR	Uty;Uty;Uty;Uty;Uty;Uty;Uty;Uty;Uty;Uty	Promoter
8.96197	8.70005	0.261921	Uty	ENSMUST00000139365.7	ENSMUSG00000068457	ENSMUST00000139365.7	ubiquitously transcribed tetratricopeptide repeat gene, Y chromosome [Source:MGI Symbol;Acc:MGI:894810]	4684	76	58	472	546	3.89001e-09	9.52131	cg48214626_TC21	0.811018	-0.780331	0.0306868	1.06315e-09	1.43694e-06	chrY	1245181	1245183	CG	II	Random	+	Uty;Uty;Uty;Uty;Uty;Uty;Uty;Uty;Uty;Uty	protein_coding;protein_coding;protein_coding;protein_coding;protein_coding;protein_coding;protein_coding;protein_coding;protein_coding;protein_coding	ENSMUST00000069309.13;ENSMUST00000137048.7;ENSMUST00000139365.7;ENSMUST00000143286.7;ENSMUST00000143958.7;ENSMUST00000150715.1;ENSMUST00000154004.7;ENSMUST00000154527.1;ENSMUST00000154666.7;ENSMUST00000157073.7	537;521;543;510;575;286;578;558;513;557			No	ENSMUST00000069309;ENSMUST00000137048;ENSMUST00000139365;ENSMUST00000143286;ENSMUST00000143958;ENSMUST00000150715;ENSMUST00000154004;ENSMUST00000154527;ENSMUST00000154666;ENSMUST00000157073	Body;Body;Body;Body;Body;Body;5'UTR;5'UTR;Body;5'UTR	Uty;Uty;Uty;Uty;Uty;Uty;Uty;Uty;Uty;Uty	Promoter
8.96197	8.70005	0.261921	Uty	ENSMUST00000139365.7	ENSMUSG00000068457	ENSMUST00000139365.7	ubiquitously transcribed tetratricopeptide repeat gene, Y chromosome [Source:MGI Symbol;Acc:MGI:894810]	4684	76	58	472	546	3.89001e-09	9.52131	cg48214647_TC21	0.748076	-0.703201	0.0448752	1.4664e-09	1.70458e-06	chrY	1245680	1245682	CG	II	Random,TSS;chrY:1245690;Uty;ENSMUST00000143286;+10;1	+	Uty;Uty;Uty;Uty;Uty;Uty;Uty;Uty;Uty;Uty	protein_coding;protein_coding;protein_coding;protein_coding;protein_coding;protein_coding;protein_coding;protein_coding;protein_coding;protein_coding	ENSMUST00000069309.13;ENSMUST00000137048.7;ENSMUST00000139365.7;ENSMUST00000143286.7;ENSMUST00000143958.7;ENSMUST00000150715.1;ENSMUST00000154004.7;ENSMUST00000154527.1;ENSMUST00000154666.7;ENSMUST00000157073.7	38;22;44;11;76;-213;79;59;14;58			No	ENSMUST00000069309;ENSMUST00000137048;ENSMUST00000139365;ENSMUST00000143286;ENSMUST00000143958;ENSMUST00000150715;ENSMUST00000154004;ENSMUST00000154527;ENSMUST00000154666;ENSMUST00000157073	5'UTR;5'UTR;5'UTR;5'UTR;5'UTR;TSS1500;5'UTR;5'UTR;5'UTR;5'UTR	Uty;Uty;Uty;Uty;Uty;Uty;Uty;Uty;Uty;Uty	Promoter
8.96197	8.70005	0.261921	Uty	ENSMUST00000139365.7	ENSMUSG00000068457	ENSMUST00000139365.7	ubiquitously transcribed tetratricopeptide repeat gene, Y chromosome [Source:MGI Symbol;Acc:MGI:894810]	4684	76	58	472	546	3.89001e-09	9.52131	cg48214644_BC11	0.695322	-0.684553	0.0107686	7.65373e-10	1.18575e-06	chrY	1245614	1245616	CG	I	Random	+	Uty;Uty;Uty;Uty;Uty;Uty;Uty;Uty;Uty;Uty	protein_coding;protein_coding;protein_coding;protein_coding;protein_coding;protein_coding;protein_coding;protein_coding;protein_coding;protein_coding	ENSMUST00000069309.13;ENSMUST00000137048.7;ENSMUST00000139365.7;ENSMUST00000143286.7;ENSMUST00000143958.7;ENSMUST00000150715.1;ENSMUST00000154004.7;ENSMUST00000154527.1;ENSMUST00000154666.7;ENSMUST00000157073.7	104;88;110;77;142;-147;145;125;80;124			No	ENSMUST00000069309;ENSMUST00000137048;ENSMUST00000139365;ENSMUST00000143286;ENSMUST00000143958;ENSMUST00000150715;ENSMUST00000154004;ENSMUST00000154527;ENSMUST00000154666;ENSMUST00000157073	5'UTR;Body;5'UTR;Body;Body;TSS200;5'UTR;5'UTR;5'UTR;5'UTR	Uty;Uty;Uty;Uty;Uty;Uty;Uty;Uty;Uty;Uty	Promoter
8.96197	8.70005	0.261921	Uty	ENSMUST00000139365.7	ENSMUSG00000068457	ENSMUST00000139365.7	ubiquitously transcribed tetratricopeptide repeat gene, Y chromosome [Source:MGI Symbol;Acc:MGI:894810]	4684	76	58	472	546	3.89001e-09	9.52131	cg48214625_BC21	0.694507	-0.664314	0.0301923	2.15288e-08	5.16294e-06	chrY	1245167	1245169	CG	II	Random	-	Uty;Uty;Uty;Uty;Uty;Uty;Uty;Uty;Uty;Uty	protein_coding;protein_coding;protein_coding;protein_coding;protein_coding;protein_coding;protein_coding;protein_coding;protein_coding;protein_coding	ENSMUST00000069309.13;ENSMUST00000137048.7;ENSMUST00000139365.7;ENSMUST00000143286.7;ENSMUST00000143958.7;ENSMUST00000150715.1;ENSMUST00000154004.7;ENSMUST00000154527.1;ENSMUST00000154666.7;ENSMUST00000157073.7	551;535;557;524;589;300;592;572;527;571			No	ENSMUST00000069309;ENSMUST00000137048;ENSMUST00000139365;ENSMUST00000143286;ENSMUST00000143958;ENSMUST00000150715;ENSMUST00000154004;ENSMUST00000154527;ENSMUST00000154666;ENSMUST00000157073	Body;Body;Body;Body;Body;Body;Body;5'UTR;Body;5'UTR	Uty;Uty;Uty;Uty;Uty;Uty;Uty;Uty;Uty;Uty	Promoter
8.96197	8.70005	0.261921	Uty	ENSMUST00000139365.7	ENSMUSG00000068457	ENSMUST00000139365.7	ubiquitously transcribed tetratricopeptide repeat gene, Y chromosome [Source:MGI Symbol;Acc:MGI:894810]	4684	76	58	472	546	3.89001e-09	9.52131	cg48214645_TC11	0.75139	-0.740589	0.010801	8.59915e-10	1.27816e-06	chrY	1245646	1245648	CG	I	Random	+	Uty;Uty;Uty;Uty;Uty;Uty;Uty;Uty;Uty;Uty	protein_coding;protein_coding;protein_coding;protein_coding;protein_coding;protein_coding;protein_coding;protein_coding;protein_coding;protein_coding	ENSMUST00000069309.13;ENSMUST00000137048.7;ENSMUST00000139365.7;ENSMUST00000143286.7;ENSMUST00000143958.7;ENSMUST00000150715.1;ENSMUST00000154004.7;ENSMUST00000154527.1;ENSMUST00000154666.7;ENSMUST00000157073.7	72;56;78;45;110;-179;113;93;48;92			No	ENSMUST00000069309;ENSMUST00000137048;ENSMUST00000139365;ENSMUST00000143286;ENSMUST00000143958;ENSMUST00000150715;ENSMUST00000154004;ENSMUST00000154527;ENSMUST00000154666;ENSMUST00000157073	5'UTR;5'UTR;5'UTR;5'UTR;5'UTR;TSS200;5'UTR;5'UTR;5'UTR;5'UTR	Uty;Uty;Uty;Uty;Uty;Uty;Uty;Uty;Uty;Uty	Promoter
8.96197	8.70005	0.261921	Uty	ENSMUST00000139365.7	ENSMUSG00000068457	ENSMUST00000139365.7	ubiquitously transcribed tetratricopeptide repeat gene, Y chromosome [Source:MGI Symbol;Acc:MGI:894810]	4684	76	58	472	546	3.89001e-09	9.52131	cg48214635_BC21	0.685822	-0.661395	0.0244271	1.36625e-09	1.66133e-06	chrY	1245423	1245425	CG	II	Random	+	Uty;Uty;Uty;Uty;Uty;Uty;Uty;Uty;Uty;Uty	protein_coding;protein_coding;protein_coding;protein_coding;protein_coding;protein_coding;protein_coding;protein_coding;protein_coding;protein_coding	ENSMUST00000069309.13;ENSMUST00000137048.7;ENSMUST00000139365.7;ENSMUST00000143286.7;ENSMUST00000143958.7;ENSMUST00000150715.1;ENSMUST00000154004.7;ENSMUST00000154527.1;ENSMUST00000154666.7;ENSMUST00000157073.7	295;279;301;268;333;44;336;316;271;315			No	ENSMUST00000069309;ENSMUST00000137048;ENSMUST00000139365;ENSMUST00000143286;ENSMUST00000143958;ENSMUST00000150715;ENSMUST00000154004;ENSMUST00000154527;ENSMUST00000154666;ENSMUST00000157073	Body;Body;Body;Body;Body;Body;5'UTR;5'UTR;Body;5'UTR	Uty;Uty;Uty;Uty;Uty;Uty;Uty;Uty;Uty;Uty	Promoter
8.6915	7.81531	0.876197	Uty	ENSMUST00000154666.7	ENSMUSG00000068457	ENSMUST00000154666.7	ubiquitously transcribed tetratricopeptide repeat gene, Y chromosome [Source:MGI Symbol;Acc:MGI:894810]	5185	39	42	452	480	1.8229e-10	14.2826	cg48214621_BC11	0.925032	-0.894973	0.030059	3.6863e-12	5.89826e-08	chrY	1244794	1244796	CG	I	Random	+	Uty;Uty;Uty;Uty;Uty;Uty;Uty;Uty;Uty;Uty	protein_coding;protein_coding;protein_coding;protein_coding;protein_coding;protein_coding;protein_coding;protein_coding;protein_coding;protein_coding	ENSMUST00000069309.13;ENSMUST00000137048.7;ENSMUST00000139365.7;ENSMUST00000143286.7;ENSMUST00000143958.7;ENSMUST00000150715.1;ENSMUST00000154004.7;ENSMUST00000154527.1;ENSMUST00000154666.7;ENSMUST00000157073.7	924;908;930;897;962;673;965;945;900;944			No	ENSMUST00000069309;ENSMUST00000137048;ENSMUST00000139365;ENSMUST00000143286;ENSMUST00000143958;ENSMUST00000150715;ENSMUST00000154004;ENSMUST00000154527;ENSMUST00000154666;ENSMUST00000157073	Body;Body;Body;Body;Body;Body;Body;5'UTR;Body;5'UTR	Uty;Uty;Uty;Uty;Uty;Uty;Uty;Uty;Uty;Uty	Promoter
8.6915	7.81531	0.876197	Uty	ENSMUST00000154666.7	ENSMUSG00000068457	ENSMUST00000154666.7	ubiquitously transcribed tetratricopeptide repeat gene, Y chromosome [Source:MGI Symbol;Acc:MGI:894810]	5185	39	42	452	480	1.8229e-10	14.2826	cg48214660_BC11	0.831924	-0.78083	0.051094	1.58427e-07	9.46497e-06	chrY	1246166	1246168	CG	I	Random	-	Uty;Uty;Uty;Uty;Uty;Uty;Uty;Uty;Uty;Uty	protein_coding;protein_coding;protein_coding;protein_coding;protein_coding;protein_coding;protein_coding;protein_coding;protein_coding;protein_coding	ENSMUST00000069309.13;ENSMUST00000137048.7;ENSMUST00000139365.7;ENSMUST00000143286.7;ENSMUST00000143958.7;ENSMUST00000150715.1;ENSMUST00000154004.7;ENSMUST00000154527.1;ENSMUST00000154666.7;ENSMUST00000157073.7	-448;-464;-442;-475;-410;-699;-407;-427;-472;-428			No	ENSMUST00000069309;ENSMUST00000137048;ENSMUST00000139365;ENSMUST00000143286;ENSMUST00000143958;ENSMUST00000150715;ENSMUST00000154004;ENSMUST00000154527;ENSMUST00000154666;ENSMUST00000157073	TSS1500;TSS1500;TSS1500;TSS1500;TSS1500;TSS1500;TSS1500;TSS1500;TSS1500;TSS1500	Uty;Uty;Uty;Uty;Uty;Uty;Uty;Uty;Uty;Uty	Promoter
8.6915	7.81531	0.876197	Uty	ENSMUST00000154666.7	ENSMUSG00000068457	ENSMUST00000154666.7	ubiquitously transcribed tetratricopeptide repeat gene, Y chromosome [Source:MGI Symbol;Acc:MGI:894810]	5185	39	42	452	480	1.8229e-10	14.2826	cg48214628_BC21	0.697529	-0.674147	0.0233819	2.34652e-07	1.09933e-05	chrY	1245208	1245210	CG	II	Random	-	Uty;Uty;Uty;Uty;Uty;Uty;Uty;Uty;Uty;Uty	protein_coding;protein_coding;protein_coding;protein_coding;protein_coding;protein_coding;protein_coding;protein_coding;protein_coding;protein_coding	ENSMUST00000069309.13;ENSMUST00000137048.7;ENSMUST00000139365.7;ENSMUST00000143286.7;ENSMUST00000143958.7;ENSMUST00000150715.1;ENSMUST00000154004.7;ENSMUST00000154527.1;ENSMUST00000154666.7;ENSMUST00000157073.7	510;494;516;483;548;259;551;531;486;530			No	ENSMUST00000069309;ENSMUST00000137048;ENSMUST00000139365;ENSMUST00000143286;ENSMUST00000143958;ENSMUST00000150715;ENSMUST00000154004;ENSMUST00000154527;ENSMUST00000154666;ENSMUST00000157073	Body;Body;Body;Body;Body;Body;5'UTR;5'UTR;Body;5'UTR	Uty;Uty;Uty;Uty;Uty;Uty;Uty;Uty;Uty;Uty	Promoter
8.6915	7.81531	0.876197	Uty	ENSMUST00000154666.7	ENSMUSG00000068457	ENSMUST00000154666.7	ubiquitously transcribed tetratricopeptide repeat gene, Y chromosome [Source:MGI Symbol;Acc:MGI:894810]	5185	39	42	452	480	1.8229e-10	14.2826	cg48214629_TC21	0.723767	-0.692472	0.031295	7.99387e-09	3.77164e-06	chrY	1245304	1245306	CG	II	Random	+	Uty;Uty;Uty;Uty;Uty;Uty;Uty;Uty;Uty;Uty	protein_coding;protein_coding;protein_coding;protein_coding;protein_coding;protein_coding;protein_coding;protein_coding;protein_coding;protein_coding	ENSMUST00000069309.13;ENSMUST00000137048.7;ENSMUST00000139365.7;ENSMUST00000143286.7;ENSMUST00000143958.7;ENSMUST00000150715.1;ENSMUST00000154004.7;ENSMUST00000154527.1;ENSMUST00000154666.7;ENSMUST00000157073.7	414;398;420;387;452;163;455;435;390;434			No	ENSMUST00000069309;ENSMUST00000137048;ENSMUST00000139365;ENSMUST00000143286;ENSMUST00000143958;ENSMUST00000150715;ENSMUST00000154004;ENSMUST00000154527;ENSMUST00000154666;ENSMUST00000157073	Body;Body;Body;Body;Body;Body;5'UTR;5'UTR;Body;5'UTR	Uty;Uty;Uty;Uty;Uty;Uty;Uty;Uty;Uty;Uty	Promoter
8.6915	7.81531	0.876197	Uty	ENSMUST00000154666.7	ENSMUSG00000068457	ENSMUST00000154666.7	ubiquitously transcribed tetratricopeptide repeat gene, Y chromosome [Source:MGI Symbol;Acc:MGI:894810]	5185	39	42	452	480	1.8229e-10	14.2826	cg48214623_BC21	0.823755	-0.801064	0.0226901	2.63608e-10	6.34545e-07	chrY	1244883	1244885	CG	II	Random	-	Uty;Uty;Uty;Uty;Uty;Uty;Uty;Uty;Uty;Uty	protein_coding;protein_coding;protein_coding;protein_coding;protein_coding;protein_coding;protein_coding;protein_coding;protein_coding;protein_coding	ENSMUST00000069309.13;ENSMUST00000137048.7;ENSMUST00000139365.7;ENSMUST00000143286.7;ENSMUST00000143958.7;ENSMUST00000150715.1;ENSMUST00000154004.7;ENSMUST00000154527.1;ENSMUST00000154666.7;ENSMUST00000157073.7	835;819;841;808;873;584;876;856;811;855			No	ENSMUST00000069309;ENSMUST00000137048;ENSMUST00000139365;ENSMUST00000143286;ENSMUST00000143958;ENSMUST00000150715;ENSMUST00000154004;ENSMUST00000154527;ENSMUST00000154666;ENSMUST00000157073	Body;Body;Body;Body;Body;Body;Body;5'UTR;Body;5'UTR	Uty;Uty;Uty;Uty;Uty;Uty;Uty;Uty;Uty;Uty	Promoter
8.6915	7.81531	0.876197	Uty	ENSMUST00000154666.7	ENSMUSG00000068457	ENSMUST00000154666.7	ubiquitously transcribed tetratricopeptide repeat gene, Y chromosome [Source:MGI Symbol;Acc:MGI:894810]	5185	39	42	452	480	1.8229e-10	14.2826	cg48214620_TC21	0.83655	-0.785105	0.0514454	1.05224e-08	4.01195e-06	chrY	1244772	1244774	CG	II	Random	+	Uty;Uty;Uty;Uty;Uty;Uty;Uty;Uty;Uty;Uty	protein_coding;protein_coding;protein_coding;protein_coding;protein_coding;protein_coding;protein_coding;protein_coding;protein_coding;protein_coding	ENSMUST00000069309.13;ENSMUST00000137048.7;ENSMUST00000139365.7;ENSMUST00000143286.7;ENSMUST00000143958.7;ENSMUST00000150715.1;ENSMUST00000154004.7;ENSMUST00000154527.1;ENSMUST00000154666.7;ENSMUST00000157073.7	946;930;952;919;984;695;987;967;922;966			No	ENSMUST00000069309;ENSMUST00000137048;ENSMUST00000139365;ENSMUST00000143286;ENSMUST00000143958;ENSMUST00000150715;ENSMUST00000154004;ENSMUST00000154527;ENSMUST00000154666;ENSMUST00000157073	Body;Body;Body;Body;Body;Body;Body;5'UTR;Body;5'UTR	Uty;Uty;Uty;Uty;Uty;Uty;Uty;Uty;Uty;Uty	Promoter
8.6915	7.81531	0.876197	Uty	ENSMUST00000154666.7	ENSMUSG00000068457	ENSMUST00000154666.7	ubiquitously transcribed tetratricopeptide repeat gene, Y chromosome [Source:MGI Symbol;Acc:MGI:894810]	5185	39	42	452	480	1.8229e-10	14.2826	cg48214632_BC21	0.704658	-0.669379	0.0352786	5.64765e-09	3.32613e-06	chrY	1245321	1245323	CG	II	Random	-	Uty;Uty;Uty;Uty;Uty;Uty;Uty;Uty;Uty;Uty	protein_coding;protein_coding;protein_coding;protein_coding;protein_coding;protein_coding;protein_coding;protein_coding;protein_coding;protein_coding	ENSMUST00000069309.13;ENSMUST00000137048.7;ENSMUST00000139365.7;ENSMUST00000143286.7;ENSMUST00000143958.7;ENSMUST00000150715.1;ENSMUST00000154004.7;ENSMUST00000154527.1;ENSMUST00000154666.7;ENSMUST00000157073.7	397;381;403;370;435;146;438;418;373;417			No	ENSMUST00000069309;ENSMUST00000137048;ENSMUST00000139365;ENSMUST00000143286;ENSMUST00000143958;ENSMUST00000150715;ENSMUST00000154004;ENSMUST00000154527;ENSMUST00000154666;ENSMUST00000157073	Body;Body;Body;Body;Body;Body;5'UTR;5'UTR;Body;5'UTR	Uty;Uty;Uty;Uty;Uty;Uty;Uty;Uty;Uty;Uty	Promoter
8.6915	7.81531	0.876197	Uty	ENSMUST00000154666.7	ENSMUSG00000068457	ENSMUST00000154666.7	ubiquitously transcribed tetratricopeptide repeat gene, Y chromosome [Source:MGI Symbol;Acc:MGI:894810]	5185	39	42	452	480	1.8229e-10	14.2826	cg48214626_TC21	0.811018	-0.780331	0.0306868	1.06315e-09	1.43694e-06	chrY	1245181	1245183	CG	II	Random	+	Uty;Uty;Uty;Uty;Uty;Uty;Uty;Uty;Uty;Uty	protein_coding;protein_coding;protein_coding;protein_coding;protein_coding;protein_coding;protein_coding;protein_coding;protein_coding;protein_coding	ENSMUST00000069309.13;ENSMUST00000137048.7;ENSMUST00000139365.7;ENSMUST00000143286.7;ENSMUST00000143958.7;ENSMUST00000150715.1;ENSMUST00000154004.7;ENSMUST00000154527.1;ENSMUST00000154666.7;ENSMUST00000157073.7	537;521;543;510;575;286;578;558;513;557			No	ENSMUST00000069309;ENSMUST00000137048;ENSMUST00000139365;ENSMUST00000143286;ENSMUST00000143958;ENSMUST00000150715;ENSMUST00000154004;ENSMUST00000154527;ENSMUST00000154666;ENSMUST00000157073	Body;Body;Body;Body;Body;Body;5'UTR;5'UTR;Body;5'UTR	Uty;Uty;Uty;Uty;Uty;Uty;Uty;Uty;Uty;Uty	Promoter
8.6915	7.81531	0.876197	Uty	ENSMUST00000154666.7	ENSMUSG00000068457	ENSMUST00000154666.7	ubiquitously transcribed tetratricopeptide repeat gene, Y chromosome [Source:MGI Symbol;Acc:MGI:894810]	5185	39	42	452	480	1.8229e-10	14.2826	cg48214647_TC21	0.748076	-0.703201	0.0448752	1.4664e-09	1.70458e-06	chrY	1245680	1245682	CG	II	Random,TSS;chrY:1245690;Uty;ENSMUST00000143286;+10;1	+	Uty;Uty;Uty;Uty;Uty;Uty;Uty;Uty;Uty;Uty	protein_coding;protein_coding;protein_coding;protein_coding;protein_coding;protein_coding;protein_coding;protein_coding;protein_coding;protein_coding	ENSMUST00000069309.13;ENSMUST00000137048.7;ENSMUST00000139365.7;ENSMUST00000143286.7;ENSMUST00000143958.7;ENSMUST00000150715.1;ENSMUST00000154004.7;ENSMUST00000154527.1;ENSMUST00000154666.7;ENSMUST00000157073.7	38;22;44;11;76;-213;79;59;14;58			No	ENSMUST00000069309;ENSMUST00000137048;ENSMUST00000139365;ENSMUST00000143286;ENSMUST00000143958;ENSMUST00000150715;ENSMUST00000154004;ENSMUST00000154527;ENSMUST00000154666;ENSMUST00000157073	5'UTR;5'UTR;5'UTR;5'UTR;5'UTR;TSS1500;5'UTR;5'UTR;5'UTR;5'UTR	Uty;Uty;Uty;Uty;Uty;Uty;Uty;Uty;Uty;Uty	Promoter
8.6915	7.81531	0.876197	Uty	ENSMUST00000154666.7	ENSMUSG00000068457	ENSMUST00000154666.7	ubiquitously transcribed tetratricopeptide repeat gene, Y chromosome [Source:MGI Symbol;Acc:MGI:894810]	5185	39	42	452	480	1.8229e-10	14.2826	cg48214644_BC11	0.695322	-0.684553	0.0107686	7.65373e-10	1.18575e-06	chrY	1245614	1245616	CG	I	Random	+	Uty;Uty;Uty;Uty;Uty;Uty;Uty;Uty;Uty;Uty	protein_coding;protein_coding;protein_coding;protein_coding;protein_coding;protein_coding;protein_coding;protein_coding;protein_coding;protein_coding	ENSMUST00000069309.13;ENSMUST00000137048.7;ENSMUST00000139365.7;ENSMUST00000143286.7;ENSMUST00000143958.7;ENSMUST00000150715.1;ENSMUST00000154004.7;ENSMUST00000154527.1;ENSMUST00000154666.7;ENSMUST00000157073.7	104;88;110;77;142;-147;145;125;80;124			No	ENSMUST00000069309;ENSMUST00000137048;ENSMUST00000139365;ENSMUST00000143286;ENSMUST00000143958;ENSMUST00000150715;ENSMUST00000154004;ENSMUST00000154527;ENSMUST00000154666;ENSMUST00000157073	5'UTR;Body;5'UTR;Body;Body;TSS200;5'UTR;5'UTR;5'UTR;5'UTR	Uty;Uty;Uty;Uty;Uty;Uty;Uty;Uty;Uty;Uty	Promoter
8.6915	7.81531	0.876197	Uty	ENSMUST00000154666.7	ENSMUSG00000068457	ENSMUST00000154666.7	ubiquitously transcribed tetratricopeptide repeat gene, Y chromosome [Source:MGI Symbol;Acc:MGI:894810]	5185	39	42	452	480	1.8229e-10	14.2826	cg48214625_BC21	0.694507	-0.664314	0.0301923	2.15288e-08	5.16294e-06	chrY	1245167	1245169	CG	II	Random	-	Uty;Uty;Uty;Uty;Uty;Uty;Uty;Uty;Uty;Uty	protein_coding;protein_coding;protein_coding;protein_coding;protein_coding;protein_coding;protein_coding;protein_coding;protein_coding;protein_coding	ENSMUST00000069309.13;ENSMUST00000137048.7;ENSMUST00000139365.7;ENSMUST00000143286.7;ENSMUST00000143958.7;ENSMUST00000150715.1;ENSMUST00000154004.7;ENSMUST00000154527.1;ENSMUST00000154666.7;ENSMUST00000157073.7	551;535;557;524;589;300;592;572;527;571			No	ENSMUST00000069309;ENSMUST00000137048;ENSMUST00000139365;ENSMUST00000143286;ENSMUST00000143958;ENSMUST00000150715;ENSMUST00000154004;ENSMUST00000154527;ENSMUST00000154666;ENSMUST00000157073	Body;Body;Body;Body;Body;Body;Body;5'UTR;Body;5'UTR	Uty;Uty;Uty;Uty;Uty;Uty;Uty;Uty;Uty;Uty	Promoter
8.6915	7.81531	0.876197	Uty	ENSMUST00000154666.7	ENSMUSG00000068457	ENSMUST00000154666.7	ubiquitously transcribed tetratricopeptide repeat gene, Y chromosome [Source:MGI Symbol;Acc:MGI:894810]	5185	39	42	452	480	1.8229e-10	14.2826	cg48214645_TC11	0.75139	-0.740589	0.010801	8.59915e-10	1.27816e-06	chrY	1245646	1245648	CG	I	Random	+	Uty;Uty;Uty;Uty;Uty;Uty;Uty;Uty;Uty;Uty	protein_coding;protein_coding;protein_coding;protein_coding;protein_coding;protein_coding;protein_coding;protein_coding;protein_coding;protein_coding	ENSMUST00000069309.13;ENSMUST00000137048.7;ENSMUST00000139365.7;ENSMUST00000143286.7;ENSMUST00000143958.7;ENSMUST00000150715.1;ENSMUST00000154004.7;ENSMUST00000154527.1;ENSMUST00000154666.7;ENSMUST00000157073.7	72;56;78;45;110;-179;113;93;48;92			No	ENSMUST00000069309;ENSMUST00000137048;ENSMUST00000139365;ENSMUST00000143286;ENSMUST00000143958;ENSMUST00000150715;ENSMUST00000154004;ENSMUST00000154527;ENSMUST00000154666;ENSMUST00000157073	5'UTR;5'UTR;5'UTR;5'UTR;5'UTR;TSS200;5'UTR;5'UTR;5'UTR;5'UTR	Uty;Uty;Uty;Uty;Uty;Uty;Uty;Uty;Uty;Uty	Promoter
8.6915	7.81531	0.876197	Uty	ENSMUST00000154666.7	ENSMUSG00000068457	ENSMUST00000154666.7	ubiquitously transcribed tetratricopeptide repeat gene, Y chromosome [Source:MGI Symbol;Acc:MGI:894810]	5185	39	42	452	480	1.8229e-10	14.2826	cg48214635_BC21	0.685822	-0.661395	0.0244271	1.36625e-09	1.66133e-06	chrY	1245423	1245425	CG	II	Random	+	Uty;Uty;Uty;Uty;Uty;Uty;Uty;Uty;Uty;Uty	protein_coding;protein_coding;protein_coding;protein_coding;protein_coding;protein_coding;protein_coding;protein_coding;protein_coding;protein_coding	ENSMUST00000069309.13;ENSMUST00000137048.7;ENSMUST00000139365.7;ENSMUST00000143286.7;ENSMUST00000143958.7;ENSMUST00000150715.1;ENSMUST00000154004.7;ENSMUST00000154527.1;ENSMUST00000154666.7;ENSMUST00000157073.7	295;279;301;268;333;44;336;316;271;315			No	ENSMUST00000069309;ENSMUST00000137048;ENSMUST00000139365;ENSMUST00000143286;ENSMUST00000143958;ENSMUST00000150715;ENSMUST00000154004;ENSMUST00000154527;ENSMUST00000154666;ENSMUST00000157073	Body;Body;Body;Body;Body;Body;5'UTR;5'UTR;Body;5'UTR	Uty;Uty;Uty;Uty;Uty;Uty;Uty;Uty;Uty;Uty	Promoter
7.36053	8.23405	-0.873522	Uty	ENSMUST00000157073.7	ENSMUSG00000068457	ENSMUST00000157073.7	ubiquitously transcribed tetratricopeptide repeat gene, Y chromosome [Source:MGI Symbol;Acc:MGI:894810]	2148	16	29	68	80	0.0305428	4.04811	cg48214621_BC11	0.925032	-0.894973	0.030059	3.6863e-12	5.89826e-08	chrY	1244794	1244796	CG	I	Random	+	Uty;Uty;Uty;Uty;Uty;Uty;Uty;Uty;Uty;Uty	protein_coding;protein_coding;protein_coding;protein_coding;protein_coding;protein_coding;protein_coding;protein_coding;protein_coding;protein_coding	ENSMUST00000069309.13;ENSMUST00000137048.7;ENSMUST00000139365.7;ENSMUST00000143286.7;ENSMUST00000143958.7;ENSMUST00000150715.1;ENSMUST00000154004.7;ENSMUST00000154527.1;ENSMUST00000154666.7;ENSMUST00000157073.7	924;908;930;897;962;673;965;945;900;944			No	ENSMUST00000069309;ENSMUST00000137048;ENSMUST00000139365;ENSMUST00000143286;ENSMUST00000143958;ENSMUST00000150715;ENSMUST00000154004;ENSMUST00000154527;ENSMUST00000154666;ENSMUST00000157073	Body;Body;Body;Body;Body;Body;Body;5'UTR;Body;5'UTR	Uty;Uty;Uty;Uty;Uty;Uty;Uty;Uty;Uty;Uty	Promoter
7.36053	8.23405	-0.873522	Uty	ENSMUST00000157073.7	ENSMUSG00000068457	ENSMUST00000157073.7	ubiquitously transcribed tetratricopeptide repeat gene, Y chromosome [Source:MGI Symbol;Acc:MGI:894810]	2148	16	29	68	80	0.0305428	4.04811	cg48214660_BC11	0.831924	-0.78083	0.051094	1.58427e-07	9.46497e-06	chrY	1246166	1246168	CG	I	Random	-	Uty;Uty;Uty;Uty;Uty;Uty;Uty;Uty;Uty;Uty	protein_coding;protein_coding;protein_coding;protein_coding;protein_coding;protein_coding;protein_coding;protein_coding;protein_coding;protein_coding	ENSMUST00000069309.13;ENSMUST00000137048.7;ENSMUST00000139365.7;ENSMUST00000143286.7;ENSMUST00000143958.7;ENSMUST00000150715.1;ENSMUST00000154004.7;ENSMUST00000154527.1;ENSMUST00000154666.7;ENSMUST00000157073.7	-448;-464;-442;-475;-410;-699;-407;-427;-472;-428			No	ENSMUST00000069309;ENSMUST00000137048;ENSMUST00000139365;ENSMUST00000143286;ENSMUST00000143958;ENSMUST00000150715;ENSMUST00000154004;ENSMUST00000154527;ENSMUST00000154666;ENSMUST00000157073	TSS1500;TSS1500;TSS1500;TSS1500;TSS1500;TSS1500;TSS1500;TSS1500;TSS1500;TSS1500	Uty;Uty;Uty;Uty;Uty;Uty;Uty;Uty;Uty;Uty	Promoter
7.36053	8.23405	-0.873522	Uty	ENSMUST00000157073.7	ENSMUSG00000068457	ENSMUST00000157073.7	ubiquitously transcribed tetratricopeptide repeat gene, Y chromosome [Source:MGI Symbol;Acc:MGI:894810]	2148	16	29	68	80	0.0305428	4.04811	cg48214628_BC21	0.697529	-0.674147	0.0233819	2.34652e-07	1.09933e-05	chrY	1245208	1245210	CG	II	Random	-	Uty;Uty;Uty;Uty;Uty;Uty;Uty;Uty;Uty;Uty	protein_coding;protein_coding;protein_coding;protein_coding;protein_coding;protein_coding;protein_coding;protein_coding;protein_coding;protein_coding	ENSMUST00000069309.13;ENSMUST00000137048.7;ENSMUST00000139365.7;ENSMUST00000143286.7;ENSMUST00000143958.7;ENSMUST00000150715.1;ENSMUST00000154004.7;ENSMUST00000154527.1;ENSMUST00000154666.7;ENSMUST00000157073.7	510;494;516;483;548;259;551;531;486;530			No	ENSMUST00000069309;ENSMUST00000137048;ENSMUST00000139365;ENSMUST00000143286;ENSMUST00000143958;ENSMUST00000150715;ENSMUST00000154004;ENSMUST00000154527;ENSMUST00000154666;ENSMUST00000157073	Body;Body;Body;Body;Body;Body;5'UTR;5'UTR;Body;5'UTR	Uty;Uty;Uty;Uty;Uty;Uty;Uty;Uty;Uty;Uty	Promoter
7.36053	8.23405	-0.873522	Uty	ENSMUST00000157073.7	ENSMUSG00000068457	ENSMUST00000157073.7	ubiquitously transcribed tetratricopeptide repeat gene, Y chromosome [Source:MGI Symbol;Acc:MGI:894810]	2148	16	29	68	80	0.0305428	4.04811	cg48214629_TC21	0.723767	-0.692472	0.031295	7.99387e-09	3.77164e-06	chrY	1245304	1245306	CG	II	Random	+	Uty;Uty;Uty;Uty;Uty;Uty;Uty;Uty;Uty;Uty	protein_coding;protein_coding;protein_coding;protein_coding;protein_coding;protein_coding;protein_coding;protein_coding;protein_coding;protein_coding	ENSMUST00000069309.13;ENSMUST00000137048.7;ENSMUST00000139365.7;ENSMUST00000143286.7;ENSMUST00000143958.7;ENSMUST00000150715.1;ENSMUST00000154004.7;ENSMUST00000154527.1;ENSMUST00000154666.7;ENSMUST00000157073.7	414;398;420;387;452;163;455;435;390;434			No	ENSMUST00000069309;ENSMUST00000137048;ENSMUST00000139365;ENSMUST00000143286;ENSMUST00000143958;ENSMUST00000150715;ENSMUST00000154004;ENSMUST00000154527;ENSMUST00000154666;ENSMUST00000157073	Body;Body;Body;Body;Body;Body;5'UTR;5'UTR;Body;5'UTR	Uty;Uty;Uty;Uty;Uty;Uty;Uty;Uty;Uty;Uty	Promoter
7.36053	8.23405	-0.873522	Uty	ENSMUST00000157073.7	ENSMUSG00000068457	ENSMUST00000157073.7	ubiquitously transcribed tetratricopeptide repeat gene, Y chromosome [Source:MGI Symbol;Acc:MGI:894810]	2148	16	29	68	80	0.0305428	4.04811	cg48214623_BC21	0.823755	-0.801064	0.0226901	2.63608e-10	6.34545e-07	chrY	1244883	1244885	CG	II	Random	-	Uty;Uty;Uty;Uty;Uty;Uty;Uty;Uty;Uty;Uty	protein_coding;protein_coding;protein_coding;protein_coding;protein_coding;protein_coding;protein_coding;protein_coding;protein_coding;protein_coding	ENSMUST00000069309.13;ENSMUST00000137048.7;ENSMUST00000139365.7;ENSMUST00000143286.7;ENSMUST00000143958.7;ENSMUST00000150715.1;ENSMUST00000154004.7;ENSMUST00000154527.1;ENSMUST00000154666.7;ENSMUST00000157073.7	835;819;841;808;873;584;876;856;811;855			No	ENSMUST00000069309;ENSMUST00000137048;ENSMUST00000139365;ENSMUST00000143286;ENSMUST00000143958;ENSMUST00000150715;ENSMUST00000154004;ENSMUST00000154527;ENSMUST00000154666;ENSMUST00000157073	Body;Body;Body;Body;Body;Body;Body;5'UTR;Body;5'UTR	Uty;Uty;Uty;Uty;Uty;Uty;Uty;Uty;Uty;Uty	Promoter
7.36053	8.23405	-0.873522	Uty	ENSMUST00000157073.7	ENSMUSG00000068457	ENSMUST00000157073.7	ubiquitously transcribed tetratricopeptide repeat gene, Y chromosome [Source:MGI Symbol;Acc:MGI:894810]	2148	16	29	68	80	0.0305428	4.04811	cg48214620_TC21	0.83655	-0.785105	0.0514454	1.05224e-08	4.01195e-06	chrY	1244772	1244774	CG	II	Random	+	Uty;Uty;Uty;Uty;Uty;Uty;Uty;Uty;Uty;Uty	protein_coding;protein_coding;protein_coding;protein_coding;protein_coding;protein_coding;protein_coding;protein_coding;protein_coding;protein_coding	ENSMUST00000069309.13;ENSMUST00000137048.7;ENSMUST00000139365.7;ENSMUST00000143286.7;ENSMUST00000143958.7;ENSMUST00000150715.1;ENSMUST00000154004.7;ENSMUST00000154527.1;ENSMUST00000154666.7;ENSMUST00000157073.7	946;930;952;919;984;695;987;967;922;966			No	ENSMUST00000069309;ENSMUST00000137048;ENSMUST00000139365;ENSMUST00000143286;ENSMUST00000143958;ENSMUST00000150715;ENSMUST00000154004;ENSMUST00000154527;ENSMUST00000154666;ENSMUST00000157073	Body;Body;Body;Body;Body;Body;Body;5'UTR;Body;5'UTR	Uty;Uty;Uty;Uty;Uty;Uty;Uty;Uty;Uty;Uty	Promoter
7.36053	8.23405	-0.873522	Uty	ENSMUST00000157073.7	ENSMUSG00000068457	ENSMUST00000157073.7	ubiquitously transcribed tetratricopeptide repeat gene, Y chromosome [Source:MGI Symbol;Acc:MGI:894810]	2148	16	29	68	80	0.0305428	4.04811	cg48214632_BC21	0.704658	-0.669379	0.0352786	5.64765e-09	3.32613e-06	chrY	1245321	1245323	CG	II	Random	-	Uty;Uty;Uty;Uty;Uty;Uty;Uty;Uty;Uty;Uty	protein_coding;protein_coding;protein_coding;protein_coding;protein_coding;protein_coding;protein_coding;protein_coding;protein_coding;protein_coding	ENSMUST00000069309.13;ENSMUST00000137048.7;ENSMUST00000139365.7;ENSMUST00000143286.7;ENSMUST00000143958.7;ENSMUST00000150715.1;ENSMUST00000154004.7;ENSMUST00000154527.1;ENSMUST00000154666.7;ENSMUST00000157073.7	397;381;403;370;435;146;438;418;373;417			No	ENSMUST00000069309;ENSMUST00000137048;ENSMUST00000139365;ENSMUST00000143286;ENSMUST00000143958;ENSMUST00000150715;ENSMUST00000154004;ENSMUST00000154527;ENSMUST00000154666;ENSMUST00000157073	Body;Body;Body;Body;Body;Body;5'UTR;5'UTR;Body;5'UTR	Uty;Uty;Uty;Uty;Uty;Uty;Uty;Uty;Uty;Uty	Promoter
7.36053	8.23405	-0.873522	Uty	ENSMUST00000157073.7	ENSMUSG00000068457	ENSMUST00000157073.7	ubiquitously transcribed tetratricopeptide repeat gene, Y chromosome [Source:MGI Symbol;Acc:MGI:894810]	2148	16	29	68	80	0.0305428	4.04811	cg48214626_TC21	0.811018	-0.780331	0.0306868	1.06315e-09	1.43694e-06	chrY	1245181	1245183	CG	II	Random	+	Uty;Uty;Uty;Uty;Uty;Uty;Uty;Uty;Uty;Uty	protein_coding;protein_coding;protein_coding;protein_coding;protein_coding;protein_coding;protein_coding;protein_coding;protein_coding;protein_coding	ENSMUST00000069309.13;ENSMUST00000137048.7;ENSMUST00000139365.7;ENSMUST00000143286.7;ENSMUST00000143958.7;ENSMUST00000150715.1;ENSMUST00000154004.7;ENSMUST00000154527.1;ENSMUST00000154666.7;ENSMUST00000157073.7	537;521;543;510;575;286;578;558;513;557			No	ENSMUST00000069309;ENSMUST00000137048;ENSMUST00000139365;ENSMUST00000143286;ENSMUST00000143958;ENSMUST00000150715;ENSMUST00000154004;ENSMUST00000154527;ENSMUST00000154666;ENSMUST00000157073	Body;Body;Body;Body;Body;Body;5'UTR;5'UTR;Body;5'UTR	Uty;Uty;Uty;Uty;Uty;Uty;Uty;Uty;Uty;Uty	Promoter
7.36053	8.23405	-0.873522	Uty	ENSMUST00000157073.7	ENSMUSG00000068457	ENSMUST00000157073.7	ubiquitously transcribed tetratricopeptide repeat gene, Y chromosome [Source:MGI Symbol;Acc:MGI:894810]	2148	16	29	68	80	0.0305428	4.04811	cg48214647_TC21	0.748076	-0.703201	0.0448752	1.4664e-09	1.70458e-06	chrY	1245680	1245682	CG	II	Random,TSS;chrY:1245690;Uty;ENSMUST00000143286;+10;1	+	Uty;Uty;Uty;Uty;Uty;Uty;Uty;Uty;Uty;Uty	protein_coding;protein_coding;protein_coding;protein_coding;protein_coding;protein_coding;protein_coding;protein_coding;protein_coding;protein_coding	ENSMUST00000069309.13;ENSMUST00000137048.7;ENSMUST00000139365.7;ENSMUST00000143286.7;ENSMUST00000143958.7;ENSMUST00000150715.1;ENSMUST00000154004.7;ENSMUST00000154527.1;ENSMUST00000154666.7;ENSMUST00000157073.7	38;22;44;11;76;-213;79;59;14;58			No	ENSMUST00000069309;ENSMUST00000137048;ENSMUST00000139365;ENSMUST00000143286;ENSMUST00000143958;ENSMUST00000150715;ENSMUST00000154004;ENSMUST00000154527;ENSMUST00000154666;ENSMUST00000157073	5'UTR;5'UTR;5'UTR;5'UTR;5'UTR;TSS1500;5'UTR;5'UTR;5'UTR;5'UTR	Uty;Uty;Uty;Uty;Uty;Uty;Uty;Uty;Uty;Uty	Promoter
7.36053	8.23405	-0.873522	Uty	ENSMUST00000157073.7	ENSMUSG00000068457	ENSMUST00000157073.7	ubiquitously transcribed tetratricopeptide repeat gene, Y chromosome [Source:MGI Symbol;Acc:MGI:894810]	2148	16	29	68	80	0.0305428	4.04811	cg48214644_BC11	0.695322	-0.684553	0.0107686	7.65373e-10	1.18575e-06	chrY	1245614	1245616	CG	I	Random	+	Uty;Uty;Uty;Uty;Uty;Uty;Uty;Uty;Uty;Uty	protein_coding;protein_coding;protein_coding;protein_coding;protein_coding;protein_coding;protein_coding;protein_coding;protein_coding;protein_coding	ENSMUST00000069309.13;ENSMUST00000137048.7;ENSMUST00000139365.7;ENSMUST00000143286.7;ENSMUST00000143958.7;ENSMUST00000150715.1;ENSMUST00000154004.7;ENSMUST00000154527.1;ENSMUST00000154666.7;ENSMUST00000157073.7	104;88;110;77;142;-147;145;125;80;124			No	ENSMUST00000069309;ENSMUST00000137048;ENSMUST00000139365;ENSMUST00000143286;ENSMUST00000143958;ENSMUST00000150715;ENSMUST00000154004;ENSMUST00000154527;ENSMUST00000154666;ENSMUST00000157073	5'UTR;Body;5'UTR;Body;Body;TSS200;5'UTR;5'UTR;5'UTR;5'UTR	Uty;Uty;Uty;Uty;Uty;Uty;Uty;Uty;Uty;Uty	Promoter
7.36053	8.23405	-0.873522	Uty	ENSMUST00000157073.7	ENSMUSG00000068457	ENSMUST00000157073.7	ubiquitously transcribed tetratricopeptide repeat gene, Y chromosome [Source:MGI Symbol;Acc:MGI:894810]	2148	16	29	68	80	0.0305428	4.04811	cg48214625_BC21	0.694507	-0.664314	0.0301923	2.15288e-08	5.16294e-06	chrY	1245167	1245169	CG	II	Random	-	Uty;Uty;Uty;Uty;Uty;Uty;Uty;Uty;Uty;Uty	protein_coding;protein_coding;protein_coding;protein_coding;protein_coding;protein_coding;protein_coding;protein_coding;protein_coding;protein_coding	ENSMUST00000069309.13;ENSMUST00000137048.7;ENSMUST00000139365.7;ENSMUST00000143286.7;ENSMUST00000143958.7;ENSMUST00000150715.1;ENSMUST00000154004.7;ENSMUST00000154527.1;ENSMUST00000154666.7;ENSMUST00000157073.7	551;535;557;524;589;300;592;572;527;571			No	ENSMUST00000069309;ENSMUST00000137048;ENSMUST00000139365;ENSMUST00000143286;ENSMUST00000143958;ENSMUST00000150715;ENSMUST00000154004;ENSMUST00000154527;ENSMUST00000154666;ENSMUST00000157073	Body;Body;Body;Body;Body;Body;Body;5'UTR;Body;5'UTR	Uty;Uty;Uty;Uty;Uty;Uty;Uty;Uty;Uty;Uty	Promoter
7.36053	8.23405	-0.873522	Uty	ENSMUST00000157073.7	ENSMUSG00000068457	ENSMUST00000157073.7	ubiquitously transcribed tetratricopeptide repeat gene, Y chromosome [Source:MGI Symbol;Acc:MGI:894810]	2148	16	29	68	80	0.0305428	4.04811	cg48214645_TC11	0.75139	-0.740589	0.010801	8.59915e-10	1.27816e-06	chrY	1245646	1245648	CG	I	Random	+	Uty;Uty;Uty;Uty;Uty;Uty;Uty;Uty;Uty;Uty	protein_coding;protein_coding;protein_coding;protein_coding;protein_coding;protein_coding;protein_coding;protein_coding;protein_coding;protein_coding	ENSMUST00000069309.13;ENSMUST00000137048.7;ENSMUST00000139365.7;ENSMUST00000143286.7;ENSMUST00000143958.7;ENSMUST00000150715.1;ENSMUST00000154004.7;ENSMUST00000154527.1;ENSMUST00000154666.7;ENSMUST00000157073.7	72;56;78;45;110;-179;113;93;48;92			No	ENSMUST00000069309;ENSMUST00000137048;ENSMUST00000139365;ENSMUST00000143286;ENSMUST00000143958;ENSMUST00000150715;ENSMUST00000154004;ENSMUST00000154527;ENSMUST00000154666;ENSMUST00000157073	5'UTR;5'UTR;5'UTR;5'UTR;5'UTR;TSS200;5'UTR;5'UTR;5'UTR;5'UTR	Uty;Uty;Uty;Uty;Uty;Uty;Uty;Uty;Uty;Uty	Promoter
7.36053	8.23405	-0.873522	Uty	ENSMUST00000157073.7	ENSMUSG00000068457	ENSMUST00000157073.7	ubiquitously transcribed tetratricopeptide repeat gene, Y chromosome [Source:MGI Symbol;Acc:MGI:894810]	2148	16	29	68	80	0.0305428	4.04811	cg48214635_BC21	0.685822	-0.661395	0.0244271	1.36625e-09	1.66133e-06	chrY	1245423	1245425	CG	II	Random	+	Uty;Uty;Uty;Uty;Uty;Uty;Uty;Uty;Uty;Uty	protein_coding;protein_coding;protein_coding;protein_coding;protein_coding;protein_coding;protein_coding;protein_coding;protein_coding;protein_coding	ENSMUST00000069309.13;ENSMUST00000137048.7;ENSMUST00000139365.7;ENSMUST00000143286.7;ENSMUST00000143958.7;ENSMUST00000150715.1;ENSMUST00000154004.7;ENSMUST00000154527.1;ENSMUST00000154666.7;ENSMUST00000157073.7	295;279;301;268;333;44;336;316;271;315			No	ENSMUST00000069309;ENSMUST00000137048;ENSMUST00000139365;ENSMUST00000143286;ENSMUST00000143958;ENSMUST00000150715;ENSMUST00000154004;ENSMUST00000154527;ENSMUST00000154666;ENSMUST00000157073	Body;Body;Body;Body;Body;Body;5'UTR;5'UTR;Body;5'UTR	Uty;Uty;Uty;Uty;Uty;Uty;Uty;Uty;Uty;Uty	Promoter
9.06747	8.25199	0.81548	Uty	ENSMUST00000154004.7	ENSMUSG00000068457	ENSMUST00000154004.7	ubiquitously transcribed tetratricopeptide repeat gene, Y chromosome [Source:MGI Symbol;Acc:MGI:894810]	4267	39	52	492	503	1.53027e-10	13.4972	cg48214621_BC11	0.925032	-0.894973	0.030059	3.6863e-12	5.89826e-08	chrY	1244794	1244796	CG	I	Random	+	Uty;Uty;Uty;Uty;Uty;Uty;Uty;Uty;Uty;Uty	protein_coding;protein_coding;protein_coding;protein_coding;protein_coding;protein_coding;protein_coding;protein_coding;protein_coding;protein_coding	ENSMUST00000069309.13;ENSMUST00000137048.7;ENSMUST00000139365.7;ENSMUST00000143286.7;ENSMUST00000143958.7;ENSMUST00000150715.1;ENSMUST00000154004.7;ENSMUST00000154527.1;ENSMUST00000154666.7;ENSMUST00000157073.7	924;908;930;897;962;673;965;945;900;944			No	ENSMUST00000069309;ENSMUST00000137048;ENSMUST00000139365;ENSMUST00000143286;ENSMUST00000143958;ENSMUST00000150715;ENSMUST00000154004;ENSMUST00000154527;ENSMUST00000154666;ENSMUST00000157073	Body;Body;Body;Body;Body;Body;Body;5'UTR;Body;5'UTR	Uty;Uty;Uty;Uty;Uty;Uty;Uty;Uty;Uty;Uty	Promoter
9.06747	8.25199	0.81548	Uty	ENSMUST00000154004.7	ENSMUSG00000068457	ENSMUST00000154004.7	ubiquitously transcribed tetratricopeptide repeat gene, Y chromosome [Source:MGI Symbol;Acc:MGI:894810]	4267	39	52	492	503	1.53027e-10	13.4972	cg48214660_BC11	0.831924	-0.78083	0.051094	1.58427e-07	9.46497e-06	chrY	1246166	1246168	CG	I	Random	-	Uty;Uty;Uty;Uty;Uty;Uty;Uty;Uty;Uty;Uty	protein_coding;protein_coding;protein_coding;protein_coding;protein_coding;protein_coding;protein_coding;protein_coding;protein_coding;protein_coding	ENSMUST00000069309.13;ENSMUST00000137048.7;ENSMUST00000139365.7;ENSMUST00000143286.7;ENSMUST00000143958.7;ENSMUST00000150715.1;ENSMUST00000154004.7;ENSMUST00000154527.1;ENSMUST00000154666.7;ENSMUST00000157073.7	-448;-464;-442;-475;-410;-699;-407;-427;-472;-428			No	ENSMUST00000069309;ENSMUST00000137048;ENSMUST00000139365;ENSMUST00000143286;ENSMUST00000143958;ENSMUST00000150715;ENSMUST00000154004;ENSMUST00000154527;ENSMUST00000154666;ENSMUST00000157073	TSS1500;TSS1500;TSS1500;TSS1500;TSS1500;TSS1500;TSS1500;TSS1500;TSS1500;TSS1500	Uty;Uty;Uty;Uty;Uty;Uty;Uty;Uty;Uty;Uty	Promoter
9.06747	8.25199	0.81548	Uty	ENSMUST00000154004.7	ENSMUSG00000068457	ENSMUST00000154004.7	ubiquitously transcribed tetratricopeptide repeat gene, Y chromosome [Source:MGI Symbol;Acc:MGI:894810]	4267	39	52	492	503	1.53027e-10	13.4972	cg48214628_BC21	0.697529	-0.674147	0.0233819	2.34652e-07	1.09933e-05	chrY	1245208	1245210	CG	II	Random	-	Uty;Uty;Uty;Uty;Uty;Uty;Uty;Uty;Uty;Uty	protein_coding;protein_coding;protein_coding;protein_coding;protein_coding;protein_coding;protein_coding;protein_coding;protein_coding;protein_coding	ENSMUST00000069309.13;ENSMUST00000137048.7;ENSMUST00000139365.7;ENSMUST00000143286.7;ENSMUST00000143958.7;ENSMUST00000150715.1;ENSMUST00000154004.7;ENSMUST00000154527.1;ENSMUST00000154666.7;ENSMUST00000157073.7	510;494;516;483;548;259;551;531;486;530			No	ENSMUST00000069309;ENSMUST00000137048;ENSMUST00000139365;ENSMUST00000143286;ENSMUST00000143958;ENSMUST00000150715;ENSMUST00000154004;ENSMUST00000154527;ENSMUST00000154666;ENSMUST00000157073	Body;Body;Body;Body;Body;Body;5'UTR;5'UTR;Body;5'UTR	Uty;Uty;Uty;Uty;Uty;Uty;Uty;Uty;Uty;Uty	Promoter
9.06747	8.25199	0.81548	Uty	ENSMUST00000154004.7	ENSMUSG00000068457	ENSMUST00000154004.7	ubiquitously transcribed tetratricopeptide repeat gene, Y chromosome [Source:MGI Symbol;Acc:MGI:894810]	4267	39	52	492	503	1.53027e-10	13.4972	cg48214629_TC21	0.723767	-0.692472	0.031295	7.99387e-09	3.77164e-06	chrY	1245304	1245306	CG	II	Random	+	Uty;Uty;Uty;Uty;Uty;Uty;Uty;Uty;Uty;Uty	protein_coding;protein_coding;protein_coding;protein_coding;protein_coding;protein_coding;protein_coding;protein_coding;protein_coding;protein_coding	ENSMUST00000069309.13;ENSMUST00000137048.7;ENSMUST00000139365.7;ENSMUST00000143286.7;ENSMUST00000143958.7;ENSMUST00000150715.1;ENSMUST00000154004.7;ENSMUST00000154527.1;ENSMUST00000154666.7;ENSMUST00000157073.7	414;398;420;387;452;163;455;435;390;434			No	ENSMUST00000069309;ENSMUST00000137048;ENSMUST00000139365;ENSMUST00000143286;ENSMUST00000143958;ENSMUST00000150715;ENSMUST00000154004;ENSMUST00000154527;ENSMUST00000154666;ENSMUST00000157073	Body;Body;Body;Body;Body;Body;5'UTR;5'UTR;Body;5'UTR	Uty;Uty;Uty;Uty;Uty;Uty;Uty;Uty;Uty;Uty	Promoter
9.06747	8.25199	0.81548	Uty	ENSMUST00000154004.7	ENSMUSG00000068457	ENSMUST00000154004.7	ubiquitously transcribed tetratricopeptide repeat gene, Y chromosome [Source:MGI Symbol;Acc:MGI:894810]	4267	39	52	492	503	1.53027e-10	13.4972	cg48214623_BC21	0.823755	-0.801064	0.0226901	2.63608e-10	6.34545e-07	chrY	1244883	1244885	CG	II	Random	-	Uty;Uty;Uty;Uty;Uty;Uty;Uty;Uty;Uty;Uty	protein_coding;protein_coding;protein_coding;protein_coding;protein_coding;protein_coding;protein_coding;protein_coding;protein_coding;protein_coding	ENSMUST00000069309.13;ENSMUST00000137048.7;ENSMUST00000139365.7;ENSMUST00000143286.7;ENSMUST00000143958.7;ENSMUST00000150715.1;ENSMUST00000154004.7;ENSMUST00000154527.1;ENSMUST00000154666.7;ENSMUST00000157073.7	835;819;841;808;873;584;876;856;811;855			No	ENSMUST00000069309;ENSMUST00000137048;ENSMUST00000139365;ENSMUST00000143286;ENSMUST00000143958;ENSMUST00000150715;ENSMUST00000154004;ENSMUST00000154527;ENSMUST00000154666;ENSMUST00000157073	Body;Body;Body;Body;Body;Body;Body;5'UTR;Body;5'UTR	Uty;Uty;Uty;Uty;Uty;Uty;Uty;Uty;Uty;Uty	Promoter
9.06747	8.25199	0.81548	Uty	ENSMUST00000154004.7	ENSMUSG00000068457	ENSMUST00000154004.7	ubiquitously transcribed tetratricopeptide repeat gene, Y chromosome [Source:MGI Symbol;Acc:MGI:894810]	4267	39	52	492	503	1.53027e-10	13.4972	cg48214620_TC21	0.83655	-0.785105	0.0514454	1.05224e-08	4.01195e-06	chrY	1244772	1244774	CG	II	Random	+	Uty;Uty;Uty;Uty;Uty;Uty;Uty;Uty;Uty;Uty	protein_coding;protein_coding;protein_coding;protein_coding;protein_coding;protein_coding;protein_coding;protein_coding;protein_coding;protein_coding	ENSMUST00000069309.13;ENSMUST00000137048.7;ENSMUST00000139365.7;ENSMUST00000143286.7;ENSMUST00000143958.7;ENSMUST00000150715.1;ENSMUST00000154004.7;ENSMUST00000154527.1;ENSMUST00000154666.7;ENSMUST00000157073.7	946;930;952;919;984;695;987;967;922;966			No	ENSMUST00000069309;ENSMUST00000137048;ENSMUST00000139365;ENSMUST00000143286;ENSMUST00000143958;ENSMUST00000150715;ENSMUST00000154004;ENSMUST00000154527;ENSMUST00000154666;ENSMUST00000157073	Body;Body;Body;Body;Body;Body;Body;5'UTR;Body;5'UTR	Uty;Uty;Uty;Uty;Uty;Uty;Uty;Uty;Uty;Uty	Promoter
9.06747	8.25199	0.81548	Uty	ENSMUST00000154004.7	ENSMUSG00000068457	ENSMUST00000154004.7	ubiquitously transcribed tetratricopeptide repeat gene, Y chromosome [Source:MGI Symbol;Acc:MGI:894810]	4267	39	52	492	503	1.53027e-10	13.4972	cg48214632_BC21	0.704658	-0.669379	0.0352786	5.64765e-09	3.32613e-06	chrY	1245321	1245323	CG	II	Random	-	Uty;Uty;Uty;Uty;Uty;Uty;Uty;Uty;Uty;Uty	protein_coding;protein_coding;protein_coding;protein_coding;protein_coding;protein_coding;protein_coding;protein_coding;protein_coding;protein_coding	ENSMUST00000069309.13;ENSMUST00000137048.7;ENSMUST00000139365.7;ENSMUST00000143286.7;ENSMUST00000143958.7;ENSMUST00000150715.1;ENSMUST00000154004.7;ENSMUST00000154527.1;ENSMUST00000154666.7;ENSMUST00000157073.7	397;381;403;370;435;146;438;418;373;417			No	ENSMUST00000069309;ENSMUST00000137048;ENSMUST00000139365;ENSMUST00000143286;ENSMUST00000143958;ENSMUST00000150715;ENSMUST00000154004;ENSMUST00000154527;ENSMUST00000154666;ENSMUST00000157073	Body;Body;Body;Body;Body;Body;5'UTR;5'UTR;Body;5'UTR	Uty;Uty;Uty;Uty;Uty;Uty;Uty;Uty;Uty;Uty	Promoter
9.06747	8.25199	0.81548	Uty	ENSMUST00000154004.7	ENSMUSG00000068457	ENSMUST00000154004.7	ubiquitously transcribed tetratricopeptide repeat gene, Y chromosome [Source:MGI Symbol;Acc:MGI:894810]	4267	39	52	492	503	1.53027e-10	13.4972	cg48214626_TC21	0.811018	-0.780331	0.0306868	1.06315e-09	1.43694e-06	chrY	1245181	1245183	CG	II	Random	+	Uty;Uty;Uty;Uty;Uty;Uty;Uty;Uty;Uty;Uty	protein_coding;protein_coding;protein_coding;protein_coding;protein_coding;protein_coding;protein_coding;protein_coding;protein_coding;protein_coding	ENSMUST00000069309.13;ENSMUST00000137048.7;ENSMUST00000139365.7;ENSMUST00000143286.7;ENSMUST00000143958.7;ENSMUST00000150715.1;ENSMUST00000154004.7;ENSMUST00000154527.1;ENSMUST00000154666.7;ENSMUST00000157073.7	537;521;543;510;575;286;578;558;513;557			No	ENSMUST00000069309;ENSMUST00000137048;ENSMUST00000139365;ENSMUST00000143286;ENSMUST00000143958;ENSMUST00000150715;ENSMUST00000154004;ENSMUST00000154527;ENSMUST00000154666;ENSMUST00000157073	Body;Body;Body;Body;Body;Body;5'UTR;5'UTR;Body;5'UTR	Uty;Uty;Uty;Uty;Uty;Uty;Uty;Uty;Uty;Uty	Promoter
9.06747	8.25199	0.81548	Uty	ENSMUST00000154004.7	ENSMUSG00000068457	ENSMUST00000154004.7	ubiquitously transcribed tetratricopeptide repeat gene, Y chromosome [Source:MGI Symbol;Acc:MGI:894810]	4267	39	52	492	503	1.53027e-10	13.4972	cg48214647_TC21	0.748076	-0.703201	0.0448752	1.4664e-09	1.70458e-06	chrY	1245680	1245682	CG	II	Random,TSS;chrY:1245690;Uty;ENSMUST00000143286;+10;1	+	Uty;Uty;Uty;Uty;Uty;Uty;Uty;Uty;Uty;Uty	protein_coding;protein_coding;protein_coding;protein_coding;protein_coding;protein_coding;protein_coding;protein_coding;protein_coding;protein_coding	ENSMUST00000069309.13;ENSMUST00000137048.7;ENSMUST00000139365.7;ENSMUST00000143286.7;ENSMUST00000143958.7;ENSMUST00000150715.1;ENSMUST00000154004.7;ENSMUST00000154527.1;ENSMUST00000154666.7;ENSMUST00000157073.7	38;22;44;11;76;-213;79;59;14;58			No	ENSMUST00000069309;ENSMUST00000137048;ENSMUST00000139365;ENSMUST00000143286;ENSMUST00000143958;ENSMUST00000150715;ENSMUST00000154004;ENSMUST00000154527;ENSMUST00000154666;ENSMUST00000157073	5'UTR;5'UTR;5'UTR;5'UTR;5'UTR;TSS1500;5'UTR;5'UTR;5'UTR;5'UTR	Uty;Uty;Uty;Uty;Uty;Uty;Uty;Uty;Uty;Uty	Promoter
9.06747	8.25199	0.81548	Uty	ENSMUST00000154004.7	ENSMUSG00000068457	ENSMUST00000154004.7	ubiquitously transcribed tetratricopeptide repeat gene, Y chromosome [Source:MGI Symbol;Acc:MGI:894810]	4267	39	52	492	503	1.53027e-10	13.4972	cg48214644_BC11	0.695322	-0.684553	0.0107686	7.65373e-10	1.18575e-06	chrY	1245614	1245616	CG	I	Random	+	Uty;Uty;Uty;Uty;Uty;Uty;Uty;Uty;Uty;Uty	protein_coding;protein_coding;protein_coding;protein_coding;protein_coding;protein_coding;protein_coding;protein_coding;protein_coding;protein_coding	ENSMUST00000069309.13;ENSMUST00000137048.7;ENSMUST00000139365.7;ENSMUST00000143286.7;ENSMUST00000143958.7;ENSMUST00000150715.1;ENSMUST00000154004.7;ENSMUST00000154527.1;ENSMUST00000154666.7;ENSMUST00000157073.7	104;88;110;77;142;-147;145;125;80;124			No	ENSMUST00000069309;ENSMUST00000137048;ENSMUST00000139365;ENSMUST00000143286;ENSMUST00000143958;ENSMUST00000150715;ENSMUST00000154004;ENSMUST00000154527;ENSMUST00000154666;ENSMUST00000157073	5'UTR;Body;5'UTR;Body;Body;TSS200;5'UTR;5'UTR;5'UTR;5'UTR	Uty;Uty;Uty;Uty;Uty;Uty;Uty;Uty;Uty;Uty	Promoter
9.06747	8.25199	0.81548	Uty	ENSMUST00000154004.7	ENSMUSG00000068457	ENSMUST00000154004.7	ubiquitously transcribed tetratricopeptide repeat gene, Y chromosome [Source:MGI Symbol;Acc:MGI:894810]	4267	39	52	492	503	1.53027e-10	13.4972	cg48214625_BC21	0.694507	-0.664314	0.0301923	2.15288e-08	5.16294e-06	chrY	1245167	1245169	CG	II	Random	-	Uty;Uty;Uty;Uty;Uty;Uty;Uty;Uty;Uty;Uty	protein_coding;protein_coding;protein_coding;protein_coding;protein_coding;protein_coding;protein_coding;protein_coding;protein_coding;protein_coding	ENSMUST00000069309.13;ENSMUST00000137048.7;ENSMUST00000139365.7;ENSMUST00000143286.7;ENSMUST00000143958.7;ENSMUST00000150715.1;ENSMUST00000154004.7;ENSMUST00000154527.1;ENSMUST00000154666.7;ENSMUST00000157073.7	551;535;557;524;589;300;592;572;527;571			No	ENSMUST00000069309;ENSMUST00000137048;ENSMUST00000139365;ENSMUST00000143286;ENSMUST00000143958;ENSMUST00000150715;ENSMUST00000154004;ENSMUST00000154527;ENSMUST00000154666;ENSMUST00000157073	Body;Body;Body;Body;Body;Body;Body;5'UTR;Body;5'UTR	Uty;Uty;Uty;Uty;Uty;Uty;Uty;Uty;Uty;Uty	Promoter
9.06747	8.25199	0.81548	Uty	ENSMUST00000154004.7	ENSMUSG00000068457	ENSMUST00000154004.7	ubiquitously transcribed tetratricopeptide repeat gene, Y chromosome [Source:MGI Symbol;Acc:MGI:894810]	4267	39	52	492	503	1.53027e-10	13.4972	cg48214645_TC11	0.75139	-0.740589	0.010801	8.59915e-10	1.27816e-06	chrY	1245646	1245648	CG	I	Random	+	Uty;Uty;Uty;Uty;Uty;Uty;Uty;Uty;Uty;Uty	protein_coding;protein_coding;protein_coding;protein_coding;protein_coding;protein_coding;protein_coding;protein_coding;protein_coding;protein_coding	ENSMUST00000069309.13;ENSMUST00000137048.7;ENSMUST00000139365.7;ENSMUST00000143286.7;ENSMUST00000143958.7;ENSMUST00000150715.1;ENSMUST00000154004.7;ENSMUST00000154527.1;ENSMUST00000154666.7;ENSMUST00000157073.7	72;56;78;45;110;-179;113;93;48;92			No	ENSMUST00000069309;ENSMUST00000137048;ENSMUST00000139365;ENSMUST00000143286;ENSMUST00000143958;ENSMUST00000150715;ENSMUST00000154004;ENSMUST00000154527;ENSMUST00000154666;ENSMUST00000157073	5'UTR;5'UTR;5'UTR;5'UTR;5'UTR;TSS200;5'UTR;5'UTR;5'UTR;5'UTR	Uty;Uty;Uty;Uty;Uty;Uty;Uty;Uty;Uty;Uty	Promoter
9.06747	8.25199	0.81548	Uty	ENSMUST00000154004.7	ENSMUSG00000068457	ENSMUST00000154004.7	ubiquitously transcribed tetratricopeptide repeat gene, Y chromosome [Source:MGI Symbol;Acc:MGI:894810]	4267	39	52	492	503	1.53027e-10	13.4972	cg48214635_BC21	0.685822	-0.661395	0.0244271	1.36625e-09	1.66133e-06	chrY	1245423	1245425	CG	II	Random	+	Uty;Uty;Uty;Uty;Uty;Uty;Uty;Uty;Uty;Uty	protein_coding;protein_coding;protein_coding;protein_coding;protein_coding;protein_coding;protein_coding;protein_coding;protein_coding;protein_coding	ENSMUST00000069309.13;ENSMUST00000137048.7;ENSMUST00000139365.7;ENSMUST00000143286.7;ENSMUST00000143958.7;ENSMUST00000150715.1;ENSMUST00000154004.7;ENSMUST00000154527.1;ENSMUST00000154666.7;ENSMUST00000157073.7	295;279;301;268;333;44;336;316;271;315			No	ENSMUST00000069309;ENSMUST00000137048;ENSMUST00000139365;ENSMUST00000143286;ENSMUST00000143958;ENSMUST00000150715;ENSMUST00000154004;ENSMUST00000154527;ENSMUST00000154666;ENSMUST00000157073	Body;Body;Body;Body;Body;Body;5'UTR;5'UTR;Body;5'UTR	Uty;Uty;Uty;Uty;Uty;Uty;Uty;Uty;Uty;Uty	Promoter
8.997	8.29287	0.704125	Uty	ENSMUST00000069309.13	ENSMUSG00000068457	ENSMUST00000069309.13	ubiquitously transcribed tetratricopeptide repeat gene, Y chromosome [Source:MGI Symbol;Acc:MGI:894810]	5208	59	54	557	602	5.77477e-11	12.7825	cg48214621_BC11	0.925032	-0.894973	0.030059	3.6863e-12	5.89826e-08	chrY	1244794	1244796	CG	I	Random	+	Uty;Uty;Uty;Uty;Uty;Uty;Uty;Uty;Uty;Uty	protein_coding;protein_coding;protein_coding;protein_coding;protein_coding;protein_coding;protein_coding;protein_coding;protein_coding;protein_coding	ENSMUST00000069309.13;ENSMUST00000137048.7;ENSMUST00000139365.7;ENSMUST00000143286.7;ENSMUST00000143958.7;ENSMUST00000150715.1;ENSMUST00000154004.7;ENSMUST00000154527.1;ENSMUST00000154666.7;ENSMUST00000157073.7	924;908;930;897;962;673;965;945;900;944			No	ENSMUST00000069309;ENSMUST00000137048;ENSMUST00000139365;ENSMUST00000143286;ENSMUST00000143958;ENSMUST00000150715;ENSMUST00000154004;ENSMUST00000154527;ENSMUST00000154666;ENSMUST00000157073	Body;Body;Body;Body;Body;Body;Body;5'UTR;Body;5'UTR	Uty;Uty;Uty;Uty;Uty;Uty;Uty;Uty;Uty;Uty	Promoter
8.997	8.29287	0.704125	Uty	ENSMUST00000069309.13	ENSMUSG00000068457	ENSMUST00000069309.13	ubiquitously transcribed tetratricopeptide repeat gene, Y chromosome [Source:MGI Symbol;Acc:MGI:894810]	5208	59	54	557	602	5.77477e-11	12.7825	cg48214660_BC11	0.831924	-0.78083	0.051094	1.58427e-07	9.46497e-06	chrY	1246166	1246168	CG	I	Random	-	Uty;Uty;Uty;Uty;Uty;Uty;Uty;Uty;Uty;Uty	protein_coding;protein_coding;protein_coding;protein_coding;protein_coding;protein_coding;protein_coding;protein_coding;protein_coding;protein_coding	ENSMUST00000069309.13;ENSMUST00000137048.7;ENSMUST00000139365.7;ENSMUST00000143286.7;ENSMUST00000143958.7;ENSMUST00000150715.1;ENSMUST00000154004.7;ENSMUST00000154527.1;ENSMUST00000154666.7;ENSMUST00000157073.7	-448;-464;-442;-475;-410;-699;-407;-427;-472;-428			No	ENSMUST00000069309;ENSMUST00000137048;ENSMUST00000139365;ENSMUST00000143286;ENSMUST00000143958;ENSMUST00000150715;ENSMUST00000154004;ENSMUST00000154527;ENSMUST00000154666;ENSMUST00000157073	TSS1500;TSS1500;TSS1500;TSS1500;TSS1500;TSS1500;TSS1500;TSS1500;TSS1500;TSS1500	Uty;Uty;Uty;Uty;Uty;Uty;Uty;Uty;Uty;Uty	Promoter
8.997	8.29287	0.704125	Uty	ENSMUST00000069309.13	ENSMUSG00000068457	ENSMUST00000069309.13	ubiquitously transcribed tetratricopeptide repeat gene, Y chromosome [Source:MGI Symbol;Acc:MGI:894810]	5208	59	54	557	602	5.77477e-11	12.7825	cg48214628_BC21	0.697529	-0.674147	0.0233819	2.34652e-07	1.09933e-05	chrY	1245208	1245210	CG	II	Random	-	Uty;Uty;Uty;Uty;Uty;Uty;Uty;Uty;Uty;Uty	protein_coding;protein_coding;protein_coding;protein_coding;protein_coding;protein_coding;protein_coding;protein_coding;protein_coding;protein_coding	ENSMUST00000069309.13;ENSMUST00000137048.7;ENSMUST00000139365.7;ENSMUST00000143286.7;ENSMUST00000143958.7;ENSMUST00000150715.1;ENSMUST00000154004.7;ENSMUST00000154527.1;ENSMUST00000154666.7;ENSMUST00000157073.7	510;494;516;483;548;259;551;531;486;530			No	ENSMUST00000069309;ENSMUST00000137048;ENSMUST00000139365;ENSMUST00000143286;ENSMUST00000143958;ENSMUST00000150715;ENSMUST00000154004;ENSMUST00000154527;ENSMUST00000154666;ENSMUST00000157073	Body;Body;Body;Body;Body;Body;5'UTR;5'UTR;Body;5'UTR	Uty;Uty;Uty;Uty;Uty;Uty;Uty;Uty;Uty;Uty	Promoter
8.997	8.29287	0.704125	Uty	ENSMUST00000069309.13	ENSMUSG00000068457	ENSMUST00000069309.13	ubiquitously transcribed tetratricopeptide repeat gene, Y chromosome [Source:MGI Symbol;Acc:MGI:894810]	5208	59	54	557	602	5.77477e-11	12.7825	cg48214629_TC21	0.723767	-0.692472	0.031295	7.99387e-09	3.77164e-06	chrY	1245304	1245306	CG	II	Random	+	Uty;Uty;Uty;Uty;Uty;Uty;Uty;Uty;Uty;Uty	protein_coding;protein_coding;protein_coding;protein_coding;protein_coding;protein_coding;protein_coding;protein_coding;protein_coding;protein_coding	ENSMUST00000069309.13;ENSMUST00000137048.7;ENSMUST00000139365.7;ENSMUST00000143286.7;ENSMUST00000143958.7;ENSMUST00000150715.1;ENSMUST00000154004.7;ENSMUST00000154527.1;ENSMUST00000154666.7;ENSMUST00000157073.7	414;398;420;387;452;163;455;435;390;434			No	ENSMUST00000069309;ENSMUST00000137048;ENSMUST00000139365;ENSMUST00000143286;ENSMUST00000143958;ENSMUST00000150715;ENSMUST00000154004;ENSMUST00000154527;ENSMUST00000154666;ENSMUST00000157073	Body;Body;Body;Body;Body;Body;5'UTR;5'UTR;Body;5'UTR	Uty;Uty;Uty;Uty;Uty;Uty;Uty;Uty;Uty;Uty	Promoter
8.997	8.29287	0.704125	Uty	ENSMUST00000069309.13	ENSMUSG00000068457	ENSMUST00000069309.13	ubiquitously transcribed tetratricopeptide repeat gene, Y chromosome [Source:MGI Symbol;Acc:MGI:894810]	5208	59	54	557	602	5.77477e-11	12.7825	cg48214623_BC21	0.823755	-0.801064	0.0226901	2.63608e-10	6.34545e-07	chrY	1244883	1244885	CG	II	Random	-	Uty;Uty;Uty;Uty;Uty;Uty;Uty;Uty;Uty;Uty	protein_coding;protein_coding;protein_coding;protein_coding;protein_coding;protein_coding;protein_coding;protein_coding;protein_coding;protein_coding	ENSMUST00000069309.13;ENSMUST00000137048.7;ENSMUST00000139365.7;ENSMUST00000143286.7;ENSMUST00000143958.7;ENSMUST00000150715.1;ENSMUST00000154004.7;ENSMUST00000154527.1;ENSMUST00000154666.7;ENSMUST00000157073.7	835;819;841;808;873;584;876;856;811;855			No	ENSMUST00000069309;ENSMUST00000137048;ENSMUST00000139365;ENSMUST00000143286;ENSMUST00000143958;ENSMUST00000150715;ENSMUST00000154004;ENSMUST00000154527;ENSMUST00000154666;ENSMUST00000157073	Body;Body;Body;Body;Body;Body;Body;5'UTR;Body;5'UTR	Uty;Uty;Uty;Uty;Uty;Uty;Uty;Uty;Uty;Uty	Promoter
8.997	8.29287	0.704125	Uty	ENSMUST00000069309.13	ENSMUSG00000068457	ENSMUST00000069309.13	ubiquitously transcribed tetratricopeptide repeat gene, Y chromosome [Source:MGI Symbol;Acc:MGI:894810]	5208	59	54	557	602	5.77477e-11	12.7825	cg48214620_TC21	0.83655	-0.785105	0.0514454	1.05224e-08	4.01195e-06	chrY	1244772	1244774	CG	II	Random	+	Uty;Uty;Uty;Uty;Uty;Uty;Uty;Uty;Uty;Uty	protein_coding;protein_coding;protein_coding;protein_coding;protein_coding;protein_coding;protein_coding;protein_coding;protein_coding;protein_coding	ENSMUST00000069309.13;ENSMUST00000137048.7;ENSMUST00000139365.7;ENSMUST00000143286.7;ENSMUST00000143958.7;ENSMUST00000150715.1;ENSMUST00000154004.7;ENSMUST00000154527.1;ENSMUST00000154666.7;ENSMUST00000157073.7	946;930;952;919;984;695;987;967;922;966			No	ENSMUST00000069309;ENSMUST00000137048;ENSMUST00000139365;ENSMUST00000143286;ENSMUST00000143958;ENSMUST00000150715;ENSMUST00000154004;ENSMUST00000154527;ENSMUST00000154666;ENSMUST00000157073	Body;Body;Body;Body;Body;Body;Body;5'UTR;Body;5'UTR	Uty;Uty;Uty;Uty;Uty;Uty;Uty;Uty;Uty;Uty	Promoter
8.997	8.29287	0.704125	Uty	ENSMUST00000069309.13	ENSMUSG00000068457	ENSMUST00000069309.13	ubiquitously transcribed tetratricopeptide repeat gene, Y chromosome [Source:MGI Symbol;Acc:MGI:894810]	5208	59	54	557	602	5.77477e-11	12.7825	cg48214632_BC21	0.704658	-0.669379	0.0352786	5.64765e-09	3.32613e-06	chrY	1245321	1245323	CG	II	Random	-	Uty;Uty;Uty;Uty;Uty;Uty;Uty;Uty;Uty;Uty	protein_coding;protein_coding;protein_coding;protein_coding;protein_coding;protein_coding;protein_coding;protein_coding;protein_coding;protein_coding	ENSMUST00000069309.13;ENSMUST00000137048.7;ENSMUST00000139365.7;ENSMUST00000143286.7;ENSMUST00000143958.7;ENSMUST00000150715.1;ENSMUST00000154004.7;ENSMUST00000154527.1;ENSMUST00000154666.7;ENSMUST00000157073.7	397;381;403;370;435;146;438;418;373;417			No	ENSMUST00000069309;ENSMUST00000137048;ENSMUST00000139365;ENSMUST00000143286;ENSMUST00000143958;ENSMUST00000150715;ENSMUST00000154004;ENSMUST00000154527;ENSMUST00000154666;ENSMUST00000157073	Body;Body;Body;Body;Body;Body;5'UTR;5'UTR;Body;5'UTR	Uty;Uty;Uty;Uty;Uty;Uty;Uty;Uty;Uty;Uty	Promoter
8.997	8.29287	0.704125	Uty	ENSMUST00000069309.13	ENSMUSG00000068457	ENSMUST00000069309.13	ubiquitously transcribed tetratricopeptide repeat gene, Y chromosome [Source:MGI Symbol;Acc:MGI:894810]	5208	59	54	557	602	5.77477e-11	12.7825	cg48214626_TC21	0.811018	-0.780331	0.0306868	1.06315e-09	1.43694e-06	chrY	1245181	1245183	CG	II	Random	+	Uty;Uty;Uty;Uty;Uty;Uty;Uty;Uty;Uty;Uty	protein_coding;protein_coding;protein_coding;protein_coding;protein_coding;protein_coding;protein_coding;protein_coding;protein_coding;protein_coding	ENSMUST00000069309.13;ENSMUST00000137048.7;ENSMUST00000139365.7;ENSMUST00000143286.7;ENSMUST00000143958.7;ENSMUST00000150715.1;ENSMUST00000154004.7;ENSMUST00000154527.1;ENSMUST00000154666.7;ENSMUST00000157073.7	537;521;543;510;575;286;578;558;513;557			No	ENSMUST00000069309;ENSMUST00000137048;ENSMUST00000139365;ENSMUST00000143286;ENSMUST00000143958;ENSMUST00000150715;ENSMUST00000154004;ENSMUST00000154527;ENSMUST00000154666;ENSMUST00000157073	Body;Body;Body;Body;Body;Body;5'UTR;5'UTR;Body;5'UTR	Uty;Uty;Uty;Uty;Uty;Uty;Uty;Uty;Uty;Uty	Promoter
8.997	8.29287	0.704125	Uty	ENSMUST00000069309.13	ENSMUSG00000068457	ENSMUST00000069309.13	ubiquitously transcribed tetratricopeptide repeat gene, Y chromosome [Source:MGI Symbol;Acc:MGI:894810]	5208	59	54	557	602	5.77477e-11	12.7825	cg48214647_TC21	0.748076	-0.703201	0.0448752	1.4664e-09	1.70458e-06	chrY	1245680	1245682	CG	II	Random,TSS;chrY:1245690;Uty;ENSMUST00000143286;+10;1	+	Uty;Uty;Uty;Uty;Uty;Uty;Uty;Uty;Uty;Uty	protein_coding;protein_coding;protein_coding;protein_coding;protein_coding;protein_coding;protein_coding;protein_coding;protein_coding;protein_coding	ENSMUST00000069309.13;ENSMUST00000137048.7;ENSMUST00000139365.7;ENSMUST00000143286.7;ENSMUST00000143958.7;ENSMUST00000150715.1;ENSMUST00000154004.7;ENSMUST00000154527.1;ENSMUST00000154666.7;ENSMUST00000157073.7	38;22;44;11;76;-213;79;59;14;58			No	ENSMUST00000069309;ENSMUST00000137048;ENSMUST00000139365;ENSMUST00000143286;ENSMUST00000143958;ENSMUST00000150715;ENSMUST00000154004;ENSMUST00000154527;ENSMUST00000154666;ENSMUST00000157073	5'UTR;5'UTR;5'UTR;5'UTR;5'UTR;TSS1500;5'UTR;5'UTR;5'UTR;5'UTR	Uty;Uty;Uty;Uty;Uty;Uty;Uty;Uty;Uty;Uty	Promoter
8.997	8.29287	0.704125	Uty	ENSMUST00000069309.13	ENSMUSG00000068457	ENSMUST00000069309.13	ubiquitously transcribed tetratricopeptide repeat gene, Y chromosome [Source:MGI Symbol;Acc:MGI:894810]	5208	59	54	557	602	5.77477e-11	12.7825	cg48214644_BC11	0.695322	-0.684553	0.0107686	7.65373e-10	1.18575e-06	chrY	1245614	1245616	CG	I	Random	+	Uty;Uty;Uty;Uty;Uty;Uty;Uty;Uty;Uty;Uty	protein_coding;protein_coding;protein_coding;protein_coding;protein_coding;protein_coding;protein_coding;protein_coding;protein_coding;protein_coding	ENSMUST00000069309.13;ENSMUST00000137048.7;ENSMUST00000139365.7;ENSMUST00000143286.7;ENSMUST00000143958.7;ENSMUST00000150715.1;ENSMUST00000154004.7;ENSMUST00000154527.1;ENSMUST00000154666.7;ENSMUST00000157073.7	104;88;110;77;142;-147;145;125;80;124			No	ENSMUST00000069309;ENSMUST00000137048;ENSMUST00000139365;ENSMUST00000143286;ENSMUST00000143958;ENSMUST00000150715;ENSMUST00000154004;ENSMUST00000154527;ENSMUST00000154666;ENSMUST00000157073	5'UTR;Body;5'UTR;Body;Body;TSS200;5'UTR;5'UTR;5'UTR;5'UTR	Uty;Uty;Uty;Uty;Uty;Uty;Uty;Uty;Uty;Uty	Promoter
8.997	8.29287	0.704125	Uty	ENSMUST00000069309.13	ENSMUSG00000068457	ENSMUST00000069309.13	ubiquitously transcribed tetratricopeptide repeat gene, Y chromosome [Source:MGI Symbol;Acc:MGI:894810]	5208	59	54	557	602	5.77477e-11	12.7825	cg48214625_BC21	0.694507	-0.664314	0.0301923	2.15288e-08	5.16294e-06	chrY	1245167	1245169	CG	II	Random	-	Uty;Uty;Uty;Uty;Uty;Uty;Uty;Uty;Uty;Uty	protein_coding;protein_coding;protein_coding;protein_coding;protein_coding;protein_coding;protein_coding;protein_coding;protein_coding;protein_coding	ENSMUST00000069309.13;ENSMUST00000137048.7;ENSMUST00000139365.7;ENSMUST00000143286.7;ENSMUST00000143958.7;ENSMUST00000150715.1;ENSMUST00000154004.7;ENSMUST00000154527.1;ENSMUST00000154666.7;ENSMUST00000157073.7	551;535;557;524;589;300;592;572;527;571			No	ENSMUST00000069309;ENSMUST00000137048;ENSMUST00000139365;ENSMUST00000143286;ENSMUST00000143958;ENSMUST00000150715;ENSMUST00000154004;ENSMUST00000154527;ENSMUST00000154666;ENSMUST00000157073	Body;Body;Body;Body;Body;Body;Body;5'UTR;Body;5'UTR	Uty;Uty;Uty;Uty;Uty;Uty;Uty;Uty;Uty;Uty	Promoter
8.997	8.29287	0.704125	Uty	ENSMUST00000069309.13	ENSMUSG00000068457	ENSMUST00000069309.13	ubiquitously transcribed tetratricopeptide repeat gene, Y chromosome [Source:MGI Symbol;Acc:MGI:894810]	5208	59	54	557	602	5.77477e-11	12.7825	cg48214645_TC11	0.75139	-0.740589	0.010801	8.59915e-10	1.27816e-06	chrY	1245646	1245648	CG	I	Random	+	Uty;Uty;Uty;Uty;Uty;Uty;Uty;Uty;Uty;Uty	protein_coding;protein_coding;protein_coding;protein_coding;protein_coding;protein_coding;protein_coding;protein_coding;protein_coding;protein_coding	ENSMUST00000069309.13;ENSMUST00000137048.7;ENSMUST00000139365.7;ENSMUST00000143286.7;ENSMUST00000143958.7;ENSMUST00000150715.1;ENSMUST00000154004.7;ENSMUST00000154527.1;ENSMUST00000154666.7;ENSMUST00000157073.7	72;56;78;45;110;-179;113;93;48;92			No	ENSMUST00000069309;ENSMUST00000137048;ENSMUST00000139365;ENSMUST00000143286;ENSMUST00000143958;ENSMUST00000150715;ENSMUST00000154004;ENSMUST00000154527;ENSMUST00000154666;ENSMUST00000157073	5'UTR;5'UTR;5'UTR;5'UTR;5'UTR;TSS200;5'UTR;5'UTR;5'UTR;5'UTR	Uty;Uty;Uty;Uty;Uty;Uty;Uty;Uty;Uty;Uty	Promoter
8.997	8.29287	0.704125	Uty	ENSMUST00000069309.13	ENSMUSG00000068457	ENSMUST00000069309.13	ubiquitously transcribed tetratricopeptide repeat gene, Y chromosome [Source:MGI Symbol;Acc:MGI:894810]	5208	59	54	557	602	5.77477e-11	12.7825	cg48214635_BC21	0.685822	-0.661395	0.0244271	1.36625e-09	1.66133e-06	chrY	1245423	1245425	CG	II	Random	+	Uty;Uty;Uty;Uty;Uty;Uty;Uty;Uty;Uty;Uty	protein_coding;protein_coding;protein_coding;protein_coding;protein_coding;protein_coding;protein_coding;protein_coding;protein_coding;protein_coding	ENSMUST00000069309.13;ENSMUST00000137048.7;ENSMUST00000139365.7;ENSMUST00000143286.7;ENSMUST00000143958.7;ENSMUST00000150715.1;ENSMUST00000154004.7;ENSMUST00000154527.1;ENSMUST00000154666.7;ENSMUST00000157073.7	295;279;301;268;333;44;336;316;271;315			No	ENSMUST00000069309;ENSMUST00000137048;ENSMUST00000139365;ENSMUST00000143286;ENSMUST00000143958;ENSMUST00000150715;ENSMUST00000154004;ENSMUST00000154527;ENSMUST00000154666;ENSMUST00000157073	Body;Body;Body;Body;Body;Body;5'UTR;5'UTR;Body;5'UTR	Uty;Uty;Uty;Uty;Uty;Uty;Uty;Uty;Uty;Uty	Promoter
8.62706	7.95969	0.667378	Uty	ENSMUST00000137048.7	ENSMUSG00000068457	ENSMUST00000137048.7	ubiquitously transcribed tetratricopeptide repeat gene, Y chromosome [Source:MGI Symbol;Acc:MGI:894810]	2012	18	16	160	182	9.16586e-07	12.5597	cg48214621_BC11	0.925032	-0.894973	0.030059	3.6863e-12	5.89826e-08	chrY	1244794	1244796	CG	I	Random	+	Uty;Uty;Uty;Uty;Uty;Uty;Uty;Uty;Uty;Uty	protein_coding;protein_coding;protein_coding;protein_coding;protein_coding;protein_coding;protein_coding;protein_coding;protein_coding;protein_coding	ENSMUST00000069309.13;ENSMUST00000137048.7;ENSMUST00000139365.7;ENSMUST00000143286.7;ENSMUST00000143958.7;ENSMUST00000150715.1;ENSMUST00000154004.7;ENSMUST00000154527.1;ENSMUST00000154666.7;ENSMUST00000157073.7	924;908;930;897;962;673;965;945;900;944			No	ENSMUST00000069309;ENSMUST00000137048;ENSMUST00000139365;ENSMUST00000143286;ENSMUST00000143958;ENSMUST00000150715;ENSMUST00000154004;ENSMUST00000154527;ENSMUST00000154666;ENSMUST00000157073	Body;Body;Body;Body;Body;Body;Body;5'UTR;Body;5'UTR	Uty;Uty;Uty;Uty;Uty;Uty;Uty;Uty;Uty;Uty	Promoter
8.62706	7.95969	0.667378	Uty	ENSMUST00000137048.7	ENSMUSG00000068457	ENSMUST00000137048.7	ubiquitously transcribed tetratricopeptide repeat gene, Y chromosome [Source:MGI Symbol;Acc:MGI:894810]	2012	18	16	160	182	9.16586e-07	12.5597	cg48214660_BC11	0.831924	-0.78083	0.051094	1.58427e-07	9.46497e-06	chrY	1246166	1246168	CG	I	Random	-	Uty;Uty;Uty;Uty;Uty;Uty;Uty;Uty;Uty;Uty	protein_coding;protein_coding;protein_coding;protein_coding;protein_coding;protein_coding;protein_coding;protein_coding;protein_coding;protein_coding	ENSMUST00000069309.13;ENSMUST00000137048.7;ENSMUST00000139365.7;ENSMUST00000143286.7;ENSMUST00000143958.7;ENSMUST00000150715.1;ENSMUST00000154004.7;ENSMUST00000154527.1;ENSMUST00000154666.7;ENSMUST00000157073.7	-448;-464;-442;-475;-410;-699;-407;-427;-472;-428			No	ENSMUST00000069309;ENSMUST00000137048;ENSMUST00000139365;ENSMUST00000143286;ENSMUST00000143958;ENSMUST00000150715;ENSMUST00000154004;ENSMUST00000154527;ENSMUST00000154666;ENSMUST00000157073	TSS1500;TSS1500;TSS1500;TSS1500;TSS1500;TSS1500;TSS1500;TSS1500;TSS1500;TSS1500	Uty;Uty;Uty;Uty;Uty;Uty;Uty;Uty;Uty;Uty	Promoter
8.62706	7.95969	0.667378	Uty	ENSMUST00000137048.7	ENSMUSG00000068457	ENSMUST00000137048.7	ubiquitously transcribed tetratricopeptide repeat gene, Y chromosome [Source:MGI Symbol;Acc:MGI:894810]	2012	18	16	160	182	9.16586e-07	12.5597	cg48214628_BC21	0.697529	-0.674147	0.0233819	2.34652e-07	1.09933e-05	chrY	1245208	1245210	CG	II	Random	-	Uty;Uty;Uty;Uty;Uty;Uty;Uty;Uty;Uty;Uty	protein_coding;protein_coding;protein_coding;protein_coding;protein_coding;protein_coding;protein_coding;protein_coding;protein_coding;protein_coding	ENSMUST00000069309.13;ENSMUST00000137048.7;ENSMUST00000139365.7;ENSMUST00000143286.7;ENSMUST00000143958.7;ENSMUST00000150715.1;ENSMUST00000154004.7;ENSMUST00000154527.1;ENSMUST00000154666.7;ENSMUST00000157073.7	510;494;516;483;548;259;551;531;486;530			No	ENSMUST00000069309;ENSMUST00000137048;ENSMUST00000139365;ENSMUST00000143286;ENSMUST00000143958;ENSMUST00000150715;ENSMUST00000154004;ENSMUST00000154527;ENSMUST00000154666;ENSMUST00000157073	Body;Body;Body;Body;Body;Body;5'UTR;5'UTR;Body;5'UTR	Uty;Uty;Uty;Uty;Uty;Uty;Uty;Uty;Uty;Uty	Promoter
8.62706	7.95969	0.667378	Uty	ENSMUST00000137048.7	ENSMUSG00000068457	ENSMUST00000137048.7	ubiquitously transcribed tetratricopeptide repeat gene, Y chromosome [Source:MGI Symbol;Acc:MGI:894810]	2012	18	16	160	182	9.16586e-07	12.5597	cg48214629_TC21	0.723767	-0.692472	0.031295	7.99387e-09	3.77164e-06	chrY	1245304	1245306	CG	II	Random	+	Uty;Uty;Uty;Uty;Uty;Uty;Uty;Uty;Uty;Uty	protein_coding;protein_coding;protein_coding;protein_coding;protein_coding;protein_coding;protein_coding;protein_coding;protein_coding;protein_coding	ENSMUST00000069309.13;ENSMUST00000137048.7;ENSMUST00000139365.7;ENSMUST00000143286.7;ENSMUST00000143958.7;ENSMUST00000150715.1;ENSMUST00000154004.7;ENSMUST00000154527.1;ENSMUST00000154666.7;ENSMUST00000157073.7	414;398;420;387;452;163;455;435;390;434			No	ENSMUST00000069309;ENSMUST00000137048;ENSMUST00000139365;ENSMUST00000143286;ENSMUST00000143958;ENSMUST00000150715;ENSMUST00000154004;ENSMUST00000154527;ENSMUST00000154666;ENSMUST00000157073	Body;Body;Body;Body;Body;Body;5'UTR;5'UTR;Body;5'UTR	Uty;Uty;Uty;Uty;Uty;Uty;Uty;Uty;Uty;Uty	Promoter
8.62706	7.95969	0.667378	Uty	ENSMUST00000137048.7	ENSMUSG00000068457	ENSMUST00000137048.7	ubiquitously transcribed tetratricopeptide repeat gene, Y chromosome [Source:MGI Symbol;Acc:MGI:894810]	2012	18	16	160	182	9.16586e-07	12.5597	cg48214623_BC21	0.823755	-0.801064	0.0226901	2.63608e-10	6.34545e-07	chrY	1244883	1244885	CG	II	Random	-	Uty;Uty;Uty;Uty;Uty;Uty;Uty;Uty;Uty;Uty	protein_coding;protein_coding;protein_coding;protein_coding;protein_coding;protein_coding;protein_coding;protein_coding;protein_coding;protein_coding	ENSMUST00000069309.13;ENSMUST00000137048.7;ENSMUST00000139365.7;ENSMUST00000143286.7;ENSMUST00000143958.7;ENSMUST00000150715.1;ENSMUST00000154004.7;ENSMUST00000154527.1;ENSMUST00000154666.7;ENSMUST00000157073.7	835;819;841;808;873;584;876;856;811;855			No	ENSMUST00000069309;ENSMUST00000137048;ENSMUST00000139365;ENSMUST00000143286;ENSMUST00000143958;ENSMUST00000150715;ENSMUST00000154004;ENSMUST00000154527;ENSMUST00000154666;ENSMUST00000157073	Body;Body;Body;Body;Body;Body;Body;5'UTR;Body;5'UTR	Uty;Uty;Uty;Uty;Uty;Uty;Uty;Uty;Uty;Uty	Promoter
8.62706	7.95969	0.667378	Uty	ENSMUST00000137048.7	ENSMUSG00000068457	ENSMUST00000137048.7	ubiquitously transcribed tetratricopeptide repeat gene, Y chromosome [Source:MGI Symbol;Acc:MGI:894810]	2012	18	16	160	182	9.16586e-07	12.5597	cg48214620_TC21	0.83655	-0.785105	0.0514454	1.05224e-08	4.01195e-06	chrY	1244772	1244774	CG	II	Random	+	Uty;Uty;Uty;Uty;Uty;Uty;Uty;Uty;Uty;Uty	protein_coding;protein_coding;protein_coding;protein_coding;protein_coding;protein_coding;protein_coding;protein_coding;protein_coding;protein_coding	ENSMUST00000069309.13;ENSMUST00000137048.7;ENSMUST00000139365.7;ENSMUST00000143286.7;ENSMUST00000143958.7;ENSMUST00000150715.1;ENSMUST00000154004.7;ENSMUST00000154527.1;ENSMUST00000154666.7;ENSMUST00000157073.7	946;930;952;919;984;695;987;967;922;966			No	ENSMUST00000069309;ENSMUST00000137048;ENSMUST00000139365;ENSMUST00000143286;ENSMUST00000143958;ENSMUST00000150715;ENSMUST00000154004;ENSMUST00000154527;ENSMUST00000154666;ENSMUST00000157073	Body;Body;Body;Body;Body;Body;Body;5'UTR;Body;5'UTR	Uty;Uty;Uty;Uty;Uty;Uty;Uty;Uty;Uty;Uty	Promoter
8.62706	7.95969	0.667378	Uty	ENSMUST00000137048.7	ENSMUSG00000068457	ENSMUST00000137048.7	ubiquitously transcribed tetratricopeptide repeat gene, Y chromosome [Source:MGI Symbol;Acc:MGI:894810]	2012	18	16	160	182	9.16586e-07	12.5597	cg48214632_BC21	0.704658	-0.669379	0.0352786	5.64765e-09	3.32613e-06	chrY	1245321	1245323	CG	II	Random	-	Uty;Uty;Uty;Uty;Uty;Uty;Uty;Uty;Uty;Uty	protein_coding;protein_coding;protein_coding;protein_coding;protein_coding;protein_coding;protein_coding;protein_coding;protein_coding;protein_coding	ENSMUST00000069309.13;ENSMUST00000137048.7;ENSMUST00000139365.7;ENSMUST00000143286.7;ENSMUST00000143958.7;ENSMUST00000150715.1;ENSMUST00000154004.7;ENSMUST00000154527.1;ENSMUST00000154666.7;ENSMUST00000157073.7	397;381;403;370;435;146;438;418;373;417			No	ENSMUST00000069309;ENSMUST00000137048;ENSMUST00000139365;ENSMUST00000143286;ENSMUST00000143958;ENSMUST00000150715;ENSMUST00000154004;ENSMUST00000154527;ENSMUST00000154666;ENSMUST00000157073	Body;Body;Body;Body;Body;Body;5'UTR;5'UTR;Body;5'UTR	Uty;Uty;Uty;Uty;Uty;Uty;Uty;Uty;Uty;Uty	Promoter
8.62706	7.95969	0.667378	Uty	ENSMUST00000137048.7	ENSMUSG00000068457	ENSMUST00000137048.7	ubiquitously transcribed tetratricopeptide repeat gene, Y chromosome [Source:MGI Symbol;Acc:MGI:894810]	2012	18	16	160	182	9.16586e-07	12.5597	cg48214626_TC21	0.811018	-0.780331	0.0306868	1.06315e-09	1.43694e-06	chrY	1245181	1245183	CG	II	Random	+	Uty;Uty;Uty;Uty;Uty;Uty;Uty;Uty;Uty;Uty	protein_coding;protein_coding;protein_coding;protein_coding;protein_coding;protein_coding;protein_coding;protein_coding;protein_coding;protein_coding	ENSMUST00000069309.13;ENSMUST00000137048.7;ENSMUST00000139365.7;ENSMUST00000143286.7;ENSMUST00000143958.7;ENSMUST00000150715.1;ENSMUST00000154004.7;ENSMUST00000154527.1;ENSMUST00000154666.7;ENSMUST00000157073.7	537;521;543;510;575;286;578;558;513;557			No	ENSMUST00000069309;ENSMUST00000137048;ENSMUST00000139365;ENSMUST00000143286;ENSMUST00000143958;ENSMUST00000150715;ENSMUST00000154004;ENSMUST00000154527;ENSMUST00000154666;ENSMUST00000157073	Body;Body;Body;Body;Body;Body;5'UTR;5'UTR;Body;5'UTR	Uty;Uty;Uty;Uty;Uty;Uty;Uty;Uty;Uty;Uty	Promoter
8.62706	7.95969	0.667378	Uty	ENSMUST00000137048.7	ENSMUSG00000068457	ENSMUST00000137048.7	ubiquitously transcribed tetratricopeptide repeat gene, Y chromosome [Source:MGI Symbol;Acc:MGI:894810]	2012	18	16	160	182	9.16586e-07	12.5597	cg48214647_TC21	0.748076	-0.703201	0.0448752	1.4664e-09	1.70458e-06	chrY	1245680	1245682	CG	II	Random,TSS;chrY:1245690;Uty;ENSMUST00000143286;+10;1	+	Uty;Uty;Uty;Uty;Uty;Uty;Uty;Uty;Uty;Uty	protein_coding;protein_coding;protein_coding;protein_coding;protein_coding;protein_coding;protein_coding;protein_coding;protein_coding;protein_coding	ENSMUST00000069309.13;ENSMUST00000137048.7;ENSMUST00000139365.7;ENSMUST00000143286.7;ENSMUST00000143958.7;ENSMUST00000150715.1;ENSMUST00000154004.7;ENSMUST00000154527.1;ENSMUST00000154666.7;ENSMUST00000157073.7	38;22;44;11;76;-213;79;59;14;58			No	ENSMUST00000069309;ENSMUST00000137048;ENSMUST00000139365;ENSMUST00000143286;ENSMUST00000143958;ENSMUST00000150715;ENSMUST00000154004;ENSMUST00000154527;ENSMUST00000154666;ENSMUST00000157073	5'UTR;5'UTR;5'UTR;5'UTR;5'UTR;TSS1500;5'UTR;5'UTR;5'UTR;5'UTR	Uty;Uty;Uty;Uty;Uty;Uty;Uty;Uty;Uty;Uty	Promoter
8.62706	7.95969	0.667378	Uty	ENSMUST00000137048.7	ENSMUSG00000068457	ENSMUST00000137048.7	ubiquitously transcribed tetratricopeptide repeat gene, Y chromosome [Source:MGI Symbol;Acc:MGI:894810]	2012	18	16	160	182	9.16586e-07	12.5597	cg48214644_BC11	0.695322	-0.684553	0.0107686	7.65373e-10	1.18575e-06	chrY	1245614	1245616	CG	I	Random	+	Uty;Uty;Uty;Uty;Uty;Uty;Uty;Uty;Uty;Uty	protein_coding;protein_coding;protein_coding;protein_coding;protein_coding;protein_coding;protein_coding;protein_coding;protein_coding;protein_coding	ENSMUST00000069309.13;ENSMUST00000137048.7;ENSMUST00000139365.7;ENSMUST00000143286.7;ENSMUST00000143958.7;ENSMUST00000150715.1;ENSMUST00000154004.7;ENSMUST00000154527.1;ENSMUST00000154666.7;ENSMUST00000157073.7	104;88;110;77;142;-147;145;125;80;124			No	ENSMUST00000069309;ENSMUST00000137048;ENSMUST00000139365;ENSMUST00000143286;ENSMUST00000143958;ENSMUST00000150715;ENSMUST00000154004;ENSMUST00000154527;ENSMUST00000154666;ENSMUST00000157073	5'UTR;Body;5'UTR;Body;Body;TSS200;5'UTR;5'UTR;5'UTR;5'UTR	Uty;Uty;Uty;Uty;Uty;Uty;Uty;Uty;Uty;Uty	Promoter
8.62706	7.95969	0.667378	Uty	ENSMUST00000137048.7	ENSMUSG00000068457	ENSMUST00000137048.7	ubiquitously transcribed tetratricopeptide repeat gene, Y chromosome [Source:MGI Symbol;Acc:MGI:894810]	2012	18	16	160	182	9.16586e-07	12.5597	cg48214625_BC21	0.694507	-0.664314	0.0301923	2.15288e-08	5.16294e-06	chrY	1245167	1245169	CG	II	Random	-	Uty;Uty;Uty;Uty;Uty;Uty;Uty;Uty;Uty;Uty	protein_coding;protein_coding;protein_coding;protein_coding;protein_coding;protein_coding;protein_coding;protein_coding;protein_coding;protein_coding	ENSMUST00000069309.13;ENSMUST00000137048.7;ENSMUST00000139365.7;ENSMUST00000143286.7;ENSMUST00000143958.7;ENSMUST00000150715.1;ENSMUST00000154004.7;ENSMUST00000154527.1;ENSMUST00000154666.7;ENSMUST00000157073.7	551;535;557;524;589;300;592;572;527;571			No	ENSMUST00000069309;ENSMUST00000137048;ENSMUST00000139365;ENSMUST00000143286;ENSMUST00000143958;ENSMUST00000150715;ENSMUST00000154004;ENSMUST00000154527;ENSMUST00000154666;ENSMUST00000157073	Body;Body;Body;Body;Body;Body;Body;5'UTR;Body;5'UTR	Uty;Uty;Uty;Uty;Uty;Uty;Uty;Uty;Uty;Uty	Promoter
8.62706	7.95969	0.667378	Uty	ENSMUST00000137048.7	ENSMUSG00000068457	ENSMUST00000137048.7	ubiquitously transcribed tetratricopeptide repeat gene, Y chromosome [Source:MGI Symbol;Acc:MGI:894810]	2012	18	16	160	182	9.16586e-07	12.5597	cg48214645_TC11	0.75139	-0.740589	0.010801	8.59915e-10	1.27816e-06	chrY	1245646	1245648	CG	I	Random	+	Uty;Uty;Uty;Uty;Uty;Uty;Uty;Uty;Uty;Uty	protein_coding;protein_coding;protein_coding;protein_coding;protein_coding;protein_coding;protein_coding;protein_coding;protein_coding;protein_coding	ENSMUST00000069309.13;ENSMUST00000137048.7;ENSMUST00000139365.7;ENSMUST00000143286.7;ENSMUST00000143958.7;ENSMUST00000150715.1;ENSMUST00000154004.7;ENSMUST00000154527.1;ENSMUST00000154666.7;ENSMUST00000157073.7	72;56;78;45;110;-179;113;93;48;92			No	ENSMUST00000069309;ENSMUST00000137048;ENSMUST00000139365;ENSMUST00000143286;ENSMUST00000143958;ENSMUST00000150715;ENSMUST00000154004;ENSMUST00000154527;ENSMUST00000154666;ENSMUST00000157073	5'UTR;5'UTR;5'UTR;5'UTR;5'UTR;TSS200;5'UTR;5'UTR;5'UTR;5'UTR	Uty;Uty;Uty;Uty;Uty;Uty;Uty;Uty;Uty;Uty	Promoter
8.62706	7.95969	0.667378	Uty	ENSMUST00000137048.7	ENSMUSG00000068457	ENSMUST00000137048.7	ubiquitously transcribed tetratricopeptide repeat gene, Y chromosome [Source:MGI Symbol;Acc:MGI:894810]	2012	18	16	160	182	9.16586e-07	12.5597	cg48214635_BC21	0.685822	-0.661395	0.0244271	1.36625e-09	1.66133e-06	chrY	1245423	1245425	CG	II	Random	+	Uty;Uty;Uty;Uty;Uty;Uty;Uty;Uty;Uty;Uty	protein_coding;protein_coding;protein_coding;protein_coding;protein_coding;protein_coding;protein_coding;protein_coding;protein_coding;protein_coding	ENSMUST00000069309.13;ENSMUST00000137048.7;ENSMUST00000139365.7;ENSMUST00000143286.7;ENSMUST00000143958.7;ENSMUST00000150715.1;ENSMUST00000154004.7;ENSMUST00000154527.1;ENSMUST00000154666.7;ENSMUST00000157073.7	295;279;301;268;333;44;336;316;271;315			No	ENSMUST00000069309;ENSMUST00000137048;ENSMUST00000139365;ENSMUST00000143286;ENSMUST00000143958;ENSMUST00000150715;ENSMUST00000154004;ENSMUST00000154527;ENSMUST00000154666;ENSMUST00000157073	Body;Body;Body;Body;Body;Body;5'UTR;5'UTR;Body;5'UTR	Uty;Uty;Uty;Uty;Uty;Uty;Uty;Uty;Uty;Uty	Promoter
4.96415	5.62877	-0.664622	Vmn1r68	ENSMUST00000236246.1	ENSMUSG00000047031	ENSMUST00000236246.1	vomeronasal 1 receptor 68 [Source:MGI Symbol;Acc:MGI:3648262]	7024	16	7	30	60	0.0424369	5.02382	cg44226688_TC21	0.749076	-0.676981	0.0720948	1.1449e-07	8.48097e-06	chr7	10528982	10528984	CG	II	TSS;chr7:10528168;Vmn1r68;ENSMUST00000058362;-814;2	-	Vmn1r68;Vmn1r68;Vmn1r68;Vmn1r68;Vmn1r68	protein_coding;protein_coding;protein_coding;protein_coding;protein_coding	ENSMUST00000058362.4;ENSMUST00000235324.1;ENSMUST00000236246.1;ENSMUST00000238003.1;ENSMUST00000238012.1	-813;29503;29503;29503;29503			No	ENSMUST00000058362;ENSMUST00000235324;ENSMUST00000236246;ENSMUST00000238003;ENSMUST00000238012	TSS1500;Body;5'UTR;5'UTR;5'UTR	Vmn1r68;Vmn1r68;Vmn1r68;Vmn1r68;Vmn1r68	Promoter
4.96415	5.62877	-0.664622	Vmn1r68	ENSMUST00000236246.1	ENSMUSG00000047031	ENSMUST00000236246.1	vomeronasal 1 receptor 68 [Source:MGI Symbol;Acc:MGI:3648262]	7024	16	7	30	60	0.0424369	5.02382	cg44226770_BC11	0.872717	-0.666936	0.205781	1.34876e-06	2.26354e-05	chr7	10558095	10558097	CG	I	TSS;chr7:10558484;Vmn1r68;ENSMUST00000236246;+389;2	+	Vmn1r68;Vmn1r68;Vmn1r68;Vmn1r68	protein_coding;protein_coding;protein_coding;protein_coding	ENSMUST00000235324.1;ENSMUST00000236246.1;ENSMUST00000238003.1;ENSMUST00000238012.1	390;390;390;390			No	ENSMUST00000235324;ENSMUST00000236246;ENSMUST00000238003;ENSMUST00000238012	5'UTR;5'UTR;5'UTR;5'UTR	Vmn1r68;Vmn1r68;Vmn1r68;Vmn1r68	Promoter
4.29112	2.13276	2.15836	Vmn2r27	ENSMUST00000100968.3	ENSMUSG00000072778	ENSMUST00000100968.3	vomeronasal 2, receptor27 [Source:MGI Symbol;Acc:MGI:3761517]	3585	0	0	8	16	0.0142017	65535	cg43956376_BC21	0.930271	-0.699987	0.230284	3.83815e-08	6.0208e-06	chr6	124231480	124231482	CG	II	TSS;chr6:124231855;Vmn2r27;ENSMUST00000100968-ENSMUST00000233936;+375;2	-	Vmn2r27;Vmn2r27	protein_coding;protein_coding	ENSMUST00000100968.3;ENSMUST00000233936.1	376;376			No	ENSMUST00000100968;ENSMUST00000233936	Body;Body	Vmn2r27;Vmn2r27	Body|3'UTR
7.794	5.52807	2.26593	Wdr20rt	ENSMUST00000221658.1	ENSMUSG00000035560	ENSMUST00000221658.1	WD repeat domain 20, retrogene [Source:MGI Symbol;Acc:MGI:1918198]	1570	2	2	81	64	1.10931e-06	44.7437	cg30725629_BC11	0.803829	-0.696638	0.107191	3.94429e-08	6.0693e-06	chr12	65225430	65225432	CG	I	TSS;chr12:65225516;Wdr20rt;ENSMUST00000046331;-86;1,TSS;chr12:65225523;Wdr20rt;ENSMUST00000221658;-93;1	+	Wdr20rt;Wdr20rt;Wdr20rt;Wdr20rt	protein_coding;protein_coding;protein_coding;protein_coding	ENSMUST00000046331.4;ENSMUST00000221658.1;ENSMUST00000221980.1;ENSMUST00000222822.1	-86;-93;-290;-637		Shore	No	ENSMUST00000046331;ENSMUST00000221658;ENSMUST00000221980;ENSMUST00000222822	TSS200;TSS200;TSS1500;TSS1500	Wdr20rt;Wdr20rt;Wdr20rt;Wdr20rt	Promoter
7.794	5.52807	2.26593	Wdr20rt	ENSMUST00000221658.1	ENSMUSG00000035560	ENSMUST00000221658.1	WD repeat domain 20, retrogene [Source:MGI Symbol;Acc:MGI:1918198]	1570	2	2	81	64	1.10931e-06	44.7437	cg30725655_BC11	0.791088	-0.766603	0.0244854	4.80781e-07	1.44416e-05	chr12	65226007	65226009	CG	I	CGI;chr12:65225693-65226020,TSS;chr12:65226067;Wdr20rt;ENSMUST00000222822;-60;2,ZygoteUnmeth	-	Wdr20rt;Wdr20rt;Wdr20rt;Wdr20rt	protein_coding;protein_coding;protein_coding;protein_coding	ENSMUST00000046331.4;ENSMUST00000221658.1;ENSMUST00000221980.1;ENSMUST00000222822.1	491;484;287;-60	CGI:chr12:65225693-65226020	Island	No	ENSMUST00000046331;ENSMUST00000221658;ENSMUST00000221980;ENSMUST00000222822	1stExon;1stExon;5'UTR;TSS200	Wdr20rt;Wdr20rt;Wdr20rt;Wdr20rt	Promoter
7.61022	5.44158	2.16864	Wdr20rt	ENSMUST00000221980.1	ENSMUSG00000035560	ENSMUST00000221980.1	WD repeat domain 20, retrogene [Source:MGI Symbol;Acc:MGI:1918198]	1667	2	2	77	58	2.16636e-06	41.6095	cg30725629_BC11	0.803829	-0.696638	0.107191	3.94429e-08	6.0693e-06	chr12	65225430	65225432	CG	I	TSS;chr12:65225516;Wdr20rt;ENSMUST00000046331;-86;1,TSS;chr12:65225523;Wdr20rt;ENSMUST00000221658;-93;1	+	Wdr20rt;Wdr20rt;Wdr20rt;Wdr20rt	protein_coding;protein_coding;protein_coding;protein_coding	ENSMUST00000046331.4;ENSMUST00000221658.1;ENSMUST00000221980.1;ENSMUST00000222822.1	-86;-93;-290;-637		Shore	No	ENSMUST00000046331;ENSMUST00000221658;ENSMUST00000221980;ENSMUST00000222822	TSS200;TSS200;TSS1500;TSS1500	Wdr20rt;Wdr20rt;Wdr20rt;Wdr20rt	Promoter
7.61022	5.44158	2.16864	Wdr20rt	ENSMUST00000221980.1	ENSMUSG00000035560	ENSMUST00000221980.1	WD repeat domain 20, retrogene [Source:MGI Symbol;Acc:MGI:1918198]	1667	2	2	77	58	2.16636e-06	41.6095	cg30725655_BC11	0.791088	-0.766603	0.0244854	4.80781e-07	1.44416e-05	chr12	65226007	65226009	CG	I	CGI;chr12:65225693-65226020,TSS;chr12:65226067;Wdr20rt;ENSMUST00000222822;-60;2,ZygoteUnmeth	-	Wdr20rt;Wdr20rt;Wdr20rt;Wdr20rt	protein_coding;protein_coding;protein_coding;protein_coding	ENSMUST00000046331.4;ENSMUST00000221658.1;ENSMUST00000221980.1;ENSMUST00000222822.1	491;484;287;-60	CGI:chr12:65225693-65226020	Island	No	ENSMUST00000046331;ENSMUST00000221658;ENSMUST00000221980;ENSMUST00000222822	1stExon;1stExon;5'UTR;TSS200	Wdr20rt;Wdr20rt;Wdr20rt;Wdr20rt	Promoter
8.02144	9.01993	-0.998495	Wdr20rt	ENSMUST00000222822.1	ENSMUSG00000035560	ENSMUST00000222822.1	WD repeat domain 20, retrogene [Source:MGI Symbol;Acc:MGI:1918198]	2257	48	32	121	129	0.0137737	3.92008	cg30725629_BC11	0.803829	-0.696638	0.107191	3.94429e-08	6.0693e-06	chr12	65225430	65225432	CG	I	TSS;chr12:65225516;Wdr20rt;ENSMUST00000046331;-86;1,TSS;chr12:65225523;Wdr20rt;ENSMUST00000221658;-93;1	+	Wdr20rt;Wdr20rt;Wdr20rt;Wdr20rt	protein_coding;protein_coding;protein_coding;protein_coding	ENSMUST00000046331.4;ENSMUST00000221658.1;ENSMUST00000221980.1;ENSMUST00000222822.1	-86;-93;-290;-637		Shore	No	ENSMUST00000046331;ENSMUST00000221658;ENSMUST00000221980;ENSMUST00000222822	TSS200;TSS200;TSS1500;TSS1500	Wdr20rt;Wdr20rt;Wdr20rt;Wdr20rt	Promoter
8.02144	9.01993	-0.998495	Wdr20rt	ENSMUST00000222822.1	ENSMUSG00000035560	ENSMUST00000222822.1	WD repeat domain 20, retrogene [Source:MGI Symbol;Acc:MGI:1918198]	2257	48	32	121	129	0.0137737	3.92008	cg30725655_BC11	0.791088	-0.766603	0.0244854	4.80781e-07	1.44416e-05	chr12	65226007	65226009	CG	I	CGI;chr12:65225693-65226020,TSS;chr12:65226067;Wdr20rt;ENSMUST00000222822;-60;2,ZygoteUnmeth	-	Wdr20rt;Wdr20rt;Wdr20rt;Wdr20rt	protein_coding;protein_coding;protein_coding;protein_coding	ENSMUST00000046331.4;ENSMUST00000221658.1;ENSMUST00000221980.1;ENSMUST00000222822.1	491;484;287;-60	CGI:chr12:65225693-65226020	Island	No	ENSMUST00000046331;ENSMUST00000221658;ENSMUST00000221980;ENSMUST00000222822	1stExon;1stExon;5'UTR;TSS200	Wdr20rt;Wdr20rt;Wdr20rt;Wdr20rt	Promoter
8.08508	3.74945	4.33563	Wdr20rt	ENSMUST00000046331.4	ENSMUSG00000035560	ENSMUST00000046331.4	WD repeat domain 20, retrogene [Source:MGI Symbol;Acc:MGI:1918198]	2228	1	0	114	145	8.73057e-12	338.263	cg30725629_BC11	0.803829	-0.696638	0.107191	3.94429e-08	6.0693e-06	chr12	65225430	65225432	CG	I	TSS;chr12:65225516;Wdr20rt;ENSMUST00000046331;-86;1,TSS;chr12:65225523;Wdr20rt;ENSMUST00000221658;-93;1	+	Wdr20rt;Wdr20rt;Wdr20rt;Wdr20rt	protein_coding;protein_coding;protein_coding;protein_coding	ENSMUST00000046331.4;ENSMUST00000221658.1;ENSMUST00000221980.1;ENSMUST00000222822.1	-86;-93;-290;-637		Shore	No	ENSMUST00000046331;ENSMUST00000221658;ENSMUST00000221980;ENSMUST00000222822	TSS200;TSS200;TSS1500;TSS1500	Wdr20rt;Wdr20rt;Wdr20rt;Wdr20rt	Promoter
8.08508	3.74945	4.33563	Wdr20rt	ENSMUST00000046331.4	ENSMUSG00000035560	ENSMUST00000046331.4	WD repeat domain 20, retrogene [Source:MGI Symbol;Acc:MGI:1918198]	2228	1	0	114	145	8.73057e-12	338.263	cg30725655_BC11	0.791088	-0.766603	0.0244854	4.80781e-07	1.44416e-05	chr12	65226007	65226009	CG	I	CGI;chr12:65225693-65226020,TSS;chr12:65226067;Wdr20rt;ENSMUST00000222822;-60;2,ZygoteUnmeth	-	Wdr20rt;Wdr20rt;Wdr20rt;Wdr20rt	protein_coding;protein_coding;protein_coding;protein_coding	ENSMUST00000046331.4;ENSMUST00000221658.1;ENSMUST00000221980.1;ENSMUST00000222822.1	491;484;287;-60	CGI:chr12:65225693-65226020	Island	No	ENSMUST00000046331;ENSMUST00000221658;ENSMUST00000221980;ENSMUST00000222822	1stExon;1stExon;5'UTR;TSS200	Wdr20rt;Wdr20rt;Wdr20rt;Wdr20rt	Promoter
6.52102	7.53278	-1.01176	Wnk3	ENSMUST00000184392.7	ENSMUSG00000041245	ENSMUST00000184392.7	WNK lysine deficient protein kinase 3 [Source:MGI Symbol;Acc:MGI:2652875]	5394	12	60	64	149	0.0215337	3.63852	cg48108052_TC21	0.858534	-0.76324	0.0952939	1.26989e-07	8.79065e-06	chrX	151238087	151238089	CG	II	GeneBody;Wnk3;NM_001271679;inside_[intron_between_exon_9_and_10];splice=0	+	Wnk3;Wnk3;Wnk3;Wnk3	protein_coding;protein_coding;protein_coding;protein_coding	ENSMUST00000096285.4;ENSMUST00000149140.7;ENSMUST00000184392.7;ENSMUST00000184730.7	39948;39948;40010;40010			No	ENSMUST00000096285;ENSMUST00000149140;ENSMUST00000184392;ENSMUST00000184730	Body;3'UTR;Body;Body	Wnk3;Wnk3;Wnk3;Wnk3	Body|3'UTR
8.90204	9.35051	-0.448469	Wnk3	ENSMUST00000133852.1	ENSMUSG00000041245	ENSMUST00000133852.1	WNK lysine deficient protein kinase 3 [Source:MGI Symbol;Acc:MGI:2652875]	6410	66	241	650	686	3.8422e-07	5.27793	cg48108052_TC21	0.858534	-0.76324	0.0952939	1.26989e-07	8.79065e-06	chrX	151238087	151238089	CG	II	GeneBody;Wnk3;NM_001271679;inside_[intron_between_exon_9_and_10];splice=0	+	Wnk3;Wnk3;Wnk3;Wnk3	protein_coding;protein_coding;protein_coding;protein_coding	ENSMUST00000096285.4;ENSMUST00000149140.7;ENSMUST00000184392.7;ENSMUST00000184730.7	39948;39948;40010;40010			No	ENSMUST00000096285;ENSMUST00000149140;ENSMUST00000184392;ENSMUST00000184730	Body;3'UTR;Body;Body	Wnk3;Wnk3;Wnk3;Wnk3	Body|3'UTR
7.43496	8.24172	-0.806758	Wnk3	ENSMUST00000096285.4	ENSMUSG00000041245	ENSMUST00000096285.4	WNK lysine deficient protein kinase 3 [Source:MGI Symbol;Acc:MGI:2652875]	8551	40	149	255	391	0.000168604	4.18162	cg48108052_TC21	0.858534	-0.76324	0.0952939	1.26989e-07	8.79065e-06	chrX	151238087	151238089	CG	II	GeneBody;Wnk3;NM_001271679;inside_[intron_between_exon_9_and_10];splice=0	+	Wnk3;Wnk3;Wnk3;Wnk3	protein_coding;protein_coding;protein_coding;protein_coding	ENSMUST00000096285.4;ENSMUST00000149140.7;ENSMUST00000184392.7;ENSMUST00000184730.7	39948;39948;40010;40010			No	ENSMUST00000096285;ENSMUST00000149140;ENSMUST00000184392;ENSMUST00000184730	Body;3'UTR;Body;Body	Wnk3;Wnk3;Wnk3;Wnk3	Body|3'UTR
6.38543	7.27928	-0.89385	Wnk3	ENSMUST00000149140.7	ENSMUSG00000041245	ENSMUST00000149140.7	WNK lysine deficient protein kinase 3 [Source:MGI Symbol;Acc:MGI:2652875]	5367	8	52	74	117	0.0196279	3.87138	cg48108052_TC21	0.858534	-0.76324	0.0952939	1.26989e-07	8.79065e-06	chrX	151238087	151238089	CG	II	GeneBody;Wnk3;NM_001271679;inside_[intron_between_exon_9_and_10];splice=0	+	Wnk3;Wnk3;Wnk3;Wnk3	protein_coding;protein_coding;protein_coding;protein_coding	ENSMUST00000096285.4;ENSMUST00000149140.7;ENSMUST00000184392.7;ENSMUST00000184730.7	39948;39948;40010;40010			No	ENSMUST00000096285;ENSMUST00000149140;ENSMUST00000184392;ENSMUST00000184730	Body;3'UTR;Body;Body	Wnk3;Wnk3;Wnk3;Wnk3	Body|3'UTR
6.97692	8.1692	-1.19229	Wnk3	ENSMUST00000184730.7	ENSMUSG00000041245	ENSMUST00000184730.7	WNK lysine deficient protein kinase 3 [Source:MGI Symbol;Acc:MGI:2652875]	5253	13	98	74	214	0.0186826	3.19109	cg48108052_TC21	0.858534	-0.76324	0.0952939	1.26989e-07	8.79065e-06	chrX	151238087	151238089	CG	II	GeneBody;Wnk3;NM_001271679;inside_[intron_between_exon_9_and_10];splice=0	+	Wnk3;Wnk3;Wnk3;Wnk3	protein_coding;protein_coding;protein_coding;protein_coding	ENSMUST00000096285.4;ENSMUST00000149140.7;ENSMUST00000184392.7;ENSMUST00000184730.7	39948;39948;40010;40010			No	ENSMUST00000096285;ENSMUST00000149140;ENSMUST00000184392;ENSMUST00000184730	Body;3'UTR;Body;Body	Wnk3;Wnk3;Wnk3;Wnk3	Body|3'UTR
2.96418	1.88601	1.07816	Xirp2	ENSMUST00000112347.7	ENSMUSG00000027022	ENSMUST00000112347.7	xin actin-binding repeat containing 2 [Source:MGI Symbol;Acc:MGI:2685198]	11979	2	0	18	16	0.0168892	22.0086	cg38486252_BC21	0.904067	-0.773238	0.130829	1.98264e-06	2.72509e-05	chr2	67304262	67304264	CG	II	Random	-	Xirp2;Xirp2;Xirp2;Xirp2;Xirp2	protein_coding;protein_coding;protein_coding;protein_coding;protein_coding	ENSMUST00000238912.1;ENSMUST00000238989.1;ENSMUST00000239009.1;ENSMUST00000239053.1;ENSMUST00000239121.1	130429;109507;130429;109507;109507			No	ENSMUST00000238912;ENSMUST00000238989;ENSMUST00000239009;ENSMUST00000239053;ENSMUST00000239121	Body;3'UTR;Body;3'UTR;3'UTR	Xirp2;Xirp2;Xirp2;Xirp2;Xirp2	Body|3'UTR
4.4335	5.23079	-0.797295	Xirp2	ENSMUST00000238912.1	ENSMUSG00000027022	ENSMUST00000238912.1	xin actin-binding repeat containing 2 [Source:MGI Symbol;Acc:MGI:2685198]	12612	18	14	47	66	0.0420385	4.44459	cg38486252_BC21	0.904067	-0.773238	0.130829	1.98264e-06	2.72509e-05	chr2	67304262	67304264	CG	II	Random	-	Xirp2;Xirp2;Xirp2;Xirp2;Xirp2	protein_coding;protein_coding;protein_coding;protein_coding;protein_coding	ENSMUST00000238912.1;ENSMUST00000238989.1;ENSMUST00000239009.1;ENSMUST00000239053.1;ENSMUST00000239121.1	130429;109507;130429;109507;109507			No	ENSMUST00000238912;ENSMUST00000238989;ENSMUST00000239009;ENSMUST00000239053;ENSMUST00000239121	Body;3'UTR;Body;3'UTR;3'UTR	Xirp2;Xirp2;Xirp2;Xirp2;Xirp2	Body|3'UTR
6.66098	6.80136	-0.140388	Xirp2	ENSMUST00000134620.2	ENSMUSG00000027022	ENSMUST00000134620.2	xin actin-binding repeat containing 2 [Source:MGI Symbol;Acc:MGI:2685198]	1966	13	1	27	54	0.013767	7.58567	cg38486252_BC21	0.904067	-0.773238	0.130829	1.98264e-06	2.72509e-05	chr2	67304262	67304264	CG	II	Random	-	Xirp2;Xirp2;Xirp2;Xirp2;Xirp2	protein_coding;protein_coding;protein_coding;protein_coding;protein_coding	ENSMUST00000238912.1;ENSMUST00000238989.1;ENSMUST00000239009.1;ENSMUST00000239053.1;ENSMUST00000239121.1	130429;109507;130429;109507;109507			No	ENSMUST00000238912;ENSMUST00000238989;ENSMUST00000239009;ENSMUST00000239053;ENSMUST00000239121	Body;3'UTR;Body;3'UTR;3'UTR	Xirp2;Xirp2;Xirp2;Xirp2;Xirp2	Body|3'UTR
6.43264	7.04245	-0.609815	Xirp2	ENSMUST00000239009.1	ENSMUSG00000027022	ENSMUST00000239009.1	xin actin-binding repeat containing 2 [Source:MGI Symbol;Acc:MGI:2685198]	3347	25	4	40	81	0.0206573	5.43898	cg38486252_BC21	0.904067	-0.773238	0.130829	1.98264e-06	2.72509e-05	chr2	67304262	67304264	CG	II	Random	-	Xirp2;Xirp2;Xirp2;Xirp2;Xirp2	protein_coding;protein_coding;protein_coding;protein_coding;protein_coding	ENSMUST00000238912.1;ENSMUST00000238989.1;ENSMUST00000239009.1;ENSMUST00000239053.1;ENSMUST00000239121.1	130429;109507;130429;109507;109507			No	ENSMUST00000238912;ENSMUST00000238989;ENSMUST00000239009;ENSMUST00000239053;ENSMUST00000239121	Body;3'UTR;Body;3'UTR;3'UTR	Xirp2;Xirp2;Xirp2;Xirp2;Xirp2	Body|3'UTR
7.51026	2.49809	5.01217	Zfy1	ENSMUST00000065545.5	ENSMUSG00000053211	ENSMUST00000065545.5	zinc finger protein 1, Y-linked [Source:MGI Symbol;Acc:MGI:99212]	2783	0	0	109	106	2.06962e-11	65535	cg48211933_TC21	0.884383	-0.666988	0.217396	1.40866e-07	9.08838e-06	chrY	740965	740967	CG	II	Random	-	Zfy1;Zfy1	protein_coding;protein_coding	ENSMUST00000065545.5;ENSMUST00000189888.6	56444;56440			No	ENSMUST00000065545;ENSMUST00000189888	Body;Body	Zfy1;Zfy1	Body|3'UTR
7.51026	2.49809	5.01217	Zfy1	ENSMUST00000065545.5	ENSMUSG00000053211	ENSMUST00000065545.5	zinc finger protein 1, Y-linked [Source:MGI Symbol;Acc:MGI:99212]	2783	0	0	109	106	2.06962e-11	65535	cg48211925_TC21	0.827492	-0.669942	0.15755	5.19275e-08	6.53921e-06	chrY	737838	737840	CG	II	Random	-	Zfy1;Zfy1	protein_coding;protein_coding	ENSMUST00000065545.5;ENSMUST00000189888.6	59571;59567			No	ENSMUST00000065545;ENSMUST00000189888	Body;Body	Zfy1;Zfy1	Body|3'UTR
7.89114	2.4567	5.43444	Zfy1	ENSMUST00000189888.6	ENSMUSG00000053211	ENSMUST00000189888.6	zinc finger protein 1, Y-linked [Source:MGI Symbol;Acc:MGI:99212]	2864	0	0	140	151	1.78118e-13	65535	cg48211933_TC21	0.884383	-0.666988	0.217396	1.40866e-07	9.08838e-06	chrY	740965	740967	CG	II	Random	-	Zfy1;Zfy1	protein_coding;protein_coding	ENSMUST00000065545.5;ENSMUST00000189888.6	56444;56440			No	ENSMUST00000065545;ENSMUST00000189888	Body;Body	Zfy1;Zfy1	Body|3'UTR
7.89114	2.4567	5.43444	Zfy1	ENSMUST00000189888.6	ENSMUSG00000053211	ENSMUST00000189888.6	zinc finger protein 1, Y-linked [Source:MGI Symbol;Acc:MGI:99212]	2864	0	0	140	151	1.78118e-13	65535	cg48211925_TC21	0.827492	-0.669942	0.15755	5.19275e-08	6.53921e-06	chrY	737838	737840	CG	II	Random	-	Zfy1;Zfy1	protein_coding;protein_coding	ENSMUST00000065545.5;ENSMUST00000189888.6	59571;59567			No	ENSMUST00000065545;ENSMUST00000189888	Body;Body	Zfy1;Zfy1	Body|3'UTR
4.64657	2.48109	2.16548	Zfy2	ENSMUST00000115891.1	ENSMUSG00000000103	ENSMUST00000115891.1	zinc finger protein 2, Y-linked [Source:MGI Symbol;Acc:MGI:99213]	2816	0	0	12	12	0.0142576	65535	cg48218420_TC11	0.803451	-0.660786	0.142664	1.63242e-06	2.48215e-05	chrY	2167972	2167974	CG	I	Random	+	Zfy2	protein_coding	ENSMUST00000115891.1	2437			No	ENSMUST00000115891	5'UTR	Zfy2	Promoter
4.91883	2.4658	2.45303	Zfy2	ENSMUST00000187148.6	ENSMUSG00000000103	ENSMUST00000187148.6	zinc finger protein 2, Y-linked [Source:MGI Symbol;Acc:MGI:99213]	2846	0	0	11	20	0.00334027	65535	cg48218420_TC11	0.803451	-0.660786	0.142664	1.63242e-06	2.48215e-05	chrY	2167972	2167974	CG	I	Random	+	Zfy2	protein_coding	ENSMUST00000115891.1	2437			No	ENSMUST00000115891	5'UTR	Zfy2	Promoter

## Sheet: body
KO_logRPKM	WT_logRPKM	logFC_RPKM	genename	transc_id1	gene_id	transc_id2	gene desc	transcript length	Counts WT1	Counts WT4	Counts KO2-3	Counts KO2-6	Adj P-value KO2vsWT	Fold Change KO2vsWT	Est_Probe_ID	Est_X.Intercept.	Est_ComparisonKO_D0	KO_Methylation_Value	Pval_ComparisonKO_D0	Pval_adj_ComparisonKO_D0	CpG_chrm	CpG_beg	CpG_end	target	type	design	probe_strand	geneNames	transcriptTypes	transcriptIDs	distToTSS	CGI	CGIposition	ICR	UCSC_Transcipt	UCSC_Group	UCSC_Gene	UCSC_Group_Category
4.72462	4.61216	0.112467	Astn2	ENSMUST00000084496.2	ENSMUSG00000028373	ENSMUST00000084496.2	astrotactin 2 [Source:MGI Symbol;Acc:MGI:1889277]	4675	2	5	28	19	0.0324534	8.10479	cg40991189_TC11	0.720016	-0.66991	0.0501065	2.59008e-07	1.13614e-05	chr4	66383025	66383027	CG	I	Random	-	Astn2;Astn2	protein_coding;protein_coding	ENSMUST00000068214.10;ENSMUST00000084496.2	21586;21458			No	ENSMUST00000068214;ENSMUST00000084496	Body;Body	Astn2;Astn2	Body|3'UTR
9.04693	9.83866	-0.791722	Cntnap2	ENSMUST00000060839.7	ENSMUSG00000039419	ENSMUST00000060839.7	contactin associated protein-like 2 [Source:MGI Symbol;Acc:MGI:1914047]	1540	67	28	205	142	0.00170552	4.57647	cg43372789_TC11	0.878616	-0.67491	0.203705	1.15375e-06	2.0999e-05	chr6	45797320	45797322	CG	I	PMDsoloWCGW	-	Cntnap2	protein_coding	ENSMUST00000114641.7	737260			No	ENSMUST00000114641	Body	Cntnap2	Body|3'UTR
6.76021	7.39242	-0.632214	Cntnap2	ENSMUST00000114641.7	ENSMUSG00000039419	ENSMUST00000114641.7	contactin associated protein-like 2 [Source:MGI Symbol;Acc:MGI:1914047]	9827	80	31	243	215	0.000313996	5.20783	cg43372789_TC11	0.878616	-0.67491	0.203705	1.15375e-06	2.0999e-05	chr6	45797320	45797322	CG	I	PMDsoloWCGW	-	Cntnap2	protein_coding	ENSMUST00000114641.7	737260			No	ENSMUST00000114641	Body	Cntnap2	Body|3'UTR
7.9888	8.96026	-0.97146	Cntnap2	ENSMUST00000199100.4	ENSMUSG00000039419	ENSMUST00000199100.4	contactin associated protein-like 2 [Source:MGI Symbol;Acc:MGI:1914047]	6279	141	71	390	297	0.000489048	4.05496	cg43372789_TC11	0.878616	-0.67491	0.203705	1.15375e-06	2.0999e-05	chr6	45797320	45797322	CG	I	PMDsoloWCGW	-	Cntnap2	protein_coding	ENSMUST00000114641.7	737260			No	ENSMUST00000114641	Body	Cntnap2	Body|3'UTR
11.2098	14.545	-3.33522	Cpox	ENSMUST00000060077.6	ENSMUSG00000022742	ENSMUST00000060077.6	coproporphyrinogen oxidase [Source:MGI Symbol;Acc:MGI:104841]	3097	2167	3099	1686	1508	0.0414762	0.745148	cg34277825_TC11	0.882432	-0.671764	0.210669	5.18953e-07	1.48871e-05	chr16	58691790	58691792	CG	I	Adenoma	+	Cpox	protein_coding	ENSMUST00000232532.1	13952			No	ENSMUST00000232532	3'UTR	Cpox	Body|3'UTR
4.97345	3.91629	1.05716	Dcc	ENSMUST00000114943.10	ENSMUSG00000060534	ENSMUST00000114943.10	deleted in colorectal carcinoma [Source:MGI Symbol;Acc:MGI:94869]	10323	2	8	68	67	6.98718e-05	16.3245	cg35896826_TC11	0.750893	-0.69194	0.058953	1.77553e-06	2.58117e-05	chr18	71342711	71342713	CG	I	Random	+	Dcc;Dcc	protein_coding;protein_coding	ENSMUST00000073379.5;ENSMUST00000114943.10	1008306;1008358			No	ENSMUST00000073379;ENSMUST00000114943	Body;Body	Dcc;Dcc	Body|3'UTR
9.37548	5.76989	3.6056	Dcstamp	ENSMUST00000227368.1	ENSMUSG00000022303	ENSMUST00000227368.1	dendrocyte expressed seven transmembrane protein [Source:MGI Symbol;Acc:MGI:1923016]	1825	0	6	290	231	7.42033e-14	102.699	cg33269253_TC21	0.804844	-0.765863	0.038981	7.35075e-09	3.67422e-06	chr15	39755128	39755130	CG	II	GeneBody;Dcstamp;NM_001289508;inside_[cds_in_exon_2];splice=0	+	Dcstamp;Dcstamp;Dcstamp;Dcstamp	protein_coding;protein_coding;protein_coding;protein_coding	ENSMUST00000022913.5;ENSMUST00000227368.1;ENSMUST00000227792.1;ENSMUST00000228556.1	9197;9197;9185;9197			No	ENSMUST00000022913;ENSMUST00000227368;ENSMUST00000227792;ENSMUST00000228556	Body;Body;Body;Body	Dcstamp;Dcstamp;Dcstamp;Dcstamp	Body|3'UTR
9.51418	7.21221	2.30197	Dcstamp	ENSMUST00000022913.5	ENSMUSG00000022303	ENSMUST00000022913.5	dendrocyte expressed seven transmembrane protein [Source:MGI Symbol;Acc:MGI:1923016]	1997	6	14	315	317	4.09545e-12	38.5606	cg33269253_TC21	0.804844	-0.765863	0.038981	7.35075e-09	3.67422e-06	chr15	39755128	39755130	CG	II	GeneBody;Dcstamp;NM_001289508;inside_[cds_in_exon_2];splice=0	+	Dcstamp;Dcstamp;Dcstamp;Dcstamp	protein_coding;protein_coding;protein_coding;protein_coding	ENSMUST00000022913.5;ENSMUST00000227368.1;ENSMUST00000227792.1;ENSMUST00000228556.1	9197;9197;9185;9197			No	ENSMUST00000022913;ENSMUST00000227368;ENSMUST00000227792;ENSMUST00000228556	Body;Body;Body;Body	Dcstamp;Dcstamp;Dcstamp;Dcstamp	Body|3'UTR
8.59942	6.55454	2.04488	Dcstamp	ENSMUST00000228556.1	ENSMUSG00000022303	ENSMUST00000228556.1	dendrocyte expressed seven transmembrane protein [Source:MGI Symbol;Acc:MGI:1923016]	1684	6	4	138	141	1.01012e-08	34.9619	cg33269253_TC21	0.804844	-0.765863	0.038981	7.35075e-09	3.67422e-06	chr15	39755128	39755130	CG	II	GeneBody;Dcstamp;NM_001289508;inside_[cds_in_exon_2];splice=0	+	Dcstamp;Dcstamp;Dcstamp;Dcstamp	protein_coding;protein_coding;protein_coding;protein_coding	ENSMUST00000022913.5;ENSMUST00000227368.1;ENSMUST00000227792.1;ENSMUST00000228556.1	9197;9197;9185;9197			No	ENSMUST00000022913;ENSMUST00000227368;ENSMUST00000227792;ENSMUST00000228556	Body;Body;Body;Body	Dcstamp;Dcstamp;Dcstamp;Dcstamp	Body|3'UTR
8.65365	5.00419	3.64947	Dcstamp	ENSMUST00000227792.1	ENSMUSG00000022303	ENSMUST00000227792.1	dendrocyte expressed seven transmembrane protein [Source:MGI Symbol;Acc:MGI:1923016]	1367	0	2	104	131	2.62263e-10	140.538	cg33269253_TC21	0.804844	-0.765863	0.038981	7.35075e-09	3.67422e-06	chr15	39755128	39755130	CG	II	GeneBody;Dcstamp;NM_001289508;inside_[cds_in_exon_2];splice=0	+	Dcstamp;Dcstamp;Dcstamp;Dcstamp	protein_coding;protein_coding;protein_coding;protein_coding	ENSMUST00000022913.5;ENSMUST00000227368.1;ENSMUST00000227792.1;ENSMUST00000228556.1	9197;9197;9185;9197			No	ENSMUST00000022913;ENSMUST00000227368;ENSMUST00000227792;ENSMUST00000228556	Body;Body;Body;Body	Dcstamp;Dcstamp;Dcstamp;Dcstamp	Body|3'UTR
11.0558	11.289	-0.233233	Ddx3y	ENSMUST00000188182.6	ENSMUSG00000069045	ENSMUST00000188182.6	DEAD (Asp-Glu-Ala-Asp) box polypeptide 3, Y-linked [Source:MGI Symbol;Acc:MGI:1349406]	3072	227	318	1433	1420	9.4708e-10	6.45028	cg48214926_BC11	0.72172	-0.696753	0.0249663	2.08942e-06	2.79821e-05	chrY	1286068	1286070	CG	I	Random	-	Ddx3y;Ddx3y	protein_coding;protein_coding	ENSMUST00000091190.11;ENSMUST00000188484.1	561;514			No	ENSMUST00000091190;ENSMUST00000188484	Body;Body	Ddx3y;Ddx3y	Body|3'UTR
11.0558	11.289	-0.233233	Ddx3y	ENSMUST00000188182.6	ENSMUSG00000069045	ENSMUST00000188182.6	DEAD (Asp-Glu-Ala-Asp) box polypeptide 3, Y-linked [Source:MGI Symbol;Acc:MGI:1349406]	3072	227	318	1433	1420	9.4708e-10	6.45028	cg48214932_TC11	0.862997	-0.837694	0.0253031	1.58155e-08	4.65715e-06	chrY	1286244	1286246	CG	I	Random	-	Ddx3y;Ddx3y	protein_coding;protein_coding	ENSMUST00000091190.11;ENSMUST00000188484.1	385;338			No	ENSMUST00000091190;ENSMUST00000188484	Body;Body	Ddx3y;Ddx3y	Body|3'UTR
11.0558	11.289	-0.233233	Ddx3y	ENSMUST00000188182.6	ENSMUSG00000069045	ENSMUST00000188182.6	DEAD (Asp-Glu-Ala-Asp) box polypeptide 3, Y-linked [Source:MGI Symbol;Acc:MGI:1349406]	3072	227	318	1433	1420	9.4708e-10	6.45028	cg48214930_TC11	0.913389	-0.883811	0.0295785	5.14335e-11	2.29349e-07	chrY	1286213	1286215	CG	I	Random	-	Ddx3y;Ddx3y	protein_coding;protein_coding	ENSMUST00000091190.11;ENSMUST00000188484.1	416;369			No	ENSMUST00000091190;ENSMUST00000188484	Body;Body	Ddx3y;Ddx3y	Body|3'UTR
11.0558	11.289	-0.233233	Ddx3y	ENSMUST00000188182.6	ENSMUSG00000069045	ENSMUST00000188182.6	DEAD (Asp-Glu-Ala-Asp) box polypeptide 3, Y-linked [Source:MGI Symbol;Acc:MGI:1349406]	3072	227	318	1433	1420	9.4708e-10	6.45028	cg48214934_TC11	0.785083	-0.759884	0.0251983	4.73595e-08	6.36786e-06	chrY	1286267	1286269	CG	I	Random	+	Ddx3y;Ddx3y	protein_coding;protein_coding	ENSMUST00000091190.11;ENSMUST00000188484.1	362;315			No	ENSMUST00000091190;ENSMUST00000188484	Body;Body	Ddx3y;Ddx3y	Body|3'UTR
11.1062	11.3525	-0.246286	Ddx3y	ENSMUST00000188484.1	ENSMUSG00000069045	ENSMUST00000188484.1	DEAD (Asp-Glu-Ala-Asp) box polypeptide 3, Y-linked [Source:MGI Symbol;Acc:MGI:1349406]	3031	229	334	1323	1605	9.25248e-10	6.43456	cg48214926_BC11	0.72172	-0.696753	0.0249663	2.08942e-06	2.79821e-05	chrY	1286068	1286070	CG	I	Random	-	Ddx3y;Ddx3y	protein_coding;protein_coding	ENSMUST00000091190.11;ENSMUST00000188484.1	561;514			No	ENSMUST00000091190;ENSMUST00000188484	Body;Body	Ddx3y;Ddx3y	Body|3'UTR
11.1062	11.3525	-0.246286	Ddx3y	ENSMUST00000188484.1	ENSMUSG00000069045	ENSMUST00000188484.1	DEAD (Asp-Glu-Ala-Asp) box polypeptide 3, Y-linked [Source:MGI Symbol;Acc:MGI:1349406]	3031	229	334	1323	1605	9.25248e-10	6.43456	cg48214932_TC11	0.862997	-0.837694	0.0253031	1.58155e-08	4.65715e-06	chrY	1286244	1286246	CG	I	Random	-	Ddx3y;Ddx3y	protein_coding;protein_coding	ENSMUST00000091190.11;ENSMUST00000188484.1	385;338			No	ENSMUST00000091190;ENSMUST00000188484	Body;Body	Ddx3y;Ddx3y	Body|3'UTR
11.1062	11.3525	-0.246286	Ddx3y	ENSMUST00000188484.1	ENSMUSG00000069045	ENSMUST00000188484.1	DEAD (Asp-Glu-Ala-Asp) box polypeptide 3, Y-linked [Source:MGI Symbol;Acc:MGI:1349406]	3031	229	334	1323	1605	9.25248e-10	6.43456	cg48214930_TC11	0.913389	-0.883811	0.0295785	5.14335e-11	2.29349e-07	chrY	1286213	1286215	CG	I	Random	-	Ddx3y;Ddx3y	protein_coding;protein_coding	ENSMUST00000091190.11;ENSMUST00000188484.1	416;369			No	ENSMUST00000091190;ENSMUST00000188484	Body;Body	Ddx3y;Ddx3y	Body|3'UTR
11.1062	11.3525	-0.246286	Ddx3y	ENSMUST00000188484.1	ENSMUSG00000069045	ENSMUST00000188484.1	DEAD (Asp-Glu-Ala-Asp) box polypeptide 3, Y-linked [Source:MGI Symbol;Acc:MGI:1349406]	3031	229	334	1323	1605	9.25248e-10	6.43456	cg48214934_TC11	0.785083	-0.759884	0.0251983	4.73595e-08	6.36786e-06	chrY	1286267	1286269	CG	I	Random	+	Ddx3y;Ddx3y	protein_coding;protein_coding	ENSMUST00000091190.11;ENSMUST00000188484.1	362;315			No	ENSMUST00000091190;ENSMUST00000188484	Body;Body	Ddx3y;Ddx3y	Body|3'UTR
11.4025	11.7085	-0.305951	Ddx3y	ENSMUST00000091190.11	ENSMUSG00000069045	ENSMUST00000091190.11	DEAD (Asp-Glu-Ala-Asp) box polypeptide 3, Y-linked [Source:MGI Symbol;Acc:MGI:1349406]	4600	478	610	2675	2769	8.11937e-10	6.18433	cg48214926_BC11	0.72172	-0.696753	0.0249663	2.08942e-06	2.79821e-05	chrY	1286068	1286070	CG	I	Random	-	Ddx3y;Ddx3y	protein_coding;protein_coding	ENSMUST00000091190.11;ENSMUST00000188484.1	561;514			No	ENSMUST00000091190;ENSMUST00000188484	Body;Body	Ddx3y;Ddx3y	Body|3'UTR
11.4025	11.7085	-0.305951	Ddx3y	ENSMUST00000091190.11	ENSMUSG00000069045	ENSMUST00000091190.11	DEAD (Asp-Glu-Ala-Asp) box polypeptide 3, Y-linked [Source:MGI Symbol;Acc:MGI:1349406]	4600	478	610	2675	2769	8.11937e-10	6.18433	cg48214932_TC11	0.862997	-0.837694	0.0253031	1.58155e-08	4.65715e-06	chrY	1286244	1286246	CG	I	Random	-	Ddx3y;Ddx3y	protein_coding;protein_coding	ENSMUST00000091190.11;ENSMUST00000188484.1	385;338			No	ENSMUST00000091190;ENSMUST00000188484	Body;Body	Ddx3y;Ddx3y	Body|3'UTR
11.4025	11.7085	-0.305951	Ddx3y	ENSMUST00000091190.11	ENSMUSG00000069045	ENSMUST00000091190.11	DEAD (Asp-Glu-Ala-Asp) box polypeptide 3, Y-linked [Source:MGI Symbol;Acc:MGI:1349406]	4600	478	610	2675	2769	8.11937e-10	6.18433	cg48214930_TC11	0.913389	-0.883811	0.0295785	5.14335e-11	2.29349e-07	chrY	1286213	1286215	CG	I	Random	-	Ddx3y;Ddx3y	protein_coding;protein_coding	ENSMUST00000091190.11;ENSMUST00000188484.1	416;369			No	ENSMUST00000091190;ENSMUST00000188484	Body;Body	Ddx3y;Ddx3y	Body|3'UTR
11.4025	11.7085	-0.305951	Ddx3y	ENSMUST00000091190.11	ENSMUSG00000069045	ENSMUST00000091190.11	DEAD (Asp-Glu-Ala-Asp) box polypeptide 3, Y-linked [Source:MGI Symbol;Acc:MGI:1349406]	4600	478	610	2675	2769	8.11937e-10	6.18433	cg48214934_TC11	0.785083	-0.759884	0.0251983	4.73595e-08	6.36786e-06	chrY	1286267	1286269	CG	I	Random	+	Ddx3y;Ddx3y	protein_coding;protein_coding	ENSMUST00000091190.11;ENSMUST00000188484.1	362;315			No	ENSMUST00000091190;ENSMUST00000188484	Body;Body	Ddx3y;Ddx3y	Body|3'UTR
7.2147	7.46941	-0.254717	Eif2s3y	ENSMUST00000137006.7	ENSMUSG00000069049	ENSMUST00000137006.7	eukaryotic translation initiation factor 2, subunit 3, structural gene Y-linked [Source:MGI Symbol;Acc:MGI:1349430]	983	9	2	11	47	0.0439646	6.93952	cg48213625_TC21	0.72833	-0.690622	0.0377081	6.25714e-07	1.60335e-05	chrY	1011278	1011280	CG	II	Random	+	Eif2s3y;Eif2s3y;Eif2s3y;Eif2s3y;Eif2s3y	protein_coding;protein_coding;protein_coding;protein_coding;protein_coding	ENSMUST00000091197.3;ENSMUST00000137006.7;ENSMUST00000139083.1;ENSMUST00000148961.7;ENSMUST00000154556.7	736;684;655;684;680			No	ENSMUST00000091197;ENSMUST00000137006;ENSMUST00000139083;ENSMUST00000148961;ENSMUST00000154556	Body;3'UTR;3'UTR;3'UTR;3'UTR	Eif2s3y;Eif2s3y;Eif2s3y;Eif2s3y;Eif2s3y	Body|3'UTR
10.7964	11.9946	-1.19819	Eif2s3y	ENSMUST00000134820.1	ENSMUSG00000069049	ENSMUST00000134820.1	eukaryotic translation initiation factor 2, subunit 3, structural gene Y-linked [Source:MGI Symbol;Acc:MGI:1349430]	590	104	60	216	237	0.00785801	3.47792	cg48213625_TC21	0.72833	-0.690622	0.0377081	6.25714e-07	1.60335e-05	chrY	1011278	1011280	CG	II	Random	+	Eif2s3y;Eif2s3y;Eif2s3y;Eif2s3y;Eif2s3y	protein_coding;protein_coding;protein_coding;protein_coding;protein_coding	ENSMUST00000091197.3;ENSMUST00000137006.7;ENSMUST00000139083.1;ENSMUST00000148961.7;ENSMUST00000154556.7	736;684;655;684;680			No	ENSMUST00000091197;ENSMUST00000137006;ENSMUST00000139083;ENSMUST00000148961;ENSMUST00000154556	Body;3'UTR;3'UTR;3'UTR;3'UTR	Eif2s3y;Eif2s3y;Eif2s3y;Eif2s3y;Eif2s3y	Body|3'UTR
13.3502	14.845	-1.49473	Eif2s3y	ENSMUST00000091197.3	ENSMUSG00000069049	ENSMUST00000091197.3	eukaryotic translation initiation factor 2, subunit 3, structural gene Y-linked [Source:MGI Symbol;Acc:MGI:1349430]	1836	2176	1538	4207	4171	0.00120335	2.82115	cg48213625_TC21	0.72833	-0.690622	0.0377081	6.25714e-07	1.60335e-05	chrY	1011278	1011280	CG	II	Random	+	Eif2s3y;Eif2s3y;Eif2s3y;Eif2s3y;Eif2s3y	protein_coding;protein_coding;protein_coding;protein_coding;protein_coding	ENSMUST00000091197.3;ENSMUST00000137006.7;ENSMUST00000139083.1;ENSMUST00000148961.7;ENSMUST00000154556.7	736;684;655;684;680			No	ENSMUST00000091197;ENSMUST00000137006;ENSMUST00000139083;ENSMUST00000148961;ENSMUST00000154556	Body;3'UTR;3'UTR;3'UTR;3'UTR	Eif2s3y;Eif2s3y;Eif2s3y;Eif2s3y;Eif2s3y	Body|3'UTR
11.8537	13.4254	-1.57172	Eif2s3y	ENSMUST00000148961.7	ENSMUSG00000069049	ENSMUST00000148961.7	eukaryotic translation initiation factor 2, subunit 3, structural gene Y-linked [Source:MGI Symbol;Acc:MGI:1349430]	3114	1425	920	2452	2588	0.00123172	2.69725	cg48213625_TC21	0.72833	-0.690622	0.0377081	6.25714e-07	1.60335e-05	chrY	1011278	1011280	CG	II	Random	+	Eif2s3y;Eif2s3y;Eif2s3y;Eif2s3y;Eif2s3y	protein_coding;protein_coding;protein_coding;protein_coding;protein_coding	ENSMUST00000091197.3;ENSMUST00000137006.7;ENSMUST00000139083.1;ENSMUST00000148961.7;ENSMUST00000154556.7	736;684;655;684;680			No	ENSMUST00000091197;ENSMUST00000137006;ENSMUST00000139083;ENSMUST00000148961;ENSMUST00000154556	Body;3'UTR;3'UTR;3'UTR;3'UTR	Eif2s3y;Eif2s3y;Eif2s3y;Eif2s3y;Eif2s3y	Body|3'UTR
5.35127	3.32489	2.02639	Fam155a	ENSMUST00000208933.1	ENSMUSG00000079157	ENSMUST00000208933.1	family with sequence similarity 155, member A [Source:MGI Symbol;Acc:MGI:2142765]	1569	0	0	15	6	0.024223	65535	cg45354670_BC11	0.896743	-0.688598	0.208146	4.08651e-06	4.00945e-05	chr8	9683968	9683970	CG	I	Random	+	Fam155a;Fam155a;Fam155a	protein_coding;protein_coding;protein_coding	ENSMUST00000110969.4;ENSMUST00000207869.1;ENSMUST00000208933.1	87193;86136;87053			No	ENSMUST00000110969;ENSMUST00000207869;ENSMUST00000208933	Body;Body;Body	Nalf1;Nalf1;Nalf1	Body|3'UTR
11.2668	14.7547	-3.48792	Fastkd2	ENSMUST00000128621.7	ENSMUSG00000025962	ENSMUST00000128621.7	FAST kinase domains 2 [Source:MGI Symbol;Acc:MGI:1922869]	2613	3389	1472	1443	1363	0.00691716	0.72822	cg37010280_BC21	0.930057	-0.678547	0.25151	6.4403e-08	7.04672e-06	chr1	63752652	63752654	CG	II	EPIC;cg12885203	+	Fastkd2	protein_coding	ENSMUST00000027103.6	22039			No	ENSMUST00000027103	3'UTR	Fastkd2	Body|3'UTR
10.2943	14.1282	-3.83393	Fastkd2	ENSMUST00000148758.7	ENSMUSG00000025962	ENSMUST00000148758.7	FAST kinase domains 2 [Source:MGI Symbol;Acc:MGI:1922869]	2117	1715	850	464	702	3.97376e-05	0.578573	cg37010280_BC21	0.930057	-0.678547	0.25151	6.4403e-08	7.04672e-06	chr1	63752652	63752654	CG	II	EPIC;cg12885203	+	Fastkd2	protein_coding	ENSMUST00000027103.6	22039			No	ENSMUST00000027103	3'UTR	Fastkd2	Body|3'UTR
10.9649	14.4394	-3.47454	Fastkd2	ENSMUST00000027103.6	ENSMUSG00000025962	ENSMUST00000027103.6	FAST kinase domains 2 [Source:MGI Symbol;Acc:MGI:1922869]	4486	4633	2083	1992	1920	0.0121086	0.734718	cg37010280_BC21	0.930057	-0.678547	0.25151	6.4403e-08	7.04672e-06	chr1	63752652	63752654	CG	II	EPIC;cg12885203	+	Fastkd2	protein_coding	ENSMUST00000027103.6	22039			No	ENSMUST00000027103	3'UTR	Fastkd2	Body|3'UTR
10.4773	14.0527	-3.57534	Fastkd2	ENSMUST00000131478.1	ENSMUSG00000025962	ENSMUST00000131478.1	FAST kinase domains 2 [Source:MGI Symbol;Acc:MGI:1922869]	642	501	236	227	164	0.0191279	0.663877	cg37010280_BC21	0.930057	-0.678547	0.25151	6.4403e-08	7.04672e-06	chr1	63752652	63752654	CG	II	EPIC;cg12885203	+	Fastkd2	protein_coding	ENSMUST00000027103.6	22039			No	ENSMUST00000027103	3'UTR	Fastkd2	Body|3'UTR
4.49639	8.67599	-4.1796	Fggy	ENSMUST00000176162.7	ENSMUSG00000028573	ENSMUST00000176162.7	FGGY carbohydrate kinase domain containing [Source:MGI Symbol;Acc:MGI:1922828]	3037	43	43	15	8	0.037397	0.327048	cg41156084_BC11	0.947505	-0.73717	0.210334	6.63373e-06	5.28766e-05	chr4	95920814	95920816	CG	I	Random	+	Fggy;Fggy;Fggy;Fggy;Fggy;Fggy	protein_coding;protein_coding;protein_coding;protein_coding;protein_coding;protein_coding	ENSMUST00000079223.10;ENSMUST00000107091.10;ENSMUST00000130541.7;ENSMUST00000141248.7;ENSMUST00000142384.1;ENSMUST00000156223.1	363308;335571;151306;363296;71190;98837			No	ENSMUST00000079223;ENSMUST00000107091;ENSMUST00000130541;ENSMUST00000141248;ENSMUST00000142384;ENSMUST00000156223	Body;Body;Body;3'UTR;3'UTR;Body	Fggy;Fggy;Fggy;Fggy;Fggy;Fggy	Body|3'UTR
3.2039	7.30914	-4.10525	Fmn1	ENSMUST00000099576.8	ENSMUSG00000044042	ENSMUST00000099576.8	formin 1 [Source:MGI Symbol;Acc:MGI:101815]	11817	42	92	16	25	0.0252841	0.37778	cg38818472_TC21	0.887542	-0.687322	0.20022	1.26536e-07	8.78364e-06	chr2	113593660	113593662	CG	II	Adenoma	+	Fmn1;Fmn1;Fmn1;Fmn1;Fmn1	protein_coding;protein_coding;protein_coding;protein_coding;protein_coding	ENSMUST00000081349.8;ENSMUST00000099576.8;ENSMUST00000102547.9;ENSMUST00000161731.4;ENSMUST00000238883.1	152597;265925;265879;229821;188531			No	ENSMUST00000081349;ENSMUST00000099576;ENSMUST00000102547;ENSMUST00000161731;ENSMUST00000238883	Body;Body;Body;Body;Body	Fmn1;Fmn1;Fmn1;Fmn1;Fmn1	Body|3'UTR
9.06626	9.59119	-0.524933	Foxp2	ENSMUST00000154448.1	ENSMUSG00000029563	ENSMUST00000154448.1	forkhead box P2 [Source:MGI Symbol;Acc:MGI:2148705]	352	9	9	33	43	0.0438181	5.27573	cg13522984_TC21	0.894856	-0.678844	0.216012	1.44838e-06	2.34351e-05	chr6	15282395	15282397	CG	II	EPIC;cg13522984	-	Foxp2;Foxp2;Foxp2;Foxp2;Foxp2;Foxp2;Foxp2;Foxp2;Foxp2;Foxp2;Foxp2;Foxp2;Foxp2	protein_coding;protein_coding;protein_coding;protein_coding;protein_coding;protein_coding;protein_coding;protein_coding;protein_coding;protein_coding;protein_coding;protein_coding;protein_coding	ENSMUST00000031545.13;ENSMUST00000115469.7;ENSMUST00000115472.7;ENSMUST00000115474.7;ENSMUST00000115477.7;ENSMUST00000128567.7;ENSMUST00000131414.7;ENSMUST00000137628.7;ENSMUST00000138273.7;ENSMUST00000140557.7;ENSMUST00000151060.7;ENSMUST00000151301.7;ENSMUST00000159788.1	96890;85432;96890;96890;381047;380919;85445;96833;380918;85445;381008;85447;28113			No	ENSMUST00000031545;ENSMUST00000115469;ENSMUST00000115472;ENSMUST00000115474;ENSMUST00000115477;ENSMUST00000128567;ENSMUST00000131414;ENSMUST00000137628;ENSMUST00000138273;ENSMUST00000140557;ENSMUST00000151060;ENSMUST00000151301;ENSMUST00000159788	Body;Body;Body;Body;Body;Body;Body;Body;3'UTR;Body;3'UTR;3'UTR;3'UTR	Foxp2;Foxp2;Foxp2;Foxp2;Foxp2;Foxp2;Foxp2;Foxp2;Foxp2;Foxp2;Foxp2;Foxp2;Foxp2	Body|3'UTR
9.06626	9.59119	-0.524933	Foxp2	ENSMUST00000154448.1	ENSMUSG00000029563	ENSMUST00000154448.1	forkhead box P2 [Source:MGI Symbol;Acc:MGI:2148705]	352	9	9	33	43	0.0438181	5.27573	cg13077160_TC21	0.922877	-0.725912	0.196965	2.153e-08	5.16294e-06	chr6	15257962	15257964	CG	II	EPIC;cg13077160	-	Foxp2;Foxp2;Foxp2;Foxp2;Foxp2;Foxp2;Foxp2;Foxp2;Foxp2;Foxp2;Foxp2;Foxp2;Foxp2	protein_coding;protein_coding;protein_coding;protein_coding;protein_coding;protein_coding;protein_coding;protein_coding;protein_coding;protein_coding;protein_coding;protein_coding;protein_coding	ENSMUST00000031545.13;ENSMUST00000115469.7;ENSMUST00000115472.7;ENSMUST00000115474.7;ENSMUST00000115477.7;ENSMUST00000128567.7;ENSMUST00000131414.7;ENSMUST00000137628.7;ENSMUST00000138273.7;ENSMUST00000140557.7;ENSMUST00000151060.7;ENSMUST00000151301.7;ENSMUST00000159788.1	72457;60999;72457;72457;356614;356486;61012;72400;356485;61012;356575;61014;3680			No	ENSMUST00000031545;ENSMUST00000115469;ENSMUST00000115472;ENSMUST00000115474;ENSMUST00000115477;ENSMUST00000128567;ENSMUST00000131414;ENSMUST00000137628;ENSMUST00000138273;ENSMUST00000140557;ENSMUST00000151060;ENSMUST00000151301;ENSMUST00000159788	Body;Body;Body;Body;Body;Body;Body;Body;3'UTR;Body;3'UTR;3'UTR;3'UTR	Foxp2;Foxp2;Foxp2;Foxp2;Foxp2;Foxp2;Foxp2;Foxp2;Foxp2;Foxp2;Foxp2;Foxp2;Foxp2	Body|3'UTR
3.9534	3.11597	0.837427	Fstl5	ENSMUST00000038364.14	ENSMUSG00000034098	ENSMUST00000038364.14	follistatin-like 5 [Source:MGI Symbol;Acc:MGI:2442179]	5107	2	0	8	20	0.0408105	18.5609	cg39903253_TC21	0.847366	-0.676842	0.170524	7.2128e-08	7.30976e-06	chr3	76371041	76371043	CG	II	PMDsoloWCGW	+	Fstl5;Fstl5;Fstl5	protein_coding;protein_coding;protein_coding	ENSMUST00000038364.14;ENSMUST00000159686.1;ENSMUST00000160261.7	296772;296483;295459			No	ENSMUST00000038364;ENSMUST00000159686;ENSMUST00000160261	Body;3'UTR;Body	Fstl5;Fstl5;Fstl5	Body|3'UTR
5.09978	2.85239	2.24739	Kdm5d	ENSMUST00000189069.6	ENSMUSG00000056673	ENSMUST00000189069.6	lysine (K)-specific demethylase 5D [Source:MGI Symbol;Acc:MGI:99780]	2177	0	0	8	18	0.00980927	65535	cg48212929_TC11	0.915149	-0.700845	0.214304	2.28612e-07	1.08634e-05	chrY	920082	920084	CG	I	Random	+	Kdm5d;Kdm5d;Kdm5d;Kdm5d;Kdm5d	protein_coding;protein_coding;protein_coding;protein_coding;protein_coding	ENSMUST00000055032.13;ENSMUST00000186696.6;ENSMUST00000186726.6;ENSMUST00000187296.1;ENSMUST00000189626.6	22293;22288;22245;3554;22051			No	ENSMUST00000055032;ENSMUST00000186696;ENSMUST00000186726;ENSMUST00000187296;ENSMUST00000189626	Body;Body;3'UTR;3'UTR;3'UTR	Kdm5d;Kdm5d;Kdm5d;Kdm5d;Kdm5d	Body|3'UTR
4.29118	2.08409	2.20708	Kdm5d	ENSMUST00000186696.6	ENSMUSG00000056673	ENSMUST00000186696.6	lysine (K)-specific demethylase 5D [Source:MGI Symbol;Acc:MGI:99780]	3708	0	0	10	15	0.0115511	65535	cg48212929_TC11	0.915149	-0.700845	0.214304	2.28612e-07	1.08634e-05	chrY	920082	920084	CG	I	Random	+	Kdm5d;Kdm5d;Kdm5d;Kdm5d;Kdm5d	protein_coding;protein_coding;protein_coding;protein_coding;protein_coding	ENSMUST00000055032.13;ENSMUST00000186696.6;ENSMUST00000186726.6;ENSMUST00000187296.1;ENSMUST00000189626.6	22293;22288;22245;3554;22051			No	ENSMUST00000055032;ENSMUST00000186696;ENSMUST00000186726;ENSMUST00000187296;ENSMUST00000189626	Body;Body;3'UTR;3'UTR;3'UTR	Kdm5d;Kdm5d;Kdm5d;Kdm5d;Kdm5d	Body|3'UTR
6.31253	7.17392	-0.861389	Kdm5d	ENSMUST00000188910.6	ENSMUSG00000056673	ENSMUST00000188910.6	lysine (K)-specific demethylase 5D [Source:MGI Symbol;Acc:MGI:99780]	4354	22	21	52	94	0.029322	4.27929	cg48212929_TC11	0.915149	-0.700845	0.214304	2.28612e-07	1.08634e-05	chrY	920082	920084	CG	I	Random	+	Kdm5d;Kdm5d;Kdm5d;Kdm5d;Kdm5d	protein_coding;protein_coding;protein_coding;protein_coding;protein_coding	ENSMUST00000055032.13;ENSMUST00000186696.6;ENSMUST00000186726.6;ENSMUST00000187296.1;ENSMUST00000189626.6	22293;22288;22245;3554;22051			No	ENSMUST00000055032;ENSMUST00000186696;ENSMUST00000186726;ENSMUST00000187296;ENSMUST00000189626	Body;Body;3'UTR;3'UTR;3'UTR	Kdm5d;Kdm5d;Kdm5d;Kdm5d;Kdm5d	Body|3'UTR
5.03039	2.88513	2.14525	Kdm5d	ENSMUST00000187296.1	ENSMUSG00000056673	ENSMUST00000187296.1	lysine (K)-specific demethylase 5D [Source:MGI Symbol;Acc:MGI:99780]	4037	0	1	23	28	0.00061209	60.9492	cg48212929_TC11	0.915149	-0.700845	0.214304	2.28612e-07	1.08634e-05	chrY	920082	920084	CG	I	Random	+	Kdm5d;Kdm5d;Kdm5d;Kdm5d;Kdm5d	protein_coding;protein_coding;protein_coding;protein_coding;protein_coding	ENSMUST00000055032.13;ENSMUST00000186696.6;ENSMUST00000186726.6;ENSMUST00000187296.1;ENSMUST00000189626.6	22293;22288;22245;3554;22051			No	ENSMUST00000055032;ENSMUST00000186696;ENSMUST00000186726;ENSMUST00000187296;ENSMUST00000189626	Body;Body;3'UTR;3'UTR;3'UTR	Kdm5d;Kdm5d;Kdm5d;Kdm5d;Kdm5d	Body|3'UTR
9.44514	9.20253	0.242611	Kdm5d	ENSMUST00000186726.6	ENSMUSG00000056673	ENSMUST00000186726.6	lysine (K)-specific demethylase 5D [Source:MGI Symbol;Acc:MGI:99780]	5916	137	103	898	899	2.15478e-10	9.35387	cg48212929_TC11	0.915149	-0.700845	0.214304	2.28612e-07	1.08634e-05	chrY	920082	920084	CG	I	Random	+	Kdm5d;Kdm5d;Kdm5d;Kdm5d;Kdm5d	protein_coding;protein_coding;protein_coding;protein_coding;protein_coding	ENSMUST00000055032.13;ENSMUST00000186696.6;ENSMUST00000186726.6;ENSMUST00000187296.1;ENSMUST00000189626.6	22293;22288;22245;3554;22051			No	ENSMUST00000055032;ENSMUST00000186696;ENSMUST00000186726;ENSMUST00000187296;ENSMUST00000189626	Body;Body;3'UTR;3'UTR;3'UTR	Kdm5d;Kdm5d;Kdm5d;Kdm5d;Kdm5d	Body|3'UTR
5.82714	6.28391	-0.456777	Kdm5d	ENSMUST00000055032.13	ENSMUSG00000056673	ENSMUST00000055032.13	lysine (K)-specific demethylase 5D [Source:MGI Symbol;Acc:MGI:99780]	7974	17	26	85	107	0.00444647	5.52392	cg48212929_TC11	0.915149	-0.700845	0.214304	2.28612e-07	1.08634e-05	chrY	920082	920084	CG	I	Random	+	Kdm5d;Kdm5d;Kdm5d;Kdm5d;Kdm5d	protein_coding;protein_coding;protein_coding;protein_coding;protein_coding	ENSMUST00000055032.13;ENSMUST00000186696.6;ENSMUST00000186726.6;ENSMUST00000187296.1;ENSMUST00000189626.6	22293;22288;22245;3554;22051			No	ENSMUST00000055032;ENSMUST00000186696;ENSMUST00000186726;ENSMUST00000187296;ENSMUST00000189626	Body;Body;3'UTR;3'UTR;3'UTR	Kdm5d;Kdm5d;Kdm5d;Kdm5d;Kdm5d	Body|3'UTR
10.9848	12.1466	-1.16174	Miga1	ENSMUST00000199397.1	ENSMUSG00000054942	ENSMUST00000199397.1	mitoguardin 1 [Source:MGI Symbol;Acc:MGI:1924567]	2842	240	704	1339	1166	3.945e-05	3.21394	cg40504519_TC11	0.957653	-0.6773	0.280353	5.12211e-08	6.50469e-06	chr3	152276466	152276468	CG	I	GeneBody;Fam73a;NM_001162375;inside_[3-UTR;noncoding_exon_14];splice=0	-	Miga1;Miga1	protein_coding;protein_coding	ENSMUST00000068243.10;ENSMUST00000073089.12	63939;63941			No	ENSMUST00000068243;ENSMUST00000073089	3'UTR;3'UTR	Miga1;Miga1	Body|3'UTR
3.5971	7.70971	-4.11261	Nhs	ENSMUST00000087085.9	ENSMUSG00000059493	ENSMUST00000087085.9	NHS actin remodeling regulator [Source:MGI Symbol;Acc:MGI:2684894]	8805	46	85	15	25	0.0263654	0.378798	cg48165168_TC11	0.872273	-0.771154	0.101119	8.31466e-08	7.60302e-06	chrX	162097396	162097398	CG	I	Random	+	Nhs;Nhs	protein_coding;protein_coding	ENSMUST00000081569.6;ENSMUST00000087085.9	61992;62334			No	ENSMUST00000081569;ENSMUST00000087085	Body;Body	Nhs;Nhs	Body|3'UTR
4.5231	4.73237	-0.209269	Nrk	ENSMUST00000113052.7	ENSMUSG00000052854	ENSMUST00000113052.7	Nik related kinase [Source:MGI Symbol;Acc:MGI:1351326]	8043	6	8	38	36	0.0239592	6.51257	cg48046212_BC21	0.863427	-0.75018	0.113247	6.68787e-10	1.07009e-06	chrX	138999854	138999856	CG	II	Random	+	Nrk;Nrk;Nrk	protein_coding;protein_coding;protein_coding	ENSMUST00000064937.13;ENSMUST00000113052.7;ENSMUST00000131829.1	85425;85424;85424			No	ENSMUST00000064937;ENSMUST00000113052;ENSMUST00000131829	Body;Body;3'UTR	Nrk;Nrk;Nrk	Body|3'UTR
8.18185	8.76959	-0.58774	Reg1	ENSMUST00000204687.2	ENSMUSG00000059654	ENSMUST00000204687.2	regenerating islet-derived 1 [Source:MGI Symbol;Acc:MGI:97895]	904	9	18	54	54	0.0263645	4.89439	cg43591303_BC21	0.902978	-0.6845	0.218478	5.29229e-07	1.49921e-05	chr6	78428116	78428118	CG	II	EPIC;cg11761200,GeneBody;Reg1;NM_009042;inside_[cds_in_exon_5];splice=0	+	Reg1;Reg1;Reg1	protein_coding;protein_coding;protein_coding	ENSMUST00000079926.5;ENSMUST00000204601.2;ENSMUST00000204687.2	2134;5346;5406			No	ENSMUST00000079926;ENSMUST00000204601;ENSMUST00000204687	Body;Body;Body	Reg1;Reg1;Reg1	Body|3'UTR
6.52985	4.35368	2.17618	Reg1	ENSMUST00000079926.5	ENSMUSG00000059654	ENSMUST00000079926.5	regenerating islet-derived 1 [Source:MGI Symbol;Acc:MGI:97895]	769	0	0	18	6	0.0143709	65535	cg43591303_BC21	0.902978	-0.6845	0.218478	5.29229e-07	1.49921e-05	chr6	78428116	78428118	CG	II	EPIC;cg11761200,GeneBody;Reg1;NM_009042;inside_[cds_in_exon_5];splice=0	+	Reg1;Reg1;Reg1	protein_coding;protein_coding;protein_coding	ENSMUST00000079926.5;ENSMUST00000204601.2;ENSMUST00000204687.2	2134;5346;5406			No	ENSMUST00000079926;ENSMUST00000204601;ENSMUST00000204687	Body;Body;Body	Reg1;Reg1;Reg1	Body|3'UTR
6.58045	4.35932	2.22114	Reg1	ENSMUST00000204601.2	ENSMUSG00000059654	ENSMUST00000204601.2	regenerating islet-derived 1 [Source:MGI Symbol;Acc:MGI:97895]	766	0	0	18	7	0.0116342	65535	cg43591303_BC21	0.902978	-0.6845	0.218478	5.29229e-07	1.49921e-05	chr6	78428116	78428118	CG	II	EPIC;cg11761200,GeneBody;Reg1;NM_009042;inside_[cds_in_exon_5];splice=0	+	Reg1;Reg1;Reg1	protein_coding;protein_coding;protein_coding	ENSMUST00000079926.5;ENSMUST00000204601.2;ENSMUST00000204687.2	2134;5346;5406			No	ENSMUST00000079926;ENSMUST00000204601;ENSMUST00000204687	Body;Body;Body	Reg1;Reg1;Reg1	Body|3'UTR
7.55899	11.8996	-4.34063	Rps6ka6	ENSMUST00000230618.1	ENSMUSG00000116203	ENSMUST00000230618.1	ribosomal protein S6 kinase polypeptide 6 [Source:MGI Symbol;Acc:MGI:1914321]	4135	484	634	158	177	9.7852e-08	0.370856	cg47930332_BC21	0.910359	-0.715886	0.194473	2.34856e-07	1.09952e-05	chrX	111486687	111486689	CG	II	TSS;chrX:111486760;Rps6ka6;ENSMUST00000138645;+73;1,TSS;chrX:111486781;Rps6ka6;ENSMUST00000082034;+94;2	-	Rps6ka6;Rps6ka6;Rps6ka6;Rps6ka6;Rps6ka6;Rps6ka6	protein_coding;protein_coding;protein_coding;protein_coding;protein_coding;protein_coding	ENSMUST00000082034.12;ENSMUST00000123951.7;ENSMUST00000128819.7;ENSMUST00000132319.7;ENSMUST00000138645.7;ENSMUST00000156639.1	95;51272;44489;51260;74;49655			No	ENSMUST00000082034;ENSMUST00000123951;ENSMUST00000128819;ENSMUST00000132319;ENSMUST00000138645;ENSMUST00000156639	Body;Body;Body;Body;Body;Body	Rps6ka6;Rps6ka6;Rps6ka6;Rps6ka6;Rps6ka6;Rps6ka6	Body|3'UTR
6.94371	11.3427	-4.39898	Rps6ka6	ENSMUST00000229412.1	ENSMUSG00000116203	ENSMUST00000229412.1	ribosomal protein S6 kinase polypeptide 6 [Source:MGI Symbol;Acc:MGI:1914321]	3867	299	413	106	95	7.10858e-07	0.347092	cg47930332_BC21	0.910359	-0.715886	0.194473	2.34856e-07	1.09952e-05	chrX	111486687	111486689	CG	II	TSS;chrX:111486760;Rps6ka6;ENSMUST00000138645;+73;1,TSS;chrX:111486781;Rps6ka6;ENSMUST00000082034;+94;2	-	Rps6ka6;Rps6ka6;Rps6ka6;Rps6ka6;Rps6ka6;Rps6ka6	protein_coding;protein_coding;protein_coding;protein_coding;protein_coding;protein_coding	ENSMUST00000082034.12;ENSMUST00000123951.7;ENSMUST00000128819.7;ENSMUST00000132319.7;ENSMUST00000138645.7;ENSMUST00000156639.1	95;51272;44489;51260;74;49655			No	ENSMUST00000082034;ENSMUST00000123951;ENSMUST00000128819;ENSMUST00000132319;ENSMUST00000138645;ENSMUST00000156639	Body;Body;Body;Body;Body;Body	Rps6ka6;Rps6ka6;Rps6ka6;Rps6ka6;Rps6ka6;Rps6ka6	Body|3'UTR
6.95296	11.3623	-4.40929	Rps6ka6	ENSMUST00000065976.11	ENSMUSG00000025665	ENSMUST00000065976.11	ribosomal protein S6 kinase polypeptide 6 [Source:MGI Symbol;Acc:MGI:1914321]	3867	297	426	98	105	6.0958e-07	0.346457	cg47930332_BC21	0.910359	-0.715886	0.194473	2.34856e-07	1.09952e-05	chrX	111486687	111486689	CG	II	TSS;chrX:111486760;Rps6ka6;ENSMUST00000138645;+73;1,TSS;chrX:111486781;Rps6ka6;ENSMUST00000082034;+94;2	-	Rps6ka6;Rps6ka6;Rps6ka6;Rps6ka6;Rps6ka6;Rps6ka6	protein_coding;protein_coding;protein_coding;protein_coding;protein_coding;protein_coding	ENSMUST00000082034.12;ENSMUST00000123951.7;ENSMUST00000128819.7;ENSMUST00000132319.7;ENSMUST00000138645.7;ENSMUST00000156639.1	95;51272;44489;51260;74;49655			No	ENSMUST00000082034;ENSMUST00000123951;ENSMUST00000128819;ENSMUST00000132319;ENSMUST00000138645;ENSMUST00000156639	Body;Body;Body;Body;Body;Body	Rps6ka6;Rps6ka6;Rps6ka6;Rps6ka6;Rps6ka6;Rps6ka6	Body|3'UTR
7.27903	11.5935	-4.31447	Rps6ka6	ENSMUST00000229806.1	ENSMUSG00000116203	ENSMUST00000229806.1	ribosomal protein S6 kinase polypeptide 6 [Source:MGI Symbol;Acc:MGI:1914321]	4151	338	581	165	108	3.11503e-07	0.360822	cg47930332_BC21	0.910359	-0.715886	0.194473	2.34856e-07	1.09952e-05	chrX	111486687	111486689	CG	II	TSS;chrX:111486760;Rps6ka6;ENSMUST00000138645;+73;1,TSS;chrX:111486781;Rps6ka6;ENSMUST00000082034;+94;2	-	Rps6ka6;Rps6ka6;Rps6ka6;Rps6ka6;Rps6ka6;Rps6ka6	protein_coding;protein_coding;protein_coding;protein_coding;protein_coding;protein_coding	ENSMUST00000082034.12;ENSMUST00000123951.7;ENSMUST00000128819.7;ENSMUST00000132319.7;ENSMUST00000138645.7;ENSMUST00000156639.1	95;51272;44489;51260;74;49655			No	ENSMUST00000082034;ENSMUST00000123951;ENSMUST00000128819;ENSMUST00000132319;ENSMUST00000138645;ENSMUST00000156639	Body;Body;Body;Body;Body;Body	Rps6ka6;Rps6ka6;Rps6ka6;Rps6ka6;Rps6ka6;Rps6ka6	Body|3'UTR
7.30652	11.6041	-4.29757	Rps6ka6	ENSMUST00000082034.12	ENSMUSG00000025665	ENSMUST00000082034.12	ribosomal protein S6 kinase polypeptide 6 [Source:MGI Symbol;Acc:MGI:1914321]	4170	390	530	140	142	4.48313e-07	0.378149	cg47930332_BC21	0.910359	-0.715886	0.194473	2.34856e-07	1.09952e-05	chrX	111486687	111486689	CG	II	TSS;chrX:111486760;Rps6ka6;ENSMUST00000138645;+73;1,TSS;chrX:111486781;Rps6ka6;ENSMUST00000082034;+94;2	-	Rps6ka6;Rps6ka6;Rps6ka6;Rps6ka6;Rps6ka6;Rps6ka6	protein_coding;protein_coding;protein_coding;protein_coding;protein_coding;protein_coding	ENSMUST00000082034.12;ENSMUST00000123951.7;ENSMUST00000128819.7;ENSMUST00000132319.7;ENSMUST00000138645.7;ENSMUST00000156639.1	95;51272;44489;51260;74;49655			No	ENSMUST00000082034;ENSMUST00000123951;ENSMUST00000128819;ENSMUST00000132319;ENSMUST00000138645;ENSMUST00000156639	Body;Body;Body;Body;Body;Body	Rps6ka6;Rps6ka6;Rps6ka6;Rps6ka6;Rps6ka6;Rps6ka6	Body|3'UTR
7.32087	11.5576	-4.23674	Rps6ka6	ENSMUST00000229157.1	ENSMUSG00000116203	ENSMUST00000229157.1	ribosomal protein S6 kinase polypeptide 6 [Source:MGI Symbol;Acc:MGI:1914321]	4170	367	526	140	145	1.89524e-06	0.393486	cg47930332_BC21	0.910359	-0.715886	0.194473	2.34856e-07	1.09952e-05	chrX	111486687	111486689	CG	II	TSS;chrX:111486760;Rps6ka6;ENSMUST00000138645;+73;1,TSS;chrX:111486781;Rps6ka6;ENSMUST00000082034;+94;2	-	Rps6ka6;Rps6ka6;Rps6ka6;Rps6ka6;Rps6ka6;Rps6ka6	protein_coding;protein_coding;protein_coding;protein_coding;protein_coding;protein_coding	ENSMUST00000082034.12;ENSMUST00000123951.7;ENSMUST00000128819.7;ENSMUST00000132319.7;ENSMUST00000138645.7;ENSMUST00000156639.1	95;51272;44489;51260;74;49655			No	ENSMUST00000082034;ENSMUST00000123951;ENSMUST00000128819;ENSMUST00000132319;ENSMUST00000138645;ENSMUST00000156639	Body;Body;Body;Body;Body;Body	Rps6ka6;Rps6ka6;Rps6ka6;Rps6ka6;Rps6ka6;Rps6ka6	Body|3'UTR
4.97997	9.37513	-4.39516	Rps6ka6	ENSMUST00000230170.1	ENSMUSG00000116203	ENSMUST00000230170.1	ribosomal protein S6 kinase polypeptide 6 [Source:MGI Symbol;Acc:MGI:1914321]	644	14	15	2	0	0.0250153	0.0812813	cg47930332_BC21	0.910359	-0.715886	0.194473	2.34856e-07	1.09952e-05	chrX	111486687	111486689	CG	II	TSS;chrX:111486760;Rps6ka6;ENSMUST00000138645;+73;1,TSS;chrX:111486781;Rps6ka6;ENSMUST00000082034;+94;2	-	Rps6ka6;Rps6ka6;Rps6ka6;Rps6ka6;Rps6ka6;Rps6ka6	protein_coding;protein_coding;protein_coding;protein_coding;protein_coding;protein_coding	ENSMUST00000082034.12;ENSMUST00000123951.7;ENSMUST00000128819.7;ENSMUST00000132319.7;ENSMUST00000138645.7;ENSMUST00000156639.1	95;51272;44489;51260;74;49655			No	ENSMUST00000082034;ENSMUST00000123951;ENSMUST00000128819;ENSMUST00000132319;ENSMUST00000138645;ENSMUST00000156639	Body;Body;Body;Body;Body;Body	Rps6ka6;Rps6ka6;Rps6ka6;Rps6ka6;Rps6ka6;Rps6ka6	Body|3'UTR
7.3589	11.6718	-4.31287	Rps6ka6	ENSMUST00000096348.9	ENSMUSG00000025665	ENSMUST00000096348.9	ribosomal protein S6 kinase polypeptide 6 [Source:MGI Symbol;Acc:MGI:1914321]	4151	430	525	161	129	2.26747e-07	0.373317	cg47930332_BC21	0.910359	-0.715886	0.194473	2.34856e-07	1.09952e-05	chrX	111486687	111486689	CG	II	TSS;chrX:111486760;Rps6ka6;ENSMUST00000138645;+73;1,TSS;chrX:111486781;Rps6ka6;ENSMUST00000082034;+94;2	-	Rps6ka6;Rps6ka6;Rps6ka6;Rps6ka6;Rps6ka6;Rps6ka6	protein_coding;protein_coding;protein_coding;protein_coding;protein_coding;protein_coding	ENSMUST00000082034.12;ENSMUST00000123951.7;ENSMUST00000128819.7;ENSMUST00000132319.7;ENSMUST00000138645.7;ENSMUST00000156639.1	95;51272;44489;51260;74;49655			No	ENSMUST00000082034;ENSMUST00000123951;ENSMUST00000128819;ENSMUST00000132319;ENSMUST00000138645;ENSMUST00000156639	Body;Body;Body;Body;Body;Body	Rps6ka6;Rps6ka6;Rps6ka6;Rps6ka6;Rps6ka6;Rps6ka6	Body|3'UTR
6.91136	11.2536	-4.3422	Rps6ka6	ENSMUST00000229688.1	ENSMUSG00000116203	ENSMUST00000229688.1	ribosomal protein S6 kinase polypeptide 6 [Source:MGI Symbol;Acc:MGI:1914321]	2410	183	232	61	59	5.10187e-05	0.356839	cg47930332_BC21	0.910359	-0.715886	0.194473	2.34856e-07	1.09952e-05	chrX	111486687	111486689	CG	II	TSS;chrX:111486760;Rps6ka6;ENSMUST00000138645;+73;1,TSS;chrX:111486781;Rps6ka6;ENSMUST00000082034;+94;2	-	Rps6ka6;Rps6ka6;Rps6ka6;Rps6ka6;Rps6ka6;Rps6ka6	protein_coding;protein_coding;protein_coding;protein_coding;protein_coding;protein_coding	ENSMUST00000082034.12;ENSMUST00000123951.7;ENSMUST00000128819.7;ENSMUST00000132319.7;ENSMUST00000138645.7;ENSMUST00000156639.1	95;51272;44489;51260;74;49655			No	ENSMUST00000082034;ENSMUST00000123951;ENSMUST00000128819;ENSMUST00000132319;ENSMUST00000138645;ENSMUST00000156639	Body;Body;Body;Body;Body;Body	Rps6ka6;Rps6ka6;Rps6ka6;Rps6ka6;Rps6ka6;Rps6ka6	Body|3'UTR
6.86282	11.2994	-4.43657	Rps6ka6	ENSMUST00000137712.8	ENSMUSG00000025665	ENSMUST00000137712.8	ribosomal protein S6 kinase polypeptide 6 [Source:MGI Symbol;Acc:MGI:1914321]	2410	171	261	56	60	1.54744e-05	0.330903	cg47930332_BC21	0.910359	-0.715886	0.194473	2.34856e-07	1.09952e-05	chrX	111486687	111486689	CG	II	TSS;chrX:111486760;Rps6ka6;ENSMUST00000138645;+73;1,TSS;chrX:111486781;Rps6ka6;ENSMUST00000082034;+94;2	-	Rps6ka6;Rps6ka6;Rps6ka6;Rps6ka6;Rps6ka6;Rps6ka6	protein_coding;protein_coding;protein_coding;protein_coding;protein_coding;protein_coding	ENSMUST00000082034.12;ENSMUST00000123951.7;ENSMUST00000128819.7;ENSMUST00000132319.7;ENSMUST00000138645.7;ENSMUST00000156639.1	95;51272;44489;51260;74;49655			No	ENSMUST00000082034;ENSMUST00000123951;ENSMUST00000128819;ENSMUST00000132319;ENSMUST00000138645;ENSMUST00000156639	Body;Body;Body;Body;Body;Body	Rps6ka6;Rps6ka6;Rps6ka6;Rps6ka6;Rps6ka6;Rps6ka6	Body|3'UTR
7.50893	12.0266	-4.51764	Rps6ka6	ENSMUST00000113428.8	ENSMUSG00000025665	ENSMUST00000113428.8	ribosomal protein S6 kinase polypeptide 6 [Source:MGI Symbol;Acc:MGI:1914321]	4135	500	727	169	153	8.87922e-10	0.322387	cg47930332_BC21	0.910359	-0.715886	0.194473	2.34856e-07	1.09952e-05	chrX	111486687	111486689	CG	II	TSS;chrX:111486760;Rps6ka6;ENSMUST00000138645;+73;1,TSS;chrX:111486781;Rps6ka6;ENSMUST00000082034;+94;2	-	Rps6ka6;Rps6ka6;Rps6ka6;Rps6ka6;Rps6ka6;Rps6ka6	protein_coding;protein_coding;protein_coding;protein_coding;protein_coding;protein_coding	ENSMUST00000082034.12;ENSMUST00000123951.7;ENSMUST00000128819.7;ENSMUST00000132319.7;ENSMUST00000138645.7;ENSMUST00000156639.1	95;51272;44489;51260;74;49655			No	ENSMUST00000082034;ENSMUST00000123951;ENSMUST00000128819;ENSMUST00000132319;ENSMUST00000138645;ENSMUST00000156639	Body;Body;Body;Body;Body;Body	Rps6ka6;Rps6ka6;Rps6ka6;Rps6ka6;Rps6ka6;Rps6ka6	Body|3'UTR
5.67405	3.0083	2.66575	Sema3a	ENSMUST00000196514.4	ENSMUSG00000028883	ENSMUST00000196514.4	sema domain, immunoglobulin domain (Ig), short basic domain, secreted, (semaphorin) 3A [Source:MGI Symbol;Acc:MGI:107558]	1954	0	0	14	23	0.00118161	65535	cg41865050_TC11	0.777048	-0.674548	0.1025	6.4151e-06	5.18423e-05	chr5	13439346	13439348	CG	I	GeneBody;Sema3a;NM_001243072;inside_[intron_between_exon_2_and_3];splice=0	-	Sema3a;Sema3a;Sema3a;Sema3a;Sema3a;Sema3a;Sema3a	protein_coding;protein_coding;protein_coding;protein_coding;protein_coding;protein_coding;protein_coding	ENSMUST00000030714.7;ENSMUST00000095012.9;ENSMUST00000125629.7;ENSMUST00000137798.7;ENSMUST00000141968.1;ENSMUST00000195907.4;ENSMUST00000200073.1	40038;42563;40659;40350;40023;313754;39770			No	ENSMUST00000030714;ENSMUST00000095012;ENSMUST00000125629;ENSMUST00000137798;ENSMUST00000141968;ENSMUST00000195907;ENSMUST00000200073	Body;Body;Body;Body;Body;3'UTR;3'UTR	Sema3a;Sema3a;Sema3a;Sema3a;Sema3a;Sema3a;Sema3a	Body|3'UTR
7.51513	5.44891	2.06622	Sh3rf2	ENSMUST00000237344.1	ENSMUSG00000057719	ENSMUST00000237344.1	SH3 domain containing ring finger 2 [Source:MGI Symbol;Acc:MGI:2444628]	686	1	0	25	23	0.00104648	62.1946	cg35650075_BC21	0.870561	-0.786746	0.0838144	8.64676e-14	4.70397e-09	chr18	42054419	42054421	CG	II	Adenoma	+	Sh3rf2;Sh3rf2	protein_coding;protein_coding	ENSMUST00000072008.10;ENSMUST00000074679.3	753;710			No	ENSMUST00000072008;ENSMUST00000074679	Body;Body	Sh3rf2;Sh3rf2	Body|3'UTR
7.51513	5.44891	2.06622	Sh3rf2	ENSMUST00000237344.1	ENSMUSG00000057719	ENSMUST00000237344.1	SH3 domain containing ring finger 2 [Source:MGI Symbol;Acc:MGI:2444628]	686	1	0	25	23	0.00104648	62.1946	cg35650074_BC21	0.830292	-0.735019	0.095273	9.89109e-11	3.19961e-07	chr18	42054401	42054403	CG	II	Adenoma	+	Sh3rf2;Sh3rf2	protein_coding;protein_coding	ENSMUST00000072008.10;ENSMUST00000074679.3	735;692			No	ENSMUST00000072008;ENSMUST00000074679	Body;Body	Sh3rf2;Sh3rf2	Body|3'UTR
8.04325	8.31953	-0.276287	Sh3rf2	ENSMUST00000236947.1	ENSMUSG00000057719	ENSMUST00000236947.1	SH3 domain containing ring finger 2 [Source:MGI Symbol;Acc:MGI:2444628]	1143	7	18	49	77	0.0077222	6.20579	cg35650075_BC21	0.870561	-0.786746	0.0838144	8.64676e-14	4.70397e-09	chr18	42054419	42054421	CG	II	Adenoma	+	Sh3rf2;Sh3rf2	protein_coding;protein_coding	ENSMUST00000072008.10;ENSMUST00000074679.3	753;710			No	ENSMUST00000072008;ENSMUST00000074679	Body;Body	Sh3rf2;Sh3rf2	Body|3'UTR
8.04325	8.31953	-0.276287	Sh3rf2	ENSMUST00000236947.1	ENSMUSG00000057719	ENSMUST00000236947.1	SH3 domain containing ring finger 2 [Source:MGI Symbol;Acc:MGI:2444628]	1143	7	18	49	77	0.0077222	6.20579	cg35650074_BC21	0.830292	-0.735019	0.095273	9.89109e-11	3.19961e-07	chr18	42054401	42054403	CG	II	Adenoma	+	Sh3rf2;Sh3rf2	protein_coding;protein_coding	ENSMUST00000072008.10;ENSMUST00000074679.3	735;692			No	ENSMUST00000072008;ENSMUST00000074679	Body;Body	Sh3rf2;Sh3rf2	Body|3'UTR
9.34397	9.23008	0.113883	Sh3rf2	ENSMUST00000072008.10	ENSMUSG00000057719	ENSMUST00000072008.10	SH3 domain containing ring finger 2 [Source:MGI Symbol;Acc:MGI:2444628]	5092	57	165	693	750	1.70604e-09	7.91647	cg35650075_BC21	0.870561	-0.786746	0.0838144	8.64676e-14	4.70397e-09	chr18	42054419	42054421	CG	II	Adenoma	+	Sh3rf2;Sh3rf2	protein_coding;protein_coding	ENSMUST00000072008.10;ENSMUST00000074679.3	753;710			No	ENSMUST00000072008;ENSMUST00000074679	Body;Body	Sh3rf2;Sh3rf2	Body|3'UTR
9.34397	9.23008	0.113883	Sh3rf2	ENSMUST00000072008.10	ENSMUSG00000057719	ENSMUST00000072008.10	SH3 domain containing ring finger 2 [Source:MGI Symbol;Acc:MGI:2444628]	5092	57	165	693	750	1.70604e-09	7.91647	cg35650074_BC21	0.830292	-0.735019	0.095273	9.89109e-11	3.19961e-07	chr18	42054401	42054403	CG	II	Adenoma	+	Sh3rf2;Sh3rf2	protein_coding;protein_coding	ENSMUST00000072008.10;ENSMUST00000074679.3	735;692			No	ENSMUST00000072008;ENSMUST00000074679	Body;Body	Sh3rf2;Sh3rf2	Body|3'UTR
9.15612	9.25079	-0.0946665	Sh3rf2	ENSMUST00000074679.3	ENSMUSG00000057719	ENSMUST00000074679.3	SH3 domain containing ring finger 2 [Source:MGI Symbol;Acc:MGI:2444628]	4444	52	144	553	549	4.88304e-08	6.83819	cg35650075_BC21	0.870561	-0.786746	0.0838144	8.64676e-14	4.70397e-09	chr18	42054419	42054421	CG	II	Adenoma	+	Sh3rf2;Sh3rf2	protein_coding;protein_coding	ENSMUST00000072008.10;ENSMUST00000074679.3	753;710			No	ENSMUST00000072008;ENSMUST00000074679	Body;Body	Sh3rf2;Sh3rf2	Body|3'UTR
9.15612	9.25079	-0.0946665	Sh3rf2	ENSMUST00000074679.3	ENSMUSG00000057719	ENSMUST00000074679.3	SH3 domain containing ring finger 2 [Source:MGI Symbol;Acc:MGI:2444628]	4444	52	144	553	549	4.88304e-08	6.83819	cg35650074_BC21	0.830292	-0.735019	0.095273	9.89109e-11	3.19961e-07	chr18	42054401	42054403	CG	II	Adenoma	+	Sh3rf2;Sh3rf2	protein_coding;protein_coding	ENSMUST00000072008.10;ENSMUST00000074679.3	735;692			No	ENSMUST00000072008;ENSMUST00000074679	Body;Body	Sh3rf2;Sh3rf2	Body|3'UTR
7.76552	8.16842	-0.402895	Sh3rf2	ENSMUST00000132681.7	ENSMUSG00000057719	ENSMUST00000132681.7	SH3 domain containing ring finger 2 [Source:MGI Symbol;Acc:MGI:2444628]	836	5	11	32	41	0.0359341	5.60645	cg35650075_BC21	0.870561	-0.786746	0.0838144	8.64676e-14	4.70397e-09	chr18	42054419	42054421	CG	II	Adenoma	+	Sh3rf2;Sh3rf2	protein_coding;protein_coding	ENSMUST00000072008.10;ENSMUST00000074679.3	753;710			No	ENSMUST00000072008;ENSMUST00000074679	Body;Body	Sh3rf2;Sh3rf2	Body|3'UTR
7.76552	8.16842	-0.402895	Sh3rf2	ENSMUST00000132681.7	ENSMUSG00000057719	ENSMUST00000132681.7	SH3 domain containing ring finger 2 [Source:MGI Symbol;Acc:MGI:2444628]	836	5	11	32	41	0.0359341	5.60645	cg35650074_BC21	0.830292	-0.735019	0.095273	9.89109e-11	3.19961e-07	chr18	42054401	42054403	CG	II	Adenoma	+	Sh3rf2;Sh3rf2	protein_coding;protein_coding	ENSMUST00000072008.10;ENSMUST00000074679.3	735;692			No	ENSMUST00000072008;ENSMUST00000074679	Body;Body	Sh3rf2;Sh3rf2	Body|3'UTR
3.64273	8.12199	-4.47926	Slc38a5	ENSMUST00000115590.1	ENSMUSG00000031170	ENSMUST00000115590.1	solute carrier family 38, member 5 [Source:MGI Symbol;Acc:MGI:2148066]	1983	16	22	0	4	0.0257695	0.136172	cg47435165_TC11	0.8769	-0.703556	0.173344	1.87963e-07	1.00585e-05	chrX	8277051	8277053	CG	I	GeneBody;Slc38a5;NM_172479;inside_[cds_in_exon_11];splice=0	+	Slc38a5;Slc38a5;Slc38a5	protein_coding;protein_coding;protein_coding	ENSMUST00000033512.10;ENSMUST00000115590.1;ENSMUST00000115591.7	5671;5410;5901			No	ENSMUST00000033512;ENSMUST00000115590;ENSMUST00000115591	Body;Body;Body	Slc38a5;Slc38a5;Slc38a5	Body|3'UTR
11.0433	9.30602	1.73723	Stmn2	ENSMUST00000191847.1	ENSMUSG00000027500	ENSMUST00000191847.1	stathmin-like 2 [Source:MGI Symbol;Acc:MGI:98241]	3413	100	46	1645	1492	1.34393e-17	27.0492	cg39466951_TC21	0.836141	-0.740465	0.0956764	4.21381e-07	1.3714e-05	chr3	8511800	8511802	CG	II	VMR;chr3:8511596-8511806	-	Stmn2;Stmn2;Stmn2	protein_coding;protein_coding;protein_coding	ENSMUST00000029002.8;ENSMUST00000191847.1;ENSMUST00000194905.1	2441;2286;2215			No	ENSMUST00000029002;ENSMUST00000191847;ENSMUST00000194905	Body;3'UTR;3'UTR	Stmn2;Stmn2;Stmn2	Body|3'UTR
10.7935	7.89054	2.90297	Stmn2	ENSMUST00000194307.1	ENSMUSG00000027500	ENSMUST00000194307.1	stathmin-like 2 [Source:MGI Symbol;Acc:MGI:98241]	308	4	0	120	112	3.12065e-09	75.1785	cg39466951_TC21	0.836141	-0.740465	0.0956764	4.21381e-07	1.3714e-05	chr3	8511800	8511802	CG	II	VMR;chr3:8511596-8511806	-	Stmn2;Stmn2;Stmn2	protein_coding;protein_coding;protein_coding	ENSMUST00000029002.8;ENSMUST00000191847.1;ENSMUST00000194905.1	2441;2286;2215			No	ENSMUST00000029002;ENSMUST00000191847;ENSMUST00000194905	Body;3'UTR;3'UTR	Stmn2;Stmn2;Stmn2	Body|3'UTR
14.8066	12.2476	2.559	Stmn2	ENSMUST00000029002.8	ENSMUSG00000027500	ENSMUST00000029002.8	stathmin-like 2 [Source:MGI Symbol;Acc:MGI:98241]	2073	439	247	14155	11716	2.2711e-20	47.181	cg39466951_TC21	0.836141	-0.740465	0.0956764	4.21381e-07	1.3714e-05	chr3	8511800	8511802	CG	II	VMR;chr3:8511596-8511806	-	Stmn2;Stmn2;Stmn2	protein_coding;protein_coding;protein_coding	ENSMUST00000029002.8;ENSMUST00000191847.1;ENSMUST00000194905.1	2441;2286;2215			No	ENSMUST00000029002;ENSMUST00000191847;ENSMUST00000194905	Body;3'UTR;3'UTR	Stmn2;Stmn2;Stmn2	Body|3'UTR
7.20985	5.12034	2.0895	Usp9y	ENSMUST00000091188.6	ENSMUSG00000069044	ENSMUST00000091188.6	ubiquitin specific peptidase 9, Y chromosome [Source:MGI Symbol;Acc:MGI:1313274]	8094	5	14	215	306	5.02723e-11	33.6368	cg48215379_BC21	0.872188	-0.675673	0.196515	1.29039e-07	8.84035e-06	chrY	1388466	1388468	CG	II	Random	-	Usp9y	protein_coding	ENSMUST00000091188.6	71316			No	ENSMUST00000091188	Body	Usp9y	Body|3'UTR
7.20985	5.12034	2.0895	Usp9y	ENSMUST00000091188.6	ENSMUSG00000069044	ENSMUST00000091188.6	ubiquitin specific peptidase 9, Y chromosome [Source:MGI Symbol;Acc:MGI:1313274]	8094	5	14	215	306	5.02723e-11	33.6368	cg48215293_TC11	0.788703	-0.737613	0.0510895	1.38145e-06	2.29083e-05	chrY	1368139	1368141	CG	I	Random	-	Usp9y	protein_coding	ENSMUST00000091188.6	91643			No	ENSMUST00000091188	Body	Usp9y	Body|3'UTR
7.20985	5.12034	2.0895	Usp9y	ENSMUST00000091188.6	ENSMUSG00000069044	ENSMUST00000091188.6	ubiquitin specific peptidase 9, Y chromosome [Source:MGI Symbol;Acc:MGI:1313274]	8094	5	14	215	306	5.02723e-11	33.6368	cg48215374_BC11	0.827101	-0.71126	0.115841	2.61247e-06	3.14932e-05	chrY	1384454	1384456	CG	I	Random	+	Usp9y	protein_coding	ENSMUST00000091188.6	75328			No	ENSMUST00000091188	Body	Usp9y	Body|3'UTR
4.29112	2.13276	2.15836	Vmn2r27	ENSMUST00000100968.3	ENSMUSG00000072778	ENSMUST00000100968.3	vomeronasal 2, receptor27 [Source:MGI Symbol;Acc:MGI:3761517]	3585	0	0	8	16	0.0142017	65535	cg43956376_BC21	0.930271	-0.699987	0.230284	3.83815e-08	6.0208e-06	chr6	124231480	124231482	CG	II	TSS;chr6:124231855;Vmn2r27;ENSMUST00000100968-ENSMUST00000233936;+375;2	-	Vmn2r27;Vmn2r27	protein_coding;protein_coding	ENSMUST00000100968.3;ENSMUST00000233936.1	376;376			No	ENSMUST00000100968;ENSMUST00000233936	Body;Body	Vmn2r27;Vmn2r27	Body|3'UTR
6.52102	7.53278	-1.01176	Wnk3	ENSMUST00000184392.7	ENSMUSG00000041245	ENSMUST00000184392.7	WNK lysine deficient protein kinase 3 [Source:MGI Symbol;Acc:MGI:2652875]	5394	12	60	64	149	0.0215337	3.63852	cg48108052_TC21	0.858534	-0.76324	0.0952939	1.26989e-07	8.79065e-06	chrX	151238087	151238089	CG	II	GeneBody;Wnk3;NM_001271679;inside_[intron_between_exon_9_and_10];splice=0	+	Wnk3;Wnk3;Wnk3;Wnk3	protein_coding;protein_coding;protein_coding;protein_coding	ENSMUST00000096285.4;ENSMUST00000149140.7;ENSMUST00000184392.7;ENSMUST00000184730.7	39948;39948;40010;40010			No	ENSMUST00000096285;ENSMUST00000149140;ENSMUST00000184392;ENSMUST00000184730	Body;3'UTR;Body;Body	Wnk3;Wnk3;Wnk3;Wnk3	Body|3'UTR
8.90204	9.35051	-0.448469	Wnk3	ENSMUST00000133852.1	ENSMUSG00000041245	ENSMUST00000133852.1	WNK lysine deficient protein kinase 3 [Source:MGI Symbol;Acc:MGI:2652875]	6410	66	241	650	686	3.8422e-07	5.27793	cg48108052_TC21	0.858534	-0.76324	0.0952939	1.26989e-07	8.79065e-06	chrX	151238087	151238089	CG	II	GeneBody;Wnk3;NM_001271679;inside_[intron_between_exon_9_and_10];splice=0	+	Wnk3;Wnk3;Wnk3;Wnk3	protein_coding;protein_coding;protein_coding;protein_coding	ENSMUST00000096285.4;ENSMUST00000149140.7;ENSMUST00000184392.7;ENSMUST00000184730.7	39948;39948;40010;40010			No	ENSMUST00000096285;ENSMUST00000149140;ENSMUST00000184392;ENSMUST00000184730	Body;3'UTR;Body;Body	Wnk3;Wnk3;Wnk3;Wnk3	Body|3'UTR
7.43496	8.24172	-0.806758	Wnk3	ENSMUST00000096285.4	ENSMUSG00000041245	ENSMUST00000096285.4	WNK lysine deficient protein kinase 3 [Source:MGI Symbol;Acc:MGI:2652875]	8551	40	149	255	391	0.000168604	4.18162	cg48108052_TC21	0.858534	-0.76324	0.0952939	1.26989e-07	8.79065e-06	chrX	151238087	151238089	CG	II	GeneBody;Wnk3;NM_001271679;inside_[intron_between_exon_9_and_10];splice=0	+	Wnk3;Wnk3;Wnk3;Wnk3	protein_coding;protein_coding;protein_coding;protein_coding	ENSMUST00000096285.4;ENSMUST00000149140.7;ENSMUST00000184392.7;ENSMUST00000184730.7	39948;39948;40010;40010			No	ENSMUST00000096285;ENSMUST00000149140;ENSMUST00000184392;ENSMUST00000184730	Body;3'UTR;Body;Body	Wnk3;Wnk3;Wnk3;Wnk3	Body|3'UTR
6.38543	7.27928	-0.89385	Wnk3	ENSMUST00000149140.7	ENSMUSG00000041245	ENSMUST00000149140.7	WNK lysine deficient protein kinase 3 [Source:MGI Symbol;Acc:MGI:2652875]	5367	8	52	74	117	0.0196279	3.87138	cg48108052_TC21	0.858534	-0.76324	0.0952939	1.26989e-07	8.79065e-06	chrX	151238087	151238089	CG	II	GeneBody;Wnk3;NM_001271679;inside_[intron_between_exon_9_and_10];splice=0	+	Wnk3;Wnk3;Wnk3;Wnk3	protein_coding;protein_coding;protein_coding;protein_coding	ENSMUST00000096285.4;ENSMUST00000149140.7;ENSMUST00000184392.7;ENSMUST00000184730.7	39948;39948;40010;40010			No	ENSMUST00000096285;ENSMUST00000149140;ENSMUST00000184392;ENSMUST00000184730	Body;3'UTR;Body;Body	Wnk3;Wnk3;Wnk3;Wnk3	Body|3'UTR
6.97692	8.1692	-1.19229	Wnk3	ENSMUST00000184730.7	ENSMUSG00000041245	ENSMUST00000184730.7	WNK lysine deficient protein kinase 3 [Source:MGI Symbol;Acc:MGI:2652875]	5253	13	98	74	214	0.0186826	3.19109	cg48108052_TC21	0.858534	-0.76324	0.0952939	1.26989e-07	8.79065e-06	chrX	151238087	151238089	CG	II	GeneBody;Wnk3;NM_001271679;inside_[intron_between_exon_9_and_10];splice=0	+	Wnk3;Wnk3;Wnk3;Wnk3	protein_coding;protein_coding;protein_coding;protein_coding	ENSMUST00000096285.4;ENSMUST00000149140.7;ENSMUST00000184392.7;ENSMUST00000184730.7	39948;39948;40010;40010			No	ENSMUST00000096285;ENSMUST00000149140;ENSMUST00000184392;ENSMUST00000184730	Body;3'UTR;Body;Body	Wnk3;Wnk3;Wnk3;Wnk3	Body|3'UTR
2.96418	1.88601	1.07816	Xirp2	ENSMUST00000112347.7	ENSMUSG00000027022	ENSMUST00000112347.7	xin actin-binding repeat containing 2 [Source:MGI Symbol;Acc:MGI:2685198]	11979	2	0	18	16	0.0168892	22.0086	cg38486252_BC21	0.904067	-0.773238	0.130829	1.98264e-06	2.72509e-05	chr2	67304262	67304264	CG	II	Random	-	Xirp2;Xirp2;Xirp2;Xirp2;Xirp2	protein_coding;protein_coding;protein_coding;protein_coding;protein_coding	ENSMUST00000238912.1;ENSMUST00000238989.1;ENSMUST00000239009.1;ENSMUST00000239053.1;ENSMUST00000239121.1	130429;109507;130429;109507;109507			No	ENSMUST00000238912;ENSMUST00000238989;ENSMUST00000239009;ENSMUST00000239053;ENSMUST00000239121	Body;3'UTR;Body;3'UTR;3'UTR	Xirp2;Xirp2;Xirp2;Xirp2;Xirp2	Body|3'UTR
4.4335	5.23079	-0.797295	Xirp2	ENSMUST00000238912.1	ENSMUSG00000027022	ENSMUST00000238912.1	xin actin-binding repeat containing 2 [Source:MGI Symbol;Acc:MGI:2685198]	12612	18	14	47	66	0.0420385	4.44459	cg38486252_BC21	0.904067	-0.773238	0.130829	1.98264e-06	2.72509e-05	chr2	67304262	67304264	CG	II	Random	-	Xirp2;Xirp2;Xirp2;Xirp2;Xirp2	protein_coding;protein_coding;protein_coding;protein_coding;protein_coding	ENSMUST00000238912.1;ENSMUST00000238989.1;ENSMUST00000239009.1;ENSMUST00000239053.1;ENSMUST00000239121.1	130429;109507;130429;109507;109507			No	ENSMUST00000238912;ENSMUST00000238989;ENSMUST00000239009;ENSMUST00000239053;ENSMUST00000239121	Body;3'UTR;Body;3'UTR;3'UTR	Xirp2;Xirp2;Xirp2;Xirp2;Xirp2	Body|3'UTR
6.66098	6.80136	-0.140388	Xirp2	ENSMUST00000134620.2	ENSMUSG00000027022	ENSMUST00000134620.2	xin actin-binding repeat containing 2 [Source:MGI Symbol;Acc:MGI:2685198]	1966	13	1	27	54	0.013767	7.58567	cg38486252_BC21	0.904067	-0.773238	0.130829	1.98264e-06	2.72509e-05	chr2	67304262	67304264	CG	II	Random	-	Xirp2;Xirp2;Xirp2;Xirp2;Xirp2	protein_coding;protein_coding;protein_coding;protein_coding;protein_coding	ENSMUST00000238912.1;ENSMUST00000238989.1;ENSMUST00000239009.1;ENSMUST00000239053.1;ENSMUST00000239121.1	130429;109507;130429;109507;109507			No	ENSMUST00000238912;ENSMUST00000238989;ENSMUST00000239009;ENSMUST00000239053;ENSMUST00000239121	Body;3'UTR;Body;3'UTR;3'UTR	Xirp2;Xirp2;Xirp2;Xirp2;Xirp2	Body|3'UTR
6.43264	7.04245	-0.609815	Xirp2	ENSMUST00000239009.1	ENSMUSG00000027022	ENSMUST00000239009.1	xin actin-binding repeat containing 2 [Source:MGI Symbol;Acc:MGI:2685198]	3347	25	4	40	81	0.0206573	5.43898	cg38486252_BC21	0.904067	-0.773238	0.130829	1.98264e-06	2.72509e-05	chr2	67304262	67304264	CG	II	Random	-	Xirp2;Xirp2;Xirp2;Xirp2;Xirp2	protein_coding;protein_coding;protein_coding;protein_coding;protein_coding	ENSMUST00000238912.1;ENSMUST00000238989.1;ENSMUST00000239009.1;ENSMUST00000239053.1;ENSMUST00000239121.1	130429;109507;130429;109507;109507			No	ENSMUST00000238912;ENSMUST00000238989;ENSMUST00000239009;ENSMUST00000239053;ENSMUST00000239121	Body;3'UTR;Body;3'UTR;3'UTR	Xirp2;Xirp2;Xirp2;Xirp2;Xirp2	Body|3'UTR
7.51026	2.49809	5.01217	Zfy1	ENSMUST00000065545.5	ENSMUSG00000053211	ENSMUST00000065545.5	zinc finger protein 1, Y-linked [Source:MGI Symbol;Acc:MGI:99212]	2783	0	0	109	106	2.06962e-11	65535	cg48211933_TC21	0.884383	-0.666988	0.217396	1.40866e-07	9.08838e-06	chrY	740965	740967	CG	II	Random	-	Zfy1;Zfy1	protein_coding;protein_coding	ENSMUST00000065545.5;ENSMUST00000189888.6	56444;56440			No	ENSMUST00000065545;ENSMUST00000189888	Body;Body	Zfy1;Zfy1	Body|3'UTR
7.51026	2.49809	5.01217	Zfy1	ENSMUST00000065545.5	ENSMUSG00000053211	ENSMUST00000065545.5	zinc finger protein 1, Y-linked [Source:MGI Symbol;Acc:MGI:99212]	2783	0	0	109	106	2.06962e-11	65535	cg48211925_TC21	0.827492	-0.669942	0.15755	5.19275e-08	6.53921e-06	chrY	737838	737840	CG	II	Random	-	Zfy1;Zfy1	protein_coding;protein_coding	ENSMUST00000065545.5;ENSMUST00000189888.6	59571;59567			No	ENSMUST00000065545;ENSMUST00000189888	Body;Body	Zfy1;Zfy1	Body|3'UTR
7.89114	2.4567	5.43444	Zfy1	ENSMUST00000189888.6	ENSMUSG00000053211	ENSMUST00000189888.6	zinc finger protein 1, Y-linked [Source:MGI Symbol;Acc:MGI:99212]	2864	0	0	140	151	1.78118e-13	65535	cg48211933_TC21	0.884383	-0.666988	0.217396	1.40866e-07	9.08838e-06	chrY	740965	740967	CG	II	Random	-	Zfy1;Zfy1	protein_coding;protein_coding	ENSMUST00000065545.5;ENSMUST00000189888.6	56444;56440			No	ENSMUST00000065545;ENSMUST00000189888	Body;Body	Zfy1;Zfy1	Body|3'UTR
7.89114	2.4567	5.43444	Zfy1	ENSMUST00000189888.6	ENSMUSG00000053211	ENSMUST00000189888.6	zinc finger protein 1, Y-linked [Source:MGI Symbol;Acc:MGI:99212]	2864	0	0	140	151	1.78118e-13	65535	cg48211925_TC21	0.827492	-0.669942	0.15755	5.19275e-08	6.53921e-06	chrY	737838	737840	CG	II	Random	-	Zfy1;Zfy1	protein_coding;protein_coding	ENSMUST00000065545.5;ENSMUST00000189888.6	59571;59567			No	ENSMUST00000065545;ENSMUST00000189888	Body;Body	Zfy1;Zfy1	Body|3'UTR

## Sheet: promoter
KO_logRPKM	WT_logRPKM	logFC_RPKM	genename	transc_id1	gene_id	transc_id2	gene desc	transcript length	Counts WT1	Counts WT4	Counts KO2-3	Counts KO2-6	Adj P-value KO2vsWT	Fold Change KO2vsWT	Est_Probe_ID	Est_X.Intercept.	Est_ComparisonKO_D0	KO_Methylation_Value	Pval_ComparisonKO_D0	Pval_adj_ComparisonKO_D0	CpG_chrm	CpG_beg	CpG_end	target	type	design	probe_strand	geneNames	transcriptTypes	transcriptIDs	distToTSS	CGI	CGIposition	ICR	UCSC_Transcipt	UCSC_Group	UCSC_Gene	UCSC_Group_Category
5.81472	6.46083	-0.646112	Adgrf5	ENSMUST00000226087.1	ENSMUSG00000056492	ENSMUST00000226087.1	adhesion G protein-coupled receptor F5 [Source:MGI Symbol;Acc:MGI:2182928]	4954	10	20	45	71	0.0266703	4.78344	cg34930256_BC11	0.843641	-0.694084	0.149557	9.59994e-07	1.93137e-05	chr17	43389447	43389449	CG	I	TSS;chr17:43389465;Adgrf5;ENSMUST00000113599;-18;1,TSS;chr17:43389481;Adgrf5;ENSMUST00000224278;-34;1,TSS;chr17:43389487;Adgrf5;ENSMUST00000225466;-40;1	+	Adgrf5;Adgrf5;Adgrf5;Adgrf5	protein_coding;protein_coding;protein_coding;protein_coding	ENSMUST00000113599.1;ENSMUST00000224278.1;ENSMUST00000225466.1;ENSMUST00000226087.1	-18;-34;-40;28997			No	ENSMUST00000113599;ENSMUST00000224278;ENSMUST00000225466;ENSMUST00000226087	TSS200;TSS200;TSS200;5'UTR	Adgrf5;Adgrf5;Adgrf5;Adgrf5	Promoter
6.22405	6.22903	-0.00498237	Adgrf5	ENSMUST00000225962.1	ENSMUSG00000056492	ENSMUST00000225962.1	adhesion G protein-coupled receptor F5 [Source:MGI Symbol;Acc:MGI:2182928]	4868	7	18	81	71	0.00151975	7.38136	cg34930256_BC11	0.843641	-0.694084	0.149557	9.59994e-07	1.93137e-05	chr17	43389447	43389449	CG	I	TSS;chr17:43389465;Adgrf5;ENSMUST00000113599;-18;1,TSS;chr17:43389481;Adgrf5;ENSMUST00000224278;-34;1,TSS;chr17:43389487;Adgrf5;ENSMUST00000225466;-40;1	+	Adgrf5;Adgrf5;Adgrf5;Adgrf5	protein_coding;protein_coding;protein_coding;protein_coding	ENSMUST00000113599.1;ENSMUST00000224278.1;ENSMUST00000225466.1;ENSMUST00000226087.1	-18;-34;-40;28997			No	ENSMUST00000113599;ENSMUST00000224278;ENSMUST00000225466;ENSMUST00000226087	TSS200;TSS200;TSS200;5'UTR	Adgrf5;Adgrf5;Adgrf5;Adgrf5	Promoter
5.3918	6.18241	-0.790617	Adgrf5	ENSMUST00000113599.1	ENSMUSG00000056492	ENSMUST00000113599.1	adhesion G protein-coupled receptor F5 [Source:MGI Symbol;Acc:MGI:2182928]	8535	16	27	60	91	0.0225693	4.35482	cg34930256_BC11	0.843641	-0.694084	0.149557	9.59994e-07	1.93137e-05	chr17	43389447	43389449	CG	I	TSS;chr17:43389465;Adgrf5;ENSMUST00000113599;-18;1,TSS;chr17:43389481;Adgrf5;ENSMUST00000224278;-34;1,TSS;chr17:43389487;Adgrf5;ENSMUST00000225466;-40;1	+	Adgrf5;Adgrf5;Adgrf5;Adgrf5	protein_coding;protein_coding;protein_coding;protein_coding	ENSMUST00000113599.1;ENSMUST00000224278.1;ENSMUST00000225466.1;ENSMUST00000226087.1	-18;-34;-40;28997			No	ENSMUST00000113599;ENSMUST00000224278;ENSMUST00000225466;ENSMUST00000226087	TSS200;TSS200;TSS200;5'UTR	Adgrf5;Adgrf5;Adgrf5;Adgrf5	Promoter
11.9735	7.55645	4.41709	Arl14epl	ENSMUST00000234910.1	ENSMUSG00000073568	ENSMUST00000234910.1	ADP-ribosylation factor-like 14 effector protein-like [Source:MGI Symbol;Acc:MGI:2685795]	2257	23	5	2074	1881	5.92501e-26	180.009	cg35686970_TC21	0.728134	-0.695488	0.0326464	6.52715e-05	0.000237803	chr18	46921875	46921877	CG	II	TSS;chr18:46921814;Arl14epl;ENSMUST00000234910;+61;2	+	Arl14epl	protein_coding	ENSMUST00000234910.1	61			No	ENSMUST00000234910	5'UTR	Arl14epl	Promoter
11.8143	7.75872	4.05556	Arl14epl	ENSMUST00000097580.1	ENSMUSG00000073568	ENSMUST00000097580.1	ADP-ribosylation factor-like 14 effector protein-like [Source:MGI Symbol;Acc:MGI:2685795]	2169	15	17	1780	1623	5.16522e-24	131.363	cg35686970_TC21	0.728134	-0.695488	0.0326464	6.52715e-05	0.000237803	chr18	46921875	46921877	CG	II	TSS;chr18:46921814;Arl14epl;ENSMUST00000234910;+61;2	+	Arl14epl	protein_coding	ENSMUST00000234910.1	61			No	ENSMUST00000234910	5'UTR	Arl14epl	Promoter
4.61952	4.57051	0.0490075	Camk2d	ENSMUST00000200171.4	ENSMUSG00000053819	ENSMUST00000200171.4	calcium/calmodulin-dependent protein kinase II, delta [Source:MGI Symbol;Acc:MGI:1341265]	5396	2	6	29	22	0.0298462	7.69234	cg40293515_BC21	0.786141	-0.693575	0.0925662	2.10299e-07	1.05482e-05	chr3	126803349	126803351	CG	II	TSS;chr3:126802939;Camk2d;ENSMUST00000066452;+410;2	-	Camk2d;Camk2d;Camk2d;Camk2d;Camk2d;Camk2d;Camk2d;Camk2d;Camk2d;Camk2d;Camk2d;Camk2d;Camk2d;Camk2d;Camk2d;Camk2d;Camk2d;Camk2d;Camk2d;Camk2d;Camk2d;Camk2d	protein_coding;protein_coding;protein_coding;protein_coding;protein_coding;protein_coding;protein_coding;protein_coding;protein_coding;protein_coding;protein_coding;protein_coding;protein_coding;protein_coding;protein_coding;protein_coding;protein_coding;protein_coding;protein_coding;protein_coding;protein_coding;protein_coding	ENSMUST00000066452.13;ENSMUST00000066466.12;ENSMUST00000106399.7;ENSMUST00000106400.8;ENSMUST00000106401.7;ENSMUST00000106402.7;ENSMUST00000129293.7;ENSMUST00000131869.7;ENSMUST00000134466.7;ENSMUST00000145454.7;ENSMUST00000147043.5;ENSMUST00000163226.7;ENSMUST00000167417.4;ENSMUST00000167985.7;ENSMUST00000169051.7;ENSMUST00000171289.7;ENSMUST00000171950.7;ENSMUST00000197660.4;ENSMUST00000198487.…	410;206352;206390;206253;205936;206399;205951;206315;206340;206330;19336;206345;1633;1633;206340;206042;24610;8002;5125;206343;-1176;206144			No	ENSMUST00000066452;ENSMUST00000066466;ENSMUST00000106399;ENSMUST00000106400;ENSMUST00000106401;ENSMUST00000106402;ENSMUST00000129293;ENSMUST00000131869;ENSMUST00000134466;ENSMUST00000145454;ENSMUST00000147043;ENSMUST00000163226;ENSMUST00000167417;ENSMUST00000167985;ENSMUST00000169051;ENSMUST00000171289;ENSMUST00000171950;ENSMUST00000197660;ENSMUST00000198487;ENSMUST00000199300;ENSMUST00000200010;…	Body;Body;Body;Body;Body;Body;3'UTR;3'UTR;3'UTR;3'UTR;3'UTR;Body;3'UTR;3'UTR;3'UTR;Body;3'UTR;3'UTR;3'UTR;Body;TSS1500;Body	Camk2d;Camk2d;Camk2d;Camk2d;Camk2d;Camk2d;Camk2d;Camk2d;Camk2d;Camk2d;Camk2d;Camk2d;Camk2d;Camk2d;Camk2d;Camk2d;Camk2d;Camk2d;Camk2d;Camk2d;Camk2d;Camk2d	Promoter
3.88267	1.81931	2.06337	Catsperg2	ENSMUST00000208607.1	ENSMUSG00000049123	ENSMUST00000208607.1	cation channel sperm associated auxiliary subunit gamma 2 [Source:MGI Symbol;Acc:MGI:1923968]	4455	0	0	8	14	0.0209181	65535	cg44382772_BC11	0.8551	-0.814559	0.040541	4.75331e-07	1.43894e-05	chr7	29726400	29726402	CG	I	VMR;chr7:29726243-29726457	-	Catsperg2;Catsperg2;Catsperg2;Catsperg2;Catsperg2;Catsperg2;Catsperg2;Catsperg2;Catsperg2	protein_coding;protein_coding;protein_coding;protein_coding;protein_coding;protein_coding;protein_coding;protein_coding;protein_coding	ENSMUST00000061193.3;ENSMUST00000207115.1;ENSMUST00000207130.1;ENSMUST00000207251.1;ENSMUST00000207483.1;ENSMUST00000208345.1;ENSMUST00000208371.1;ENSMUST00000208607.1;ENSMUST00000209126.1	615;595;632;-918;615;-761;-1150;596;-931			No	ENSMUST00000061193;ENSMUST00000207115;ENSMUST00000207130;ENSMUST00000207251;ENSMUST00000207483;ENSMUST00000208345;ENSMUST00000208371;ENSMUST00000208607;ENSMUST00000209126	5'UTR;5'UTR;5'UTR;TSS1500;5'UTR;TSS1500;TSS1500;5'UTR;TSS1500	Catsperg2;Catsperg2;Catsperg2;Catsperg2;Catsperg2;Catsperg2;Catsperg2;Catsperg2;Catsperg2	Promoter
5.94196	5.09105	0.850912	Catsperg2	ENSMUST00000208345.1	ENSMUSG00000049123	ENSMUST00000208345.1	cation channel sperm associated auxiliary subunit gamma 2 [Source:MGI Symbol;Acc:MGI:1923968]	1299	2	0	16	12	0.0409752	18.0496	cg44382772_BC11	0.8551	-0.814559	0.040541	4.75331e-07	1.43894e-05	chr7	29726400	29726402	CG	I	VMR;chr7:29726243-29726457	-	Catsperg2;Catsperg2;Catsperg2;Catsperg2;Catsperg2;Catsperg2;Catsperg2;Catsperg2;Catsperg2	protein_coding;protein_coding;protein_coding;protein_coding;protein_coding;protein_coding;protein_coding;protein_coding;protein_coding	ENSMUST00000061193.3;ENSMUST00000207115.1;ENSMUST00000207130.1;ENSMUST00000207251.1;ENSMUST00000207483.1;ENSMUST00000208345.1;ENSMUST00000208371.1;ENSMUST00000208607.1;ENSMUST00000209126.1	615;595;632;-918;615;-761;-1150;596;-931			No	ENSMUST00000061193;ENSMUST00000207115;ENSMUST00000207130;ENSMUST00000207251;ENSMUST00000207483;ENSMUST00000208345;ENSMUST00000208371;ENSMUST00000208607;ENSMUST00000209126	5'UTR;5'UTR;5'UTR;TSS1500;5'UTR;TSS1500;TSS1500;5'UTR;TSS1500	Catsperg2;Catsperg2;Catsperg2;Catsperg2;Catsperg2;Catsperg2;Catsperg2;Catsperg2;Catsperg2	Promoter
5.31457	4.71903	0.595545	Catsperg2	ENSMUST00000207251.1	ENSMUSG00000049123	ENSMUST00000207251.1	cation channel sperm associated auxiliary subunit gamma 2 [Source:MGI Symbol;Acc:MGI:1923968]	2207	1	2	6	26	0.0412849	13.4533	cg44382772_BC11	0.8551	-0.814559	0.040541	4.75331e-07	1.43894e-05	chr7	29726400	29726402	CG	I	VMR;chr7:29726243-29726457	-	Catsperg2;Catsperg2;Catsperg2;Catsperg2;Catsperg2;Catsperg2;Catsperg2;Catsperg2;Catsperg2	protein_coding;protein_coding;protein_coding;protein_coding;protein_coding;protein_coding;protein_coding;protein_coding;protein_coding	ENSMUST00000061193.3;ENSMUST00000207115.1;ENSMUST00000207130.1;ENSMUST00000207251.1;ENSMUST00000207483.1;ENSMUST00000208345.1;ENSMUST00000208371.1;ENSMUST00000208607.1;ENSMUST00000209126.1	615;595;632;-918;615;-761;-1150;596;-931			No	ENSMUST00000061193;ENSMUST00000207115;ENSMUST00000207130;ENSMUST00000207251;ENSMUST00000207483;ENSMUST00000208345;ENSMUST00000208371;ENSMUST00000208607;ENSMUST00000209126	5'UTR;5'UTR;5'UTR;TSS1500;5'UTR;TSS1500;TSS1500;5'UTR;TSS1500	Catsperg2;Catsperg2;Catsperg2;Catsperg2;Catsperg2;Catsperg2;Catsperg2;Catsperg2;Catsperg2	Promoter
6.63576	6.0479	0.587856	Catsperg2	ENSMUST00000207130.1	ENSMUSG00000049123	ENSMUST00000207130.1	cation channel sperm associated auxiliary subunit gamma 2 [Source:MGI Symbol;Acc:MGI:1923968]	1095	2	2	16	25	0.0211773	12.8626	cg44382772_BC11	0.8551	-0.814559	0.040541	4.75331e-07	1.43894e-05	chr7	29726400	29726402	CG	I	VMR;chr7:29726243-29726457	-	Catsperg2;Catsperg2;Catsperg2;Catsperg2;Catsperg2;Catsperg2;Catsperg2;Catsperg2;Catsperg2	protein_coding;protein_coding;protein_coding;protein_coding;protein_coding;protein_coding;protein_coding;protein_coding;protein_coding	ENSMUST00000061193.3;ENSMUST00000207115.1;ENSMUST00000207130.1;ENSMUST00000207251.1;ENSMUST00000207483.1;ENSMUST00000208345.1;ENSMUST00000208371.1;ENSMUST00000208607.1;ENSMUST00000209126.1	615;595;632;-918;615;-761;-1150;596;-931			No	ENSMUST00000061193;ENSMUST00000207115;ENSMUST00000207130;ENSMUST00000207251;ENSMUST00000207483;ENSMUST00000208345;ENSMUST00000208371;ENSMUST00000208607;ENSMUST00000209126	5'UTR;5'UTR;5'UTR;TSS1500;5'UTR;TSS1500;TSS1500;5'UTR;TSS1500	Catsperg2;Catsperg2;Catsperg2;Catsperg2;Catsperg2;Catsperg2;Catsperg2;Catsperg2;Catsperg2	Promoter
5.97104	10.7621	-4.79103	Celf4	ENSMUST00000226091.1	ENSMUSG00000024268	ENSMUST00000226091.1	CUGBP, Elav-like family member 4 [Source:MGI Symbol;Acc:MGI:1932407]	324	4	36	2	0	0.0056589	0.0570187	cg35527075_BC21	0.789559	-0.669727	0.119832	1.44138e-07	9.11089e-06	chr18	25727832	25727834	CG	II	VMR;chr18:25727827-25727936	+	Celf4;Celf4;Celf4;Celf4;Celf4;Celf4;Celf4	protein_coding;protein_coding;protein_coding;protein_coding;protein_coding;protein_coding;protein_coding	ENSMUST00000025117.13;ENSMUST00000115816.2;ENSMUST00000223704.1;ENSMUST00000224143.1;ENSMUST00000224553.1;ENSMUST00000225477.1;ENSMUST00000225927.1	25918;26151;26151;26121;25870;26325;24860			No	ENSMUST00000025117;ENSMUST00000115816;ENSMUST00000223704;ENSMUST00000224143;ENSMUST00000224553;ENSMUST00000225477;ENSMUST00000225927	Body;Body;Body;5'UTR;Body;Body;5'UTR	Celf4;Celf4;Celf4;Celf4;Celf4;Celf4;Celf4	Promoter
4.89245	4.02491	0.867534	Crhr2	ENSMUST00000003568.14	ENSMUSG00000003476	ENSMUST00000003568.14	corticotropin releasing hormone receptor 2 [Source:MGI Symbol;Acc:MGI:894312]	2695	0	2	18	10	0.0417081	16.4166	cg43456688_BC21	0.846637	-0.675156	0.171482	3.54594e-09	2.6862e-06	chr6	55107900	55107902	CG	II	GeneBody;Crhr2;NM_001288620;inside_[intron_between_exon_2_and_3];splice=0	+	Crhr2;Crhr2;Crhr2;Crhr2;Crhr2;Crhr2;Crhr2;Crhr2	protein_coding;protein_coding;protein_coding;protein_coding;protein_coding;protein_coding;protein_coding;protein_coding	ENSMUST00000003568.14;ENSMUST00000095898.9;ENSMUST00000114374.8;ENSMUST00000164012.2;ENSMUST00000166954.1;ENSMUST00000169777.1;ENSMUST00000212633.1;ENSMUST00000213026.1	25114;10085;10013;24941;25116;9871;25060;10013			No	ENSMUST00000003568;ENSMUST00000095898;ENSMUST00000114374;ENSMUST00000164012;ENSMUST00000166954;ENSMUST00000169777;ENSMUST00000212633;ENSMUST00000213026	Body;Body;Body;Body;5'UTR;5'UTR;Body;Body	Crhr2;Crhr2;Crhr2;Crhr2;Crhr2;Crhr2;Crhr2;Crhr2	Promoter
7.52605	4.64131	2.88474	Crygd	ENSMUST00000127762.1	ENSMUSG00000067299	ENSMUST00000127762.1	crystallin, gamma D [Source:MGI Symbol;Acc:MGI:88524]	630	0	0	21	23	0.000346345	65535	cg37021073_TC11	0.874404	-0.812122	0.0622821	2.48504e-07	1.12005e-05	chr1	65063783	65063785	CG	I	TSS;chr1:65063451;Crygd;ENSMUST00000045028;-332;2	-	Crygd;Crygd;Crygd	protein_coding;protein_coding;protein_coding	ENSMUST00000045028.14;ENSMUST00000127762.1;ENSMUST00000146122.1	-331;-331;-482			No	ENSMUST00000045028;ENSMUST00000127762;ENSMUST00000146122	TSS1500;TSS1500;TSS1500	Crygd;Crygd;Crygd	Promoter
10.8566	6.89759	3.95897	Crygd	ENSMUST00000045028.14	ENSMUSG00000067299	ENSMUST00000045028.14	crystallin, gamma D [Source:MGI Symbol;Acc:MGI:88524]	613	4	0	273	215	2.2781e-14	157.476	cg37021073_TC11	0.874404	-0.812122	0.0622821	2.48504e-07	1.12005e-05	chr1	65063783	65063785	CG	I	TSS;chr1:65063451;Crygd;ENSMUST00000045028;-332;2	-	Crygd;Crygd;Crygd	protein_coding;protein_coding;protein_coding	ENSMUST00000045028.14;ENSMUST00000127762.1;ENSMUST00000146122.1	-331;-331;-482			No	ENSMUST00000045028;ENSMUST00000127762;ENSMUST00000146122	TSS1500;TSS1500;TSS1500	Crygd;Crygd;Crygd	Promoter
4.97345	3.91629	1.05716	Dcc	ENSMUST00000114943.10	ENSMUSG00000060534	ENSMUST00000114943.10	deleted in colorectal carcinoma [Source:MGI Symbol;Acc:MGI:94869]	10323	2	8	68	67	6.98718e-05	16.3245	cg35901655_TC21	0.917288	-0.664485	0.252803	4.59729e-07	1.42086e-05	chr18	72256113	72256115	CG	II	Random	-	Dcc;Dcc;Dcc	protein_coding;protein_coding;protein_coding	ENSMUST00000073379.5;ENSMUST00000114943.10;ENSMUST00000126030.1	94904;94956;94928			No	ENSMUST00000073379;ENSMUST00000114943;ENSMUST00000126030	Body;Body;5'UTR	Dcc;Dcc;Dcc	Promoter
4.97345	3.91629	1.05716	Dcc	ENSMUST00000114943.10	ENSMUSG00000060534	ENSMUST00000114943.10	deleted in colorectal carcinoma [Source:MGI Symbol;Acc:MGI:94869]	10323	2	8	68	67	6.98718e-05	16.3245	cg35900275_TC11	0.952895	-0.770265	0.18263	6.45355e-07	1.62063e-05	chr18	71984462	71984464	CG	I	Random	+	Dcc;Dcc;Dcc	protein_coding;protein_coding;protein_coding	ENSMUST00000073379.5;ENSMUST00000114943.10;ENSMUST00000126030.1	366555;366607;366579			No	ENSMUST00000073379;ENSMUST00000114943;ENSMUST00000126030	Body;Body;5'UTR	Dcc;Dcc;Dcc	Promoter
4.97345	3.91629	1.05716	Dcc	ENSMUST00000114943.10	ENSMUSG00000060534	ENSMUST00000114943.10	deleted in colorectal carcinoma [Source:MGI Symbol;Acc:MGI:94869]	10323	2	8	68	67	6.98718e-05	16.3245	cg35901359_BC11	0.830012	-0.661979	0.168033	3.96709e-08	6.07056e-06	chr18	72199714	72199716	CG	I	Enhancer	-	Dcc;Dcc;Dcc	protein_coding;protein_coding;protein_coding	ENSMUST00000073379.5;ENSMUST00000114943.10;ENSMUST00000126030.1	151303;151355;151327			No	ENSMUST00000073379;ENSMUST00000114943;ENSMUST00000126030	Body;Body;5'UTR	Dcc;Dcc;Dcc	Promoter
11.0558	11.289	-0.233233	Ddx3y	ENSMUST00000188182.6	ENSMUSG00000069045	ENSMUST00000188182.6	DEAD (Asp-Glu-Ala-Asp) box polypeptide 3, Y-linked [Source:MGI Symbol;Acc:MGI:1349406]	3072	227	318	1433	1420	9.4708e-10	6.45028	cg48214961_BC21	0.811694	-0.755914	0.0557799	1.01126e-09	1.41789e-06	chrY	1286841	1286843	CG	II	Random	+	Ddx3y;Ddx3y	protein_coding;protein_coding	ENSMUST00000091190.11;ENSMUST00000188484.1	-212;-259			No	ENSMUST00000091190;ENSMUST00000188484	TSS1500;TSS1500	Ddx3y;Ddx3y	Promoter
11.1062	11.3525	-0.246286	Ddx3y	ENSMUST00000188484.1	ENSMUSG00000069045	ENSMUST00000188484.1	DEAD (Asp-Glu-Ala-Asp) box polypeptide 3, Y-linked [Source:MGI Symbol;Acc:MGI:1349406]	3031	229	334	1323	1605	9.25248e-10	6.43456	cg48214961_BC21	0.811694	-0.755914	0.0557799	1.01126e-09	1.41789e-06	chrY	1286841	1286843	CG	II	Random	+	Ddx3y;Ddx3y	protein_coding;protein_coding	ENSMUST00000091190.11;ENSMUST00000188484.1	-212;-259			No	ENSMUST00000091190;ENSMUST00000188484	TSS1500;TSS1500	Ddx3y;Ddx3y	Promoter
11.4025	11.7085	-0.305951	Ddx3y	ENSMUST00000091190.11	ENSMUSG00000069045	ENSMUST00000091190.11	DEAD (Asp-Glu-Ala-Asp) box polypeptide 3, Y-linked [Source:MGI Symbol;Acc:MGI:1349406]	4600	478	610	2675	2769	8.11937e-10	6.18433	cg48214961_BC21	0.811694	-0.755914	0.0557799	1.01126e-09	1.41789e-06	chrY	1286841	1286843	CG	II	Random	+	Ddx3y;Ddx3y	protein_coding;protein_coding	ENSMUST00000091190.11;ENSMUST00000188484.1	-212;-259			No	ENSMUST00000091190;ENSMUST00000188484	TSS1500;TSS1500	Ddx3y;Ddx3y	Promoter
9.15689	10.2742	-1.11728	E030030I06Rik	ENSMUST00000180726.1	ENSMUSG00000097327	ENSMUST00000180726.1	RIKEN cDNA E030030I06 gene [Source:MGI Symbol;Acc:MGI:2442914]	1630	66	75	190	211	0.00668239	3.52994	cg28260396_BC21	0.882832	-0.717377	0.165454	3.28667e-10	6.96363e-07	chr10	22120290	22120292	CG	II	GeneBody;E030030i06rik;NM_001254744;inside_[intron_between_exon_1_and_2];splice=0	+	E030030I06Rik;E030030I06Rik;E030030I06Rik	protein_coding;protein_coding;protein_coding	ENSMUST00000179054.7;ENSMUST00000180726.1;ENSMUST00000181677.1	28980;28529;28320			No	ENSMUST00000179054;ENSMUST00000180726;ENSMUST00000181677	Body;5'UTR;5'UTR	E030030I06Rik;E030030I06Rik;E030030I06Rik	Promoter
9.05912	10.3191	-1.26	E030030I06Rik	ENSMUST00000179054.7	ENSMUSG00000097327	ENSMUST00000179054.7	RIKEN cDNA E030030I06 gene [Source:MGI Symbol;Acc:MGI:2442914]	2081	76	112	248	230	0.00968337	3.12444	cg28260396_BC21	0.882832	-0.717377	0.165454	3.28667e-10	6.96363e-07	chr10	22120290	22120292	CG	II	GeneBody;E030030i06rik;NM_001254744;inside_[intron_between_exon_1_and_2];splice=0	+	E030030I06Rik;E030030I06Rik;E030030I06Rik	protein_coding;protein_coding;protein_coding	ENSMUST00000179054.7;ENSMUST00000180726.1;ENSMUST00000181677.1	28980;28529;28320			No	ENSMUST00000179054;ENSMUST00000180726;ENSMUST00000181677	Body;5'UTR;5'UTR	E030030I06Rik;E030030I06Rik;E030030I06Rik	Promoter
4.74709	2.68372	2.06337	Eya2	ENSMUST00000088132.12	ENSMUSG00000017897	ENSMUST00000088132.12	EYA transcriptional coactivator and phosphatase 2 [Source:MGI Symbol;Acc:MGI:109341]	2447	0	0	8	14	0.0209214	65535	cg39263342_TC11	0.970271	-0.796557	0.173714	7.67214e-07	1.74168e-05	chr2	165607126	165607128	CG	I	Enhancer	+	Eya2	protein_coding	ENSMUST00000088132.12	12095			No	ENSMUST00000088132	5'UTR	Eya2	Promoter
9.06626	9.59119	-0.524933	Foxp2	ENSMUST00000154448.1	ENSMUSG00000029563	ENSMUST00000154448.1	forkhead box P2 [Source:MGI Symbol;Acc:MGI:2148705]	352	9	9	33	43	0.0438181	5.27573	cg43160559_TC11	0.797087	-0.719027	0.0780602	4.46976e-06	4.21512e-05	chr6	15038966	15038968	CG	I	Random	-	Foxp2;Foxp2;Foxp2;Foxp2;Foxp2	protein_coding;protein_coding;protein_coding;protein_coding;protein_coding	ENSMUST00000115477.7;ENSMUST00000128567.7;ENSMUST00000138273.7;ENSMUST00000151060.7;ENSMUST00000156883.2	137618;137490;137489;137579;135510			No	ENSMUST00000115477;ENSMUST00000128567;ENSMUST00000138273;ENSMUST00000151060;ENSMUST00000156883	5'UTR;5'UTR;3'UTR;3'UTR;3'UTR	Foxp2;Foxp2;Foxp2;Foxp2;Foxp2	Promoter
9.18184	6.27518	2.90666	Gm50355	ENSMUST00000237986.1	ENSMUSG00000117849	ENSMUST00000237986.1	predicted gene, 50355 [Source:MGI Symbol;Acc:MGI:6303240]	203	0	0	17	28	0.000287627	65535	cg36012212_TC21	0.887849	-0.797187	0.0906623	7.97075e-09	3.77164e-06	chr18	82730045	82730047	CG	II	PseudogeneTSS;chr18:82729981;AC113104.2;ENSMUST00000237986;65	-	Gm50355	processed_pseudogene	ENSMUST00000237986.1	-64	CGI:chr18:82729907-82730126	Island	No	ENSMUST00000237986	TSS200	Gm50355	Promoter
8.01097	5.22146	2.78951	Gm650	ENSMUST00000144428.1	ENSMUSG00000052157	ENSMUST00000144428.1	predicted pseudogene 650 [Source:MGI Symbol;Acc:MGI:2685496]	1551	0	3	73	96	4.35294e-08	67.4485	cg48130085_TC11	0.801477	-0.763106	0.0383708	1.36142e-08	4.48967e-06	chrX	155306171	155306173	CG	I	CGI;chrX:155305981-155306182	+	Gm650	processed_pseudogene	ENSMUST00000144428.1	-422	CGI:chrX:155305981-155306182	Island	No	ENSMUST00000144428	TSS1500	Gm650	Promoter
6.83703	10.8312	-3.99416	Inpp1	ENSMUST00000027271.8	ENSMUSG00000026102	ENSMUST00000027271.8	inositol polyphosphate-1-phosphatase [Source:MGI Symbol;Acc:MGI:104848]	5767	298	450	123	160	0.000278829	0.468552	cg36926370_BC11	0.890117	-0.707826	0.182291	5.12942e-07	1.48178e-05	chr1	52801077	52801079	CG	I	GeneBody;Inpp1;NM_008384;inside_[5-UTR;intron_between_exon_1_and_2];splice=0	-	Inpp1;Inpp1;Inpp1;Inpp1	protein_coding;protein_coding;protein_coding;protein_coding	ENSMUST00000027271.8;ENSMUST00000159725.1;ENSMUST00000162351.1;ENSMUST00000162576.7	16611;-706;16374;16491			No	ENSMUST00000027271;ENSMUST00000159725;ENSMUST00000162351;ENSMUST00000162576	5'UTR;TSS1500;5'UTR;5'UTR	Inpp1;Inpp1;Inpp1;Inpp1	Promoter
6.93474	10.9659	-4.03116	Inpp1	ENSMUST00000177279.7	ENSMUSG00000026102	ENSMUST00000177279.7	inositol polyphosphate-1-phosphatase [Source:MGI Symbol;Acc:MGI:104848]	1130	74	84	20	34	0.0276728	0.428528	cg36926370_BC11	0.890117	-0.707826	0.182291	5.12942e-07	1.48178e-05	chr1	52801077	52801079	CG	I	GeneBody;Inpp1;NM_008384;inside_[5-UTR;intron_between_exon_1_and_2];splice=0	-	Inpp1;Inpp1;Inpp1;Inpp1	protein_coding;protein_coding;protein_coding;protein_coding	ENSMUST00000027271.8;ENSMUST00000159725.1;ENSMUST00000162351.1;ENSMUST00000162576.7	16611;-706;16374;16491			No	ENSMUST00000027271;ENSMUST00000159725;ENSMUST00000162351;ENSMUST00000162576	5'UTR;TSS1500;5'UTR;5'UTR	Inpp1;Inpp1;Inpp1;Inpp1	Promoter
5.09978	2.85239	2.24739	Kdm5d	ENSMUST00000189069.6	ENSMUSG00000056673	ENSMUST00000189069.6	lysine (K)-specific demethylase 5D [Source:MGI Symbol;Acc:MGI:99780]	2177	0	0	8	18	0.00980927	65535	cg48213056_TC21	0.921066	-0.72197	0.199096	7.71024e-08	7.4222e-06	chrY	936886	936888	CG	II	Random	+	Kdm5d;Kdm5d;Kdm5d;Kdm5d;Kdm5d	protein_coding;protein_coding;protein_coding;protein_coding;protein_coding	ENSMUST00000055032.13;ENSMUST00000186696.6;ENSMUST00000186726.6;ENSMUST00000187296.1;ENSMUST00000189955.1	39097;39092;39049;20358;-896			No	ENSMUST00000055032;ENSMUST00000186696;ENSMUST00000186726;ENSMUST00000187296;ENSMUST00000189955	Body;3'UTR;3'UTR;3'UTR;TSS1500	Kdm5d;Kdm5d;Kdm5d;Kdm5d;Kdm5d	Promoter
5.09978	2.85239	2.24739	Kdm5d	ENSMUST00000189069.6	ENSMUSG00000056673	ENSMUST00000189069.6	lysine (K)-specific demethylase 5D [Source:MGI Symbol;Acc:MGI:99780]	2177	0	0	8	18	0.00980927	65535	cg48212830_TC11	0.914334	-0.79098	0.123354	1.14871e-08	4.14533e-06	chrY	897982	897984	CG	I	Random	+	Kdm5d;Kdm5d;Kdm5d;Kdm5d;Kdm5d;Kdm5d;Kdm5d	protein_coding;protein_coding;protein_coding;protein_coding;protein_coding;protein_coding;protein_coding	ENSMUST00000055032.13;ENSMUST00000185542.1;ENSMUST00000186696.6;ENSMUST00000186726.6;ENSMUST00000188910.6;ENSMUST00000189069.6;ENSMUST00000189626.6	193;-1499;188;145;190;195;-49			No	ENSMUST00000055032;ENSMUST00000185542;ENSMUST00000186696;ENSMUST00000186726;ENSMUST00000188910;ENSMUST00000189069;ENSMUST00000189626	1stExon;TSS1500;1stExon;1stExon;3'UTR;1stExon;TSS200	Kdm5d;Kdm5d;Kdm5d;Kdm5d;Kdm5d;Kdm5d;Kdm5d	Promoter
5.09978	2.85239	2.24739	Kdm5d	ENSMUST00000189069.6	ENSMUSG00000056673	ENSMUST00000189069.6	lysine (K)-specific demethylase 5D [Source:MGI Symbol;Acc:MGI:99780]	2177	0	0	8	18	0.00980927	65535	cg48212831_BC11	0.833352	-0.67553	0.157823	3.75071e-08	5.98371e-06	chrY	897993	897995	CG	I	Random	+	Kdm5d;Kdm5d;Kdm5d;Kdm5d;Kdm5d;Kdm5d;Kdm5d	protein_coding;protein_coding;protein_coding;protein_coding;protein_coding;protein_coding;protein_coding	ENSMUST00000055032.13;ENSMUST00000185542.1;ENSMUST00000186696.6;ENSMUST00000186726.6;ENSMUST00000188910.6;ENSMUST00000189069.6;ENSMUST00000189626.6	204;-1488;199;156;201;206;-38			No	ENSMUST00000055032;ENSMUST00000185542;ENSMUST00000186696;ENSMUST00000186726;ENSMUST00000188910;ENSMUST00000189069;ENSMUST00000189626	1stExon;TSS1500;1stExon;1stExon;3'UTR;1stExon;TSS200	Kdm5d;Kdm5d;Kdm5d;Kdm5d;Kdm5d;Kdm5d;Kdm5d	Promoter
5.09978	2.85239	2.24739	Kdm5d	ENSMUST00000189069.6	ENSMUSG00000056673	ENSMUST00000189069.6	lysine (K)-specific demethylase 5D [Source:MGI Symbol;Acc:MGI:99780]	2177	0	0	8	18	0.00980927	65535	cg48212818_TC11	0.95668	-0.874281	0.0823986	3.26596e-07	1.24017e-05	chrY	897747	897749	CG	I	Random,TSS;chrY:897787;Kdm5d;ENSMUST00000189069;-40;1,TSS;chrY:897789;Kdm5d;ENSMUST00000055032;-42;1	-	Kdm5d;Kdm5d;Kdm5d;Kdm5d;Kdm5d;Kdm5d	protein_coding;protein_coding;protein_coding;protein_coding;protein_coding;protein_coding	ENSMUST00000055032.13;ENSMUST00000186696.6;ENSMUST00000186726.6;ENSMUST00000188910.6;ENSMUST00000189069.6;ENSMUST00000189626.6	-42;-47;-90;-45;-40;-284			No	ENSMUST00000055032;ENSMUST00000186696;ENSMUST00000186726;ENSMUST00000188910;ENSMUST00000189069;ENSMUST00000189626	TSS200;TSS200;TSS200;TSS200;TSS200;TSS1500	Kdm5d;Kdm5d;Kdm5d;Kdm5d;Kdm5d;Kdm5d	Promoter
4.29118	2.08409	2.20708	Kdm5d	ENSMUST00000186696.6	ENSMUSG00000056673	ENSMUST00000186696.6	lysine (K)-specific demethylase 5D [Source:MGI Symbol;Acc:MGI:99780]	3708	0	0	10	15	0.0115511	65535	cg48213056_TC21	0.921066	-0.72197	0.199096	7.71024e-08	7.4222e-06	chrY	936886	936888	CG	II	Random	+	Kdm5d;Kdm5d;Kdm5d;Kdm5d;Kdm5d	protein_coding;protein_coding;protein_coding;protein_coding;protein_coding	ENSMUST00000055032.13;ENSMUST00000186696.6;ENSMUST00000186726.6;ENSMUST00000187296.1;ENSMUST00000189955.1	39097;39092;39049;20358;-896			No	ENSMUST00000055032;ENSMUST00000186696;ENSMUST00000186726;ENSMUST00000187296;ENSMUST00000189955	Body;3'UTR;3'UTR;3'UTR;TSS1500	Kdm5d;Kdm5d;Kdm5d;Kdm5d;Kdm5d	Promoter
4.29118	2.08409	2.20708	Kdm5d	ENSMUST00000186696.6	ENSMUSG00000056673	ENSMUST00000186696.6	lysine (K)-specific demethylase 5D [Source:MGI Symbol;Acc:MGI:99780]	3708	0	0	10	15	0.0115511	65535	cg48212830_TC11	0.914334	-0.79098	0.123354	1.14871e-08	4.14533e-06	chrY	897982	897984	CG	I	Random	+	Kdm5d;Kdm5d;Kdm5d;Kdm5d;Kdm5d;Kdm5d;Kdm5d	protein_coding;protein_coding;protein_coding;protein_coding;protein_coding;protein_coding;protein_coding	ENSMUST00000055032.13;ENSMUST00000185542.1;ENSMUST00000186696.6;ENSMUST00000186726.6;ENSMUST00000188910.6;ENSMUST00000189069.6;ENSMUST00000189626.6	193;-1499;188;145;190;195;-49			No	ENSMUST00000055032;ENSMUST00000185542;ENSMUST00000186696;ENSMUST00000186726;ENSMUST00000188910;ENSMUST00000189069;ENSMUST00000189626	1stExon;TSS1500;1stExon;1stExon;3'UTR;1stExon;TSS200	Kdm5d;Kdm5d;Kdm5d;Kdm5d;Kdm5d;Kdm5d;Kdm5d	Promoter
4.29118	2.08409	2.20708	Kdm5d	ENSMUST00000186696.6	ENSMUSG00000056673	ENSMUST00000186696.6	lysine (K)-specific demethylase 5D [Source:MGI Symbol;Acc:MGI:99780]	3708	0	0	10	15	0.0115511	65535	cg48212831_BC11	0.833352	-0.67553	0.157823	3.75071e-08	5.98371e-06	chrY	897993	897995	CG	I	Random	+	Kdm5d;Kdm5d;Kdm5d;Kdm5d;Kdm5d;Kdm5d;Kdm5d	protein_coding;protein_coding;protein_coding;protein_coding;protein_coding;protein_coding;protein_coding	ENSMUST00000055032.13;ENSMUST00000185542.1;ENSMUST00000186696.6;ENSMUST00000186726.6;ENSMUST00000188910.6;ENSMUST00000189069.6;ENSMUST00000189626.6	204;-1488;199;156;201;206;-38			No	ENSMUST00000055032;ENSMUST00000185542;ENSMUST00000186696;ENSMUST00000186726;ENSMUST00000188910;ENSMUST00000189069;ENSMUST00000189626	1stExon;TSS1500;1stExon;1stExon;3'UTR;1stExon;TSS200	Kdm5d;Kdm5d;Kdm5d;Kdm5d;Kdm5d;Kdm5d;Kdm5d	Promoter
4.29118	2.08409	2.20708	Kdm5d	ENSMUST00000186696.6	ENSMUSG00000056673	ENSMUST00000186696.6	lysine (K)-specific demethylase 5D [Source:MGI Symbol;Acc:MGI:99780]	3708	0	0	10	15	0.0115511	65535	cg48212818_TC11	0.95668	-0.874281	0.0823986	3.26596e-07	1.24017e-05	chrY	897747	897749	CG	I	Random,TSS;chrY:897787;Kdm5d;ENSMUST00000189069;-40;1,TSS;chrY:897789;Kdm5d;ENSMUST00000055032;-42;1	-	Kdm5d;Kdm5d;Kdm5d;Kdm5d;Kdm5d;Kdm5d	protein_coding;protein_coding;protein_coding;protein_coding;protein_coding;protein_coding	ENSMUST00000055032.13;ENSMUST00000186696.6;ENSMUST00000186726.6;ENSMUST00000188910.6;ENSMUST00000189069.6;ENSMUST00000189626.6	-42;-47;-90;-45;-40;-284			No	ENSMUST00000055032;ENSMUST00000186696;ENSMUST00000186726;ENSMUST00000188910;ENSMUST00000189069;ENSMUST00000189626	TSS200;TSS200;TSS200;TSS200;TSS200;TSS1500	Kdm5d;Kdm5d;Kdm5d;Kdm5d;Kdm5d;Kdm5d	Promoter
6.31253	7.17392	-0.861389	Kdm5d	ENSMUST00000188910.6	ENSMUSG00000056673	ENSMUST00000188910.6	lysine (K)-specific demethylase 5D [Source:MGI Symbol;Acc:MGI:99780]	4354	22	21	52	94	0.029322	4.27929	cg48213056_TC21	0.921066	-0.72197	0.199096	7.71024e-08	7.4222e-06	chrY	936886	936888	CG	II	Random	+	Kdm5d;Kdm5d;Kdm5d;Kdm5d;Kdm5d	protein_coding;protein_coding;protein_coding;protein_coding;protein_coding	ENSMUST00000055032.13;ENSMUST00000186696.6;ENSMUST00000186726.6;ENSMUST00000187296.1;ENSMUST00000189955.1	39097;39092;39049;20358;-896			No	ENSMUST00000055032;ENSMUST00000186696;ENSMUST00000186726;ENSMUST00000187296;ENSMUST00000189955	Body;3'UTR;3'UTR;3'UTR;TSS1500	Kdm5d;Kdm5d;Kdm5d;Kdm5d;Kdm5d	Promoter
6.31253	7.17392	-0.861389	Kdm5d	ENSMUST00000188910.6	ENSMUSG00000056673	ENSMUST00000188910.6	lysine (K)-specific demethylase 5D [Source:MGI Symbol;Acc:MGI:99780]	4354	22	21	52	94	0.029322	4.27929	cg48212830_TC11	0.914334	-0.79098	0.123354	1.14871e-08	4.14533e-06	chrY	897982	897984	CG	I	Random	+	Kdm5d;Kdm5d;Kdm5d;Kdm5d;Kdm5d;Kdm5d;Kdm5d	protein_coding;protein_coding;protein_coding;protein_coding;protein_coding;protein_coding;protein_coding	ENSMUST00000055032.13;ENSMUST00000185542.1;ENSMUST00000186696.6;ENSMUST00000186726.6;ENSMUST00000188910.6;ENSMUST00000189069.6;ENSMUST00000189626.6	193;-1499;188;145;190;195;-49			No	ENSMUST00000055032;ENSMUST00000185542;ENSMUST00000186696;ENSMUST00000186726;ENSMUST00000188910;ENSMUST00000189069;ENSMUST00000189626	1stExon;TSS1500;1stExon;1stExon;3'UTR;1stExon;TSS200	Kdm5d;Kdm5d;Kdm5d;Kdm5d;Kdm5d;Kdm5d;Kdm5d	Promoter
6.31253	7.17392	-0.861389	Kdm5d	ENSMUST00000188910.6	ENSMUSG00000056673	ENSMUST00000188910.6	lysine (K)-specific demethylase 5D [Source:MGI Symbol;Acc:MGI:99780]	4354	22	21	52	94	0.029322	4.27929	cg48212831_BC11	0.833352	-0.67553	0.157823	3.75071e-08	5.98371e-06	chrY	897993	897995	CG	I	Random	+	Kdm5d;Kdm5d;Kdm5d;Kdm5d;Kdm5d;Kdm5d;Kdm5d	protein_coding;protein_coding;protein_coding;protein_coding;protein_coding;protein_coding;protein_coding	ENSMUST00000055032.13;ENSMUST00000185542.1;ENSMUST00000186696.6;ENSMUST00000186726.6;ENSMUST00000188910.6;ENSMUST00000189069.6;ENSMUST00000189626.6	204;-1488;199;156;201;206;-38			No	ENSMUST00000055032;ENSMUST00000185542;ENSMUST00000186696;ENSMUST00000186726;ENSMUST00000188910;ENSMUST00000189069;ENSMUST00000189626	1stExon;TSS1500;1stExon;1stExon;3'UTR;1stExon;TSS200	Kdm5d;Kdm5d;Kdm5d;Kdm5d;Kdm5d;Kdm5d;Kdm5d	Promoter
6.31253	7.17392	-0.861389	Kdm5d	ENSMUST00000188910.6	ENSMUSG00000056673	ENSMUST00000188910.6	lysine (K)-specific demethylase 5D [Source:MGI Symbol;Acc:MGI:99780]	4354	22	21	52	94	0.029322	4.27929	cg48212818_TC11	0.95668	-0.874281	0.0823986	3.26596e-07	1.24017e-05	chrY	897747	897749	CG	I	Random,TSS;chrY:897787;Kdm5d;ENSMUST00000189069;-40;1,TSS;chrY:897789;Kdm5d;ENSMUST00000055032;-42;1	-	Kdm5d;Kdm5d;Kdm5d;Kdm5d;Kdm5d;Kdm5d	protein_coding;protein_coding;protein_coding;protein_coding;protein_coding;protein_coding	ENSMUST00000055032.13;ENSMUST00000186696.6;ENSMUST00000186726.6;ENSMUST00000188910.6;ENSMUST00000189069.6;ENSMUST00000189626.6	-42;-47;-90;-45;-40;-284			No	ENSMUST00000055032;ENSMUST00000186696;ENSMUST00000186726;ENSMUST00000188910;ENSMUST00000189069;ENSMUST00000189626	TSS200;TSS200;TSS200;TSS200;TSS200;TSS1500	Kdm5d;Kdm5d;Kdm5d;Kdm5d;Kdm5d;Kdm5d	Promoter
5.03039	2.88513	2.14525	Kdm5d	ENSMUST00000187296.1	ENSMUSG00000056673	ENSMUST00000187296.1	lysine (K)-specific demethylase 5D [Source:MGI Symbol;Acc:MGI:99780]	4037	0	1	23	28	0.00061209	60.9492	cg48213056_TC21	0.921066	-0.72197	0.199096	7.71024e-08	7.4222e-06	chrY	936886	936888	CG	II	Random	+	Kdm5d;Kdm5d;Kdm5d;Kdm5d;Kdm5d	protein_coding;protein_coding;protein_coding;protein_coding;protein_coding	ENSMUST00000055032.13;ENSMUST00000186696.6;ENSMUST00000186726.6;ENSMUST00000187296.1;ENSMUST00000189955.1	39097;39092;39049;20358;-896			No	ENSMUST00000055032;ENSMUST00000186696;ENSMUST00000186726;ENSMUST00000187296;ENSMUST00000189955	Body;3'UTR;3'UTR;3'UTR;TSS1500	Kdm5d;Kdm5d;Kdm5d;Kdm5d;Kdm5d	Promoter
5.03039	2.88513	2.14525	Kdm5d	ENSMUST00000187296.1	ENSMUSG00000056673	ENSMUST00000187296.1	lysine (K)-specific demethylase 5D [Source:MGI Symbol;Acc:MGI:99780]	4037	0	1	23	28	0.00061209	60.9492	cg48212830_TC11	0.914334	-0.79098	0.123354	1.14871e-08	4.14533e-06	chrY	897982	897984	CG	I	Random	+	Kdm5d;Kdm5d;Kdm5d;Kdm5d;Kdm5d;Kdm5d;Kdm5d	protein_coding;protein_coding;protein_coding;protein_coding;protein_coding;protein_coding;protein_coding	ENSMUST00000055032.13;ENSMUST00000185542.1;ENSMUST00000186696.6;ENSMUST00000186726.6;ENSMUST00000188910.6;ENSMUST00000189069.6;ENSMUST00000189626.6	193;-1499;188;145;190;195;-49			No	ENSMUST00000055032;ENSMUST00000185542;ENSMUST00000186696;ENSMUST00000186726;ENSMUST00000188910;ENSMUST00000189069;ENSMUST00000189626	1stExon;TSS1500;1stExon;1stExon;3'UTR;1stExon;TSS200	Kdm5d;Kdm5d;Kdm5d;Kdm5d;Kdm5d;Kdm5d;Kdm5d	Promoter
5.03039	2.88513	2.14525	Kdm5d	ENSMUST00000187296.1	ENSMUSG00000056673	ENSMUST00000187296.1	lysine (K)-specific demethylase 5D [Source:MGI Symbol;Acc:MGI:99780]	4037	0	1	23	28	0.00061209	60.9492	cg48212831_BC11	0.833352	-0.67553	0.157823	3.75071e-08	5.98371e-06	chrY	897993	897995	CG	I	Random	+	Kdm5d;Kdm5d;Kdm5d;Kdm5d;Kdm5d;Kdm5d;Kdm5d	protein_coding;protein_coding;protein_coding;protein_coding;protein_coding;protein_coding;protein_coding	ENSMUST00000055032.13;ENSMUST00000185542.1;ENSMUST00000186696.6;ENSMUST00000186726.6;ENSMUST00000188910.6;ENSMUST00000189069.6;ENSMUST00000189626.6	204;-1488;199;156;201;206;-38			No	ENSMUST00000055032;ENSMUST00000185542;ENSMUST00000186696;ENSMUST00000186726;ENSMUST00000188910;ENSMUST00000189069;ENSMUST00000189626	1stExon;TSS1500;1stExon;1stExon;3'UTR;1stExon;TSS200	Kdm5d;Kdm5d;Kdm5d;Kdm5d;Kdm5d;Kdm5d;Kdm5d	Promoter
5.03039	2.88513	2.14525	Kdm5d	ENSMUST00000187296.1	ENSMUSG00000056673	ENSMUST00000187296.1	lysine (K)-specific demethylase 5D [Source:MGI Symbol;Acc:MGI:99780]	4037	0	1	23	28	0.00061209	60.9492	cg48212818_TC11	0.95668	-0.874281	0.0823986	3.26596e-07	1.24017e-05	chrY	897747	897749	CG	I	Random,TSS;chrY:897787;Kdm5d;ENSMUST00000189069;-40;1,TSS;chrY:897789;Kdm5d;ENSMUST00000055032;-42;1	-	Kdm5d;Kdm5d;Kdm5d;Kdm5d;Kdm5d;Kdm5d	protein_coding;protein_coding;protein_coding;protein_coding;protein_coding;protein_coding	ENSMUST00000055032.13;ENSMUST00000186696.6;ENSMUST00000186726.6;ENSMUST00000188910.6;ENSMUST00000189069.6;ENSMUST00000189626.6	-42;-47;-90;-45;-40;-284			No	ENSMUST00000055032;ENSMUST00000186696;ENSMUST00000186726;ENSMUST00000188910;ENSMUST00000189069;ENSMUST00000189626	TSS200;TSS200;TSS200;TSS200;TSS200;TSS1500	Kdm5d;Kdm5d;Kdm5d;Kdm5d;Kdm5d;Kdm5d	Promoter
9.44514	9.20253	0.242611	Kdm5d	ENSMUST00000186726.6	ENSMUSG00000056673	ENSMUST00000186726.6	lysine (K)-specific demethylase 5D [Source:MGI Symbol;Acc:MGI:99780]	5916	137	103	898	899	2.15478e-10	9.35387	cg48213056_TC21	0.921066	-0.72197	0.199096	7.71024e-08	7.4222e-06	chrY	936886	936888	CG	II	Random	+	Kdm5d;Kdm5d;Kdm5d;Kdm5d;Kdm5d	protein_coding;protein_coding;protein_coding;protein_coding;protein_coding	ENSMUST00000055032.13;ENSMUST00000186696.6;ENSMUST00000186726.6;ENSMUST00000187296.1;ENSMUST00000189955.1	39097;39092;39049;20358;-896			No	ENSMUST00000055032;ENSMUST00000186696;ENSMUST00000186726;ENSMUST00000187296;ENSMUST00000189955	Body;3'UTR;3'UTR;3'UTR;TSS1500	Kdm5d;Kdm5d;Kdm5d;Kdm5d;Kdm5d	Promoter
9.44514	9.20253	0.242611	Kdm5d	ENSMUST00000186726.6	ENSMUSG00000056673	ENSMUST00000186726.6	lysine (K)-specific demethylase 5D [Source:MGI Symbol;Acc:MGI:99780]	5916	137	103	898	899	2.15478e-10	9.35387	cg48212830_TC11	0.914334	-0.79098	0.123354	1.14871e-08	4.14533e-06	chrY	897982	897984	CG	I	Random	+	Kdm5d;Kdm5d;Kdm5d;Kdm5d;Kdm5d;Kdm5d;Kdm5d	protein_coding;protein_coding;protein_coding;protein_coding;protein_coding;protein_coding;protein_coding	ENSMUST00000055032.13;ENSMUST00000185542.1;ENSMUST00000186696.6;ENSMUST00000186726.6;ENSMUST00000188910.6;ENSMUST00000189069.6;ENSMUST00000189626.6	193;-1499;188;145;190;195;-49			No	ENSMUST00000055032;ENSMUST00000185542;ENSMUST00000186696;ENSMUST00000186726;ENSMUST00000188910;ENSMUST00000189069;ENSMUST00000189626	1stExon;TSS1500;1stExon;1stExon;3'UTR;1stExon;TSS200	Kdm5d;Kdm5d;Kdm5d;Kdm5d;Kdm5d;Kdm5d;Kdm5d	Promoter
9.44514	9.20253	0.242611	Kdm5d	ENSMUST00000186726.6	ENSMUSG00000056673	ENSMUST00000186726.6	lysine (K)-specific demethylase 5D [Source:MGI Symbol;Acc:MGI:99780]	5916	137	103	898	899	2.15478e-10	9.35387	cg48212831_BC11	0.833352	-0.67553	0.157823	3.75071e-08	5.98371e-06	chrY	897993	897995	CG	I	Random	+	Kdm5d;Kdm5d;Kdm5d;Kdm5d;Kdm5d;Kdm5d;Kdm5d	protein_coding;protein_coding;protein_coding;protein_coding;protein_coding;protein_coding;protein_coding	ENSMUST00000055032.13;ENSMUST00000185542.1;ENSMUST00000186696.6;ENSMUST00000186726.6;ENSMUST00000188910.6;ENSMUST00000189069.6;ENSMUST00000189626.6	204;-1488;199;156;201;206;-38			No	ENSMUST00000055032;ENSMUST00000185542;ENSMUST00000186696;ENSMUST00000186726;ENSMUST00000188910;ENSMUST00000189069;ENSMUST00000189626	1stExon;TSS1500;1stExon;1stExon;3'UTR;1stExon;TSS200	Kdm5d;Kdm5d;Kdm5d;Kdm5d;Kdm5d;Kdm5d;Kdm5d	Promoter
9.44514	9.20253	0.242611	Kdm5d	ENSMUST00000186726.6	ENSMUSG00000056673	ENSMUST00000186726.6	lysine (K)-specific demethylase 5D [Source:MGI Symbol;Acc:MGI:99780]	5916	137	103	898	899	2.15478e-10	9.35387	cg48212818_TC11	0.95668	-0.874281	0.0823986	3.26596e-07	1.24017e-05	chrY	897747	897749	CG	I	Random,TSS;chrY:897787;Kdm5d;ENSMUST00000189069;-40;1,TSS;chrY:897789;Kdm5d;ENSMUST00000055032;-42;1	-	Kdm5d;Kdm5d;Kdm5d;Kdm5d;Kdm5d;Kdm5d	protein_coding;protein_coding;protein_coding;protein_coding;protein_coding;protein_coding	ENSMUST00000055032.13;ENSMUST00000186696.6;ENSMUST00000186726.6;ENSMUST00000188910.6;ENSMUST00000189069.6;ENSMUST00000189626.6	-42;-47;-90;-45;-40;-284			No	ENSMUST00000055032;ENSMUST00000186696;ENSMUST00000186726;ENSMUST00000188910;ENSMUST00000189069;ENSMUST00000189626	TSS200;TSS200;TSS200;TSS200;TSS200;TSS1500	Kdm5d;Kdm5d;Kdm5d;Kdm5d;Kdm5d;Kdm5d	Promoter
5.82714	6.28391	-0.456777	Kdm5d	ENSMUST00000055032.13	ENSMUSG00000056673	ENSMUST00000055032.13	lysine (K)-specific demethylase 5D [Source:MGI Symbol;Acc:MGI:99780]	7974	17	26	85	107	0.00444647	5.52392	cg48213056_TC21	0.921066	-0.72197	0.199096	7.71024e-08	7.4222e-06	chrY	936886	936888	CG	II	Random	+	Kdm5d;Kdm5d;Kdm5d;Kdm5d;Kdm5d	protein_coding;protein_coding;protein_coding;protein_coding;protein_coding	ENSMUST00000055032.13;ENSMUST00000186696.6;ENSMUST00000186726.6;ENSMUST00000187296.1;ENSMUST00000189955.1	39097;39092;39049;20358;-896			No	ENSMUST00000055032;ENSMUST00000186696;ENSMUST00000186726;ENSMUST00000187296;ENSMUST00000189955	Body;3'UTR;3'UTR;3'UTR;TSS1500	Kdm5d;Kdm5d;Kdm5d;Kdm5d;Kdm5d	Promoter
5.82714	6.28391	-0.456777	Kdm5d	ENSMUST00000055032.13	ENSMUSG00000056673	ENSMUST00000055032.13	lysine (K)-specific demethylase 5D [Source:MGI Symbol;Acc:MGI:99780]	7974	17	26	85	107	0.00444647	5.52392	cg48212830_TC11	0.914334	-0.79098	0.123354	1.14871e-08	4.14533e-06	chrY	897982	897984	CG	I	Random	+	Kdm5d;Kdm5d;Kdm5d;Kdm5d;Kdm5d;Kdm5d;Kdm5d	protein_coding;protein_coding;protein_coding;protein_coding;protein_coding;protein_coding;protein_coding	ENSMUST00000055032.13;ENSMUST00000185542.1;ENSMUST00000186696.6;ENSMUST00000186726.6;ENSMUST00000188910.6;ENSMUST00000189069.6;ENSMUST00000189626.6	193;-1499;188;145;190;195;-49			No	ENSMUST00000055032;ENSMUST00000185542;ENSMUST00000186696;ENSMUST00000186726;ENSMUST00000188910;ENSMUST00000189069;ENSMUST00000189626	1stExon;TSS1500;1stExon;1stExon;3'UTR;1stExon;TSS200	Kdm5d;Kdm5d;Kdm5d;Kdm5d;Kdm5d;Kdm5d;Kdm5d	Promoter
5.82714	6.28391	-0.456777	Kdm5d	ENSMUST00000055032.13	ENSMUSG00000056673	ENSMUST00000055032.13	lysine (K)-specific demethylase 5D [Source:MGI Symbol;Acc:MGI:99780]	7974	17	26	85	107	0.00444647	5.52392	cg48212831_BC11	0.833352	-0.67553	0.157823	3.75071e-08	5.98371e-06	chrY	897993	897995	CG	I	Random	+	Kdm5d;Kdm5d;Kdm5d;Kdm5d;Kdm5d;Kdm5d;Kdm5d	protein_coding;protein_coding;protein_coding;protein_coding;protein_coding;protein_coding;protein_coding	ENSMUST00000055032.13;ENSMUST00000185542.1;ENSMUST00000186696.6;ENSMUST00000186726.6;ENSMUST00000188910.6;ENSMUST00000189069.6;ENSMUST00000189626.6	204;-1488;199;156;201;206;-38			No	ENSMUST00000055032;ENSMUST00000185542;ENSMUST00000186696;ENSMUST00000186726;ENSMUST00000188910;ENSMUST00000189069;ENSMUST00000189626	1stExon;TSS1500;1stExon;1stExon;3'UTR;1stExon;TSS200	Kdm5d;Kdm5d;Kdm5d;Kdm5d;Kdm5d;Kdm5d;Kdm5d	Promoter
5.82714	6.28391	-0.456777	Kdm5d	ENSMUST00000055032.13	ENSMUSG00000056673	ENSMUST00000055032.13	lysine (K)-specific demethylase 5D [Source:MGI Symbol;Acc:MGI:99780]	7974	17	26	85	107	0.00444647	5.52392	cg48212818_TC11	0.95668	-0.874281	0.0823986	3.26596e-07	1.24017e-05	chrY	897747	897749	CG	I	Random,TSS;chrY:897787;Kdm5d;ENSMUST00000189069;-40;1,TSS;chrY:897789;Kdm5d;ENSMUST00000055032;-42;1	-	Kdm5d;Kdm5d;Kdm5d;Kdm5d;Kdm5d;Kdm5d	protein_coding;protein_coding;protein_coding;protein_coding;protein_coding;protein_coding	ENSMUST00000055032.13;ENSMUST00000186696.6;ENSMUST00000186726.6;ENSMUST00000188910.6;ENSMUST00000189069.6;ENSMUST00000189626.6	-42;-47;-90;-45;-40;-284			No	ENSMUST00000055032;ENSMUST00000186696;ENSMUST00000186726;ENSMUST00000188910;ENSMUST00000189069;ENSMUST00000189626	TSS200;TSS200;TSS200;TSS200;TSS200;TSS1500	Kdm5d;Kdm5d;Kdm5d;Kdm5d;Kdm5d;Kdm5d	Promoter
5.06679	3.10526	1.96153	Kng1	ENSMUST00000089902.7	ENSMUSG00000022875	ENSMUST00000089902.7	kininogen 1 [Source:MGI Symbol;Acc:MGI:1097705]	1827	0	0	8	12	0.0300274	65535	cg34010380_BC11	0.861276	-0.699229	0.162047	1.18629e-06	2.13032e-05	chr16	23058636	23058638	CG	I	TSS;chr16:23057864;Kng1;ENSMUST00000125790;+772;2,TSS;chr16:23058249;Kng1;ENSMUST00000039492;+387;2,TSS;chr16:23058343;Kng1;ENSMUST00000023589;+293;2,TSS;chr16:23058392;Kng1;ENSMUST00000089902;+244;2	+	Kng1;Kng1;Kng1;Kng1	protein_coding;protein_coding;protein_coding;protein_coding	ENSMUST00000023589.14;ENSMUST00000039492.13;ENSMUST00000089902.7;ENSMUST00000125790.7	293;387;244;772			No	ENSMUST00000023589;ENSMUST00000039492;ENSMUST00000089902;ENSMUST00000125790	1stExon;1stExon;1stExon;Body	Kng1;Kng1;Kng1;Kng1	Promoter
7.37695	4.26986	3.10709	Krtap4-13	ENSMUST00000050106.4	ENSMUSG00000048294	ENSMUST00000050106.4	keratin associated protein 4-13 [Source:MGI Symbol;Acc:MGI:1916714]	815	0	0	34	18	7.14234e-05	65535	cg30028295_TC11	0.855243	-0.754222	0.101021	6.25874e-07	1.60335e-05	chr11	99810984	99810986	CG	I	TSS;chr11:99809891;Krtap4-13;ENSMUST00000050106;-1093;1	+	Krtap4-13	protein_coding	ENSMUST00000050106.4	-1092			No	ENSMUST00000050106	TSS1500	Krtap4-13	Promoter
4.08481	3.42651	0.658296	Malrd1	ENSMUST00000146205.2	ENSMUSG00000075520	ENSMUST00000146205.2	MAM and LDL receptor class A domain containing 1 [Source:MGI Symbol;Acc:MGI:1928271]	6738	2	2	25	18	0.0157198	13.2389	cg38090034_TC21	0.803205	-0.693431	0.109774	1.14664e-05	7.35795e-05	chr2	15526387	15526389	CG	II	TSS;chr2:15526478;Malrd1;ENSMUST00000146205;-91;1	+	Malrd1	protein_coding	ENSMUST00000146205.2	-91			No	ENSMUST00000146205	TSS200	Malrd1	Promoter
4.57595	9.93449	-5.35854	Map2	ENSMUST00000114017.7	ENSMUSG00000015222	ENSMUST00000114017.7	microtubule-associated protein 2 [Source:MGI Symbol;Acc:MGI:97175]	4981	139	207	25	20	2.67301e-10	0.159209	cg37028513_BC21	0.906121	-0.661146	0.244975	3.95627e-07	1.33765e-05	chr1	66363670	66363672	CG	II	GeneBody;Map2;NM_001039934;inside_[5-UTR;intron_between_exon_5_and_6];splice=0	-	Map2;Map2;Map2;Map2;Map2;Map2;Map2;Map2;Map2;Map2;Map2;Map2	protein_coding;protein_coding;protein_coding;protein_coding;protein_coding;protein_coding;protein_coding;protein_coding;protein_coding;protein_coding;protein_coding;protein_coding	ENSMUST00000024639.11;ENSMUST00000077355.11;ENSMUST00000114012.7;ENSMUST00000114013.7;ENSMUST00000114015.7;ENSMUST00000114017.7;ENSMUST00000114018.9;ENSMUST00000123647.7;ENSMUST00000128673.7;ENSMUST00000137807.7;ENSMUST00000156636.8;ENSMUST00000239213.1	112009;-984;-987;41952;188355;188358;112024;41569;41835;41673;188398;1475			No	ENSMUST00000024639;ENSMUST00000077355;ENSMUST00000114012;ENSMUST00000114013;ENSMUST00000114015;ENSMUST00000114017;ENSMUST00000114018;ENSMUST00000123647;ENSMUST00000128673;ENSMUST00000137807;ENSMUST00000156636	5'UTR;TSS1500;TSS1500;5'UTR;5'UTR;5'UTR;5'UTR;5'UTR;3'UTR;3'UTR;5'UTR	Map2;Map2;Map2;Map2;Map2;Map2;Map2;Map2;Map2;Map2;Map2	Promoter
4.68224	9.19893	-4.51669	Map2	ENSMUST00000173778.7	ENSMUSG00000015222	ENSMUST00000173778.7	microtubule-associated protein 2 [Source:MGI Symbol;Acc:MGI:97175]	1144	24	22	2	4	0.0189772	0.164903	cg37028513_BC21	0.906121	-0.661146	0.244975	3.95627e-07	1.33765e-05	chr1	66363670	66363672	CG	II	GeneBody;Map2;NM_001039934;inside_[5-UTR;intron_between_exon_5_and_6];splice=0	-	Map2;Map2;Map2;Map2;Map2;Map2;Map2;Map2;Map2;Map2;Map2;Map2	protein_coding;protein_coding;protein_coding;protein_coding;protein_coding;protein_coding;protein_coding;protein_coding;protein_coding;protein_coding;protein_coding;protein_coding	ENSMUST00000024639.11;ENSMUST00000077355.11;ENSMUST00000114012.7;ENSMUST00000114013.7;ENSMUST00000114015.7;ENSMUST00000114017.7;ENSMUST00000114018.9;ENSMUST00000123647.7;ENSMUST00000128673.7;ENSMUST00000137807.7;ENSMUST00000156636.8;ENSMUST00000239213.1	112009;-984;-987;41952;188355;188358;112024;41569;41835;41673;188398;1475			No	ENSMUST00000024639;ENSMUST00000077355;ENSMUST00000114012;ENSMUST00000114013;ENSMUST00000114015;ENSMUST00000114017;ENSMUST00000114018;ENSMUST00000123647;ENSMUST00000128673;ENSMUST00000137807;ENSMUST00000156636	5'UTR;TSS1500;TSS1500;5'UTR;5'UTR;5'UTR;5'UTR;5'UTR;3'UTR;3'UTR;5'UTR	Map2;Map2;Map2;Map2;Map2;Map2;Map2;Map2;Map2;Map2;Map2	Promoter
4.11484	8.39852	-4.28367	Map2	ENSMUST00000151423.8	ENSMUSG00000015222	ENSMUST00000151423.8	microtubule-associated protein 2 [Source:MGI Symbol;Acc:MGI:97175]	2215	12	41	2	8	0.0401733	0.235511	cg37028513_BC21	0.906121	-0.661146	0.244975	3.95627e-07	1.33765e-05	chr1	66363670	66363672	CG	II	GeneBody;Map2;NM_001039934;inside_[5-UTR;intron_between_exon_5_and_6];splice=0	-	Map2;Map2;Map2;Map2;Map2;Map2;Map2;Map2;Map2;Map2;Map2;Map2	protein_coding;protein_coding;protein_coding;protein_coding;protein_coding;protein_coding;protein_coding;protein_coding;protein_coding;protein_coding;protein_coding;protein_coding	ENSMUST00000024639.11;ENSMUST00000077355.11;ENSMUST00000114012.7;ENSMUST00000114013.7;ENSMUST00000114015.7;ENSMUST00000114017.7;ENSMUST00000114018.9;ENSMUST00000123647.7;ENSMUST00000128673.7;ENSMUST00000137807.7;ENSMUST00000156636.8;ENSMUST00000239213.1	112009;-984;-987;41952;188355;188358;112024;41569;41835;41673;188398;1475			No	ENSMUST00000024639;ENSMUST00000077355;ENSMUST00000114012;ENSMUST00000114013;ENSMUST00000114015;ENSMUST00000114017;ENSMUST00000114018;ENSMUST00000123647;ENSMUST00000128673;ENSMUST00000137807;ENSMUST00000156636	5'UTR;TSS1500;TSS1500;5'UTR;5'UTR;5'UTR;5'UTR;5'UTR;3'UTR;3'UTR;5'UTR	Map2;Map2;Map2;Map2;Map2;Map2;Map2;Map2;Map2;Map2;Map2	Promoter
4.60651	9.52947	-4.92296	Map2	ENSMUST00000114015.7	ENSMUSG00000015222	ENSMUST00000114015.7	microtubule-associated protein 2 [Source:MGI Symbol;Acc:MGI:97175]	5440	110	176	28	23	1.36988e-06	0.218107	cg37028513_BC21	0.906121	-0.661146	0.244975	3.95627e-07	1.33765e-05	chr1	66363670	66363672	CG	II	GeneBody;Map2;NM_001039934;inside_[5-UTR;intron_between_exon_5_and_6];splice=0	-	Map2;Map2;Map2;Map2;Map2;Map2;Map2;Map2;Map2;Map2;Map2;Map2	protein_coding;protein_coding;protein_coding;protein_coding;protein_coding;protein_coding;protein_coding;protein_coding;protein_coding;protein_coding;protein_coding;protein_coding	ENSMUST00000024639.11;ENSMUST00000077355.11;ENSMUST00000114012.7;ENSMUST00000114013.7;ENSMUST00000114015.7;ENSMUST00000114017.7;ENSMUST00000114018.9;ENSMUST00000123647.7;ENSMUST00000128673.7;ENSMUST00000137807.7;ENSMUST00000156636.8;ENSMUST00000239213.1	112009;-984;-987;41952;188355;188358;112024;41569;41835;41673;188398;1475			No	ENSMUST00000024639;ENSMUST00000077355;ENSMUST00000114012;ENSMUST00000114013;ENSMUST00000114015;ENSMUST00000114017;ENSMUST00000114018;ENSMUST00000123647;ENSMUST00000128673;ENSMUST00000137807;ENSMUST00000156636	5'UTR;TSS1500;TSS1500;5'UTR;5'UTR;5'UTR;5'UTR;5'UTR;3'UTR;3'UTR;5'UTR	Map2;Map2;Map2;Map2;Map2;Map2;Map2;Map2;Map2;Map2;Map2	Promoter
4.19686	9.37543	-5.17856	Map2	ENSMUST00000077355.11	ENSMUSG00000015222	ENSMUST00000077355.11	microtubule-associated protein 2 [Source:MGI Symbol;Acc:MGI:97175]	5125	125	111	23	11	2.77562e-07	0.176207	cg37028513_BC21	0.906121	-0.661146	0.244975	3.95627e-07	1.33765e-05	chr1	66363670	66363672	CG	II	GeneBody;Map2;NM_001039934;inside_[5-UTR;intron_between_exon_5_and_6];splice=0	-	Map2;Map2;Map2;Map2;Map2;Map2;Map2;Map2;Map2;Map2;Map2;Map2	protein_coding;protein_coding;protein_coding;protein_coding;protein_coding;protein_coding;protein_coding;protein_coding;protein_coding;protein_coding;protein_coding;protein_coding	ENSMUST00000024639.11;ENSMUST00000077355.11;ENSMUST00000114012.7;ENSMUST00000114013.7;ENSMUST00000114015.7;ENSMUST00000114017.7;ENSMUST00000114018.9;ENSMUST00000123647.7;ENSMUST00000128673.7;ENSMUST00000137807.7;ENSMUST00000156636.8;ENSMUST00000239213.1	112009;-984;-987;41952;188355;188358;112024;41569;41835;41673;188398;1475			No	ENSMUST00000024639;ENSMUST00000077355;ENSMUST00000114012;ENSMUST00000114013;ENSMUST00000114015;ENSMUST00000114017;ENSMUST00000114018;ENSMUST00000123647;ENSMUST00000128673;ENSMUST00000137807;ENSMUST00000156636	5'UTR;TSS1500;TSS1500;5'UTR;5'UTR;5'UTR;5'UTR;5'UTR;3'UTR;3'UTR;5'UTR	Map2;Map2;Map2;Map2;Map2;Map2;Map2;Map2;Map2;Map2;Map2	Promoter
4.26787	9.5605	-5.29263	Map2	ENSMUST00000024639.11	ENSMUSG00000015222	ENSMUST00000024639.11	microtubule-associated protein 2 [Source:MGI Symbol;Acc:MGI:97175]	5195	118	159	17	20	2.99002e-08	0.165417	cg37028513_BC21	0.906121	-0.661146	0.244975	3.95627e-07	1.33765e-05	chr1	66363670	66363672	CG	II	GeneBody;Map2;NM_001039934;inside_[5-UTR;intron_between_exon_5_and_6];splice=0	-	Map2;Map2;Map2;Map2;Map2;Map2;Map2;Map2;Map2;Map2;Map2;Map2	protein_coding;protein_coding;protein_coding;protein_coding;protein_coding;protein_coding;protein_coding;protein_coding;protein_coding;protein_coding;protein_coding;protein_coding	ENSMUST00000024639.11;ENSMUST00000077355.11;ENSMUST00000114012.7;ENSMUST00000114013.7;ENSMUST00000114015.7;ENSMUST00000114017.7;ENSMUST00000114018.9;ENSMUST00000123647.7;ENSMUST00000128673.7;ENSMUST00000137807.7;ENSMUST00000156636.8;ENSMUST00000239213.1	112009;-984;-987;41952;188355;188358;112024;41569;41835;41673;188398;1475			No	ENSMUST00000024639;ENSMUST00000077355;ENSMUST00000114012;ENSMUST00000114013;ENSMUST00000114015;ENSMUST00000114017;ENSMUST00000114018;ENSMUST00000123647;ENSMUST00000128673;ENSMUST00000137807;ENSMUST00000156636	5'UTR;TSS1500;TSS1500;5'UTR;5'UTR;5'UTR;5'UTR;5'UTR;3'UTR;3'UTR;5'UTR	Map2;Map2;Map2;Map2;Map2;Map2;Map2;Map2;Map2;Map2;Map2	Promoter
4.40044	9.86684	-5.4664	Map2	ENSMUST00000114018.9	ENSMUSG00000015222	ENSMUST00000114018.9	microtubule-associated protein 2 [Source:MGI Symbol;Acc:MGI:97175]	5303	149	201	24	18	4.82883e-11	0.146972	cg37028513_BC21	0.906121	-0.661146	0.244975	3.95627e-07	1.33765e-05	chr1	66363670	66363672	CG	II	GeneBody;Map2;NM_001039934;inside_[5-UTR;intron_between_exon_5_and_6];splice=0	-	Map2;Map2;Map2;Map2;Map2;Map2;Map2;Map2;Map2;Map2;Map2;Map2	protein_coding;protein_coding;protein_coding;protein_coding;protein_coding;protein_coding;protein_coding;protein_coding;protein_coding;protein_coding;protein_coding;protein_coding	ENSMUST00000024639.11;ENSMUST00000077355.11;ENSMUST00000114012.7;ENSMUST00000114013.7;ENSMUST00000114015.7;ENSMUST00000114017.7;ENSMUST00000114018.9;ENSMUST00000123647.7;ENSMUST00000128673.7;ENSMUST00000137807.7;ENSMUST00000156636.8;ENSMUST00000239213.1	112009;-984;-987;41952;188355;188358;112024;41569;41835;41673;188398;1475			No	ENSMUST00000024639;ENSMUST00000077355;ENSMUST00000114012;ENSMUST00000114013;ENSMUST00000114015;ENSMUST00000114017;ENSMUST00000114018;ENSMUST00000123647;ENSMUST00000128673;ENSMUST00000137807;ENSMUST00000156636	5'UTR;TSS1500;TSS1500;5'UTR;5'UTR;5'UTR;5'UTR;5'UTR;3'UTR;3'UTR;5'UTR	Map2;Map2;Map2;Map2;Map2;Map2;Map2;Map2;Map2;Map2;Map2	Promoter
5.5084	11.5841	-6.07571	Map2	ENSMUST00000156636.8	ENSMUSG00000015222	ENSMUST00000156636.8	microtubule-associated protein 2 [Source:MGI Symbol;Acc:MGI:97175]	546	48	70	2	2	3.47348e-08	0.0417427	cg37028513_BC21	0.906121	-0.661146	0.244975	3.95627e-07	1.33765e-05	chr1	66363670	66363672	CG	II	GeneBody;Map2;NM_001039934;inside_[5-UTR;intron_between_exon_5_and_6];splice=0	-	Map2;Map2;Map2;Map2;Map2;Map2;Map2;Map2;Map2;Map2;Map2;Map2	protein_coding;protein_coding;protein_coding;protein_coding;protein_coding;protein_coding;protein_coding;protein_coding;protein_coding;protein_coding;protein_coding;protein_coding	ENSMUST00000024639.11;ENSMUST00000077355.11;ENSMUST00000114012.7;ENSMUST00000114013.7;ENSMUST00000114015.7;ENSMUST00000114017.7;ENSMUST00000114018.9;ENSMUST00000123647.7;ENSMUST00000128673.7;ENSMUST00000137807.7;ENSMUST00000156636.8;ENSMUST00000239213.1	112009;-984;-987;41952;188355;188358;112024;41569;41835;41673;188398;1475			No	ENSMUST00000024639;ENSMUST00000077355;ENSMUST00000114012;ENSMUST00000114013;ENSMUST00000114015;ENSMUST00000114017;ENSMUST00000114018;ENSMUST00000123647;ENSMUST00000128673;ENSMUST00000137807;ENSMUST00000156636	5'UTR;TSS1500;TSS1500;5'UTR;5'UTR;5'UTR;5'UTR;5'UTR;3'UTR;3'UTR;5'UTR	Map2;Map2;Map2;Map2;Map2;Map2;Map2;Map2;Map2;Map2;Map2	Promoter
4.39264	9.36267	-4.97003	Map2	ENSMUST00000114012.7	ENSMUSG00000015222	ENSMUST00000114012.7	microtubule-associated protein 2 [Source:MGI Symbol;Acc:MGI:97175]	5119	111	125	24	16	3.2035e-06	0.207807	cg37028513_BC21	0.906121	-0.661146	0.244975	3.95627e-07	1.33765e-05	chr1	66363670	66363672	CG	II	GeneBody;Map2;NM_001039934;inside_[5-UTR;intron_between_exon_5_and_6];splice=0	-	Map2;Map2;Map2;Map2;Map2;Map2;Map2;Map2;Map2;Map2;Map2;Map2	protein_coding;protein_coding;protein_coding;protein_coding;protein_coding;protein_coding;protein_coding;protein_coding;protein_coding;protein_coding;protein_coding;protein_coding	ENSMUST00000024639.11;ENSMUST00000077355.11;ENSMUST00000114012.7;ENSMUST00000114013.7;ENSMUST00000114015.7;ENSMUST00000114017.7;ENSMUST00000114018.9;ENSMUST00000123647.7;ENSMUST00000128673.7;ENSMUST00000137807.7;ENSMUST00000156636.8;ENSMUST00000239213.1	112009;-984;-987;41952;188355;188358;112024;41569;41835;41673;188398;1475			No	ENSMUST00000024639;ENSMUST00000077355;ENSMUST00000114012;ENSMUST00000114013;ENSMUST00000114015;ENSMUST00000114017;ENSMUST00000114018;ENSMUST00000123647;ENSMUST00000128673;ENSMUST00000137807;ENSMUST00000156636	5'UTR;TSS1500;TSS1500;5'UTR;5'UTR;5'UTR;5'UTR;5'UTR;3'UTR;3'UTR;5'UTR	Map2;Map2;Map2;Map2;Map2;Map2;Map2;Map2;Map2;Map2;Map2	Promoter
9.40331	9.46622	-0.0629121	Mgat4c	ENSMUST00000218984.1	ENSMUSG00000019888	ENSMUST00000218984.1	MGAT4 family, member C [Source:MGI Symbol;Acc:MGI:1914819]	3543	61	118	505	539	4.62936e-08	7.15255	cg28923201_TC11	0.940181	-0.810502	0.12968	5.42817e-07	1.51405e-05	chr10	102131379	102131381	CG	I	Random	-	Mgat4c;Mgat4c;Mgat4c;Mgat4c;Mgat4c	protein_coding;protein_coding;protein_coding;protein_coding;protein_coding	ENSMUST00000127504.8;ENSMUST00000134930.7;ENSMUST00000156751.7;ENSMUST00000179929.7;ENSMUST00000219195.1	449739;449739;449634;449893;449754			No	ENSMUST00000127504;ENSMUST00000134930;ENSMUST00000156751;ENSMUST00000179929;ENSMUST00000219195	5'UTR;3'UTR;5'UTR;5'UTR;5'UTR	Mgat4c;Mgat4c;Mgat4c;Mgat4c;Mgat4c	Promoter
9.40331	9.46622	-0.0629121	Mgat4c	ENSMUST00000218984.1	ENSMUSG00000019888	ENSMUST00000218984.1	MGAT4 family, member C [Source:MGI Symbol;Acc:MGI:1914819]	3543	61	118	505	539	4.62936e-08	7.15255	cg28922533_BC11	0.802622	-0.706641	0.0959812	4.79166e-05	0.000190002	chr10	101970349	101970351	CG	I	PMDsoloWCGW	+	Mgat4c;Mgat4c;Mgat4c;Mgat4c;Mgat4c;Mgat4c	protein_coding;protein_coding;protein_coding;protein_coding;protein_coding;protein_coding	ENSMUST00000127504.8;ENSMUST00000134930.7;ENSMUST00000146230.7;ENSMUST00000156751.7;ENSMUST00000179929.7;ENSMUST00000219195.1	288709;288709;288863;288604;288863;288724			No	ENSMUST00000127504;ENSMUST00000134930;ENSMUST00000146230;ENSMUST00000156751;ENSMUST00000179929;ENSMUST00000219195	5'UTR;3'UTR;3'UTR;5'UTR;5'UTR;5'UTR	Mgat4c;Mgat4c;Mgat4c;Mgat4c;Mgat4c;Mgat4c	Promoter
7.60335	8.33194	-0.728591	Mgat4c	ENSMUST00000120748.1	ENSMUSG00000019888	ENSMUST00000120748.1	MGAT4 family, member C [Source:MGI Symbol;Acc:MGI:1914819]	2603	27	31	89	127	0.00647873	4.64941	cg28923201_TC11	0.940181	-0.810502	0.12968	5.42817e-07	1.51405e-05	chr10	102131379	102131381	CG	I	Random	-	Mgat4c;Mgat4c;Mgat4c;Mgat4c;Mgat4c	protein_coding;protein_coding;protein_coding;protein_coding;protein_coding	ENSMUST00000127504.8;ENSMUST00000134930.7;ENSMUST00000156751.7;ENSMUST00000179929.7;ENSMUST00000219195.1	449739;449739;449634;449893;449754			No	ENSMUST00000127504;ENSMUST00000134930;ENSMUST00000156751;ENSMUST00000179929;ENSMUST00000219195	5'UTR;3'UTR;5'UTR;5'UTR;5'UTR	Mgat4c;Mgat4c;Mgat4c;Mgat4c;Mgat4c	Promoter
7.60335	8.33194	-0.728591	Mgat4c	ENSMUST00000120748.1	ENSMUSG00000019888	ENSMUST00000120748.1	MGAT4 family, member C [Source:MGI Symbol;Acc:MGI:1914819]	2603	27	31	89	127	0.00647873	4.64941	cg28922533_BC11	0.802622	-0.706641	0.0959812	4.79166e-05	0.000190002	chr10	101970349	101970351	CG	I	PMDsoloWCGW	+	Mgat4c;Mgat4c;Mgat4c;Mgat4c;Mgat4c;Mgat4c	protein_coding;protein_coding;protein_coding;protein_coding;protein_coding;protein_coding	ENSMUST00000127504.8;ENSMUST00000134930.7;ENSMUST00000146230.7;ENSMUST00000156751.7;ENSMUST00000179929.7;ENSMUST00000219195.1	288709;288709;288863;288604;288863;288724			No	ENSMUST00000127504;ENSMUST00000134930;ENSMUST00000146230;ENSMUST00000156751;ENSMUST00000179929;ENSMUST00000219195	5'UTR;3'UTR;3'UTR;5'UTR;5'UTR;5'UTR	Mgat4c;Mgat4c;Mgat4c;Mgat4c;Mgat4c;Mgat4c	Promoter
6.30437	7.58956	-1.28519	Olfr1297	ENSMUST00000213398.1	ENSMUSG00000094858	ENSMUST00000213398.1	olfactory receptor 1297 [Source:MGI Symbol;Acc:MGI:3031131]	6998	36	59	106	130	0.046378	3.06698	cg38805727_BC21	0.820866	-0.740491	0.0803752	1.03774e-06	2.00365e-05	chr2	111622423	111622425	CG	II	TSS;chr2:111622071;Olfr1297;ENSMUST00000099612;-352;1	-	Olfr1297;Olfr1297	protein_coding;protein_coding	ENSMUST00000099612.1;ENSMUST00000213398.1	-351;4074			No	ENSMUST00000099612;ENSMUST00000213398	TSS1500;5'UTR	Olfr1297;Olfr1297	Promoter
5.46128	5.53873	-0.0774543	Olfr1507	ENSMUST00000206062.3	ENSMUSG00000059887	ENSMUST00000206062.3	olfactory receptor 1507 [Source:MGI Symbol;Acc:MGI:3031341]	2803	6	2	27	20	0.0443161	7.40242	cg32483701_TC11	0.943748	-0.678011	0.265737	7.74937e-08	7.43886e-06	chr14	52490915	52490917	CG	I	TSS;chr14:52491045;Olfr1507;ENSMUST00000073571;+130;1	+	Olfr1507;Olfr1507;Olfr1507;Olfr1507;Olfr1507	protein_coding;protein_coding;protein_coding;protein_coding;protein_coding	ENSMUST00000073571.5;ENSMUST00000205963.1;ENSMUST00000206062.3;ENSMUST00000206069.1;ENSMUST00000206931.1	131;4410;4834;4382;4774			No	ENSMUST00000073571;ENSMUST00000205963;ENSMUST00000206062;ENSMUST00000206069;ENSMUST00000206931	Body;5'UTR;Body;5'UTR;Body	Olfr1507;Olfr1507;Olfr1507;Olfr1507;Olfr1507	Promoter
8.12066	8.03858	0.08208	Palld	ENSMUST00000135439.1	ENSMUSG00000058056	ENSMUST00000135439.1	palladin, cytoskeletal associated protein [Source:MGI Symbol;Acc:MGI:1919583]	1325	4	20	84	70	0.00106024	7.70532	cg45753948_BC11	0.888657	-0.685571	0.203086	1.82176e-06	2.61371e-05	chr8	61582953	61582955	CG	I	EPIC;cg07989163	-	Palld;Palld;Palld;Palld;Palld	protein_coding;protein_coding;protein_coding;protein_coding;protein_coding	ENSMUST00000034057.13;ENSMUST00000121200.8;ENSMUST00000121493.8;ENSMUST00000121785.8;ENSMUST00000135439.1	319737;8189;177136;319716;8186			No	ENSMUST00000034057;ENSMUST00000121200;ENSMUST00000121493;ENSMUST00000121785;ENSMUST00000135439	Body;5'UTR;Body;Body;5'UTR	Palld;Palld;Palld;Palld;Palld	Promoter
8.43172	8.89931	-0.467591	Palld	ENSMUST00000121493.8	ENSMUSG00000058056	ENSMUST00000121493.8	palladin, cytoskeletal associated protein [Source:MGI Symbol;Acc:MGI:1919583]	5445	62	124	426	388	7.54038e-06	5.34257	cg45753948_BC11	0.888657	-0.685571	0.203086	1.82176e-06	2.61371e-05	chr8	61582953	61582955	CG	I	EPIC;cg07989163	-	Palld;Palld;Palld;Palld;Palld	protein_coding;protein_coding;protein_coding;protein_coding;protein_coding	ENSMUST00000034057.13;ENSMUST00000121200.8;ENSMUST00000121493.8;ENSMUST00000121785.8;ENSMUST00000135439.1	319737;8189;177136;319716;8186			No	ENSMUST00000034057;ENSMUST00000121200;ENSMUST00000121493;ENSMUST00000121785;ENSMUST00000135439	Body;5'UTR;Body;Body;5'UTR	Palld;Palld;Palld;Palld;Palld	Promoter
8.85564	9.30337	-0.447736	Palld	ENSMUST00000121200.8	ENSMUSG00000058056	ENSMUST00000121200.8	palladin, cytoskeletal associated protein [Source:MGI Symbol;Acc:MGI:1919583]	4193	72	116	465	374	5.25686e-06	5.45487	cg45753948_BC11	0.888657	-0.685571	0.203086	1.82176e-06	2.61371e-05	chr8	61582953	61582955	CG	I	EPIC;cg07989163	-	Palld;Palld;Palld;Palld;Palld	protein_coding;protein_coding;protein_coding;protein_coding;protein_coding	ENSMUST00000034057.13;ENSMUST00000121200.8;ENSMUST00000121493.8;ENSMUST00000121785.8;ENSMUST00000135439.1	319737;8189;177136;319716;8186			No	ENSMUST00000034057;ENSMUST00000121200;ENSMUST00000121493;ENSMUST00000121785;ENSMUST00000135439	Body;5'UTR;Body;Body;5'UTR	Palld;Palld;Palld;Palld;Palld	Promoter
7.00891	7.02969	-0.020776	Palld	ENSMUST00000034057.13	ENSMUSG00000058056	ENSMUST00000034057.13	palladin, cytoskeletal associated protein [Source:MGI Symbol;Acc:MGI:1919583]	3566	12	20	98	96	0.00073171	7.44108	cg45753948_BC11	0.888657	-0.685571	0.203086	1.82176e-06	2.61371e-05	chr8	61582953	61582955	CG	I	EPIC;cg07989163	-	Palld;Palld;Palld;Palld;Palld	protein_coding;protein_coding;protein_coding;protein_coding;protein_coding	ENSMUST00000034057.13;ENSMUST00000121200.8;ENSMUST00000121493.8;ENSMUST00000121785.8;ENSMUST00000135439.1	319737;8189;177136;319716;8186			No	ENSMUST00000034057;ENSMUST00000121200;ENSMUST00000121493;ENSMUST00000121785;ENSMUST00000135439	Body;5'UTR;Body;Body;5'UTR	Palld;Palld;Palld;Palld;Palld	Promoter
8.23354	8.20238	0.0311545	Palld	ENSMUST00000121785.8	ENSMUSG00000058056	ENSMUST00000121785.8	palladin, cytoskeletal associated protein [Source:MGI Symbol;Acc:MGI:1919583]	6349	28	108	415	414	1.91908e-07	7.37686	cg45753948_BC11	0.888657	-0.685571	0.203086	1.82176e-06	2.61371e-05	chr8	61582953	61582955	CG	I	EPIC;cg07989163	-	Palld;Palld;Palld;Palld;Palld	protein_coding;protein_coding;protein_coding;protein_coding;protein_coding	ENSMUST00000034057.13;ENSMUST00000121200.8;ENSMUST00000121493.8;ENSMUST00000121785.8;ENSMUST00000135439.1	319737;8189;177136;319716;8186			No	ENSMUST00000034057;ENSMUST00000121200;ENSMUST00000121493;ENSMUST00000121785;ENSMUST00000135439	Body;5'UTR;Body;Body;5'UTR	Palld;Palld;Palld;Palld;Palld	Promoter
11.3	8.00472	3.29533	Pnma5	ENSMUST00000051569.6	ENSMUSG00000050424	ENSMUST00000051569.6	paraneoplastic antigen family 5 [Source:MGI Symbol;Acc:MGI:2180566]	2785	17	33	1585	1475	2.09034e-21	74.7947	cg47733513_TC11	0.933258	-0.815946	0.117312	5.58527e-09	3.32437e-06	chrX	73036972	73036974	CG	I	TSS;chrX:73037102;Pnma5;ENSMUST00000051569-ENSMUST00000114540;+130;2	-	Pnma5;Pnma5;Pnma5	protein_coding;protein_coding;protein_coding	ENSMUST00000051569.6;ENSMUST00000114540.3;ENSMUST00000152209.1	131;131;-869			No	ENSMUST00000051569;ENSMUST00000114540;ENSMUST00000152209	Body;Body;TSS1500	Pnma5;Pnma5;Pnma5	Promoter
11.4331	8.81065	2.62247	Pnma5	ENSMUST00000114540.3	ENSMUSG00000050424	ENSMUST00000114540.3	paraneoplastic antigen family 5 [Source:MGI Symbol;Acc:MGI:2180566]	2287	35	36	1471	1280	3.48043e-19	47.9088	cg47733513_TC11	0.933258	-0.815946	0.117312	5.58527e-09	3.32437e-06	chrX	73036972	73036974	CG	I	TSS;chrX:73037102;Pnma5;ENSMUST00000051569-ENSMUST00000114540;+130;2	-	Pnma5;Pnma5;Pnma5	protein_coding;protein_coding;protein_coding	ENSMUST00000051569.6;ENSMUST00000114540.3;ENSMUST00000152209.1	131;131;-869			No	ENSMUST00000051569;ENSMUST00000114540;ENSMUST00000152209	Body;Body;TSS1500	Pnma5;Pnma5;Pnma5	Promoter
11.1476	8.19604	2.95161	Pnma5	ENSMUST00000152209.1	ENSMUSG00000050424	ENSMUST00000152209.1	paraneoplastic antigen family 5 [Source:MGI Symbol;Acc:MGI:2180566]	1280	4	22	715	541	2.29829e-17	57.8095	cg47733513_TC11	0.933258	-0.815946	0.117312	5.58527e-09	3.32437e-06	chrX	73036972	73036974	CG	I	TSS;chrX:73037102;Pnma5;ENSMUST00000051569-ENSMUST00000114540;+130;2	-	Pnma5;Pnma5;Pnma5	protein_coding;protein_coding;protein_coding	ENSMUST00000051569.6;ENSMUST00000114540.3;ENSMUST00000152209.1	131;131;-869			No	ENSMUST00000051569;ENSMUST00000114540;ENSMUST00000152209	Body;Body;TSS1500	Pnma5;Pnma5;Pnma5	Promoter
4.58946	3.97046	0.619004	Rassf4	ENSMUST00000035842.6	ENSMUSG00000042129	ENSMUST00000035842.6	Ras association (RalGDS/AF-6) domain family member 4 [Source:MGI Symbol;Acc:MGI:2386853]	6460	4	2	34	27	0.00584132	12.7364	cg43888463_TC11	0.735331	-0.706426	0.0289051	5.77255e-05	0.000217254	chr6	116674010	116674012	CG	I	CGI;chr6:116674001-116674241,TSS;chr6:116673951;Rassf4;ENSMUST00000035842;-59;1	-	Rassf4;Rassf4;Rassf4;Rassf4;Rassf4	protein_coding;protein_coding;protein_coding;protein_coding;protein_coding	ENSMUST00000035842.6;ENSMUST00000203029.2;ENSMUST00000204203.1;ENSMUST00000204313.2;ENSMUST00000204576.1	-58;-201;-239;-221;-212	CGI:chr6:116674001-116674241	Island	No	ENSMUST00000035842;ENSMUST00000203029;ENSMUST00000204203;ENSMUST00000204313;ENSMUST00000204576	TSS200;TSS1500;TSS1500;TSS1500;TSS1500	Rassf4;Rassf4;Rassf4;Rassf4;Rassf4	Promoter
16.0533	19.6832	-3.6299	Rpl17-ps10	ENSMUST00000119383.1	ENSMUSG00000081895	ENSMUST00000119383.1	ribosomal protein L17, pseudogene 10 [Source:MGI Symbol;Acc:MGI:3642871]	555	23398	7714	8276	8223	0.0031646	0.673136	cg44712015_BC21	0.844202	-0.692835	0.151367	2.15953e-08	5.16294e-06	chr7	72649593	72649595	CG	II	PseudogeneTSS;chr7:72649311;Rpl17-ps10;ENSMUST00000119383;283	-	Rpl17-ps10	processed_pseudogene	ENSMUST00000119383.1	-282			No	ENSMUST00000119383	TSS1500	Rpl17-ps10	Promoter
8.19692	7.57911	0.617814	Slco1a6	ENSMUST00000173877.1	ENSMUSG00000079262	ENSMUST00000173877.1	solute carrier organic anion transporter family, member 1a6 [Source:MGI Symbol;Acc:MGI:1351906]	458	5	0	25	27	0.00963381	13.5288	cg44109307_BC11	0.886342	-0.670116	0.216225	2.40509e-06	3.01383e-05	chr6	142208507	142208509	CG	I	TSS;chr6:142208520;Slco1a6;ENSMUST00000174455;+13;1	+	Slco1a6	protein_coding	ENSMUST00000174455.1	14			No	ENSMUST00000174455	5'UTR	Slco1a6	Promoter
11.0433	9.30602	1.73723	Stmn2	ENSMUST00000191847.1	ENSMUSG00000027500	ENSMUST00000191847.1	stathmin-like 2 [Source:MGI Symbol;Acc:MGI:98241]	3413	100	46	1645	1492	1.34393e-17	27.0492	cg39466880_BC21	0.849773	-0.684799	0.164974	5.11611e-07	1.47995e-05	chr3	8509595	8509597	CG	II	PlacentaMeth	-	Stmn2;Stmn2;Stmn2	protein_coding;protein_coding;protein_coding	ENSMUST00000029002.8;ENSMUST00000191847.1;ENSMUST00000194905.1	236;81;10			No	ENSMUST00000029002;ENSMUST00000191847;ENSMUST00000194905	5'UTR;3'UTR;3'UTR	Stmn2;Stmn2;Stmn2	Promoter
11.0433	9.30602	1.73723	Stmn2	ENSMUST00000191847.1	ENSMUSG00000027500	ENSMUST00000191847.1	stathmin-like 2 [Source:MGI Symbol;Acc:MGI:98241]	3413	100	46	1645	1492	1.34393e-17	27.0492	cg39466871_BC21	0.870502	-0.718881	0.151621	2.75121e-07	1.16278e-05	chr3	8509365	8509367	CG	II	EPIC;cg26577017,TSS;chr3:8509359;Stmn2;ENSMUST00000029002;+6;1	-	Stmn2;Stmn2;Stmn2	protein_coding;protein_coding;protein_coding	ENSMUST00000029002.8;ENSMUST00000191847.1;ENSMUST00000194905.1	6;-149;-220			No	ENSMUST00000029002;ENSMUST00000191847;ENSMUST00000194905	5'UTR;TSS200;TSS1500	Stmn2;Stmn2;Stmn2	Promoter
10.7935	7.89054	2.90297	Stmn2	ENSMUST00000194307.1	ENSMUSG00000027500	ENSMUST00000194307.1	stathmin-like 2 [Source:MGI Symbol;Acc:MGI:98241]	308	4	0	120	112	3.12065e-09	75.1785	cg39466880_BC21	0.849773	-0.684799	0.164974	5.11611e-07	1.47995e-05	chr3	8509595	8509597	CG	II	PlacentaMeth	-	Stmn2;Stmn2;Stmn2	protein_coding;protein_coding;protein_coding	ENSMUST00000029002.8;ENSMUST00000191847.1;ENSMUST00000194905.1	236;81;10			No	ENSMUST00000029002;ENSMUST00000191847;ENSMUST00000194905	5'UTR;3'UTR;3'UTR	Stmn2;Stmn2;Stmn2	Promoter
10.7935	7.89054	2.90297	Stmn2	ENSMUST00000194307.1	ENSMUSG00000027500	ENSMUST00000194307.1	stathmin-like 2 [Source:MGI Symbol;Acc:MGI:98241]	308	4	0	120	112	3.12065e-09	75.1785	cg39466871_BC21	0.870502	-0.718881	0.151621	2.75121e-07	1.16278e-05	chr3	8509365	8509367	CG	II	EPIC;cg26577017,TSS;chr3:8509359;Stmn2;ENSMUST00000029002;+6;1	-	Stmn2;Stmn2;Stmn2	protein_coding;protein_coding;protein_coding	ENSMUST00000029002.8;ENSMUST00000191847.1;ENSMUST00000194905.1	6;-149;-220			No	ENSMUST00000029002;ENSMUST00000191847;ENSMUST00000194905	5'UTR;TSS200;TSS1500	Stmn2;Stmn2;Stmn2	Promoter
14.8066	12.2476	2.559	Stmn2	ENSMUST00000029002.8	ENSMUSG00000027500	ENSMUST00000029002.8	stathmin-like 2 [Source:MGI Symbol;Acc:MGI:98241]	2073	439	247	14155	11716	2.2711e-20	47.181	cg39466880_BC21	0.849773	-0.684799	0.164974	5.11611e-07	1.47995e-05	chr3	8509595	8509597	CG	II	PlacentaMeth	-	Stmn2;Stmn2;Stmn2	protein_coding;protein_coding;protein_coding	ENSMUST00000029002.8;ENSMUST00000191847.1;ENSMUST00000194905.1	236;81;10			No	ENSMUST00000029002;ENSMUST00000191847;ENSMUST00000194905	5'UTR;3'UTR;3'UTR	Stmn2;Stmn2;Stmn2	Promoter
14.8066	12.2476	2.559	Stmn2	ENSMUST00000029002.8	ENSMUSG00000027500	ENSMUST00000029002.8	stathmin-like 2 [Source:MGI Symbol;Acc:MGI:98241]	2073	439	247	14155	11716	2.2711e-20	47.181	cg39466871_BC21	0.870502	-0.718881	0.151621	2.75121e-07	1.16278e-05	chr3	8509365	8509367	CG	II	EPIC;cg26577017,TSS;chr3:8509359;Stmn2;ENSMUST00000029002;+6;1	-	Stmn2;Stmn2;Stmn2	protein_coding;protein_coding;protein_coding	ENSMUST00000029002.8;ENSMUST00000191847.1;ENSMUST00000194905.1	6;-149;-220			No	ENSMUST00000029002;ENSMUST00000191847;ENSMUST00000194905	5'UTR;TSS200;TSS1500	Stmn2;Stmn2;Stmn2	Promoter
7.96246	7.81282	0.149642	Uty	ENSMUST00000143958.7	ENSMUSG00000068457	ENSMUST00000143958.7	ubiquitously transcribed tetratricopeptide repeat gene, Y chromosome [Source:MGI Symbol;Acc:MGI:894810]	2903	20	25	129	183	2.75795e-05	8.63882	cg48214621_BC11	0.925032	-0.894973	0.030059	3.6863e-12	5.89826e-08	chrY	1244794	1244796	CG	I	Random	+	Uty;Uty;Uty;Uty;Uty;Uty;Uty;Uty;Uty;Uty	protein_coding;protein_coding;protein_coding;protein_coding;protein_coding;protein_coding;protein_coding;protein_coding;protein_coding;protein_coding	ENSMUST00000069309.13;ENSMUST00000137048.7;ENSMUST00000139365.7;ENSMUST00000143286.7;ENSMUST00000143958.7;ENSMUST00000150715.1;ENSMUST00000154004.7;ENSMUST00000154527.1;ENSMUST00000154666.7;ENSMUST00000157073.7	924;908;930;897;962;673;965;945;900;944			No	ENSMUST00000069309;ENSMUST00000137048;ENSMUST00000139365;ENSMUST00000143286;ENSMUST00000143958;ENSMUST00000150715;ENSMUST00000154004;ENSMUST00000154527;ENSMUST00000154666;ENSMUST00000157073	Body;Body;Body;Body;Body;Body;Body;5'UTR;Body;5'UTR	Uty;Uty;Uty;Uty;Uty;Uty;Uty;Uty;Uty;Uty	Promoter
7.96246	7.81282	0.149642	Uty	ENSMUST00000143958.7	ENSMUSG00000068457	ENSMUST00000143958.7	ubiquitously transcribed tetratricopeptide repeat gene, Y chromosome [Source:MGI Symbol;Acc:MGI:894810]	2903	20	25	129	183	2.75795e-05	8.63882	cg48214660_BC11	0.831924	-0.78083	0.051094	1.58427e-07	9.46497e-06	chrY	1246166	1246168	CG	I	Random	-	Uty;Uty;Uty;Uty;Uty;Uty;Uty;Uty;Uty;Uty	protein_coding;protein_coding;protein_coding;protein_coding;protein_coding;protein_coding;protein_coding;protein_coding;protein_coding;protein_coding	ENSMUST00000069309.13;ENSMUST00000137048.7;ENSMUST00000139365.7;ENSMUST00000143286.7;ENSMUST00000143958.7;ENSMUST00000150715.1;ENSMUST00000154004.7;ENSMUST00000154527.1;ENSMUST00000154666.7;ENSMUST00000157073.7	-448;-464;-442;-475;-410;-699;-407;-427;-472;-428			No	ENSMUST00000069309;ENSMUST00000137048;ENSMUST00000139365;ENSMUST00000143286;ENSMUST00000143958;ENSMUST00000150715;ENSMUST00000154004;ENSMUST00000154527;ENSMUST00000154666;ENSMUST00000157073	TSS1500;TSS1500;TSS1500;TSS1500;TSS1500;TSS1500;TSS1500;TSS1500;TSS1500;TSS1500	Uty;Uty;Uty;Uty;Uty;Uty;Uty;Uty;Uty;Uty	Promoter
7.96246	7.81282	0.149642	Uty	ENSMUST00000143958.7	ENSMUSG00000068457	ENSMUST00000143958.7	ubiquitously transcribed tetratricopeptide repeat gene, Y chromosome [Source:MGI Symbol;Acc:MGI:894810]	2903	20	25	129	183	2.75795e-05	8.63882	cg48214628_BC21	0.697529	-0.674147	0.0233819	2.34652e-07	1.09933e-05	chrY	1245208	1245210	CG	II	Random	-	Uty;Uty;Uty;Uty;Uty;Uty;Uty;Uty;Uty;Uty	protein_coding;protein_coding;protein_coding;protein_coding;protein_coding;protein_coding;protein_coding;protein_coding;protein_coding;protein_coding	ENSMUST00000069309.13;ENSMUST00000137048.7;ENSMUST00000139365.7;ENSMUST00000143286.7;ENSMUST00000143958.7;ENSMUST00000150715.1;ENSMUST00000154004.7;ENSMUST00000154527.1;ENSMUST00000154666.7;ENSMUST00000157073.7	510;494;516;483;548;259;551;531;486;530			No	ENSMUST00000069309;ENSMUST00000137048;ENSMUST00000139365;ENSMUST00000143286;ENSMUST00000143958;ENSMUST00000150715;ENSMUST00000154004;ENSMUST00000154527;ENSMUST00000154666;ENSMUST00000157073	Body;Body;Body;Body;Body;Body;5'UTR;5'UTR;Body;5'UTR	Uty;Uty;Uty;Uty;Uty;Uty;Uty;Uty;Uty;Uty	Promoter
7.96246	7.81282	0.149642	Uty	ENSMUST00000143958.7	ENSMUSG00000068457	ENSMUST00000143958.7	ubiquitously transcribed tetratricopeptide repeat gene, Y chromosome [Source:MGI Symbol;Acc:MGI:894810]	2903	20	25	129	183	2.75795e-05	8.63882	cg48214629_TC21	0.723767	-0.692472	0.031295	7.99387e-09	3.77164e-06	chrY	1245304	1245306	CG	II	Random	+	Uty;Uty;Uty;Uty;Uty;Uty;Uty;Uty;Uty;Uty	protein_coding;protein_coding;protein_coding;protein_coding;protein_coding;protein_coding;protein_coding;protein_coding;protein_coding;protein_coding	ENSMUST00000069309.13;ENSMUST00000137048.7;ENSMUST00000139365.7;ENSMUST00000143286.7;ENSMUST00000143958.7;ENSMUST00000150715.1;ENSMUST00000154004.7;ENSMUST00000154527.1;ENSMUST00000154666.7;ENSMUST00000157073.7	414;398;420;387;452;163;455;435;390;434			No	ENSMUST00000069309;ENSMUST00000137048;ENSMUST00000139365;ENSMUST00000143286;ENSMUST00000143958;ENSMUST00000150715;ENSMUST00000154004;ENSMUST00000154527;ENSMUST00000154666;ENSMUST00000157073	Body;Body;Body;Body;Body;Body;5'UTR;5'UTR;Body;5'UTR	Uty;Uty;Uty;Uty;Uty;Uty;Uty;Uty;Uty;Uty	Promoter
7.96246	7.81282	0.149642	Uty	ENSMUST00000143958.7	ENSMUSG00000068457	ENSMUST00000143958.7	ubiquitously transcribed tetratricopeptide repeat gene, Y chromosome [Source:MGI Symbol;Acc:MGI:894810]	2903	20	25	129	183	2.75795e-05	8.63882	cg48214623_BC21	0.823755	-0.801064	0.0226901	2.63608e-10	6.34545e-07	chrY	1244883	1244885	CG	II	Random	-	Uty;Uty;Uty;Uty;Uty;Uty;Uty;Uty;Uty;Uty	protein_coding;protein_coding;protein_coding;protein_coding;protein_coding;protein_coding;protein_coding;protein_coding;protein_coding;protein_coding	ENSMUST00000069309.13;ENSMUST00000137048.7;ENSMUST00000139365.7;ENSMUST00000143286.7;ENSMUST00000143958.7;ENSMUST00000150715.1;ENSMUST00000154004.7;ENSMUST00000154527.1;ENSMUST00000154666.7;ENSMUST00000157073.7	835;819;841;808;873;584;876;856;811;855			No	ENSMUST00000069309;ENSMUST00000137048;ENSMUST00000139365;ENSMUST00000143286;ENSMUST00000143958;ENSMUST00000150715;ENSMUST00000154004;ENSMUST00000154527;ENSMUST00000154666;ENSMUST00000157073	Body;Body;Body;Body;Body;Body;Body;5'UTR;Body;5'UTR	Uty;Uty;Uty;Uty;Uty;Uty;Uty;Uty;Uty;Uty	Promoter
7.96246	7.81282	0.149642	Uty	ENSMUST00000143958.7	ENSMUSG00000068457	ENSMUST00000143958.7	ubiquitously transcribed tetratricopeptide repeat gene, Y chromosome [Source:MGI Symbol;Acc:MGI:894810]	2903	20	25	129	183	2.75795e-05	8.63882	cg48214620_TC21	0.83655	-0.785105	0.0514454	1.05224e-08	4.01195e-06	chrY	1244772	1244774	CG	II	Random	+	Uty;Uty;Uty;Uty;Uty;Uty;Uty;Uty;Uty;Uty	protein_coding;protein_coding;protein_coding;protein_coding;protein_coding;protein_coding;protein_coding;protein_coding;protein_coding;protein_coding	ENSMUST00000069309.13;ENSMUST00000137048.7;ENSMUST00000139365.7;ENSMUST00000143286.7;ENSMUST00000143958.7;ENSMUST00000150715.1;ENSMUST00000154004.7;ENSMUST00000154527.1;ENSMUST00000154666.7;ENSMUST00000157073.7	946;930;952;919;984;695;987;967;922;966			No	ENSMUST00000069309;ENSMUST00000137048;ENSMUST00000139365;ENSMUST00000143286;ENSMUST00000143958;ENSMUST00000150715;ENSMUST00000154004;ENSMUST00000154527;ENSMUST00000154666;ENSMUST00000157073	Body;Body;Body;Body;Body;Body;Body;5'UTR;Body;5'UTR	Uty;Uty;Uty;Uty;Uty;Uty;Uty;Uty;Uty;Uty	Promoter
7.96246	7.81282	0.149642	Uty	ENSMUST00000143958.7	ENSMUSG00000068457	ENSMUST00000143958.7	ubiquitously transcribed tetratricopeptide repeat gene, Y chromosome [Source:MGI Symbol;Acc:MGI:894810]	2903	20	25	129	183	2.75795e-05	8.63882	cg48214632_BC21	0.704658	-0.669379	0.0352786	5.64765e-09	3.32613e-06	chrY	1245321	1245323	CG	II	Random	-	Uty;Uty;Uty;Uty;Uty;Uty;Uty;Uty;Uty;Uty	protein_coding;protein_coding;protein_coding;protein_coding;protein_coding;protein_coding;protein_coding;protein_coding;protein_coding;protein_coding	ENSMUST00000069309.13;ENSMUST00000137048.7;ENSMUST00000139365.7;ENSMUST00000143286.7;ENSMUST00000143958.7;ENSMUST00000150715.1;ENSMUST00000154004.7;ENSMUST00000154527.1;ENSMUST00000154666.7;ENSMUST00000157073.7	397;381;403;370;435;146;438;418;373;417			No	ENSMUST00000069309;ENSMUST00000137048;ENSMUST00000139365;ENSMUST00000143286;ENSMUST00000143958;ENSMUST00000150715;ENSMUST00000154004;ENSMUST00000154527;ENSMUST00000154666;ENSMUST00000157073	Body;Body;Body;Body;Body;Body;5'UTR;5'UTR;Body;5'UTR	Uty;Uty;Uty;Uty;Uty;Uty;Uty;Uty;Uty;Uty	Promoter
7.96246	7.81282	0.149642	Uty	ENSMUST00000143958.7	ENSMUSG00000068457	ENSMUST00000143958.7	ubiquitously transcribed tetratricopeptide repeat gene, Y chromosome [Source:MGI Symbol;Acc:MGI:894810]	2903	20	25	129	183	2.75795e-05	8.63882	cg48214626_TC21	0.811018	-0.780331	0.0306868	1.06315e-09	1.43694e-06	chrY	1245181	1245183	CG	II	Random	+	Uty;Uty;Uty;Uty;Uty;Uty;Uty;Uty;Uty;Uty	protein_coding;protein_coding;protein_coding;protein_coding;protein_coding;protein_coding;protein_coding;protein_coding;protein_coding;protein_coding	ENSMUST00000069309.13;ENSMUST00000137048.7;ENSMUST00000139365.7;ENSMUST00000143286.7;ENSMUST00000143958.7;ENSMUST00000150715.1;ENSMUST00000154004.7;ENSMUST00000154527.1;ENSMUST00000154666.7;ENSMUST00000157073.7	537;521;543;510;575;286;578;558;513;557			No	ENSMUST00000069309;ENSMUST00000137048;ENSMUST00000139365;ENSMUST00000143286;ENSMUST00000143958;ENSMUST00000150715;ENSMUST00000154004;ENSMUST00000154527;ENSMUST00000154666;ENSMUST00000157073	Body;Body;Body;Body;Body;Body;5'UTR;5'UTR;Body;5'UTR	Uty;Uty;Uty;Uty;Uty;Uty;Uty;Uty;Uty;Uty	Promoter
7.96246	7.81282	0.149642	Uty	ENSMUST00000143958.7	ENSMUSG00000068457	ENSMUST00000143958.7	ubiquitously transcribed tetratricopeptide repeat gene, Y chromosome [Source:MGI Symbol;Acc:MGI:894810]	2903	20	25	129	183	2.75795e-05	8.63882	cg48214647_TC21	0.748076	-0.703201	0.0448752	1.4664e-09	1.70458e-06	chrY	1245680	1245682	CG	II	Random,TSS;chrY:1245690;Uty;ENSMUST00000143286;+10;1	+	Uty;Uty;Uty;Uty;Uty;Uty;Uty;Uty;Uty;Uty	protein_coding;protein_coding;protein_coding;protein_coding;protein_coding;protein_coding;protein_coding;protein_coding;protein_coding;protein_coding	ENSMUST00000069309.13;ENSMUST00000137048.7;ENSMUST00000139365.7;ENSMUST00000143286.7;ENSMUST00000143958.7;ENSMUST00000150715.1;ENSMUST00000154004.7;ENSMUST00000154527.1;ENSMUST00000154666.7;ENSMUST00000157073.7	38;22;44;11;76;-213;79;59;14;58			No	ENSMUST00000069309;ENSMUST00000137048;ENSMUST00000139365;ENSMUST00000143286;ENSMUST00000143958;ENSMUST00000150715;ENSMUST00000154004;ENSMUST00000154527;ENSMUST00000154666;ENSMUST00000157073	5'UTR;5'UTR;5'UTR;5'UTR;5'UTR;TSS1500;5'UTR;5'UTR;5'UTR;5'UTR	Uty;Uty;Uty;Uty;Uty;Uty;Uty;Uty;Uty;Uty	Promoter
7.96246	7.81282	0.149642	Uty	ENSMUST00000143958.7	ENSMUSG00000068457	ENSMUST00000143958.7	ubiquitously transcribed tetratricopeptide repeat gene, Y chromosome [Source:MGI Symbol;Acc:MGI:894810]	2903	20	25	129	183	2.75795e-05	8.63882	cg48214644_BC11	0.695322	-0.684553	0.0107686	7.65373e-10	1.18575e-06	chrY	1245614	1245616	CG	I	Random	+	Uty;Uty;Uty;Uty;Uty;Uty;Uty;Uty;Uty;Uty	protein_coding;protein_coding;protein_coding;protein_coding;protein_coding;protein_coding;protein_coding;protein_coding;protein_coding;protein_coding	ENSMUST00000069309.13;ENSMUST00000137048.7;ENSMUST00000139365.7;ENSMUST00000143286.7;ENSMUST00000143958.7;ENSMUST00000150715.1;ENSMUST00000154004.7;ENSMUST00000154527.1;ENSMUST00000154666.7;ENSMUST00000157073.7	104;88;110;77;142;-147;145;125;80;124			No	ENSMUST00000069309;ENSMUST00000137048;ENSMUST00000139365;ENSMUST00000143286;ENSMUST00000143958;ENSMUST00000150715;ENSMUST00000154004;ENSMUST00000154527;ENSMUST00000154666;ENSMUST00000157073	5'UTR;Body;5'UTR;Body;Body;TSS200;5'UTR;5'UTR;5'UTR;5'UTR	Uty;Uty;Uty;Uty;Uty;Uty;Uty;Uty;Uty;Uty	Promoter
7.96246	7.81282	0.149642	Uty	ENSMUST00000143958.7	ENSMUSG00000068457	ENSMUST00000143958.7	ubiquitously transcribed tetratricopeptide repeat gene, Y chromosome [Source:MGI Symbol;Acc:MGI:894810]	2903	20	25	129	183	2.75795e-05	8.63882	cg48214625_BC21	0.694507	-0.664314	0.0301923	2.15288e-08	5.16294e-06	chrY	1245167	1245169	CG	II	Random	-	Uty;Uty;Uty;Uty;Uty;Uty;Uty;Uty;Uty;Uty	protein_coding;protein_coding;protein_coding;protein_coding;protein_coding;protein_coding;protein_coding;protein_coding;protein_coding;protein_coding	ENSMUST00000069309.13;ENSMUST00000137048.7;ENSMUST00000139365.7;ENSMUST00000143286.7;ENSMUST00000143958.7;ENSMUST00000150715.1;ENSMUST00000154004.7;ENSMUST00000154527.1;ENSMUST00000154666.7;ENSMUST00000157073.7	551;535;557;524;589;300;592;572;527;571			No	ENSMUST00000069309;ENSMUST00000137048;ENSMUST00000139365;ENSMUST00000143286;ENSMUST00000143958;ENSMUST00000150715;ENSMUST00000154004;ENSMUST00000154527;ENSMUST00000154666;ENSMUST00000157073	Body;Body;Body;Body;Body;Body;Body;5'UTR;Body;5'UTR	Uty;Uty;Uty;Uty;Uty;Uty;Uty;Uty;Uty;Uty	Promoter
7.96246	7.81282	0.149642	Uty	ENSMUST00000143958.7	ENSMUSG00000068457	ENSMUST00000143958.7	ubiquitously transcribed tetratricopeptide repeat gene, Y chromosome [Source:MGI Symbol;Acc:MGI:894810]	2903	20	25	129	183	2.75795e-05	8.63882	cg48214645_TC11	0.75139	-0.740589	0.010801	8.59915e-10	1.27816e-06	chrY	1245646	1245648	CG	I	Random	+	Uty;Uty;Uty;Uty;Uty;Uty;Uty;Uty;Uty;Uty	protein_coding;protein_coding;protein_coding;protein_coding;protein_coding;protein_coding;protein_coding;protein_coding;protein_coding;protein_coding	ENSMUST00000069309.13;ENSMUST00000137048.7;ENSMUST00000139365.7;ENSMUST00000143286.7;ENSMUST00000143958.7;ENSMUST00000150715.1;ENSMUST00000154004.7;ENSMUST00000154527.1;ENSMUST00000154666.7;ENSMUST00000157073.7	72;56;78;45;110;-179;113;93;48;92			No	ENSMUST00000069309;ENSMUST00000137048;ENSMUST00000139365;ENSMUST00000143286;ENSMUST00000143958;ENSMUST00000150715;ENSMUST00000154004;ENSMUST00000154527;ENSMUST00000154666;ENSMUST00000157073	5'UTR;5'UTR;5'UTR;5'UTR;5'UTR;TSS200;5'UTR;5'UTR;5'UTR;5'UTR	Uty;Uty;Uty;Uty;Uty;Uty;Uty;Uty;Uty;Uty	Promoter
7.96246	7.81282	0.149642	Uty	ENSMUST00000143958.7	ENSMUSG00000068457	ENSMUST00000143958.7	ubiquitously transcribed tetratricopeptide repeat gene, Y chromosome [Source:MGI Symbol;Acc:MGI:894810]	2903	20	25	129	183	2.75795e-05	8.63882	cg48214635_BC21	0.685822	-0.661395	0.0244271	1.36625e-09	1.66133e-06	chrY	1245423	1245425	CG	II	Random	+	Uty;Uty;Uty;Uty;Uty;Uty;Uty;Uty;Uty;Uty	protein_coding;protein_coding;protein_coding;protein_coding;protein_coding;protein_coding;protein_coding;protein_coding;protein_coding;protein_coding	ENSMUST00000069309.13;ENSMUST00000137048.7;ENSMUST00000139365.7;ENSMUST00000143286.7;ENSMUST00000143958.7;ENSMUST00000150715.1;ENSMUST00000154004.7;ENSMUST00000154527.1;ENSMUST00000154666.7;ENSMUST00000157073.7	295;279;301;268;333;44;336;316;271;315			No	ENSMUST00000069309;ENSMUST00000137048;ENSMUST00000139365;ENSMUST00000143286;ENSMUST00000143958;ENSMUST00000150715;ENSMUST00000154004;ENSMUST00000154527;ENSMUST00000154666;ENSMUST00000157073	Body;Body;Body;Body;Body;Body;5'UTR;5'UTR;Body;5'UTR	Uty;Uty;Uty;Uty;Uty;Uty;Uty;Uty;Uty;Uty	Promoter
8.70994	8.34511	0.364834	Uty	ENSMUST00000143286.7	ENSMUSG00000068457	ENSMUST00000143286.7	ubiquitously transcribed tetratricopeptide repeat gene, Y chromosome [Source:MGI Symbol;Acc:MGI:894810]	5083	62	52	453	472	6.37697e-09	10.1225	cg48214621_BC11	0.925032	-0.894973	0.030059	3.6863e-12	5.89826e-08	chrY	1244794	1244796	CG	I	Random	+	Uty;Uty;Uty;Uty;Uty;Uty;Uty;Uty;Uty;Uty	protein_coding;protein_coding;protein_coding;protein_coding;protein_coding;protein_coding;protein_coding;protein_coding;protein_coding;protein_coding	ENSMUST00000069309.13;ENSMUST00000137048.7;ENSMUST00000139365.7;ENSMUST00000143286.7;ENSMUST00000143958.7;ENSMUST00000150715.1;ENSMUST00000154004.7;ENSMUST00000154527.1;ENSMUST00000154666.7;ENSMUST00000157073.7	924;908;930;897;962;673;965;945;900;944			No	ENSMUST00000069309;ENSMUST00000137048;ENSMUST00000139365;ENSMUST00000143286;ENSMUST00000143958;ENSMUST00000150715;ENSMUST00000154004;ENSMUST00000154527;ENSMUST00000154666;ENSMUST00000157073	Body;Body;Body;Body;Body;Body;Body;5'UTR;Body;5'UTR	Uty;Uty;Uty;Uty;Uty;Uty;Uty;Uty;Uty;Uty	Promoter
8.70994	8.34511	0.364834	Uty	ENSMUST00000143286.7	ENSMUSG00000068457	ENSMUST00000143286.7	ubiquitously transcribed tetratricopeptide repeat gene, Y chromosome [Source:MGI Symbol;Acc:MGI:894810]	5083	62	52	453	472	6.37697e-09	10.1225	cg48214660_BC11	0.831924	-0.78083	0.051094	1.58427e-07	9.46497e-06	chrY	1246166	1246168	CG	I	Random	-	Uty;Uty;Uty;Uty;Uty;Uty;Uty;Uty;Uty;Uty	protein_coding;protein_coding;protein_coding;protein_coding;protein_coding;protein_coding;protein_coding;protein_coding;protein_coding;protein_coding	ENSMUST00000069309.13;ENSMUST00000137048.7;ENSMUST00000139365.7;ENSMUST00000143286.7;ENSMUST00000143958.7;ENSMUST00000150715.1;ENSMUST00000154004.7;ENSMUST00000154527.1;ENSMUST00000154666.7;ENSMUST00000157073.7	-448;-464;-442;-475;-410;-699;-407;-427;-472;-428			No	ENSMUST00000069309;ENSMUST00000137048;ENSMUST00000139365;ENSMUST00000143286;ENSMUST00000143958;ENSMUST00000150715;ENSMUST00000154004;ENSMUST00000154527;ENSMUST00000154666;ENSMUST00000157073	TSS1500;TSS1500;TSS1500;TSS1500;TSS1500;TSS1500;TSS1500;TSS1500;TSS1500;TSS1500	Uty;Uty;Uty;Uty;Uty;Uty;Uty;Uty;Uty;Uty	Promoter
8.70994	8.34511	0.364834	Uty	ENSMUST00000143286.7	ENSMUSG00000068457	ENSMUST00000143286.7	ubiquitously transcribed tetratricopeptide repeat gene, Y chromosome [Source:MGI Symbol;Acc:MGI:894810]	5083	62	52	453	472	6.37697e-09	10.1225	cg48214628_BC21	0.697529	-0.674147	0.0233819	2.34652e-07	1.09933e-05	chrY	1245208	1245210	CG	II	Random	-	Uty;Uty;Uty;Uty;Uty;Uty;Uty;Uty;Uty;Uty	protein_coding;protein_coding;protein_coding;protein_coding;protein_coding;protein_coding;protein_coding;protein_coding;protein_coding;protein_coding	ENSMUST00000069309.13;ENSMUST00000137048.7;ENSMUST00000139365.7;ENSMUST00000143286.7;ENSMUST00000143958.7;ENSMUST00000150715.1;ENSMUST00000154004.7;ENSMUST00000154527.1;ENSMUST00000154666.7;ENSMUST00000157073.7	510;494;516;483;548;259;551;531;486;530			No	ENSMUST00000069309;ENSMUST00000137048;ENSMUST00000139365;ENSMUST00000143286;ENSMUST00000143958;ENSMUST00000150715;ENSMUST00000154004;ENSMUST00000154527;ENSMUST00000154666;ENSMUST00000157073	Body;Body;Body;Body;Body;Body;5'UTR;5'UTR;Body;5'UTR	Uty;Uty;Uty;Uty;Uty;Uty;Uty;Uty;Uty;Uty	Promoter
8.70994	8.34511	0.364834	Uty	ENSMUST00000143286.7	ENSMUSG00000068457	ENSMUST00000143286.7	ubiquitously transcribed tetratricopeptide repeat gene, Y chromosome [Source:MGI Symbol;Acc:MGI:894810]	5083	62	52	453	472	6.37697e-09	10.1225	cg48214629_TC21	0.723767	-0.692472	0.031295	7.99387e-09	3.77164e-06	chrY	1245304	1245306	CG	II	Random	+	Uty;Uty;Uty;Uty;Uty;Uty;Uty;Uty;Uty;Uty	protein_coding;protein_coding;protein_coding;protein_coding;protein_coding;protein_coding;protein_coding;protein_coding;protein_coding;protein_coding	ENSMUST00000069309.13;ENSMUST00000137048.7;ENSMUST00000139365.7;ENSMUST00000143286.7;ENSMUST00000143958.7;ENSMUST00000150715.1;ENSMUST00000154004.7;ENSMUST00000154527.1;ENSMUST00000154666.7;ENSMUST00000157073.7	414;398;420;387;452;163;455;435;390;434			No	ENSMUST00000069309;ENSMUST00000137048;ENSMUST00000139365;ENSMUST00000143286;ENSMUST00000143958;ENSMUST00000150715;ENSMUST00000154004;ENSMUST00000154527;ENSMUST00000154666;ENSMUST00000157073	Body;Body;Body;Body;Body;Body;5'UTR;5'UTR;Body;5'UTR	Uty;Uty;Uty;Uty;Uty;Uty;Uty;Uty;Uty;Uty	Promoter
8.70994	8.34511	0.364834	Uty	ENSMUST00000143286.7	ENSMUSG00000068457	ENSMUST00000143286.7	ubiquitously transcribed tetratricopeptide repeat gene, Y chromosome [Source:MGI Symbol;Acc:MGI:894810]	5083	62	52	453	472	6.37697e-09	10.1225	cg48214623_BC21	0.823755	-0.801064	0.0226901	2.63608e-10	6.34545e-07	chrY	1244883	1244885	CG	II	Random	-	Uty;Uty;Uty;Uty;Uty;Uty;Uty;Uty;Uty;Uty	protein_coding;protein_coding;protein_coding;protein_coding;protein_coding;protein_coding;protein_coding;protein_coding;protein_coding;protein_coding	ENSMUST00000069309.13;ENSMUST00000137048.7;ENSMUST00000139365.7;ENSMUST00000143286.7;ENSMUST00000143958.7;ENSMUST00000150715.1;ENSMUST00000154004.7;ENSMUST00000154527.1;ENSMUST00000154666.7;ENSMUST00000157073.7	835;819;841;808;873;584;876;856;811;855			No	ENSMUST00000069309;ENSMUST00000137048;ENSMUST00000139365;ENSMUST00000143286;ENSMUST00000143958;ENSMUST00000150715;ENSMUST00000154004;ENSMUST00000154527;ENSMUST00000154666;ENSMUST00000157073	Body;Body;Body;Body;Body;Body;Body;5'UTR;Body;5'UTR	Uty;Uty;Uty;Uty;Uty;Uty;Uty;Uty;Uty;Uty	Promoter
8.70994	8.34511	0.364834	Uty	ENSMUST00000143286.7	ENSMUSG00000068457	ENSMUST00000143286.7	ubiquitously transcribed tetratricopeptide repeat gene, Y chromosome [Source:MGI Symbol;Acc:MGI:894810]	5083	62	52	453	472	6.37697e-09	10.1225	cg48214620_TC21	0.83655	-0.785105	0.0514454	1.05224e-08	4.01195e-06	chrY	1244772	1244774	CG	II	Random	+	Uty;Uty;Uty;Uty;Uty;Uty;Uty;Uty;Uty;Uty	protein_coding;protein_coding;protein_coding;protein_coding;protein_coding;protein_coding;protein_coding;protein_coding;protein_coding;protein_coding	ENSMUST00000069309.13;ENSMUST00000137048.7;ENSMUST00000139365.7;ENSMUST00000143286.7;ENSMUST00000143958.7;ENSMUST00000150715.1;ENSMUST00000154004.7;ENSMUST00000154527.1;ENSMUST00000154666.7;ENSMUST00000157073.7	946;930;952;919;984;695;987;967;922;966			No	ENSMUST00000069309;ENSMUST00000137048;ENSMUST00000139365;ENSMUST00000143286;ENSMUST00000143958;ENSMUST00000150715;ENSMUST00000154004;ENSMUST00000154527;ENSMUST00000154666;ENSMUST00000157073	Body;Body;Body;Body;Body;Body;Body;5'UTR;Body;5'UTR	Uty;Uty;Uty;Uty;Uty;Uty;Uty;Uty;Uty;Uty	Promoter
[truncated: 97 more rows]
