# Supplementary material for: The scaffolding function of LSD1 controls DNA methylation in mouse ESCs
Source: Nat Commun. 2024 Sep 5;15:7758. doi: 10.1038/s41467-024-51966-7 (PMC11377572; doi:10.1038/s41467-024-51966-7)
Supplement: Supplementary file 11 — Supplementary Data 8 [file 41467_2024_51966_MOESM11_ESM.xlsx]

## Sheet: peaks_DNMT1_in_LSD1wt_enriched
seqnames	start	end	width	strand	V4	V5	V6	V7	V8	V9	V10	annotation	geneChr		geneStart	geneEnd	geneLength	geneStrand	geneId	transcriptId	distanceToTSS	ENSEMBL	SYMBOL	GENENAME
189	chr11	74850713	74850912	200	*	dnmt1_wt2_peak_189	41	.	3.28832	4.11388	0.453029	24	3' UTR	11	74856567	74860575	4009	2	97761	ENSMUST00000123573.1	9663	ENSMUSG00000038351	Sgsm2	small G protein signaling modulator 2
248	chr12	21268012	21268211	200	*	dnmt1_wt2_peak_248	41	.	3.28832	4.11388	0.453029	65	3' UTR	12	21270704	21272123	1420	2	16413	ENSMUST00000173688.1	3912	ENSMUSG00000062352	Itgb1bp1	integrin beta 1 binding protein 1
323	chr13	55825821	55826486	666	*	dnmt1_wt2_peak_323	69	.	4.93248	6.92587	1.87032	479	3' UTR	13	55825051	55831425	6375	2	18740	ENSMUST00000021968.6	4939	ENSMUSG00000021506	Pitx1	paired-like homeodomain transcription factor 1
441	chr15	80930456	80930655	200	*	dnmt1_wt2_peak_441	54	.	4.1104	5.48074	0.966906	179	3' UTR	15	80923064	80930032	6969	1	213988	ENSMUST00000228525.1	7392	ENSMUSG00000047888	Tnrc6b	trinucleotide repeat containing 6b
481	chr16	30512631	30512847	217	*	dnmt1_wt2_peak_481	54	.	4.29592	5.41386	0.966906	39	3' UTR	16	30513970	30540909	26940	2	224090	ENSMUST00000149110.2	28062	ENSMUSG00000022537	Tmem44	transmembrane protein 44
666	chr2	77411702	77411901	200	*	dnmt1_wt2_peak_667	62	.	4.69604	6.29925	1.62	121	3' UTR	2	77462669	77480593	17925	1	100503106	ENSMUST00000146495.7	-50768	ENSMUSG00000085845	Gm13944	predicted gene 13944
758	chr3	87082323	87082522	200	*	dnmt1_wt2_peak_759	66	.	4.84651	6.68623	1.87032	96	3' UTR	3	86995834	86999441	3608	2	12479	ENSMUST00000029717.3	-82882	ENSMUSG00000028076	Cd1d1	CD1d1 antigen
775	chr3	98428323	98428741	419	*	dnmt1_wt2_peak_776	54	.	4.1104	5.48074	0.966906	285	3' UTR	3	98446608	98457043	10436	2	15495	ENSMUST00000188356.2	28302	ENSMUSG00000095143	Hsd3b4	hydroxy-delta-5-steroid dehydrogenase, 3 beta- and steroid delta-isomerase 4
891	chr4	150142951	150143238	288	*	dnmt1_wt2_peak_892	54	.	4.1104	5.48074	0.966906	169	3' UTR	4	150139553	150142838	3286	1	56485	ENSMUST00000151504.1	3398	ENSMUSG00000028976	Slc2a5	solute carrier family 2 (facilitated glucose transporter), member 5
940	chr5	101658302	101658940	639	*	dnmt1_wt2_peak_941	54	.	4.1104	5.48074	0.966906	327	3' UTR	5	101658139	101664996	6858	2	18096	ENSMUST00000044125.10	6056	ENSMUSG00000035187	Nkx6-1	NK6 homeobox 1
941	chr5	101659329	101659528	200	*	dnmt1_wt2_peak_942	41	.	3.28832	4.11388	0.453029	42	3' UTR	5	101658139	101664996	6858	2	18096	ENSMUST00000044125.10	5468	ENSMUSG00000035187	Nkx6-1	NK6 homeobox 1
1008	chr6	48438615	48439144	530	*	dnmt1_wt2_peak_1009	54	.	4.1104	5.48074	0.966906	110	3' UTR	6	48427697	48444036	16340	2	68910	ENSMUST00000114566.7	4892	ENSMUSG00000068551	Zfp467	zinc finger protein 467
1083	chr7	29912437	29912636	200	*	dnmt1_wt2_peak_1084	41	.	3.28361	4.10055	0.453029	7	3' UTR	7	29908517	29916807	8291	1	73729	ENSMUST00000186475.1	3920	ENSMUSG00000099689	Zfp383	zinc finger protein 383
1110	chr7	83643222	83643421	200	*	dnmt1_wt2_peak_1111	54	.	4.1104	5.48074	0.966906	93	3' UTR	7	83632553	83633355	803	1	170460	ENSMUST00000130723.1	10669	ENSMUSG00000046027	Stard5	StAR-related lipid transfer (START) domain containing 5
1115	chr7	100502214	100502413	200	*	dnmt1_wt2_peak_1116	66	.	5.01191	6.66371	1.87032	145	3' UTR	7	100498346	100499302	957	1	22228	ENSMUST00000149808.1	3868	ENSMUSG00000033685	Ucp2	uncoupling protein 2 (mitochondrial, proton carrier)
1179	chr8	79265602	79265801	200	*	dnmt1_wt2_peak_1180	69	.	4.93248	6.92587	1.87032	102	3' UTR	8	79210431	79248570	38140	2	67687	ENSMUST00000034109.5	-17032	ENSMUSG00000031682	1700011L22Rik	RIKEN cDNA 1700011L22 gene
1263	chr9	103088614	103089026	413	*	dnmt1_wt2_peak_1265	54	.	4.1104	5.48074	0.966906	75	3' UTR	9	103111787	103162657	50871	1	270192	ENSMUST00000189134.1	-22761	ENSMUSG00000032549	Rab6b	RAB6B, member RAS oncogene family
267	chr12	72649606	72649891	286	*	dnmt1_wt2_peak_267	66	.	5.01191	6.66371	1.87032	140	5' UTR	12	72650353	72664754	14402	2	66375	ENSMUST00000221750.1	14863	ENSMUSG00000021094	Dhrs7	dehydrogenase/reductase (SDR family) member 7
332	chr13	62684648	62684847	200	*	dnmt1_wt2_peak_332	54	.	4.1104	5.48074	0.966906	73	5' UTR	13	62603013	62624182	21170	2	211378	ENSMUST00000201563.3	-60466	ENSMUSG00000072066	6720489N17Rik	RIKEN cDNA 6720489N17 gene
359	chr14	7314646	7315091	446	*	dnmt1_wt2_peak_359	113	.	7.02923	11.3923	5.83181	165	5' UTR	14	7323988	7332395	8408	2	545013	ENSMUST00000100886.3	17304	ENSMUSG00000072726	Gm5797	predicted gene 5797
885	chr4	146613466	146613718	253	*	dnmt1_wt2_peak_886	48	.	3.2704	4.82911	0.943448	137	5' UTR	4	146519039	146546873	27835	2	67524	ENSMUST00000145269.1	-66593	ENSMUSG00000086046	1700095A21Rik	RIKEN cDNA 1700095A21 gene
1189	chr8	95697077	95697395	319	*	dnmt1_wt2_peak_1190	69	.	4.93248	6.92587	1.87032	186	5' UTR	8	95703037	95715119	12083	1	234593	ENSMUST00000073139.13	-5642	ENSMUSG00000036564	Ndrg4	N-myc downstream regulated gene 4
1	chr1	3023247	3023446	200	*	dnmt1_wt2_peak_1	41	.	3.28832	4.11388	0.453029	64	Distal Intergenic	1	3214482	3671498	457017	2	497097	ENSMUST00000070533.4	648052	ENSMUSG00000051951	Xkr4	X-linked Kx blood group related 4
2	chr1	7679258	7679457	200	*	dnmt1_wt2_peak_2	54	.	4.1104	5.48074	0.966906	75	Distal Intergenic	1	7160557	7172659	12103	1	319263	ENSMUST00000183204.1	518701	ENSMUSG00000051285	Pcmtd1	protein-L-isoaspartate (D-aspartate) O-methyltransferase domain containing 1
6	chr1	11396130	11396383	254	*	dnmt1_wt2_peak_6	50	.	4.0167	5.01515	0.966906	132	Distal Intergenic	1	11414105	11601811	187707	1	320492	ENSMUST00000171690.8	-17722	ENSMUSG00000057715	A830018L16Rik	RIKEN cDNA A830018L16 gene
9	chr1	15791369	15791685	317	*	dnmt1_wt2_peak_9	66	.	5.01191	6.66371	1.87032	199	Distal Intergenic	1	15805646	15844052	38407	1	21749	ENSMUST00000188371.6	-13961	ENSMUSG00000025925	Terf1	telomeric repeat binding factor 1
10	chr1	23432678	23432877	200	*	dnmt1_wt2_peak_10	54	.	4.1104	5.48074	0.966906	120	Distal Intergenic	1	23370268	23397541	27274	2	70155	ENSMUST00000188677.1	-35137	ENSMUSG00000026158	Ogfrl1	opioid growth factor receptor-like 1
11	chr1	30584109	30584308	200	*	dnmt1_wt2_peak_11	69	.	4.93248	6.92587	1.87032	103	Distal Intergenic	1	30806205	30809105	2901	2	213109	ENSMUST00000190190.1	224797	ENSMUSG00000048874	Phf3	PHD finger protein 3
13	chr1	36948756	36948955	200	*	dnmt1_wt2_peak_13	41	.	3.28832	4.11388	0.453029	14	Distal Intergenic	1	36841672	36943666	101995	2	56030	ENSMUST00000185964.2	-5090	ENSMUSG00000026116	Tmem131	transmembrane protein 131
15	chr1	39123319	39123518	200	*	dnmt1_wt2_peak_15	69	.	4.92542	6.90561	1.87032	138	Distal Intergenic	1	39186896	39186992	97	2	102466631	ENSMUST00000184059.1	63474	ENSMUSG00000098833	Mir6349	microRNA 6349
17	chr1	49152400	49152599	200	*	dnmt1_wt2_peak_17	54	.	4.1104	5.48074	0.966906	143	Distal Intergenic	1	49244616	49338246	93631	1	442837	ENSMUST00000056879.8	-92017	ENSMUSG00000051616	C230029F24Rik	RIKEN cDNA C230029F24 gene
18	chr1	52590016	52590215	200	*	dnmt1_wt2_peak_18	54	.	4.1104	5.48074	0.966906	34	Distal Intergenic	1	52570014	52580291	10278	2	102634661	ENSMUST00000188544.1	-9725	ENSMUSG00000099878	Gm28178	predicted gene 28178
19	chr1	53749971	53750234	264	*	dnmt1_wt2_peak_19	54	.	4.29592	5.41386	0.966906	103	Distal Intergenic	1	53761149	53785157	24009	2	98267	ENSMUST00000185920.1	34923	ENSMUSG00000026094	Stk17b	serine/threonine kinase 17b (apoptosis-inducing)
23	chr1	60850957	60851231	275	*	dnmt1_wt2_peak_23	91	.	6.35366	9.14564	3.71521	114	Distal Intergenic	1	60887000	60912716	25717	1	12477	ENSMUST00000124816.1	-35769	ENSMUSG00000026011	Ctla4	cytotoxic T-lymphocyte-associated protein 4
25	chr1	62665233	62665432	200	*	dnmt1_wt2_peak_25	54	.	4.1104	5.48074	0.966906	60	Distal Intergenic	1	62703285	62739932	36648	1	18187	ENSMUST00000126344.1	-37853	ENSMUSG00000025969	Nrp2	neuropilin 2
27	chr1	72232407	72232606	200	*	dnmt1_wt2_peak_27	62	.	4.69604	6.29925	1.62	74	Distal Intergenic	1	72159442	72212307	52866	2	381269	ENSMUST00000048860.8	-20100	ENSMUSG00000039395	Mreg	melanoregulin
29	chr1	73885687	73885886	200	*	dnmt1_wt2_peak_29	54	.	4.1104	5.48074	0.966906	11	Distal Intergenic	1	73618088	73864466	246379	2	109198	ENSMUST00000189514.1	-21221	ENSMUSG00000100301	6030407O03Rik	RIKEN cDNA 6030407O03 gene
32	chr1	77257970	77258169	200	*	dnmt1_wt2_peak_32	69	.	4.93248	6.92587	1.87032	138	Distal Intergenic	1	77373613	77377607	3995	2	13838	ENSMUST00000187346.1	119438	ENSMUSG00000026235	Epha4	Eph receptor A4
35	chr1	89935913	89936112	200	*	dnmt1_wt2_peak_35	54	.	4.1104	5.48074	0.966906	124	Distal Intergenic	1	89927956	89931179	3224	2	14472	ENSMUST00000036954.8	-4734	ENSMUSG00000034486	Gbx2	gastrulation brain homeobox 2
36	chr1	90626343	90626542	200	*	dnmt1_wt2_peak_36	54	.	4.10452	5.46395	0.966906	169	Distal Intergenic	1	90611580	90612622	1043	1	108679	ENSMUST00000186882.1	14763	ENSMUSG00000034432	Cops8	COP9 signalosome subunit 8
38	chr1	96316213	96316412	200	*	dnmt1_wt2_peak_38	41	.	3.28832	4.11388	0.453029	10	Distal Intergenic	1	95990659	96021758	31100	2	73454	ENSMUST00000190901.1	-294455	ENSMUSG00000100062	1700063A18Rik	RIKEN cDNA 1700063A18 gene
39	chr1	100874542	100874779	238	*	dnmt1_wt2_peak_39	84	.	5.74632	8.41364	3.06939	90	Distal Intergenic	1	101155809	101175202	19394	1	100504525	ENSMUST00000187932.1	-281030	ENSMUSG00000100684	Gm20268	predicted gene, 20268
40	chr1	110842812	110843011	200	*	dnmt1_wt2_peak_40	54	.	4.1104	5.48074	0.966906	151	Distal Intergenic	1	110888326	110977363	89038	2	227485	ENSMUST00000094626.4	134352	ENSMUSG00000047216	Cdh19	cadherin 19, type 2
41	chr1	111771335	111771534	200	*	dnmt1_wt2_peak_41	54	.	4.1104	5.48074	0.966906	74	Distal Intergenic	1	111858702	111864768	6067	2	319901	ENSMUST00000186365.1	93234	ENSMUSG00000038702	Dsel	dermatan sulfate epimerase-like
44	chr1	118689920	118690119	200	*	dnmt1_wt2_peak_44	54	.	4.1104	5.48074	0.966906	79	Distal Intergenic	1	118627946	118685168	57223	1	81879	ENSMUST00000027629.9	61974	ENSMUSG00000026380	Tfcp2l1	transcription factor CP2-like 1
45	chr1	125206981	125207180	200	*	dnmt1_wt2_peak_45	54	.	4.1104	5.48074	0.966906	22	Distal Intergenic	1	125393484	125397612	4129	2	74117	ENSMUST00000186008.6	190432	ENSMUSG00000026341	Actr3	ARP3 actin-related protein 3
49	chr1	130317493	130317692	200	*	dnmt1_wt2_peak_49	69	.	4.93248	6.92587	1.87032	140	Distal Intergenic	1	130419601	130422740	3140	2	13137	ENSMUST00000136497.1	105048	ENSMUSG00000026401	Cd55b	CD55 molecule, decay accelerating factor for complement B
51	chr1	131891693	131891892	200	*	dnmt1_wt2_peak_51	54	.	4.10452	5.46395	0.966906	106	Distal Intergenic	1	131910534	131932679	22146	1	98415	ENSMUST00000189946.6	-18642	ENSMUSG00000026434	Nucks1	nuclear casein kinase and cyclin-dependent kinase substrate 1
52	chr1	131893645	131893917	273	*	dnmt1_wt2_peak_52	54	.	4.1104	5.48074	0.966906	110	Distal Intergenic	1	131910534	131932679	22146	1	98415	ENSMUST00000189946.6	-16617	ENSMUSG00000026434	Nucks1	nuclear casein kinase and cyclin-dependent kinase substrate 1
55	chr1	132400985	132401184	200	*	dnmt1_wt2_peak_55	54	.	4.1104	5.48074	0.966906	16	Distal Intergenic	1	132356315	132391281	34967	2	68875	ENSMUST00000045473.15	-9704	ENSMUSG00000042066	Tmcc2	transmembrane and coiled-coil domains 2
56	chr1	132558164	132558363	200	*	dnmt1_wt2_peak_56	54	.	4.1104	5.48074	0.966906	135	Distal Intergenic	1	132533657	132543256	9600	2	21367	ENSMUST00000186530.2	-14908	ENSMUSG00000053024	Cntn2	contactin 2
58	chr1	135752913	135753185	273	*	dnmt1_wt2_peak_58	68	.	5.08411	6.81215	1.87032	74	Distal Intergenic	1	135766119	135769136	3018	1	27280	ENSMUST00000038945.5	-12934	ENSMUSG00000041801	Phlda3	pleckstrin homology like domain, family A, member 3
62	chr1	146063011	146063324	314	*	dnmt1_wt2_peak_62	41	.	3.28832	4.11388	0.453029	175	Distal Intergenic	1	146494760	146902471	407712	1	215378	ENSMUST00000074622.10	-431436	ENSMUSG00000035131	Brinp3	bone morphogenetic protein/retinoic acid inducible neural specific 3
76	chr1	172619391	172619590	200	*	dnmt1_wt2_peak_76	54	.	4.1104	5.48074	0.966906	111	Distal Intergenic	1	172630764	172632962	2199	2	68440	ENSMUST00000027826.6	13372	ENSMUSG00000026544	Dusp23	dual specificity phosphatase 23
77	chr1	176611901	176612153	253	*	dnmt1_wt2_peak_77	54	.	4.1104	5.48074	0.966906	134	Distal Intergenic	1	176430111	176527273	97163	2	102640488	ENSMUST00000194241.1	-84628	ENSMUSG00000104021	Gm36536	predicted gene, 36536
79	chr1	179651684	179651883	200	*	dnmt1_wt2_peak_79	69	.	4.93248	6.92587	1.87032	27	Distal Intergenic	1	179668210	179687189	18980	1	109232	ENSMUST00000040538.9	-16327	ENSMUSG00000038936	Sccpdh	saccharopine dehydrogenase (putative)
80	chr1	180873976	180874235	260	*	dnmt1_wt2_peak_80	54	.	4.29592	5.41386	0.966906	122	Distal Intergenic	1	180862100	180866253	4154	1	208768	ENSMUST00000194948.1	11876	ENSMUSG00000038806	Sde2	SDE2 telomere maintenance homolog (S. pombe)
81	chr1	180888727	180889015	289	*	dnmt1_wt2_peak_81	81	.	5.81041	8.14143	2.89994	158	Distal Intergenic	1	180893108	180899103	5996	1	320202	ENSMUST00000085797.5	-4093	ENSMUSG00000066652	Lefty2	left-right determination factor 2
82	chr1	180915160	180915359	200	*	dnmt1_wt2_peak_82	69	.	4.93248	6.92587	1.87032	59	Distal Intergenic	1	180905915	180906902	988	1	69051	ENSMUST00000195270.1	9245	ENSMUSG00000026520	Pycr2	pyrroline-5-carboxylate reductase family, member 2
85	chr10	11746956	11747165	210	*	dnmt1_wt2_peak_85	69	.	4.93248	6.92587	1.87032	67	Distal Intergenic	10	11609298	11609591	294	1	30058	ENSMUST00000218003.1	137658	ENSMUSG00000048007	Timm8a1	translocase of inner mitochondrial membrane 8A1
88	chr10	17214115	17214454	340	*	dnmt1_wt2_peak_88	54	.	4.1104	5.48074	0.966906	72	Distal Intergenic	10	16981304	17095807	114504	2	100504235	ENSMUST00000208870.1	-118308	ENSMUSG00000101969	Gm20125	predicted gene, 20125
90	chr10	19208427	19208626	200	*	dnmt1_wt2_peak_90	54	.	4.1104	5.48074	0.966906	82	Distal Intergenic	10	19167238	19206702	39465	1	100504265	ENSMUST00000216683.1	41189	NA	Gm20139	predicted gene, 20139
97	chr10	24863748	24863947	200	*	dnmt1_wt2_peak_97	54	.	4.10452	5.46395	0.966906	155	Distal Intergenic	10	24869986	24913681	43696	1	70208	ENSMUST00000092646.12	-6039	ENSMUSG00000019984	Med23	mediator complex subunit 23
105	chr10	46819968	46820237	270	*	dnmt1_wt2_peak_105	54	.	4.29592	5.41386	0.966906	152	Distal Intergenic	10	45837880	45852283	14404	1	320363	ENSMUST00000215085.1	982088	ENSMUSG00000110874	D030045P18Rik	RIKEN cDNA D030045P18 gene
106	chr10	47670621	47670820	200	*	dnmt1_wt2_peak_106	54	.	4.10452	5.46395	0.966906	132	Distal Intergenic	10	49101128	49103931	2804	2	14806	ENSMUST00000220330.1	1433111	ENSMUSG00000056073	Grik2	glutamate receptor, ionotropic, kainate 2 (beta 2)
108	chr10	50110496	50110695	200	*	dnmt1_wt2_peak_108	66	.	4.84651	6.68623	1.87032	175	Distal Intergenic	10	49094833	49788766	693934	2	14806	ENSMUST00000218823.1	-321730	ENSMUSG00000056073	Grik2	glutamate receptor, ionotropic, kainate 2 (beta 2)
111	chr10	60852943	60853142	200	*	dnmt1_wt2_peak_111	54	.	4.10452	5.46395	0.966906	79	Distal Intergenic	10	60762593	60831581	68989	2	107449	ENSMUST00000077925.6	-21362	ENSMUSG00000020099	Unc5b	unc-5 netrin receptor B
112	chr10	60948705	60949187	483	*	dnmt1_wt2_peak_112	69	.	4.92542	6.90561	1.87032	95	Distal Intergenic	10	60928226	60938132	9907	2	73616	ENSMUST00000036304.3	-10573	ENSMUSG00000037247	Pldi	polymorphic derived intron containing
114	chr10	66421388	66421587	200	*	dnmt1_wt2_peak_114	54	.	4.1104	5.48074	0.966906	103	Distal Intergenic	10	66120605	66254223	133619	2	69433	ENSMUST00000189619.1	-167165	NA	1700023F02Rik	RIKEN cDNA 1700023F02 gene
115	chr10	70843654	70843853	200	*	dnmt1_wt2_peak_115	41	.	3.28832	4.11388	0.453029	53	Distal Intergenic	10	70934502	70948489	13988	2	83675	ENSMUST00000144740.1	104636	ENSMUSG00000014329	Bicc1	BicC family RNA binding protein 1
124	chr10	85071850	85072067	218	*	dnmt1_wt2_peak_124	69	.	4.92542	6.90561	1.87032	131	Distal Intergenic	10	85096287	85102495	6209	2	14202	ENSMUST00000059383.7	30428	ENSMUSG00000050035	Fhl4	four and a half LIM domains 4
131	chr10	93328348	93328547	200	*	dnmt1_wt2_peak_131	41	.	3.28832	4.11388	0.453029	3	Distal Intergenic	10	93335393	93348877	13485	1	432488	ENSMUST00000212186.2	-6846	NA	Gm17745	predicted gene, 17745
134	chr10	100164463	100164969	507	*	dnmt1_wt2_peak_134	54	.	4.1104	5.48074	0.966906	322	Distal Intergenic	10	100088056	100097181	9126	1	17311	ENSMUST00000219881.1	76407	ENSMUSG00000019966	Kitl	kit ligand
136	chr10	103449687	103449886	200	*	dnmt1_wt2_peak_136	54	.	4.1104	5.48074	0.966906	71	Distal Intergenic	10	103393450	103397158	3709	1	103098	ENSMUST00000219936.1	56237	ENSMUSG00000019894	Slc6a15	solute carrier family 6 (neurotransmitter transporter), member 15
137	chr10	106431156	106431470	315	*	dnmt1_wt2_peak_137	69	.	4.93248	6.92587	1.87032	157	Distal Intergenic	10	106470339	106932492	462154	1	327814	ENSMUST00000029404.16	-38869	ENSMUSG00000053825	Ppfia2	protein tyrosine phosphatase, receptor type, f polypeptide (PTPRF), interacting protein (liprin), alpha 2
138	chr10	111576032	111576239	208	*	dnmt1_wt2_peak_138	54	.	4.1104	5.48074	0.966906	24	Distal Intergenic	10	111586719	111594273	7555	2	71321	ENSMUST00000181547.1	18034	ENSMUSG00000097082	4933440J02Rik	RIKEN cDNA 4933440J02 gene
140	chr10	115759726	115759925	200	*	dnmt1_wt2_peak_140	41	.	3.28832	4.11388	0.453029	96	Distal Intergenic	10	115816832	115833312	16481	1	216350	ENSMUST00000217900.1	-56907	ENSMUSG00000034127	Tspan8	tetraspanin 8
143	chr10	122104913	122105264	352	*	dnmt1_wt2_peak_143	69	.	4.93248	6.92587	1.87032	169	Distal Intergenic	10	122078114	122097371	19258	2	216395	ENSMUST00000140299.2	-7542	ENSMUSG00000034620	Rxylt1	ribitol xylosyltransferase 1
145	chr10	124254436	124254635	200	*	dnmt1_wt2_peak_145	54	.	4.1104	5.48074	0.966906	95	Distal Intergenic	10	124469074	124524488	55415	1	75030	ENSMUST00000219167.1	-214439	ENSMUSG00000112364	4930503E24Rik	eukaryotic translation initiation factor 3, subunit I pseudogene
146	chr10	125725840	125726173	334	*	dnmt1_wt2_peak_146	41	.	3.28361	4.10055	0.453029	159	Distal Intergenic	10	125966219	125998013	31795	1	320398	ENSMUST00000217813.1	-240046	ENSMUSG00000020105	Lrig3	leucine-rich repeats and immunoglobulin-like domains 3
156	chr11	11098309	11098563	255	*	dnmt1_wt2_peak_156	69	.	4.92542	6.90561	1.87032	186	Distal Intergenic	11	11114223	11263526	149304	1	319922	ENSMUST00000109681.7	-15660	ENSMUSG00000050830	Vwc2	von Willebrand factor C domain containing 2
161	chr11	19415623	19415822	200	*	dnmt1_wt2_peak_161	62	.	4.69604	6.29925	1.62	116	Distal Intergenic	11	19065276	19075740	10465	1	74059	ENSMUST00000144854.1	350347	ENSMUSG00000086025	4933406G16Rik	RIKEN cDNA 4933406G16 gene
163	chr11	20463205	20463404	200	*	dnmt1_wt2_peak_163	52	.	4.23577	5.29405	0.966906	37	Distal Intergenic	11	20543253	20597020	53768	1	58172	ENSMUST00000145328.1	-79849	ENSMUSG00000049800	Sertad2	SERTA domain containing 2
167	chr11	49986519	49986718	200	*	dnmt1_wt2_peak_167	41	.	3.28361	4.10055	0.453029	34	Distal Intergenic	11	49963785	49975750	11966	1	74563	ENSMUST00000109172.3	22734	ENSMUSG00000020374	Rasgef1c	RasGEF domain family, member 1C
168	chr11	52348975	52349174	200	*	dnmt1_wt2_peak_168	41	.	3.28832	4.11388	0.453029	95	Distal Intergenic	11	52360860	52389397	28538	1	22333	ENSMUST00000102758.7	-11686	ENSMUSG00000020402	Vdac1	voltage-dependent anion channel 1
175	chr11	66634703	66634902	200	*	dnmt1_wt2_peak_175	69	.	4.93248	6.92587	1.87032	121	Distal Intergenic	11	66217472	66525964	308493	2	380702	ENSMUST00000066679.6	-108739	ENSMUSG00000053930	Shisa6	shisa family member 6
180	chr11	69714178	69714377	200	*	dnmt1_wt2_peak_180	54	.	4.10452	5.46395	0.966906	180	Distal Intergenic	11	69682577	69696098	13522	2	619441	ENSMUST00000180587.7	-18080	ENSMUSG00000018752	Tnfsfm13	tumor necrosis factor (ligand) superfamily, membrane-bound member 13
185	chr11	73617589	73617788	200	*	dnmt1_wt2_peak_185	41	.	3.28832	4.11388	0.453029	136	Distal Intergenic	11	73602582	73603520	939	1	193053	ENSMUST00000072993.1	15007	ENSMUSG00000060335	Olfr384	olfactory receptor 384
186	chr11	73669389	73669588	200	*	dnmt1_wt2_peak_186	41	.	3.28832	4.11388	0.453029	124	Distal Intergenic	11	73688778	73713798	25021	1	76390	ENSMUST00000080407.5	-19190	ENSMUSG00000060630	Zfp735	zinc finger protein 735
187	chr11	74293480	74293679	200	*	dnmt1_wt2_peak_187	54	.	4.1104	5.48074	0.966906	86	Distal Intergenic	11	74283833	74289195	5363	1	18359	ENSMUST00000206659.1	9647	ENSMUSG00000070374	Olfr59	olfactory receptor 59
190	chr11	77652592	77652911	320	*	dnmt1_wt2_peak_190	54	.	4.1104	5.48074	0.966906	157	Distal Intergenic	11	77686155	77712741	26587	1	68564	ENSMUST00000100802.10	-33244	ENSMUSG00000037857	Nufip2	nuclear fragile X mental retardation protein interacting protein 2
191	chr11	78863858	78864057	200	*	dnmt1_wt2_peak_191	69	.	4.92542	6.90561	1.87032	31	Distal Intergenic	11	78826629	78839275	12647	1	66274	ENSMUST00000100748.4	37229	ENSMUSG00000072640	Lyrm9	LYR motif containing 9
199	chr11	89030735	89030934	200	*	dnmt1_wt2_peak_199	51	.	4.17728	5.18016	0.966906	51	Distal Intergenic	11	89037582	89060748	23167	2	56077	ENSMUST00000000285.8	29814	ENSMUSG00000000276	Dgke	diacylglycerol kinase, epsilon
200	chr11	89186976	89187245	270	*	dnmt1_wt2_peak_200	41	.	3.28832	4.11388	0.453029	23	Distal Intergenic	11	89075009	89092965	17957	1	217071	ENSMUST00000127186.1	111967	ENSMUSG00000072553	Gm525	predicted gene 525
207	chr11	97906137	97906465	329	*	dnmt1_wt2_peak_207	41	.	3.28832	4.11388	0.453029	139	Distal Intergenic	11	97853826	97884154	30329	2	72973	ENSMUST00000093939.3	-21983	ENSMUSG00000070336	Fbxo47	F-box protein 47
209	chr11	98734467	98734730	264	*	dnmt1_wt2_peak_209	69	.	4.92542	6.90561	1.87032	105	Distal Intergenic	11	98704591	98729435	24845	2	23989	ENSMUST00000017354.12	-5032	ENSMUSG00000017210	Med24	mediator complex subunit 24
212	chr11	102138393	102138592	200	*	dnmt1_wt2_peak_212	54	.	4.1104	5.48074	0.966906	22	Distal Intergenic	11	102145513	102149477	3965	1	217214	ENSMUST00000129799.7	-6921	ENSMUSG00000048217	Nags	N-acetylglutamate synthase
213	chr11	102327351	102327550	200	*	dnmt1_wt2_peak_213	69	.	4.92542	6.90561	1.87032	120	Distal Intergenic	11	102306486	102319742	13257	2	21429	ENSMUST00000173870.7	-7609	ENSMUSG00000020923	Ubtf	upstream binding transcription factor, RNA polymerase I
214	chr11	103286428	103286627	200	*	dnmt1_wt2_peak_214	41	.	3.28832	4.11388	0.453029	88	Distal Intergenic	11	103264860	103267745	2886	2	53859	ENSMUST00000139621.1	-18683	ENSMUSG00000020941	Map3k14	mitogen-activated protein kinase kinase kinase 14
215	chr11	103292790	103292989	200	*	dnmt1_wt2_peak_215	54	.	4.1104	5.48074	0.966906	151	Distal Intergenic	11	103264860	103267745	2886	2	53859	ENSMUST00000139621.1	-25045	ENSMUSG00000020941	Map3k14	mitogen-activated protein kinase kinase kinase 14
218	chr11	104600860	104601134	275	*	dnmt1_wt2_peak_218	54	.	4.10452	5.46395	0.966906	102	Distal Intergenic	11	104608000	104670476	62477	1	16416	ENSMUST00000021028.4	-6866	ENSMUSG00000020689	Itgb3	integrin beta 3
226	chr11	109011717	109012093	377	*	dnmt1_wt2_peak_226	292	.	4.85032	29.2508	22.7917	190	Distal Intergenic	11	108943621	108950783	7163	1	12006	ENSMUST00000139682.1	68096	ENSMUSG00000000142	Axin2	axin 2
227	chr11	112050328	112050712	385	*	dnmt1_wt2_peak_227	54	.	4.1104	5.48074	0.966906	187	Distal Intergenic	11	112664839	112669398	4560	2	217294	ENSMUST00000141399.1	618686	ENSMUSG00000041674	BC006965	cDNA sequence BC006965
234	chr11	118379671	118379870	200	*	dnmt1_wt2_peak_234	54	.	4.10452	5.46395	0.966906	186	Distal Intergenic	11	118392751	118398151	5401	2	19039	ENSMUST00000144529.1	18281	ENSMUSG00000033880	Lgals3bp	lectin, galactoside-binding, soluble, 3 binding protein
237	chr11	119905264	119905463	200	*	dnmt1_wt2_peak_237	54	.	4.1104	5.48074	0.966906	106	Distal Intergenic	11	119913441	119917008	3568	1	208092	ENSMUST00000132197.7	-7978	ENSMUSG00000025371	Chmp6	charged multivesicular body protein 6
242	chr12	12927358	12927748	391	*	dnmt1_wt2_peak_242	41	.	3.51461	4.10194	0.453029	26	Distal Intergenic	12	12936096	12940616	4521	2	18109	ENSMUST00000130990.1	12868	ENSMUSG00000037169	Mycn	v-myc avian myelocytomatosis viral related oncogene, neuroblastoma derived
244	chr12	17033598	17033797	200	*	dnmt1_wt2_peak_244	54	.	4.1104	5.48074	0.966906	47	Distal Intergenic	12	17003319	17011727	8409	2	73667	ENSMUST00000095823.8	-21871	ENSMUSG00000071398	2410004P03Rik	RIKEN cDNA 2410004P03 gene
245	chr12	18135508	18135772	265	*	dnmt1_wt2_peak_245	63	.	4.8735	6.38895	1.70704	141	Distal Intergenic	12	18514510	18535254	20745	1	236366	ENSMUST00000177778.8	-378738	ENSMUSG00000073197	5730507C01Rik	RIKEN cDNA 5730507C01 gene
247	chr12	20010892	20011121	230	*	dnmt1_wt2_peak_247	69	.	4.93248	6.92587	1.87032	85	Distal Intergenic	12	20804381	20815779	11399	2	69513	ENSMUST00000189625.1	804658	ENSMUSG00000099759	1700030C10Rik	RIKEN cDNA 1700030C10 gene
250	chr12	22931480	22931736	257	*	dnmt1_wt2_peak_250	41	.	3.28832	4.11388	0.453029	69	Distal Intergenic	12	22953995	22960306	6312	2	69732	ENSMUST00000222206.1	28570	ENSMUSG00000073164	2410018L13Rik	RIKEN cDNA 2410018L13 gene
252	chr12	25546644	25546843	200	*	dnmt1_wt2_peak_252	41	.	3.28832	4.11388	0.453029	144	Distal Intergenic	12	25129174	25134931	5758	1	432641	ENSMUST00000223429.1	417470	NA	Gm17746	predicted gene, 17746
253	chr12	33757538	33757737	200	*	dnmt1_wt2_peak_253	69	.	4.92542	6.90561	1.87032	93	Distal Intergenic	12	33928425	33929310	886	1	114712	ENSMUST00000061035.3	-170688	ENSMUSG00000046518	Ferd3l	Fer3 like bHLH transcription factor
254	chr12	37774071	37774270	200	*	dnmt1_wt2_peak_254	69	.	4.93248	6.92587	1.87032	165	Distal Intergenic	12	37817726	37982010	164285	1	217480	ENSMUST00000222337.1	-43456	ENSMUSG00000036095	Dgkb	diacylglycerol kinase, beta
255	chr12	49947397	49947596	200	*	dnmt1_wt2_peak_255	54	.	4.1104	5.48074	0.966906	161	Distal Intergenic	12	49476991	49480862	3872	2	69054	ENSMUST00000187665.1	-466535	ENSMUSG00000100844	1810007C17Rik	RIKEN cDNA 1810007C17 gene
256	chr12	51456212	51456411	200	*	dnmt1_wt2_peak_256	54	.	4.1104	5.48074	0.966906	63	Distal Intergenic	12	51422930	51450094	27165	1	76983	ENSMUST00000218138.1	33282	ENSMUSG00000020952	Scfd1	Sec1 family domain containing 1
260	chr12	57538603	57538802	200	*	dnmt1_wt2_peak_260	54	.	4.1104	5.48074	0.966906	56	Distal Intergenic	12	57540628	57546121	5494	2	15375	ENSMUST00000044380.7	7319	ENSMUSG00000035451	Foxa1	forkhead box A1
263	chr12	62960993	62961192	200	*	dnmt1_wt2_peak_263	54	.	4.1104	5.48074	0.966906	148	Distal Intergenic	12	62687822	62688245	424	1	73309	ENSMUST00000172433.2	273171	NA	Spanxn4	SPANX family, member N4
265	chr12	68561917	68562116	200	*	dnmt1_wt2_peak_265	55	.	4.38869	5.5059	0.982855	62	Distal Intergenic	12	69158358	69159054	697	2	20090	ENSMUST00000094291.2	596938	ENSMUSG00000034892	Rps29	ribosomal protein S29
266	chr12	68563012	68563304	293	*	dnmt1_wt2_peak_266	50	.	4.0167	5.01515	0.966906	192	Distal Intergenic	12	69158358	69159054	697	2	20090	ENSMUST00000094291.2	595750	ENSMUSG00000034892	Rps29	ribosomal protein S29
279	chr12	95617605	95617875	271	*	dnmt1_wt2_peak_279	41	.	3.28832	4.11388	0.453029	127	Distal Intergenic	12	95692226	95785215	92990	1	399558	ENSMUST00000057324.3	-74351	ENSMUSG00000047414	Flrt2	fibronectin leucine rich transmembrane protein 2
280	chr12	97820467	97820666	200	*	dnmt1_wt2_peak_280	69	.	4.93248	6.92587	1.87032	52	Distal Intergenic	12	98207453	98216528	9076	2	14420	ENSMUST00000222703.1	395862	ENSMUSG00000021003	Galc	galactosylceramidase
281	chr12	99115353	99115552	200	*	dnmt1_wt2_peak_281	54	.	4.1104	5.48074	0.966906	138	Distal Intergenic	12	99161277	99162808	1532	2	67639	ENSMUST00000223511.1	47256	ENSMUSG00000113210	4930474N09Rik	RIKEN cDNA 4930474N09 gene
286	chr12	113483429	113483628	200	*	dnmt1_wt2_peak_286	54	.	4.1104	5.48074	0.966906	102	Distal Intergenic	12	113489511	113492057	2547	1	238405	ENSMUST00000063317.3	-5883	ENSMUSG00000051804	Adam6b	a disintegrin and metallopeptidase domain 6B
288	chr12	115185115	115185314	200	*	dnmt1_wt2_peak_288	65	.	4.94173	6.52288	1.79669	101	Distal Intergenic	12	115695720	115695794	75	2	102465205	ENSMUST00000184417.1	510480	ENSMUSG00000098336	Mir6388	microRNA 6388
293	chr13	3508468	3508667	200	*	dnmt1_wt2_peak_293	54	.	4.1104	5.48074	0.966906	79	Distal Intergenic	13	3498045	3501393	3349	1	73270	ENSMUST00000188642.1	10423	NA	NA	NA
297	chr13	18491881	18492080	200	*	dnmt1_wt2_peak_297	54	.	4.1104	5.48074	0.966906	21	Distal Intergenic	13	18346225	18397686	51462	2	218030	ENSMUST00000223058.1	-94195	ENSMUSG00000009734	Pou6f2	POU domain, class 6, transcription factor 2
303	chr13	38588804	38589003	200	*	dnmt1_wt2_peak_303	41	.	3.28832	4.11388	0.453029	55	Distal Intergenic	13	38611834	38635061	23228	2	17828	ENSMUST00000224902.1	46058	ENSMUSG00000038982	Bloc1s5	biogenesis of lysosomal organelles complex-1, subunit 5, muted
312	chr13	49013550	49013905	356	*	dnmt1_wt2_peak_312	79	.	5.56511	7.92081	2718	100	Distal Intergenic	13	48879219	48968017	88799	2	218236	ENSMUST00000060805.6	-45533	ENSMUSG00000038014	Fam120a	family with sequence similarity 120, member A
314	chr13	51095383	51095582	200	*	dnmt1_wt2_peak_314	45	.	3.73923	4.56145	0.742205	84	Distal Intergenic	13	51100880	51152546	51667	1	20729	ENSMUST00000095797.5	-5298	ENSMUSG00000021395	Spin1	spindlin 1
318	chr13	52359456	52359720	265	*	dnmt1_wt2_peak_318	69	.	4.93248	6.92587	1.87032	129	Distal Intergenic	13	52504380	52531279	26900	2	68203	ENSMUST00000057442.7	171559	ENSMUSG00000047842	Diras2	DIRAS family, GTP-binding RAS-like 2
327	chr13	57236571	57236804	234	*	dnmt1_wt2_peak_327	84	.	5.75456	8.43736	3.06939	147	Distal Intergenic	13	56773764	56895993	122230	2	26946	ENSMUST00000173817.8	-340578	ENSMUSG00000021541	Trpc7	transient receptor potential cation channel, subfamily C, member 7
334	chr13	63968997	63969471	475	*	dnmt1_wt2_peak_334	41	.	3.28832	4.11388	0.453029	285	Distal Intergenic	13	63891381	63899629	8249	1	76251	ENSMUST00000162086.2	77616	ENSMUSG00000021470	Ercc6l2	excision repair cross-complementing rodent repair deficiency, complementation group 6 like 2
336	chr13	66179362	66179561	200	*	dnmt1_wt2_peak_336	83	.	5.89533	8.32166	3.05581	106	Distal Intergenic	13	66119547	66122836	3290	1	628709	ENSMUST00000092528.5	59815	ENSMUSG00000095909	Zfp997	zinc finger protein 997
337	chr13	66710614	66710813	200	*	dnmt1_wt2_peak_337	48	.	3.76828	4.81626	0.933602	171	Distal Intergenic	13	66901061	66902786	1726	2	67530	ENSMUST00000174606.1	191973	ENSMUSG00000021520	Uqcrb	ubiquinol-cytochrome c reductase binding protein
338	chr13	66715457	66715958	502	*	dnmt1_wt2_peak_338	51	.	3.68711	5.11386	0.966906	99	Distal Intergenic	13	66901061	66902786	1726	2	67530	ENSMUST00000174606.1	186828	ENSMUSG00000021520	Uqcrb	ubiquinol-cytochrome c reductase binding protein
339	chr13	71349470	71349669	200	*	dnmt1_wt2_peak_339	41	.	3.28832	4.11388	0.453029	80	Distal Intergenic	13	71107089	71107209	121	1	100316804	ENSMUST00000116930.1	242381	ENSMUSG00000080580	Mir466f-4	microRNA 466f-4
342	chr13	75685951	75686150	200	*	dnmt1_wt2_peak_342	54	.	4.10452	5.46395	0.966906	160	Distal Intergenic	13	75706757	75772364	65608	1	192657	ENSMUST00000001583.7	-20607	ENSMUSG00000001542	Ell2	elongation factor for RNA polymerase II 2
344	chr13	82335875	82336089	215	*	dnmt1_wt2_peak_344	54	.	4.1104	5.48074	0.966906	189	Distal Intergenic	13	82698275	82698333	59	2	100628621	ENSMUST00000198795.1	362244	ENSMUSG00000106655	Mir3961	microRNA 3961
347	chr13	95535153	95535506	354	*	dnmt1_wt2_peak_347	54	.	4.1104	5.48074	0.966906	193	Distal Intergenic	13	95511732	95525227	13496	2	14063	ENSMUST00000022185.9	-9926	ENSMUSG00000021678	F2rl1	coagulation factor II (thrombin) receptor-like 1
348	chr13	98366245	98366444	200	*	dnmt1_wt2_peak_348	54	.	4.29592	5.41386	0.966906	178	Distal Intergenic	13	98354242	98359305	5064	1	15229	ENSMUST00000105098.5	12003	ENSMUSG00000078302	Foxd1	forkhead box D1
349	chr13	98572939	98573138	200	*	dnmt1_wt2_peak_349	54	.	4.1104	5.48074	0.966906	126	Distal Intergenic	13	98634978	98637410	2433	2	68344	ENSMUST00000050389.4	64272	ENSMUSG00000046082	Tmem174	transmembrane protein 174
350	chr13	98993693	98993892	200	*	dnmt1_wt2_peak_350	54	.	4.1104	5.48074	0.966906	144	Distal Intergenic	13	98984085	98984565	481	2	69382	ENSMUST00000054425.6	-9128	ENSMUSG00000045022	H2bl1	H2B.L histone variant 1
356	chr14	3991266	3991529	264	*	dnmt1_wt2_peak_356	84	.	5.75456	8.43736	3.06939	100	Distal Intergenic	14	4023941	4041370	17430	1	545007	ENSMUST00000096184.4	-32412	ENSMUSG00000096775	Gm5796	predicted gene 5796
361	chr14	11452590	11452795	206	*	dnmt1_wt2_peak_361	54	.	4.10452	5.46395	0.966906	10	Distal Intergenic	14	11553532	12242041	688510	1	19270	ENSMUST00000022264.12	-100737	NA	Ptprg	protein tyrosine phosphatase, receptor type, G
364	chr14	15474946	15475145	200	*	dnmt1_wt2_peak_364	41	.	3.28832	4.11388	0.453029	76	Distal Intergenic	14	15357522	15438987	81466	2	218763	ENSMUST00000055211.5	-35959	ENSMUSG00000045201	Lrrc3b	leucine rich repeat containing 3B
370	chr14	37742231	37742430	200	*	dnmt1_wt2_peak_370	69	.	4.93248	6.92587	1.87032	150	Distal Intergenic	14	37131398	37135272	3875	2	66092	ENSMUST00000223921.1	-606959	ENSMUSG00000041028	Ghitm	growth hormone inducible transmembrane protein
371	chr14	37742992	37743208	217	*	dnmt1_wt2_peak_371	69	.	4.93248	6.92587	1.87032	127	Distal Intergenic	14	37131398	37135272	3875	2	66092	ENSMUST00000223921.1	-607720	ENSMUSG00000041028	Ghitm	growth hormone inducible transmembrane protein
373	chr14	46418552	46418751	200	*	dnmt1_wt2_peak_373	54	.	4.29592	5.41386	0.966906	82	Distal Intergenic	14	46383520	46390669	7150	2	12159	ENSMUST00000074077.11	-27883	ENSMUSG00000021835	Bmp4	bone morphogenetic protein 4
374	chr14	47856484	47856683	200	*	dnmt1_wt2_peak_374	54	.	4.1104	5.48074	0.966906	164	Distal Intergenic	14	47898851	47915716	16866	1	73961	ENSMUST00000226143.1	-42168	ENSMUSG00000115609	4930447J18Rik	RIKEN cDNA 4930447J18 gene
375	chr14	48652012	48652217	206	*	dnmt1_wt2_peak_375	84	.	5.74632	8.41364	3.06939	50	Distal Intergenic	14	48658916	48661932	3017	2	18424	ENSMUST00000135279.1	9715	ENSMUSG00000021848	Otx2	orthodenticle homeobox 2
377	chr14	53908001	53908200	200	*	dnmt1_wt2_peak_377	41	.	3.28832	4.11388	0.453029	29	Distal Intergenic	14	54239661	54253914	14254	2	13135	ENSMUST00000128231.1	345714	ENSMUSG00000022174	Dad1	defender against cell death 1
380	chr14	56878730	56878929	200	*	dnmt1_wt2_peak_380	54	.	4.1104	5.48074	0.966906	87	Distal Intergenic	14	56886653	56903867	17215	1	76007	ENSMUST00000223669.1	-7724	ENSMUSG00000021945	Zmym2	zinc finger, MYM-type 2
390	chr14	68276864	68277169	306	*	dnmt1_wt2_peak_390	66	.	4.84651	6.68623	1.87032	135	Distal Intergenic	14	68119283	68124846	5564	2	18040	ENSMUST00000022638.5	-152018	ENSMUSG00000022054	Nefm	neurofilament, medium polypeptide
394	chr14	74991950	74992149	200	*	dnmt1_wt2_peak_394	69	.	4.93248	6.92587	1.87032	40	Distal Intergenic	14	74975086	74987104	12019	1	100043169	ENSMUST00000228599.1	16864	ENSMUSG00000115019	Gm4278	predicted gene 4278
395	chr14	86383419	86383749	331	*	dnmt1_wt2_peak_395	69	.	4.93248	6.92587	1.87032	162	Distal Intergenic	14	86246003	86283688	37686	1	75155	ENSMUST00000228468.1	137416	ENSMUSG00000115271	4930529K09Rik	RIKEN cDNA 4930529K09 gene
396	chr14	86595040	86595239	200	*	dnmt1_wt2_peak_396	54	.	4.1104	5.48074	0.966906	22	Distal Intergenic	14	86656217	86748844	92628	2	56419	ENSMUST00000226745.1	153605	ENSMUSG00000022021	Diaph3	diaphanous related formin 3
397	chr14	91478473	91478831	359	*	dnmt1_wt2_peak_397	97	.	6.63225	9.72499	4.24668	249	Distal Intergenic	14	90126891	90269760	142870	1	74967	ENSMUST00000227263.1	1351582	ENSMUSG00000115001	4930474H20Rik	RIKEN cDNA 4930474H20 gene
398	chr14	91988572	91988771	200	*	dnmt1_wt2_peak_398	69	.	4.92542	6.90561	1.87032	97	Distal Intergenic	14	90126891	90269760	142870	1	74967	ENSMUST00000227263.1	1861681	ENSMUSG00000115001	4930474H20Rik	RIKEN cDNA 4930474H20 gene
399	chr14	99339773	99340008	236	*	dnmt1_wt2_peak_399	59	.	4.51879	5.97819	1.3687	141	Distal Intergenic	14	99299154	99305326	6173	1	12224	ENSMUST00000226784.1	40619	ENSMUSG00000005148	Klf5	Kruppel-like factor 5
400	chr14	99355323	99355708	386	*	dnmt1_wt2_peak_400	54	.	4.1104	5.48074	0.966906	334	Distal Intergenic	14	99299154	99305326	6173	1	12224	ENSMUST00000226784.1	56169	ENSMUSG00000005148	Klf5	Kruppel-like factor 5
401	chr14	99510136	99510335	200	*	dnmt1_wt2_peak_401	55	.	4.38869	5.5059	0.982855	152	Distal Intergenic	14	99299154	99305326	6173	1	12224	ENSMUST00000226784.1	210982	ENSMUSG00000005148	Klf5	Kruppel-like factor 5
405	chr14	122487785	122487984	200	*	dnmt1_wt2_peak_405	58	.	4.48708	5.81535	1.24013	31	Distal Intergenic	14	122478100	122479050	951	1	22772	ENSMUST00000137059.1	9685	ENSMUSG00000061524	Zic2	zinc finger protein of the cerebellum 2
412	chr15	16629222	16629649	428	*	dnmt1_wt2_peak_412	41	.	3.28832	4.11388	0.453029	65	Distal Intergenic	15	16728756	16857094	128339	1	12565	ENSMUST00000228307.1	-99107	ENSMUSG00000025370	Cdh9	cadherin 9
413	chr15	30072715	30072914	200	*	dnmt1_wt2_peak_413	54	.	4.1104	5.48074	0.966906	31	Distal Intergenic	15	30172593	31029341	856749	1	18163	ENSMUST00000081728.6	-99679	ENSMUSG00000022240	Ctnnd2	catenin (cadherin associated protein), delta 2
419	chr15	38699970	38700169	200	*	dnmt1_wt2_peak_419	54	.	4.1104	5.48074	0.966906	73	Distal Intergenic	15	38675689	38679368	3680	1	66335	ENSMUST00000227482.1	24281	ENSMUSG00000022295	Atp6v1c1	ATPase, H+ transporting, lysosomal V1 subunit C1
420	chr15	38710438	38710874	437	*	dnmt1_wt2_peak_420	69	.	4.93248	6.92587	1.87032	95	Distal Intergenic	15	38713483	38728516	15034	2	105463124	ENSMUST00000226763.1	17642	ENSMUSG00000115620	Gm45924	predicted gene, 45924
422	chr15	44255032	44255231	200	*	dnmt1_wt2_peak_422	54	.	4.1104	5.48074	0.966906	30	Distal Intergenic	15	44196967	44229201	32235	1	22045	ENSMUST00000227505.1	58065	ENSMUSG00000038760	Trhr	thyrotropin releasing hormone receptor
423	chr15	45493579	45493778	200	*	dnmt1_wt2_peak_423	41	.	3.28832	4.11388	0.453029	109	Distal Intergenic	15	45112785	45114920	2136	2	67498	ENSMUST00000228536.1	-378659	ENSMUSG00000022342	Kcnv1	potassium channel, subfamily V, member 1
424	chr15	50157536	50157735	200	*	dnmt1_wt2_peak_424	69	.	4.93248	6.92587	1.87032	72	Distal Intergenic	15	50819499	50827521	8023	2	83925	ENSMUST00000183421.1	669786	ENSMUSG00000038679	Trps1	transcriptional repressor GATA binding 1
428	chr15	55969671	55969870	200	*	dnmt1_wt2_peak_428	41	.	3.28832	4.11388	0.453029	18	Distal Intergenic	15	55636388	55906949	270562	2	20649	ENSMUST00000039769.12	-62722	ENSMUSG00000060429	Sntb1	syntrophin, basic 1
429	chr15	60567774	60567973	200	*	dnmt1_wt2_peak_429	54	.	4.1104	5.48074	0.966906	138	Distal Intergenic	15	60822271	60828650	6380	1	320469	ENSMUST00000180730.2	-254298	NA	9930014A18Rik	RIKEN cDNA 9930014A18 gene
434	chr15	73864796	73865011	216	*	dnmt1_wt2_peak_434	54	.	4.1104	5.48074	0.966906	178	Distal Intergenic	15	73796736	73839699	42964	2	268816	ENSMUST00000136698.1	-25097	ENSMUSG00000072487	Mroh5	maestro heat-like repeat family member 5
439	chr15	77873093	77873292	200	*	dnmt1_wt2_peak_439	69	.	4.93248	6.92587	1.87032	120	Distal Intergenic	15	77760587	77842175	81589	2	17886	ENSMUST00000016771.12	-30918	ENSMUSG00000022443	Myh9	myosin, heavy polypeptide 9, non-muscle
443	chr15	83208984	83209183	200	*	dnmt1_wt2_peak_443	69	.	4.92542	6.90561	1.87032	31	Distal Intergenic	15	83153494	83172592	19099	2	109754	ENSMUST00000018186.15	-36392	ENSMUSG00000018042	Cyb5r3	cytochrome b5 reductase 3
457	chr15	101091513	101091738	226	*	dnmt1_wt2_peak_457	54	.	4.29592	5.41386	0.966906	125	Distal Intergenic	15	101115755	101120040	4286	1	208258	ENSMUST00000070875.7	-24017	ENSMUSG00000047034	Ankrd33	ankyrin repeat domain 33
458	chr15	101148456	101148655	200	*	dnmt1_wt2_peak_458	85	.	5.98277	8.51262	3.12788	102	Distal Intergenic	15	101137600	101142624	5025	1	11482	ENSMUST00000128525.1	10856	ENSMUSG00000000530	Acvrl1	activin A receptor, type II-like 1
460	chr15	102785085	102785342	258	*	dnmt1_wt2_peak_460	84	.	5.75456	8.43736	3.06939	150	Distal Intergenic	15	102706777	102722178	15402	2	67488	ENSMUST00000023818.10	-62907	ENSMUSG00000023055	Calcoco1	calcium binding and coiled coil domain 1
463	chr16	8380151	8380350	200	*	dnmt1_wt2_peak_463	54	.	4.1104	5.48074	0.966906	67	Distal Intergenic	16	8409275	8425136	15862	2	74720	ENSMUST00000023400.3	44786	ENSMUSG00000022715	Tmem114	transmembrane protein 114
465	chr16	8808283	8808482	200	*	dnmt1_wt2_peak_465	54	.	4.10452	5.46395	0.966906	53	Distal Intergenic	16	8689595	8792308	102714	2	252870	ENSMUST00000160405.7	-15975	ENSMUSG00000022710	Usp7	ubiquitin specific peptidase 7
467	chr16	13748931	13749300	370	*	dnmt1_wt2_peak_467	80	.	5.52297	8.03454	2.81126	191	Distal Intergenic	16	13754566	13758537	3972	1	432999	ENSMUST00000239037.1	-5266	ENSMUSG00000118559	A930007A09Rik	RIKEN cDNA A930007A09 gene
471	chr16	20475591	20475790	200	*	dnmt1_wt2_peak_471	58	.	4.48708	5.81535	1.24013	106	Distal Intergenic	16	20498817	20509323	10507	1	224045	ENSMUST00000003320.13	-23027	ENSMUSG00000003235	Eif2b5	eukaryotic translation initiation factor 2B, subunit 5 epsilon
473	chr16	23098182	23098381	200	*	dnmt1_wt2_peak_473	62	.	4.69604	6.29925	1.62	33	Distal Intergenic	16	23107444	23113947	6504	1	13682	ENSMUST00000023599.12	-9063	ENSMUSG00000022884	Eif4a2	eukaryotic translation initiation factor 4A2
479	chr16	30102050	30102249	200	*	dnmt1_wt2_peak_479	69	.	4.92542	6.90561	1.87032	42	Distal Intergenic	16	30066338	30067319	982	1	15205	ENSMUST00000161839.1	35712	ENSMUSG00000022528	Hes1	hes family bHLH transcription factor 1
482	chr16	30647046	30647245	200	*	dnmt1_wt2_peak_482	69	.	4.92542	6.90561	1.87032	132	Distal Intergenic	16	30599723	30602797	3075	1	224093	ENSMUST00000059078.3	47323	ENSMUSG00000046546	Fam43a	family with sequence similarity 43, member A
485	chr16	42190244	42190675	432	*	dnmt1_wt2_peak_485	69	.	4.93248	6.92587	1.87032	179	Distal Intergenic	16	42144025	42174283	30259	1	268890	ENSMUST00000133853.2	46219	ENSMUSG00000061080	Lsamp	limbic system-associated membrane protein
488	chr16	49921608	49921807	200	*	dnmt1_wt2_peak_488	54	.	4.1104	5.48074	0.966906	38	Distal Intergenic	16	49866833	49911091	44259	1	16423	ENSMUST00000229104.1	54775	ENSMUSG00000055447	Cd47	CD47 antigen (Rh-related antigen, integrin-associated signal transducer)
490	chr16	50689652	50689851	200	*	dnmt1_wt2_peak_490	54	.	4.1104	5.48074	0.966906	86	Distal Intergenic	16	50727132	50727245	114	1	102466634	ENSMUST00000184880.1	-37281	ENSMUSG00000098482	Mir6363	microRNA 6363
493	chr16	89295428	89295627	200	*	dnmt1_wt2_peak_493	41	.	3.28832	4.11388	0.453029	20	Distal Intergenic	16	89205861	89206394	534	1	622935	ENSMUST00000169954.2	89567	ENSMUSG00000091039	Krtap20-2	keratin associated protein 20-2
495	chr16	90622356	90622671	316	*	dnmt1_wt2_peak_495	54	.	4.1104	5.48074	0.966906	166	Distal Intergenic	16	90721447	90727139	5693	2	66578	ENSMUST00000147546.1	104468	ENSMUSG00000022978	Mis18a	MIS18 kinetochore protein A
502	chr16	95610394	95610593	200	*	dnmt1_wt2_peak_502	54	.	4.1104	5.48074	0.966906	99	Distal Intergenic	16	95360210	95586593	226384	2	13876	ENSMUST00000233269.1	-23801	ENSMUSG00000040732	Erg	ETS transcription factor
510	chr17	17496624	17496901	278	*	dnmt1_wt2_peak_510	69	.	4.93248	6.92587	1.87032	109	Distal Intergenic	17	17448820	17459387	10568	1	66643	ENSMUST00000140134.1	47804	ENSMUSG00000047786	Lix1	limb and CNS expressed 1
513	chr17	24015664	24015964	301	*	dnmt1_wt2_peak_513	69	.	4.93248	6.92587	1.87032	161	Distal Intergenic	17	23993534	23998100	4567	2	70835	ENSMUST00000041649.7	-17564	ENSMUSG00000045027	Prss22	protease, serine 22
521	chr17	31811345	31811745	401	*	dnmt1_wt2_peak_521	84	.	5.74632	8.41364	3.06939	239	Distal Intergenic	17	31849754	31851575	1822	2	17691	ENSMUST00000234867.1	39830	ENSMUSG00000024042	Sik1	salt inducible kinase 1
522	chr17	31816797	31816996	200	*	dnmt1_wt2_peak_522	41	.	3.28361	4.10055	0.453029	63	Distal Intergenic	17	31849754	31851575	1822	2	17691	ENSMUST00000234867.1	34579	ENSMUSG00000024042	Sik1	salt inducible kinase 1
525	chr17	37079322	37079521	200	*	dnmt1_wt2_peak_525	69	.	4.92542	6.90561	1.87032	78	Distal Intergenic	17	37085191	37086236	1046	2	258469	ENSMUST00000070808.2	6715	ENSMUSG00000056600	Olfr90	olfactory receptor 90
526	chr17	37081717	37081916	200	*	dnmt1_wt2_peak_526	69	.	4.92542	6.90561	1.87032	116	Distal Intergenic	17	37085191	37086236	1046	2	258469	ENSMUST00000070808.2	4320	ENSMUSG00000056600	Olfr90	olfactory receptor 90
527	chr17	37990727	37990929	203	*	dnmt1_wt2_peak_527	54	.	4.1104	5.48074	0.966906	123	Distal Intergenic	17	37952051	37953079	1029	2	258094	ENSMUST00000049620.5	-37648	ENSMUSG00000109376	Olfr761	olfactory receptor 761
537	chr17	56834742	56835081	340	*	dnmt1_wt2_peak_538	69	.	4.92542	6.90561	1.87032	169	Distal Intergenic	17	56775897	56831013	55117	2	19725	ENSMUST00000086801.6	-3729	ENSMUSG00000024206	Rfx2	regulatory factor X, 2 (influences HLA class II expression)
538	chr17	60784126	60784355	230	*	dnmt1_wt2_peak_539	69	.	4.93248	6.92587	1.87032	172	Distal Intergenic	17	59017314	59024729	7416	1	75039	ENSMUST00000167453.1	1766812	ENSMUSG00000086594	Nudt12os	nudix (nucleoside diphosphate linked moiety X)-type motif 12, opposite strand
541	chr17	65160444	65160861	418	*	dnmt1_wt2_peak_542	51	.	3.97508	5.11547	0.966906	144	Distal Intergenic	17	65378996	65436395	57400	2	381107	ENSMUST00000233493.1	275534	ENSMUSG00000045036	Tmem232	transmembrane protein 232
543	chr17	66480588	66480801	214	*	dnmt1_wt2_peak_544	71	.	5.23493	7.13529	2.03793	64	Distal Intergenic	17	66497490	66500319	2830	2	19328	ENSMUST00000155026.1	19518	ENSMUSG00000023460	Rab12	RAB12, member RAS oncogene family
544	chr17	66489968	66490348	381	*	dnmt1_wt2_peak_545	52	.	4.03876	5.28215	0.966906	188	Distal Intergenic	17	66497490	66500319	2830	2	19328	ENSMUST00000155026.1	9971	ENSMUSG00000023460	Rab12	RAB12, member RAS oncogene family
554	chr18	27842023	27842222	200	*	dnmt1_wt2_peak_555	41	.	3.28832	4.11388	0.453029	174	Distal Intergenic	18	28862850	28998176	135327	1	320624	ENSMUST00000234127.1	-1020628	ENSMUSG00000117473	4930474G06Rik	RIKEN cDNA 4930474G06 gene
555	chr18	34679607	34679806	200	*	dnmt1_wt2_peak_556	41	.	3.28832	4.11388	0.453029	42	Distal Intergenic	18	34631683	34651735	20053	2	52563	ENSMUST00000133181.1	-27872	ENSMUSG00000024370	Cdc23	CDC23 cell division cycle 23
558	chr18	36328568	36328781	214	*	dnmt1_wt2_peak_559	65	.	4.94173	6.52288	1.79669	156	Distal Intergenic	18	36342520	36393377	50858	1	66060	ENSMUST00000139727.2	-13739	ENSMUSG00000046727	Cystm1	cysteine-rich transmembrane module containing 1
565	chr18	44931272	44931471	200	*	dnmt1_wt2_peak_566	41	.	3.28832	4.11388	0.453029	6	Distal Intergenic	18	44855235	44855753	519	1	240255	ENSMUST00000202176.1	76037	ENSMUSG00000034653	Ythdc2	YTH domain containing 2
566	chr18	47390360	47390664	305	*	dnmt1_wt2_peak_567	84	.	5.75456	8.43736	3.06939	149	Distal Intergenic	18	47275658	47368870	93213	2	20358	ENSMUST00000151382.7	-21490	ENSMUSG00000019647	Sema6a	sema domain, transmembrane domain (TM), and cytoplasmic domain, (semaphorin) 6A
568	chr18	61931419	61931654	236	*	dnmt1_wt2_peak_569	54	.	4.10452	5.46395	0.966906	77	Distal Intergenic	18	61799395	61911824	112430	2	319713	ENSMUST00000049378.14	-19595	ENSMUSG00000032735	Ablim3	actin binding LIM protein family, member 3
570	chr18	64106825	64107024	200	*	dnmt1_wt2_peak_571	41	.	3.28832	4.11388	0.453029	87	Distal Intergenic	18	64167726	64168774	1049	2	73588	ENSMUST00000236604.1	61750	ENSMUSG00000086128	St8sia3os	ST8 alpha-N-acetyl-neuraminide alpha-2,8-sialyltransferase 3, opposite strand
576	chr18	72506731	72506930	200	*	dnmt1_wt2_peak_577	69	.	4.92542	6.90561	1.87032	163	Distal Intergenic	18	71253634	72351069	1097436	2	13176	ENSMUST00000114943.10	-155662	ENSMUSG00000060534	Dcc	deleted in colorectal carcinoma
577	chr18	74415405	74415648	244	*	dnmt1_wt2_peak_578	69	.	4.92542	6.90561	1.87032	110	Distal Intergenic	18	74440936	74617023	176088	1	17919	ENSMUST00000125882.7	-25288	ENSMUSG00000025885	Myo5b	myosin VB
578	chr18	75345015	75345214	200	*	dnmt1_wt2_peak_579	45	.	3.73923	4.56145	0.742205	118	Distal Intergenic	18	75365332	75367088	1757	2	102636262	ENSMUST00000174338.1	21874	NA	Gm20544	predicted gene 20544
583	chr18	82777708	82777986	279	*	dnmt1_wt2_peak_584	75	.	5.39497	7.50079	2.36249	118	Distal Intergenic	18	82754505	82759041	4537	2	76961	ENSMUST00000188435.1	-18667	ENSMUSG00000101773	2210420H20Rik	RIKEN cDNA 2210420H20 gene
594	chr19	21562211	21562410	200	*	dnmt1_wt2_peak_595	69	.	4.93248	6.92587	1.87032	110	Distal Intergenic	19	21598814	21604319	5506	2	66206	ENSMUST00000177605.1	41909	ENSMUSG00000035171	1110059E24Rik	RIKEN cDNA 1110059E24 gene
595	chr19	23496692	23496929	238	*	dnmt1_wt2_peak_596	54	.	4.1104	5.48074	0.966906	157	Distal Intergenic	19	23302745	23448442	145698	2	71738	ENSMUST00000236349.1	-48250	ENSMUSG00000033207	Mamdc2	MAM domain containing 2
596	chr19	39890097	39890445	349	*	dnmt1_wt2_peak_597	100	.	6.57664	10.0065	4.50822	118	Distal Intergenic	19	39842814	39886799	43986	2	100043108	ENSMUST00000238049.1	-3298	ENSMUSG00000092008	Cyp2c69	cytochrome P450, family 2, subfamily c, polypeptide 69
597	chr19	41462922	41463121	200	*	dnmt1_wt2_peak_598	54	.	4.29592	5.41386	0.966906	76	Distal Intergenic	19	41482637	41562261	79625	1	212391	ENSMUST00000067795.12	-19516	ENSMUSG00000025019	Lcor	ligand dependent nuclear receptor corepressor
600	chr19	43601019	43601364	346	*	dnmt1_wt2_peak_601	41	.	3.28832	4.11388	0.453029	175	Distal Intergenic	19	43612325	43615892	3568	1	18089	ENSMUST00000057178.10	-10961	ENSMUSG00000044220	Nkx2-3	NK2 homeobox 3
606	chr19	45290594	45291022	429	*	dnmt1_wt2_peak_607	54	.	4.1104	5.48074	0.966906	283	Distal Intergenic	19	45232684	45235812	3129	2	16814	ENSMUST00000099401.5	-54782	ENSMUSG00000025216	Lbx1	ladybird homeobox 1
625	chr2	21246856	21247055	200	*	dnmt1_wt2_peak_626	69	.	4.92542	6.90561	1.87032	57	Distal Intergenic	2	21205787	21214308	8522	1	208967	ENSMUST00000102951.1	41069	ENSMUSG00000048550	Thnsl1	threonine synthase-like 1 (bacterial)
632	chr2	29573217	29573594	378	*	dnmt1_wt2_peak_633	54	.	4.10452	5.46395	0.966906	192	Distal Intergenic	2	29619720	29740353	120634	1	107746	ENSMUST00000095087.10	-46126	ENSMUSG00000039844	Rapgef1	Rap guanine nucleotide exchange factor (GEF) 1
633	chr2	29850101	29850300	200	*	dnmt1_wt2_peak_634	54	.	4.10452	5.46395	0.966906	48	Distal Intergenic	2	29845631	29845727	97	2	723904	ENSMUST00000083551.1	-4374	ENSMUSG00000065485	Mir219a-2	microRNA 219a-2
634	chr2	30470070	30470388	319	*	dnmt1_wt2_peak_635	54	.	4.1104	5.48074	0.966906	139	Distal Intergenic	2	30471537	30474219	2683	2	72500	ENSMUST00000065134.3	3831	ENSMUSG00000089762	Ier5l	immediate early response 5-like
643	chr2	55362983	55363182	200	*	dnmt1_wt2_peak_644	41	.	3.28832	4.11388	0.453029	18	Distal Intergenic	2	55435970	55598145	162176	1	16519	ENSMUST00000067101.9	-72788	ENSMUSG00000026824	Kcnj3	potassium inwardly-rectifying channel, subfamily J, member 3
644	chr2	56889742	56889955	214	*	dnmt1_wt2_peak_645	69	.	4.92542	6.90561	1.87032	120	Distal Intergenic	2	56785811	56785907	97	1	102465169	ENSMUST00000184814.1	103931	ENSMUSG00000098437	Mir195b	microRNA 195b
649	chr2	61656503	61656991	489	*	dnmt1_wt2_peak_650	69	.	4.93248	6.92587	1.87032	444	Distal Intergenic	2	61643831	61649977	6147	1	21353	ENSMUST00000154693.1	12672	ENSMUSG00000064289	Tank	TRAF family member-associated Nf-kappa B activator
650	chr2	65788988	65789187	200	*	dnmt1_wt2_peak_651	41	.	3.28361	4.10055	0.453029	159	Distal Intergenic	2	65845767	66031546	185780	1	77771	ENSMUST00000122912.7	-56580	ENSMUSG00000044647	Csrnp3	cysteine-serine-rich nuclear protein 3
655	chr2	71264167	71264366	200	*	dnmt1_wt2_peak_656	54	.	4.1104	5.48074	0.966906	98	Distal Intergenic	2	71260547	71263058	2512	1	13427	ENSMUST00000138613.1	3620	ENSMUSG00000027012	Dync1i2	dynein cytoplasmic 1 intermediate chain 2
660	chr2	71866734	71866933	200	*	dnmt1_wt2_peak_661	65	.	4.94173	6.52288	1.79669	83	Distal Intergenic	2	71873224	71903858	30635	1	228026	ENSMUST00000006669.5	-6291	ENSMUSG00000006494	Pdk1	pyruvate dehydrogenase kinase, isoenzyme 1
669	chr2	83710526	83710725	200	*	dnmt1_wt2_peak_670	54	.	4.1104	5.48074	0.966906	101	Distal Intergenic	2	83724397	83756797	32401	1	16410	ENSMUST00000125360.7	-13672	ENSMUSG00000027087	Itgav	integrin alpha V
674	chr2	85792387	85792586	200	*	dnmt1_wt2_peak_675	41	.	3.28832	4.11388	0.453029	3	Distal Intergenic	2	85785474	85786489	1016	1	258564	ENSMUST00000047870.5	6913	ENSMUSG00000033850	Olfr1015	olfactory receptor 1015
690	chr2	119857417	119857616	200	*	dnmt1_wt2_peak_691	42	.	3.57993	4.22988	0.468254	53	Distal Intergenic	2	119897228	119967749	70522	1	29808	ENSMUST00000046717.12	-39612	ENSMUSG00000033943	Mga	MAX gene associated
692	chr2	123385687	123385886	200	*	dnmt1_wt2_peak_693	69	.	4.93248	6.92587	1.87032	72	Distal Intergenic	2	122799762	122809559	9798	1	59010	ENSMUST00000176343.1	585925	ENSMUSG00000005803	Sqor	sulfide quinone oxidoreductase
694	chr2	130572539	130572738	200	*	dnmt1_wt2_peak_695	41	.	3.28832	4.11388	0.453029	95	Distal Intergenic	2	130576173	130577054	882	1	18429	ENSMUST00000028764.5	-3435	ENSMUSG00000027301	Oxt	oxytocin
697	chr2	140118366	140118640	275	*	dnmt1_wt2_peak_698	69	.	4.93248	6.92587	1.87032	171	Distal Intergenic	2	140148810	140155305	6496	2	66580	ENSMUST00000153769.1	36665	ENSMUSG00000045624	Esf1	ESF1 nucleolar pre-rRNA processing protein homolog
703	chr2	151780775	151780974	200	*	dnmt1_wt2_peak_704	54	.	4.1104	5.48074	0.966906	111	Distal Intergenic	2	151747578	151749978	2401	2	75283	ENSMUST00000134422.1	-30797	ENSMUSG00000086800	4930556L07Rik	RIKEN cDNA 4930556L07 gene
714	chr2	164703379	164703578	200	*	dnmt1_wt2_peak_715	41	.	3.28361	4.10055	0.453029	57	Distal Intergenic	2	164698501	164702453	3953	1	78239	ENSMUST00000017454.7	4878	ENSMUSG00000017310	Spint4	serine protease inhibitor, Kunitz type 4
720	chr2	166731692	166732058	367	*	dnmt1_wt2_peak_721	42	.	3.57993	4.22988	0.468254	178	Distal Intergenic	2	166566342	166713832	147491	2	277360	ENSMUST00000036719.11	-17860	ENSMUSG00000039621	Prex1	phosphatidylinositol-3,4,5-trisphosphate-dependent Rac exchange factor 1
724	chr2	170159893	170160092	200	*	dnmt1_wt2_peak_725	41	.	3.28832	4.11388	0.453029	117	Distal Intergenic	2	170120719	170148103	27385	2	228913	ENSMUST00000149318.1	-11790	ENSMUSG00000052056	Zfp217	zinc finger protein 217
725	chr2	172500078	172500277	200	*	dnmt1_wt2_peak_726	54	.	4.1104	5.48074	0.966906	99	Distal Intergenic	2	172472520	172474331	1812	1	76426	ENSMUST00000029007.2	27558	ENSMUSG00000027505	Fam209	family with sequence similarity 209
732	chr3	5860429	5860764	336	*	dnmt1_wt2_peak_733	206	.	4.61854	20.6704	14.7857	124	Distal Intergenic	3	5560500	5576239	15740	2	19302	ENSMUST00000059021.9	-284190	ENSMUSG00000040374	Pex2	peroxisomal biogenesis factor 2
734	chr3	13113208	13113407	200	*	dnmt1_wt2_peak_735	69	.	4.93248	6.92587	1.87032	59	Distal Intergenic	3	13471655	13777103	305449	1	76897	ENSMUST00000191806.2	-358248	ENSMUSG00000039717	Ralyl	RALY RNA binding protein-like
735	chr3	18256743	18256942	200	*	dnmt1_wt2_peak_736	79	.	5.56511	7.92081	2718	131	Distal Intergenic	3	18071950	18243338	171389	2	13123	ENSMUST00000035625.6	-13405	ENSMUSG00000039519	Cyp7b1	cytochrome P450, family 7, subfamily b, polypeptide 1
737	chr3	18698072	18698271	200	*	dnmt1_wt2_peak_738	54	.	4.1104	5.48074	0.966906	156	Distal Intergenic	3	18468287	18480477	12191	2	73959	ENSMUST00000192010.1	-217595	ENSMUSG00000102699	4930433B08Rik	RIKEN cDNA 4930433B08 gene
738	chr3	19465876	19466075	200	*	dnmt1_wt2_peak_739	54	.	4.10452	5.46395	0.966906	75	Distal Intergenic	3	19508595	19610732	102138	1	66326	ENSMUST00000118968.7	-42520	ENSMUSG00000027606	Dnajc5b	DnaJ heat shock protein family (Hsp40) member C5 beta
739	chr3	20387805	20388004	200	*	dnmt1_wt2_peak_740	41	.	3.28832	4.11388	0.453029	146	Distal Intergenic	3	20314473	20367177	52705	2	11608	ENSMUST00000068316.7	-20628	ENSMUSG00000054988	Agtr1b	angiotensin II receptor, type 1b
741	chr3	29025004	29025281	278	*	dnmt1_wt2_peak_742	84	.	5.75456	8.43736	3.06939	135	Distal Intergenic	3	29082023	29153601	71579	1	75740	ENSMUST00000124809.7	-56742	ENSMUSG00000063600	Egfem1	EGF-like and EMI domain containing 1
742	chr3	35131137	35131379	243	*	dnmt1_wt2_peak_743	84	.	5.75456	8.43736	3.06939	179	Distal Intergenic	3	34922545	34922651	107	2	102466155	ENSMUST00000183357.1	-208486	ENSMUSG00000098862	Mir6378	microRNA 6378
744	chr3	37758173	37758395	223	*	dnmt1_wt2_peak_745	69	.	4.93248	6.92587	1.87032	66	Distal Intergenic	3	37714326	37724490	10165	2	381438	ENSMUST00000099128.1	-33683	ENSMUSG00000058174	Gm5148	predicted gene 5148
745	chr3	42186570	42186769	200	*	dnmt1_wt2_peak_746	41	.	3.28832	4.11388	0.453029	9	Distal Intergenic	3	41751196	41756492	5297	1	73852	ENSMUST00000195030.1	435374	ENSMUSG00000025766	D3Ertd751e	DNA segment, Chr 3, ERATO Doi 751, expressed
746	chr3	42426787	42426986	200	*	dnmt1_wt2_peak_747	41	.	3.28832	4.11388	0.453029	30	Distal Intergenic	3	41751196	41756492	5297	1	73852	ENSMUST00000195030.1	675591	ENSMUSG00000025766	D3Ertd751e	DNA segment, Chr 3, ERATO Doi 751, expressed
747	chr3	50882192	50882391	200	*	dnmt1_wt2_peak_748	54	.	4.1104	5.48074	0.966906	53	Distal Intergenic	3	51224447	51251644	27198	1	12457	ENSMUST00000023849.14	-342056	ENSMUSG00000023087	Noct	nocturnin
748	chr3	51128554	51128963	410	*	dnmt1_wt2_peak_749	91	.	6.26139	9.1643	3.73051	174	Distal Intergenic	3	51224447	51251644	27198	1	12457	ENSMUST00000023849.14	-95484	ENSMUSG00000023087	Noct	nocturnin
751	chr3	67786902	67787101	200	*	dnmt1_wt2_peak_752	54	.	4.1104	5.48074	0.966906	75	Distal Intergenic	3	67892220	68056593	164374	1	208426	ENSMUST00000063263.4	-105119	ENSMUSG00000051777	Iqcj	IQ motif containing J
752	chr3	69982129	69982411	283	*	dnmt1_wt2_peak_753	54	.	4.1104	5.48074	0.966906	181	Distal Intergenic	3	70007613	70028708	21096	1	229389	ENSMUST00000053013.5	-25202	ENSMUSG00000027788	Otol1	otolin 1
754	chr3	82831307	82831506	200	*	dnmt1_wt2_peak_755	54	.	4.1104	5.48074	0.966906	19	Distal Intergenic	3	82837815	82866647	28833	2	633285	ENSMUST00000182637.8	35141	ENSMUSG00000033882	Rbm46	RNA binding motif protein 46
765	chr3	94608294	94608493	200	*	dnmt1_wt2_peak_766	41	.	3.28832	4.11388	0.453029	151	Distal Intergenic	3	94614160	94615301	1142	2	22156	ENSMUST00000198456.1	6808	ENSMUSG00000005968	Tuft1	tuftelin 1
766	chr3	95636043	95636410	368	*	dnmt1_wt2_peak_767	43	.	3.6315	4.33416	0.561953	135	Distal Intergenic	3	95625026	95627534	2509	1	56205	ENSMUST00000197050.1	11017	ENSMUSG00000038619	Ensa	endosulfine alpha
774	chr3	97312497	97312696	200	*	dnmt1_wt2_peak_775	54	.	4.1104	5.48074	0.966906	115	Distal Intergenic	3	97216553	97297917	81365	2	77578	ENSMUST00000196586.1	-14580	ENSMUSG00000038256	Bcl9	B cell CLL/lymphoma 9
776	chr3	101506368	101506567	200	*	dnmt1_wt2_peak_777	41	.	3.28361	4.10055	0.453029	114	Distal Intergenic	3	101576316	101577560	1245	2	11928	ENSMUST00000130649.1	70993	ENSMUSG00000033161	Atp1a1	ATPase, Na+/K+ transporting, alpha 1 polypeptide
777	chr3	101812599	101812877	279	*	dnmt1_wt2_peak_778	69	.	4.93248	6.92587	1.87032	162	Distal Intergenic	3	101813076	101836223	23148	2	242125	ENSMUST00000061831.10	23346	ENSMUSG00000044313	Mab21l3	mab-21-like 3
780	chr3	102717656	102717935	280	*	dnmt1_wt2_peak_781	79	.	5.7279	7.97084	2.7542	168	Distal Intergenic	3	102734529	102772292	37764	1	70747	ENSMUST00000029451.11	-16594	ENSMUSG00000027858	Tspan2	tetraspanin 2
783	chr3	103673229	103673464	236	*	dnmt1_wt2_peak_784	69	.	4.93248	6.92587	1.87032	63	Distal Intergenic	3	103733700	103737968	4269	2	99543	ENSMUST00000154145.1	64504	ENSMUSG00000027848	Olfml3	olfactomedin-like 3
786	chr3	106073571	106073869	299	*	dnmt1_wt2_peak_787	54	.	4.1104	5.48074	0.966906	161	Distal Intergenic	3	106113229	106132120	18892	1	81600	ENSMUST00000079132.11	-39360	ENSMUSG00000062778	Chia1	chitinase, acidic 1
788	chr3	108730436	108730781	346	*	dnmt1_wt2_peak_789	54	.	4.1104	5.48074	0.966906	338	Distal Intergenic	3	108678638	108722309	43672	2	76123	ENSMUST00000029482.15	-8127	ENSMUSG00000027883	Gpsm2	G-protein signalling modulator 2 (AGS3-like, C. elegans)
789	chr3	112169763	112169962	200	*	dnmt1_wt2_peak_790	54	.	4.1104	5.48074	0.966906	154	Distal Intergenic	3	111881903	112082001	200099	1	625585	ENSMUST00000198910.1	287860	ENSMUSG00000104543	Gm6602	predicted gene 6602
791	chr3	120462170	120462369	200	*	dnmt1_wt2_peak_792	54	.	4.1104	5.48074	0.966906	38	Distal Intergenic	3	120772730	120886691	113962	2	320739	ENSMUST00000182099.1	424322	NA	6530403H02Rik	RIKEN cDNA 6530403H02 gene
794	chr3	124449700	124449899	200	*	dnmt1_wt2_peak_795	54	.	4.1104	5.48074	0.966906	2	Distal Intergenic	3	124400989	124426040	25052	2	71824	ENSMUST00000029598.9	-23660	ENSMUSG00000027973	1700006A11Rik	RIKEN cDNA 1700006A11 gene
797	chr3	128080698	128080897	200	*	dnmt1_wt2_peak_798	69	.	4.93248	6.92587	1.87032	62	Distal Intergenic	3	128124205	128133360	9156	2	402774	ENSMUST00000198478.1	52463	ENSMUSG00000105816	D030025E07Rik	RIKEN cDNA D030025E07 gene
798	chr3	131106767	131107014	248	*	dnmt1_wt2_peak_799	64	.	4.77009	6.48501	1.76231	86	Distal Intergenic	3	131110471	131224356	113886	1	16842	ENSMUST00000029611.13	-3457	ENSMUSG00000027985	Lef1	lymphoid enhancer binding factor 1
803	chr3	150179239	150179484	246	*	dnmt1_wt2_peak_804	69	.	4.93248	6.92587	1.87032	137	Distal Intergenic	3	151023792	151023862	71	2	100628568	ENSMUST00000175089.1	844378	ENSMUSG00000092830	Mir3963	microRNA 3963
805	chr3	153806151	153806350	200	*	dnmt1_wt2_peak_806	69	.	4.92542	6.90561	1.87032	111	Distal Intergenic	3	153789305	153792087	2783	2	70594	ENSMUST00000081193.1	-14064	ENSMUSG00000062046	5730460C07Rik	RIKEN cDNA 5730460C07 gene
809	chr4	7703721	7703920	200	*	dnmt1_wt2_peak_810	54	.	4.1104	5.48074	0.966906	69	Distal Intergenic	4	7560688	7573801	13114	1	71510	ENSMUST00000129988.1	143033	ENSMUSG00000086070	8430436N08Rik	RIKEN cDNA 8430436N08 gene
811	chr4	13011168	13011367	200	*	dnmt1_wt2_peak_812	54	.	4.10452	5.46395	0.966906	151	Distal Intergenic	4	12917967	12981070	63104	1	208820	ENSMUST00000156536.2	93201	ENSMUSG00000055963	Triqk	triple QxxK/R motif containing
812	chr4	19229650	19229849	200	*	dnmt1_wt2_peak_813	54	.	4.1104	5.48074	0.966906	144	Distal Intergenic	4	19280850	19510623	229774	1	30952	ENSMUST00000102999.1	-51001	ENSMUSG00000056494	Cngb3	cyclic nucleotide gated channel beta 3
816	chr4	28001545	28001744	200	*	dnmt1_wt2_peak_817	41	.	3.28361	4.10055	0.453029	51	Distal Intergenic	4	28813131	28947047	133917	1	13841	ENSMUST00000080934.10	-811387	ENSMUSG00000028289	Epha7	Eph receptor A7
817	chr4	40035021	40035338	318	*	dnmt1_wt2_peak_818	54	.	4.1104	5.48074	0.966906	122	Distal Intergenic	4	40143081	40198338	55258	1	11428	ENSMUST00000102973.3	-107743	ENSMUSG00000028405	Aco1	aconitase 1
818	chr4	40202667	40202866	200	*	dnmt1_wt2_peak_819	41	.	3.28832	4.11388	0.453029	57	Distal Intergenic	4	40203773	40208543	4771	2	230073	ENSMUST00000136435.1	5677	ENSMUSG00000040296	Ddx58	DEAD/H box helicase 58
824	chr4	44256953	44257152	200	*	dnmt1_wt2_peak_825	41	.	3.28361	4.10055	0.453029	25	Distal Intergenic	4	44152434	44233789	81356	2	73469	ENSMUST00000153116.1	-23164	ENSMUSG00000035696	Rnf38	ring finger protein 38
827	chr4	53804462	53804661	200	*	dnmt1_wt2_peak_828	66	.	4.84651	6.68623	1.87032	46	Distal Intergenic	4	53826045	53862019	35975	1	52076	ENSMUST00000030127.12	-21384	ENSMUSG00000028420	Tmem38b	transmembrane protein 38B
830	chr4	55475454	55475689	236	*	dnmt1_wt2_peak_831	138	.	8.60941	13.8328	8.19067	114	Distal Intergenic	4	55530603	55531770	1168	2	16600	ENSMUST00000129250.1	56081	ENSMUSG00000003032	Klf4	Kruppel-like factor 4 (gut)
831	chr4	55514736	55514954	219	*	dnmt1_wt2_peak_832	69	.	4.93248	6.92587	1.87032	117	Distal Intergenic	4	55530603	55531770	1168	2	16600	ENSMUST00000129250.1	16816	ENSMUSG00000003032	Klf4	Kruppel-like factor 4 (gut)
832	chr4	55524766	55524965	200	*	dnmt1_wt2_peak_833	41	.	3.28832	4.11388	0.453029	47	Distal Intergenic	4	55530603	55531770	1168	2	16600	ENSMUST00000129250.1	6805	ENSMUSG00000003032	Klf4	Kruppel-like factor 4 (gut)
840	chr4	95510969	95511168	200	*	dnmt1_wt2_peak_841	54	.	4.1104	5.48074	0.966906	41	Distal Intergenic	4	95557507	95926939	369433	1	75578	ENSMUST00000079223.10	-46339	ENSMUSG00000028573	Fggy	FGGY carbohydrate kinase domain containing
843	chr4	105116313	105116512	200	*	dnmt1_wt2_peak_844	54	.	4.1104	5.48074	0.966906	120	Distal Intergenic	4	105029874	105109890	80017	2	108079	ENSMUST00000030243.7	-6423	ENSMUSG00000028518	Prkaa2	protein kinase, AMP-activated, alpha 2 catalytic subunit
845	chr4	107362774	107362973	200	*	dnmt1_wt2_peak_846	54	.	4.1104	5.48074	0.966906	101	Distal Intergenic	4	107367784	107416346	48563	1	72787	ENSMUST00000139560.7	-4811	ENSMUSG00000028614	Ndc1	NDC1 transmembrane nucleoporin
851	chr4	115540334	115540533	200	*	dnmt1_wt2_peak_852	54	.	4.1104	5.48074	0.966906	103	Distal Intergenic	4	115518288	115533646	15359	1	13117	ENSMUST00000094886.3	22046	ENSMUSG00000066072	Cyp4a10	cytochrome P450, family 4, subfamily a, polypeptide 10
854	chr4	119274893	119275186	294	*	dnmt1_wt2_peak_855	46	.	3.79553	4.68597	0.836641	160	Distal Intergenic	4	119278167	119279450	1284	2	22608	ENSMUST00000145976.1	4264	ENSMUSG00000028639	Ybx1	Y box protein 1
857	chr4	124499191	124499390	200	*	dnmt1_wt2_peak_858	69	.	4.92542	6.90561	1.87032	59	Distal Intergenic	4	124449902	124485959	36058	2	78460	ENSMUST00000143859.7	-13232	NA	1700057H15Rik	RIKEN cDNA 1700057H15 gene
858	chr4	124672213	124672412	200	*	dnmt1_wt2_peak_859	54	.	4.1104	5.48074	0.966906	140	Distal Intergenic	4	124656807	124660655	3849	1	18991	ENSMUST00000053491.8	15406	ENSMUSG00000090125	Pou3f1	POU domain, class 3, transcription factor 1
861	chr4	127376178	127376377	200	*	dnmt1_wt2_peak_862	69	.	4.93248	6.92587	1.87032	12	Distal Intergenic	4	127354809	127358181	3373	2	14622	ENSMUST00000046498.2	-17997	ENSMUSG00000042357	Gjb5	gap junction protein, beta 5
862	chr4	130642417	130642619	203	*	dnmt1_wt2_peak_863	91	.	6.35366	9.14564	3.71521	119	Distal Intergenic	4	130663321	130781564	118244	1	80912	ENSMUST00000030315.12	-20702	ENSMUSG00000028580	Pum1	pumilio RNA-binding family member 1
867	chr4	133815652	133815851	200	*	dnmt1_wt2_peak_868	69	.	4.93248	6.92587	1.87032	151	Distal Intergenic	4	133850557	133860930	10374	2	20111	ENSMUST00000173989.7	45079	ENSMUSG00000003644	Rps6ka1	ribosomal protein S6 kinase polypeptide 1
870	chr4	134443730	134443929	200	*	dnmt1_wt2_peak_871	79	.	5.56511	7.92081	2718	44	Distal Intergenic	4	134448766	134450171	1406	2	69409	ENSMUST00000131110.1	6242	ENSMUSG00000087343	1700021N21Rik	RIKEN cDNA 1700021N21 gene
874	chr4	138794259	138794740	482	*	dnmt1_wt2_peak_875	41	.	3.28832	4.11388	0.453029	172	Distal Intergenic	4	138806185	138809823	3639	2	18784	ENSMUST00000154844.1	15083	ENSMUSG00000041193	Pla2g5	phospholipase A2, group V
877	chr4	139958004	139958266	263	*	dnmt1_wt2_peak_878	69	.	4.93248	6.92587	1.87032	144	Distal Intergenic	4	139967526	139967620	95	2	100316727	ENSMUST00000158669.1	9354	ENSMUSG00000089294	Mir2139	microRNA 2139
879	chr4	141565538	141565806	269	*	dnmt1_wt2_peak_880	79	.	5.56511	7.92081	2718	84	Distal Intergenic	4	141467890	141538597	70708	2	56381	ENSMUST00000105786.2	-26941	ENSMUSG00000040761	Spen	spen family transcription repressor
886	chr4	146934115	146934314	200	*	dnmt1_wt2_peak_887	69	.	5.15841	6.96902	1.90076	112	Distal Intergenic	4	147021850	147060794	38945	1	100043034	ENSMUST00000075775.5	-87536	ENSMUSG00000067919	Rex2	reduced expression 2
889	chr4	148389271	148389470	200	*	dnmt1_wt2_peak_890	69	.	4.93248	6.92587	1.87032	86	Distal Intergenic	4	148436489	148444761	8273	2	71707	ENSMUST00000156686.1	55291	ENSMUSG00000047719	Ubiad1	UbiA prenyltransferase domain containing 1
890	chr4	150047629	150047904	276	*	dnmt1_wt2_peak_891	54	.	4.10452	5.46395	0.966906	145	Distal Intergenic	4	150068454	150068555	102	1	723848	ENSMUST00000083559.1	-20550	ENSMUSG00000065493	Mir34a	microRNA 34a
897	chr5	12872846	12873188	343	*	dnmt1_wt2_peak_898	54	.	4.1104	5.48074	0.966906	187	Distal Intergenic	5	13125593	13524707	399115	1	20346	ENSMUST00000195907.4	-252405	ENSMUSG00000028883	Sema3a	sema domain, immunoglobulin domain (Ig), short basic domain, secreted, (semaphorin) 3A
899	chr5	24262803	24263002	200	*	dnmt1_wt2_peak_900	69	.	4.93248	6.92587	1.87032	84	Distal Intergenic	5	24320083	24322254	2172	2	16511	ENSMUST00000129246.1	59252	ENSMUSG00000038319	Kcnh2	potassium voltage-gated channel, subfamily H (eag-related), member 2
902	chr5	25554717	25554984	268	*	dnmt1_wt2_peak_903	44	.	3.76173	4.43047	0.646064	18	Distal Intergenic	5	25530013	25531466	1454	1	73571	ENSMUST00000188465.1	24704	ENSMUSG00000101856	1700096K18Rik	RIKEN cDNA 1700096K18 gene
913	chr5	43968799	43968998	200	*	dnmt1_wt2_peak_914	54	.	4.1104	5.48074	0.966906	59	Distal Intergenic	5	43978860	43981764	2905	2	14181	ENSMUST00000061299.8	12766	ENSMUSG00000048373	Fgfbp1	fibroblast growth factor binding protein 1
916	chr5	50122842	50123041	200	*	dnmt1_wt2_peak_917	54	.	4.1104	5.48074	0.966906	36	Distal Intergenic	5	50151333	50156095	4763	1	73965	ENSMUST00000197958.1	-28292	ENSMUSG00000104870	4930448I18Rik	RIKEN cDNA 4930448I18 gene
917	chr5	52113317	52113516	200	*	dnmt1_wt2_peak_918	69	.	4.93248	6.92587	1.87032	56	Distal Intergenic	5	52135902	52136017	116	2	102466648	ENSMUST00000183815.1	22501	ENSMUSG00000098726	Mir6417	microRNA 6417
918	chr5	54237965	54238178	214	*	dnmt1_wt2_peak_919	54	.	4.1104	5.48074	0.966906	41	Distal Intergenic	5	54349991	54358543	8553	1	330086	ENSMUST00000197424.1	-111813	ENSMUSG00000105912	Gm10440	predicted gene 10440
921	chr5	64865008	64865207	200	*	dnmt1_wt2_peak_922	54	.	4.29592	5.41386	0.966906	95	Distal Intergenic	5	64826809	64829550	2742	1	16599	ENSMUST00000198946.1	38199	ENSMUSG00000029178	Klf3	Kruppel-like factor 3 (basic)
923	chr5	67138817	67139107	291	*	dnmt1_wt2_peak_924	54	.	4.1104	5.48074	0.966906	129	Distal Intergenic	5	67094399	67099301	4903	2	18935	ENSMUST00000012664.10	-39516	ENSMUSG00000012520	Phox2b	paired-like homeobox 2b
929	chr5	75085152	75085675	524	*	dnmt1_wt2_peak_930	84	.	5.75456	8.43736	3.06939	353	Distal Intergenic	5	75075602	75077625	2024	1	14843	ENSMUST00000160104.2	9550	ENSMUSG00000035946	Gsx2	GS homeobox 2
931	chr5	75301207	75301406	200	*	dnmt1_wt2_peak_932	54	.	4.10452	5.46395	0.966906	111	Distal Intergenic	5	75176831	75176904	74	1	102465620	ENSMUST00000183797.1	124376	ENSMUSG00000099060	Mir7025	microRNA 7025
932	chr5	75523106	75523305	200	*	dnmt1_wt2_peak_933	54	.	4.1104	5.48074	0.966906	27	Distal Intergenic	5	75574916	75656722	81807	1	16590	ENSMUST00000144270.7	-51611	ENSMUSG00000005672	Kit	KIT proto-oncogene receptor tyrosine kinase
935	chr5	80214452	80214651	200	*	dnmt1_wt2_peak_936	41	.	3.28832	4.11388	0.453029	23	Distal Intergenic	5	81020138	81388784	368647	1	319387	ENSMUST00000147226.7	-805487	ENSMUSG00000037605	Adgrl3	adhesion G protein-coupled receptor L3
937	chr5	82387928	82388127	200	*	dnmt1_wt2_peak_938	54	.	4.1104	5.48074	0.966906	63	Distal Intergenic	5	82122427	82124713	2287	2	67327	ENSMUST00000185410.1	-263215	ENSMUSG00000099863	1700031L13Rik	RIKEN cDNA 1700031L13 gene
942	chr5	103308668	103308867	200	*	dnmt1_wt2_peak_943	54	.	4.1104	5.48074	0.966906	118	Distal Intergenic	5	103230375	103299029	68655	2	74624	ENSMUST00000198193.1	-9639	ENSMUSG00000104956	4930429D17Rik	RIKEN cDNA 4930429D17 gene
947	chr5	108564299	108564498	200	*	dnmt1_wt2_peak_948	54	.	4.10452	5.46395	0.966906	114	Distal Intergenic	5	108570173	108571869	1697	2	231580	ENSMUST00000133745.1	7371	ENSMUSG00000062234	Gak	cyclin G associated kinase
952	chr5	113330281	113330813	533	*	dnmt1_wt2_peak_953	47	.	3.90332	4.70594	0.85556	1	Distal Intergenic	5	113324493	113324545	53	2	102465709	ENSMUST00000197062.1	-5736	ENSMUSG00000105778	Mir7229	microRNA 7229
956	chr5	115166114	115166313	200	*	dnmt1_wt2_peak_957	94	.	6.36012	9.41414	3.95502	74	Distal Intergenic	5	115142981	115158179	15199	2	109154	ENSMUST00000112121.5	-7935	ENSMUSG00000048578	Mlec	malectin
962	chr5	118343111	118343310	200	*	dnmt1_wt2_peak_963	54	.	4.1104	5.48074	0.966906	94	Distal Intergenic	5	118245227	118266093	20867	1	76792	ENSMUST00000049138.7	97884	ENSMUSG00000032840	Spring1	SREBF pathway regulator in golgi 1
963	chr5	119384692	119384891	200	*	dnmt1_wt2_peak_964	41	.	3.28832	4.11388	0.453029	101	Distal Intergenic	5	119194484	119200018	5535	2	665194	ENSMUST00000200918.1	-184674	ENSMUSG00000107334	Gm7538	predicted gene 7538
966	chr5	122154713	122154912	200	*	dnmt1_wt2_peak_967	81	.	5.65426	8.15663	2.89994	78	Distal Intergenic	5	122158278	122175273	16996	1	19047	ENSMUST00000102528.10	-3366	ENSMUSG00000004455	Ppp1cc	protein phosphatase 1 catalytic subunit gamma
970	chr5	129066041	129066303	263	*	dnmt1_wt2_peak_971	84	.	5.74632	8.41364	3.06939	123	Distal Intergenic	5	129096750	129204599	107850	1	243277	ENSMUST00000056617.13	-30447	ENSMUSG00000044017	Adgrd1	adhesion G protein-coupled receptor D1
975	chr5	138974652	138974851	200	*	dnmt1_wt2_peak_976	41	.	3.28832	4.11388	0.453029	134	Distal Intergenic	5	138977145	138994281	17137	2	18590	ENSMUST00000144934.7	19430	ENSMUSG00000025856	Pdgfa	platelet derived growth factor, alpha
976	chr5	138975118	138975317	200	*	dnmt1_wt2_peak_977	54	.	4.1104	5.48074	0.966906	121	Distal Intergenic	5	138977145	138994281	17137	2	18590	ENSMUST00000144934.7	18964	ENSMUSG00000025856	Pdgfa	platelet derived growth factor, alpha
988	chr6	4892450	4892708	259	*	dnmt1_wt2_peak_989	69	.	4.93248	6.92587	1.87032	69	Distal Intergenic	6	4902917	5159590	256674	1	243725	ENSMUST00000175889.7	-10209	ENSMUSG00000032827	Ppp1r9a	protein phosphatase 1, regulatory subunit 9A
990	chr6	10092007	10092299	293	*	dnmt1_wt2_peak_991	69	.	4.93248	6.92587	1.87032	145	Distal Intergenic	6	10972058	10974378	2321	2	57866	ENSMUST00000205141.1	882079	NA	AA545190	EST AA545190
991	chr6	18583349	18583548	200	*	dnmt1_wt2_peak_992	41	.	3.28832	4.11388	0.453029	17	Distal Intergenic	6	18501626	18514843	13218	2	30785	ENSMUST00000140416.1	-68506	ENSMUSG00000000416	Cttnbp2	cortactin binding protein 2
997	chr6	34280736	34280989	254	*	dnmt1_wt2_peak_998	54	.	4.10452	5.46395	0.966906	67	Distal Intergenic	6	34303934	34306687	2754	2	626009	ENSMUST00000142761.1	25698	NA	Gm6644	Akr1b3 pseudogene
998	chr6	39256224	39256423	200	*	dnmt1_wt2_peak_999	54	.	4.1104	5.48074	0.966906	105	Distal Intergenic	6	39136623	39206789	70167	2	338523	ENSMUST00000002305.8	-49435	ENSMUSG00000042599	Kdm7a	lysine (K)-specific demethylase 7A
999	chr6	39446077	39446276	200	*	dnmt1_wt2_peak_1000	68	.	5.08411	6.81215	1.87032	111	Distal Intergenic	6	39468204	39470324	2121	2	209773	ENSMUST00000145541.1	24048	ENSMUSG00000038456	Dennd2a	DENN/MADD domain containing 2A
1002	chr6	47744115	47744553	439	*	dnmt1_wt2_peak_1003	84	.	3.86008	8.47363	3.10083	54	Distal Intergenic	6	47803576	47803652	77	2	735289	ENSMUST00000102106.1	59099	ENSMUSG00000076060	Mir704	microRNA 704
1003	chr6	47749525	47749878	354	*	dnmt1_wt2_peak_1004	95	.	4.42947	9.52651	4.06115	204	Distal Intergenic	6	47803576	47803652	77	2	735289	ENSMUST00000102106.1	53774	ENSMUSG00000076060	Mir704	microRNA 704
1004	chr6	47752996	47753461	466	*	dnmt1_wt2_peak_1005	93	.	5.36307	9.37007	3.91972	307	Distal Intergenic	6	47803576	47803652	77	2	735289	ENSMUST00000102106.1	50191	ENSMUSG00000076060	Mir704	microRNA 704
1005	chr6	47772764	47773046	283	*	dnmt1_wt2_peak_1006	95	.	5.86177	9.50644	4.0421	160	Distal Intergenic	6	47803576	47803652	77	2	735289	ENSMUST00000102106.1	30606	ENSMUSG00000076060	Mir704	microRNA 704
1010	chr6	49269193	49269392	200	*	dnmt1_wt2_peak_1011	69	.	4.93248	6.92587	1.87032	156	Distal Intergenic	6	49243928	49264033	20106	2	101214	ENSMUST00000204818.1	-5160	ENSMUSG00000029817	Tra2a	transformer 2 alpha
1014	chr6	52322426	52322625	200	*	dnmt1_wt2_peak_1015	54	.	4.10452	5.46395	0.966906	79	Distal Intergenic	6	52308389	52314832	6444	2	70593	ENSMUST00000125305.1	-7594	ENSMUSG00000086126	Evx1os	even skipped homeotic gene 1, opposite strand
1016	chr6	53801375	53801600	226	*	dnmt1_wt2_peak_1017	81	.	5.65426	8.15663	2.89994	128	Distal Intergenic	6	53815468	53820830	5363	2	66873	ENSMUST00000127748.4	19230	ENSMUSG00000043496	Tril	TLR4 interactor with leucine-rich repeats
1018	chr6	65024771	65024974	204	*	dnmt1_wt2_peak_1019	79	.	5.7279	7.97084	2.7542	102	Distal Intergenic	6	65042583	65056438	13856	1	13990	ENSMUST00000204801.2	-17609	ENSMUSG00000029920	Smarcad1	SWI/SNF-related, matrix-associated actin-dependent regulator of chromatin, subfamily a, containing DEAD/H box 1
1021	chr6	72623376	72623575	200	*	dnmt1_wt2_peak_1022	56	.	4.4215	5.67374	1.12014	50	Distal Intergenic	6	72629288	72636483	7196	1	100038714	ENSMUST00000156497.7	-5713	NA	Gm15401	predicted gene 15401
1023	chr6	74820584	74820981	398	*	dnmt1_wt2_peak_1024	54	.	4.10452	5.46395	0.966906	49	Distal Intergenic	6	73586109	73608673	22565	2	102634075	ENSMUST00000204638.1	-1211911	ENSMUSG00000107441	Gm31747	predicted gene, 31747
1030	chr6	90013781	90013980	200	*	dnmt1_wt2_peak_1031	54	.	4.1104	5.48074	0.966906	105	Distal Intergenic	6	90021888	90022820	933	1	113846	ENSMUST00000074881.1	-7908	ENSMUSG00000060724	Vmn1r47	vomeronasal 1 receptor 47
1034	chr6	100335871	100336070	200	*	dnmt1_wt2_peak_1035	64	.	4.77009	6.48501	1.76231	19	Distal Intergenic	6	100228565	100287485	58921	2	56353	ENSMUST00000101118.3	-48386	ENSMUSG00000072872	Rybp	RING1 and YY1 binding protein
1035	chr6	100378025	100378546	522	*	dnmt1_wt2_peak_1036	85	.	5.98277	8.51262	3.12788	327	Distal Intergenic	6	100228565	100287485	58921	2	56353	ENSMUST00000101118.3	-90540	ENSMUSG00000072872	Rybp	RING1 and YY1 binding protein
1036	chr6	106968117	106968316	200	*	dnmt1_wt2_peak_1037	54	.	4.1104	5.48074	0.966906	112	Distal Intergenic	6	106780201	106800074	19874	2	58799	ENSMUST00000113239.9	-168043	ENSMUSG00000005362	Crbn	cereblon
1039	chr6	113038194	113038606	413	*	dnmt1_wt2_peak_1040	54	.	4.1104	5.48074	0.966906	335	Distal Intergenic	6	113046225	113068273	22049	1	14911	ENSMUST00000032398.14	-7619	ENSMUSG00000030264	Thumpd3	THUMP domain containing 3
1041	chr6	114565363	114565805	443	*	dnmt1_wt2_peak_1042	69	.	4.02511	6.95424	1.89571	121	Distal Intergenic	6	114643097	114860614	217518	1	74244	ENSMUST00000032457.16	-77292	ENSMUSG00000030314	Atg7	autophagy related 7
1045	chr6	122661585	122661988	404	*	dnmt1_wt2_peak_1046	59	.	4.55464	5.96598	1.36153	59	Distal Intergenic	6	122626753	122630272	3520	1	73708	ENSMUST00000123429.1	34832	ENSMUSG00000046323	Dppa3	developmental pluripotency-associated 3
1046	chr6	122663546	122663832	287	*	dnmt1_wt2_peak_1047	61	.	4.62426	6.12681	1.48453	165	Distal Intergenic	6	122626753	122630272	3520	1	73708	ENSMUST00000123429.1	36793	ENSMUSG00000046323	Dppa3	developmental pluripotency-associated 3
1047	chr6	122702594	122702793	200	*	dnmt1_wt2_peak_1048	66	.	5.01191	6.66371	1.87032	98	Distal Intergenic	6	122707489	122714633	7145	1	71950	ENSMUST00000112581.7	-4696	ENSMUSG00000012396	Nanog	Nanog homeobox
1052	chr6	130505483	130505682	200	*	dnmt1_wt2_peak_1053	54	.	4.1104	5.48074	0.966906	35	Distal Intergenic	6	130363917	130386874	22958	2	16627	ENSMUST00000032288.5	-118609	ENSMUSG00000079853	Klra1	killer cell lectin-like receptor, subfamily A, member 1
1053	chr6	132841292	132841491	200	*	dnmt1_wt2_peak_1054	41	.	3.28832	4.11388	0.453029	149	Distal Intergenic	6	132847142	132848143	1002	1	353167	ENSMUST00000071696.1	-5651	ENSMUSG00000057381	Tas2r123	taste receptor, type 2, member 123
1054	chr6	134804888	134805087	200	*	dnmt1_wt2_peak_1055	94	.	6.36012	9.41414	3.95502	129	Distal Intergenic	6	134715473	134792625	77153	2	70686	ENSMUST00000100857.9	-12263	ENSMUSG00000030203	Dusp16	dual specificity phosphatase 16
1055	chr6	135040649	135040848	200	*	dnmt1_wt2_peak_1056	41	.	3.28832	4.11388	0.453029	49	Distal Intergenic	6	135019000	135023772	4773	1	67755	ENSMUST00000155022.2	21649	ENSMUSG00000030204	Ddx47	DEAD box helicase 47
1058	chr6	140608878	140609077	200	*	dnmt1_wt2_peak_1059	54	.	4.1104	5.48074	0.966906	125	Distal Intergenic	6	140622663	140655481	32819	1	11569	ENSMUST00000032359.14	-13586	ENSMUSG00000030232	Aebp2	AE binding protein 2
1059	chr6	140854397	140854682	286	*	dnmt1_wt2_peak_1060	41	.	3.28832	4.11388	0.453029	116	Distal Intergenic	6	140646817	140648390	1574	1	11569	ENSMUST00000160772.1	207580	ENSMUSG00000030232	Aebp2	AE binding protein 2
1061	chr6	143784529	143784728	200	*	dnmt1_wt2_peak_1062	54	.	4.1104	5.48074	0.966906	69	Distal Intergenic	6	143593353	143651288	57936	2	73425	ENSMUST00000150559.1	-133241	ENSMUSG00000086887	1700060C16Rik	RIKEN cDNA 1700060C16 gene
1062	chr6	145276313	145276736	424	*	dnmt1_wt2_peak_1063	84	.	5.75456	8.43736	3.06939	229	Distal Intergenic	6	145250529	145251849	1321	1	100039495	ENSMUST00000139612.1	25784	ENSMUSG00000086013	Gm15706	predicted gene 15706
1063	chr7	3206738	3207025	288	*	dnmt1_wt2_peak_1064	69	.	5.15841	6.96902	1.90076	119	Distal Intergenic	7	3218626	3218708	83	1	100049710	ENSMUST00000104627.1	-11601	ENSMUSG00000077815	Mir290a	microRNA 290a
1065	chr7	11063319	11063518	200	*	dnmt1_wt2_peak_1066	41	.	3.28832	4.11388	0.453029	105	Distal Intergenic	7	11005745	11010547	4803	1	245109	ENSMUST00000131379.3	57574	ENSMUSG00000054272	Zscan4c	zinc finger and SCAN domain containing 4C
1066	chr7	12119796	12119995	200	*	dnmt1_wt2_peak_1067	41	.	3.28832	4.11388	0.453029	5	Distal Intergenic	7	12152464	12153405	942	1	171242	ENSMUST00000078039.2	-32469	ENSMUSG00000061602	Vmn1r78	vomeronasal 1 receptor 78
1069	chr7	17002476	17002703	228	*	dnmt1_wt2_peak_1070	54	.	4.1104	5.48074	0.966906	115	Distal Intergenic	7	17005112	17007083	1972	2	19060	ENSMUST00000142831.1	4380	ENSMUSG00000003099	Ppp5c	protein phosphatase 5, catalytic subunit
1070	chr7	18001049	18001371	323	*	dnmt1_wt2_peak_1071	41	.	3.28832	4.11388	0.453029	193	Distal Intergenic	7	18009889	18013488	3600	1	69785	ENSMUST00000081703.7	-8518	ENSMUSG00000057195	Ceacam13	carcinoembryonic antigen-related cell adhesion molecule 13
1074	chr7	24686733	24686932	200	*	dnmt1_wt2_peak_1075	69	.	4.93248	6.92587	1.87032	102	Distal Intergenic	7	24668342	24676675	8334	2	56746	ENSMUST00000206390.1	-10058	ENSMUSG00000062773	Tex101	testis expressed gene 101
1076	chr7	25263952	25264246	295	*	dnmt1_wt2_peak_1077	66	.	5.01191	6.66371	1.87032	105	Distal Intergenic	7	25267704	25294159	26456	1	71722	ENSMUST00000169266.7	-3458	ENSMUSG00000005442	Cic	capicua transcriptional repressor
1077	chr7	26983128	26983327	200	*	dnmt1_wt2_peak_1078	66	.	4.84651	6.68623	1.87032	32	Distal Intergenic	7	26931631	26939384	7754	2	233005	ENSMUST00000206957.1	-43744	ENSMUSG00000091867	Cyp2a22	cytochrome P450, family 2, subfamily a, polypeptide 22
1078	chr7	28375619	28375860	242	*	dnmt1_wt2_peak_1079	54	.	4.10452	5.46395	0.966906	166	Distal Intergenic	7	28361092	28372599	11508	2	101497	ENSMUST00000144700.7	-3020	ENSMUSG00000037552	Plekhg2	pleckstrin homology domain containing, family G (with RhoGef domain) member 2
1081	chr7	28969790	28969989	200	*	dnmt1_wt2_peak_1082	50	.	4.0167	5.01515	0.966906	38	Distal Intergenic	7	28972433	28974836	2404	2	73830	ENSMUST00000208810.1	4847	ENSMUSG00000053565	Eif3k	eukaryotic translation initiation factor 3, subunit K
1082	chr7	28970167	28970366	200	*	dnmt1_wt2_peak_1083	58	.	4.48708	5.81535	1.24013	132	Distal Intergenic	7	28972433	28974836	2404	2	73830	ENSMUST00000208810.1	4470	ENSMUSG00000053565	Eif3k	eukaryotic translation initiation factor 3, subunit K
1085	chr7	34896885	34897218	334	*	dnmt1_wt2_peak_1086	54	.	4.1104	5.48074	0.966906	161	Distal Intergenic	7	34912379	35044708	132330	1	18624	ENSMUST00000075068.13	-15161	ENSMUSG00000063931	Pepd	peptidase D
1086	chr7	35233453	35233713	261	*	dnmt1_wt2_peak_1087	54	.	4.1104	5.48074	0.966906	99	Distal Intergenic	7	35200878	35215498	14621	2	435965	ENSMUST00000122409.7	-17955	ENSMUSG00000001802	Lrp3	low density lipoprotein receptor-related protein 3
1087	chr7	36779550	36779749	200	*	dnmt1_wt2_peak_1088	54	.	4.1104	5.48074	0.966906	129	Distal Intergenic	7	36698217	36702113	3897	1	243931	ENSMUST00000176413.1	81333	ENSMUSG00000021217	Tshz3	teashirt zinc finger family member 3
1088	chr7	38952909	38953108	200	*	dnmt1_wt2_peak_1089	41	.	3.28832	4.11388	0.453029	1	Distal Intergenic	7	38791661	38860532	68872	1	105247250	ENSMUST00000188166.1	161248	ENSMUSG00000101855	1700010N08Rik	RIKEN cDNA 1700010N08 gene
1089	chr7	40243556	40243755	200	*	dnmt1_wt2_peak_1090	54	.	4.1104	5.48074	0.966906	166	Distal Intergenic	7	40674737	40683261	8525	1	71029	ENSMUST00000206289.1	-430982	ENSMUSG00000102004	4933402C06Rik	RIKEN cDNA 4933402C06 gene
1090	chr7	43056326	43056525	200	*	dnmt1_wt2_peak_1091	54	.	4.10452	5.46395	0.966906	130	Distal Intergenic	7	43018798	43048106	29309	1	668612	ENSMUST00000166914.2	37528	ENSMUSG00000091528	Vmn2r-ps158	vomeronasal 2, receptor, pseudogene 158
1093	chr7	49753199	49753414	216	*	dnmt1_wt2_peak_1094	69	.	5.15841	6.96902	1.90076	101	Distal Intergenic	7	49759115	49762759	3645	1	53415	ENSMUST00000208048.1	-5701	ENSMUSG00000039745	Htatip2	HIV-1 Tat interactive protein 2
1101	chr7	80546393	80546625	233	*	dnmt1_wt2_peak_1102	54	.	4.29592	5.41386	0.966906	142	Distal Intergenic	7	80454993	80535119	80127	2	12144	ENSMUST00000081314.10	-11274	ENSMUSG00000030528	Blm	Bloom syndrome, RecQ like helicase
1113	chr7	94997922	94998121	200	*	dnmt1_wt2_peak_1114	41	.	3.28832	4.11388	0.453029	25	Distal Intergenic	7	96171246	96908569	737324	1	23966	ENSMUST00000107162.7	-1173125	ENSMUSG00000048078	Tenm4	teneurin transmembrane protein 4
1114	chr7	96060449	96060648	200	*	dnmt1_wt2_peak_1115	69	.	4.93248	6.92587	1.87032	91	Distal Intergenic	7	96171246	96908569	737324	1	23966	ENSMUST00000107162.7	-110598	ENSMUSG00000048078	Tenm4	teneurin transmembrane protein 4
1116	chr7	100533606	100533858	253	*	dnmt1_wt2_peak_1117	84	.	5.74632	8.41364	3.06939	110	Distal Intergenic	7	100537100	100540369	3270	1	68185	ENSMUST00000054310.3	-3242	ENSMUSG00000044881	Coa4	cytochrome c oxidase assembly factor 4
1118	chr7	102513222	102513421	200	*	dnmt1_wt2_peak_1119	69	.	4.93248	6.92587	1.87032	48	Distal Intergenic	7	102493823	102494773	951	2	258837	ENSMUST00000058750.3	-18449	ENSMUSG00000044824	Olfr545	olfactory receptor 545
1119	chr7	105504887	105505086	200	*	dnmt1_wt2_peak_1120	54	.	4.10452	5.46395	0.966906	112	Distal Intergenic	7	105480083	105482300	2218	2	109042	ENSMUST00000047040.3	-22587	ENSMUSG00000037060	Cavin3	caveolae associated 3
1120	chr7	107237152	107237367	216	*	dnmt1_wt2_peak_1121	41	.	3.51461	4.10194	0.453029	27	Distal Intergenic	7	107209445	107210916	1472	1	76572	ENSMUST00000098135.1	27707	ENSMUSG00000073894	Rbmxl2	RNA binding motif protein, X-linked-like 2
1128	chr7	125015773	125016108	336	*	dnmt1_wt2_peak_1129	54	.	4.1104	5.48074	0.966906	195	Distal Intergenic	7	124625670	124708935	83266	2	73076	ENSMUST00000130240.1	-306838	ENSMUSG00000086254	3100003L05Rik	RIKEN cDNA 3100003L05 gene
1129	chr7	125050591	125050790	200	*	dnmt1_wt2_peak_1130	41	.	3.28832	4.11388	0.453029	95	Distal Intergenic	7	125284025	125338272	54248	2	71208	ENSMUST00000205794.1	287482	ENSMUSG00000045928	4933440M02Rik	RIKEN cDNA 4933440M02 gene
1130	chr7	127951807	127952006	200	*	dnmt1_wt2_peak_1131	41	.	3.28832	4.11388	0.453029	106	Distal Intergenic	7	127932638	127946725	14088	2	77613	ENSMUST00000118755.7	-5082	ENSMUSG00000070371	Prss36	protease, serine 36
1131	chr7	129985104	129985303	200	*	dnmt1_wt2_peak_1132	41	.	3.28832	4.11388	0.453029	98	Distal Intergenic	7	129962165	129978669	16505	1	100043150	ENSMUST00000206701.1	22939	ENSMUSG00000108504	Gm4265	predicted gene 4265
1137	chr7	137417870	137418069	200	*	dnmt1_wt2_peak_1138	41	.	3.28832	4.11388	0.453029	155	Distal Intergenic	7	137375574	137410762	35189	2	77252	ENSMUST00000068996.12	-7108	ENSMUSG00000040139	9430038I01Rik	RIKEN cDNA 9430038I01 gene
1139	chr7	140628720	140628919	200	*	dnmt1_wt2_peak_1140	54	.	4.10452	5.46395	0.966906	173	Distal Intergenic	7	140637703	140638638	936	1	18362	ENSMUST00000084455.3	-8784	ENSMUSG00000096069	Olfr61	olfactory receptor 61
1148	chr8	14014805	14015085	281	*	dnmt1_wt2_peak_1149	50	.	4.0167	5.01515	0.966906	177	Distal Intergenic	8	13998940	14003561	4622	1	546036	ENSMUST00000210969.1	15865	ENSMUSG00000110058	Gm5907	predicted gene 5907
1150	chr8	20153041	20153240	200	*	dnmt1_wt2_peak_1151	78	.	5.02572	7.82518	2.65753	62	Distal Intergenic	8	20262613	20283266	20654	2	547150	ENSMUST00000150051.7	130026	ENSMUSG00000071796	6820431F20Rik	cadherin 11 pseudogene
1153	chr8	23226067	23226266	200	*	dnmt1_wt2_peak_1154	41	.	3.28832	4.11388	0.453029	42	Distal Intergenic	8	23226616	23237659	11044	2	109145	ENSMUST00000033950.6	11393	ENSMUSG00000031546	Gins4	GINS complex subunit 4 (Sld5 homolog)
1154	chr8	30532021	30532220	200	*	dnmt1_wt2_peak_1155	69	.	4.93248	6.92587	1.87032	71	Distal Intergenic	8	30568393	30575573	7181	1	71314	ENSMUST00000180571.1	-36173	ENSMUSG00000097044	4933433F19Rik	RIKEN cDNA 4933433F19 gene
1155	chr8	37030473	37030672	200	*	dnmt1_wt2_peak_1156	54	.	4.10452	5.46395	0.966906	79	Distal Intergenic	8	36985573	37024238	38666	2	414128	ENSMUST00000209814.1	-6235	ENSMUSG00000110242	G630064G18Rik	RIKEN cDNA G630064G18 gene
1156	chr8	40716589	40716788	200	*	dnmt1_wt2_peak_1157	54	.	4.1104	5.48074	0.966906	35	Distal Intergenic	8	40752208	40756176	3969	1	23793	ENSMUST00000096663.4	-35420	ENSMUSG00000071937	Adam25	a disintegrin and metallopeptidase domain 25 (testase 2)
1161	chr8	52872544	52872743	200	*	dnmt1_wt2_peak_1162	54	.	4.10452	5.46395	0.966906	6	Distal Intergenic	8	52356611	52403339	46729	1	330767	ENSMUST00000210977.1	515933	ENSMUSG00000110013	1190028D05Rik	RIKEN cDNA 1190028D05 gene
1165	chr8	62395808	62396007	200	*	dnmt1_wt2_peak_1166	54	.	4.10452	5.46395	0.966906	168	Distal Intergenic	8	62063744	62123150	59407	2	26359	ENSMUST00000210799.1	-272658	ENSMUSG00000031635	Anxa10	annexin A10
1174	chr8	71151860	71152059	200	*	dnmt1_wt2_peak_1175	41	.	3.28832	4.11388	0.453029	145	Distal Intergenic	8	71006728	71085758	79031	2	69419	ENSMUST00000212266.1	-66102	ENSMUSG00000101854	1700026F02Rik	RIKEN cDNA 1700026F02 gene
1176	chr8	75335695	75335894	200	*	dnmt1_wt2_peak_1177	54	.	4.1104	5.48074	0.966906	62	Distal Intergenic	8	75448694	75984478	535785	1	71831	ENSMUST00000034033.14	-112800	ENSMUSG00000031620	Iqcm	IQ motif containing M
1177	chr8	77907607	77907809	203	*	dnmt1_wt2_peak_1178	69	.	4.93248	6.92587	1.87032	117	Distal Intergenic	8	77669694	77724464	54771	2	13617	ENSMUST00000146561.1	-183143	ENSMUSG00000031616	Ednra	endothelin receptor type A
1178	chr8	78165097	78165296	200	*	dnmt1_wt2_peak_1179	41	.	3.28832	4.11388	0.453029	150	Distal Intergenic	8	78213297	78220975	7679	1	73301	ENSMUST00000117845.7	-48001	ENSMUSG00000037101	Ttc29	tetratricopeptide repeat domain 29
1180	chr8	84650351	84650550	200	*	dnmt1_wt2_peak_1181	69	.	4.93248	6.92587	1.87032	42	Distal Intergenic	8	84638991	84639434	444	1	12286	ENSMUST00000130507.1	11360	ENSMUSG00000034656	Cacna1a	calcium channel, voltage-dependent, P/Q type, alpha 1A subunit
1181	chr8	86783447	86783683	237	*	dnmt1_wt2_peak_1182	54	.	4.29592	5.41386	0.966906	42	Distal Intergenic	8	86724007	86745934	21928	2	20437	ENSMUST00000045296.5	-37513	ENSMUSG00000036840	Siah1a	siah E3 ubiquitin protein ligase 1A
1183	chr8	87982522	87982760	239	*	dnmt1_wt2_peak_1184	55	.	4.38869	5.5059	0.982855	168	Distal Intergenic	8	87661810	87959595	297786	2	94187	ENSMUST00000109655.8	-22927	ENSMUSG00000045333	Zfp423	zinc finger protein 423
1186	chr8	92460818	92461017	200	*	dnmt1_wt2_peak_1187	54	.	4.1104	5.48074	0.966906	63	Distal Intergenic	8	92357749	92361456	3708	1	54352	ENSMUST00000034184.11	103069	ENSMUSG00000031737	Irx5	Iroquois homeobox 5
1190	chr8	113490391	113490590	200	*	dnmt1_wt2_peak_1191	41	.	3.28832	4.11388	0.453029	135	Distal Intergenic	8	113635587	113643806	8220	1	270096	ENSMUST00000179926.8	-144997	ENSMUSG00000078908	Mon1b	MON1 homolog B, secretory traffciking associated
1201	chr9	4182801	4183000	200	*	dnmt1_wt2_peak_1203	69	.	4.93248	6.92587	1.87032	157	Distal Intergenic	9	4294793	4309467	14675	2	67618	ENSMUST00000051589.8	126467	ENSMUSG00000025894	Aasdhppt	aminoadipate-semialdehyde dehydrogenase-phosphopantetheinyl transferase
1202	chr9	7800458	7800765	308	*	dnmt1_wt2_peak_1204	156	.	9.48504	15.6466	9.93865	175	Distal Intergenic	9	7784390	7784440	51	1	100885830	ENSMUST00000175907.1	16068	ENSMUSG00000093615	Mir5618	microRNA 5618
1203	chr9	7906810	7907009	200	*	dnmt1_wt2_peak_1205	54	.	4.1104	5.48074	0.966906	124	Distal Intergenic	9	7860810	7873186	12377	2	11796	ENSMUST00000115673.2	-33624	ENSMUSG00000032000	Birc3	baculoviral IAP repeat-containing 3
1205	chr9	14044688	14044887	200	*	dnmt1_wt2_peak_1207	69	.	4.93248	6.92587	1.87032	95	Distal Intergenic	9	13836877	13854987	18111	1	72826	ENSMUST00000213416.1	207811	ENSMUSG00000037808	Fam76b	family with sequence similarity 76, member B
1214	chr9	40791571	40791770	200	*	dnmt1_wt2_peak_1216	54	.	4.1104	5.48074	0.966906	63	Distal Intergenic	9	40800984	40805200	4217	1	15481	ENSMUST00000015800.15	-9214	ENSMUSG00000015656	Hspa8	heat shock protein 8
1221	chr9	45300267	45300645	379	*	dnmt1_wt2_peak_1223	54	.	4.1104	5.48074	0.966906	73	Distal Intergenic	9	45319100	45347581	28482	1	214531	ENSMUST00000034597.7	-18455	ENSMUSG00000037129	Tmprss13	transmembrane protease, serine 13
1224	chr9	46484528	46484727	200	*	dnmt1_wt2_peak_1226	54	.	4.1104	5.48074	0.966906	98	Distal Intergenic	9	46303361	46319986	16626	2	74361	ENSMUST00000159565.7	-164542	ENSMUSG00000056617	4931429L15Rik	RIKEN cDNA 4931429L15 gene
1233	chr9	56829150	56829349	200	*	dnmt1_wt2_peak_1235	54	.	4.1104	5.48074	0.966906	21	Distal Intergenic	9	56848659	56851963	3305	2	382075	ENSMUST00000055036.6	22614	ENSMUSG00000045620	Odf3l1	outer dense fiber of sperm tails 3-like 1
1234	chr9	58267795	58267994	200	*	dnmt1_wt2_peak_1236	54	.	4.1104	5.48074	0.966906	95	Distal Intergenic	9	58260227	58261885	1659	1	69106	ENSMUST00000216864.1	7568	ENSMUSG00000032333	Stoml1	stomatin-like 1
1235	chr9	58279260	58279579	320	*	dnmt1_wt2_peak_1237	61	.	4.62426	6.12681	1.48453	194	Distal Intergenic	9	58260227	58261885	1659	1	69106	ENSMUST00000216864.1	19033	ENSMUSG00000032333	Stoml1	stomatin-like 1
1239	chr9	61250119	61250318	200	*	dnmt1_wt2_peak_1241	73	.	5.31374	7.31209	2.18975	32	Distal Intergenic	9	61259227	61293809	34583	2	622037	ENSMUST00000213377.1	43491	ENSMUSG00000111658	B930092H01Rik	RIKEN cDNA B930092H01 gene
1240	chr9	61368619	61368954	336	*	dnmt1_wt2_peak_1242	94	.	6.36012	9.41414	3.95502	153	Distal Intergenic	9	61372366	61418497	46132	1	21887	ENSMUST00000178113.7	-3412	ENSMUSG00000032280	Tle3	transducin-like enhancer of split 3
1242	chr9	62222459	62222813	355	*	dnmt1_wt2_peak_1244	69	.	4.93248	6.92587	1.87032	167	Distal Intergenic	9	62242596	62244100	1505	2	330958	ENSMUST00000215490.1	21287	ENSMUSG00000111232	A730043L09Rik	RIKEN cDNA A730043L09 gene
1244	chr9	71781752	71781951	200	*	dnmt1_wt2_peak_1246	54	.	4.1104	5.48074	0.966906	29	Distal Intergenic	9	71626509	71771602	145094	2	68178	ENSMUST00000121322.7	-10150	ENSMUSG00000032232	Cgnl1	cingulin-like 1
1247	chr9	78272724	78272923	200	*	dnmt1_wt2_peak_1249	54	.	4.1104	5.48074	0.966906	55	Distal Intergenic	9	78257129	78269166	12038	1	100042295	ENSMUST00000217203.1	15595	ENSMUSG00000111709	Gm3776	predicted gene 3776
1252	chr9	85634907	85635106	200	*	dnmt1_wt2_peak_1254	41	.	3.28832	4.11388	0.453029	57	Distal Intergenic	9	85708168	85718538	10371	2	108837	ENSMUST00000188768.1	83432	ENSMUSG00000035941	Ibtk	inhibitor of Bruton agammaglobulinemia tyrosine kinase
1253	chr9	87950976	87951177	202	*	dnmt1_wt2_peak_1255	69	.	4.93248	6.92587	1.87032	85	Distal Intergenic	9	87702800	87731260	28461	2	76365	ENSMUST00000034991.7	-219716	ENSMUSG00000032419	Tbx18	T-box18
1254	chr9	88501934	88502133	200	*	dnmt1_wt2_peak_1256	69	.	4.93248	6.92587	1.87032	85	Distal Intergenic	9	88479662	88482574	2913	2	56403	ENSMUST00000172508.1	-19360	ENSMUSG00000032423	Syncrip	synaptotagmin binding, cytoplasmic RNA interacting protein
1257	chr9	91185740	91185939	200	*	dnmt1_wt2_peak_1259	69	.	4.93248	6.92587	1.87032	69	Distal Intergenic	9	91362413	91378915	16503	1	22774	ENSMUST00000173342.7	-176474	ENSMUSG00000036972	Zic4	zinc finger protein of the cerebellum 4
1261	chr9	102690618	102690817	200	*	dnmt1_wt2_peak_1263	94	.	6.36012	9.41414	3.95502	152	Distal Intergenic	9	102716672	102720721	4050	1	56332	ENSMUST00000145913.1	-25855	ENSMUSG00000032531	Amotl2	angiomotin-like 2
1264	chr9	103372656	103373103	448	*	dnmt1_wt2_peak_1266	84	.	5.74632	8.41364	3.06939	357	Distal Intergenic	9	103353094	103365840	12747	2	321022	ENSMUST00000035484.10	-6816	ENSMUSG00000032803	Cdv3	carnitine deficiency-associated gene expressed in ventricle 3
1272	chr9	108431565	108431764	200	*	dnmt1_wt2_peak_1274	54	.	4.10452	5.46395	0.966906	98	Distal Intergenic	9	108403611	108428484	24874	2	434438	ENSMUST00000076592.3	-3081	ENSMUSG00000047220	Iho1	interactor of HORMAD1 1
1273	chr9	109210261	109210529	269	*	dnmt1_wt2_peak_1275	84	.	5.74632	8.41364	3.06939	157	Distal Intergenic	9	109179227	109195975	16749	2	211305	ENSMUST00000061456.7	-14286	ENSMUSG00000049314	Fbxw13	F-box and WD-40 domain protein 13
1277	chrX	35508346	35508545	200	*	dnmt1_wt2_peak_1279	54	.	4.1104	5.48074	0.966906	163	Distal Intergenic	20	35405794	35426971	21178	1	100042109	ENSMUST00000169396.2	102552	ENSMUSG00000073257	Gm10488	predicted gene 10488
1278	chrX	70713044	70713243	200	*	dnmt1_wt2_peak_1280	69	.	4.93248	6.92587	1.87032	103	Distal Intergenic	20	70545558	70546385	828	1	628053	ENSMUST00000120324.1	167486	ENSMUSG00000082652	Gm14725	predicted gene 14725
1279	chrX	72240742	72240941	200	*	dnmt1_wt2_peak_1281	69	.	4.93248	6.92587	1.87032	106	Distal Intergenic	20	72222017	72222964	948	1	17140	ENSMUST00000048675.1	18725	ENSMUSG00000033343	Magea4	MAGE family member A4
1280	chrX	99759765	99759964	200	*	dnmt1_wt2_peak_1282	69	.	4.93248	6.92587	1.87032	84	Distal Intergenic	20	99821021	99848790	27770	1	620592	ENSMUST00000096363.2	-61057	ENSMUSG00000071719	Nalf2	NALCN channel auxiliary factor 2
1282	chrX	122676691	122676925	235	*	dnmt1_wt2_peak_1284	69	.	4.93248	6.92587	1.87032	140	Distal Intergenic	20	122394565	122397401	2837	2	54561	ENSMUST00000079490.5	-279290	ENSMUSG00000055733	Nap1l3	nucleosome assembly protein 1-like 3
1283	chrX	134830592	134830791	200	*	dnmt1_wt2_peak_1285	54	.	4.1104	5.48074	0.966906	54	Distal Intergenic	20	134804147	134809221	5075	2	67416	ENSMUST00000168264.1	-21371	ENSMUSG00000033436	Armcx2	armadillo repeat containing, X-linked 2
1284	chrX	151124026	151124278	253	*	dnmt1_wt2_peak_1286	69	.	4.93248	6.92587	1.87032	110	Distal Intergenic	20	151089481	151096543	7063	2	69499	ENSMUST00000166010.1	-27483	ENSMUSG00000025264	Tsr2	TSR2 20S rRNA accumulation
1286	chrY	45749297	45749496	200	*	dnmt1_wt2_peak_1288	69	.	4.93248	6.92587	1.87032	83	Distal Intergenic	21	43952162	43978249	26088	1	100041346	ENSMUST00000179551.2	1797135	ENSMUSG00000101005	Gm20871	Sycp3 like Y-linked pseudogene
118	chr10	81082745	81082944	200	*	dnmt1_wt2_peak_118	69	.	4.93248	6.92587	1.87032	31	Downstream (<=300bp)	10	81078868	81080079	1212	1	50492	ENSMUST00000166404.1	3877	ENSMUSG00000004929	Thop1	thimet oligopeptidase 1
366	chr14	25666748	25667004	257	*	dnmt1_wt2_peak_366	69	.	4.93248	6.92587	1.87032	84	Downstream (<=300bp)	14	25656830	25658405	1576	1	328365	ENSMUST00000162546.1	9918	ENSMUSG00000007817	Zmiz1	zinc finger, MIZ-type containing 1
850	chr4	115439042	115439241	200	*	dnmt1_wt2_peak_851	41	.	3.28832	4.11388	0.453029	11	Downstream (<=300bp)	4	115452604	115471062	18459	1	435802	ENSMUST00000119958.2	-13363	ENSMUSG00000084346	Cyp4a30b	cytochrome P450, family 4, subfamily a, polypeptide 30b
198	chr11	88941038	88941425	388	*	dnmt1_wt2_peak_198	69	.	4.92542	6.90561	1.87032	235	Exon (ENSMUST00000000287.8/74617, exon 6 of 13)	11	88924020	88955465	31446	2	74617	ENSMUST00000000287.8	14040	ENSMUSG00000000278	Scpep1	serine carboxypeptidase 1
164	chr11	21996308	21996507	200	*	dnmt1_wt2_peak_164	59	.	4.55464	5.96598	1.36153	80	Exon (ENSMUST00000006071.13/18423, exon 5 of 5)	11	21994764	22001615	6852	2	18423	ENSMUST00000006071.13	5108	ENSMUSG00000005917	Otx1	orthodenticle homeobox 1
103	chr10	43888993	43889306	314	*	dnmt1_wt2_peak_103	54	.	4.10452	5.46395	0.966906	171	Exon (ENSMUST00000020012.6/76563, exon 5 of 11)	10	43888678	43895541	6864	2	76563	ENSMUST00000217541.1	6235	ENSMUSG00000019863	Qrsl1	glutaminyl-tRNA synthase (glutamine-hydrolyzing)-like 1
74	chr1	170969286	170969485	200	*	dnmt1_wt2_peak_74	69	.	4.92542	6.90561	1.87032	109	Exon (ENSMUST00000027966.13/14130, exon 2 of 8)	1	170958617	170976127	17511	2	14130	ENSMUST00000027966.13	6642	ENSMUSG00000026656	Fcgr2b	Fc receptor, IgG, low affinity IIb
87	chr10	12941238	12941512	275	*	dnmt1_wt2_peak_87	54	.	4.10452	5.46395	0.966906	41	Exon (ENSMUST00000042861.6/74732, exon 3 of 3)	10	12916679	12923090	6412	2	320273	ENSMUST00000180529.1	-18148	ENSMUSG00000097378	B230208H11Rik	RIKEN cDNA B230208H11 gene
261	chr12	57542777	57542976	200	*	dnmt1_wt2_peak_261	54	.	4.1104	5.48074	0.966906	120	Exon (ENSMUST00000044380.7/15375, exon 2 of 2)	12	57540628	57546121	5494	2	15375	ENSMUST00000044380.7	3145	ENSMUSG00000035451	Foxa1	forkhead box A1
278	chr12	91648552	91648827	276	*	dnmt1_wt2_peak_278	87	.	6.07285	8.71562	3.31924	86	Exon (ENSMUST00000052969.14/108800, exon 5 of 7)	12	91558688	91590487	31800	2	83602	ENSMUST00000063314.6	-58065	ENSMUSG00000020962	Gtf2a1	general transcription factor II A, 1
1009	chr6	48742757	48742956	200	*	dnmt1_wt2_peak_1010	79	.	5.56511	7.92081	2718	67	Exon (ENSMUST00000054368.6/16205, exon 3 of 3)	6	48746197	48754210	8014	1	317757	ENSMUST00000055558.5	-3241	ENSMUSG00000043505	Gimap5	GTPase, IMAP family member 5
1031	chr6	93757708	93757907	200	*	dnmt1_wt2_peak_1032	54	.	4.1104	5.48074	0.966906	25	Exon (ENSMUST00000055224.14/14924, exon 8 of 22)	6	93785303	93792539	7237	2	14924	ENSMUST00000204788.1	34632	ENSMUSG00000045095	Magi1	membrane associated guanylate kinase, WW and PDZ domain containing 1
523	chr17	34382089	34382289	201	*	dnmt1_wt2_peak_523	69	.	4.93248	6.92587	1.87032	21	Exon (ENSMUST00000080254.6/100038862, exon 6 of 10)	17	34377886	34381198	3313	1	100038862	ENSMUST00000236230.1	4203	ENSMUSG00000062638	Btnl1	butyrophilin-like 1
66	chr1	154204946	154205145	200	*	dnmt1_wt2_peak_66	54	.	4.1104	5.48074	0.966906	88	Exon (ENSMUST00000086195.6/100503355, exon 2 of 2)	1	154201187	154205689	4503	1	100503355	ENSMUST00000086195.6	3759	ENSMUSG00000066797	Zfp648	zinc finger protein 648
759	chr3	87975448	87975647	200	*	dnmt1_wt2_peak_760	41	.	3.28832	4.11388	0.453029	58	Exon (ENSMUST00000090973.11/18008, exon 4 of 4)	3	87971129	87980451	9323	1	18008	ENSMUST00000160694.1	4319	ENSMUSG00000004891	Nes	nestin
1265	chr9	105709124	105709396	273	*	dnmt1_wt2_peak_1267	41	.	3.28832	4.11388	0.453029	124	Exon (ENSMUST00000098441.9/245026, exon 33 of 37)	9	105681793	105687649	5857	1	75669	ENSMUST00000214254.1	27331	ENSMUSG00000032571	Pik3r4	phosphoinositide-3-kinase regulatory subunit 4
1231	chr9	56223573	56223777	205	*	dnmt1_wt2_peak_1233	69	.	4.93248	6.92587	1.87032	176	Exon (ENSMUST00000102326.1/ENSMUST00000102326.1, exon 1 of 1)	9	56201126	56244065	42940	2	244895	ENSMUST00000188142.6	20288	ENSMUSG00000074305	Peak1	pseudopodium-enriched atypical kinase 1
888	chr4	147945021	147945220	200	*	dnmt1_wt2_peak_889	69	.	4.93248	6.92587	1.87032	59	Exon (ENSMUST00000103232.1/77034, exon 2 of 3)	4	147940895	147947314	6420	1	77034	ENSMUST00000103232.1	4126	ENSMUSG00000044496	2510039O18Rik	RIKEN cDNA 2510039O18 gene
287	chr12	114746435	114746634	200	*	dnmt1_wt2_peak_287	54	.	4.1104	5.48074	0.966906	97	Exon (ENSMUST00000103507.1/ENSMUST00000103507.1, exon 2 of 2)	12	114513635	114513694	60	2	102465664	ENSMUST00000184622.1	-232741	ENSMUSG00000118845	Mir7094-2	microRNA 7094-2
756	chr3	84464209	84464422	214	*	dnmt1_wt2_peak_757	69	.	4.93248	6.92587	1.87032	120	Exon (ENSMUST00000107689.6/229474, exon 4 of 12)	3	84448809	84453763	4955	2	229474	ENSMUST00000125643.1	-10446	ENSMUSG00000041842	Fhdc1	FH2 domain containing 1
708	chr2	157467338	157467537	200	*	dnmt1_wt2_peak_709	41	.	3.28832	4.11388	0.453029	7	Exon (ENSMUST00000109533.7/20779, exon 10 of 14)	2	157457085	157470355	13271	1	20779	ENSMUST00000109529.1	10253	ENSMUSG00000027646	Src	Rous sarcoma oncogene
499	chr16	91811867	91812109	243	*	dnmt1_wt2_peak_499	54	.	4.10452	5.46395	0.966906	133	Exon (ENSMUST00000114001.7/16443, exon 9 of 29)	16	91816826	91827897	11072	1	16443	ENSMUST00000151044.1	-4717	ENSMUSG00000022957	Itsn1	intersectin 1 (SH3 domain protein 1A)
1072	chr7	19201797	19201996	200	*	dnmt1_wt2_peak_1073	62	.	4.69604	6.29925	1.62	161	Exon (ENSMUST00000117338.7/72205, exon 18 of 22)	7	19212538	19224174	11637	1	319197	ENSMUST00000060225.5	-10542	ENSMUSG00000044317	Gpr4	G protein-coupled receptor 4
881	chr4	145774637	145775240	604	*	dnmt1_wt2_peak_882	99	.	6.54659	9.96566	4.47685	119	Exon (ENSMUST00000117481.1/ENSMUST00000117481.1, exon 1 of 1)	4	145825237	145829942	4706	1	70005	ENSMUST00000122051.1	-49997	NA	Znf41-ps	ZNF41, pseudogene
925	chr5	72047160	72047359	200	*	dnmt1_wt2_peak_926	54	.	4.1104	5.48074	0.966906	33	Exon (ENSMUST00000118662.1/ENSMUST00000118662.1, exon 1 of 1)	5	72159011	72161138	2128	2	27784	ENSMUST00000198951.1	113779	ENSMUSG00000029213	Commd8	COMM domain containing 8
673	chr2	85388335	85388534	200	*	dnmt1_wt2_peak_674	54	.	4.1104	5.48074	0.966906	177	Exon (ENSMUST00000120485.2/ENSMUST00000120485.2, exon 1 of 1)	2	85399602	85400531	930	2	258865	ENSMUST00000099927.1	11997	ENSMUSG00000075221	Olfr992	olfactory receptor 992
884	chr4	146240062	146240267	206	*	dnmt1_wt2_peak_885	90	.	5.77901	9.03894	3.62513	95	Exon (ENSMUST00000122090.1/ENSMUST00000122090.1, exon 1 of 2)	4	146252173	146272975	20803	1	666532	ENSMUST00000154592.7	-11906	ENSMUSG00000067916	Zfp991	zinc finger protein 991
95	chr10	24132464	24132663	200	*	dnmt1_wt2_peak_95	69	.	4.93248	6.92587	1.87032	99	Exon (ENSMUST00000125161.2/ENSMUST00000125161.2, exon 1 of 3)	10	24149302	24155850	6549	1	53331	ENSMUST00000218050.1	-16639	ENSMUSG00000019998	Stx7	syntaxin 7
166	chr11	49806076	49806527	452	*	dnmt1_wt2_peak_166	41	.	3.51461	4.10194	0.453029	97	Exon (ENSMUST00000130129.1/14584, exon 2 of 2)	11	49794187	49838613	44427	1	14584	ENSMUST00000020629.4	11889	ENSMUSG00000020363	Gfpt2	glutamine fructose-6-phosphate transaminase 2
321	chr13	54738060	54738497	438	*	dnmt1_wt2_peak_321	54	.	4.1104	5.48074	0.966906	102	Exon (ENSMUST00000135343.1/26913, exon 2 of 2)	13	54736673	54749669	12997	2	26913	ENSMUST00000099506.1	11172	ENSMUSG00000069227	Gprin1	G protein-regulated inducer of neurite outgrowth 1
728	chr2	173586379	173586578	200	*	dnmt1_wt2_peak_729	66	.	5.01564	6.63824	1.87032	97	Exon (ENSMUST00000153162.7/100043911, exon 13 of 13)	2	173585853	173590762	4910	2	100043911	ENSMUST00000149947.7	4184	ENSMUSG00000055897	Ppp4r1l-ps	protein phosphatase 4, regulatory subunit 1-like, pseudogene
228	chr11	114792135	114792341	207	*	dnmt1_wt2_peak_228	54	.	4.1104	5.48074	0.966906	44	Exon (ENSMUST00000156053.7/72014, exon 2 of 2)	11	114791217	114795873	4657	2	72014	ENSMUST00000156053.7	3532	ENSMUSG00000000202	Btbd17	BTB (POZ) domain containing 17
627	chr2	25031322	25031521	200	*	dnmt1_wt2_peak_628	41	.	3.28832	4.11388	0.453029	151	Exon (ENSMUST00000158888.1/ENSMUST00000158888.1, exon 1 of 1)	2	25039506	25054057	14552	1	241274	ENSMUST00000132082.7	-7985	ENSMUSG00000036833	Pnpla7	patatin-like phospholipase domain containing 7
995	chr6	29170368	29170626	259	*	dnmt1_wt2_peak_996	84	.	5.75456	8.43736	3.06939	108	Exon (ENSMUST00000159200.1/101359, exon 5 of 5)	6	29123576	29165006	41431	2	68272	ENSMUST00000007993.15	-5362	ENSMUSG00000029701	Rbm28	RNA binding motif protein 28
1200	chr8	123623546	123624009	464	*	dnmt1_wt2_peak_1201	196	.	9.27825	19.6416	13.7993	184	Exon (ENSMUST00000175042.1/ENSMUST00000175042.1, exon 1 of 1)	8	123653929	123655985	2057	1	69581	ENSMUST00000136615.1	-29920	ENSMUSG00000039960	Rhou	ras homolog family member U
1211	chr9	37018760	37018974	215	*	dnmt1_wt2_peak_1213	69	.	4.93248	6.92587	1.87032	41	Exon (ENSMUST00000176020.1/ENSMUST00000176020.1, exon 2 of 2)	9	36892478	36987272	94795	2	208076	ENSMUST00000175938.8	-31488	ENSMUSG00000035934	Pknox2	Pbx/knotted 1 homeobox 2
1198	chr8	123615151	123615624	474	*	dnmt1_wt2_peak_1199	67	.	4.35749	6.72381	1.87032	107	Exon (ENSMUST00000179432.1/ENSMUST00000179432.1, exon 1 of 1)	8	123653929	123655985	2057	1	69581	ENSMUST00000136615.1	-38305	ENSMUSG00000039960	Rhou	ras homolog family member U
1134	chr7	135636530	135636729	200	*	dnmt1_wt2_peak_1135	41	.	3.28832	4.11388	0.453029	118	Exon (ENSMUST00000180693.7/67765, exon 5 of 5)	7	135651937	135686293	34357	1	19267	ENSMUST00000209979.1	-15208	ENSMUSG00000041836	Ptpre	protein tyrosine phosphatase, receptor type, E
480	chr16	30205715	30206160	446	*	dnmt1_wt2_peak_480	73	.	5.31374	7.31209	2.18975	100	Exon (ENSMUST00000181113.1/ENSMUST00000181113.1, exon 1 of 2)	16	30256378	30267499	11122	2	71756	ENSMUST00000064856.8	61339	ENSMUSG00000023176	Cpn2	carboxypeptidase N, polypeptide 2
547	chr17	70751311	70751510	200	*	dnmt1_wt2_peak_548	69	.	5.15841	6.96902	1.90076	82	Exon (ENSMUST00000181546.1/ENSMUST00000181546.1, exon 2 of 3)	17	70809072	70819401	10330	1	224997	ENSMUST00000233780.1	-57562	ENSMUSG00000003279	Dlgap1	DLG associated protein 1
99	chr10	37378277	37378476	200	*	dnmt1_wt2_peak_99	54	.	4.1104	5.48074	0.966906	27	Exon (ENSMUST00000181602.1/ENSMUST00000181602.1, exon 3 of 3)	10	37133375	37138920	5546	2	17118	ENSMUST00000092584.5	-239357	ENSMUSG00000069662	Marcks	myristoylated alanine rich protein kinase C substrate
515	chr17	26439030	26439235	206	*	dnmt1_wt2_peak_515	54	.	4.1104	5.48074	0.966906	110	Exon (ENSMUST00000182897.7/240055, exon 2 of 4)	17	26414965	26446349	31385	1	240055	ENSMUST00000053020.7	24065	ENSMUSG00000034413	Neurl1b	neuralized E3 ubiquitin protein ligase 1B
1251	chr9	83989092	83989291	200	*	dnmt1_wt2_peak_1253	41	.	3.28361	4.10055	0.453029	98	Exon (ENSMUST00000190637.6/12040, exon 5 of 11)	9	83948781	84124240	175460	1	12040	ENSMUST00000190166.6	40311	ENSMUSG00000032263	Bckdhb	branched chain ketoacid dehydrogenase E1, beta polypeptide
220	chr11	105999853	106000052	200	*	dnmt1_wt2_peak_220	54	.	4.10452	5.46395	0.966906	59	Exon (ENSMUST00000190995.1/217246, exon 11 of 14)	11	105994675	106005443	10769	1	217246	ENSMUST00000190995.1	5178	ENSMUSG00000101605	Ace3	angiotensin I converting enzyme (peptidyl-dipeptidase A) 3
1268	chr9	107901138	107901566	429	*	dnmt1_wt2_peak_1270	54	.	4.1104	5.48074	0.966906	362	Exon (ENSMUST00000191906.5/72825, exon 4 of 4)	9	107906873	107920383	13511	1	19882	ENSMUST00000035203.8	-5307	ENSMUSG00000032584	Mst1r	macrophage stimulating 1 receptor (c-met-related tyrosine kinase)
386	chr14	61685580	61685779	200	*	dnmt1_wt2_peak_386	41	.	3.28832	4.11388	0.453029	75	Exon (ENSMUST00000194021.1/ENSMUST00000194021.1, exon 1 of 1)	14	61602839	61682373	79535	2	668253	ENSMUST00000182768.7	-3207	ENSMUSG00000097589	Dleu2	deleted in lymphocytic leukemia, 2
736	chr3	18624066	18624265	200	*	dnmt1_wt2_peak_737	93	.	6.44388	9.32863	3882	57	Exon (ENSMUST00000198383.1/ENSMUST00000198383.1, exon 1 of 1)	3	18468287	18480477	12191	2	73959	ENSMUST00000192010.1	-143589	ENSMUSG00000102699	4930433B08Rik	RIKEN cDNA 4930433B08 gene
792	chr3	122628464	122628663	200	*	dnmt1_wt2_peak_793	54	.	4.1104	5.48074	0.966906	151	Exon (ENSMUST00000198427.1/ENSMUST00000198427.1, exon 2 of 2)	3	122538725	122619715	80991	2	214459	ENSMUST00000239148.1	-8749	ENSMUSG00000039735	Fnbp1l	formin binding protein 1-like
919	chr5	57799613	57799812	200	*	dnmt1_wt2_peak_920	41	.	3.28832	4.11388	0.453029	119	Exon (ENSMUST00000198904.1/ENSMUST00000198904.1, exon 1 of 1)	5	57722209	58129454	407246	1	54216	ENSMUST00000192048.1	77404	ENSMUSG00000029108	Pcdh7	protocadherin 7
1019	chr6	68056494	68056693	200	*	dnmt1_wt2_peak_1020	69	.	4.93248	6.92587	1.87032	73	Exon (ENSMUST00000200307.1/ENSMUST00000200307.1, exon 2 of 2)	6	67565191	67566446	1256	2	75070	ENSMUST00000199440.1	-490048	NA	4930515G16Rik	myc induced nuclear antigen pseudogene
987	chr6	3182882	3183165	284	*	dnmt1_wt2_peak_988	76	.	5.56971	7.65494	2.51217	86	Exon (ENSMUST00000200683.1/ENSMUST00000200683.1, exon 1 of 1)	6	3288519	3317019	28501	1	667335	ENSMUST00000201943.1	-105354	ENSMUSG00000106779	Gm8579	spermatogenesis associated glutamate (E)-rich protein 4a pseudogene
994	chr6	24657657	24657856	200	*	dnmt1_wt2_peak_995	54	.	4.1104	5.48074	0.966906	58	Exon (ENSMUST00000200848.1/ENSMUST00000200848.1, exon 1 of 1)	6	24637855	24664938	27084	2	73178	ENSMUST00000173399.1	7082	ENSMUSG00000029684	Wasl	WASP like actin nucleation promoting factor
1169	chr8	69474704	69475031	328	*	dnmt1_wt2_peak_1170	54	.	4.1104	5.48074	0.966906	179	Exon (ENSMUST00000201619.1/ENSMUST00000201619.1, exon 1 of 3)	8	69394612	69395539	928	2	378466	ENSMUST00000211874.1	-79165	ENSMUSG00000110444	Gm10033	predicted gene 10033
1149	chr8	19784484	19784953	470	*	dnmt1_wt2_peak_1150	96	.	3.88484	9.60622	4.13561	309	Exon (ENSMUST00000212002.1/ENSMUST00000212002.1, exon 1 of 1)	8	19729576	19753527	23952	1	626415	ENSMUST00000098909.4	54908	ENSMUSG00000096265	Potefam3e	POTE ankyrin domain family member 3E
92	chr10	21101954	21102328	375	*	dnmt1_wt2_peak_92	93	.	6.44388	9.32863	3882	179	Exon (ENSMUST00000215135.1/ENSMUST00000215135.1, exon 2 of 2)	10	21069845	21074406	4562	1	52906	ENSMUST00000215543.1	32109	ENSMUSG00000019986	Ahi1	Abelson helper integration site 1
300	chr13	26359684	26359883	200	*	dnmt1_wt2_peak_300	42	.	3.57993	4.22988	0.468254	8	Exon (ENSMUST00000223914.1/ENSMUST00000223914.1, exon 1 of 1)	13	26283150	26312406	29257	2	73576	ENSMUST00000154703.2	-47278	ENSMUSG00000084811	1700092E19Rik	RIKEN cDNA 1700092E19 gene
330	chr13	60624674	60625062	389	*	dnmt1_wt2_peak_330	41	.	3.28832	4.11388	0.453029	286	Exon (ENSMUST00000225376.1/ENSMUST00000225376.1, exon 1 of 1)	13	60602232	60696515	94284	1	69635	ENSMUST00000225632.1	22442	ENSMUSG00000021559	Dapk1	death associated protein kinase 1
446	chr15	94716649	94716893	245	*	dnmt1_wt2_peak_446	54	.	4.1104	5.48074	0.966906	78	Exon (ENSMUST00000229677.1/320709, exon 3 of 3)	15	94629250	95096098	466849	1	320709	ENSMUST00000080141.5	87399	ENSMUSG00000063296	Tmem117	transmembrane protein 117
542	chr17	65913954	65914216	263	*	dnmt1_wt2_peak_543	54	.	4.1104	5.48074	0.966906	71	Exon (ENSMUST00000232714.1/ENSMUST00000232714.1, exon 3 of 4)	17	65848766	65885798	37033	2	19765	ENSMUST00000166543.9	-28156	ENSMUSG00000024096	Ralbp1	ralA binding protein 1
562	chr18	38024959	38025158	200	*	dnmt1_wt2_peak_563	69	.	4.92542	6.90561	1.87032	67	Exon (ENSMUST00000236681.1/ENSMUST00000236681.1, exon 2 of 4)	18	37996312	37998969	2658	2	106952	ENSMUST00000236134.1	-25990	ENSMUSG00000024451	Arap3	ArfGAP with RhoGAP domain, ankyrin repeat and PH domain 3
575	chr18	65924493	65924965	473	*	dnmt1_wt2_peak_576	69	.	4.93248	6.92587	1.87032	297	Exon (ENSMUST00000236891.1/ENSMUST00000236891.1, exon 1 of 1)	18	65935284	65937815	2532	2	19434	ENSMUST00000236444.1	12850	ENSMUSG00000024518	Rax	retina and anterior neural fold homeobox
609	chr19	56664463	56664926	464	*	dnmt1_wt2_peak_610	54	.	4.1104	5.48074	0.966906	280	Exon (ENSMUST00000237615.1/ENSMUST00000237615.1, exon 1 of 3)	19	56722199	56725150	2952	1	11554	ENSMUST00000038949.5	-57273	ENSMUSG00000035283	Adrb1	adrenergic receptor, beta 1
197	chr11	85836655	85836920	266	*	dnmt1_wt2_peak_197	54	.	4.1104	5.48074	0.966906	118	Intron (ENSMUST00000000095.6/21385, intron 3 of 6)	11	85832551	85841948	9398	1	21385	ENSMUST00000000095.6	4104	ENSMUSG00000000093	Tbx2	T-box 2
615	chr2	6918310	6918509	200	*	dnmt1_wt2_peak_616	54	.	4.1104	5.48074	0.966906	114	Intron (ENSMUST00000002176.12/14007, intron 3 of 15)	2	6541869	6884996	343128	2	14007	ENSMUST00000114934.10	-33314	ENSMUSG00000002107	Celf2	CUGBP, Elav-like family member 2
1001	chr6	39695828	39696027	200	*	dnmt1_wt2_peak_1002	54	.	4.1104	5.48074	0.966906	87	Intron (ENSMUST00000002487.14/109880, intron 1 of 21)	6	39614112	39725193	111082	2	109880	ENSMUST00000101497.3	29166	ENSMUSG00000002413	Braf	Braf transforming gene
416	chr15	36506978	36507343	366	*	dnmt1_wt2_peak_416	41	.	3.28361	4.10055	0.453029	169	Intron (ENSMUST00000013755.11/66696, intron 13 of 13)	15	36477668	36496820	19153	2	68839	ENSMUST00000057486.8	-10158	ENSMUSG00000048307	Ankrd46	ankyrin repeat domain 46
938	chr5	90248268	90248467	200	*	dnmt1_wt2_peak_939	54	.	4.1104	5.48074	0.966906	131	Intron (ENSMUST00000014421.14/81702, intron 28 of 33)	5	90253356	90263323	9968	2	81702	ENSMUST00000199096.1	14856	ENSMUSG00000055204	Ankrd17	ankyrin repeat domain 17
133	chr10	99175076	99175275	200	*	dnmt1_wt2_peak_133	41	.	3.28832	4.11388	0.453029	22	Intron (ENSMUST00000020113.14/382406, intron 10 of 11)	10	99171284	99197028	25745	1	382406	ENSMUST00000162704.1	3792	ENSMUSG00000019952	Poc1b	POC1 centriolar protein B
96	chr10	24805324	24805577	254	*	dnmt1_wt2_peak_96	84	.	5.75456	8.43736	3.06939	105	Intron (ENSMUST00000020169.8/209558, intron 10 of 24)	10	24773831	24797771	23941	2	209558	ENSMUST00000218343.1	-7553	ENSMUSG00000019989	Enpp3	ectonucleotide pyrophosphatase/phosphodiesterase 3
113	chr10	62262386	62262619	234	*	dnmt1_wt2_peak_113	81	.	5.65426	8.15663	2.89994	109	Intron (ENSMUST00000020278.5/21337, intron 4 of 4)	10	62252438	62265990	13553	1	21337	ENSMUST00000020278.5	9948	ENSMUSG00000020081	Tacr2	tachykinin receptor 2
158	chr11	11287532	11287731	200	*	dnmt1_wt2_peak_158	54	.	4.10452	5.46395	0.966906	121	Intron (ENSMUST00000020413.3/53604, intron 7 of 7)	11	11116485	11131183	14699	1	319922	ENSMUST00000154155.1	171047	ENSMUSG00000050830	Vwc2	von Willebrand factor C domain containing 2
153	chr11	8636298	8636497	200	*	dnmt1_wt2_peak_153	66	.	5.01191	6.66371	1.87032	84	Intron (ENSMUST00000020695.12/319939, intron 1 of 30)	11	8431652	8624887	193236	2	319939	ENSMUST00000239091.1	-11411	ENSMUSG00000020422	Tns3	tensin 3
362	chr14	11557893	11558153	261	*	dnmt1_wt2_peak_362	54	.	4.1104	5.48074	0.966906	157	Intron (ENSMUST00000022264.12/19270, intron 1 of 29)	14	11553581	11964131	410551	1	19270	ENSMUST00000148113.1	4312	NA	Ptprg	protein tyrosine phosphatase, receptor type, G
533	chr17	53964152	53964351	200	*	dnmt1_wt2_peak_534	54	.	4.1104	5.48074	0.966906	101	Intron (ENSMUST00000024738.7/20888, intron 5 of 7)	17	53961615	53990674	29060	2	20888	ENSMUST00000024738.7	26323	ENSMUSG00000023943	Sult1c1	sulfotransferase family, cytosolic, 1C, member 1
540	chr17	63399355	63399655	301	*	dnmt1_wt2_peak_541	41	.	3.28832	4.11388	0.453029	181	Intron (ENSMUST00000024761.12/50758, intron 4 of 8)	17	63058938	63451711	392774	2	50758	ENSMUST00000169134.1	52056	ENSMUSG00000023965	Fbxl17	F-box and leucine-rich repeat protein 17
559	chr18	36415634	36415939	306	*	dnmt1_wt2_peak_560	42	.	3.57993	4.22988	0.468254	115	Intron (ENSMUST00000025204.6/67199, intron 3 of 3)	18	36404205	36451244	47040	2	67199	ENSMUST00000237499.1	35305	ENSMUSG00000024346	Pfdn1	prefoldin 1
560	chr18	36421320	36421519	200	*	dnmt1_wt2_peak_561	94	.	6.36012	9.41414	3.95502	124	Intron (ENSMUST00000025204.6/67199, intron 3 of 3)	18	36404205	36451244	47040	2	67199	ENSMUST00000237499.1	29725	ENSMUSG00000024346	Pfdn1	prefoldin 1
593	chr19	18687558	18687757	200	*	dnmt1_wt2_peak_594	54	.	4.10452	5.46395	0.966906	46	Intron (ENSMUST00000025632.10/67383, intron 3 of 7)	19	18671329	18677795	6467	1	67383	ENSMUST00000236401.1	16229	ENSMUSG00000024726	Carnmt1	carnosine N-methyltransferase 1
551	chr18	15140366	15140632	267	*	dnmt1_wt2_peak_552	69	.	4.93248	6.92587	1.87032	116	Intron (ENSMUST00000025992.6/106931, intron 1 of 4)	18	14968685	15151446	182762	2	106931	ENSMUST00000025992.6	10814	ENSMUSG00000036225	Kctd1	potassium channel tetramerisation domain containing 1
612	chr19	58406893	58407092	200	*	dnmt1_wt2_peak_613	54	.	4.1104	5.48074	0.966906	16	Intron (ENSMUST00000026076.13/14585, intron 4 of 10)	19	58236692	58454466	217775	2	14585	ENSMUST00000169850.7	47374	ENSMUSG00000025089	Gfra1	glial cell line derived neurotrophic factor family receptor alpha 1
232	chr11	117727832	117728031	200	*	dnmt1_wt2_peak_232	69	.	4.93248	6.92587	1.87032	113	Intron (ENSMUST00000026658.12/217351, intron 5 of 21)	11	117721018	117762264	41247	1	217351	ENSMUST00000138299.1	6814	ENSMUSG00000025571	Tnrc6c	trinucleotide repeat containing 6C
22	chr1	58934262	58934503	242	*	dnmt1_wt2_peak_22	54	.	4.1104	5.48074	0.966906	88	Intron (ENSMUST00000027186.11/70827, intron 3 of 15)	1	58903504	58946337	42834	2	70827	ENSMUST00000174120.1	11834	ENSMUSG00000026028	Trak2	trafficking protein, kinesin binding 2
47	chr1	125756745	125756944	200	*	dnmt1_wt2_peak_47	54	.	4.1104	5.48074	0.966906	53	Intron (ENSMUST00000027581.6/71111, intron 1 of 1)	1	125676995	125873862	196868	1	71111	ENSMUST00000027581.6	79750	ENSMUSG00000026343	Gpr39	G protein-coupled receptor 39
43	chr1	118642500	118642805	306	*	dnmt1_wt2_peak_43	65	.	4.94173	6.52288	1.79669	110	Intron (ENSMUST00000027629.9/81879, intron 2 of 14)	1	118627946	118685168	57223	1	81879	ENSMUST00000027629.9	14554	ENSMUSG00000026380	Tfcp2l1	transcription factor CP2-like 1
620	chr2	17430251	17430450	200	*	dnmt1_wt2_peak_621	54	.	4.1104	5.48074	0.966906	151	Intron (ENSMUST00000028080.11/74103, intron 4 of 6)	2	17397058	17460621	63564	2	74103	ENSMUST00000145492.1	30171	ENSMUSG00000053702	Nebl	nebulette
651	chr2	69047811	69048265	455	*	dnmt1_wt2_peak_652	69	.	4.93248	6.92587	1.87032	307	Intron (ENSMUST00000028426.8/241447, intron 5 of 9)	2	69135800	69189330	53531	1	329416	ENSMUST00000041865.7	-87535	ENSMUSG00000034738	Nostrin	nitric oxide synthase trafficker
859	chr4	125534651	125535038	388	*	dnmt1_wt2_peak_860	69	.	4.93248	6.92587	1.87032	343	Intron (ENSMUST00000030676.7/14807, intron 1 of 15)	4	125504749	125504857	109	1	735288	ENSMUST00000102081.1	29902	ENSMUSG00000119232	Mir692-2	microRNA 692-2
894	chr4	154496955	154497345	391	*	dnmt1_wt2_peak_895	41	.	3.28832	4.11388	0.453029	199	Intron (ENSMUST00000030902.12/70673, intron 2 of 16)	4	154476469	154528765	52297	2	70673	ENSMUST00000135064.1	31420	ENSMUSG00000039410	Prdm16	PR domain containing 16
954	chr5	115024694	115024893	200	*	dnmt1_wt2_peak_955	68	.	5.08411	6.81215	1.87032	69	Intron (ENSMUST00000031530.8/74585, intron 1 of 10)	5	115011497	115084885	73389	1	74585	ENSMUST00000128590.2	13197	ENSMUSG00000029550	Sppl3	signal peptide peptidase 3
955	chr5	115054005	115054288	284	*	dnmt1_wt2_peak_956	54	.	4.1104	5.48074	0.966906	107	Intron (ENSMUST00000031530.8/74585, intron 1 of 10)	5	115094757	115098256	3500	1	74585	ENSMUST00000128678.1	-40469	ENSMUSG00000029550	Sppl3	signal peptide peptidase 3
964	chr5	120438115	120438314	200	*	dnmt1_wt2_peak_965	41	.	3.51461	4.10194	0.453029	199	Intron (ENSMUST00000031591.9/16873, intron 4 of 4)	5	120431699	120441223	9525	1	16873	ENSMUST00000031591.9	6416	ENSMUSG00000029595	Lhx5	LIM homeobox protein 5
992	chr6	23089214	23089413	200	*	dnmt1_wt2_peak_993	66	.	4.84651	6.68623	1.87032	111	Intron (ENSMUST00000031707.13/30956, intron 18 of 23)	6	23092283	23127580	35298	2	30956	ENSMUST00000138063.1	38167	ENSMUSG00000029695	Aass	aminoadipate-semialdehyde synthase
1133	chr7	132656251	132656450	200	*	dnmt1_wt2_peak_1134	54	.	4.1104	5.48074	0.966906	98	Intron (ENSMUST00000033241.5/76429, intron 6 of 6)	7	132630371	132641567	11197	1	76429	ENSMUST00000130672.1	25880	ENSMUSG00000030946	Lhpp	phospholysine phosphohistidine inorganic pyrophosphate phosphatase
1220	chr9	43783827	43784026	200	*	dnmt1_wt2_peak_1222	69	.	4.93248	6.92587	1.87032	149	Intron (ENSMUST00000034510.8/58235, intron 1 of 5)	9	43794121	43805875	11755	1	58235	ENSMUST00000216893.1	-10095	ENSMUSG00000032012	Nectin1	nectin cell adhesion molecule 1
291	chr12	118930775	118931016	242	*	dnmt1_wt2_peak_291	69	.	4.93248	6.92587	1.87032	59	Intron (ENSMUST00000035515.4/77706, intron 11 of 27)	12	118886618	118924580	37963	2	77706	ENSMUST00000100982.4	-6195	ENSMUSG00000072791	Abcb5	ATP-binding cassette, sub-family B (MDR/TAP), member 5
553	chr18	24869298	24869570	273	*	dnmt1_wt2_peak_554	69	.	4.92542	6.90561	1.87032	178	Intron (ENSMUST00000037097.8/225288, intron 3 of 26)	18	24709445	25133501	424057	1	225288	ENSMUST00000234834.1	159853	ENSMUSG00000034295	Fhod3	formin homology 2 domain containing 3
435	chr15	75944225	75944424	200	*	dnmt1_wt2_peak_435	68	.	5.08411	6.81215	1.87032	116	Intron (ENSMUST00000037260.7/78834, intron 1 of 1)	15	75940952	75949400	8449	1	78834	ENSMUST00000037260.7	3273	ENSMUSG00000050846	Zfp623	zinc finger protein 623
492	chr16	81573156	81573509	354	*	dnmt1_wt2_peak_492	54	.	4.1104	5.48074	0.966906	156	Intron (ENSMUST00000037785.13/17968, intron 12 of 15)	16	81465623	81518030	52408	1	17968	ENSMUST00000232550.1	107533	ENSMUSG00000022762	Ncam2	neural cell adhesion molecule 2
545	chr17	67072408	67072607	200	*	dnmt1_wt2_peak_546	41	.	3.28832	4.11388	0.453029	169	Intron (ENSMUST00000037974.9/19274, intron 4 of 32)	17	66956991	67047985	90995	2	19274	ENSMUST00000224862.1	-24423	ENSMUSG00000033278	Ptprm	protein tyrosine phosphatase, receptor type, M
790	chr3	118952670	118952869	200	*	dnmt1_wt2_peak_791	69	.	4.92542	6.90561	1.87032	95	Intron (ENSMUST00000039177.11/99586, intron 12 of 22)	3	118811222	118899831	88610	1	99586	ENSMUST00000129148.1	141448	ENSMUSG00000033308	Dpyd	dihydropyrimidine dehydrogenase
878	chr4	140640209	140640571	363	*	dnmt1_wt2_peak_879	54	.	4.10452	5.46395	0.966906	169	Intron (ENSMUST00000039204.9/72754, intron 1 of 27)	4	140514485	140648750	134266	2	72754	ENSMUST00000039204.9	8179	ENSMUSG00000040964	Arhgef10l	Rho guanine nucleotide exchange factor (GEF) 10-like
810	chr4	8834489	8834688	200	*	dnmt1_wt2_peak_811	69	.	4.93248	6.92587	1.87032	129	Intron (ENSMUST00000039267.9/320790, intron 15 of 37)	4	8840322	8844721	4400	1	320790	ENSMUST00000130709.1	-5634	ENSMUSG00000041235	Chd7	chromodomain helicase DNA binding protein 7
1100	chr7	78416137	78416486	350	*	dnmt1_wt2_peak_1101	54	.	4.1104	5.48074	0.966906	188	Intron (ENSMUST00000039431.13/18213, intron 11 of 16)	7	78356095	78452123	96029	2	18213	ENSMUST00000205312.1	35637	ENSMUSG00000059146	Ntrk3	neurotrophic tyrosine kinase, receptor, type 3
426	chr15	55875137	55875459	323	*	dnmt1_wt2_peak_426	79	.	5.7279	7.97084	2.7542	183	Intron (ENSMUST00000039769.12/20649, intron 1 of 6)	15	55791938	55906310	114373	2	20649	ENSMUST00000140574.1	30851	ENSMUSG00000060429	Sntb1	syntrophin, basic 1
427	chr15	55876289	55876619	331	*	dnmt1_wt2_peak_427	59	.	4.51879	5.97819	1.3687	139	Intron (ENSMUST00000039769.12/20649, intron 1 of 6)	15	55791938	55906310	114373	2	20649	ENSMUST00000140574.1	29691	ENSMUSG00000060429	Sntb1	syntrophin, basic 1
1210	chr9	22881975	22882282	308	*	dnmt1_wt2_peak_1212	41	.	3.28832	4.11388	0.453029	192	Intron (ENSMUST00000039798.15/319845, intron 20 of 21)	9	22678750	22888274	209525	1	319845	ENSMUST00000124076.1	203225	ENSMUSG00000035919	Bbs9	Bardet-Biedl syndrome 9 (human)
21	chr1	58264007	58264206	200	*	dnmt1_wt2_peak_21	54	.	4.1104	5.48074	0.966906	13	Intron (ENSMUST00000040442.5/71872, intron 31 of 34)	1	58278326	58380259	101934	1	213043	ENSMUST00000114366.2	-14120	ENSMUSG00000079554	Aox2	aldehyde oxidase 2
193	chr11	80751141	80751340	200	*	dnmt1_wt2_peak_193	54	.	4.10452	5.46395	0.966906	9	Intron (ENSMUST00000041065.13/338367, intron 1 of 21)	11	80673667	80780003	106337	2	338367	ENSMUST00000125944.1	28663	ENSMUSG00000035441	Myo1d	myosin ID
1276	chrX	12133644	12133843	200	*	dnmt1_wt2_peak_1278	41	.	3.28832	4.11388	0.453029	85	Intron (ENSMUST00000043441.12/71458, intron 1 of 13)	20	12058981	12128400	69420	2	71458	ENSMUST00000145872.7	-5244	ENSMUSG00000040363	Bcor	BCL6 interacting corepressor
1017	chr6	56163026	56163225	200	*	dnmt1_wt2_peak_1018	69	.	4.93248	6.92587	1.87032	55	Intron (ENSMUST00000044505.13/18575, intron 7 of 18)	6	56082038	56123008	40971	2	18575	ENSMUST00000203462.2	-40018	ENSMUSG00000004347	Pde1c	phosphodiesterase 1C
259	chr12	56753948	56754147	200	*	dnmt1_wt2_peak_259	41	.	3.28832	4.11388	0.453029	33	Intron (ENSMUST00000044634.11/217593, intron 6 of 9)	12	56727127	56775360	48234	2	217593	ENSMUST00000160709.1	21213	ENSMUSG00000035472	Slc25a21	solute carrier family 25 (mitochondrial oxodicarboxylate carrier), member 21
915	chr5	45848176	45848375	200	*	dnmt1_wt2_peak_916	54	.	4.1104	5.48074	0.966906	49	Intron (ENSMUST00000045586.12/209707, intron 1 of 6)	5	45730335	45856551	126217	2	209707	ENSMUST00000087164.9	8176	ENSMUSG00000015882	Lcorl	ligand dependent nuclear receptor corepressor-like
1184	chr8	90870202	90870401	200	*	dnmt1_wt2_peak_1185	41	.	3.28832	4.11388	0.453029	68	Intron (ENSMUST00000048665.7/109151, intron 2 of 39)	8	90849667	90872090	22424	1	109151	ENSMUST00000211795.1	20535	ENSMUSG00000056608	Chd9	chromodomain helicase DNA binding protein 9
173	chr11	63999644	63999843	200	*	dnmt1_wt2_peak_173	54	.	4.1104	5.48074	0.966906	71	Intron (ENSMUST00000049091.8/70383, intron 4 of 6)	11	63964226	63968040	3815	1	78883	ENSMUST00000146915.1	35418	ENSMUSG00000086359	9630013K17Rik	RIKEN cDNA 9630013K17 gene
689	chr2	119463214	119463413	200	*	dnmt1_wt2_peak_690	61	.	4.62426	6.12681	1.48453	98	Intron (ENSMUST00000049920.13/68142, intron 1 of 35)	2	119402709	119477613	74905	2	68142	ENSMUST00000110808.1	14200	ENSMUSG00000034154	Ino80	INO80 complex subunit
162	chr11	20231114	20231487	374	*	dnmt1_wt2_peak_162	62	.	4.80712	6.2613	1.61448	265	Intron (ENSMUST00000050611.13/216543, intron 5 of 6)	11	20241523	20249383	7861	2	216543	ENSMUST00000161218.1	17896	ENSMUSG00000044066	Cep68	centrosomal protein 68
642	chr2	40910967	40911267	301	*	dnmt1_wt2_peak_643	69	.	4.93248	6.92587	1.87032	110	Intron (ENSMUST00000052550.12/94217, intron 47 of 90)	2	40595534	40702800	107267	2	94217	ENSMUST00000142546.7	-208167	ENSMUSG00000049252	Lrp1b	low density lipoprotein-related protein 1B
834	chr4	83610526	83610833	308	*	dnmt1_wt2_peak_835	84	.	5.74632	8.41364	3.06939	160	Intron (ENSMUST00000053414.12/320226, intron 9 of 25)	4	83549660	83558841	9182	1	320226	ENSMUST00000107202.2	60866	ENSMUSG00000052407	Ccdc171	coiled-coil domain containing 171
16	chr1	39430361	39430560	200	*	dnmt1_wt2_peak_16	54	.	4.1104	5.48074	0.966906	135	Intron (ENSMUST00000054462.10/54610, intron 1 of 19)	1	39391198	39392631	1434	2	54610	ENSMUST00000195854.1	-37730	ENSMUSG00000003134	Tbc1d8	TBC1 domain family, member 8
905	chr5	29274883	29275082	200	*	dnmt1_wt2_peak_906	69	.	4.92542	6.90561	1.87032	91	Intron (ENSMUST00000055195.10/56873, intron 9 of 16)	5	29235018	29292214	57197	2	56873	ENSMUST00000200149.1	17132	ENSMUSG00000010721	Lmbr1	limb region 1
965	chr5	120853177	120853598	422	*	dnmt1_wt2_peak_966	69	.	4.93248	6.92587	1.87032	191	Intron (ENSMUST00000057814.4/243262, intron 3 of 5)	5	120848372	120857862	9491	1	243262	ENSMUST00000123431.1	4805	ENSMUSG00000053765	Oas1f	2'-5' oligoadenylate synthetase 1F
130	chr10	89461892	89462170	279	*	dnmt1_wt2_peak_130	69	.	4.93248	6.92587	1.87032	168	Intron (ENSMUST00000058126.14/20186, intron 7 of 8)	10	89409263	89443967	34705	2	237436	ENSMUST00000105298.2	-17925	ENSMUSG00000074802	Gas2l3	growth arrest-specific 2 like 3
653	chr2	70302147	70302346	200	*	dnmt1_wt2_peak_654	54	.	4.1104	5.48074	0.966906	72	Intron (ENSMUST00000060208.10/329421, intron 26 of 34)	2	70474923	70477729	2807	1	64406	ENSMUST00000100043.2	-172577	ENSMUSG00000075304	Sp5	trans-acting transcription factor 5
294	chr13	4825635	4825991	357	*	dnmt1_wt2_peak_294	69	.	4.93248	6.92587	1.87032	165	Intron (ENSMUST00000065956.4/ENSMUST00000065956.4, intron 1 of 2)	13	4590757	4609174	18418	2	56043	ENSMUST00000110691.9	-216461	ENSMUSG00000045410	Akr1e1	aldo-keto reductase family 1, member E1
283	chr12	100952538	100952737	200	*	dnmt1_wt2_peak_283	69	.	4.93248	6.92587	1.87032	130	Intron (ENSMUST00000068411.4/68339, intron 12 of 29)	12	100938046	100945173	7128	2	68339	ENSMUST00000223235.1	-7365	ENSMUSG00000021182	Ccdc88c	coiled-coil domain containing 88C
909	chr5	35599293	35599492	200	*	dnmt1_wt2_peak_910	41	.	3.28832	4.11388	0.453029	83	Intron (ENSMUST00000068947.13/80911, intron 9 of 18)	5	35604614	35608334	3721	1	80911	ENSMUST00000201106.2	-5122	ENSMUSG00000029098	Acox3	acyl-Coenzyme A oxidase 3, pristanoyl
1022	chr6	72659538	72659737	200	*	dnmt1_wt2_peak_1023	54	.	4.1104	5.48074	0.966906	174	Intron (ENSMUST00000069536.11/21415, intron 3 of 11)	6	72648815	72671404	22590	2	21415	ENSMUST00000182651.1	11667	ENSMUSG00000055799	Tcf7l1	transcription factor 7 like 1 (T cell specific, HMG box)
1185	chr8	91508968	91509167	200	*	dnmt1_wt2_peak_1186	69	.	4.93248	6.92587	1.87032	24	Intron (ENSMUST00000069718.14/26383, intron 7 of 8)	8	91467685	91666946	199262	1	26383	ENSMUST00000140276.1	41283	ENSMUSG00000055932	Fto	fat mass and obesity associated
363	chr14	13535975	13536174	200	*	dnmt1_wt2_peak_363	54	.	4.1104	5.48074	0.966906	128	Intron (ENSMUST00000070323.11/72003, intron 3 of 5)	14	13454029	13615459	161431	1	72003	ENSMUST00000112656.3	81946	ENSMUSG00000056296	Synpr	synaptoporin
150	chr11	3834262	3834461	200	*	dnmt1_wt2_peak_150	54	.	4.1104	5.48074	0.966906	106	Intron (ENSMUST00000070552.13/74309, intron 1 of 13)	11	3703731	3863903	160173	2	74309	ENSMUST00000070552.13	29442	ENSMUSG00000020435	Osbp2	oxysterol binding protein 2
981	chr5	142440189	142440388	200	*	dnmt1_wt2_peak_982	54	.	4.1104	5.48074	0.966906	111	Intron (ENSMUST00000072837.6/17425, intron 2 of 8)	5	142463944	142466554	2611	1	231855	ENSMUST00000198967.1	-23556	ENSMUSG00000039623	Ap5z1	adaptor-related protein complex 5, zeta 1 subunit
581	chr18	77707835	77708048	214	*	dnmt1_wt2_peak_582	84	.	5.75456	8.43736	3.06939	117	Intron (ENSMUST00000074653.5/212163, intron 1 of 4)	18	77631497	77713933	82437	2	212163	ENSMUST00000074653.5	5885	ENSMUSG00000047466	8030462N17Rik	RIKEN cDNA 8030462N17 gene
892	chr4	152230607	152231126	520	*	dnmt1_wt2_peak_893	84	.	5.75456	8.43736	3.06939	160	Intron (ENSMUST00000075363.9/70025, intron 5 of 8)	4	152199868	152217876	18009	1	70025	ENSMUST00000144733.1	30739	ENSMUSG00000028937	Acot7	acyl-CoA thioesterase 7
24	chr1	62181641	62181840	200	*	dnmt1_wt2_peak_24	69	.	4.92542	6.90561	1.87032	41	Intron (ENSMUST00000075374.9/72823, intron 10 of 22)	1	62131195	62136109	4915	2	105243940	ENSMUST00000127498.2	-45532	ENSMUSG00000085019	Pard3bos2	par-3 family cell polarity regulator beta, opposite strand 2
958	chr5	116537249	116537448	200	*	dnmt1_wt2_peak_959	54	.	4.1104	5.48074	0.966906	147	Intron (ENSMUST00000076124.6/68955, intron 1 of 12)	5	116439276	116591817	152542	2	68955	ENSMUST00000076124.6	54369	ENSMUSG00000063919	Srrm4	serine/arginine repetitive matrix 4
86	chr10	12386154	12386353	200	*	dnmt1_wt2_peak_86	56	.	4.4215	5.67374	1.12014	162	Intron (ENSMUST00000076817.4/22288, intron 72 of 73)	10	12401066	12403075	2010	2	22288	ENSMUST00000217938.1	16722	ENSMUSG00000019820	Utrn	utrophin
425	chr15	53125770	53125969	200	*	dnmt1_wt2_peak_425	54	.	4.1104	5.48074	0.966906	35	Intron (ENSMUST00000077273.8/14042, intron 1 of 10)	15	53089931	53107868	17938	2	14042	ENSMUST00000140798.1	-17902	ENSMUSG00000061731	Ext1	exostosin glycosyltransferase 1
57	chr1	133087558	133087757	200	*	dnmt1_wt2_peak_57	69	.	4.93248	6.92587	1.87032	99	Intron (ENSMUST00000077730.6/240752, intron 15 of 32)	1	133046012	133108687	62676	1	240752	ENSMUST00000077730.6	41546	ENSMUSG00000026447	Pik3c2b	phosphatidylinositol-4-phosphate 3-kinase catalytic subunit type 2 beta
841	chr4	95924282	95924481	200	*	dnmt1_wt2_peak_842	54	.	4.1104	5.48074	0.966906	28	Intron (ENSMUST00000079223.10/75578, intron 15 of 15)	4	95960243	95967035	6793	2	319247	ENSMUST00000143332.1	42554	ENSMUSG00000044125	9530080O11Rik	RIKEN cDNA 9530080O11 gene
652	chr2	69461891	69462090	200	*	dnmt1_wt2_peak_653	69	.	4.93248	6.92587	1.87032	173	Intron (ENSMUST00000080953.11/14725, intron 53 of 78)	2	69507623	69509145	1523	2	14725	ENSMUST00000128742.1	47055	ENSMUSG00000027070	Lrp2	low density lipoprotein receptor-related protein 2
1135	chr7	136961500	136961699	200	*	dnmt1_wt2_peak_1136	41	.	3.28361	4.10055	0.453029	49	Intron (ENSMUST00000081510.3/17314, intron 2 of 4)	7	136894614	137130266	235653	1	17314	ENSMUST00000081510.3	66886	ENSMUSG00000054612	Mgmt	O-6-methylguanine-DNA methyltransferase
608	chr19	47356505	47356704	200	*	dnmt1_wt2_peak_609	54	.	4.1104	5.48074	0.966906	73	Intron (ENSMUST00000081619.9/14218, intron 5 of 14)	19	47266913	47314751	47839	2	14218	ENSMUST00000237796.1	-41754	ENSMUSG00000053617	Sh3pxd2a	SH3 and PX domains 2A
421	chr15	39422753	39422952	200	*	dnmt1_wt2_peak_421	54	.	4.1104	5.48074	0.966906	102	Intron (ENSMUST00000082054.11/116838, intron 5 of 26)	15	39434588	39437545	2958	1	116838	ENSMUST00000226243.1	-11636	ENSMUSG00000037386	Rims2	regulating synaptic membrane exocytosis 2
980	chr5	141981484	141981683	200	*	dnmt1_wt2_peak_981	54	.	4.1104	5.48074	0.966906	72	Intron (ENSMUST00000085774.10/330222, intron 14 of 44)	5	141856787	142213194	356408	1	330222	ENSMUST00000074546.6	124697	ENSMUSG00000039683	Sdk1	sidekick cell adhesion molecule 1
950	chr5	112848849	112849048	200	*	dnmt1_wt2_peak_951	69	.	4.93248	6.92587	1.87032	71	Intron (ENSMUST00000086617.10/74376, intron 12 of 43)	5	112772886	112871586	98701	2	74376	ENSMUST00000183029.7	22538	ENSMUSG00000072720	Myo18b	myosin XVIIIb
442	chr15	82236453	82236669	217	*	dnmt1_wt2_peak_442	66	.	5.01191	6.66371	1.87032	136	Intron (ENSMUST00000089157.10/66570, intron 5 of 5)	15	82239076	82244332	5257	2	66570	ENSMUST00000229041.1	7663	ENSMUSG00000068101	Cenpm	centromere protein M
354	chr13	113822154	113822353	200	*	dnmt1_wt2_peak_354	54	.	4.1104	5.48074	0.966906	49	Intron (ENSMUST00000091201.6/218639, intron 1 of 4)	13	113794622	114155276	360655	1	218639	ENSMUST00000224068.1	27532	ENSMUSG00000042348	Arl15	ADP-ribosylation factor-like 15
335	chr13	64795152	64795351	200	*	dnmt1_wt2_peak_335	69	.	4.93248	6.92587	1.87032	71	Intron (ENSMUST00000091554.5/238680, intron 4 of 23)	13	64748629	64758461	9833	2	238680	ENSMUST00000222618.1	-36691	ENSMUSG00000033063	Cntnap3	contactin associated protein-like 3
333	chr13	63161815	63162014	200	*	dnmt1_wt2_peak_333	41	.	3.28832	4.11388	0.453029	47	Intron (ENSMUST00000091560.10/72061, intron 5 of 14)	13	63151504	63215822	64319	1	72061	ENSMUST00000220457.1	10311	ENSMUSG00000021458	Aopep	aminopeptidase O
1164	chr8	61964822	61965029	208	*	dnmt1_wt2_peak_1165	69	.	4.93248	6.92587	1.87032	147	Intron (ENSMUST00000093485.2/234311, intron 14 of 38)	8	61984138	61988309	4172	1	234311	ENSMUST00000153806.1	-19109	ENSMUSG00000037921	Ddx60	DExD/H box helicase 60
216	chr11	104158832	104159031	200	*	dnmt1_wt2_peak_216	54	.	4.1104	5.48074	0.966906	58	Intron (ENSMUST00000093925.4/12921, intron 2 of 12)	11	104132855	104175523	42669	1	12921	ENSMUST00000093925.4	25977	ENSMUSG00000018634	Crhr1	corticotropin releasing hormone receptor 1
406	chr14	124033931	124034205	275	*	dnmt1_wt2_peak_406	66	.	5.01191	6.66371	1.87032	164	Intron (ENSMUST00000095529.9/14169, intron 3 of 4)	14	123987635	124015684	28050	1	69393	ENSMUST00000190088.1	46296	ENSMUSG00000099994	1700024B18Rik	RIKEN cDNA 1700024B18 gene
315	chr13	51122788	51122987	200	*	dnmt1_wt2_peak_315	66	.	4.84651	6.68623	1.87032	36	Intron (ENSMUST00000095797.5/20729, intron 1 of 5)	13	51134319	51152494	18176	1	20729	ENSMUST00000223152.1	-11332	ENSMUSG00000021395	Spin1	spindlin 1
316	chr13	51125288	51125526	239	*	dnmt1_wt2_peak_316	79	.	5.56511	7.92081	2718	64	Intron (ENSMUST00000095797.5/20729, intron 2 of 5)	13	51134319	51152494	18176	1	20729	ENSMUST00000223152.1	-8793	ENSMUSG00000021395	Spin1	spindlin 1
868	chr4	134193708	134193974	267	*	dnmt1_wt2_peak_869	54	.	4.1104	5.48074	0.966906	72	Intron (ENSMUST00000097849.2/665186, intron 4 of 7)	4	134129858	134187112	57255	2	70012	ENSMUST00000040271.11	-6596	ENSMUSG00000037443	Cep85	centrosomal protein 85
855	chr4	123624327	123624557	231	*	dnmt1_wt2_peak_856	40	.	3.48107	4.03713	0.453029	60	Intron (ENSMUST00000097897.10/11426, intron 1 of 97)	4	123616420	123616521	102	1	102465214	ENSMUST00000184541.1	7907	ENSMUSG00000099005	Mir6398	microRNA 6398
598	chr19	42891673	42891948	276	*	dnmt1_wt2_peak_599	54	.	4.1104	5.48074	0.966906	119	Intron (ENSMUST00000099428.4/545291, intron 9 of 11)	19	42755105	42779978	24874	2	192236	ENSMUST00000162004.7	-111695	ENSMUSG00000025188	Hps1	HPS1, biogenesis of lysosomal organelles complex 3 subunit 1
676	chr2	91971902	91972101	200	*	dnmt1_wt2_peak_677	54	.	4.10452	5.46395	0.966906	26	Intron (ENSMUST00000099709.9/104418, intron 1 of 30)	2	91932824	91975864	43041	2	104418	ENSMUST00000099709.9	3763	ENSMUSG00000040479	Dgkz	diacylglycerol kinase zeta
104	chr10	45095347	45095546	200	*	dnmt1_wt2_peak_104	41	.	3.28832	4.11388	0.453029	66	Intron (ENSMUST00000099858.3/19072, intron 5 of 14)	10	45067203	45167198	99996	1	19072	ENSMUST00000099858.3	28144	ENSMUSG00000019849	Prep	prolyl endopeptidase
100	chr10	40293396	40293595	200	*	dnmt1_wt2_peak_100	69	.	4.93248	6.92587	1.87032	93	Intron (ENSMUST00000099945.5/11702, intron 3 of 7)	10	40290218	40301576	11359	2	100041585	ENSMUST00000214698.1	7981	ENSMUSG00000063953	Amd2	S-adenosylmethionine decarboxylase 2
221	chr11	107358856	107359055	200	*	dnmt1_wt2_peak_221	54	.	4.10452	5.46395	0.966906	72	Intron (ENSMUST00000103064.9/71795, intron 1 of 9)	11	107226257	107348130	121874	2	71795	ENSMUST00000134763.1	-10726	ENSMUSG00000040430	Pitpnc1	phosphatidylinositol transfer protein, cytoplasmic 1
222	chr11	107435845	107436069	225	*	dnmt1_wt2_peak_222	87	.	6.07285	8.71562	3.31924	187	Intron (ENSMUST00000103064.9/71795, intron 1 of 9)	11	107207892	107470699	262808	2	71795	ENSMUST00000103064.9	34630	ENSMUSG00000040430	Pitpnc1	phosphatidylinositol transfer protein, cytoplasmic 1
125	chr10	85420101	85420300	200	*	dnmt1_wt2_peak_125	41	.	3.28832	4.11388	0.453029	40	Intron (ENSMUST00000105307.7/74007, intron 1 of 16)	10	85386827	85640594	253768	1	74007	ENSMUST00000020231.9	33274	ENSMUSG00000020042	Btbd11	BTB (POZ) domain containing 11
126	chr10	85473388	85473587	200	*	dnmt1_wt2_peak_126	41	.	3.28832	4.11388	0.453029	19	Intron (ENSMUST00000105307.7/74007, intron 1 of 16)	10	85386827	85640594	253768	1	74007	ENSMUST00000020231.9	86561	ENSMUSG00000020042	Btbd11	BTB (POZ) domain containing 11
110	chr10	60288749	60288948	200	*	dnmt1_wt2_peak_110	41	.	3.28361	4.10055	0.453029	20	Intron (ENSMUST00000105465.7/19156, intron 1 of 13)	10	60284461	60302597	18137	1	19156	ENSMUST00000165878.1	4288	ENSMUSG00000004207	Psap	prosaposin
109	chr10	52914996	52915195	200	*	dnmt1_wt2_peak_109	41	.	3.28832	4.11388	0.453029	83	Intron (ENSMUST00000105473.2/215085, intron 1 of 7)	10	52690533	53111622	421090	1	215085	ENSMUST00000105473.2	224463	ENSMUSG00000038602	Slc35f1	solute carrier family 35, member F1
102	chr10	42591472	42591671	200	*	dnmt1_wt2_peak_102	41	.	3.28832	4.11388	0.453029	138	Intron (ENSMUST00000105497.7/14628, intron 2 of 5)	10	42583838	42700492	116655	1	14628	ENSMUST00000144806.7	7634	ENSMUSG00000038280	Ostm1	osteopetrosis associated transmembrane protein 1
91	chr10	21056311	21056510	200	*	dnmt1_wt2_peak_91	81	.	5.65426	8.15663	2.89994	112	Intron (ENSMUST00000105525.11/52906, intron 20 of 23)	10	21069845	21074406	4562	1	52906	ENSMUST00000215543.1	-13335	ENSMUSG00000019986	Ahi1	Abelson helper integration site 1
883	chr4	146103756	146103980	225	*	dnmt1_wt2_peak_884	48	.	3.2704	4.82911	0.943448	87	Intron (ENSMUST00000105730.1/626316, intron 2 of 3)	4	146097345	146126621	29277	1	626316	ENSMUST00000091878.5	6411	ENSMUSG00000066009	Zfp987	zinc finger protein 987
873	chr4	136736148	136736432	285	*	dnmt1_wt2_peak_874	84	.	5.75456	8.43736	3.06939	88	Intron (ENSMUST00000105845.8/13844, intron 3 of 15)	4	136661463	136694040	32578	2	13844	ENSMUST00000156558.1	-42108	ENSMUSG00000028664	Ephb2	Eph receptor B2
802	chr3	139212581	139212813	233	*	dnmt1_wt2_peak_803	69	.	4.93248	6.92587	1.87032	144	Intron (ENSMUST00000106239.7/381476, intron 2 of 13)	3	139205893	139710299	504407	1	381476	ENSMUST00000062306.6	6688	ENSMUSG00000047940	Stpg2	sperm tail PG rich repeat containing 2
1123	chr7	112452299	112452498	200	*	dnmt1_wt2_peak_1124	69	.	4.93248	6.92587	1.87032	123	Intron (ENSMUST00000106643.7/57342, intron 2 of 13)	7	112427905	112552929	125025	1	57342	ENSMUST00000139720.7	24394	ENSMUSG00000030770	Parva	parvin, alpha
784	chr3	104920354	104920553	200	*	dnmt1_wt2_peak_785	41	.	3.28832	4.11388	0.453029	83	Intron (ENSMUST00000106769.7/229681, intron 12 of 13)	3	104888958	104895062	6105	1	229681	ENSMUST00000140457.1	31396	ENSMUSG00000045576	St7l	suppression of tumorigenicity 7-like
219	chr11	105218895	105219094	200	*	dnmt1_wt2_peak_219	69	.	4.92542	6.90561	1.87032	194	Intron (ENSMUST00000106939.8/24086, intron 6 of 21)	11	105208853	105247595	38743	1	24086	ENSMUST00000152404.2	10042	ENSMUSG00000020694	Tlk2	tousled-like kinase 2 (Arabidopsis)
217	chr11	104303115	104303457	343	*	dnmt1_wt2_peak_217	54	.	4.1104	5.48074	0.966906	144	Intron (ENSMUST00000106992.9/17762, intron 4 of 9)	11	104318033	104328241	10209	1	17762	ENSMUST00000144836.1	-14576	ENSMUSG00000018411	Mapt	microtubule-associated protein tau
835	chr4	85474753	85474999	247	*	dnmt1_wt2_peak_836	69	.	4.93248	6.92587	1.87032	85	Intron (ENSMUST00000107189.7/20404, intron 7 of 7)	4	85514172	86110862	596691	1	77739	ENSMUST00000213098.1	-39173	ENSMUSG00000066113	Adamtsl1	ADAMTS-like 1
202	chr11	95433992	95434191	200	*	dnmt1_wt2_peak_202	54	.	4.10452	5.46395	0.966906	21	Intron (ENSMUST00000107724.8/20747, intron 2 of 10)	11	95414243	95474335	60093	1	20747	ENSMUST00000127713.1	19749	ENSMUSG00000057522	Spop	speckle-type BTB/POZ protein
820	chr4	41552453	41552652	200	*	dnmt1_wt2_peak_821	54	.	4.1104	5.48074	0.966906	45	Intron (ENSMUST00000108049.8/71901, intron 1 of 5)	4	41517691	41569509	51819	2	71901	ENSMUST00000108049.8	16857	ENSMUSG00000028439	Fam219a	family with sequence similarity 219, member A
192	chr11	78977541	78977740	200	*	dnmt1_wt2_peak_192	54	.	4.1104	5.48074	0.966906	35	Intron (ENSMUST00000108268.9/16859, intron 1 of 9)	11	78963395	78984831	21437	2	16859	ENSMUST00000073001.4	7091	ENSMUSG00000001123	Lgals9	lectin, galactose binding, soluble 9
1075	chr7	25111422	25111621	200	*	dnmt1_wt2_peak_1076	69	.	4.93248	6.92587	1.87032	93	Intron (ENSMUST00000108415.9/18987, intron 5 of 13)	7	25100021	25120858	20838	2	18987	ENSMUST00000147146.1	9237	ENSMUSG00000008496	Pou2f2	POU domain, class 2, transcription factor 2
718	chr2	165830450	165830857	408	*	dnmt1_wt2_peak_719	54	.	4.1104	5.48074	0.966906	24	Intron (ENSMUST00000109266.10/228880, intron 9 of 21)	2	165845744	165852122	6379	2	228880	ENSMUST00000139202.1	21265	ENSMUSG00000039671	Zmynd8	zinc finger, MYND-type containing 8
445	chr15	88708930	88709200	271	*	dnmt1_wt2_peak_445	66	.	5.01191	6.66371	1.87032	191	Intron (ENSMUST00000109381.8/223770, intron 6 of 12)	15	88713433	88717040	3608	2	223770	ENSMUST00000139515.1	7840	ENSMUSG00000022387	Brd1	bromodomain containing 1
157	chr11	11180458	11180657	200	*	dnmt1_wt2_peak_157	54	.	4.1104	5.48074	0.966906	169	Intron (ENSMUST00000109681.7/319922, intron 3 of 3)	11	11116485	11131183	14699	1	319922	ENSMUST00000154155.1	63973	ENSMUSG00000050830	Vwc2	von Willebrand factor C domain containing 2
691	chr2	121642835	121643354	520	*	dnmt1_wt2_peak_692	41	.	3.28832	4.11388	0.453029	322	Intron (ENSMUST00000110593.8/228564, intron 1 of 14)	2	121545529	121586433	40905	2	228564	ENSMUST00000133898.7	-56402	ENSMUSG00000027238	Frmd5	FERM domain containing 5
667	chr2	77913807	77914006	200	*	dnmt1_wt2_peak_668	54	.	4.10452	5.46395	0.966906	88	Intron (ENSMUST00000111824.7/80744, intron 13 of 19)	2	77906269	77908167	1899	2	80744	ENSMUST00000139842.1	-5640	ENSMUSG00000027014	Cwc22	CWC22 spliceosome-associated protein
369	chr14	30459854	30460053	200	*	dnmt1_wt2_peak_369	41	.	3.28832	4.11388	0.453029	88	Intron (ENSMUST00000112250.5/12289, intron 1 of 46)	14	30479535	30510494	30960	1	75901	ENSMUST00000224453.1	-19482	ENSMUSG00000021962	Dcp1a	decapping mRNA 1A
1033	chr6	99077120	99077319	200	*	dnmt1_wt2_peak_1034	54	.	4.1104	5.48074	0.966906	71	Intron (ENSMUST00000113326.8/108655, intron 3 of 17)	6	99009933	99096205	86273	2	108655	ENSMUST00000175886.7	18886	ENSMUSG00000030067	Foxp1	forkhead box P1
908	chr5	34582314	34582513	200	*	dnmt1_wt2_peak_909	54	.	4.1104	5.48074	0.966906	67	Intron (ENSMUST00000114338.8/11518, intron 1 of 15)	5	34574151	34574213	63	1	102466999	ENSMUST00000184791.1	8163	ENSMUSG00000099082	Mir7036b	microRNA 7036b
1007	chr6	48034287	48034486	200	*	dnmt1_wt2_peak_1008	56	.	4.4215	5.67374	1.12014	145	Intron (ENSMUST00000114583.7/72306, intron 4 of 5)	6	48029379	48044243	14865	2	72306	ENSMUST00000148362.1	9757	ENSMUSG00000071477	Zfp777	zinc finger protein 777
622	chr2	20389085	20389284	200	*	dnmt1_wt2_peak_623	69	.	4.92542	6.90561	1.87032	68	Intron (ENSMUST00000114610.7/208618, intron 3 of 7)	2	20339824	20661918	322095	1	208618	ENSMUST00000131714.7	49261	ENSMUSG00000036617	Etl4	enhancer trap locus 4
623	chr2	20595308	20595568	261	*	dnmt1_wt2_peak_624	91	.	6.26139	9.1643	3.73051	150	Intron (ENSMUST00000114610.7/208618, intron 4 of 7)	2	20559935	20709635	149701	1	208618	ENSMUST00000136870.1	35373	ENSMUSG00000036617	Etl4	enhancer trap locus 4
1219	chr9	42898421	42898708	288	*	dnmt1_wt2_peak_1221	41	.	3.51461	4.10194	0.453029	15	Intron (ENSMUST00000114865.7/110637, intron 1 of 20)	9	42518135	42944493	426359	2	110637	ENSMUST00000114865.7	45785	ENSMUSG00000032017	Grik4	glutamate receptor, ionotropic, kainate 4
509	chr17	17416328	17416527	200	*	dnmt1_wt2_peak_509	54	.	4.10452	5.46395	0.966906	65	Intron (ENSMUST00000115576.2/66643, intron 1 of 5)	17	17402672	17459387	56716	1	66643	ENSMUST00000115576.2	13656	ENSMUSG00000047786	Lix1	limb and CNS expressed 1
1274	chr9	119571583	119571782	200	*	dnmt1_wt2_peak_1276	54	.	4.10452	5.46395	0.966906	32	Intron (ENSMUST00000117911.7/20271, intron 1 of 27)	9	119483410	119579016	95607	2	20271	ENSMUST00000117911.7	7234	ENSMUSG00000032511	Scn5a	sodium channel, voltage-gated, type V, alpha
93	chr10	21988424	21988707	284	*	dnmt1_wt2_peak_93	77	.	5.47872	7.70302	2.54864	155	Intron (ENSMUST00000120509.7/20393, intron 3 of 13)	10	21992223	21995874	3652	1	20393	ENSMUST00000150089.7	-3516	ENSMUSG00000019970	Sgk1	serum/glucocorticoid regulated kinase 1
61	chr1	140303037	140303358	322	*	dnmt1_wt2_peak_61	54	.	4.1104	5.48074	0.966906	189	Intron (ENSMUST00000120709.7/240776, intron 1 of 26)	1	140246207	140610079	363873	1	240776	ENSMUST00000119786.7	56830	ENSMUSG00000052726	Kcnt2	potassium channel, subfamily T, member 2
129	chr10	88565196	88565395	200	*	dnmt1_wt2_peak_129	69	.	4.93248	6.92587	1.87032	120	Intron (ENSMUST00000121629.7/109272, intron 8 of 28)	10	88526373	88553422	27050	2	109272	ENSMUST00000156573.1	-11774	ENSMUSG00000020061	Mybpc1	myosin binding protein C, slow-type
302	chr13	37849070	37849269	200	*	dnmt1_wt2_peak_302	69	.	4.92542	6.90561	1.87032	150	Intron (ENSMUST00000122842.7/68750, intron 1 of 3)	13	37857934	37893914	35981	1	68750	ENSMUST00000138110.7	-8665	ENSMUSG00000039087	Rreb1	ras responsive element binding protein 1
882	chr4	145869853	145870078	226	*	dnmt1_wt2_peak_883	78	.	5.64769	7.80895	2.64404	38	Intron (ENSMUST00000123460.1/ENSMUST00000123460.1, intron 1 of 3)	4	145837219	145837998	780	1	236069	ENSMUST00000117655.2	32634	ENSMUSG00000096233	Gm13238	carnitine deficiency-associated gene expressed in ventricle 3 pseudogene
178	chr11	69451979	69452292	314	*	dnmt1_wt2_peak_178	54	.	4.10452	5.46395	0.966906	195	Intron (ENSMUST00000124108.1/ENSMUST00000124108.1, intron 1 of 1)	11	69464610	69465694	1085	2	327954	ENSMUST00000151811.1	13402	ENSMUSG00000005237	Dnah2	dynein, axonemal, heavy chain 2
806	chr4	5714750	5715317	568	*	dnmt1_wt2_peak_807	62	.	4.69604	6.29925	1.62	500	Intron (ENSMUST00000124256.7/242297, intron 2 of 3)	4	5724312	5801101	76790	1	242297	ENSMUST00000108380.1	-8995	ENSMUSG00000049119	Fam110b	family with sequence similarity 110, member B
815	chr4	25095432	25095675	244	*	dnmt1_wt2_peak_816	54	.	4.1104	5.48074	0.966906	50	Intron (ENSMUST00000124792.1/ENSMUST00000124792.1, intron 2 of 4)	4	24973419	25009233	35815	1	81006	ENSMUST00000038920.1	122013	ENSMUSG00000040372	Gpr63	G protein-coupled receptor 63
343	chr13	76901582	76901833	252	*	dnmt1_wt2_peak_343	54	.	4.1104	5.48074	0.966906	93	Intron (ENSMUST00000125209.7/78771, intron 16 of 20)	13	76825483	76828283	2801	1	78771	ENSMUST00000149028.1	76099	ENSMUSG00000021596	Mctp1	multiple C2 domains, transmembrane 1
119	chr10	81143475	81143674	200	*	dnmt1_wt2_peak_119	54	.	4.10452	5.46395	0.966906	124	Intron (ENSMUST00000125261.1/16969, intron 1 of 1)	10	81137953	81148458	10506	1	16969	ENSMUST00000117956.1	5522	ENSMUSG00000035011	Zbtb7a	zinc finger and BTB domain containing 7a
704	chr2	152696689	152697068	380	*	dnmt1_wt2_peak_705	54	.	4.29592	5.41386	0.966906	38	Intron (ENSMUST00000125366.7/14950, intron 10 of 11)	2	152691839	152696241	4403	1	14950	ENSMUST00000129439.1	4850	ENSMUSG00000019188	H13	histocompatibility 13
270	chr12	76896026	76896225	200	*	dnmt1_wt2_peak_270	69	.	4.93248	6.92587	1.87032	154	Intron (ENSMUST00000125842.7/110606, intron 7 of 12)	12	76887058	76910246	23189	1	110606	ENSMUST00000154743.1	8968	ENSMUSG00000033373	Fntb	farnesyltransferase, CAAX box, beta
580	chr18	77037244	77037644	401	*	dnmt1_wt2_peak_581	54	.	4.10452	5.46395	0.966906	24	Intron (ENSMUST00000126153.7/71206, intron 1 of 15)	18	76977149	77047243	70095	2	71206	ENSMUST00000135029.7	9599	ENSMUSG00000025420	Katnal2	katanin p60 subunit A-like 2
486	chr16	42983347	42983699	353	*	dnmt1_wt2_peak_486	41	.	3.28832	4.11388	0.453029	65	Intron (ENSMUST00000126354.7/56490, intron 2 of 7)	16	42955631	42955949	319	1	170658	ENSMUST00000121906.1	27716	NA	Ndufs5-ps	NADH:ubiquinone oxidoreductase core subunit S5, pseudogene
645	chr2	57157242	57157441	200	*	dnmt1_wt2_peak_646	41	.	3.28832	4.11388	0.453029	58	Intron (ENSMUST00000126549.1/767815, intron 1 of 2)	2	57127479	57181754	54276	2	767815	ENSMUST00000126549.1	24313	ENSMUSG00000084938	BB557941	expressed sequence BB557941
1223	chr9	46030102	46030301	200	*	dnmt1_wt2_peak_1225	50	.	4.0167	5.01515	0.966906	31	Intron (ENSMUST00000126865.7/70661, intron 1 of 24)	9	46013000	46221234	208235	1	70661	ENSMUST00000120247.7	17102	ENSMUSG00000034135	Sik3	SIK family kinase 3
1192	chr8	122523206	122523436	231	*	dnmt1_wt2_peak_1193	58	.	4.48708	5.81535	1.24013	47	Intron (ENSMUST00000127664.1/108148, intron 1 of 15)	8	122481982	122499885	17904	2	234839	ENSMUST00000128383.7	-23321	ENSMUSG00000014444	Piezo1	piezo-type mechanosensitive ion channel component 1
1197	chr8	123601711	123602028	318	*	dnmt1_wt2_peak_1198	105	.	6.51056	10.5539	5.03025	114	Intron (ENSMUST00000127664.1/108148, intron 1 of 15)	8	123565969	123566087	119	2	100861494	ENSMUST00000179081.1	-35624	ENSMUSG00000118747	Gm22109	predicted gene, 22109
1199	chr8	123617349	123617741	393	*	dnmt1_wt2_peak_1200	51	.	3.68711	5.11386	0.966906	138	Intron (ENSMUST00000127664.1/108148, intron 1 of 15)	8	123653929	123655985	2057	1	69581	ENSMUST00000136615.1	-36188	ENSMUSG00000039960	Rhou	ras homolog family member U
934	chr5	76766356	76766555	200	*	dnmt1_wt2_peak_935	69	.	4.93248	6.92587	1.87032	81	Intron (ENSMUST00000128112.7/320827, intron 2 of 3)	5	76752368	76873330	120963	1	320827	ENSMUST00000121160.7	13988	ENSMUSG00000036377	Cracd	capping protein inhibiting regulator of actin
78	chr1	179273664	179273863	200	*	dnmt1_wt2_peak_78	54	.	4.1104	5.48074	0.966906	35	Intron (ENSMUST00000128302.7/69726, intron 5 of 11)	1	178955046	179248840	293795	2	69726	ENSMUST00000068437.12	-24824	ENSMUSG00000055067	Smyd3	SET and MYND domain containing 3
876	chr4	139925210	139925414	205	*	dnmt1_wt2_peak_877	54	.	4.1104	5.48074	0.966906	129	Intron (ENSMUST00000128563.1/ENSMUST00000128563.1, intron 1 of 1)	4	139926683	139933074	6392	2	71235	ENSMUST00000138672.1	7660	ENSMUSG00000085928	4933427I22Rik	RIKEN cDNA 4933427I22 gene
895	chr4	155163617	155163816	200	*	dnmt1_wt2_peak_896	54	.	4.1104	5.48074	0.966906	27	Intron (ENSMUST00000129314.1/20481, intron 1 of 6)	4	155154075	155188296	34222	2	20481	ENSMUST00000129314.1	24480	ENSMUSG00000029050	Ski	ski sarcoma viral oncogene homolog (avian)
1228	chr9	55307418	55307617	200	*	dnmt1_wt2_peak_1230	54	.	4.1104	5.48074	0.966906	166	Intron (ENSMUST00000130158.7/83961, intron 2 of 8)	9	55221301	55326749	105449	2	83961	ENSMUST00000130158.7	19132	ENSMUSG00000032311	Nrg4	neuregulin 4
319	chr13	53183950	53184318	369	*	dnmt1_wt2_peak_319	41	.	3.28832	4.11388	0.453029	321	Intron (ENSMUST00000130235.7/26564, intron 1 of 8)	13	53131960	53275658	143699	2	26564	ENSMUST00000149299.1	91340	ENSMUSG00000021464	Ror2	receptor tyrosine kinase-like orphan receptor 2
552	chr18	20640041	20640240	200	*	dnmt1_wt2_peak_553	81	.	5.65426	8.15663	2.89994	94	Intron (ENSMUST00000130296.1/102633478, intron 1 of 2)	18	20597964	20665260	67297	2	102633478	ENSMUST00000130296.1	25020	ENSMUSG00000085595	Gm16090	predicted gene 16090
383	chr14	60176888	60177087	200	*	dnmt1_wt2_peak_383	41	.	3.28832	4.11388	0.453029	39	Intron (ENSMUST00000131670.2/50769, intron 1 of 6)	14	60042441	60197179	154739	2	50769	ENSMUST00000131670.2	20092	ENSMUSG00000021983	Atp8a2	ATPase, aminophospholipid transporter-like, class I, type 8A, member 2
132	chr10	94521447	94521748	302	*	dnmt1_wt2_peak_132	54	.	4.1104	5.48074	0.966906	111	Intron (ENSMUST00000132743.2/319880, intron 2 of 2)	10	94514857	94590956	76100	1	319880	ENSMUST00000065060.11	6590	ENSMUSG00000020023	Tmcc3	transmembrane and coiled coil domains 3
203	chr11	95820417	95820616	200	*	dnmt1_wt2_peak_203	54	.	4.1104	5.48074	0.966906	36	Intron (ENSMUST00000133070.7/237928, intron 5 of 6)	11	95824499	95830701	6203	1	237928	ENSMUST00000150134.1	-3883	ENSMUSG00000050860	Phospho1	phosphatase, orphan 1
828	chr4	54987236	54987435	200	*	dnmt1_wt2_peak_829	58	.	4.48708	5.81535	1.24013	138	Intron (ENSMUST00000133895.7/242466, intron 1 of 2)	4	55011366	55081358	69993	1	242466	ENSMUST00000030131.11	-23931	ENSMUSG00000060206	Zfp462	zinc finger protein 462
295	chr13	8763491	8763758	268	*	dnmt1_wt2_peak_295	55	.	4.38869	5.5059	0.982855	169	Intron (ENSMUST00000135574.7/94191, intron 10 of 10)	13	8835389	8837234	1846	2	207615	ENSMUST00000177409.1	73476	ENSMUSG00000021147	Wdr37	WD repeat domain 37
621	chr2	19380603	19380802	200	*	dnmt1_wt2_peak_622	54	.	4.1104	5.48074	0.966906	81	Intron (ENSMUST00000137812.7/76467, intron 2 of 2)	2	19371841	19394264	22424	1	76467	ENSMUST00000153289.1	8762	ENSMUSG00000023094	Msrb2	methionine sulfoxide reductase B2
671	chr2	84518987	84519186	200	*	dnmt1_wt2_peak_672	54	.	4.1104	5.48074	0.966906	57	Intron (ENSMUST00000139492.1/672763, intron 1 of 2)	2	84500760	84506873	6114	2	672763	ENSMUST00000126679.7	-12114	ENSMUSG00000087362	Gm13710	predicted gene 13710
646	chr2	57256411	57256711	301	*	dnmt1_wt2_peak_647	100	.	6.57664	10.0065	4.50822	172	Intron (ENSMUST00000141536.7/14571, intron 1 of 11)	2	57265135	57268108	2974	1	14571	ENSMUST00000124689.7	-8424	ENSMUSG00000026827	Gpd2	glycerol phosphate dehydrogenase 2, mitochondrial
960	chr5	117897868	117898069	202	*	dnmt1_wt2_peak_961	69	.	4.93248	6.92587	1.87032	57	Intron (ENSMUST00000142742.8/18125, intron 7 of 28)	5	117919175	117925731	6557	1	18125	ENSMUST00000138554.1	-21106	ENSMUSG00000029361	Nos1	nitric oxide synthase 1, neuronal
961	chr5	117898741	117898940	200	*	dnmt1_wt2_peak_962	41	.	3.28361	4.10055	0.453029	91	Intron (ENSMUST00000142742.8/18125, intron 7 of 28)	5	117919175	117925731	6557	1	18125	ENSMUST00000138554.1	-20235	ENSMUSG00000029361	Nos1	nitric oxide synthase 1, neuronal
160	chr11	18957872	18958153	282	*	dnmt1_wt2_peak_160	69	.	4.93248	6.92587	1.87032	130	Intron (ENSMUST00000144988.7/17268, intron 7 of 9)	11	18880668	19012002	131335	2	17268	ENSMUST00000118661.7	53849	ENSMUSG00000020160	Meis1	Meis homeobox 1
842	chr4	97751962	97752161	200	*	dnmt1_wt2_peak_843	54	.	4.1104	5.48074	0.966906	23	Intron (ENSMUST00000146447.7/319865, intron 1 of 5)	4	97772734	98000466	227733	1	18027	ENSMUST00000152023.7	-20573	ENSMUSG00000028565	Nfia	nuclear factor I/A
887	chr4	146976783	146976982	200	*	dnmt1_wt2_peak_888	64	.	4.89393	6.42922	1.74634	13	Intron (ENSMUST00000146688.2/ENSMUST00000146688.2, intron 2 of 4)	4	147021850	147060794	38945	1	100043034	ENSMUST00000075775.5	-44868	ENSMUSG00000067919	Rex2	reduced expression 2
702	chr2	149767709	149768067	359	*	dnmt1_wt2_peak_703	69	.	4.93248	6.92587	1.87032	191	Intron (ENSMUST00000148202.1/ENSMUST00000148202.1, intron 1 of 1)	2	149829211	149899714	70504	1	433485	ENSMUST00000144179.1	-61144	ENSMUSG00000074736	Syndig1	synapse differentiation inducing 1
640	chr2	34480478	34480677	200	*	dnmt1_wt2_peak_641	69	.	4.93248	6.92587	1.87032	58	Intron (ENSMUST00000149383.7/227743, intron 4 of 4)	2	34444347	34497873	53527	1	227743	ENSMUST00000137021.1	36131	ENSMUSG00000038696	Mapkap1	mitogen-activated protein kinase associated protein 1
1151	chr8	20267479	20267805	327	*	dnmt1_wt2_peak_1152	93	.	4.77981	9.31142	3.86892	248	Intron (ENSMUST00000150051.7/547150, intron 5 of 5)	8	20262613	20283266	20654	2	547150	ENSMUST00000150051.7	15461	ENSMUSG00000071796	6820431F20Rik	cadherin 11 pseudogene
225	chr11	108664184	108664383	200	*	dnmt1_wt2_peak_225	41	.	3.28832	4.11388	0.453029	102	Intron (ENSMUST00000150863.8/76380, intron 20 of 26)	11	108682602	108860349	177748	1	76380	ENSMUST00000106718.9	-18219	ENSMUSG00000020728	Cep112	centrosomal protein 112
706	chr2	154676851	154677063	213	*	dnmt1_wt2_peak_707	79	.	5.7279	7.97084	2.7542	126	Intron (ENSMUST00000151668.7/75608, intron 1 of 4)	2	154691070	154694281	3212	1	75608	ENSMUST00000136788.1	-14007	ENSMUSG00000038467	Chmp4b	charged multivesicular body protein 4B
829	chr4	55464298	55464556	259	*	dnmt1_wt2_peak_830	69	.	4.92542	6.90561	1.87032	75	Intron (ENSMUST00000152190.1/ENSMUST00000152190.1, intron 1 of 1)	4	55410443	55418842	8400	2	100415914	ENSMUST00000146041.1	-45456	ENSMUSG00000087070	Gm12505	predicted gene 12505
1166	chr8	65952008	65952313	306	*	dnmt1_wt2_peak_1167	54	.	4.1104	5.48074	0.966906	112	Intron (ENSMUST00000152320.7/72925, intron 2 of 8)	8	65967157	66471625	504469	1	72925	ENSMUST00000072482.12	-14844	ENSMUSG00000036469	Marchf1	membrane associated ring-CH-type finger 1
1167	chr8	66206518	66206717	200	*	dnmt1_wt2_peak_1168	54	.	4.1104	5.48074	0.966906	132	Intron (ENSMUST00000152320.7/72925, intron 4 of 8)	8	66121742	66471625	349884	1	72925	ENSMUST00000178982.7	84776	ENSMUSG00000036469	Marchf1	membrane associated ring-CH-type finger 1
239	chr12	4179660	4179915	256	*	dnmt1_wt2_peak_239	73	.	5.31374	7.31209	2.18975	166	Intron (ENSMUST00000152792.7/104111, intron 3 of 20)	12	4194821	4196904	2084	1	104111	ENSMUST00000150944.1	-14906	ENSMUSG00000020654	Adcy3	adenylate cyclase 3
624	chr2	20928850	20929083	234	*	dnmt1_wt2_peak_625	54	.	4.1104	5.48074	0.966906	61	Intron (ENSMUST00000154230.8/71435, intron 1 of 24)	2	20886358	20914694	28337	2	71435	ENSMUST00000156142.2	-14156	ENSMUSG00000036591	Arhgap21	Rho GTPase activating protein 21
880	chr4	142138150	142138349	200	*	dnmt1_wt2_peak_881	65	.	4.94173	6.52288	1.79669	141	Intron (ENSMUST00000155023.7/71529, intron 7 of 13)	4	142139244	142146465	7222	2	71529	ENSMUST00000148812.1	8116	ENSMUSG00000040606	Kazn	kazrin, periplakin interacting protein
491	chr16	57391195	57391642	448	*	dnmt1_wt2_peak_491	558	.	12.0837	55.8452	46.4102	279	Intron (ENSMUST00000159816.7/78749, intron 1 of 4)	16	57353277	57515690	162414	1	78749	ENSMUST00000099667.2	37918	ENSMUSG00000043336	Filip1l	filamin A interacting protein 1-like
989	chr6	9143234	9143433	200	*	dnmt1_wt2_peak_990	81	.	5.65426	8.15663	2.89994	20	Intron (ENSMUST00000160300.1/18231, intron 2 of 2)	6	8949676	9249030	299355	1	18231	ENSMUST00000060369.3	193558	ENSMUSG00000046178	Nxph1	neurexophilin 1
464	chr16	8767838	8768037	200	*	dnmt1_wt2_peak_464	61	.	4.62426	6.12681	1.48453	108	Intron (ENSMUST00000160405.7/252870, intron 1 of 31)	16	8689595	8792308	102714	2	252870	ENSMUST00000160405.7	24271	ENSMUSG00000022710	Usp7	ubiquitin specific peptidase 7
1024	chr6	77042296	77042495	200	*	dnmt1_wt2_peak_1025	54	.	4.1104	5.48074	0.966906	131	Intron (ENSMUST00000160894.7/12386, intron 10 of 19)	6	76915737	77143943	228207	2	12386	ENSMUST00000204527.1	101448	ENSMUSG00000063063	Ctnna2	catenin (cadherin associated protein), alpha 2
972	chr5	132209570	132209769	200	*	dnmt1_wt2_peak_973	54	.	4.1104	5.48074	0.966906	183	Intron (ENSMUST00000161226.8/319974, intron 2 of 18)	5	132030909	132050409	19501	2	319974	ENSMUST00000185450.6	-159161	ENSMUSG00000029673	Auts2	autism susceptibility candidate 2
72	chr1	160909464	160909673	210	*	dnmt1_wt2_peak_72	66	.	4.84651	6.68623	1.87032	58	Intron (ENSMUST00000161609.7/381305, intron 1 of 19)	1	160906418	160974978	68561	1	381305	ENSMUST00000161609.7	3046	ENSMUSG00000040423	Rc3h1	RING CCCH (C3H) domains 1
922	chr5	66604861	66605060	200	*	dnmt1_wt2_peak_923	54	.	4.1104	5.48074	0.966906	112	Intron (ENSMUST00000162366.7/11787, intron 1 of 15)	5	66451982	66618640	166659	2	11787	ENSMUST00000162382.7	13580	ENSMUSG00000029207	Apbb2	amyloid beta (A4) precursor protein-binding, family B, member 2
1204	chr9	10449230	10449430	201	*	dnmt1_wt2_peak_1206	78	.	5.64769	7.80895	2.64404	124	Intron (ENSMUST00000162484.7/244682, intron 2 of 20)	9	9661363	10419090	757728	2	244682	ENSMUST00000179049.1	-30140	ENSMUSG00000039488	Cntn5	contactin 5
983	chr5	146261017	146261282	266	*	dnmt1_wt2_peak_984	313	.	10.3143	31.3714	24.7727	153	Intron (ENSMUST00000162494.7/264064, intron 2 of 11)	5	146286176	146292168	5993	1	264064	ENSMUST00000198861.1	-24894	ENSMUSG00000029635	Cdk8	cyclin-dependent kinase 8
313	chr13	49113936	49114135	200	*	dnmt1_wt2_peak_313	54	.	4.1104	5.48074	0.966906	164	Intron (ENSMUST00000162581.7/75607, intron 2 of 27)	13	49036309	49147232	110924	2	75607	ENSMUST00000162403.7	33097	ENSMUSG00000037989	Wnk2	WNK lysine deficient protein kinase 2
679	chr2	101823460	101823659	200	*	dnmt1_wt2_peak_680	69	.	4.93248	6.92587	1.87032	93	Intron (ENSMUST00000163762.7/72446, intron 2 of 9)	2	101772184	101814333	42150	2	72446	ENSMUST00000144549.1	-9127	ENSMUSG00000032841	Prr5l	proline rich 5 like
753	chr3	79443822	79444021	200	*	dnmt1_wt2_peak_754	69	.	4.93248	6.92587	1.87032	29	Intron (ENSMUST00000164216.5/100233207, intron 3 of 4)	3	79456887	79466205	9319	2	329679	ENSMUST00000149475.7	22184	ENSMUSG00000061175	Fnip2	folliculin interacting protein 2
761	chr3	88281111	88281335	225	*	dnmt1_wt2_peak_762	69	.	4.93248	6.92587	1.87032	173	Intron (ENSMUST00000165196.7/58176, intron 1 of 9)	3	88243380	88287210	43831	2	58176	ENSMUST00000165196.7	5875	ENSMUSG00000104445	Rhbg	Rhesus blood group-associated B glycoprotein
579	chr18	75465460	75465659	200	*	dnmt1_wt2_peak_580	84	.	5.75456	8.43736	3.06939	57	Intron (ENSMUST00000165559.2/269037, intron 10 of 11)	18	75514645	75522806	8162	1	100038353	ENSMUST00000181913.1	-48986	ENSMUSG00000097712	Gm10532	predicted gene 10532
1048	chr6	122764173	122764372	200	*	dnmt1_wt2_peak_1049	41	.	3.28361	4.10055	0.453029	2	Intron (ENSMUST00000165884.7/20527, intron 2 of 4)	6	122737278	122779957	42680	2	20527	ENSMUST00000171541.1	15585	ENSMUSG00000003153	Slc2a3	solute carrier family 2 (facilitated glucose transporter), member 3
360	chr14	8052734	8053038	305	*	dnmt1_wt2_peak_360	54	.	4.1104	5.48074	0.966906	183	Intron (ENSMUST00000166497.8/66082, intron 8 of 8)	14	8080367	8091834	11468	1	67053	ENSMUST00000023924.3	-27329	ENSMUSG00000023156	Rpp14	ribonuclease P 14 subunit
1029	chr6	89008830	89009115	286	*	dnmt1_wt2_peak_1030	69	.	4.93248	6.92587	1.87032	174	Intron (ENSMUST00000168837.6/232217, intron 1 of 2)	6	88950683	89110030	159348	1	232217	ENSMUST00000168837.6	58147	ENSMUSG00000055403	4933427D06Rik	RIKEN cDNA 4933427D06 gene
30	chr1	74111402	74111601	200	*	dnmt1_wt2_peak_30	54	.	4.1104	5.48074	0.966906	21	Intron (ENSMUST00000169786.7/21961, intron 1 of 34)	1	73910231	74124447	214217	2	21961	ENSMUST00000169786.7	12846	ENSMUSG00000055322	Tns1	tensin 1
912	chr5	38781893	38782092	200	*	dnmt1_wt2_peak_913	41	.	3.28832	4.11388	0.453029	164	Intron (ENSMUST00000169819.4/27278, intron 4 of 18)	5	38706462	38876812	170351	2	27278	ENSMUST00000169819.4	94720	ENSMUSG00000039315	Clnk	cytokine-dependent hematopoietic cell linker
12	chr1	36665894	36666093	200	*	dnmt1_wt2_peak_12	41	.	3.28832	4.11388	0.453029	69	Intron (ENSMUST00000170295.7/381337, intron 1 of 14)	1	36562692	36683183	120492	2	381337	ENSMUST00000170295.7	17090	ENSMUSG00000046337	Fam178b	family with sequence similarity 178, member B
358	chr14	6888905	6889143	239	*	dnmt1_wt2_peak_358	102	.	6.52714	10.2404	4.72984	142	Intron (ENSMUST00000171906.1/ENSMUST00000171906.1, intron 1 of 6)	14	7006115	7022599	16485	2	100038847	ENSMUST00000100895.9	133456	ENSMUSG00000093985	Gm10406	predicted gene 10406
357	chr14	6872457	6872687	231	*	dnmt1_wt2_peak_357	91	.	6.35366	9.14564	3.71521	107	Intron (ENSMUST00000171906.1/ENSMUST00000171906.1, intron 5 of 6)	14	6735685	6742332	6648	2	100041151	ENSMUST00000163850.7	-130125	ENSMUSG00000091754	Gm3636	predicted gene 3636
309	chr13	44851608	44851807	200	*	dnmt1_wt2_peak_309	66	.	5.01191	6.66371	1.87032	156	Intron (ENSMUST00000173704.7/16468, intron 4 of 18)	13	44840783	44896481	55699	1	16468	ENSMUST00000173003.1	10825	ENSMUSG00000038518	Jarid2	jumonji, AT rich interactive domain 2
310	chr13	44869670	44869869	200	*	dnmt1_wt2_peak_310	47	.	2.85311	4.74674	0.895723	48	Intron (ENSMUST00000173704.7/16468, intron 4 of 18)	13	44840783	44896481	55699	1	16468	ENSMUST00000173003.1	28887	ENSMUSG00000038518	Jarid2	jumonji, AT rich interactive domain 2
574	chr18	65884925	65885124	200	*	dnmt1_wt2_peak_575	54	.	4.1104	5.48074	0.966906	65	Intron (ENSMUST00000173985.9/225642, intron 3 of 3)	18	65873504	65880258	6755	1	225642	ENSMUST00000173530.3	11421	ENSMUSG00000024517	Grp	gastrin releasing peptide
1038	chr6	111057607	111057806	200	*	dnmt1_wt2_peak_1039	54	.	4.1104	5.48074	0.966906	137	Intron (ENSMUST00000174018.7/108073, intron 3 of 9)	6	110645582	111567230	921649	1	108073	ENSMUST00000172951.1	412025	ENSMUSG00000056755	Grm7	glutamate receptor, metabotropic 7
308	chr13	44745768	44745967	200	*	dnmt1_wt2_peak_308	69	.	4.93248	6.92587	1.87032	62	Intron (ENSMUST00000174068.7/16468, intron 2 of 3)	13	44734040	44874314	140275	1	16468	ENSMUST00000172581.1	11728	ENSMUSG00000038518	Jarid2	jumonji, AT rich interactive domain 2
290	chr12	116100053	116100252	200	*	dnmt1_wt2_peak_290	69	.	4.93248	6.92587	1.87032	110	Intron (ENSMUST00000176078.7/22355, intron 4 of 9)	12	116077773	116133327	55555	1	22355	ENSMUST00000177199.1	22280	ENSMUSG00000011171	Vipr2	vasoactive intestinal peptide receptor 2
402	chr14	115754383	115754582	200	*	dnmt1_wt2_peak_402	41	.	3.28832	4.11388	0.453029	10	Intron (ENSMUST00000176912.7/103978, intron 6 of 7)	14	115396551	115409552	13002	2	75088	ENSMUST00000176582.1	-344831	ENSMUSG00000093551	4930505G20Rik	RIKEN cDNA 4930505G20 gene
7	chr1	12744993	12745208	216	*	dnmt1_wt2_peak_7	84	.	5.75456	8.43736	3.06939	125	Intron (ENSMUST00000177608.7/240725, intron 2 of 21)	1	12728119	12786639	58521	1	240725	ENSMUST00000186405.6	16874	ENSMUSG00000016918	Sulf1	sulfatase 1
238	chr12	3350358	3350557	200	*	dnmt1_wt2_peak_238	41	.	3.28832	4.11388	0.453029	118	Intron (ENSMUST00000180719.1/ENSMUST00000180719.1, intron 1 of 1)	12	3365132	3404064	38933	1	16570	ENSMUST00000220210.1	-14575	ENSMUSG00000020668	Kif3c	kinesin family member 3C
42	chr1	113959416	113959615	200	*	dnmt1_wt2_peak_42	75	.	5.39497	7.50079	2.36249	96	Intron (ENSMUST00000180837.1/ENSMUST00000180837.1, intron 1 of 2)	1	115684756	116587323	902568	1	636808	ENSMUST00000043725.8	-1725141	ENSMUSG00000070695	Cntnap5a	contactin associated protein-like 5A
546	chr17	69422559	69422758	200	*	dnmt1_wt2_peak_547	41	.	3.28832	4.11388	0.453029	38	Intron (ENSMUST00000181032.1/ENSMUST00000181032.1, intron 2 of 2)	17	69417461	69418931	1471	1	77533	ENSMUST00000097289.2	5098	NA	C030034I22Rik	RIKEN cDNA C030034I22 gene
1250	chr9	81806478	81806677	200	*	dnmt1_wt2_peak_1252	69	.	4.93248	6.92587	1.87032	61	Intron (ENSMUST00000181794.2/ENSMUST00000181794.2, intron 2 of 2)	9	81863670	82027026	163357	1	75033	ENSMUST00000057067.9	-56993	ENSMUSG00000043289	Mei4	meiotic double-stranded break formation protein 4
591	chr19	7916902	7917101	200	*	dnmt1_wt2_peak_592	69	.	4.93248	6.92587	1.87032	153	Intron (ENSMUST00000182102.7/171405, intron 3 of 8)	19	7864388	7966000	101613	2	171405	ENSMUST00000182102.7	48899	ENSMUSG00000067656	Slc22a27	solute carrier family 22, member 27
1256	chr9	89858750	89858949	200	*	dnmt1_wt2_peak_1258	41	.	3.28832	4.11388	0.453029	7	Intron (ENSMUST00000183387.7/74700, intron 5 of 5)	9	89826982	89838320	11339	1	74700	ENSMUST00000184759.1	31768	ENSMUSG00000098627	4930524O08Rik	RIKEN cDNA 4930524O08 gene
64	chr1	153180253	153180452	200	*	dnmt1_wt2_peak_64	69	.	4.93248	6.92587	1.87032	115	Intron (ENSMUST00000185356.6/16782, intron 1 of 22)	1	153122756	153186047	63292	2	16782	ENSMUST00000185356.6	5595	ENSMUSG00000026479	Lamc2	laminin, gamma 2
65	chr1	154081229	154081684	456	*	dnmt1_wt2_peak_65	54	.	4.10452	5.46395	0.966906	141	Intron (ENSMUST00000185465.6/ENSMUST00000185465.6, intron 2 of 2)	1	154201187	154205689	4503	1	100503355	ENSMUST00000086195.6	-119503	ENSMUSG00000066797	Zfp648	zinc finger protein 648
613	chr19	58627942	58628141	200	*	dnmt1_wt2_peak_614	69	.	4.93248	6.92587	1.87032	43	Intron (ENSMUST00000187629.1/69055, intron 1 of 2)	19	58606329	58629753	23425	1	69055	ENSMUST00000187629.1	21613	ENSMUSG00000100001	1810007D17Rik	RIKEN cDNA 1810007D17 gene
505	chr17	11993716	11993915	200	*	dnmt1_wt2_peak_505	54	.	4.1104	5.48074	0.966906	48	Intron (ENSMUST00000191124.6/50873, intron 9 of 11)	17	12029916	12063358	33443	1	50873	ENSMUST00000190894.1	-36001	ENSMUSG00000023826	Prkn	parkin RBR E3 ubiquitin protein ligase
71	chr1	158518815	158519014	200	*	dnmt1_wt2_peak_71	41	.	3.28832	4.11388	0.453029	20	Intron (ENSMUST00000193042.5/11899, intron 7 of 22)	1	158509877	158520956	11080	1	11899	ENSMUST00000192619.1	8938	ENSMUSG00000026587	Astn1	astrotactin 1
60	chr1	139830122	139830321	200	*	dnmt1_wt2_peak_60	54	.	4.1104	5.48074	0.966906	99	Intron (ENSMUST00000194186.5/545366, intron 2 of 6)	1	139804167	139858690	54524	2	545366	ENSMUST00000194186.5	28369	ENSMUSG00000033898	Cfhr2	complement factor H-related 2
73	chr1	163063262	163063461	200	*	dnmt1_wt2_peak_73	69	.	4.93248	6.92587	1.87032	145	Intron (ENSMUST00000195132.1/ENSMUST00000195132.1, intron 3 of 3)	1	163024302	163085670	61369	2	78258	ENSMUST00000096608.4	22209	ENSMUSG00000071890	Mroh9	maestro heat-like repeat family member 9
946	chr5	108368467	108368666	200	*	dnmt1_wt2_peak_947	54	.	4.1104	5.48074	0.966906	35	Intron (ENSMUST00000197854.1/ENSMUST00000197854.1, intron 2 of 2)	5	108360187	108363885	3699	1	77560	ENSMUST00000196846.1	8280	NA	9330198I05Rik	RIKEN cDNA 9330198I05 gene
978	chr5	140347506	140347705	200	*	dnmt1_wt2_peak_979	41	.	3.28361	4.10055	0.453029	145	Intron (ENSMUST00000197880.4/231834, intron 6 of 9)	5	140352756	140353514	759	2	231834	ENSMUST00000195982.1	5809	ENSMUSG00000029560	Snx8	sorting nexin 8
986	chr5	149069939	149070138	200	*	dnmt1_wt2_peak_987	54	.	4.1104	5.48074	0.966906	160	Intron (ENSMUST00000202133.3/15289, intron 2 of 5)	5	149050315	149053513	3199	2	15289	ENSMUST00000125605.1	-16426	ENSMUSG00000066551	Hmgb1	high mobility group box 1
939	chr5	91054317	91054526	210	*	dnmt1_wt2_peak_940	54	.	4.1104	5.48074	0.966906	39	Intron (ENSMUST00000202894.1/ENSMUST00000202894.1, intron 1 of 1)	5	91074622	91093646	19025	1	13874	ENSMUST00000031324.5	-20096	ENSMUSG00000029377	Ereg	epiregulin
1044	chr6	122491908	122492368	461	*	dnmt1_wt2_peak_1045	59	.	4.55464	5.96598	1.36153	49	Intron (ENSMUST00000204045.1/108653, intron 1 of 1)	6	122453101	122486505	33405	2	108653	ENSMUST00000068242.8	-5403	ENSMUSG00000040649	Rimklb	ribosomal modification protein rimK-like family member B
1162	chr8	58095685	58096064	380	*	dnmt1_wt2_peak_1163	41	.	3.28832	4.11388	0.453029	185	Intron (ENSMUST00000204128.2/270049, intron 5 of 12)	8	57776225	57962564	186340	2	270049	ENSMUST00000098757.3	-133121	ENSMUSG00000096914	Galntl6	UDP-N-acetyl-alpha-D-galactosamine:polypeptide N-acetylgalactosaminyltransferase-like 6
1032	chr6	95703090	95703289	200	*	dnmt1_wt2_peak_1033	54	.	4.1104	5.48074	0.966906	3	Intron (ENSMUST00000204224.2/20917, intron 1 of 10)	6	95474142	95692882	218741	2	20917	ENSMUST00000079847.7	-10208	ENSMUSG00000061838	Suclg2	succinate-Coenzyme A ligase, GDP-forming, beta subunit
1060	chr6	141012446	141012645	200	*	dnmt1_wt2_peak_1061	69	.	4.92542	6.90561	1.87032	86	Intron (ENSMUST00000204271.2/ENSMUST00000204271.2, intron 2 of 3)	6	141249269	141507448	258180	1	54611	ENSMUST00000043259.9	-236624	ENSMUSG00000041741	Pde3a	phosphodiesterase 3A, cGMP inhibited
1124	chr7	115059053	115059252	200	*	dnmt1_wt2_peak_1125	69	.	4.93248	6.92587	1.87032	147	Intron (ENSMUST00000205469.1/ENSMUST00000205469.1, intron 1 of 2)	7	114951307	114982865	31559	1	101786	ENSMUST00000205795.1	107746	ENSMUSG00000108379	A730082K24Rik	RIKEN cDNA A730082K24 gene
1098	chr7	70279853	70280321	469	*	dnmt1_wt2_peak_1099	69	.	4.93248	6.92587	1.87032	134	Intron (ENSMUST00000208511.1/624549, intron 1 of 3)	7	70178868	70337822	158955	2	624549	ENSMUST00000208511.1	57501	ENSMUSG00000109097	Gm29683	predicted gene, 29683
949	chr5	110068931	110069219	289	*	dnmt1_wt2_peak_950	84	.	5.75456	8.43736	3.06939	164	Intron (ENSMUST00000210275.1/ENSMUST00000210275.1, intron 1 of 3)	5	110099969	110103815	3847	1	403178	ENSMUST00000086687.9	-30750	ENSMUSG00000064247	Plcxd1	phosphatidylinositol-specific phospholipase C, X domain containing 1
951	chr5	113206178	113206377	200	*	dnmt1_wt2_peak_952	54	.	4.10452	5.46395	0.966906	69	Intron (ENSMUST00000211733.1/243219, intron 1 of 12)	5	113086323	113221236	134914	2	243219	ENSMUST00000211733.1	14859	ENSMUSG00000051339	2900026A02Rik	RIKEN cDNA 2900026A02 gene
1213	chr9	39323136	39323335	200	*	dnmt1_wt2_peak_1215	69	.	4.93248	6.92587	1.87032	114	Intron (ENSMUST00000216132.1/ENSMUST00000216132.1, intron 1 of 1)	9	39318647	39319612	966	2	257912	ENSMUST00000076516.1	-3524	ENSMUSG00000057349	Olfr948	olfactory receptor 948
257	chr12	52538208	52538407	200	*	dnmt1_wt2_peak_257	41	.	3.28832	4.11388	0.453029	130	Intron (ENSMUST00000218755.1/11855, intron 1 of 2)	12	52516077	52567852	51776	1	11855	ENSMUST00000110725.1	22131	ENSMUSG00000035133	Arhgap5	Rho GTPase activating protein 5
107	chr10	49547120	49547319	200	*	dnmt1_wt2_peak_107	54	.	4.1104	5.48074	0.966906	139	Intron (ENSMUST00000218823.1/14806, intron 4 of 16)	10	49356033	49535353	179321	2	14806	ENSMUST00000218669.1	-11767	ENSMUSG00000056073	Grik2	glutamate receptor, ionotropic, kainate 2 (beta 2)
142	chr10	120646551	120646750	200	*	dnmt1_wt2_peak_142	54	.	4.1104	5.48074	0.966906	79	Intron (ENSMUST00000219150.1/ENSMUST00000219150.1, intron 1 of 2)	10	120765732	120774481	8750	1	70874	ENSMUST00000219219.1	-118982	ENSMUSG00000044544	4921513I03Rik	RIKEN cDNA 4921513I03 gene
139	chr10	112374065	112374264	200	*	dnmt1_wt2_peak_139	69	.	4.93248	6.92587	1.87032	102	Intron (ENSMUST00000219301.1/268345, intron 2 of 4)	10	112315340	112465874	150535	1	268345	ENSMUST00000218445.1	58725	ENSMUSG00000035681	Kcnc2	potassium voltage gated channel, Shaw-related subfamily, member 2
141	chr10	116572553	116572752	200	*	dnmt1_wt2_peak_141	54	.	4.1104	5.48074	0.966906	111	Intron (ENSMUST00000220305.1/ENSMUST00000220305.1, intron 2 of 2)	10	116506232	116580538	74307	2	72068	ENSMUST00000218490.1	7786	ENSMUSG00000020166	Cnot2	CCR4-NOT transcription complex, subunit 2
285	chr12	110472274	110472473	200	*	dnmt1_wt2_peak_285	66	.	5.01191	6.66371	1.87032	82	Intron (ENSMUST00000220509.1/26931, intron 3 of 7)	12	110485738	110571688	85951	1	26931	ENSMUST00000221715.1	-13265	ENSMUSG00000017843	Ppp2r5c	protein phosphatase 2, regulatory subunit B', gamma
292	chr13	3361474	3361694	221	*	dnmt1_wt2_peak_292	54	.	4.10452	5.46395	0.966906	48	Intron (ENSMUST00000220976.1/ENSMUST00000220976.1, intron 2 of 2)	13	3478230	3486177	7948	1	76937	ENSMUST00000186183.1	-116536	NA	2810429I04Rik	RIKEN cDNA 2810429I04 gene
284	chr12	101442233	101442600	368	*	dnmt1_wt2_peak_284	54	.	4.1104	5.48074	0.966906	196	Intron (ENSMUST00000221965.1/271036, intron 3 of 4)	12	101404752	101625854	221103	1	271036	ENSMUST00000221241.1	37481	ENSMUSG00000047014	Catsperb	cation channel sperm associated auxiliary subunit beta
251	chr12	24900328	24900580	253	*	dnmt1_wt2_peak_251	54	.	4.1104	5.48074	0.966906	64	Intron (ENSMUST00000222198.1/67216, intron 3 of 4)	12	24831631	24960286	128656	1	67216	ENSMUST00000222994.1	68697	ENSMUSG00000020646	Mboat2	membrane bound O-acyltransferase domain containing 2
340	chr13	71750337	71750650	314	*	dnmt1_wt2_peak_340	84	.	5.75456	8.43736	3.06939	169	Intron (ENSMUST00000222586.1/ENSMUST00000222586.1, intron 3 of 7)	13	71958660	71959433	774	2	16371	ENSMUST00000223379.1	208783	ENSMUSG00000060969	Irx1	Iroquois homeobox 1
301	chr13	34109863	34110071	209	*	dnmt1_wt2_peak_301	81	.	5.81041	8.14143	2.89994	84	Intron (ENSMUST00000222745.1/432745, intron 1 of 4)	13	34084155	34113272	29118	2	432745	ENSMUST00000222745.1	3201	ENSMUSG00000113591	4930447K03Rik	RIKEN cDNA 4930447K03 gene
331	chr13	62182156	62182541	386	*	dnmt1_wt2_peak_331	74	.	5.43967	7.47155	2.34359	116	Intron (ENSMUST00000222809.1/630579, intron 1 of 3)	13	62129933	62206485	76553	1	630579	ENSMUST00000222947.1	52223	ENSMUSG00000074867	Zfp808	zinc finger protein 808
246	chr12	18863846	18864066	221	*	dnmt1_wt2_peak_246	54	.	4.1104	5.48074	0.966906	107	Intron (ENSMUST00000222888.1/ENSMUST00000222888.1, intron 1 of 1)	12	18514546	18535251	20706	1	236366	ENSMUST00000063216.5	349300	ENSMUSG00000073197	5730507C01Rik	RIKEN cDNA 5730507C01 gene
275	chr12	86746985	86747184	200	*	dnmt1_wt2_peak_275	41	.	3.28361	4.10055	0.453029	67	Intron (ENSMUST00000223308.1/627607, intron 7 of 13)	12	86741007	86754394	13388	1	627607	ENSMUST00000223197.1	5978	ENSMUSG00000059114	Lrrc74a	leucine rich repeat containing 74A
693	chr2	128272764	128273114	351	*	dnmt1_wt2_peak_694	54	.	4.1104	5.48074	0.966906	158	Intron (ENSMUST00000225087.1/100043424, intron 2 of 6)	2	128128131	128128737	607	1	12125	ENSMUST00000132201.1	144633	ENSMUSG00000027381	Bcl2l11	BCL2-like 11 (apoptosis facilitator)
329	chr13	60100977	60101176	200	*	dnmt1_wt2_peak_329	54	.	4.1104	5.48074	0.966906	129	Intron (ENSMUST00000225266.1/328263, intron 1 of 2)	13	60029711	60116669	86959	1	328263	ENSMUST00000225266.1	71266	ENSMUSG00000114531	A530065N20Rik	RIKEN cDNA A530046M15 gene
368	chr14	27173952	27174230	279	*	dnmt1_wt2_peak_368	54	.	4.1104	5.48074	0.966906	81	Intron (ENSMUST00000225949.1/71704, intron 3 of 13)	14	27114899	27403308	288410	1	71704	ENSMUST00000225949.1	59053	ENSMUSG00000021895	Arhgef3	Rho guanine nucleotide exchange factor (GEF) 3
417	chr15	38313095	38313313	219	*	dnmt1_wt2_peak_417	75	.	5.39497	7.50079	2.36249	41	Intron (ENSMUST00000227097.1/ENSMUST00000227097.1, intron 1 of 2)	15	38299874	38300706	833	2	21847	ENSMUST00000228416.1	-12389	ENSMUSG00000037465	Klf10	Kruppel-like factor 10
418	chr15	38391324	38391592	269	*	dnmt1_wt2_peak_418	69	.	4.93248	6.92587	1.87032	190	Intron (ENSMUST00000227422.1/ENSMUST00000227422.1, intron 1 of 1)	15	38299874	38300706	833	2	21847	ENSMUST00000228416.1	-90618	ENSMUSG00000037465	Klf10	Kruppel-like factor 10
911	chr5	36765065	36765264	200	*	dnmt1_wt2_peak_912	54	.	4.1104	5.48074	0.966906	126	Intron (ENSMUST00000227994.1/ENSMUST00000227994.1, intron 1 of 1)	5	36747378	36748650	1273	2	117197	ENSMUST00000071949.4	-16415	ENSMUSG00000060708	Bloc1s4	biogenesis of lysosomal organelles complex-1, subunit 4, cappuccino
409	chr15	7116766	7116965	200	*	dnmt1_wt2_peak_409	87	.	6.07285	8.71562	3.31924	56	Intron (ENSMUST00000228723.1/16880, intron 1 of 4)	15	7129559	7191743	62185	1	16880	ENSMUST00000067190.11	-12594	ENSMUSG00000054263	Lifr	LIF receptor alpha
475	chr16	24175343	24175542	200	*	dnmt1_wt2_peak_475	69	.	4.93248	6.92587	1.87032	104	Intron (ENSMUST00000230383.1/ENSMUST00000230383.1, intron 2 of 3)	16	24076388	24082690	6303	2	108168278	ENSMUST00000230580.1	-92653	ENSMUSG00000116437	Gm46545	predicted gene, 46545
476	chr16	26961886	26962085	200	*	dnmt1_wt2_peak_476	69	.	4.93248	6.92587	1.87032	71	Intron (ENSMUST00000231417.1/239789, intron 3 of 7)	16	26913553	26965606	52054	2	239789	ENSMUST00000231417.1	3521	ENSMUSG00000068428	Gmnc	geminin coiled-coil domain containing
503	chr17	6571155	6571403	249	*	dnmt1_wt2_peak_503	90	.	6.13378	9.02207	3.60908	79	Intron (ENSMUST00000231697.1/ENSMUST00000231697.1, intron 2 of 7)	17	6601671	6609679	8009	1	100040531	ENSMUST00000092966.4	-30268	ENSMUSG00000095677	Dynlt1f	dynein light chain Tctex-type 1F
1112	chr7	90764303	90764502	200	*	dnmt1_wt2_peak_1113	54	.	4.1104	5.48074	0.966906	157	Intron (ENSMUST00000231777.2/23859, intron 4 of 27)	7	90477231	92449247	1972017	1	23859	ENSMUST00000231777.2	287072	ENSMUSG00000052572	Dlg2	discs large MAGUK scaffold protein 2
483	chr16	33739626	33739905	280	*	dnmt1_wt2_peak_483	41	.	3.28832	4.11388	0.453029	141	Intron (ENSMUST00000232568.1/77446, intron 11 of 16)	16	33731601	33740271	8671	1	77446	ENSMUST00000132797.1	8025	ENSMUSG00000075254	Heg1	heart development protein with EGF-like domains 1
1111	chr7	86805638	86805837	200	*	dnmt1_wt2_peak_1112	69	.	4.93248	6.92587	1.87032	130	Intron (ENSMUST00000232688.1/546983, intron 5 of 5)	7	86795141	86812032	16892	1	546983	ENSMUST00000164996.1	10497	ENSMUSG00000090949	Vmn2r77	vomeronasal 2, receptor 77
529	chr17	46073899	46074266	368	*	dnmt1_wt2_peak_530	41	.	3.28832	4.11388	0.453029	187	Intron (ENSMUST00000233284.1/ENSMUST00000233284.1, intron 1 of 2)	17	46110986	46128910	17925	1	68565	ENSMUST00000024763.9	-36720	ENSMUSG00000023967	Mrps18a	mitochondrial ribosomal protein S18A
519	chr17	29455977	29456176	200	*	dnmt1_wt2_peak_519	73	.	5.31374	7.31209	2.18975	114	Intron (ENSMUST00000234231.1/ENSMUST00000234231.1, intron 1 of 3)	17	29490753	29496112	5360	1	18712	ENSMUST00000024811.8	-34577	ENSMUSG00000024014	Pim1	proviral integration site 1
563	chr18	38423146	38423345	200	*	dnmt1_wt2_peak_564	41	.	3.28832	4.11388	0.453029	32	Intron (ENSMUST00000236052.1/65113, intron 1 of 7)	18	38418984	38464374	45391	1	65113	ENSMUST00000236480.1	4162	ENSMUSG00000024425	Ndfip1	Nedd4 family interacting protein 1
324	chr13	55827835	55828088	254	*	dnmt1_wt2_peak_324	69	.	4.93248	6.92587	1.87032	105	Intron (ENSMUST00000237678.1/ENSMUST00000237678.1, intron 1 of 5)	13	55825051	55831425	6375	2	18740	ENSMUST00000021968.6	3337	ENSMUSG00000021506	Pitx1	paired-like homeodomain transcription factor 1
722	chr2	168114985	168115278	294	*	dnmt1_wt2_peak_723	69	.	4.92542	6.90561	1.87032	179	Intron (ENSMUST00000239040.1/ENSMUST00000239040.1, intron 1 of 6)	2	168081004	168101203	20200	1	58220	ENSMUST00000052125.6	33981	ENSMUSG00000044641	Pard6b	par-6 family cell polarity regulator beta
152	chr11	8575681	8576118	438	*	dnmt1_wt2_peak_152	68	.	5.08411	6.81215	1.87032	281	Intron (ENSMUST00000239091.1/319939, intron 4 of 30)	11	8545693	8579121	33429	2	319939	ENSMUST00000134823.1	3003	ENSMUSG00000020422	Tns3	tensin 3
3	chr1	9545436	9545748	313	*	dnmt1_wt2_peak_3	54	.	4.1104	5.48074	0.966906	151	Promoter (<=1kb)	1	9545408	9547455	2048	1	59014	ENSMUST00000072079.8	28	ENSMUSG00000061024	Rrs1	ribosome biogenesis regulator 1
4	chr1	9545939	9546241	303	*	dnmt1_wt2_peak_4	69	.	4.93248	6.92587	1.87032	161	Promoter (<=1kb)	1	9545408	9547455	2048	1	59014	ENSMUST00000072079.8	531	ENSMUSG00000061024	Rrs1	ribosome biogenesis regulator 1
5	chr1	9943678	9943877	200	*	dnmt1_wt2_peak_5	41	.	3.28361	4.10055	0.453029	171	Promoter (<=1kb)	1	9942025	9944103	2079	2	73824	ENSMUST00000182498.7	226	ENSMUSG00000098234	Snhg6	small nucleolar RNA host gene 6
8	chr1	13590195	13590471	277	*	dnmt1_wt2_peak_8	54	.	4.1104	5.48074	0.966906	157	Promoter (<=1kb)	1	13564698	13589910	25213	2	72265	ENSMUST00000027068.10	-285	ENSMUSG00000025935	Tram1	translocating chain-associating membrane protein 1
14	chr1	37872451	37872650	200	*	dnmt1_wt2_peak_14	54	.	4.10452	5.46395	0.966906	58	Promoter (<=1kb)	1	37872562	37875554	2993	1	623661	ENSMUST00000144440.1	0	ENSMUSG00000037216	Lipt1	lipoyltransferase 1
20	chr1	55362066	55362407	342	*	dnmt1_wt2_peak_20	41	.	3.28832	4.11388	0.453029	160	Promoter (<=1kb)	1	55300069	55362726	62658	2	75388	ENSMUST00000114423.6	319	ENSMUSG00000025977	Boll	boule homolog, RNA binding protein
26	chr1	62704076	62704288	213	*	dnmt1_wt2_peak_26	94	.	6.36012	9.41414	3.95502	38	Promoter (<=1kb)	1	62703702	62818695	114994	1	18187	ENSMUST00000114157.2	374	ENSMUSG00000025969	Nrp2	neuropilin 2
31	chr1	75141244	75141486	243	*	dnmt1_wt2_peak_31	41	.	3.28832	4.11388	0.453029	29	Promoter (<=1kb)	1	75135768	75141691	5924	2	69171	ENSMUST00000190679.6	205	ENSMUSG00000033159	Cnppd1	cyclin Pas1/PHO80 domain containing 1
37	chr1	95667690	95667889	200	*	dnmt1_wt2_peak_37	41	.	3.28832	4.11388	0.453029	19	Promoter (<=1kb)	1	95587682	95667571	79890	2	20452	ENSMUST00000043336.10	-119	ENSMUSG00000040710	St8sia4	ST8 alpha-N-acetyl-neuraminide alpha-2,8-sialyltransferase 4
46	chr1	125436649	125436854	206	*	dnmt1_wt2_peak_46	84	.	5.75456	8.43736	3.06939	53	Promoter (<=1kb)	1	125405880	125435727	29848	2	74117	ENSMUST00000188497.6	-922	ENSMUSG00000026341	Actr3	ARP3 actin-related protein 3
48	chr1	125912041	125912240	200	*	dnmt1_wt2_peak_48	69	.	4.93248	6.92587	1.87032	85	Promoter (<=1kb)	1	125867622	125912214	44593	2	72585	ENSMUST00000159417.1	0	ENSMUSG00000026344	Lypd1	Ly6/Plaur domain containing 1
50	chr1	130462716	130463009	294	*	dnmt1_wt2_peak_50	54	.	4.1104	5.48074	0.966906	158	Promoter (<=1kb)	1	130439027	130462744	23718	2	13136	ENSMUST00000027650.12	0	ENSMUSG00000026399	Cd55	CD55 molecule, decay accelerating factor for complement
53	chr1	132191200	132191399	200	*	dnmt1_wt2_peak_53	85	.	5.98277	8.51262	3.12788	143	Promoter (<=1kb)	1	132191431	132259227	67797	1	213409	ENSMUST00000188169.6	-32	ENSMUSG00000079330	Lemd1	LEM domain containing 1
63	chr1	151753925	151754124	200	*	dnmt1_wt2_peak_63	41	.	3.28832	4.11388	0.453029	24	Promoter (<=1kb)	1	151748949	151755018	6070	2	102640772	ENSMUST00000186444.1	894	ENSMUSG00000100594	2810414N06Rik	RIKEN cDNA 2810414N06 gene
69	chr1	155741020	155741333	314	*	dnmt1_wt2_peak_69	54	.	4.1104	5.48074	0.966906	161	Promoter (<=1kb)	1	155698031	155742027	43997	2	16872	ENSMUST00000027740.13	694	ENSMUSG00000026468	Lhx4	LIM homeobox protein 4
70	chr1	156303191	156303390	200	*	dnmt1_wt2_peak_70	41	.	3.28832	4.11388	0.453029	133	Promoter (<=1kb)	1	156255298	156303348	48051	2	214575	ENSMUST00000167528.8	0	ENSMUSG00000060985	Tdrd5	tudor domain containing 5
83	chr1	192834871	192835070	200	*	dnmt1_wt2_peak_83	69	.	4.93248	6.92587	1.87032	90	Promoter (<=1kb)	1	192833118	192835214	2097	2	320952	ENSMUST00000195012.1	144	ENSMUSG00000047384	A730013G03Rik	RIKEN cDNA A730013G03 gene
84	chr10	4346957	4347156	200	*	dnmt1_wt2_peak_84	54	.	4.1104	5.48074	0.966906	49	Promoter (<=1kb)	10	4346841	4359470	12630	1	83397	ENSMUST00000216139.1	116	ENSMUSG00000038587	Akap12	A kinase (PRKA) anchor protein (gravin) 12
89	chr10	18844830	18845074	245	*	dnmt1_wt2_peak_89	99	.	6.56723	9.97927	4.48592	90	Promoter (<=1kb)	10	18845020	18857073	12054	1	64058	ENSMUST00000019998.8	0	ENSMUSG00000019851	Perp	PERP, TP53 apoptosis effector
98	chr10	28075080	28075279	200	*	dnmt1_wt2_peak_98	66	.	5.01191	6.66371	1.87032	138	Promoter (<=1kb)	10	28075010	28264673	189664	1	19272	ENSMUST00000219761.1	70	ENSMUSG00000019889	Ptprk	protein tyrosine phosphatase, receptor type, K
116	chr10	75940166	75940365	200	*	dnmt1_wt2_peak_116	54	.	4.1104	5.48074	0.966906	63	Promoter (<=1kb)	10	75938176	75940611	2436	2	333670	ENSMUST00000219979.1	246	ENSMUSG00000050157	Gm867	predicted gene 867
120	chr10	82622832	82623031	200	*	dnmt1_wt2_peak_120	69	.	4.93248	6.92587	1.87032	122	Promoter (<=1kb)	10	82619851	82622926	3076	2	544717	ENSMUST00000176200.7	0	ENSMUSG00000063320	1190007I07Rik	RIKEN cDNA 1190007I07 gene
121	chr10	82652920	82653119	200	*	dnmt1_wt2_peak_121	41	.	3.28832	4.11388	0.453029	108	Promoter (<=1kb)	10	82651561	82652980	1420	2	74782	ENSMUST00000150269.7	0	ENSMUSG00000020251	Glt8d2	glycosyltransferase 8 domain containing 2
122	chr10	82985799	82986106	308	*	dnmt1_wt2_peak_122	54	.	4.1104	5.48074	0.966906	115	Promoter (<=1kb)	10	82985498	83195900	210403	1	58250	ENSMUST00000040110.7	301	ENSMUSG00000034612	Chst11	carbohydrate sulfotransferase 11
123	chr10	84391978	84392177	200	*	dnmt1_wt2_peak_123	54	.	4.1104	5.48074	0.966906	7	Promoter (<=1kb)	10	84375296	84392388	17093	2	77976	ENSMUST00000129355.1	211	ENSMUSG00000020032	Nuak1	NUAK family, SNF1-like kinase, 1
127	chr10	85871375	85871574	200	*	dnmt1_wt2_peak_127	54	.	4.1104	5.48074	0.966906	108	Promoter (<=1kb)	10	85871831	85889096	17266	1	103136	ENSMUST00000001836.10	-257	ENSMUSG00000001785	Pwp1	PWP1 homolog, endonuclein
128	chr10	87058617	87058816	200	*	dnmt1_wt2_peak_128	54	.	4.1104	5.48074	0.966906	94	Promoter (<=1kb)	10	87058046	87230588	172543	1	76640	ENSMUST00000169849.2	571	ENSMUSG00000047129	1700113H08Rik	RIKEN cDNA 1700113H08 gene
144	chr10	123265058	123265345	288	*	dnmt1_wt2_peak_144	84	.	5.74632	8.41364	3.06939	140	Promoter (<=1kb)	10	123264985	123740947	475963	1	268354	ENSMUST00000219723.1	73	ENSMUSG00000044071	Tafa2	TAFA chemokine like family member 2
147	chr10	127369943	127370142	200	*	dnmt1_wt2_peak_147	54	.	4.1104	5.48074	0.966906	88	Promoter (<=1kb)	10	127356322	127370431	14110	2	16325	ENSMUST00000026472.9	289	ENSMUSG00000025405	Inhbc	inhibin beta-C
148	chr10	128247124	128247755	632	*	dnmt1_wt2_peak_148	84	.	5.75456	8.43736	3.06939	145	Promoter (<=1kb)	10	128247285	128248046	762	1	21853	ENSMUST00000142484.1	0	ENSMUSG00000039994	Timeless	timeless circadian clock 1
149	chr10	128303435	128303634	200	*	dnmt1_wt2_peak_149	69	.	4.93248	6.92587	1.87032	44	Promoter (<=1kb)	10	128303398	128321353	17956	1	103135	ENSMUST00000219255.1	37	ENSMUSG00000005682	Pan2	PAN2 poly(A) specific ribonuclease subunit
151	chr11	5788573	5789021	449	*	dnmt1_wt2_peak_151	69	.	4.92542	6.90561	1.87032	194	Promoter (<=1kb)	11	5788530	5800962	12433	1	13169	ENSMUST00000102928.4	43	ENSMUSG00000020476	Dbnl	drebrin-like
155	chr11	9119179	9119378	200	*	dnmt1_wt2_peak_155	54	.	4.1104	5.48074	0.966906	146	Promoter (<=1kb)	11	9118787	9133251	14465	1	22271	ENSMUST00000172452.7	392	ENSMUSG00000020407	Upp1	uridine phosphorylase 1
159	chr11	12025436	12025922	487	*	dnmt1_wt2_peak_159	69	.	4.93248	6.92587	1.87032	163	Promoter (<=1kb)	11	11967532	12026324	58793	2	14783	ENSMUST00000150972.7	402	ENSMUSG00000020176	Grb10	growth factor receptor bound protein 10
165	chr11	33202424	33202623	200	*	dnmt1_wt2_peak_165	41	.	3.28832	4.11388	0.453029	30	Promoter (<=1kb)	11	33200752	33203589	2838	2	27140	ENSMUST00000037746.7	966	ENSMUSG00000040610	Tlx3	T cell leukemia, homeobox 3
170	chr11	60536923	60537122	200	*	dnmt1_wt2_peak_170	54	.	4.1104	5.48074	0.966906	134	Promoter (<=1kb)	11	60536381	60554367	17987	1	268420	ENSMUST00000134770.1	542	ENSMUSG00000042650	Alkbh5	alkB homolog 5, RNA demethylase
171	chr11	61504738	61505099	362	*	dnmt1_wt2_peak_171	69	.	4.92542	6.90561	1.87032	170	Promoter (<=1kb)	11	61505144	61512931	7788	1	27078	ENSMUST00000102657.9	-45	ENSMUSG00000001039	B9d1	B9 protein domain 1
174	chr11	66526724	66526942	219	*	dnmt1_wt2_peak_174	84	.	5.75456	8.43736	3.06939	64	Promoter (<=1kb)	11	66217472	66525964	308493	2	380702	ENSMUST00000066679.6	-760	ENSMUSG00000053930	Shisa6	shisa family member 6
176	chr11	67024453	67024652	200	*	dnmt1_wt2_peak_176	52	.	4.23577	5.29405	0.966906	102	Promoter (<=1kb)	11	67025154	67034790	9637	1	338369	ENSMUST00000079077.11	-502	ENSMUSG00000050270	Tmem220	transmembrane protein 220
177	chr11	68386004	68386203	200	*	dnmt1_wt2_peak_177	69	.	4.92542	6.90561	1.87032	83	Promoter (<=1kb)	11	68209364	68386826	177463	2	18208	ENSMUST00000021284.3	623	ENSMUSG00000020902	Ntn1	netrin 1
182	chr11	69934795	69935033	239	*	dnmt1_wt2_peak_182	79	.	5.56511	7.92081	2718	70	Promoter (<=1kb)	11	69935796	69941605	5810	1	53422	ENSMUST00000018698.11	-763	ENSMUSG00000018554	Ybx2	Y box protein 2
183	chr11	72215386	72215585	200	*	dnmt1_wt2_peak_183	54	.	4.1104	5.48074	0.966906	45	Promoter (<=1kb)	11	72211724	72215592	3869	2	67279	ENSMUST00000021157.8	7	ENSMUSG00000020801	Med31	mediator complex subunit 31
184	chr11	72301376	72301575	200	*	dnmt1_wt2_peak_184	54	.	4.1104	5.48074	0.966906	75	Promoter (<=1kb)	11	72301629	72309061	7433	1	327959	ENSMUST00000151440.7	-54	ENSMUSG00000040483	Xaf1	XIAP associated factor 1
188	chr11	74838125	74838324	200	*	dnmt1_wt2_peak_188	41	.	3.28361	4.10055	0.453029	38	Promoter (<=1kb)	11	74837468	74843775	6308	1	17428	ENSMUST00000132150.1	657	ENSMUSG00000000282	Mnt	max binding protein
194	chr11	83850789	83851243	455	*	dnmt1_wt2_peak_194	54	.	4.1104	5.48074	0.966906	47	Promoter (<=1kb)	11	83850855	83905819	54965	1	21410	ENSMUST00000021016.9	0	ENSMUSG00000020679	Hnf1b	HNF1 homeobox B
195	chr11	84524991	84525312	322	*	dnmt1_wt2_peak_195	41	.	3.28832	4.11388	0.453029	138	Promoter (<=1kb)	11	84518284	84525535	7252	2	16869	ENSMUST00000018842.13	223	ENSMUSG00000018698	Lhx1	LIM homeobox protein 1
201	chr11	95311305	95311504	200	*	dnmt1_wt2_peak_201	52	.	4.03876	5.28215	0.966906	82	Promoter (<=1kb)	11	95310429	95324496	14068	1	102640811	ENSMUST00000122837.1	876	ENSMUSG00000085143	Gm11520	predicted gene 11520
204	chr11	95982577	95982776	200	*	dnmt1_wt2_peak_204	41	.	3.28832	4.11388	0.453029	7	Promoter (<=1kb)	11	95973144	95982594	9451	2	140486	ENSMUST00000152896.7	0	ENSMUSG00000013415	Igf2bp1	insulin-like growth factor 2 mRNA binding protein 1
205	chr11	97025980	97026262	283	*	dnmt1_wt2_peak_205	66	.	5.01191	6.66371	1.87032	109	Promoter (<=1kb)	11	97020508	97026248	5741	2	100127433	ENSMUST00000128111.1	0	ENSMUSG00000087067	Gm11532	predicted gene 11532
206	chr11	97662669	97662911	243	*	dnmt1_wt2_peak_206	84	.	5.74632	8.41364	3.06939	65	Promoter (<=1kb)	11	97663414	97685463	22050	1	246198	ENSMUST00000044730.11	-503	ENSMUSG00000038437	Mllt6	myeloid/lymphoid or mixed-lineage leukemia; translocated to, 6
210	chr11	99024002	99024212	211	*	dnmt1_wt2_peak_210	81	.	5.81041	8.14143	2.89994	100	Promoter (<=1kb)	11	98992943	99024189	31247	2	21973	ENSMUST00000068031.7	0	ENSMUSG00000020914	Top2a	topoisomerase (DNA) II alpha
211	chr11	101984705	101984904	200	*	dnmt1_wt2_peak_211	69	.	4.93248	6.92587	1.87032	125	Promoter (<=1kb)	11	101971143	101984799	13657	2	72349	ENSMUST00000003612.12	0	ENSMUSG00000003518	Dusp3	dual specificity phosphatase 3 (vaccinia virus phosphatase VH1-related)
224	chr11	108343797	108344292	496	*	dnmt1_wt2_peak_224	54	.	4.1104	5.48074	0.966906	74	Promoter (<=1kb)	11	107933387	108343928	410542	2	18750	ENSMUST00000059595.10	0	ENSMUSG00000050965	Prkca	protein kinase C, alpha
229	chr11	116281669	116281897	229	*	dnmt1_wt2_peak_229	69	.	4.93248	6.92587	1.87032	100	Promoter (<=1kb)	11	116281486	116283661	2176	1	14428	ENSMUST00000154277.1	183	ENSMUSG00000020793	Galr2	galanin receptor 2
230	chr11	116852014	116852213	200	*	dnmt1_wt2_peak_230	69	.	4.93248	6.92587	1.87032	173	Promoter (<=1kb)	11	116849906	116852086	2181	2	20382	ENSMUST00000176834.7	0	ENSMUSG00000034120	Srsf2	serine and arginine-rich splicing factor 2
231	chr11	116973342	116973765	424	*	dnmt1_wt2_peak_231	54	.	4.1104	5.48074	0.966906	328	Promoter (<=1kb)	11	116973073	116986940	13868	1	268510	ENSMUST00000126757.1	269	ENSMUSG00000043857	Mgat5b	mannoside acetylglucosaminyltransferase 5, isoenzyme B
235	chr11	119022654	119022853	200	*	dnmt1_wt2_peak_235	41	.	3.28361	4.10055	0.453029	25	Promoter (<=1kb)	11	119022962	119031270	8309	1	12416	ENSMUST00000026662.7	-109	ENSMUSG00000025577	Cbx2	chromobox 2
236	chr11	119547072	119547348	277	*	dnmt1_wt2_peak_236	84	.	5.75456	8.43736	3.06939	104	Promoter (<=1kb)	11	119538719	119547753	9035	2	18164	ENSMUST00000026670.4	405	ENSMUSG00000025582	Nptx1	neuronal pentraxin 1
240	chr12	4768913	4769112	200	*	dnmt1_wt2_peak_240	54	.	4.29592	5.41386	0.966906	77	Promoter (<=1kb)	12	4746272	4768998	22727	2	207921	ENSMUST00000218199.1	0	ENSMUSG00000050545	Fam228b	family with sequence similarity 228, member B
241	chr12	4917177	4917480	304	*	dnmt1_wt2_peak_241	54	.	4.1104	5.48074	0.966906	257	Promoter (<=1kb)	12	4917353	4947076	29724	1	320817	ENSMUST00000219187.1	0	ENSMUSG00000052812	Atad2b	ATPase family, AAA domain containing 2B
243	chr12	14150245	14150489	245	*	dnmt1_wt2_peak_243	69	.	4.93248	6.92587	1.87032	140	Promoter (<=1kb)	12	14150534	14151349	816	2	105005	ENSMUST00000221405.1	860	ENSMUSG00000020607	Lratd1	LRAT domain containing 1
258	chr12	55154730	55154929	200	*	dnmt1_wt2_peak_258	54	.	4.10452	5.46395	0.966906	134	Promoter (<=1kb)	12	55155104	55189573	34470	1	665155	ENSMUST00000110708.3	-175	ENSMUSG00000112449	Srp54b	signal recognition particle 54B
262	chr12	57544991	57545295	305	*	dnmt1_wt2_peak_262	69	.	4.93248	6.92587	1.87032	150	Promoter (<=1kb)	12	57540628	57546121	5494	2	15375	ENSMUST00000044380.7	826	ENSMUSG00000035451	Foxa1	forkhead box A1
264	chr12	67222510	67222709	200	*	dnmt1_wt2_peak_264	41	.	3.28832	4.11388	0.453029	123	Promoter (<=1kb)	12	66466060	67222549	756490	2	320772	ENSMUST00000037181.15	0	ENSMUSG00000034912	Mdga2	MAM domain containing glycosylphosphatidylinositol anchor 2
268	chr12	72940058	72940257	200	*	dnmt1_wt2_peak_268	54	.	4.1104	5.48074	0.966906	92	Promoter (<=1kb)	12	72913191	72940083	26893	2	75801	ENSMUST00000132067.1	0	ENSMUSG00000021098	4930447C04Rik	RIKEN cDNA 4930447C04 gene
269	chr12	73045518	73046156	639	*	dnmt1_wt2_peak_269	54	.	4.10452	5.46395	0.966906	168	Promoter (<=1kb)	12	73043774	73045291	1518	2	20471	ENSMUST00000175677.1	-227	ENSMUSG00000051367	Six1	sine oculis-related homeobox 1
271	chr12	83487134	83487333	200	*	dnmt1_wt2_peak_271	54	.	4.1104	5.48074	0.966906	94	Promoter (<=1kb)	12	83269198	83487708	218511	2	70127	ENSMUST00000177959.7	375	ENSMUSG00000021221	Dpf3	double PHD fingers 3
272	chr12	84569672	84569914	243	*	dnmt1_wt2_peak_272	54	.	4.1104	5.48074	0.966906	45	Promoter (<=1kb)	12	84569762	84595457	25696	1	12677	ENSMUST00000021665.11	0	ENSMUSG00000021239	Vsx2	visual system homeobox 2
273	chr12	85288940	85289139	200	*	dnmt1_wt2_peak_273	54	.	4.1104	5.48074	0.966906	23	Promoter (<=1kb)	12	85288591	85299358	10768	1	72350	ENSMUST00000059341.4	349	ENSMUSG00000045064	Zc2hc1c	zinc finger, C2HC-type containing 1C
274	chr12	85598139	85598338	200	*	dnmt1_wt2_peak_274	59	.	4.55464	5.96598	1.36153	18	Promoter (<=1kb)	12	85599027	85639878	40852	1	81703	ENSMUST00000177587.8	-689	ENSMUSG00000034271	Jdp2	Jun dimerization protein 2
277	chr12	91589916	91590115	200	*	dnmt1_wt2_peak_277	54	.	4.1104	5.48074	0.966906	135	Promoter (<=1kb)	12	91555262	91590009	34748	2	83602	ENSMUST00000021345.13	0	ENSMUSG00000020962	Gtf2a1	general transcription factor II A, 1
282	chr12	99392329	99392528	200	*	dnmt1_wt2_peak_282	54	.	4.10452	5.46395	0.966906	60	Promoter (<=1kb)	12	99195094	99393072	197979	2	71375	ENSMUST00000177451.7	544	ENSMUSG00000033713	Foxn3	forkhead box N3
289	chr12	116078580	116078779	200	*	dnmt1_wt2_peak_289	41	.	3.28832	4.11388	0.453029	131	Promoter (<=1kb)	12	116077773	116133327	55555	1	22355	ENSMUST00000177199.1	807	ENSMUSG00000011171	Vipr2	vasoactive intestinal peptide receptor 2
296	chr13	10359934	10360133	200	*	dnmt1_wt2_peak_296	54	.	4.1104	5.48074	0.966906	93	Promoter (<=1kb)	13	10215694	10360563	144870	2	12671	ENSMUST00000190395.1	430	ENSMUSG00000046159	Chrm3	cholinergic receptor, muscarinic 3, cardiac
298	chr13	23757152	23757351	200	*	dnmt1_wt2_peak_298	69	.	4.93248	6.92587	1.87032	58	Promoter (<=1kb)	13	23757013	23757409	397	1	326620	ENSMUST00000102965.3	139	ENSMUSG00000069266	H4c2	H4 clustered histone 2
299	chr13	23760318	23760955	638	*	dnmt1_wt2_peak_299	69	.	4.93248	6.92587	1.87032	39	Promoter (<=1kb)	13	23760692	23761230	539	2	326619	ENSMUST00000102964.3	275	ENSMUSG00000060093	H4c1	H4 clustered histone 1
304	chr13	40729685	40730132	448	*	dnmt1_wt2_peak_304	54	.	4.1104	5.48074	0.966906	130	Promoter (<=1kb)	13	40725130	40729403	4274	2	21418	ENSMUST00000224700.1	-282	ENSMUSG00000021359	Tfap2a	transcription factor AP-2, alpha
305	chr13	40733264	40733463	200	*	dnmt1_wt2_peak_305	41	.	3.28832	4.11388	0.453029	3	Promoter (<=1kb)	13	40721104	40733778	12675	2	21418	ENSMUST00000223908.1	315	ENSMUSG00000021359	Tfap2a	transcription factor AP-2, alpha
306	chr13	40737819	40738093	275	*	dnmt1_wt2_peak_306	84	.	5.75456	8.43736	3.06939	91	Promoter (<=1kb)	13	40716605	40738376	21772	2	21418	ENSMUST00000223869.1	283	ENSMUSG00000021359	Tfap2a	transcription factor AP-2, alpha
311	chr13	45965708	45965925	218	*	dnmt1_wt2_peak_311	42	.	3.57993	4.22988	0.468254	186	Promoter (<=1kb)	13	45792329	45965008	172680	2	20238	ENSMUST00000221082.1	-700	ENSMUSG00000046876	Atxn1	ataxin 1
317	chr13	51846097	51846357	261	*	dnmt1_wt2_peak_317	54	.	4.1104	5.48074	0.966906	95	Promoter (<=1kb)	13	51846678	51848468	1791	1	23882	ENSMUST00000021903.2	-321	ENSMUSG00000021453	Gadd45g	growth arrest and DNA-damage-inducible 45 gamma
320	chr13	54694884	54695093	210	*	dnmt1_wt2_peak_320	69	.	4.93248	6.92587	1.87032	117	Promoter (<=1kb)	13	54679410	54693907	14498	2	105239	ENSMUST00000134862.7	-977	ENSMUSG00000034928	Rnf44	ring finger protein 44
326	chr13	55830525	55830825	301	*	dnmt1_wt2_peak_326	54	.	4.10452	5.46395	0.966906	91	Promoter (<=1kb)	13	55825051	55831425	6375	2	18740	ENSMUST00000021968.6	600	ENSMUSG00000021506	Pitx1	paired-like homeodomain transcription factor 1
328	chr13	58215913	58216182	270	*	dnmt1_wt2_peak_328	69	.	4.92542	6.90561	1.87032	193	Promoter (<=1kb)	13	58176156	58215653	39498	2	56085	ENSMUST00000058735.11	-260	ENSMUSG00000005312	Ubqln1	ubiquilin 1
341	chr13	71961548	71961808	261	*	dnmt1_wt2_peak_341	54	.	4.1104	5.48074	0.966906	72	Promoter (<=1kb)	13	71959486	71960716	1231	2	16371	ENSMUST00000223460.1	-832	ENSMUSG00000060969	Irx1	Iroquois homeobox 1
345	chr13	94057504	94057717	214	*	dnmt1_wt2_peak_345	84	.	5.75456	8.43736	3.06939	76	Promoter (<=1kb)	13	94057796	94195409	137614	1	218454	ENSMUST00000054274.7	-79	ENSMUSG00000045312	Lhfpl2	lipoma HMGIC fusion partner-like 2
351	chr13	104864660	104864859	200	*	dnmt1_wt2_peak_351	41	.	3.28361	4.10055	0.453029	100	Promoter (<=1kb)	13	104845283	104863893	18611	2	77803	ENSMUST00000043061.4	-767	ENSMUSG00000042655	Shisal2b	shisa like 2B
353	chr13	112651993	112652363	371	*	dnmt1_wt2_peak_353	54	.	4.1104	5.48074	0.966906	46	Promoter (<=1kb)	13	112598333	112652301	53969	2	13206	ENSMUST00000075748.6	0	ENSMUSG00000021758	Ddx4	DEAD box helicase 4
355	chr13	119690788	119690987	200	*	dnmt1_wt2_peak_355	41	.	3.28361	4.10055	0.453029	146	Promoter (<=1kb)	13	119690464	119708260	17797	1	208715	ENSMUST00000224188.1	324	ENSMUSG00000093930	Hmgcs1	3-hydroxy-3-methylglutaryl-Coenzyme A synthase 1
365	chr14	25459524	25459973	450	*	dnmt1_wt2_peak_365	54	.	4.10452	5.46395	0.966906	85	Promoter (<=1kb)	14	25459292	25649574	190283	1	328365	ENSMUST00000159766.7	232	ENSMUSG00000007817	Zmiz1	zinc finger, MIZ-type containing 1
367	chr14	27039098	27039297	200	*	dnmt1_wt2_peak_367	54	.	4.1104	5.48074	0.966906	68	Promoter (<=1kb)	14	27039256	27102509	63254	1	171463	ENSMUST00000225146.1	0	ENSMUSG00000040717	Il17rd	interleukin 17 receptor D
376	chr14	52010470	52010669	200	*	dnmt1_wt2_peak_376	54	.	4.10452	5.46395	0.966906	167	Promoter (<=1kb)	14	52009246	52010575	1330	2	69890	ENSMUST00000228747.1	0	ENSMUSG00000049295	Zfp219	zinc finger protein 219
378	chr14	54417137	54417336	200	*	dnmt1_wt2_peak_378	41	.	3.28832	4.11388	0.453029	77	Promoter (<=1kb)	14	54369442	54417679	48238	2	20540	ENSMUST00000226753.1	343	ENSMUSG00000000958	Slc7a7	solute carrier family 7 (cationic amino acid transporter, y+ system), member 7
379	chr14	55520748	55520947	200	*	dnmt1_wt2_peak_379	69	.	4.93248	6.92587	1.87032	28	Promoter (<=1kb)	14	55520228	55521267	1040	2	18185	ENSMUST00000226858.1	320	ENSMUSG00000040632	Nrl	neural retina leucine zipper gene
382	chr14	57104221	57104527	307	*	dnmt1_wt2_peak_382	69	.	4.93248	6.92587	1.87032	194	Promoter (<=1kb)	14	57098600	57104702	6103	2	14619	ENSMUST00000055698.7	175	ENSMUSG00000046352	Gjb2	gap junction protein, beta 2
384	chr14	60702835	60703295	461	*	dnmt1_wt2_peak_384	54	.	4.1104	5.48074	0.966906	381	Promoter (<=1kb)	14	60702953	60750016	47064	1	219140	ENSMUST00000162131.8	0	ENSMUSG00000021990	Spata13	spermatogenesis associated 13
385	chr14	61192389	61192588	200	*	dnmt1_wt2_peak_385	69	.	4.93248	6.92587	1.87032	85	Promoter (<=1kb)	14	61193473	61202705	9233	1	50720	ENSMUST00000229692.1	-885	ENSMUSG00000048279	Sacs	sacsin
387	chr14	63244560	63244759	200	*	dnmt1_wt2_peak_387	69	.	4.93248	6.92587	1.87032	168	Promoter (<=1kb)	14	63198922	63245248	46327	2	14463	ENSMUST00000118022.7	489	ENSMUSG00000021944	Gata4	GATA binding protein 4
388	chr14	63245314	63245613	300	*	dnmt1_wt2_peak_388	54	.	4.1104	5.48074	0.966906	199	Promoter (<=1kb)	14	63198922	63245271	46350	2	14463	ENSMUST00000067417.9	-43	ENSMUSG00000021944	Gata4	GATA binding protein 4
389	chr14	64440736	64440935	200	*	dnmt1_wt2_peak_389	54	.	4.1104	5.48074	0.966906	133	Promoter (<=1kb)	14	64282905	64440917	158013	2	110265	ENSMUST00000209392.1	0	ENSMUSG00000054733	Msra	methionine sulfoxide reductase A
392	chr14	70531299	70531660	362	*	dnmt1_wt2_peak_392	41	.	3.28832	4.11388	0.453029	162	Promoter (<=1kb)	14	70530870	70533728	2859	1	213469	ENSMUST00000226548.1	429	ENSMUSG00000033595	Lgi3	leucine-rich repeat LGI family, member 3
403	chr14	119139057	119139256	200	*	dnmt1_wt2_peak_403	68	.	5.08411	6.81215	1.87032	80	Promoter (<=1kb)	14	119138341	119869815	731475	1	50787	ENSMUST00000065904.4	716	ENSMUSG00000053465	Hs6st3	heparan sulfate 6-O-sulfotransferase 3
404	chr14	121506131	121506562	432	*	dnmt1_wt2_peak_404	54	.	4.29592	5.41386	0.966906	163	Promoter (<=1kb)	14	121459621	121505252	45632	2	56643	ENSMUST00000088386.7	-879	ENSMUSG00000025557	Slc15a1	solute carrier family 15 (oligopeptide transporter), member 1
407	chr15	4374277	4374632	356	*	dnmt1_wt2_peak_407	41	.	3.28832	4.11388	0.453029	187	Promoter (<=1kb)	15	4375491	4520414	144924	1	239318	ENSMUST00000130332.1	-859	ENSMUSG00000049148	Plcxd3	phosphatidylinositol-specific phospholipase C, X domain containing 3
410	chr15	7398301	7398500	200	*	dnmt1_wt2_peak_410	41	.	3.28832	4.11388	0.453029	21	Promoter (<=1kb)	15	7206120	7398304	192185	2	268780	ENSMUST00000058593.9	0	ENSMUSG00000042961	Egflam	EGF-like, fibronectin type III and laminin G domains
411	chr15	13173547	13173811	265	*	dnmt1_wt2_peak_411	54	.	4.1104	5.48074	0.966906	83	Promoter (<=1kb)	15	13028701	13173675	144975	2	12563	ENSMUST00000036439.5	0	ENSMUSG00000039385	Cdh6	cadherin 6
414	chr15	34082863	34083062	200	*	dnmt1_wt2_peak_414	59	.	4.55464	5.96598	1.36153	94	Promoter (<=1kb)	15	34083036	34134344	51309	1	67154	ENSMUST00000168991.7	0	ENSMUSG00000022255	Mtdh	metadherin
430	chr15	60823007	60823206	200	*	dnmt1_wt2_peak_430	41	.	3.28832	4.11388	0.453029	59	Promoter (<=1kb)	15	60822271	60828650	6380	1	320469	ENSMUST00000180730.2	736	NA	9930014A18Rik	RIKEN cDNA 9930014A18 gene
431	chr15	60823535	60823915	381	*	dnmt1_wt2_peak_431	54	.	4.1104	5.48074	0.966906	199	Promoter (<=1kb)	15	60824341	60831793	7453	1	320469	ENSMUST00000181910.1	-426	NA	9930014A18Rik	RIKEN cDNA 9930014A18 gene
436	chr15	76196284	76196483	200	*	dnmt1_wt2_peak_436	69	.	4.92542	6.90561	1.87032	104	Promoter (<=1kb)	15	76170976	76195710	24735	2	18810	ENSMUST00000023226.12	-574	ENSMUSG00000022565	Plec	plectin
437	chr15	76295041	76295240	200	*	dnmt1_wt2_peak_437	54	.	4.1104	5.48074	0.966906	73	Promoter (<=1kb)	15	76295251	76296893	1643	1	100503915	ENSMUST00000096370.3	-11	ENSMUSG00000071724	Smpd5	sphingomyelin phosphodiesterase 5
438	chr15	76327196	76327406	211	*	dnmt1_wt2_peak_438	96	.	6.46201	9.6846	4.20767	130	Promoter (<=1kb)	15	76327397	76330677	3281	1	109075	ENSMUST00000059045.7	0	ENSMUSG00000034259	Exosc4	exosome component 4
440	chr15	79209175	79209374	200	*	dnmt1_wt2_peak_440	84	.	5.74632	8.41364	3.06939	101	Promoter (<=1kb)	15	79209311	79217383	8073	1	100041655	ENSMUST00000148028.1	0	ENSMUSG00000075555	Gm10863	predicted gene 10863
444	chr15	85206734	85206933	200	*	dnmt1_wt2_peak_444	66	.	5.01191	6.66371	1.87032	127	Promoter (<=1kb)	15	85206005	85251885	45881	1	14114	ENSMUST00000109432.3	729	ENSMUSG00000006369	Fbln1	fibulin 1
448	chr15	97830499	97830698	200	*	dnmt1_wt2_peak_448	54	.	4.1104	5.48074	0.966906	163	Promoter (<=1kb)	15	97797799	97831469	33671	2	56233	ENSMUST00000156045.7	771	ENSMUSG00000022475	Hdac7	histone deacetylase 7
449	chr15	97963912	97964230	319	*	dnmt1_wt2_peak_449	69	.	4.93248	6.92587	1.87032	180	Promoter (<=1kb)	15	97964200	97967277	3078	1	380967	ENSMUST00000229433.1	0	ENSMUSG00000052369	Tmem106c	transmembrane protein 106C
450	chr15	98952912	98953205	294	*	dnmt1_wt2_peak_450	69	.	5.15841	6.96902	1.90076	105	Promoter (<=1kb)	15	98932137	98953551	21415	2	22143	ENSMUST00000134214.2	346	ENSMUSG00000023004	Tuba1b	tubulin, alpha 1B
451	chr15	99056207	99056406	200	*	dnmt1_wt2_peak_451	54	.	4.10452	5.46395	0.966906	21	Promoter (<=1kb)	15	99055970	99056874	905	1	19132	ENSMUST00000229268.1	237	ENSMUSG00000023484	Prph	peripherin
455	chr15	99701464	99701759	296	*	dnmt1_wt2_peak_455	54	.	4.1104	5.48074	0.966906	97	Promoter (<=1kb)	15	99702129	99713991	11863	1	83797	ENSMUST00000023759.5	-370	ENSMUSG00000023018	Smarcd1	SWI/SNF related, matrix associated, actin dependent regulator of chromatin, subfamily d, member 1
468	chr16	15594381	15594580	200	*	dnmt1_wt2_peak_468	54	.	4.1104	5.48074	0.966906	10	Promoter (<=1kb)	16	15552677	15594524	41848	2	70620	ENSMUST00000115777.9	0	ENSMUSG00000022674	Ube2v2	ubiquitin-conjugating enzyme E2 variant 2
469	chr16	17891299	17891605	307	*	dnmt1_wt2_peak_469	69	.	4.93248	6.92587	1.87032	181	Promoter (<=1kb)	16	17841310	17891593	50284	2	13356	ENSMUST00000117082.1	0	ENSMUSG00000003166	Dgcr2	DiGeorge syndrome critical region gene 2
470	chr16	20241051	20241258	208	*	dnmt1_wt2_peak_470	69	.	4.93248	6.92587	1.87032	109	Promoter (<=1kb)	16	20233303	20241358	8056	2	208158	ENSMUST00000040880.8	100	ENSMUSG00000041205	Map6d1	MAP6 domain containing 1
472	chr16	20734543	20734742	200	*	dnmt1_wt2_peak_472	54	.	4.1104	5.48074	0.966906	20	Promoter (<=1kb)	16	20724454	20734511	10058	2	21832	ENSMUST00000115437.3	-32	ENSMUSG00000022847	Thpo	thrombopoietin
474	chr16	23107295	23107603	309	*	dnmt1_wt2_peak_474	54	.	4.29592	5.41386	0.966906	164	Promoter (<=1kb)	16	23107444	23113947	6504	1	13682	ENSMUST00000023599.12	0	ENSMUSG00000022884	Eif4a2	eukaryotic translation initiation factor 4A2
477	chr16	30066334	30066533	200	*	dnmt1_wt2_peak_477	54	.	4.1104	5.48074	0.966906	85	Promoter (<=1kb)	16	30066338	30067319	982	1	15205	ENSMUST00000161839.1	0	ENSMUSG00000022528	Hes1	hes family bHLH transcription factor 1
478	chr16	30066720	30066919	200	*	dnmt1_wt2_peak_478	41	.	3.28832	4.11388	0.453029	153	Promoter (<=1kb)	16	30066338	30067319	982	1	15205	ENSMUST00000161839.1	382	ENSMUSG00000022528	Hes1	hes family bHLH transcription factor 1
484	chr16	35542380	35542580	201	*	dnmt1_wt2_peak_484	63	.	4.8735	6.38895	1.70704	144	Promoter (<=1kb)	16	35541571	35664261	122691	1	20357	ENSMUST00000050625.14	809	ENSMUSG00000052133	Sema5b	sema domain, seven thrombospondin repeats (type 1 and type 1-like), transmembrane domain (TM) and short cytoplasmic domain, (semaphorin) 5B
487	chr16	44745256	44745455	200	*	dnmt1_wt2_peak_487	69	.	4.93248	6.92587	1.87032	92	Promoter (<=1kb)	16	44739265	44746283	7019	2	66067	ENSMUST00000161436.1	828	ENSMUSG00000022668	Gtpbp8	GTP-binding protein 8 (putative)
489	chr16	50430147	50430346	200	*	dnmt1_wt2_peak_489	54	.	4.1104	5.48074	0.966906	89	Promoter (<=1kb)	16	50224847	50429912	205066	2	70508	ENSMUST00000131695.7	-235	ENSMUSG00000022641	Bbx	bobby sox HMG box containing
494	chr16	90220749	90220948	200	*	dnmt1_wt2_peak_494	69	.	4.93248	6.92587	1.87032	118	Promoter (<=1kb)	16	90220754	90226329	5576	1	20655	ENSMUST00000023707.10	0	ENSMUSG00000022982	Sod1	superoxide dismutase 1, soluble
500	chr16	92697488	92697744	257	*	dnmt1_wt2_peak_500	54	.	4.1104	5.48074	0.966906	182	Promoter (<=1kb)	16	92603656	92697328	93673	2	12394	ENSMUST00000113956.9	-160	ENSMUSG00000022952	Runx1	runt related transcription factor 1
501	chr16	94085282	94085595	314	*	dnmt1_wt2_peak_501	54	.	4.10452	5.46395	0.966906	195	Promoter (<=1kb)	16	94084931	94127032	42102	1	20465	ENSMUST00000072182.8	351	ENSMUSG00000062713	Sim2	single-minded family bHLH transcription factor 2
504	chr17	8283781	8284053	273	*	dnmt1_wt2_peak_504	54	.	4.1104	5.48074	0.966906	99	Promoter (<=1kb)	17	8283796	8293631	9836	1	55951	ENSMUST00000147427.1	0	ENSMUSG00000023861	Mpc1	mitochondrial pyruvate carrier 1
506	chr17	12317394	12317593	200	*	dnmt1_wt2_peak_506	41	.	3.28832	4.11388	0.453029	20	Promoter (<=1kb)	17	12272134	12318391	46258	2	26407	ENSMUST00000233002.1	798	ENSMUSG00000014426	Map3k4	mitogen-activated protein kinase kinase kinase 4
507	chr17	12909968	12910253	286	*	dnmt1_wt2_peak_507	54	.	4.1104	5.48074	0.966906	183	Promoter (<=1kb)	17	12888729	12910230	21502	2	240023	ENSMUST00000163394.2	0	ENSMUSG00000073460	Pnldc1	poly(A)-specific ribonuclease (PARN)-like domain containing 1
511	chr17	23739815	23740014	200	*	dnmt1_wt2_peak_511	54	.	4.1104	5.48074	0.966906	29	Promoter (<=1kb)	17	23736186	23740398	4213	2	76498	ENSMUST00000024702.4	384	ENSMUSG00000023909	Paqr4	progestin and adipoQ receptor family member IV
512	chr17	23807027	23807266	240	*	dnmt1_wt2_peak_512	54	.	4.10452	5.46395	0.966906	39	Promoter (<=1kb)	17	23807918	23810006	2089	1	75956	ENSMUST00000191385.2	-652	ENSMUSG00000039218	Srrm2	serine/arginine repetitive matrix 2
514	chr17	25432820	25433019	200	*	dnmt1_wt2_peak_514	54	.	4.1104	5.48074	0.966906	158	Promoter (<=1kb)	17	25397625	25433278	35654	2	58226	ENSMUST00000159623.1	259	ENSMUSG00000024112	Cacna1h	calcium channel, voltage-dependent, T type, alpha 1H subunit
517	chr17	29008177	29008478	302	*	dnmt1_wt2_peak_517	69	.	4.93248	6.92587	1.87032	167	Promoter (<=1kb)	17	28970880	29007995	37116	2	106504	ENSMUST00000119274.2	-182	ENSMUSG00000024006	Stk38	serine/threonine kinase 38
524	chr17	35470047	35470246	200	*	dnmt1_wt2_peak_524	52	.	4.23577	5.29405	0.966906	25	Promoter (<=1kb)	17	35470089	35474563	4475	1	15007	ENSMUST00000068291.6	0	ENSMUSG00000067235	H2-Q10	histocompatibility 2, Q region locus 10
530	chr17	46650657	46650860	204	*	dnmt1_wt2_peak_531	54	.	4.29592	5.41386	0.966906	11	Promoter (<=1kb)	17	46650572	46657070	6499	1	66515	ENSMUST00000132790.1	85	ENSMUSG00000038545	Cul7	cullin 7
531	chr17	46728114	46728471	358	*	dnmt1_wt2_peak_532	54	.	4.10452	5.46395	0.966906	45	Promoter (<=1kb)	17	46725664	46729168	3505	2	14711	ENSMUST00000002846.8	697	ENSMUSG00000002769	Gnmt	glycine N-methyltransferase
534	chr17	56511155	56511550	396	*	dnmt1_wt2_peak_535	54	.	4.10452	5.46395	0.966906	102	Promoter (<=1kb)	17	56511248	56512431	1184	2	20834	ENSMUST00000052211.3	881	ENSMUSG00000044526	Znrf4	zinc and ring finger 4
535	chr17	56511751	56512043	293	*	dnmt1_wt2_peak_536	54	.	4.1104	5.48074	0.966906	38	Promoter (<=1kb)	17	56511248	56512431	1184	2	20834	ENSMUST00000052211.3	388	ENSMUSG00000044526	Znrf4	zinc and ring finger 4
548	chr17	70850269	70850468	200	*	dnmt1_wt2_peak_549	54	.	4.29592	5.41386	0.966906	173	Promoter (<=1kb)	17	70844728	70849790	5063	2	21815	ENSMUST00000127719.1	-479	ENSMUSG00000047407	Tgif1	TGFB-induced factor homeobox 1
549	chr17	78835029	78835228	200	*	dnmt1_wt2_peak_550	54	.	4.1104	5.48074	0.966906	182	Promoter (<=1kb)	17	78752898	78835324	82427	2	320473	ENSMUST00000097281.3	96	ENSMUSG00000039414	Heatr5b	HEAT repeat containing 5B
550	chr18	12305627	12305826	200	*	dnmt1_wt2_peak_551	54	.	4.1104	5.48074	0.966906	13	Promoter (<=1kb)	18	12252362	12305797	53436	2	225187	ENSMUST00000118525.8	0	ENSMUSG00000057766	Ankrd29	ankyrin repeat domain 29
556	chr18	36196720	36196919	200	*	dnmt1_wt2_peak_557	54	.	4.1104	5.48074	0.966906	168	Promoter (<=1kb)	18	36027396	36197232	169837	2	100042150	ENSMUST00000115705.1	313	ENSMUSG00000060275	Nrg2	neuregulin 2
564	chr18	42394579	42394819	241	*	dnmt1_wt2_peak_565	69	.	4.93248	6.92587	1.87032	108	Promoter (<=1kb)	18	42394539	42397249	2711	1	18998	ENSMUST00000025374.3	40	ENSMUSG00000024497	Pou4f3	POU domain, class 4, transcription factor 3
571	chr18	64660025	64660685	661	*	dnmt1_wt2_peak_572	54	.	4.10452	5.46395	0.966906	325	Promoter (<=1kb)	18	64577466	64660807	83342	2	54670	ENSMUST00000237686.1	122	ENSMUSG00000039529	Atp8b1	ATPase, class I, type 8B, member 1
572	chr18	64887096	64887318	223	*	dnmt1_wt2_peak_573	69	.	4.92542	6.90561	1.87032	72	Promoter (<=1kb)	18	64887705	65213404	325700	1	83814	ENSMUST00000235343.1	-387	ENSMUSG00000024589	Nedd4l	neural precursor cell expressed, developmentally down-regulated gene 4-like
573	chr18	64887766	64887965	200	*	dnmt1_wt2_peak_574	54	.	4.1104	5.48074	0.966906	159	Promoter (<=1kb)	18	64887832	64888881	1050	1	83814	ENSMUST00000235204.1	0	ENSMUSG00000024589	Nedd4l	neural precursor cell expressed, developmentally down-regulated gene 4-like
582	chr18	80363512	80363749	238	*	dnmt1_wt2_peak_583	84	.	5.75456	8.43736	3.06939	108	Promoter (<=1kb)	18	80322944	80363650	40707	2	240444	ENSMUST00000184366.1	0	ENSMUSG00000059852	Kcng2	potassium voltage-gated channel, subfamily G, member 2
584	chr19	3766458	3766657	200	*	dnmt1_wt2_peak_585	41	.	3.28832	4.11388	0.453029	151	Promoter (<=1kb)	19	3767421	3808829	41409	1	225888	ENSMUST00000052699.12	-764	ENSMUSG00000045098	Kmt5b	lysine methyltransferase 5B
585	chr19	3905620	3905819	200	*	dnmt1_wt2_peak_586	54	.	4.1104	5.48074	0.966906	43	Promoter (<=1kb)	19	3896050	3905230	9181	2	27060	ENSMUST00000145791.7	-390	ENSMUSG00000001750	Tcirg1	T cell, immune regulator 1, ATPase, H+ transporting, lysosomal V0 protein A3
586	chr19	4878177	4878493	317	*	dnmt1_wt2_peak_587	54	.	4.10452	5.46395	0.966906	26	Promoter (<=1kb)	19	4878668	4885397	6730	1	70605	ENSMUST00000162088.7	-175	ENSMUSG00000006463	Zdhhc24	zinc finger, DHHC domain containing 24
588	chr19	6128036	6128253	218	*	dnmt1_wt2_peak_589	54	.	4.1104	5.48074	0.966906	73	Promoter (<=1kb)	19	6119852	6128147	8296	2	69024	ENSMUST00000154601.7	0	ENSMUSG00000024787	Snx15	sorting nexin 15
589	chr19	6498472	6498671	200	*	dnmt1_wt2_peak_590	41	.	3.28361	4.10055	0.453029	69	Promoter (<=1kb)	19	6497835	6544169	46335	1	18190	ENSMUST00000113459.1	637	ENSMUSG00000033768	Nrxn2	neurexin II
590	chr19	6979549	6979862	314	*	dnmt1_wt2_peak_591	84	.	5.75456	8.43736	3.06939	146	Promoter (<=1kb)	19	6978390	6979865	1476	2	114841036	ENSMUST00000237119.1	3	ENSMUSG00000056629	Gm51400	predicted gene, 51400
602	chr19	44835218	44835417	200	*	dnmt1_wt2_peak_603	69	.	4.93248	6.92587	1.87032	68	Promoter (<=1kb)	19	44828493	44835938	7446	2	73322	ENSMUST00000174082.1	521	ENSMUSG00000092369	1700039E22Rik	RIKEN cDNA 1700039E22 gene
605	chr19	45234498	45235229	732	*	dnmt1_wt2_peak_606	54	.	4.1104	5.48074	0.966906	353	Promoter (<=1kb)	19	45232684	45235812	3129	2	16814	ENSMUST00000099401.5	583	ENSMUSG00000025216	Lbx1	ladybird homeobox 1
607	chr19	46045648	46045906	259	*	dnmt1_wt2_peak_608	69	.	4.93248	6.92587	1.87032	148	Promoter (<=1kb)	19	46032593	46045214	12622	2	16825	ENSMUST00000152946.7	-434	ENSMUSG00000025223	Ldb1	LIM domain binding 1
614	chr19	61227343	61227657	315	*	dnmt1_wt2_peak_615	54	.	4.10452	5.46395	0.966906	171	Promoter (<=1kb)	19	61224411	61227376	2966	2	12982	ENSMUST00000237386.1	0	ENSMUSG00000059326	Csf2ra	colony stimulating factor 2 receptor, alpha, low-affinity (granulocyte-macrophage)
617	chr2	9889272	9889493	222	*	dnmt1_wt2_peak_618	54	.	4.1104	5.48074	0.966906	63	Promoter (<=1kb)	2	9883041	9889540	6500	2	77682	ENSMUST00000125091.1	47	ENSMUSG00000079602	9230102O04Rik	RIKEN cDNA 9230102O04 gene
618	chr2	11501614	11501813	200	*	dnmt1_wt2_peak_619	69	.	4.93248	6.92587	1.87032	131	Promoter (<=1kb)	2	11474407	11501700	27294	2	170768	ENSMUST00000183869.7	0	ENSMUSG00000026773	Pfkfb3	6-phosphofructo-2-kinase/fructose-2,6-biphosphatase 3
626	chr2	24290252	24290451	200	*	dnmt1_wt2_peak_627	54	.	4.1104	5.48074	0.966906	89	Promoter (<=1kb)	2	24291196	24293820	2625	1	215274	ENSMUST00000058056.1	-745	ENSMUSG00000046845	Il1f10	interleukin 1 family, member 10
628	chr2	25332376	25332575	200	*	dnmt1_wt2_peak_629	54	.	4.1104	5.48074	0.966906	90	Promoter (<=1kb)	2	25332338	25343280	10943	1	227619	ENSMUST00000136245.7	38	ENSMUSG00000036646	Man1b1	mannosidase, alpha, class 1B, member 1
629	chr2	25403204	25403403	200	*	dnmt1_wt2_peak_630	73	.	5.31374	7.31209	2.18975	45	Promoter (<=1kb)	2	25403239	25407111	3873	1	18146	ENSMUST00000141106.7	0	ENSMUSG00000015094	Npdc1	neural proliferation, differentiation and control 1
631	chr2	29252340	29252584	245	*	dnmt1_wt2_peak_632	79	.	5.56511	7.92081	2718	101	Promoter (<=1kb)	2	29245107	29252993	7887	2	76220	ENSMUST00000155949.1	409	ENSMUSG00000079499	6530402F18Rik	RIKEN cDNA 6530402F18 gene
635	chr2	31640795	31640994	200	*	dnmt1_wt2_peak_636	54	.	4.10452	5.46395	0.966906	70	Promoter (<=1kb)	2	31640037	31655795	15759	1	381359	ENSMUST00000113470.2	758	ENSMUSG00000079466	Prdm12	PR domain containing 12
636	chr2	31845801	31846000	200	*	dnmt1_wt2_peak_637	54	.	4.10452	5.46395	0.966906	30	Promoter (<=1kb)	2	31813290	31846005	32716	2	98970	ENSMUST00000028188.7	5	ENSMUSG00000026841	Fibcd1	fibrinogen C domain containing 1
638	chr2	32539734	32539933	200	*	dnmt1_wt2_peak_639	41	.	3.28361	4.10055	0.453029	20	Promoter (<=1kb)	2	32540190	32560139	19950	1	98952	ENSMUST00000147723.1	-257	ENSMUSG00000039157	Fam102a	family with sequence similarity 102, member A
639	chr2	32694301	32694541	241	*	dnmt1_wt2_peak_640	62	.	4.69604	6.29925	1.62	190	Promoter (<=1kb)	2	32682609	32694185	11577	2	14287	ENSMUST00000028148.10	-116	ENSMUSG00000009566	Fpgs	folylpolyglutamyl synthetase
647	chr2	59882146	59882362	217	*	dnmt1_wt2_peak_648	54	.	4.1104	5.48074	0.966906	91	Promoter (<=1kb)	2	59855187	59882547	27361	2	72137	ENSMUST00000102751.8	185	ENSMUSG00000026988	Wdsub1	WD repeat, SAM and U-box domain containing 1
654	chr2	70563013	70563280	268	*	dnmt1_wt2_peak_655	69	.	4.93248	6.92587	1.87032	163	Promoter (<=1kb)	2	70489940	70563357	73418	2	68986	ENSMUST00000151851.1	77	ENSMUSG00000087264	Gad1os	glutamate decarboxylase 1, opposite strand
657	chr2	71544866	71545065	200	*	dnmt1_wt2_peak_658	41	.	3.28832	4.11388	0.453029	16	Promoter (<=1kb)	2	71544866	71545950	1085	2	13392	ENSMUST00000134249.1	885	ENSMUSG00000023391	Dlx2	distal-less homeobox 2
658	chr2	71546565	71546764	200	*	dnmt1_wt2_peak_659	41	.	3.28832	4.11388	0.453029	61	Promoter (<=1kb)	2	71543408	71546754	3347	2	13392	ENSMUST00000024159.7	0	ENSMUSG00000023391	Dlx2	distal-less homeobox 2
659	chr2	71745596	71745795	200	*	dnmt1_wt2_peak_660	55	.	4.35781	5.54019	1.00262	118	Promoter (<=1kb)	2	71745616	71820254	74639	1	16403	ENSMUST00000133124.7	0	ENSMUSG00000027111	Itga6	integrin alpha 6
661	chr2	73271982	73272181	200	*	dnmt1_wt2_peak_662	41	.	3.28832	4.11388	0.453029	76	Promoter (<=1kb)	2	73271966	73284706	12741	1	381373	ENSMUST00000147133.1	16	ENSMUSG00000068859	Sp9	trans-acting transcription factor 9
663	chr2	74658634	74658977	344	*	dnmt1_wt2_peak_664	54	.	4.1104	5.48074	0.966906	142	Promoter (<=1kb)	2	74655616	74659419	3804	2	14029	ENSMUST00000173623.1	442	ENSMUSG00000001815	Evx2	even-skipped homeobox 2
664	chr2	74659297	74659941	645	*	dnmt1_wt2_peak_665	79	.	5.56511	7.92081	2718	151	Promoter (<=1kb)	2	74652991	74659557	6567	2	14029	ENSMUST00000001867.12	0	ENSMUSG00000001815	Evx2	even-skipped homeobox 2
665	chr2	74698041	74698258	218	*	dnmt1_wt2_peak_666	75	.	5.39497	7.50079	2.36249	150	Promoter (<=1kb)	2	74697727	74700208	2482	1	15438	ENSMUST00000059272.9	314	ENSMUSG00000043342	Hoxd9	homeobox D9
668	chr2	83644105	83644361	257	*	dnmt1_wt2_peak_669	54	.	4.1104	5.48074	0.966906	72	Promoter (<=1kb)	2	83644435	83664622	20188	1	69082	ENSMUST00000081591.6	-74	ENSMUSG00000027091	Zc3h15	zinc finger CCCH-type containing 15
670	chr2	83724175	83724374	200	*	dnmt1_wt2_peak_671	54	.	4.1104	5.48074	0.966906	96	Promoter (<=1kb)	2	83724397	83756797	32401	1	16410	ENSMUST00000125360.7	-23	ENSMUSG00000027087	Itgav	integrin alpha V
677	chr2	94158521	94158825	305	*	dnmt1_wt2_peak_678	54	.	4.1104	5.48074	0.966906	23	Promoter (<=1kb)	2	94032689	94157964	125276	2	56348	ENSMUST00000028619.4	-557	ENSMUSG00000027195	Hsd17b12	hydroxysteroid (17-beta) dehydrogenase 12
680	chr2	104410046	104410387	342	*	dnmt1_wt2_peak_681	69	.	4.92542	6.90561	1.87032	166	Promoter (<=1kb)	2	104143073	104410334	267262	2	241589	ENSMUST00000089726.9	0	ENSMUSG00000068373	D430041D05Rik	RIKEN cDNA D430041D05 gene
681	chr2	104410619	104410843	225	*	dnmt1_wt2_peak_682	54	.	4.1104	5.48074	0.966906	34	Promoter (<=1kb)	2	104143073	104411013	267941	2	241589	ENSMUST00000230671.1	170	ENSMUSG00000068373	D430041D05Rik	RIKEN cDNA D430041D05 gene
682	chr2	109693983	109694414	432	*	dnmt1_wt2_peak_683	54	.	4.1104	5.48074	0.966906	147	Promoter (<=1kb)	2	109694409	109727007	32599	1	12064	ENSMUST00000111043.8	0	ENSMUSG00000048482	Bdnf	brain derived neurotrophic factor
683	chr2	113757660	113757859	200	*	dnmt1_wt2_peak_684	54	.	4.1104	5.48074	0.966906	8	Promoter (<=1kb)	2	113746164	113758646	12483	2	23892	ENSMUST00000099575.3	787	ENSMUSG00000074934	Grem1	gremlin 1, DAN family BMP antagonist
684	chr2	116061907	116062106	200	*	dnmt1_wt2_peak_685	69	.	4.92542	6.90561	1.87032	70	Promoter (<=1kb)	2	115996056	116062360	66305	2	17536	ENSMUST00000140461.8	254	ENSMUSG00000027210	Meis2	Meis homeobox 2
685	chr2	118677388	118677705	318	*	dnmt1_wt2_peak_686	54	.	4.1104	5.48074	0.966906	152	Promoter (<=1kb)	2	118677263	118697236	19974	1	214230	ENSMUST00000132577.1	125	ENSMUSG00000074923	Pak6	p21 (RAC1) activated kinase 6
687	chr2	118703011	118703246	236	*	dnmt1_wt2_peak_688	54	.	4.1104	5.48074	0.966906	53	Promoter (<=1kb)	2	118699103	118703963	4861	2	383787	ENSMUST00000104937.1	717	ENSMUSG00000078137	Ankrd63	ankyrin repeat domain 63
695	chr2	130697704	130697903	200	*	dnmt1_wt2_peak_696	54	.	4.1104	5.48074	0.966906	24	Promoter (<=1kb)	2	130684113	130697519	13407	2	269356	ENSMUST00000099362.10	-185	ENSMUSG00000074796	Slc4a11	solute carrier family 4, sodium bicarbonate transporter-like, member 11
698	chr2	146221420	146221619	200	*	dnmt1_wt2_peak_699	41	.	3.28832	4.11388	0.453029	24	Promoter (<=1kb)	2	146221921	146225020	3100	1	53626	ENSMUST00000089257.5	-302	ENSMUSG00000068154	Insm1	insulinoma-associated 1
699	chr2	146222734	146223076	343	*	dnmt1_wt2_peak_700	54	.	4.1104	5.48074	0.966906	152	Promoter (<=1kb)	2	146221921	146225020	3100	1	53626	ENSMUST00000089257.5	813	ENSMUSG00000068154	Insm1	insulinoma-associated 1
701	chr2	148875316	148875515	200	*	dnmt1_wt2_peak_702	52	.	4.03876	5.28215	0.966906	93	Promoter (<=1kb)	2	148872472	148875451	2980	2	13010	ENSMUST00000149691.1	0	ENSMUSG00000027447	Cst3	cystatin C
705	chr2	153107847	153108046	200	*	dnmt1_wt2_peak_706	42	.	3.57993	4.22988	0.468254	56	Promoter (<=1kb)	2	153108468	153151439	42972	1	15162	ENSMUST00000189688.1	-422	ENSMUSG00000003283	Hck	hemopoietic cell kinase
709	chr2	158610357	158610678	322	*	dnmt1_wt2_peak_710	54	.	4.29592	5.41386	0.966906	159	Promoter (<=1kb)	2	158595472	158610659	15188	2	100045469	ENSMUST00000145773.1	0	ENSMUSG00000086496	Gm14204	predicted gene 14204
710	chr2	158794828	158795125	298	*	dnmt1_wt2_peak_711	54	.	4.1104	5.48074	0.966906	169	Promoter (<=1kb)	2	158794862	158858214	63353	1	71715	ENSMUST00000145692.7	0	ENSMUSG00000027655	Dhx35	DEAH (Asp-Glu-Ala-His) box polypeptide 35
711	chr2	160872414	160872816	403	*	dnmt1_wt2_peak_712	41	.	3.28361	4.10055	0.453029	332	Promoter (<=1kb)	2	160765185	160872572	107388	2	320799	ENSMUST00000103111.8	0	ENSMUSG00000035877	Zhx3	zinc fingers and homeoboxes 3
712	chr2	160911873	160912072	200	*	dnmt1_wt2_peak_713	66	.	5.01191	6.66371	1.87032	128	Promoter (<=1kb)	2	160906437	160912317	5881	2	280635	ENSMUST00000109454.7	245	ENSMUSG00000050700	Emilin3	elastin microfibril interfacer 3
713	chr2	163204247	163204662	416	*	dnmt1_wt2_peak_714	87	.	6.07285	8.71562	3.31924	277	Promoter (<=1kb)	2	163204553	163276098	71546	1	269389	ENSMUST00000128999.7	0	ENSMUSG00000074607	Tox2	TOX high mobility group box family member 2
715	chr2	164805606	164805805	200	*	dnmt1_wt2_peak_716	41	.	3.28361	4.10055	0.453029	48	Promoter (<=1kb)	2	164805098	164822130	17033	1	67538	ENSMUST00000052107.4	508	ENSMUSG00000045822	Zswim3	zinc finger SWIM-type containing 3
716	chr2	165234280	165234579	300	*	dnmt1_wt2_peak_717	41	.	3.28832	4.11388	0.453029	110	Promoter (<=1kb)	2	165111507	165234853	123347	2	104010	ENSMUST00000065438.12	274	ENSMUSG00000053166	Cdh22	cadherin 22
717	chr2	165493089	165493288	200	*	dnmt1_wt2_peak_718	69	.	4.92542	6.90561	1.87032	127	Promoter (<=1kb)	2	165491178	165493116	1939	2	381406	ENSMUST00000125497.1	0	ENSMUSG00000039725	Trp53rka	transformation related protein 53 regulating kinase A
721	chr2	167492496	167492695	200	*	dnmt1_wt2_peak_722	41	.	3.28361	4.10055	0.453029	65	Promoter (<=1kb)	2	167492645	167516166	23522	1	81018	ENSMUST00000109214.7	0	ENSMUSG00000006418	Rnf114	ring finger protein 114
723	chr2	168670300	168670632	333	*	dnmt1_wt2_peak_724	41	.	3.28832	4.11388	0.453029	270	Promoter (<=1kb)	2	168662083	168670346	8264	2	11981	ENSMUST00000147757.1	0	ENSMUSG00000027546	Atp9a	ATPase, class II, type 9A
726	chr2	172939726	172939925	200	*	dnmt1_wt2_peak_727	41	.	3.28832	4.11388	0.453029	195	Promoter (<=1kb)	2	172916118	172940092	23975	2	12162	ENSMUST00000137247.1	167	ENSMUSG00000008999	Bmp7	bone morphogenetic protein 7
727	chr2	172940410	172940609	200	*	dnmt1_wt2_peak_728	54	.	4.1104	5.48074	0.966906	121	Promoter (<=1kb)	2	172868012	172940321	72310	2	12162	ENSMUST00000009143.7	-89	ENSMUSG00000008999	Bmp7	bone morphogenetic protein 7
729	chr2	174296608	174296983	376	*	dnmt1_wt2_peak_730	54	.	4.1104	5.48074	0.966906	48	Promoter (<=1kb)	2	174297859	174302018	4160	1	14683	ENSMUST00000087877.10	-876	ENSMUSG00000027523	Gnas	GNAS (guanine nucleotide binding protein, alpha stimulating) complex locus
731	chr2	181671155	181671354	200	*	dnmt1_wt2_peak_732	69	.	4.93248	6.92587	1.87032	131	Promoter (<=1kb)	2	181669836	181671640	1805	2	20672	ENSMUST00000054491.5	286	ENSMUSG00000046470	Sox18	SRY (sex determining region Y)-box 18
733	chr3	8988621	8988820	200	*	dnmt1_wt2_peak_734	66	.	4.84651	6.68623	1.87032	36	Promoter (<=1kb)	3	8944696	8988636	43941	2	21985	ENSMUST00000124956.1	0	ENSMUSG00000027506	Tpd52	tumor protein D52
740	chr3	22076095	22076294	200	*	dnmt1_wt2_peak_741	54	.	4.1104	5.48074	0.966906	46	Promoter (<=1kb)	3	22076652	22216594	139943	1	81004	ENSMUST00000193734.5	-358	ENSMUSG00000027630	Tbl1xr1	transducin (beta)-like 1X-linked receptor 1
743	chr3	36150768	36151060	293	*	dnmt1_wt2_peak_744	54	.	4.1104	5.48074	0.966906	124	Promoter (<=1kb)	3	36151017	36170342	19326	1	241944	ENSMUST00000197653.4	0	ENSMUSG00000033883	Zfp267	zinc finger protein 267
749	chr3	52104687	52104886	200	*	dnmt1_wt2_peak_750	41	.	3.28832	4.11388	0.453029	34	Promoter (<=1kb)	3	51685907	52105076	419170	2	433586	ENSMUST00000121440.3	190	ENSMUSG00000061143	Maml3	mastermind like transcriptional coactivator 3
757	chr3	86998820	86999019	200	*	dnmt1_wt2_peak_758	54	.	4.1104	5.48074	0.966906	39	Promoter (<=1kb)	3	86998118	86998954	837	2	12479	ENSMUST00000132131.1	0	ENSMUSG00000028076	Cd1d1	CD1d1 antigen
760	chr3	88022654	88022853	200	*	dnmt1_wt2_peak_761	54	.	4.10452	5.46395	0.966906	16	Promoter (<=1kb)	3	88022638	88023673	1036	2	73940	ENSMUST00000162352.1	820	ENSMUSG00000004894	Hapln2	hyaluronan and proteoglycan link protein 2
762	chr3	88607596	88607795	200	*	dnmt1_wt2_peak_763	41	.	3.28832	4.11388	0.453029	22	Promoter (<=1kb)	3	88607659	88617339	9681	1	16800	ENSMUST00000175749.7	0	ENSMUSG00000028059	Arhgef2	rho/rac guanine nucleotide exchange factor (GEF) 2
763	chr3	89395136	89395368	233	*	dnmt1_wt2_peak_764	41	.	3.28832	4.11388	0.453029	149	Promoter (<=1kb)	3	89392513	89394776	2264	2	22724	ENSMUST00000139094.1	-360	ENSMUSG00000028042	Zbtb7b	zinc finger and BTB domain containing 7B
767	chr3	95676431	95676667	237	*	dnmt1_wt2_peak_768	54	.	4.1104	5.48074	0.966906	160	Promoter (<=1kb)	3	95676750	95677151	402	2	229595	ENSMUST00000151054.1	484	ENSMUSG00000015850	Adamtsl4	ADAMTS-like 4
769	chr3	96219885	96220084	200	*	dnmt1_wt2_peak_770	69	.	4.93248	6.92587	1.87032	95	Promoter (<=1kb)	3	96219865	96220308	444	1	621893	ENSMUST00000073115.4	20	ENSMUSG00000063689	H2ac21	H2A clustered histone 21
770	chr3	96220328	96220655	328	*	dnmt1_wt2_peak_771	54	.	4.1104	5.48074	0.966906	172	Promoter (<=1kb)	3	96220361	96220880	520	2	319176	ENSMUST00000090782.3	225	ENSMUSG00000068855	H2ac20	H2A clustered histone 20
773	chr3	96557762	96557999	238	*	dnmt1_wt2_peak_774	84	.	5.75456	8.43736	3.06939	131	Promoter (<=1kb)	3	96555765	96557815	2051	2	100038464	ENSMUST00000098839.2	0	ENSMUSG00000074398	Gm15441	predicted gene 15441
782	chr3	103576360	103576692	333	*	dnmt1_wt2_peak_783	52	.	4.03876	5.28215	0.966906	26	Promoter (<=1kb)	3	103576142	103645569	69428	1	54524	ENSMUST00000118563.2	218	ENSMUSG00000027849	Syt6	synaptotagmin VI
785	chr3	104961417	104961643	227	*	dnmt1_wt2_peak_786	69	.	4.93248	6.92587	1.87032	130	Promoter (<=1kb)	3	104945272	104961921	16650	2	22414	ENSMUST00000029429.5	278	ENSMUSG00000027840	Wnt2b	wingless-type MMTV integration site family, member 2B
787	chr3	108401549	108401885	337	*	dnmt1_wt2_peak_788	54	.	4.10452	5.46395	0.966906	139	Promoter (<=1kb)	3	108401260	108402589	1330	2	53883	ENSMUST00000147565.2	704	ENSMUSG00000068740	Celsr2	cadherin, EGF LAG seven-pass G-type receptor 2
793	chr3	122730517	122730716	200	*	dnmt1_wt2_peak_794	69	.	4.93248	6.92587	1.87032	66	Promoter (<=1kb)	3	122730222	122776425	46204	1	242202	ENSMUST00000198314.1	295	ENSMUSG00000053965	Pde5a	phosphodiesterase 5A, cGMP-specific
795	chr3	126596980	126597280	301	*	dnmt1_wt2_peak_796	84	.	5.75456	8.43736	3.06939	136	Promoter (<=1kb)	3	126596998	126844915	247918	1	108058	ENSMUST00000066466.12	0	ENSMUSG00000053819	Camk2d	calcium/calmodulin-dependent protein kinase II, delta
796	chr3	127837556	127837755	200	*	dnmt1_wt2_peak_797	54	.	4.1104	5.48074	0.966906	73	Promoter (<=1kb)	3	127807007	127837523	30517	2	211556	ENSMUST00000200409.4	-33	ENSMUSG00000074238	Ap1ar	adaptor-related protein complex 1 associated regulatory protein
799	chr3	131111721	131111920	200	*	dnmt1_wt2_peak_800	41	.	3.28832	4.11388	0.453029	121	Promoter (<=1kb)	3	131112797	131117387	4591	1	16842	ENSMUST00000136147.7	-877	ENSMUSG00000027985	Lef1	lymphoid enhancer binding factor 1
800	chr3	131112145	131112344	200	*	dnmt1_wt2_peak_801	54	.	4.1104	5.48074	0.966906	31	Promoter (<=1kb)	3	131112797	131117387	4591	1	16842	ENSMUST00000136147.7	-453	ENSMUSG00000027985	Lef1	lymphoid enhancer binding factor 1
804	chr3	153724915	153725134	220	*	dnmt1_wt2_peak_805	84	.	5.75456	8.43736	3.06939	76	Promoter (<=1kb)	3	153206617	153725113	518497	2	20447	ENSMUST00000064460.6	0	ENSMUSG00000052544	St6galnac3	ST6 (alpha-N-acetyl-neuraminyl-2,3-beta-galactosyl-1,3)-N-acetylgalactosaminide alpha-2,6-sialyltransferase 3
807	chr4	6454158	6454367	210	*	dnmt1_wt2_peak_808	54	.	4.1104	5.48074	0.966906	105	Promoter (<=1kb)	4	6396207	6454271	58065	2	18201	ENSMUST00000029910.11	0	ENSMUSG00000028245	Nsmaf	neutral sphingomyelinase (N-SMase) activation associated factor
808	chr4	6990234	6990433	200	*	dnmt1_wt2_peak_809	54	.	4.1104	5.48074	0.966906	163	Promoter (<=1kb)	4	6820694	6990483	169790	2	252838	ENSMUST00000150082.1	50	ENSMUSG00000041272	Tox	thymocyte selection-associated high mobility group box
813	chr4	22490006	22490331	326	*	dnmt1_wt2_peak_814	54	.	4.1104	5.48074	0.966906	140	Promoter (<=1kb)	4	22490548	22493126	2579	1	105500046	ENSMUST00000203909.1	-217	ENSMUSG00000107859	Gm30731	predicted gene, 30731
814	chr4	22490593	22490822	230	*	dnmt1_wt2_peak_815	69	.	4.93248	6.92587	1.87032	70	Promoter (<=1kb)	4	22490548	22493126	2579	1	105500046	ENSMUST00000203909.1	45	ENSMUSG00000107859	Gm30731	predicted gene, 30731
819	chr4	40722593	40722792	200	*	dnmt1_wt2_peak_820	71	.	5.23493	7.13529	2.03793	137	Promoter (<=1kb)	4	40722559	40730193	7635	1	15502	ENSMUST00000137476.7	34	ENSMUSG00000028410	Dnaja1	DnaJ heat shock protein family (Hsp40) member A1
822	chr4	43026048	43026247	200	*	dnmt1_wt2_peak_823	51	.	3.97508	5.11547	0.966906	6	Promoter (<=1kb)	4	43017635	43025819	8185	2	56703	ENSMUST00000067481.5	-229	ENSMUSG00000028454	Pigo	phosphatidylinositol glycan anchor biosynthesis, class O
823	chr4	44062775	44062974	200	*	dnmt1_wt2_peak_824	54	.	4.10452	5.46395	0.966906	23	Promoter (<=1kb)	4	44055305	44063173	7869	2	50798	ENSMUST00000173976.1	199	ENSMUSG00000028479	Gne	glucosamine (UDP-N-acetyl)-2-epimerase/N-acetylmannosamine kinase
825	chr4	44703258	44703626	369	*	dnmt1_wt2_peak_826	54	.	4.1104	5.48074	0.966906	99	Promoter (<=1kb)	4	44679454	44703413	23960	2	18507	ENSMUST00000174761.7	0	ENSMUSG00000014030	Pax5	paired box 5
826	chr4	45408783	45409010	228	*	dnmt1_wt2_peak_827	75	.	5.39497	7.50079	2.36249	174	Promoter (<=1kb)	4	45395923	45408766	12844	2	230125	ENSMUST00000116341.3	-17	ENSMUSG00000045973	Slc25a51	solute carrier family 25, member 51
833	chr4	82508644	82508873	230	*	dnmt1_wt2_peak_834	84	.	5.75456	8.43736	3.06939	99	Promoter (<=1kb)	4	82508016	82547292	39277	1	102635783	ENSMUST00000139835.1	628	ENSMUSG00000087413	Gm11266	predicted gene 11266
836	chr4	88033647	88033978	332	*	dnmt1_wt2_peak_837	41	.	3.28832	4.11388	0.453029	199	Promoter (<=1kb)	4	87769925	88033364	263440	2	70122	ENSMUST00000078090.11	-283	ENSMUSG00000028496	Mllt3	myeloid/lymphoid or mixed-lineage leukemia; translocated to, 3
837	chr4	88773595	88773846	252	*	dnmt1_wt2_peak_838	99	.	6.73062	9.94068	4.45413	140	Promoter (<=1kb)	4	88773834	88774801	968	1	545647	ENSMUST00000177806.1	0	ENSMUSG00000096582	Gm13289	predicted gene 13289
838	chr4	88791109	88791314	206	*	dnmt1_wt2_peak_839	71	.	5.23493	7.13529	2.03793	53	Promoter (<=1kb)	4	88791550	88792098	549	1	545654	ENSMUST00000177771.2	-236	ENSMUSG00000095101	Gm13285	predicted gene 13285
839	chr4	88796878	88797077	200	*	dnmt1_wt2_peak_840	52	.	4.23577	5.29405	0.966906	43	Promoter (<=1kb)	4	88797397	88797945	549	1	545654	ENSMUST00000178602.2	-320	ENSMUSG00000095101	Gm13285	predicted gene 13285
846	chr4	108218759	108219087	329	*	dnmt1_wt2_peak_847	81	.	5.65426	8.15663	2.89994	141	Promoter (<=1kb)	4	108181934	108218048	36115	2	230590	ENSMUST00000106690.8	-711	ENSMUSG00000034645	Zyg11a	zyg-11 family member A, cell cycle regulator
847	chr4	108383815	108384110	296	*	dnmt1_wt2_peak_848	46	.	3.79553	4.68597	0.836641	117	Promoter (<=1kb)	4	108367777	108383349	15573	2	545667	ENSMUST00000053157.6	-466	ENSMUSG00000059816	Shisal2a	shisa like 2A
848	chr4	114908028	114908227	200	*	dnmt1_wt2_peak_849	54	.	4.1104	5.48074	0.966906	22	Promoter (<=1kb)	4	114906282	114908873	2592	2	17301	ENSMUST00000068654.4	646	ENSMUSG00000055210	Foxd2	forkhead box D2
849	chr4	115056549	115056801	253	*	dnmt1_wt2_peak_850	79	.	5.56511	7.92081	2718	134	Promoter (<=1kb)	4	115056426	115071755	15330	1	21349	ENSMUST00000030489.8	123	ENSMUSG00000028717	Tal1	T cell acute lymphocytic leukemia 1
852	chr4	115940266	115940516	251	*	dnmt1_wt2_peak_853	69	.	4.93248	6.92587	1.87032	125	Promoter (<=1kb)	4	115915120	115939926	24807	2	140477	ENSMUST00000084338.6	-340	ENSMUSG00000028707	Dmbx1	diencephalon/mesencephalon homeobox 1
853	chr4	116017311	116017544	234	*	dnmt1_wt2_peak_854	69	.	4.93248	6.92587	1.87032	71	Promoter (<=1kb)	4	115967145	116017675	50531	2	14073	ENSMUST00000125761.7	131	ENSMUSG00000034171	Faah	fatty acid amide hydrolase
860	chr4	126102953	126103350	398	*	dnmt1_wt2_peak_861	84	.	5.75456	8.43736	3.06939	199	Promoter (<=1kb)	4	126103957	126141028	37072	1	74178	ENSMUST00000116286.8	-607	ENSMUSG00000042608	Stk40	serine/threonine kinase 40
863	chr4	131921007	131921331	325	*	dnmt1_wt2_peak_864	54	.	4.1104	5.48074	0.966906	148	Promoter (<=1kb)	4	131921771	131923140	1370	1	623230	ENSMUST00000094666.3	-440	ENSMUSG00000070720	Tmem200b	transmembrane protein 200B
865	chr4	132884726	132884975	250	*	dnmt1_wt2_peak_866	54	.	4.1104	5.48074	0.966906	157	Promoter (<=1kb)	4	132853501	132884509	31009	2	100226	ENSMUST00000030698.4	-217	ENSMUSG00000028879	Stx12	syntaxin 12
866	chr4	133650036	133650360	325	*	dnmt1_wt2_peak_867	54	.	4.1104	5.48074	0.966906	127	Promoter (<=1kb)	4	133627277	133650154	22878	2	503610	ENSMUST00000146464.1	0	ENSMUSG00000037553	Zdhhc18	zinc finger, DHHC domain containing 18
871	chr4	135153402	135153601	200	*	dnmt1_wt2_peak_872	69	.	4.93248	6.92587	1.87032	109	Promoter (<=1kb)	4	135153505	135155426	1922	1	12399	ENSMUST00000140642.1	0	ENSMUSG00000070691	Runx3	runt related transcription factor 3
872	chr4	135855590	135855855	266	*	dnmt1_wt2_peak_873	69	.	4.93248	6.92587	1.87032	111	Promoter (<=1kb)	4	135855747	135865815	10069	1	14105	ENSMUST00000097844.8	0	ENSMUSG00000028676	Srsf10	serine and arginine-rich splicing factor 10
875	chr4	139310225	139310533	309	*	dnmt1_wt2_peak_876	41	.	3.28832	4.11388	0.453029	127	Promoter (<=1kb)	4	139301310	139310637	9328	2	212555	ENSMUST00000141007.1	104	ENSMUSG00000028744	Slc66a1	solute carrier family 66 member 1
893	chr4	154140078	154140779	702	*	dnmt1_wt2_peak_894	69	.	4.93248	6.92587	1.87032	545	Promoter (<=1kb)	4	154056253	154140208	83956	2	22062	ENSMUST00000105644.8	0	ENSMUSG00000029026	Trp73	transformation related protein 73
898	chr5	19227312	19227511	200	*	dnmt1_wt2_peak_899	41	.	3.28832	4.11388	0.453029	33	Promoter (<=1kb)	5	19227055	20704773	1477719	1	50791	ENSMUST00000197443.4	257	ENSMUSG00000040003	Magi2	membrane associated guanylate kinase, WW and PDZ domain containing 2
900	chr5	24598729	24599211	483	*	dnmt1_wt2_peak_901	41	.	3.28832	4.11388	0.453029	313	Promoter (<=1kb)	5	24595735	24598938	3204	2	66993	ENSMUST00000145565.7	0	ENSMUSG00000028949	Smarcd3	SWI/SNF related, matrix associated, actin dependent regulator of chromatin, subfamily d, member 3
901	chr5	25100682	25100903	222	*	dnmt1_wt2_peak_902	41	.	3.51461	4.10194	0.453029	70	Promoter (<=1kb)	5	24862744	25100642	237899	2	108099	ENSMUST00000030784.13	-40	ENSMUSG00000028944	Prkag2	protein kinase, AMP-activated, gamma 2 non-catalytic subunit
910	chr5	35893215	35893485	271	*	dnmt1_wt2_peak_911	69	.	4.92542	6.90561	1.87032	178	Promoter (<=1kb)	5	35893319	36003923	110605	1	70292	ENSMUST00000064571.10	0	ENSMUSG00000029094	Afap1	actin filament associated protein 1
924	chr5	67427895	67428094	200	*	dnmt1_wt2_peak_925	54	.	4.1104	5.48074	0.966906	123	Promoter (<=1kb)	5	67392147	67427799	35653	2	666938	ENSMUST00000169190.4	-96	ENSMUSG00000092060	Bend4	BEN domain containing 4
926	chr5	72868342	72868593	252	*	dnmt1_wt2_peak_927	54	.	4.1104	5.48074	0.966906	101	Promoter (<=1kb)	5	72755716	72868444	112729	2	21682	ENSMUST00000071944.12	0	ENSMUSG00000029217	Tec	tec protein tyrosine kinase
928	chr5	75075790	75076035	246	*	dnmt1_wt2_peak_929	41	.	3.28832	4.11388	0.453029	88	Promoter (<=1kb)	5	75075602	75077625	2024	1	14843	ENSMUST00000160104.2	188	ENSMUSG00000035946	Gsx2	GS homeobox 2
930	chr5	75152965	75153255	291	*	dnmt1_wt2_peak_931	84	.	5.75456	8.43736	3.06939	156	Promoter (<=1kb)	5	75152935	75184131	31197	1	18595	ENSMUST00000201711.3	30	ENSMUSG00000029231	Pdgfra	platelet derived growth factor receptor, alpha polypeptide
933	chr5	76658102	76658301	200	*	dnmt1_wt2_peak_934	54	.	4.1104	5.48074	0.966906	39	Promoter (<=1kb)	5	76658330	76873330	215001	1	320827	ENSMUST00000238963.1	-29	ENSMUSG00000036377	Cracd	capping protein inhibiting regulator of actin
936	chr5	81020625	81020824	200	*	dnmt1_wt2_peak_937	41	.	3.28832	4.11388	0.453029	9	Promoter (<=1kb)	5	81020752	81688743	667992	1	319387	ENSMUST00000149280.7	0	ENSMUSG00000037605	Adgrl3	adhesion G protein-coupled receptor L3
943	chr5	103424797	103424996	200	*	dnmt1_wt2_peak_944	59	.	4.55464	5.96598	1.36153	155	Promoter (<=1kb)	5	103425192	103541434	116243	1	19249	ENSMUST00000199412.4	-196	ENSMUSG00000034573	Ptpn13	protein tyrosine phosphatase, non-receptor type 13
944	chr5	105701438	105701765	328	*	dnmt1_wt2_peak_945	66	.	4.84651	6.68623	1.87032	170	Promoter (<=1kb)	5	105700866	105734238	33373	1	231549	ENSMUST00000135776.1	572	ENSMUSG00000046079	Lrrc8d	leucine rich repeat containing 8D
945	chr5	107726542	107726772	231	*	dnmt1_wt2_peak_946	84	.	5.75456	8.43736	3.06939	178	Promoter (<=1kb)	5	107721606	107726036	4431	2	14581	ENSMUST00000159263.2	-506	ENSMUSG00000029275	Gfi1	growth factor independent 1 transcription repressor
957	chr5	116288361	116288560	200	*	dnmt1_wt2_peak_958	64	.	4.77009	6.48501	1.76231	37	Promoter (<=1kb)	5	116169225	116288963	119739	2	269693	ENSMUST00000086483.3	403	ENSMUSG00000043913	Ccdc60	coiled-coil domain containing 60
959	chr5	117356498	117356739	242	*	dnmt1_wt2_peak_960	71	.	5.23493	7.13529	2.03793	151	Promoter (<=1kb)	5	117357304	117378601	21298	1	59043	ENSMUST00000031309.15	-565	ENSMUSG00000029364	Wsb2	WD repeat and SOCS box-containing 2
967	chr5	123252126	123252330	205	*	dnmt1_wt2_peak_968	69	.	4.93248	6.92587	1.87032	124	Promoter (<=1kb)	5	123252102	123327484	75383	1	269701	ENSMUST00000121964.7	24	ENSMUSG00000029442	Wdr66	WD repeat domain 66
968	chr5	123997024	123997360	337	*	dnmt1_wt2_peak_969	54	.	4.1104	5.48074	0.966906	138	Promoter (<=1kb)	5	123996852	123996930	79	1	102465625	ENSMUST00000185154.1	172	ENSMUSG00000098454	Mir7032	microRNA 7032
971	chr5	129887408	129887607	200	*	dnmt1_wt2_peak_972	41	.	3.28832	4.11388	0.453029	81	Promoter (<=1kb)	5	129881156	129887470	6315	2	14004	ENSMUST00000094280.3	0	ENSMUSG00000070493	Chchd2	coiled-coil-helix-coiled-coil-helix domain containing 2
973	chr5	134986630	134986916	287	*	dnmt1_wt2_peak_974	50	.	4.0167	5.01515	0.966906	15	Promoter (<=1kb)	5	134986214	134987472	1259	1	12739	ENSMUST00000094245.3	416	ENSMUSG00000070473	Cldn3	claudin 3
979	chr5	140607672	140607871	200	*	dnmt1_wt2_peak_980	89	.	6.16568	8.93222	3.52322	126	Promoter (<=1kb)	5	140607320	140615545	8226	1	16848	ENSMUST00000031555.2	352	ENSMUSG00000029570	Lfng	LFNG O-fucosylpeptide 3-beta-N-acetylglucosaminyltransferase
982	chr5	142609330	142609589	260	*	dnmt1_wt2_peak_983	69	.	4.93248	6.92587	1.87032	171	Promoter (<=1kb)	5	142582295	142608800	26506	2	75104	ENSMUST00000196972.1	-530	ENSMUSG00000039533	Mmd2	monocyte to macrophage differentiation-associated 2
984	chr5	147431318	147431517	200	*	dnmt1_wt2_peak_985	54	.	4.1104	5.48074	0.966906	188	Promoter (<=1kb)	5	147430896	147527026	96131	1	72587	ENSMUST00000176466.7	422	ENSMUSG00000029647	Pan3	PAN3 poly(A) specific ribonuclease subunit
985	chr5	147725132	147725331	200	*	dnmt1_wt2_peak_986	58	.	4.48708	5.81535	1.24013	109	Promoter (<=1kb)	5	147635159	147725988	90830	2	14254	ENSMUST00000110529.5	657	ENSMUSG00000029648	Flt1	FMS-like tyrosine kinase 1
993	chr6	23839008	23839207	200	*	dnmt1_wt2_peak_994	54	.	4.1104	5.48074	0.966906	79	Promoter (<=1kb)	6	23262773	23839137	576365	2	320405	ENSMUST00000166458.8	0	ENSMUSG00000017978	Cadps2	Ca2+-dependent activator protein for secretion 2
996	chr6	29278600	29278799	200	*	dnmt1_wt2_peak_997	41	.	3.28832	4.11388	0.453029	172	Promoter (<=1kb)	6	29279593	29287780	8188	1	245884	ENSMUST00000167131.7	-794	ENSMUSG00000079652	Garin1a	golgi associated RAB2 interactor 1A
1000	chr6	39592755	39592954	200	*	dnmt1_wt2_peak_1001	73	.	5.31374	7.31209	2.18975	54	Promoter (<=1kb)	6	39592588	39596747	4160	1	68198	ENSMUST00000146793.1	167	ENSMUSG00000002416	Ndufb2	NADH:ubiquinone oxidoreductase subunit B2
1006	chr6	47920494	47920693	200	*	dnmt1_wt2_peak_1007	54	.	4.1104	5.48074	0.966906	79	Promoter (<=1kb)	6	47920476	47932639	12164	1	232784	ENSMUST00000009411.8	18	ENSMUSG00000052763	Zfp212	Zinc finger protein 212
1011	chr6	51433016	51433215	200	*	dnmt1_wt2_peak_1012	41	.	3.28361	4.10055	0.453029	156	Promoter (<=1kb)	6	51432749	51456876	24128	1	18025	ENSMUST00000160133.1	267	ENSMUSG00000029832	Nfe2l3	nuclear factor, erythroid derived 2, like 3
1012	chr6	52212920	52213359	440	*	dnmt1_wt2_peak_1013	69	.	4.93248	6.92587	1.87032	261	Promoter (<=1kb)	6	52163359	52213339	49981	2	15399	ENSMUST00000128102.3	0	ENSMUSG00000014704	Hoxa2	homeobox A2
1013	chr6	52216333	52216532	200	*	dnmt1_wt2_peak_1014	69	.	4.93248	6.92587	1.87032	42	Promoter (<=1kb)	6	52216440	52217452	1013	2	15404	ENSMUST00000140316.1	920	ENSMUSG00000038236	Hoxa7	homeobox A7
1015	chr6	53288019	53288400	382	*	dnmt1_wt2_peak_1016	41	.	3.28832	4.11388	0.453029	183	Promoter (<=1kb)	6	53287328	53434185	146858	1	231991	ENSMUST00000211679.1	691	ENSMUSG00000053007	Creb5	cAMP responsive element binding protein 5
1025	chr6	83712043	83712242	200	*	dnmt1_wt2_peak_1026	69	.	4.92542	6.90561	1.87032	138	Promoter (<=1kb)	6	83692806	83712201	19396	2	574519	ENSMUST00000123402.1	0	ENSMUSG00000085794	Vax2os	ventral anterior homeobox 2, opposite strand
1026	chr6	85915807	85916006	200	*	dnmt1_wt2_peak_1027	66	.	5.01564	6.63824	1.87032	20	Promoter (<=1kb)	6	85915798	85927940	12143	1	69786	ENSMUST00000149026.4	9	ENSMUSG00000054226	Tprkb	Tp53rk binding protein
1027	chr6	88724506	88724705	200	*	dnmt1_wt2_peak_1028	54	.	4.1104	5.48074	0.966906	112	Promoter (<=1kb)	6	88724596	88766708	42113	1	23945	ENSMUST00000150180.3	0	ENSMUSG00000033174	Mgll	monoglyceride lipase
1028	chr6	88724879	88725102	224	*	dnmt1_wt2_peak_1029	69	.	4.93248	6.92587	1.87032	97	Promoter (<=1kb)	6	88725077	88825874	100798	1	23945	ENSMUST00000203824.1	0	ENSMUSG00000033174	Mgll	monoglyceride lipase
1040	chr6	113326135	113326334	200	*	dnmt1_wt2_peak_1041	41	.	3.28832	4.11388	0.453029	155	Promoter (<=1kb)	6	113326972	113334188	7217	1	18294	ENSMUST00000032406.14	-638	ENSMUSG00000030271	Ogg1	8-oxoguanine DNA-glycosylase 1
1042	chr6	116208174	116208373	200	*	dnmt1_wt2_peak_1043	54	.	4.1104	5.48074	0.966906	113	Promoter (<=1kb)	6	116208206	116262665	54460	1	28006	ENSMUST00000203802.2	0	ENSMUSG00000024104	Washc2	WASH complex subunit 2
1043	chr6	116514278	116514477	200	*	dnmt1_wt2_peak_1044	41	.	3.28832	4.11388	0.453029	27	Promoter (<=1kb)	6	116513557	116517965	4409	1	258019	ENSMUST00000220134.1	721	ENSMUSG00000053251	Olfr212	olfactory receptor 212
1049	chr6	124850734	124850933	200	*	dnmt1_wt2_peak_1050	54	.	4.1104	5.48074	0.966906	95	Promoter (<=1kb)	6	124845325	124850993	5669	2	14789	ENSMUST00000147296.7	60	ENSMUSG00000023191	P3h3	prolyl 3-hydroxylase 3
1050	chr6	127149463	127149662	200	*	dnmt1_wt2_peak_1051	69	.	4.93248	6.92587	1.87032	124	Promoter (<=1kb)	6	127149626	127212411	62786	1	77558	ENSMUST00000180569.1	0	ENSMUSG00000097166	9330179D12Rik	RIKEN cDNA 9330179D12 gene
1056	chr6	136803998	136804380	383	*	dnmt1_wt2_peak_1057	69	.	4.93248	6.92587	1.87032	191	Promoter (<=1kb)	6	136801553	136804415	2863	2	320332	ENSMUST00000179285.2	35	ENSMUSG00000096010	H4f16	H4 histone 16
1057	chr6	137170022	137170221	200	*	dnmt1_wt2_peak_1058	54	.	4.1104	5.48074	0.966906	97	Promoter (<=1kb)	6	137054825	137170497	115673	2	232441	ENSMUST00000032347.10	276	ENSMUSG00000030222	Rerg	RAS-like, estrogen-regulated, growth-inhibitor
1064	chr7	4751920	4752144	225	*	dnmt1_wt2_peak_1065	59	.	4.51879	5.97819	1.3687	78	Promoter (<=1kb)	7	4751925	4752528	604	2	333182	ENSMUST00000182272.1	384	ENSMUSG00000051811	Cox6b2	cytochrome c oxidase subunit 6B2
1067	chr7	13023385	13023685	301	*	dnmt1_wt2_peak_1068	51	.	3.97508	5.11547	0.966906	174	Promoter (<=1kb)	7	13024152	13031035	6884	1	21849	ENSMUST00000005705.7	-467	ENSMUSG00000005566	Trim28	tripartite motif-containing 28
1068	chr7	15967254	15967517	264	*	dnmt1_wt2_peak_1069	41	.	3.28832	4.11388	0.453029	113	Promoter (<=1kb)	7	15957683	15967475	9793	2	259300	ENSMUST00000144956.1	0	ENSMUSG00000074364	Ehd2	EH-domain containing 2
1073	chr7	19815649	19815848	200	*	dnmt1_wt2_peak_1074	42	.	3.57993	4.22988	0.468254	52	Promoter (<=1kb)	7	19811495	19815996	4502	2	12051	ENSMUST00000141996.1	148	ENSMUSG00000053175	Bcl3	B cell leukemia/lymphoma 3
1079	chr7	28380924	28381126	203	*	dnmt1_wt2_peak_1080	84	.	5.74632	8.41364	3.06939	98	Promoter (<=1kb)	7	28376784	28380253	3470	2	22695	ENSMUST00000051241.6	-671	ENSMUSG00000044786	Zfp36	zinc finger protein 36
1080	chr7	28629973	28630172	200	*	dnmt1_wt2_peak_1081	54	.	4.1104	5.48074	0.966906	53	Promoter (<=1kb)	7	28629491	28630500	1010	2	101744	ENSMUST00000159095.1	328	ENSMUSG00000037469	Acp7	acid phosphatase 7, tartrate resistant
1084	chr7	34170247	34170446	200	*	dnmt1_wt2_peak_1085	54	.	4.1104	5.48074	0.966906	69	Promoter (<=1kb)	7	34161573	34169599	8027	2	50995	ENSMUST00000156253.1	-648	ENSMUSG00000052997	Uba2	ubiquitin-like modifier activating enzyme 2
1091	chr7	45438888	45439087	200	*	dnmt1_wt2_peak_1092	58	.	4.48708	5.81535	1.24013	17	Promoter (<=1kb)	7	45421760	45438096	16337	2	20174	ENSMUST00000211214.1	-792	ENSMUSG00000003868	Ruvbl2	RuvB-like protein 2
1092	chr7	49636440	49636639	200	*	dnmt1_wt2_peak_1093	51	.	3.97508	5.11547	0.966906	64	Promoter (<=1kb)	7	49631499	49636849	5351	2	13172	ENSMUST00000032717.6	210	ENSMUSG00000030507	Dbx1	developing brain homeobox 1
1095	chr7	65157397	65157596	200	*	dnmt1_wt2_peak_1096	69	.	4.93248	6.92587	1.87032	76	Promoter (<=1kb)	7	64756091	65156570	400480	2	70638	ENSMUST00000119118.7	-827	ENSMUSG00000030518	Fam189a1	family with sequence similarity 189, member A1
1099	chr7	73557425	73557624	200	*	dnmt1_wt2_peak_1100	55	.	4.35781	5.54019	1.00262	51	Promoter (<=1kb)	7	73544264	73557973	13710	2	69170	ENSMUST00000187421.6	349	ENSMUSG00000101970	Chaserr	CHD2 adjacent suppressive regulatory RNA
1102	chr7	81094278	81094672	395	*	dnmt1_wt2_peak_1103	54	.	4.10452	5.46395	0.966906	147	Promoter (<=1kb)	7	81094831	81098818	3988	1	116904	ENSMUST00000151115.2	-159	ENSMUSG00000038763	Alpk3	alpha-kinase 3
1105	chr7	81455302	81455501	200	*	dnmt1_wt2_peak_1106	69	.	4.93248	6.92587	1.87032	89	Promoter (<=1kb)	7	81361586	81455465	93880	2	12877	ENSMUST00000135177.7	0	ENSMUSG00000025586	Cpeb1	cytoplasmic polyadenylation element binding protein 1
1106	chr7	81858896	81859191	296	*	dnmt1_wt2_peak_1107	41	.	3.28832	4.11388	0.453029	155	Promoter (<=1kb)	7	81859001	81884071	25071	1	107769	ENSMUST00000041890.7	0	ENSMUSG00000038623	Tm6sf1	transmembrane 6 superfamily member 1
1107	chr7	81933580	81934022	443	*	dnmt1_wt2_peak_1108	54	.	4.10452	5.46395	0.966906	124	Promoter (<=1kb)	7	81897811	81934023	36213	2	29877	ENSMUST00000149288.1	1	ENSMUSG00000025104	Hdgfl3	HDGF like 3
1121	chr7	110061824	110062023	200	*	dnmt1_wt2_peak_1122	69	.	4.93248	6.92587	1.87032	111	Promoter (<=1kb)	7	110061722	110095394	33673	1	20841	ENSMUST00000169638.3	102	ENSMUSG00000061079	Zfp143	zinc finger protein 143
1125	chr7	116308081	116308280	200	*	dnmt1_wt2_peak_1126	69	.	4.93248	6.92587	1.87032	76	Promoter (<=1kb)	7	116175730	116308241	132512	2	233765	ENSMUST00000183057.1	0	ENSMUSG00000045659	Plekha7	pleckstrin homology domain containing, family A member 7
1127	chr7	120634653	120634852	200	*	dnmt1_wt2_peak_1128	54	.	4.10452	5.46395	0.966906	101	Promoter (<=1kb)	7	120635176	120659524	24349	1	67003	ENSMUST00000033176.6	-324	ENSMUSG00000030884	Uqcrc2	ubiquinol cytochrome c reductase core protein 2
1132	chr7	131410352	131410551	200	*	dnmt1_wt2_peak_1133	54	.	4.1104	5.48074	0.966906	66	Promoter (<=1kb)	7	131388652	131410521	21870	2	67143	ENSMUST00000046306.14	0	ENSMUSG00000040167	Ikzf5	IKAROS family zinc finger 5
1138	chr7	139582226	139582596	371	*	dnmt1_wt2_peak_1139	54	.	4.10452	5.46395	0.966906	347	Promoter (<=1kb)	7	139581220	139582790	1571	2	14912	ENSMUST00000106095.2	194	ENSMUSG00000041309	Nkx6-2	NK6 homeobox 2
1140	chr7	141172198	141172445	248	*	dnmt1_wt2_peak_1141	69	.	4.93248	6.92587	1.87032	169	Promoter (<=1kb)	7	141160328	141172857	12530	2	107702	ENSMUST00000167493.8	412	ENSMUSG00000038650	Rnh1	ribonuclease/angiogenin inhibitor 1
1141	chr7	141328135	141328334	200	*	dnmt1_wt2_peak_1142	69	.	4.92542	6.90561	1.87032	89	Promoter (<=1kb)	7	141328160	141333327	5168	1	71448	ENSMUST00000128649.1	0	ENSMUSG00000025505	Tmem80	transmembrane protein 80
1142	chr7	141467294	141467493	200	*	dnmt1_wt2_peak_1143	77	.	5.47872	7.70302	2.54864	154	Promoter (<=1kb)	7	141467392	141468651	1260	1	12476	ENSMUST00000211522.1	0	ENSMUSG00000025510	Cd151	CD151 antigen
1143	chr7	143107588	143107787	200	*	dnmt1_wt2_peak_1144	41	.	3.28832	4.11388	0.453029	132	Promoter (<=1kb)	7	143107551	143426125	318575	1	16535	ENSMUST00000185383.1	37	ENSMUSG00000009545	Kcnq1	potassium voltage-gated channel, subfamily Q, member 1
1145	chr8	3672175	3672437	263	*	dnmt1_wt2_peak_1146	66	.	5.01191	6.66371	1.87032	63	Promoter (<=1kb)	8	3671188	3672362	1175	2	100503924	ENSMUST00000159364.2	0	ENSMUSG00000089665	Fcor	Foxo1 corepressor
1146	chr8	11477483	11477724	242	*	dnmt1_wt2_peak_1147	69	.	4.93248	6.92587	1.87032	91	Promoter (<=1kb)	8	11477929	11480241	2313	1	102132	ENSMUST00000180408.1	-205	ENSMUSG00000096957	E230013L22Rik	RIKEN cDNA E230013L22 gene
1157	chr8	41039059	41039258	200	*	dnmt1_wt2_peak_1158	54	.	4.1104	5.48074	0.966906	24	Promoter (<=1kb)	8	41014376	41039587	25212	2	102103	ENSMUST00000155174.7	329	ENSMUSG00000045636	Mtus1	mitochondrial tumor suppressor 1
1158	chr8	45885751	45886077	327	*	dnmt1_wt2_peak_1159	41	.	3.28832	4.11388	0.453029	170	Promoter (<=1kb)	8	45885520	45919338	33819	1	53318	ENSMUST00000210422.1	231	ENSMUSG00000031636	Pdlim3	PDZ and LIM domain 3
1159	chr8	47675616	47675815	200	*	dnmt1_wt2_peak_1160	69	.	4.92542	6.90561	1.87032	145	Promoter (<=1kb)	8	47668755	47675556	6802	2	69260	ENSMUST00000125536.1	-60	ENSMUSG00000063049	Ing2	inhibitor of growth family, member 2
1163	chr8	60982061	60982260	200	*	dnmt1_wt2_peak_1164	54	.	4.1104	5.48074	0.966906	52	Promoter (<=1kb)	8	60911923	60983239	71317	2	12725	ENSMUST00000004430.13	979	ENSMUSG00000004319	Clcn3	chloride channel, voltage-sensitive 3
1168	chr8	68734705	68734904	200	*	dnmt1_wt2_peak_1169	54	.	4.1104	5.48074	0.966906	23	Promoter (<=1kb)	8	68388643	68735102	346460	2	234356	ENSMUST00000136060.7	198	ENSMUSG00000036356	Csgalnact1	chondroitin sulfate N-acetylgalactosaminyltransferase 1
1170	chr8	70233963	70234162	200	*	dnmt1_wt2_peak_1171	42	.	3.57993	4.22988	0.468254	133	Promoter (<=1kb)	8	70225318	70234126	8809	2	76813	ENSMUST00000130319.1	0	ENSMUSG00000002343	Armc6	armadillo repeat containing 6
1171	chr8	70283300	70283499	200	*	dnmt1_wt2_peak_1172	73	.	5.31374	7.31209	2.18975	16	Promoter (<=1kb)	8	70283034	70286302	3269	1	26558	ENSMUST00000155711.1	266	ENSMUSG00000003573	Homer3	homer scaffolding protein 3
1172	chr8	70488129	70488328	200	*	dnmt1_wt2_peak_1173	69	.	4.93248	6.92587	1.87032	42	Promoter (<=1kb)	8	70483867	70487358	3492	2	67937	ENSMUST00000045286.8	-771	ENSMUSG00000035964	Tmem59l	transmembrane protein 59-like
1173	chr8	70630939	70631138	200	*	dnmt1_wt2_peak_1174	42	.	3.57993	4.22988	0.468254	40	Promoter (<=1kb)	8	70629393	70632095	2703	2	23886	ENSMUST00000003808.7	957	ENSMUSG00000038508	Gdf15	growth differentiation factor 15
1175	chr8	71271947	71272230	284	*	dnmt1_wt2_peak_1176	69	.	4.93248	6.92587	1.87032	133	Promoter (<=1kb)	8	71260227	71272358	12132	2	76478	ENSMUST00000128833.1	128	ENSMUSG00000035439	Haus8	4HAUS augmin-like complex, subunit 8
1187	chr8	94070080	94070376	297	*	dnmt1_wt2_peak_1188	54	.	4.10452	5.46395	0.966906	195	Promoter (<=1kb)	8	94068144	94070213	2070	2	67378	ENSMUST00000170208.1	0	ENSMUSG00000031755	Bbs2	Bardet-Biedl syndrome 2 (human)
1188	chr8	95678411	95678610	200	*	dnmt1_wt2_peak_1189	69	.	4.93248	6.92587	1.87032	96	Promoter (<=1kb)	8	95678245	95714952	36708	1	234593	ENSMUST00000166358.7	166	ENSMUSG00000036564	Ndrg4	N-myc downstream regulated gene 4
1191	chr8	120487662	120488053	392	*	dnmt1_wt2_peak_1192	54	.	4.10452	5.46395	0.966906	95	Promoter (<=1kb)	8	120488447	120581390	92944	1	382034	ENSMUST00000034279.15	-394	ENSMUSG00000031822	Gse1	genetic suppressor element 1, coiled-coil protein
1193	chr8	123411364	123411739	376	*	dnmt1_wt2_peak_1194	84	.	5.75456	8.43736	3.06939	260	Promoter (<=1kb)	8	123411424	123422015	10592	1	22152	ENSMUST00000071134.3	0	ENSMUSG00000062380	Tubb3	tubulin, beta 3 class III
1194	chr8	123555638	123555964	327	*	dnmt1_wt2_peak_1195	53	.	4.10955	5.34226	0.966906	312	Promoter (<=1kb)	8	123555763	123555881	119	2	100861499	ENSMUST00000179995.1	0	ENSMUSG00000119561	Gm25212	predicted gene, 25212
1195	chr8	123567052	123567251	200	*	dnmt1_wt2_peak_1196	69	.	5.02088	6.98603	1.91073	64	Promoter (<=1kb)	8	123565969	123566087	119	2	100861494	ENSMUST00000179081.1	-965	ENSMUSG00000118747	Gm22109	predicted gene, 22109
1206	chr9	14380678	14381038	361	*	dnmt1_wt2_peak_1208	54	.	4.1104	5.48074	0.966906	281	Promoter (<=1kb)	9	14379503	14380983	1481	2	71946	ENSMUST00000214236.1	0	ENSMUSG00000037419	Endod1	endonuclease domain containing 1
1207	chr9	21073222	21073421	200	*	dnmt1_wt2_peak_1209	69	.	4.93248	6.92587	1.87032	145	Promoter (<=1kb)	9	21067695	21073506	5812	2	68165	ENSMUST00000215631.1	85	ENSMUSG00000079677	Fdx2	ferredoxin 2
1215	chr9	40873528	40873781	254	*	dnmt1_wt2_peak_1217	69	.	4.93248	6.92587	1.87032	176	Promoter (<=1kb)	9	40874127	40880057	5931	1	244813	ENSMUST00000067375.4	-346	ENSMUSG00000054360	Bsx	brain specific homeobox
1217	chr9	41216440	41216639	200	*	dnmt1_wt2_peak_1219	69	.	4.93248	6.92587	1.87032	153	Promoter (<=1kb)	9	41216948	41217566	619	1	78500	ENSMUST00000188499.1	-309	ENSMUSG00000100837	1700063D05Rik	RIKEN cDNA 1700063D05 gene
1227	chr9	50698452	50698757	306	*	dnmt1_wt2_peak_1229	41	.	3.28832	4.11388	0.453029	122	Promoter (<=1kb)	9	50693468	50698635	5168	2	330938	ENSMUST00000149717.7	0	ENSMUSG00000032064	Dixdc1	DIX domain containing 1
1230	chr9	56119245	56119444	200	*	dnmt1_wt2_peak_1232	71	.	5.23493	7.13529	2.03793	43	Promoter (<=1kb)	9	56120287	56125933	5647	1	19200	ENSMUST00000144638.7	-843	ENSMUSG00000032322	Pstpip1	proline-serine-threonine phosphatase-interacting protein 1
1232	chr9	56417807	56418006	200	*	dnmt1_wt2_peak_1234	55	.	4.35781	5.54019	1.00262	14	Promoter (<=1kb)	9	56260557	56418042	157486	2	244895	ENSMUST00000186735.1	36	ENSMUSG00000074305	Peak1	pseudopodium-enriched atypical kinase 1
1236	chr9	59576990	59577189	200	*	dnmt1_wt2_peak_1238	54	.	4.1104	5.48074	0.966906	22	Promoter (<=1kb)	9	59577917	59607292	29376	1	76183	ENSMUST00000143916.7	-728	ENSMUSG00000032297	Celf6	CUGBP, Elav-like family member 6
1237	chr9	59616873	59617072	200	*	dnmt1_wt2_peak_1239	49	.	3.91337	4.96168	0.966906	61	Promoter (<=1kb)	9	59617284	59650285	33002	1	67287	ENSMUST00000026267.15	-212	ENSMUSG00000025237	Parp6	poly (ADP-ribose) polymerase family, member 6
1243	chr9	65676138	65676337	200	*	dnmt1_wt2_peak_1245	54	.	4.1104	5.48074	0.966906	133	Promoter (<=1kb)	9	65676548	65690300	13753	1	18247	ENSMUST00000046490.13	-211	ENSMUSG00000040652	Oaz2	ornithine decarboxylase antizyme 2
1248	chr9	79718874	79719149	276	*	dnmt1_wt2_peak_1250	50	.	4.0167	5.01515	0.966906	162	Promoter (<=1kb)	9	79712534	79718831	6298	2	12816	ENSMUST00000122827.1	-43	ENSMUSG00000032332	Col12a1	collagen, type XII, alpha 1
1249	chr9	79792358	79792557	200	*	dnmt1_wt2_peak_1251	41	.	3.28832	4.11388	0.453029	32	Promoter (<=1kb)	9	79768943	79793430	24488	2	69981	ENSMUST00000034878.11	873	ENSMUSG00000032328	Tmem30a	transmembrane protein 30A
1255	chr9	88523104	88523303	200	*	dnmt1_wt2_peak_1257	66	.	4.84651	6.68623	1.87032	111	Promoter (<=1kb)	9	88521050	88522929	1880	2	72655	ENSMUST00000182232.7	-175	ENSMUSG00000097195	Snhg5	small nucleolar RNA host gene 5
1258	chr9	91364867	91365066	200	*	dnmt1_wt2_peak_1260	69	.	4.93248	6.92587	1.87032	102	Promoter (<=1kb)	9	91358058	91365768	7711	2	22771	ENSMUST00000034927.12	702	ENSMUSG00000032368	Zic1	zinc finger protein of the cerebellum 1
1260	chr9	102354254	102354518	265	*	dnmt1_wt2_peak_1262	69	.	4.93248	6.92587	1.87032	115	Promoter (<=1kb)	9	101922128	102354693	432566	2	270190	ENSMUST00000035129.13	175	ENSMUSG00000032537	Ephb1	Eph receptor B1
1262	chr9	102835681	102835990	310	*	dnmt1_wt2_peak_1264	41	.	3.28832	4.11388	0.453029	152	Promoter (<=1kb)	9	102834982	102908305	73324	1	20187	ENSMUST00000176198.7	699	ENSMUSG00000032547	Ryk	receptor-like tyrosine kinase
1266	chr9	106655774	106656053	280	*	dnmt1_wt2_peak_1268	54	.	4.1104	5.48074	0.966906	151	Promoter (<=1kb)	9	106643117	106656080	12964	2	108068	ENSMUST00000023959.12	27	ENSMUSG00000023192	Grm2	glutamate receptor, metabotropic 2
1269	chr9	108082746	108082945	200	*	dnmt1_wt2_peak_1271	54	.	4.1104	5.48074	0.966906	116	Promoter (<=1kb)	9	108077722	108083344	5623	2	84585	ENSMUST00000159372.2	399	ENSMUSG00000041528	Rnf123	ring finger protein 123
1270	chr9	108263388	108263587	200	*	dnmt1_wt2_peak_1272	69	.	4.93248	6.92587	1.87032	61	Promoter (<=1kb)	9	108218216	108263709	45494	2	13138	ENSMUST00000194698.1	122	ENSMUSG00000039952	Dag1	dystroglycan 1
1271	chr9	108339165	108339364	200	*	dnmt1_wt2_peak_1273	58	.	4.48708	5.81535	1.24013	148	Promoter (<=1kb)	9	108339243	108340250	1008	1	14775	ENSMUST00000191997.1	0	ENSMUSG00000063856	Gpx1	glutathione peroxidase 1
1281	chrX	101794511	101794710	200	*	dnmt1_wt2_peak_1283	69	.	4.93248	6.92587	1.87032	69	Promoter (<=1kb)	20	101794656	101798638	3983	1	382231	ENSMUST00000163399.7	0	ENSMUSG00000046774	8030474K03Rik	RIKEN cDNA 8030474K03 gene
1285	chrX	157490739	157490938	200	*	dnmt1_wt2_peak_1287	41	.	3.28832	4.11388	0.453029	15	Promoter (<=1kb)	20	157465864	157491372	25509	2	20603	ENSMUST00000123770.1	434	ENSMUSG00000071708	Sms	spermine synthase
28	chr1	72823055	72823254	200	*	dnmt1_wt2_peak_28	54	.	4.10452	5.46395	0.966906	35	Promoter (1-2kb)	1	72824503	72852474	27972	1	16008	ENSMUST00000047328.10	-1249	ENSMUSG00000039323	Igfbp2	insulin-like growth factor binding protein 2
59	chr1	138846218	138846504	287	*	dnmt1_wt2_peak_59	54	.	4.1104	5.48074	0.966906	117	Promoter (1-2kb)	1	138825186	138847579	22394	2	16876	ENSMUST00000093486.9	1075	ENSMUSG00000019230	Lhx9	LIM homeobox protein 9
68	chr1	155740136	155740335	200	*	dnmt1_wt2_peak_68	41	.	3.28832	4.11388	0.453029	130	Promoter (1-2kb)	1	155698031	155742027	43997	2	16872	ENSMUST00000027740.13	1692	ENSMUSG00000026468	Lhx4	LIM homeobox protein 4
75	chr1	172522912	172523111	200	*	dnmt1_wt2_peak_75	54	.	4.1104	5.48074	0.966906	168	Promoter (1-2kb)	1	172521181	172532602	11422	1	71870	ENSMUST00000162988.7	1731	ENSMUSG00000026546	Cfap45	cilia and flagella associated protein 45
101	chr10	42503435	42503643	209	*	dnmt1_wt2_peak_101	85	.	5.98277	8.51262	3.12788	104	Promoter (1-2kb)	10	42502290	42535381	33092	1	54198	ENSMUST00000105499.1	1145	ENSMUSG00000019804	Snx3	sorting nexin 3
117	chr10	80932663	80932862	200	*	dnmt1_wt2_peak_117	41	.	3.28832	4.11388	0.453029	21	Promoter (1-2kb)	10	80930812	80931759	948	1	17873	ENSMUST00000219449.1	1851	ENSMUSG00000015312	Gadd45b	growth arrest and DNA-damage-inducible 45 beta
135	chr10	103368921	103369147	227	*	dnmt1_wt2_peak_135	69	.	4.93248	6.92587	1.87032	147	Promoter (1-2kb)	10	103367843	103419377	51535	1	103098	ENSMUST00000074204.11	1078	ENSMUSG00000019894	Slc6a15	solute carrier family 6 (neurotransmitter transporter), member 15
154	chr11	9115845	9116159	315	*	dnmt1_wt2_peak_154	42	.	3.57993	4.22988	0.468254	17	Promoter (1-2kb)	11	9118103	9136164	18062	1	22271	ENSMUST00000020677.7	-1944	ENSMUSG00000020407	Upp1	uridine phosphorylase 1
169	chr11	57830012	57830211	200	*	dnmt1_wt2_peak_169	69	.	4.93248	6.92587	1.87032	31	Promoter (1-2kb)	11	57828707	57832147	3441	2	15110	ENSMUST00000036917.2	1936	ENSMUSG00000037335	Hand1	heart and neural crest derivatives expressed 1
172	chr11	61760697	61760896	200	*	dnmt1_wt2_peak_172	41	.	3.28832	4.11388	0.453029	60	Promoter (1-2kb)	11	61729654	61762012	32359	2	212627	ENSMUST00000151966.7	1116	ENSMUSG00000020528	Prpsap2	phosphoribosyl pyrophosphate synthetase-associated protein 2
179	chr11	69680259	69680458	200	*	dnmt1_wt2_peak_179	48	.	3.85355	4.81899	0.933602	51	Promoter (1-2kb)	11	69678157	69679195	1039	2	80886	ENSMUST00000128355.1	-1064	ENSMUSG00000005204	Senp3	SUMO/sentrin specific peptidase 3
181	chr11	69934094	69934293	200	*	dnmt1_wt2_peak_181	84	.	5.74632	8.41364	3.06939	96	Promoter (1-2kb)	11	69935796	69941605	5810	1	53422	ENSMUST00000018698.11	-1503	ENSMUSG00000018554	Ybx2	Y box protein 2
208	chr11	98327508	98327707	200	*	dnmt1_wt2_peak_208	54	.	4.1104	5.48074	0.966906	40	Promoter (1-2kb)	11	98325415	98329648	4234	2	18013	ENSMUST00000041685.6	1941	ENSMUSG00000038255	Neurod2	neurogenic differentiation 2
233	chr11	117875434	117875633	200	*	dnmt1_wt2_peak_233	41	.	3.28832	4.11388	0.453029	165	Promoter (1-2kb)	11	117867952	117873481	5530	2	71776	ENSMUST00000153989.1	-1953	ENSMUSG00000017713	Tha1	threonine aldolase 1
249	chr12	21415148	21415497	350	*	dnmt1_wt2_peak_249	69	.	4.93248	6.92587	1.87032	197	Promoter (1-2kb)	12	21395570	21417130	21561	2	22630	ENSMUST00000140710.1	1633	ENSMUSG00000076432	Ywhaq	tyrosine 3-monooxygenase/tryptophan 5-monooxygenase activation protein theta
276	chr12	91588197	91588396	200	*	dnmt1_wt2_peak_276	69	.	4.92542	6.90561	1.87032	103	Promoter (1-2kb)	12	91586625	91589639	3015	2	83602	ENSMUST00000163693.1	1243	ENSMUSG00000020962	Gtf2a1	general transcription factor II A, 1
307	chr13	40739598	40739887	290	*	dnmt1_wt2_peak_307	84	.	5.75456	8.43736	3.06939	188	Promoter (1-2kb)	13	40716605	40738376	21772	2	21418	ENSMUST00000223869.1	-1222	ENSMUSG00000021359	Tfap2a	transcription factor AP-2, alpha
325	chr13	55830054	55830253	200	*	dnmt1_wt2_peak_325	54	.	4.1104	5.48074	0.966906	72	Promoter (1-2kb)	13	55825051	55831425	6375	2	18740	ENSMUST00000021968.6	1172	ENSMUSG00000021506	Pitx1	paired-like homeodomain transcription factor 1
346	chr13	94876712	94876911	200	*	dnmt1_wt2_peak_346	54	.	4.29592	5.41386	0.966906	136	Promoter (1-2kb)	13	94875602	94885130	9529	1	18420	ENSMUST00000022195.11	1110	ENSMUSG00000021685	Otp	orthopedia homeobox
352	chr13	112462538	112462851	314	*	dnmt1_wt2_peak_352	69	.	4.93248	6.92587	1.87032	138	Promoter (1-2kb)	13	112464070	112510086	46017	1	16195	ENSMUST00000183663.7	-1219	ENSMUSG00000021756	Il6st	interleukin 6 signal transducer
372	chr14	46391867	46392075	209	*	dnmt1_wt2_peak_372	79	.	5.7279	7.97084	2.7542	106	Promoter (1-2kb)	14	46383520	46390669	7150	2	12159	ENSMUST00000074077.11	-1198	ENSMUSG00000021835	Bmp4	bone morphogenetic protein 4
381	chr14	57060082	57060281	200	*	dnmt1_wt2_peak_381	69	.	4.93248	6.92587	1.87032	39	Promoter (1-2kb)	14	57034460	57058100	23641	2	14611	ENSMUST00000061614.7	-1982	ENSMUSG00000048582	Gja3	gap junction protein, alpha 3
391	chr14	70346343	70346542	200	*	dnmt1_wt2_peak_391	41	.	3.28832	4.11388	0.453029	127	Promoter (1-2kb)	14	70306283	70348431	42149	2	213053	ENSMUST00000152067.7	1889	ENSMUSG00000022094	Slc39a14	solute carrier family 39 (zinc transporter), member 14
393	chr14	72601223	72601422	200	*	dnmt1_wt2_peak_393	54	.	4.10452	5.46395	0.966906	25	Promoter (1-2kb)	14	72539530	72602962	63433	2	319448	ENSMUST00000162825.7	1540	ENSMUSG00000033487	Fndc3a	fibronectin type III domain containing 3A
432	chr15	64920547	64920792	246	*	dnmt1_wt2_peak_432	54	.	4.1104	5.48074	0.966906	230	Promoter (1-2kb)	15	64782562	64922271	139710	2	11514	ENSMUST00000228109.1	1479	ENSMUSG00000022376	Adcy8	adenylate cyclase 8
453	chr15	99097870	99098069	200	*	dnmt1_wt2_peak_453	69	.	4.92542	6.90561	1.87032	138	Promoter (1-2kb)	15	99099412	99104737	5326	1	72778	ENSMUST00000061295.6	-1343	ENSMUSG00000038009	Dnajc22	DnaJ heat shock protein family (Hsp40) member C22
454	chr15	99100773	99100997	225	*	dnmt1_wt2_peak_454	69	.	4.93248	6.92587	1.87032	66	Promoter (1-2kb)	15	99099412	99104737	5326	1	72778	ENSMUST00000061295.6	1361	ENSMUSG00000038009	Dnajc22	DnaJ heat shock protein family (Hsp40) member C22
459	chr15	102673383	102673637	255	*	dnmt1_wt2_peak_459	54	.	4.10452	5.46395	0.966906	106	Promoter (1-2kb)	15	102665801	102672352	6552	2	67942	ENSMUST00000186952.1	-1031	ENSMUSG00000062683	Atp5g2	ATP synthase, H+ transporting, mitochondrial F0 complex, subunit C2 (subunit 9)
461	chr15	102996285	102996530	246	*	dnmt1_wt2_peak_461	41	.	3.28361	4.10055	0.453029	94	Promoter (1-2kb)	15	102998257	103010768	12512	1	15425	ENSMUST00000173210.1	-1727	ENSMUSG00000001661	Hoxc6	homeobox C6
462	chr15	103250061	103250260	200	*	dnmt1_wt2_peak_462	54	.	4.29592	5.41386	0.966906	63	Promoter (1-2kb)	15	103248217	103251465	3249	2	18022	ENSMUST00000133600.7	1205	ENSMUSG00000058794	Nfe2	nuclear factor, erythroid derived 2
496	chr16	91223697	91223896	200	*	dnmt1_wt2_peak_496	54	.	4.1104	5.48074	0.966906	145	Promoter (1-2kb)	16	91225457	91228677	3221	1	50913	ENSMUST00000035608.9	-1561	ENSMUSG00000039830	Olig2	oligodendrocyte transcription factor 2
497	chr16	91226591	91226790	200	*	dnmt1_wt2_peak_497	69	.	4.93248	6.92587	1.87032	41	Promoter (1-2kb)	16	91225457	91228677	3221	1	50913	ENSMUST00000035608.9	1134	ENSMUSG00000039830	Olig2	oligodendrocyte transcription factor 2
518	chr17	29371182	29371543	362	*	dnmt1_wt2_peak_518	61	.	4.62426	6.12681	1.48453	42	Promoter (1-2kb)	17	29373351	29374364	1014	1	26382	ENSMUST00000235065.1	-1808	ENSMUSG00000024013	Fgd2	FYVE, RhoGEF and PH domain containing 2
528	chr17	39848202	39848750	549	*	dnmt1_wt2_peak_529	225	.	3.92567	22.5326	16.5491	194	Promoter (1-2kb)	17	39846958	39848788	1831	1	100861531	ENSMUST00000182010.1	1244	NA	Rn45s	45S pre-ribosomal RNA
539	chr17	62879398	62879597	200	*	dnmt1_wt2_peak_540	41	.	3.28832	4.11388	0.453029	74	Promoter (1-2kb)	17	62607319	62881144	273826	2	13640	ENSMUST00000078839.4	1547	ENSMUSG00000048915	Efna5	ephrin A5
567	chr18	53462662	53462861	200	*	dnmt1_wt2_peak_568	54	.	4.10452	5.46395	0.966906	52	Promoter (1-2kb)	18	53464516	53575857	111342	1	225518	ENSMUST00000091900.10	-1655	ENSMUSG00000069378	Prdm6	PR domain containing 6
569	chr18	63694181	63694526	346	*	dnmt1_wt2_peak_570	69	.	4.92542	6.90561	1.87032	154	Promoter (1-2kb)	18	63661094	63692437	31344	2	53382	ENSMUST00000237004.1	-1744	ENSMUSG00000024583	Txnl1	thioredoxin-like 1
587	chr19	5732779	5732978	200	*	dnmt1_wt2_peak_588	54	.	4.10452	5.46395	0.966906	30	Promoter (1-2kb)	19	5730307	5731732	1426	2	56390	ENSMUST00000159693.1	-1047	ENSMUSG00000079478	Znrd2	zinc ribbon domain containing 2
592	chr19	8990664	8990863	200	*	dnmt1_wt2_peak_593	54	.	4.10452	5.46395	0.966906	123	Promoter (1-2kb)	19	8989295	9076714	87420	1	66395	ENSMUST00000092955.10	1369	ENSMUSG00000069833	Ahnak	AHNAK nucleoprotein (desmoyokin)
599	chr19	43386296	43386550	255	*	dnmt1_wt2_peak_600	41	.	3.28832	4.11388	0.453029	126	Promoter (1-2kb)	19	43294201	43388254	94054	2	545291	ENSMUST00000236823.1	1704	ENSMUSG00000074852	Hpse2	heparanase 2
601	chr19	43610286	43610594	309	*	dnmt1_wt2_peak_602	54	.	4.1104	5.48074	0.966906	181	Promoter (1-2kb)	19	43612325	43615892	3568	1	18089	ENSMUST00000057178.10	-1731	ENSMUSG00000044220	Nkx2-3	NK2 homeobox 3
604	chr19	45233861	45234335	475	*	dnmt1_wt2_peak_605	54	.	4.1104	5.48074	0.966906	84	Promoter (1-2kb)	19	45232684	45235812	3129	2	16814	ENSMUST00000099401.5	1477	ENSMUSG00000025216	Lbx1	ladybird homeobox 1
610	chr19	56824417	56824616	200	*	dnmt1_wt2_peak_611	69	.	4.93248	6.92587	1.87032	56	Promoter (1-2kb)	19	56826209	56870012	43804	1	83561	ENSMUST00000111606.7	-1593	ENSMUSG00000025081	Tdrd1	tudor domain containing 1
611	chr19	56935776	56936108	333	*	dnmt1_wt2_peak_612	54	.	4.1104	5.48074	0.966906	140	Promoter (1-2kb)	19	56930257	56937238	6982	2	226250	ENSMUST00000225394.1	1130	ENSMUSG00000025083	Afap1l2	actin filament associated protein 1-like 2
616	chr2	9876657	9876982	326	*	dnmt1_wt2_peak_617	42	.	3.57993	4.22988	0.468254	138	Promoter (1-2kb)	2	9874487	9875399	913	2	14462	ENSMUST00000153509.1	-1258	ENSMUSG00000015619	Gata3	GATA binding protein 3
619	chr2	13009932	13010131	200	*	dnmt1_wt2_peak_620	41	.	3.28832	4.11388	0.453029	1	Promoter (1-2kb)	2	13003457	13011806	8350	2	227580	ENSMUST00000061545.6	1675	ENSMUSG00000049630	C1ql3	C1q-like 3
630	chr2	29251558	29251820	263	*	dnmt1_wt2_peak_631	50	.	4.0167	5.01515	0.966906	71	Promoter (1-2kb)	2	29245107	29252993	7887	2	76220	ENSMUST00000155949.1	1173	ENSMUSG00000079499	6530402F18Rik	RIKEN cDNA 6530402F18 gene
637	chr2	32536967	32537298	332	*	dnmt1_wt2_peak_638	69	.	4.93248	6.92587	1.87032	196	Promoter (1-2kb)	2	32535733	32558101	22369	1	98952	ENSMUST00000133366.1	1234	ENSMUSG00000039157	Fam102a	family with sequence similarity 102, member A
641	chr2	38348420	38348817	398	*	dnmt1_wt2_peak_642	41	.	3.28832	4.11388	0.453029	160	Promoter (1-2kb)	2	38350759	38369733	18975	1	16870	ENSMUST00000000253.5	-1942	ENSMUSG00000000247	Lhx2	LIM homeobox protein 2
648	chr2	60384631	60385030	400	*	dnmt1_wt2_peak_649	41	.	3.28832	4.11388	0.453029	274	Promoter (1-2kb)	2	60292103	60383303	91201	2	17076	ENSMUST00000112533.7	-1328	ENSMUSG00000026980	Ly75	lymphocyte antigen 75
656	chr2	71544148	71544347	200	*	dnmt1_wt2_peak_657	41	.	3.28832	4.11388	0.453029	41	Promoter (1-2kb)	2	71544866	71545950	1085	2	13392	ENSMUST00000134249.1	1603	ENSMUSG00000023391	Dlx2	distal-less homeobox 2
672	chr2	85084419	85084618	200	*	dnmt1_wt2_peak_673	54	.	4.29592	5.41386	0.966906	72	Promoter (1-2kb)	2	85073614	85086461	12848	2	74687	ENSMUST00000135659.1	1843	ENSMUSG00000086969	4930443O20Rik	RIKEN cDNA 4930443O20 gene
686	chr2	118702329	118702528	200	*	dnmt1_wt2_peak_687	69	.	4.93248	6.92587	1.87032	36	Promoter (1-2kb)	2	118699103	118703963	4861	2	383787	ENSMUST00000104937.1	1435	ENSMUSG00000078137	Ankrd63	ankyrin repeat domain 63
688	chr2	118902765	118902964	200	*	dnmt1_wt2_peak_689	41	.	3.28361	4.10055	0.453029	31	Promoter (1-2kb)	2	118901453	118924528	23076	1	228536	ENSMUST00000036578.6	1312	ENSMUSG00000040007	Bahd1	bromo adjacent homology domain containing 1
696	chr2	133554059	133554258	200	*	dnmt1_wt2_peak_697	69	.	4.93248	6.92587	1.87032	122	Promoter (1-2kb)	2	133552159	133562885	10727	1	12156	ENSMUST00000028836.6	1900	ENSMUSG00000027358	Bmp2	bone morphogenetic protein 2
700	chr2	147189236	147189559	324	*	dnmt1_wt2_peak_701	84	.	5.75456	8.43736	3.06939	129	Promoter (1-2kb)	2	147187424	147188407	984	1	78068	ENSMUST00000144411.1	1812	ENSMUSG00000053545	6430503K07Rik	RIKEN cDNA 6430503K07 gene
719	chr2	166157301	166157549	249	*	dnmt1_wt2_peak_720	93	.	6.44388	9.32863	3882	150	Promoter (1-2kb)	2	166073914	166155663	81750	2	72043	ENSMUST00000146497.8	-1638	ENSMUSG00000006800	Sulf2	sulfatase 2
750	chr3	55783594	55783793	200	*	dnmt1_wt2_peak_751	69	.	4.93248	6.92587	1.87032	140	Promoter (1-2kb)	3	55782510	55785001	2492	1	17116	ENSMUST00000075422.5	1084	ENSMUSG00000056947	Mab21l1	mab-21-like 1
755	chr3	84452424	84452635	212	*	dnmt1_wt2_peak_756	69	.	4.93248	6.92587	1.87032	168	Promoter (1-2kb)	3	84448809	84453763	4955	2	229474	ENSMUST00000125643.1	1128	ENSMUSG00000041842	Fhdc1	FH2 domain containing 1
768	chr3	95906082	95906281	200	*	dnmt1_wt2_peak_769	54	.	4.1104	5.48074	0.966906	137	Promoter (1-2kb)	3	95897768	95904691	6924	2	23831	ENSMUST00000036181.14	-1391	ENSMUSG00000038526	Car14	carbonic anhydrase 14
771	chr3	96343485	96343722	238	*	dnmt1_wt2_peak_772	45	.	3.85767	4.59564	0.775827	64	Promoter (1-2kb)	3	96345287	96358424	13138	1	100504145	ENSMUST00000199348.4	-1565	ENSMUSG00000097851	Platr30	pluripotency associated transcript 30
778	chr3	102011941	102012314	374	*	dnmt1_wt2_peak_779	69	.	4.93248	6.92587	1.87032	104	Promoter (1-2kb)	3	102010155	102014506	4352	1	18072	ENSMUST00000198675.1	1786	ENSMUSG00000048540	Nhlh2	nescient helix loop helix 2
801	chr3	135546677	135546915	239	*	dnmt1_wt2_peak_802	85	.	5.98277	8.51262	3.12788	130	Promoter (1-2kb)	3	135548904	135554769	5866	1	110173	ENSMUST00000147872.7	-1989	ENSMUSG00000028164	Manba	mannosidase, beta A, lysosomal
856	chr4	123686223	123686555	333	*	dnmt1_wt2_peak_857	41	.	3.28832	4.11388	0.453029	144	Promoter (1-2kb)	4	123349720	123684360	334641	2	11426	ENSMUST00000106224.7	-1863	ENSMUSG00000028649	Macf1	microtubule-actin crosslinking factor 1
864	chr4	132355426	132355625	200	*	dnmt1_wt2_peak_865	54	.	4.1104	5.48074	0.966906	95	Promoter (1-2kb)	4	132351933	132353686	1754	2	399101	ENSMUST00000152943.7	-1740	ENSMUSG00000085241	Snhg3	small nucleolar RNA host gene 3
869	chr4	134250983	134251354	372	*	dnmt1_wt2_peak_870	84	.	5.74632	8.41364	3.06939	179	Promoter (1-2kb)	4	134251706	134253023	1318	2	72690	ENSMUST00000138366.1	1669	ENSMUSG00000050105	Fam110d	family with sequence similarity 110, member D
904	chr5	28211942	28212141	200	*	dnmt1_wt2_peak_905	73	.	5.31374	7.31209	2.18975	131	Promoter (1-2kb)	5	28209245	28210363	1119	2	269637	ENSMUST00000141196.1	-1579	ENSMUSG00000044681	Cnpy1	canopy FGF signaling regulator 1
907	chr5	33997274	33997473	200	*	dnmt1_wt2_peak_908	64	.	4.77009	6.48501	1.76231	99	Promoter (1-2kb)	5	33995984	34005916	9933	1	269642	ENSMUST00000056355.8	1290	ENSMUSG00000048142	Nat8l	N-acetyltransferase 8-like
914	chr5	45534380	45534579	200	*	dnmt1_wt2_peak_915	54	.	4.1104	5.48074	0.966906	63	Promoter (1-2kb)	5	45529705	45536542	6838	2	58227	ENSMUST00000198680.1	1963	ENSMUSG00000015879	Fam184b	family with sequence similarity 184, member B
969	chr5	128599424	128599623	200	*	dnmt1_wt2_peak_970	41	.	3.28832	4.11388	0.453029	79	Promoter (1-2kb)	5	128584180	128600654	16475	2	319616	ENSMUST00000126472.1	1031	ENSMUSG00000072591	Fzd10os	frizzled class receptor 10, opposite strand
974	chr5	137352259	137352458	200	*	dnmt1_wt2_peak_975	69	.	4.93248	6.92587	1.87032	74	Promoter (1-2kb)	5	137350513	137374532	24020	1	13846	ENSMUST00000111054.1	1746	ENSMUSG00000029710	Ephb4	Eph receptor B4
1020	chr6	71441862	71442061	200	*	dnmt1_wt2_peak_1021	69	.	4.93248	6.92587	1.87032	106	Promoter (1-2kb)	6	71388634	71440637	52004	2	68477	ENSMUST00000002292.14	-1225	ENSMUSG00000002222	Rmnd5a	required for meiotic nuclear division 5 homolog A
1037	chr6	108456555	108456754	200	*	dnmt1_wt2_peak_1038	91	.	6.26139	9.1643	3.73051	110	Promoter (1-2kb)	6	108458703	108471129	12427	1	16438	ENSMUST00000205048.1	-1949	ENSMUSG00000030102	Itpr1	inositol 1,4,5-trisphosphate receptor 1
1051	chr6	127153560	127153870	311	*	dnmt1_wt2_peak_1052	69	.	4.92542	6.90561	1.87032	154	Promoter (1-2kb)	6	127146023	127152193	6171	2	12444	ENSMUST00000201902.3	-1367	ENSMUSG00000000184	Ccnd2	cyclin D2
1071	chr7	19005584	19005783	200	*	dnmt1_wt2_peak_1072	54	.	4.1104	5.48074	0.966906	58	Promoter (1-2kb)	7	19004044	19006777	2734	1	272359	ENSMUST00000053713.4	1540	ENSMUSG00000044030	Irf2bp1	interferon regulatory factor 2 binding protein 1
1094	chr7	59231168	59231367	200	*	dnmt1_wt2_peak_1095	54	.	4.1104	5.48074	0.966906	159	Promoter (1-2kb)	7	59229436	59272117	42682	1	22215	ENSMUST00000208313.1	1732	ENSMUSG00000025326	Ube3a	ubiquitin protein ligase E3A
1096	chr7	68262770	68262969	200	*	dnmt1_wt2_peak_1097	54	.	4.1104	5.48074	0.966906	26	Promoter (1-2kb)	7	68236610	68264233	27624	2	78444	ENSMUST00000032770.3	1264	ENSMUSG00000030553	Pgpep1l	pyroglutamyl-peptidase I-like
1104	chr7	81453349	81453548	200	*	dnmt1_wt2_peak_1105	54	.	4.1104	5.48074	0.966906	176	Promoter (1-2kb)	7	81348280	81454675	106396	2	12877	ENSMUST00000178892.2	1127	ENSMUSG00000025586	Cpeb1	cytoplasmic polyadenylation element binding protein 1
1108	chr7	82868410	82868700	291	*	dnmt1_wt2_peak_1109	54	.	4.1104	5.48074	0.966906	101	Promoter (1-2kb)	7	82867333	82871515	4183	1	108797	ENSMUST00000082237.6	1077	ENSMUSG00000057706	Mex3b	mex3 RNA binding family member B
1109	chr7	82869228	82869522	295	*	dnmt1_wt2_peak_1110	69	.	4.93248	6.92587	1.87032	131	Promoter (1-2kb)	7	82867333	82871515	4183	1	108797	ENSMUST00000082237.6	1895	ENSMUSG00000057706	Mex3b	mex3 RNA binding family member B
1117	chr7	101894274	101894473	200	*	dnmt1_wt2_peak_1118	66	.	4.84651	6.68623	1.87032	104	Promoter (1-2kb)	7	101896030	101898025	1996	1	75430	ENSMUST00000131269.7	-1557	ENSMUSG00000030649	Anapc15	anaphase promoting complex C subunit 15
1122	chr7	110819496	110819784	289	*	dnmt1_wt2_peak_1123	54	.	4.1104	5.48074	0.966906	92	Promoter (1-2kb)	7	110816456	110821283	4828	2	67150	ENSMUST00000175648.1	1499	ENSMUSG00000030788	Rnf141	ring finger protein 141
1126	chr7	118593528	118593814	287	*	dnmt1_wt2_peak_1127	54	.	4.1104	5.48074	0.966906	137	Promoter (1-2kb)	7	118592516	118596837	4322	1	381914	ENSMUST00000207147.1	1012	ENSMUSG00000109284	B230311B06Rik	RIKEN cDNA B230311B06 gene
1144	chr7	143598312	143598511	200	*	dnmt1_wt2_peak_1145	69	.	4.93248	6.92587	1.87032	53	Promoter (1-2kb)	7	143587149	143599681	12533	2	27267	ENSMUST00000134128.1	1170	ENSMUSG00000010755	Cars	cysteinyl-tRNA synthetase
1160	chr8	48111762	48111961	200	*	dnmt1_wt2_peak_1161	41	.	3.28832	4.11388	0.453029	129	Promoter (1-2kb)	8	48110211	48153233	43023	1	320685	ENSMUST00000174379.1	1551	ENSMUSG00000031562	Dctd	dCMP deaminase
1196	chr8	123567835	123568071	237	*	dnmt1_wt2_peak_1197	91	.	6.02505	9.12029	3.69745	90	Promoter (1-2kb)	8	123565969	123566087	119	2	100861494	ENSMUST00000179081.1	-1748	ENSMUSG00000118747	Gm22109	predicted gene, 22109
1208	chr9	22050592	22050791	200	*	dnmt1_wt2_peak_1210	54	.	4.1104	5.48074	0.966906	49	Promoter (1-2kb)	9	22015005	22052010	37006	2	15571	ENSMUST00000003501.8	1219	ENSMUSG00000003410	Elavl3	ELAV like RNA binding protein 3
1209	chr9	22370937	22371136	200	*	dnmt1_wt2_peak_1211	41	.	3.28832	4.11388	0.453029	45	Promoter (1-2kb)	9	22367960	22372224	4265	2	68743	ENSMUST00000215486.1	1088	ENSMUSG00000036777	Anln	anillin, actin binding protein
1212	chr9	37544830	37545048	219	*	dnmt1_wt2_peak_1214	50	.	4.0167	5.01515	0.966906	193	Promoter (1-2kb)	9	37544954	37546138	1185	2	64011	ENSMUST00000182070.1	1090	ENSMUSG00000053310	Nrgn	neurogranin
1218	chr9	41218229	41218466	238	*	dnmt1_wt2_peak_1220	54	.	4.10452	5.46395	0.966906	138	Promoter (1-2kb)	9	41216948	41217566	619	1	78500	ENSMUST00000188499.1	1281	ENSMUSG00000100837	1700063D05Rik	RIKEN cDNA 1700063D05 gene
1222	chr9	45774236	45774435	200	*	dnmt1_wt2_peak_1224	54	.	4.10452	5.46395	0.966906	102	Promoter (1-2kb)	9	45770740	45772531	1792	2	214552	ENSMUST00000152629.1	-1705	ENSMUSG00000043987	Cep164	centrosomal protein 164
1225	chr9	49796555	49797016	462	*	dnmt1_wt2_peak_1227	112	.	7.26977	11.2634	5.71048	293	Promoter (1-2kb)	9	49531276	49798758	267483	2	17967	ENSMUST00000192584.1	1742	ENSMUSG00000039542	Ncam1	neural cell adhesion molecule 1
1226	chr9	49797502	49797701	200	*	dnmt1_wt2_peak_1228	54	.	4.1104	5.48074	0.966906	50	Promoter (1-2kb)	9	49531276	49798758	267483	2	17967	ENSMUST00000192584.1	1057	ENSMUSG00000039542	Ncam1	neural cell adhesion molecule 1
1229	chr9	55543917	55544197	281	*	dnmt1_wt2_peak_1231	84	.	5.75456	8.43736	3.06939	148	Promoter (1-2kb)	9	55542336	55544280	1945	1	104360	ENSMUST00000165302.1	1581	ENSMUSG00000032318	Isl2	insulin related protein 2 (islet 2)
1245	chr9	74863543	74863742	200	*	dnmt1_wt2_peak_1247	54	.	4.1104	5.48074	0.966906	166	Promoter (1-2kb)	9	74861921	74891781	29861	1	15379	ENSMUST00000056006.10	1622	ENSMUSG00000043013	Onecut1	one cut domain, family member 1
1246	chr9	75348788	75348987	200	*	dnmt1_wt2_peak_1248	54	.	4.10452	5.46395	0.966906	132	Promoter (1-2kb)	9	75347758	75351649	3892	1	12049	ENSMUST00000034709.6	1030	ENSMUSG00000032191	Bcl2l10	Bcl2-like 10
1267	chr9	106823146	106823345	200	*	dnmt1_wt2_peak_1269	54	.	4.10452	5.46395	0.966906	43	Promoter (1-2kb)	9	106821874	106880443	58570	1	321006	ENSMUST00000159645.7	1272	ENSMUSG00000040325	Dcaf1	DDB1 and CUL4 associated factor 1
33	chr1	77512624	77512823	200	*	dnmt1_wt2_peak_33	54	.	4.1104	5.48074	0.966906	161	Promoter (2-3kb)	1	77367189	77515079	147891	2	13838	ENSMUST00000188952.6	2256	ENSMUSG00000026235	Epha4	Eph receptor A4
34	chr1	86300064	86300263	200	*	dnmt1_wt2_peak_34	41	.	3.28361	4.10055	0.453029	3	Promoter (2-3kb)	1	86303234	86307305	4072	1	227327	ENSMUST00000113306.3	-2971	ENSMUSG00000079445	B3gnt7	UDP-GlcNAc:betaGal beta-1,3-N-acetylglucosaminyltransferase 7
54	chr1	132200954	132201185	232	*	dnmt1_wt2_peak_54	100	.	6.57664	10.0065	4.50822	94	Promoter (2-3kb)	1	132198088	132198184	97	1	723818	ENSMUST00000083501.1	2866	ENSMUSG00000065435	Mir135b	microRNA 135b
67	chr1	155247309	155247664	356	*	dnmt1_wt2_peak_67	41	.	3.28832	4.11388	0.453029	171	Promoter (2-3kb)	1	155212471	155244444	31974	2	207792	ENSMUST00000186156.6	-2865	ENSMUSG00000033722	BC034090	cDNA sequence BC034090
94	chr10	23972815	23973014	200	*	dnmt1_wt2_peak_94	54	.	4.1104	5.48074	0.966906	109	Promoter (2-3kb)	10	23970706	23971719	1014	1	215854	ENSMUST00000092659.3	2109	ENSMUSG00000069706	Taar5	trace amine-associated receptor 5
196	chr11	85829725	85829924	200	*	dnmt1_wt2_peak_196	54	.	4.1104	5.48074	0.966906	165	Promoter (2-3kb)	11	85791661	85832209	40549	2	69909	ENSMUST00000140673.7	2285	ENSMUSG00000087013	2610027K06Rik	RIKEN cDNA 2610027K06 gene
223	chr11	107473354	107473553	200	*	dnmt1_wt2_peak_223	52	.	4.23577	5.29405	0.966906	18	Promoter (2-3kb)	11	107207892	107470699	262808	2	71795	ENSMUST00000103064.9	-2655	ENSMUSG00000040430	Pitpnc1	phosphatidylinositol transfer protein, cytoplasmic 1
322	chr13	55405515	55405714	200	*	dnmt1_wt2_peak_322	54	.	4.10452	5.46395	0.966906	80	Promoter (2-3kb)	13	55403204	55414691	11488	1	20505	ENSMUST00000224043.1	2311	ENSMUSG00000021490	Slc34a1	solute carrier family 34 (sodium phosphate), member 1
408	chr15	5114395	5114594	200	*	dnmt1_wt2_peak_408	41	.	3.28832	4.11388	0.453029	17	Promoter (2-3kb)	15	5116645	5119140	2496	1	67281	ENSMUST00000045356.8	-2051	ENSMUSG00000041841	Rpl37	ribosomal protein L37
415	chr15	35292903	35293307	405	*	dnmt1_wt2_peak_415	52	.	4.03876	5.28215	0.966906	296	Promoter (2-3kb)	15	35296098	35297684	1587	1	107587	ENSMUST00000226838.1	-2791	ENSMUSG00000022330	Osr2	odd-skipped related 2
433	chr15	73245664	73245949	286	*	dnmt1_wt2_peak_433	54	.	4.29592	5.41386	0.966906	100	Promoter (2-3kb)	15	73231907	73243247	11341	2	14083	ENSMUST00000227395.1	-2417	ENSMUSG00000022607	Ptk2	PTK2 protein tyrosine kinase 2
447	chr15	96244143	96244367	225	*	dnmt1_wt2_peak_447	69	.	4.93248	6.92587	1.87032	106	Promoter (2-3kb)	15	96231870	96241789	9920	2	75768	ENSMUST00000181122.2	-2354	ENSMUSG00000097619	4833422M21Rik	RIKEN cDNA 4833422M21 gene
452	chr15	99096518	99096717	200	*	dnmt1_wt2_peak_452	54	.	4.1104	5.48074	0.966906	74	Promoter (2-3kb)	15	99099412	99104737	5326	1	72778	ENSMUST00000061295.6	-2695	ENSMUSG00000038009	Dnajc22	DnaJ heat shock protein family (Hsp40) member C22
456	chr15	99715117	99715334	218	*	dnmt1_wt2_peak_456	69	.	4.93248	6.92587	1.87032	71	Promoter (2-3kb)	15	99717515	99725005	7491	1	14555	ENSMUST00000023760.12	-2181	ENSMUSG00000023019	Gpd1	glycerol-3-phosphate dehydrogenase 1 (soluble)
466	chr16	11143999	11144265	267	*	dnmt1_wt2_peak_466	421	.	8.56231	42.1432	34.6325	115	Promoter (2-3kb)	16	11139043	11141907	2865	2	106205	ENSMUST00000143121.1	-2092	ENSMUSG00000037965	Zc3h7a	zinc finger CCCH type containing 7 A
498	chr16	91227486	91227805	320	*	dnmt1_wt2_peak_498	41	.	3.28832	4.11388	0.453029	124	Promoter (2-3kb)	16	91225457	91228677	3221	1	50913	ENSMUST00000035608.9	2029	ENSMUSG00000039830	Olig2	oligodendrocyte transcription factor 2
508	chr17	12988417	12988788	372	*	dnmt1_wt2_peak_508	61	.	4.62426	6.12681	1.48453	197	Promoter (2-3kb)	17	12980855	12986241	5387	2	60532	ENSMUST00000162395.1	-2176	ENSMUSG00000060475	Wtap	WT1 associating protein
516	chr17	26839233	26839432	200	*	dnmt1_wt2_peak_516	78	.	5.6426	7.82097	2.65346	147	Promoter (2-3kb)	17	26838664	26841565	2902	2	18091	ENSMUST00000015723.4	2133	ENSMUSG00000015579	Nkx2-5	NK2 homeobox 5
520	chr17	31113849	31114048	200	*	dnmt1_wt2_peak_520	49	.	3.91337	4.96168	0.966906	115	Promoter (2-3kb)	17	31110965	31114488	3524	1	11307	ENSMUST00000236241.1	2884	ENSMUSG00000024030	Abcg1	ATP binding cassette subfamily G member 1
532	chr17	47646686	47646901	216	*	dnmt1_wt2_peak_533	69	.	4.92542	6.90561	1.87032	75	Promoter (2-3kb)	17	47649621	47672184	22564	1	224836	ENSMUST00000145314.1	-2720	ENSMUSG00000090115	Usp49	ubiquitin specific peptidase 49
536	chr17	56833629	56833941	313	*	dnmt1_wt2_peak_537	54	.	4.29592	5.41386	0.966906	195	Promoter (2-3kb)	17	56775897	56831013	55117	2	19725	ENSMUST00000086801.6	-2616	ENSMUSG00000024206	Rfx2	regulatory factor X, 2 (influences HLA class II expression)
557	chr18	36278883	36279082	200	*	dnmt1_wt2_peak_558	54	.	4.10452	5.46395	0.966906	44	Promoter (2-3kb)	18	36281097	36292535	11439	1	19290	ENSMUST00000051301.5	-2015	ENSMUSG00000043991	Pura	purine rich element binding protein A
561	chr18	37744359	37744558	200	*	dnmt1_wt2_peak_562	69	.	4.93248	6.92587	1.87032	88	Promoter (2-3kb)	18	37742094	37841873	99780	1	93703	ENSMUST00000003599.8	2265	ENSMUSG00000103088	Pcdhgb6	protocadherin gamma subfamily B, 6
603	chr19	45232537	45232854	318	*	dnmt1_wt2_peak_604	84	.	5.75456	8.43736	3.06939	124	Promoter (2-3kb)	19	45232684	45235812	3129	2	16814	ENSMUST00000099401.5	2958	ENSMUSG00000025216	Lbx1	ladybird homeobox 1
662	chr2	73274060	73274439	380	*	dnmt1_wt2_peak_663	54	.	4.1104	5.48074	0.966906	187	Promoter (2-3kb)	2	73271966	73284706	12741	1	381373	ENSMUST00000147133.1	2094	ENSMUSG00000068859	Sp9	trans-acting transcription factor 9
675	chr2	86117353	86117552	200	*	dnmt1_wt2_peak_676	69	.	4.93248	6.92587	1.87032	38	Promoter (2-3kb)	2	86120223	86126356	6134	1	259015	ENSMUST00000216665.2	-2671	NA	Olfr1038-ps	olfactory receptor 1038, pseudogene
678	chr2	94434719	94434948	230	*	dnmt1_wt2_peak_679	69	.	4.93248	6.92587	1.87032	72	Promoter (2-3kb)	2	94427059	94431988	4930	2	11800	ENSMUST00000150930.1	-2731	ENSMUSG00000027193	Api5	apoptosis inhibitor 5
707	chr2	156199721	156199920	200	*	dnmt1_wt2_peak_708	54	.	4.1104	5.48074	0.966906	164	Promoter (2-3kb)	2	156196756	156254514	57759	1	228829	ENSMUST00000132129.1	2965	ENSMUSG00000038116	Phf20	PHD finger protein 20
730	chr2	174300276	174300475	200	*	dnmt1_wt2_peak_731	81	.	5.65426	8.15663	2.89994	127	Promoter (2-3kb)	2	174297859	174346744	48886	1	14683	ENSMUST00000087876.10	2417	ENSMUSG00000027523	Gnas	GNAS (guanine nucleotide binding protein, alpha stimulating) complex locus
764	chr3	93445283	93445622	340	*	dnmt1_wt2_peak_765	41	.	3.28361	4.10055	0.453029	163	Promoter (2-3kb)	3	93442330	93449077	6748	1	99681	ENSMUST00000064257.5	2953	ENSMUSG00000052415	Tchh	trichohyalin
772	chr3	96449764	96449987	224	*	dnmt1_wt2_peak_773	69	.	4.92542	6.90561	1.87032	120	Promoter (2-3kb)	3	96433788	96452306	18519	2	329716	ENSMUST00000093126.10	2319	ENSMUSG00000046317	BC107364	cDNA sequence BC107364
779	chr3	102012484	102013152	669	*	dnmt1_wt2_peak_780	69	.	4.93248	6.92587	1.87032	314	Promoter (2-3kb)	3	102010155	102014506	4352	1	18072	ENSMUST00000198675.1	2329	ENSMUSG00000048540	Nhlh2	nescient helix loop helix 2
781	chr3	103146708	103146907	200	*	dnmt1_wt2_peak_782	59	.	4.55464	5.96598	1.36153	58	Promoter (2-3kb)	3	103149164	103158518	9355	1	329727	ENSMUST00000174486.1	-2257	ENSMUSG00000007379	Dennd2c	DENN/MADD domain containing 2C
821	chr4	42947263	42947462	200	*	dnmt1_wt2_peak_822	54	.	4.1104	5.48074	0.966906	30	Promoter (2-3kb)	4	42949814	42959425	9612	1	56323	ENSMUST00000037872.9	-2352	ENSMUSG00000036052	Dnajb5	DnaJ heat shock protein family (Hsp40) member B5
844	chr4	106313054	106313253	200	*	dnmt1_wt2_peak_845	54	.	4.1104	5.48074	0.966906	77	Promoter (2-3kb)	4	106316213	106441317	125105	1	329908	ENSMUST00000165709.7	-2960	ENSMUSG00000028514	Usp24	ubiquitin specific peptidase 24
896	chr4	156188675	156189069	395	*	dnmt1_wt2_peak_897	54	.	4.10452	5.46395	0.966906	352	Promoter (2-3kb)	4	156165294	156186107	20814	2	11603	ENSMUST00000181062.7	-2568	ENSMUSG00000041936	Agrn	agrin
903	chr5	28168477	28168856	380	*	dnmt1_wt2_peak_904	41	.	3.28832	4.11388	0.453029	195	Promoter (2-3kb)	5	28165694	28172166	6473	1	13799	ENSMUST00000036177.8	2783	ENSMUSG00000039095	En2	engrailed 2
906	chr5	31504831	31505030	200	*	dnmt1_wt2_peak_907	41	.	3.28361	4.10055	0.453029	160	Promoter (2-3kb)	5	31507061	31510859	3799	1	74254	ENSMUST00000202515.1	-2031	ENSMUSG00000064037	Gpn1	GPN-loop GTPase 1
920	chr5	64047759	64048058	300	*	dnmt1_wt2_peak_921	69	.	4.93248	6.92587	1.87032	140	Promoter (2-3kb)	5	64044978	64050228	5251	1	74757	ENSMUST00000198687.1	2781	ENSMUSG00000106219	5830416I19Rik	RIKEN cDNA 5830416I19 gene
927	chr5	73653502	73653701	200	*	dnmt1_wt2_peak_928	54	.	4.10452	5.46395	0.966906	106	Promoter (2-3kb)	5	73651382	73675421	24040	1	73472	ENSMUST00000041422.14	2120	ENSMUSG00000029155	Spata18	spermatogenesis associated 18
948	chr5	109554237	109554436	200	*	dnmt1_wt2_peak_949	54	.	4.1104	5.48074	0.966906	183	Promoter (2-3kb)	5	109554715	109556473	1759	2	57914	ENSMUST00000198960.1	2037	ENSMUSG00000033467	Crlf2	cytokine receptor-like factor 2
953	chr5	114647200	114647427	228	*	dnmt1_wt2_peak_954	54	.	4.1104	5.48074	0.966906	55	Promoter (2-3kb)	5	114636132	114644899	8768	2	63873	ENSMUST00000212469.1	-2301	ENSMUSG00000014158	Trpv4	transient receptor potential cation channel, subfamily V, member 4
977	chr5	139546724	139547058	335	*	dnmt1_wt2_peak_978	62	.	4.69604	6.29925	1.62	13	Promoter (2-3kb)	5	139543898	139545268	1371	1	22255	ENSMUST00000174792.1	2826	ENSMUSG00000029546	Uncx	UNC homeobox
1097	chr7	68302509	68302708	200	*	dnmt1_wt2_peak_1098	54	.	4.1104	5.48074	0.966906	43	Promoter (2-3kb)	7	68300113	68363087	62975	1	434197	ENSMUST00000098378.8	2396	ENSMUSG00000074071	Fam169b	family with sequence similarity 169, member B
1103	chr7	81303733	81303932	200	*	dnmt1_wt2_peak_1104	54	.	4.1104	5.48074	0.966906	115	Promoter (2-3kb)	7	81306693	81319440	12748	1	18584	ENSMUST00000130494.1	-2761	ENSMUSG00000025584	Pde8a	phosphodiesterase 8A
1136	chr7	137311235	137311434	200	*	dnmt1_wt2_peak_1137	69	.	4.93248	6.92587	1.87032	107	Promoter (2-3kb)	7	137298711	137313916	15206	2	13593	ENSMUST00000209864.1	2482	ENSMUSG00000010476	Ebf3	early B cell factor 3
1147	chr8	12933989	12934214	226	*	dnmt1_wt2_peak_1148	84	.	5.75456	8.43736	3.06939	114	Promoter (2-3kb)	8	12931662	12973089	41428	1	17207	ENSMUST00000238472.1	2327	ENSMUSG00000031442	Mcf2l	mcf.2 transforming sequence-like
1152	chr8	21956301	21956500	200	*	dnmt1_wt2_peak_1153	69	.	4.93248	6.92587	1.87032	87	Promoter (2-3kb)	8	21958714	21964303	5590	1	97476	ENSMUST00000110741.1	-2214	ENSMUSG00000079112	Fam90a1a	family with sequence similarity 90, member A1A
1182	chr8	87961879	87962318	440	*	dnmt1_wt2_peak_1183	56	.	4.4215	5.67374	1.12014	331	Promoter (2-3kb)	8	87661810	87959595	297786	2	94187	ENSMUST00000109655.8	-2284	ENSMUSG00000045333	Zfp423	zinc finger protein 423
1216	chr9	40876239	40876766	528	*	dnmt1_wt2_peak_1218	54	.	4.1104	5.48074	0.966906	188	Promoter (2-3kb)	9	40874127	40880057	5931	1	244813	ENSMUST00000067375.4	2112	ENSMUSG00000054360	Bsx	brain specific homeobox
1238	chr9	59645463	59645662	200	*	dnmt1_wt2_peak_1240	54	.	4.1104	5.48074	0.966906	24	Promoter (2-3kb)	9	59648197	59649532	1336	1	67287	ENSMUST00000217284.1	-2535	ENSMUSG00000025237	Parp6	poly (ADP-ribose) polymerase family, member 6
1241	chr9	62120091	62120290	200	*	dnmt1_wt2_peak_1243	54	.	4.1104	5.48074	0.966906	61	Promoter (2-3kb)	9	62122518	62122594	77	2	100628602	ENSMUST00000174955.1	2304	ENSMUSG00000092696	Mir5133	microRNA 5133
1259	chr9	99423178	99423473	296	*	dnmt1_wt2_peak_1261	41	.	3.51461	4.10194	0.453029	76	Promoter (2-3kb)	9	99387979	99425896	37918	2	17532	ENSMUST00000119472.7	2423	ENSMUSG00000032470	Mras	muscle and microspikes RAS
1275	chrX	8190156	8190355	200	*	dnmt1_wt2_peak_1277	41	.	3.28832	4.11388	0.453029	38	Promoter (2-3kb)	20	8189875	8192898	3024	2	13595	ENSMUST00000149495.1	2543	ENSMUSG00000031168	Ebp	phenylalkylamine Ca2+ antagonist (emopamil) binding protein

## Sheet: peaks_DNMT1_in_LSD1ko_enriched
	seqnames	start	end	width	strand	V4	V5	V6	V7	V8	V9	V10	annotation	geneChr	geneStart	geneEnd	geneLength	geneStrand	geneId	transcriptId	distanceToTSS	ENSEMBL	SYMBOL	GENENAME
1	chr12	3109865	3110105	241	*	dnmt1_ko2c_peak_1	711	.	5.82948	77.4519	71.1756	86	Distal Intergenic	12	3235504	3241410	5907	1	74173	ENSMUST00000178074.7	-125399	NA	Rab10os	RAB10, member RAS oncogene family, opposite strand
2	chr14	19416876	19418243	1368	*	dnmt1_ko2c_peak_2	885	.	5.32553	94.9466	88.5029	400	Exon (ENSMUST00000177817.1/ENSMUST00000177817.1, exon 3 of 6)	14	19594139	19602581	8443	2	432825	ENSMUST00000096121.11	184338	ENSMUSG00000095024	Gm5458	predicted gene 5458
3	chr14	19418520	19418986	467	*	dnmt1_ko2c_peak_3	651	.	4.58654	71.2769	65101	351	Exon (ENSMUST00000177817.1/ENSMUST00000177817.1, exon 1 of 6)	14	19594139	19602581	8443	2	432825	ENSMUST00000096121.11	183595	ENSMUSG00000095024	Gm5458	predicted gene 5458
4	chr2	98662239	98662800	562	*	dnmt1_ko2c_peak_6	1078	.	5.85707	114524	107835	423	Exon (ENSMUST00000099684.3/ENSMUST00000099684.3, exon 1 of 4)	2	97468089	97629063	160975	1	241568	ENSMUST00000170144.1	1194150	ENSMUSG00000050587	Lrrc4c	leucine rich repeat containing 4C
5	chr2	98664955	98665222	268	*	dnmt1_ko2c_peak_7	1206	.	7.49395	127504	120628	114	Distal Intergenic	2	97468089	97629063	160975	1	241568	ENSMUST00000170144.1	1196866	ENSMUSG00000050587	Lrrc4c	leucine rich repeat containing 4C
6	chr2	98666256	98667327	1072	*	dnmt1_ko2c_peak_8	1264	.	4.62721	133461	126408	591	Exon (ENSMUST00000099683.1/ENSMUST00000099683.1, exon 1 of 5)	2	97468089	97629063	160975	1	241568	ENSMUST00000170144.1	1198167	ENSMUSG00000050587	Lrrc4c	leucine rich repeat containing 4C
7	chr6	91738698	91738897	200	*	dnmt1_ko2c_peak_9	14	.	3.80163	6.52833	1.42132	17	Promoter (<=1kb)	6	91739649	91741095	1447	1	21366	ENSMUST00000205764.1	-752	ENSMUSG00000030096	Slc6a6	solute carrier family 6 (neurotransmitter transporter, taurine), member 6
8	chr6	103649059	103649296	238	*	dnmt1_ko2c_peak_10	664	.	5.69216	72645	66.44	115	Intron (ENSMUST00000203912.2/12661, intron 3 of 26)	6	103697750	103729826	32077	1	12661	ENSMUST00000205098.1	-48454	ENSMUSG00000030077	Chl1	cell adhesion molecule L1-like
9	chr9	3000263	3000697	435	*	dnmt1_ko2c_peak_11	999	.	4.57678	106528	99.9559	222	Distal Intergenic	9	3038669	3038743	75	2	100628572	ENSMUST00000195989.1	38046	ENSMUSG00000106183	Mir101c	microRNA 101c
10	chr9	3001147	3001496	350	*	dnmt1_ko2c_peak_12	259	.	2.9122	31.7174	25.9778	182	Exon (ENSMUST00000151376.2/ENSMUST00000151376.2, exon 2 of 4)	9	3038669	3038743	75	2	100628572	ENSMUST00000195989.1	37247	ENSMUSG00000106183	Mir101c	microRNA 101c
11	chr9	3001990	3002338	349	*	dnmt1_ko2c_peak_13	627	.	4.32943	68.8563	62.7078	180	Exon (ENSMUST00000151376.2/ENSMUST00000151376.2, exon 3 of 4)	9	3038669	3038743	75	2	100628572	ENSMUST00000195989.1	36405	ENSMUSG00000106183	Mir101c	microRNA 101c
12	chr9	3003262	3003669	408	*	dnmt1_ko2c_peak_14	404	.	3.59462	46.3675	40.4526	195	Exon (ENSMUST00000177722.7/ENSMUST00000177722.7, exon 1 of 5)	9	3038669	3038743	75	2	100628572	ENSMUST00000195989.1	35074	ENSMUSG00000106183	Mir101c	microRNA 101c
13	chr9	3004043	3004275	233	*	dnmt1_ko2c_peak_15	349	.	4.41296	40.8444	34.9945	99	Exon (ENSMUST00000178077.1/ENSMUST00000178077.1, exon 3 of 6)	9	3038669	3038743	75	2	100628572	ENSMUST00000195989.1	34468	ENSMUSG00000106183	Mir101c	microRNA 101c
14	chr9	3004552	3004782	231	*	dnmt1_ko2c_peak_16	358	.	3.89067	41.6699	35.8107	89	Exon (ENSMUST00000177722.7/ENSMUST00000177722.7, exon 3 of 5)	9	3038669	3038743	75	2	100628572	ENSMUST00000195989.1	33961	ENSMUSG00000106183	Mir101c	microRNA 101c
15	chr9	3006677	3006910	234	*	dnmt1_ko2c_peak_17	318	.	3.39664	37.6728	31.8605	113	Exon (ENSMUST00000179881.1/ENSMUST00000179881.1, exon 5 of 5)	9	3038669	3038743	75	2	100628572	ENSMUST00000195989.1	31833	ENSMUSG00000106183	Mir101c	microRNA 101c
16	chr9	3014003	3014371	369	*	dnmt1_ko2c_peak_18	624	.	4.21215	68.5749	62.4293	184	Exon (ENSMUST00000143083.2/ENSMUST00000143083.2, exon 3 of 4)	9	3038669	3038743	75	2	100628572	ENSMUST00000195989.1	24372	ENSMUSG00000106183	Mir101c	microRNA 101c
17	chr9	3016962	3017227	266	*	dnmt1_ko2c_peak_19	527	.	5.23777	58.8149	52.7739	125	Exon (ENSMUST00000099050.3/ENSMUST00000099050.3, exon 4 of 5)	9	3038669	3038743	75	2	100628572	ENSMUST00000195989.1	21516	ENSMUSG00000106183	Mir101c	microRNA 101c
18	chr9	3017802	3018106	305	*	dnmt1_ko2c_peak_20	771	.	5.92502	83.5137	77.1788	141	Exon (ENSMUST00000099049.3/ENSMUST00000099049.3, exon 3 of 4)	9	3038669	3038743	75	2	100628572	ENSMUST00000195989.1	20637	ENSMUSG00000106183	Mir101c	microRNA 101c
19	chr9	3018376	3018672	297	*	dnmt1_ko2c_peak_21	389	.	3.71791	44.7982	38.9045	159	Intron (ENSMUST00000099049.3/ENSMUST00000099049.3, intron 3 of 3)	9	3038669	3038743	75	2	100628572	ENSMUST00000195989.1	20071	ENSMUSG00000106183	Mir101c	microRNA 101c
20	chr9	3020514	3021158	645	*	dnmt1_ko2c_peak_22	512	.	3.69181	57.2446	51.2201	469	Exon (ENSMUST00000179272.1/ENSMUST00000179272.1, exon 3 of 5)	9	3038669	3038743	75	2	100628572	ENSMUST00000195989.1	17585	ENSMUSG00000106183	Mir101c	microRNA 101c
21	chr9	3024080	3024665	586	*	dnmt1_ko2c_peak_24	1367	.	6.29858	144493	136794	412	Exon (ENSMUST00000099046.3/ENSMUST00000099046.3, exon 3 of 5)	9	3038669	3038743	75	2	100628572	ENSMUST00000195989.1	14078	ENSMUSG00000106183	Mir101c	microRNA 101c
22	chr9	3025512	3025909	398	*	dnmt1_ko2c_peak_25	170	.	2.83629	22.6601	17.0077	290	Exon (ENSMUST00000075573.6/ENSMUST00000075573.6, exon 1 of 3)	9	3038669	3038743	75	2	100628572	ENSMUST00000195989.1	12834	ENSMUSG00000106183	Mir101c	microRNA 101c
23	chr9	3032163	3032593	431	*	dnmt1_ko2c_peak_26	119	.	2.53247	17.5147	11.9162	262	Exon (ENSMUST00000179264.1/ENSMUST00000179264.1, exon 3 of 5)	9	3038669	3038743	75	2	100628572	ENSMUST00000195989.1	6150	ENSMUSG00000106183	Mir101c	microRNA 101c
24	chr9	3034869	3035208	340	*	dnmt1_ko2c_peak_27	114	.	2.38175	17.0699	11478	227	Exon (ENSMUST00000178641.1/ENSMUST00000178641.1, exon 2 of 4)	9	3038669	3038743	75	2	100628572	ENSMUST00000195989.1	3535	ENSMUSG00000106183	Mir101c	microRNA 101c
25	chr9	3037876	3038145	270	*	dnmt1_ko2c_peak_28	166	.	3.37649	22.3453	16.6968	113	Promoter (<=1kb)	9	3038669	3038743	75	2	100628572	ENSMUST00000195989.1	598	ENSMUSG00000106183	Mir101c	microRNA 101c
26	chr9	35305259	35305576	318	*	dnmt1_ko2c_peak_29	1397	.	6.44645	148199	139703	153	Intron (ENSMUST00000214038.1/ENSMUST00000214038.1, intron 1 of 1)	9	35281105	35285423	4319	1	71133	ENSMUST00000213706.1	24154	ENSMUSG00000111746	4933422A05Rik	RIKEN cDNA 4933422A05 gene
27	chr9	57204010	57204209	200	*	dnmt1_ko2c_peak_30	31	.	4.75204	8.51056	3.10859	163	Distal Intergenic	9	57175275	57186108	10834	1	67319	ENSMUST00000185243.1	28735	ENSMUSG00000100282	1700041C23Rik	RIKEN cDNA 1700041C23 gene
