# Supplementary material for: The scaffolding function of LSD1 controls DNA methylation in mouse ESCs
Source: Nat Commun. 2024 Sep 5;15:7758. doi: 10.1038/s41467-024-51966-7 (PMC11377572; doi:10.1038/s41467-024-51966-7)
Supplement: Supplementary file 12 — Supplementary Data 9 [file 41467_2024_51966_MOESM12_ESM.xlsx]

## Sheet: limma_results
gene_name	protein_id	description	Treatment	log2fc	p_value	hit
Calcoco2	A2A6M5	Calcium-binding and coiled-coil domain-containing protein 2	KO-WT	1.62229	3.8833e-09	TRUE
Grb10	Q60760	Growth factor receptor-bound protein 10	KO-WT	1.58798	1.86422e-08	TRUE
P2rx3	Q3UR32	P2X purinoceptor 3	KO-WT	1.47545	3.50423e-08	TRUE
Idh1	O88844	Isocitrate dehydrogenase [NADP] cytoplasmic	KO-WT	1.32725	4.31585e-08	TRUE
Smpdl3b	P58242	Acid sphingomyelinase-like phosphodiesterase 3b	KO-WT	1.49097	4.7881e-08	TRUE
Cotl1	Q9CQI6	Coactosin-like protein	KO-WT	-1.37189	8.73662e-08	TRUE
Eps8	Q08509	Epidermal growth factor receptor kinase substrate 8	KO-WT	1.0019	3.26622e-07	TRUE
Gbx2	P48031	Homeobox protein GBX-2	KO-WT	-1.01745	3.35278e-07	TRUE
Anxa1	P10107	Annexin A1	KO-WT	1.45029	3.74033e-07	TRUE
Gldc	Q91W43	Glycine dehydrogenase (decarboxylating), mitochondrial	KO-WT	0.812597	4.735e-07	TRUE
Acaa2	Q8BWT1	3-ketoacyl-CoA thiolase, mitochondrial	KO-WT	0.690696	6.49307e-07	TRUE
Mypn	Q5DTJ9	Myopalladin	KO-WT	1.83712	6.6229e-07	TRUE
Dnajc6	Q80TZ3	Putative tyrosine-protein phosphatase auxilin	KO-WT	0.836665	7.43346e-07	TRUE
Acyp2	P56375	Acylphosphatase-2	KO-WT	0.81659	8.90215e-07	TRUE
Nradd	Q8CJ26	Death domain-containing membrane protein NRADD	KO-WT	0.621241	9.87317e-07	TRUE
Ptgr1	Q91YR9	Prostaglandin reductase 1	KO-WT	1.80439	1.27802e-06	TRUE
Tdrp	Q8C5P7	Testis development-related protein	KO-WT	0.816781	1.30597e-06	TRUE
Suclg2	Q9Z2I8	Succinate--CoA ligase [GDP-forming] subunit beta, mitochondrial	KO-WT	-0.596339	1.92489e-06	TRUE
Robo1	O89026	Roundabout homolog 1	KO-WT	0.748231	1.99083e-06	TRUE
Mthfd2	P18155	Bifunctional methylenetetrahydrofolate dehydrogenase/cyclohydrolase, mitochondrial	KO-WT	-0.592829	2.03029e-06	TRUE
Fxyd6	Q9D164	FXYD domain-containing ion transport regulator 6	KO-WT	1.20513	2.05848e-06	TRUE
Gls2	Q571F8	Glutaminase liver isoform, mitochondrial	KO-WT	0.687703	2.10078e-06	TRUE
Ass1	P16460	Argininosuccinate synthase	KO-WT	-1.1994	2.2812e-06	TRUE
Bst2	Q8R2Q8	Bone marrow stromal antigen 2	KO-WT	0.902788	2.68836e-06	TRUE
Itgb5	O70309	Integrin beta-5	KO-WT	1.06371	2.73677e-06	TRUE
Obsl1	D3YYU8	Obscurin-like protein 1	KO-WT	-0.557399	2.79977e-06	TRUE
Fhl1	P97447	Four and a half LIM domains protein 1	KO-WT	1.05613	2.84794e-06	TRUE
Apobec2	Q9WV35	C->U-editing enzyme APOBEC-2	KO-WT	-0.966644	3.54746e-06	TRUE
Dhrs7	Q9CXR1	Dehydrogenase/reductase SDR family member 7	KO-WT	0.603759	4.06868e-06	TRUE
Hmces	Q8R1M0	Abasic site processing protein HMCES	KO-WT	-0.845745	4.19462e-06	TRUE
Asah1	Q9WV54	Acid ceramidase	KO-WT	0.694803	4.22068e-06	TRUE
Rnf181	Q9CY62	E3 ubiquitin-protein ligase RNF181	KO-WT	-0.959709	4.31018e-06	TRUE
Arhgap8	Q9CXP4	Rho GTPase-activating protein 8	KO-WT	0.746388	4.37437e-06	TRUE
H6pd	Q8CFX1	GDH/6PGL endoplasmic bifunctional protein	KO-WT	0.589788	4.55084e-06	TRUE
Fabp5	Q05816	Fatty acid-binding protein 5	KO-WT	1.05529	4.68517e-06	TRUE
Mogs	Q80UM7	Mannosyl-oligosaccharide glucosidase	KO-WT	-0.864621	4.75852e-06	TRUE
Bpnt2	Q80V26	Golgi-resident adenosine 3',5'-bisphosphate 3'-phosphatase	KO-WT	0.599478	4.9238e-06	TRUE
Upp1	P52624	Uridine phosphorylase 1	KO-WT	-0.818231	5.66526e-06	TRUE
Tbc1d24	Q3UUG6	TBC1 domain family member 24	KO-WT	-0.558271	5.91693e-06	TRUE
Nfkb1	P25799	Nuclear factor NF-kappa-B p105 subunit	KO-WT	-0.686836	6.12462e-06	TRUE
Nqo1	Q64669	NAD(P)H dehydrogenase [quinone] 1	KO-WT	0.702964	6.36525e-06	TRUE
Mthfd2	P18155	Bifunctional methylenetetrahydrofolate dehydrogenase/cyclohydrolase, mitochondrial	AK-WT	-0.505735	6.43614e-06	TRUE
Rcor2	Q8C796	REST corepressor 2	KO-WT	-0.528658	6.90094e-06	TRUE
Cadm4	Q8R464	Cell adhesion molecule 4	KO-WT	-0.629203	7.25792e-06	TRUE
Susd2	Q9DBX3	Sushi domain-containing protein 2	KO-WT	0.609652	7.29196e-06	TRUE
Stk31	Q99MW1	Serine/threonine-protein kinase 31	KO-WT	0.738999	7.97424e-06	TRUE
Vamp8	O70404	Vesicle-associated membrane protein 8	AK-WT	-0.616714	7.98404e-06	TRUE
Tppp3	Q9CRB6	Tubulin polymerization-promoting protein family member 3	KO-WT	-0.618783	8.41777e-06	TRUE
Uchl1	Q9R0P9	Ubiquitin carboxyl-terminal hydrolase isozyme L1	KO-WT	0.639921	9.0463e-06	TRUE
Ano6	Q6P9J9	Anoctamin-6	KO-WT	0.556004	9.33641e-06	TRUE
L3hypdh	Q9CXA2	Trans-L-3-hydroxyproline dehydratase	KO-WT	1.43905	9.51828e-06	TRUE
Gsdmd	Q9D8T2	Gasdermin-D	KO-WT	0.729813	9.70343e-06	TRUE
Mageb16	Q9CWV4	Melanoma-associated antigen B16	AK-WT	0.670503	1.01226e-05	TRUE
Atp9a	O70228	Probable phospholipid-transporting ATPase IIA	KO-WT	1.31209	1.10197e-05	TRUE
Ass1	P16460	Argininosuccinate synthase	AK-WT	-0.79997	1.10552e-05	TRUE
Nos3	P70313	Nitric oxide synthase, endothelial	KO-WT	-0.660905	1.1215e-05	TRUE
Septin10	Q8C650	Septin-10	KO-WT	0.639564	1.12821e-05	TRUE
Rnf181	Q9CY62	E3 ubiquitin-protein ligase RNF181	AK-WT	-0.73205	1.13034e-05	TRUE
Idh2	P54071	Isocitrate dehydrogenase [NADP], mitochondrial	KO-WT	0.707784	1.13806e-05	TRUE
Gcfc2	Q8BKT3	Intron Large complex component GCFC2	AK-WT	-0.589553	1.17667e-05	TRUE
Shroom2	A2ALU4	Protein Shroom2	KO-WT	0.520139	1.26039e-05	TRUE
Smyd3	Q9CWR2	Histone-lysine N-methyltransferase SMYD3	KO-WT	0.885914	1.32257e-05	TRUE
Lamc2	Q61092	Laminin subunit gamma-2	KO-WT	0.783169	1.32572e-05	TRUE
Lama5	Q61001	Laminin subunit alpha-5	KO-WT	0.686045	1.34009e-05	TRUE
Diaph3	Q9Z207	Protein diaphanous homolog 3	KO-WT	0.533735	1.46441e-05	TRUE
Ank2	Q8C8R3	Ankyrin-2	KO-WT	0.553589	1.46476e-05	TRUE
Hebp1	Q9R257	Heme-binding protein 1	KO-WT	0.514164	1.53771e-05	TRUE
Echdc2	Q3TLP5	Enoyl-CoA hydratase domain-containing protein 2, mitochondrial	KO-WT	0.639708	1.57202e-05	TRUE
Pkd2	O35245	Polycystin-2	KO-WT	0.680228	1.59074e-05	TRUE
Mtap	Q9CQ65	S-methyl-5'-thioadenosine phosphorylase	KO-WT	0.437558	1.67861e-05	TRUE
Suclg2	Q9Z2I8	Succinate--CoA ligase [GDP-forming] subunit beta, mitochondrial	AK-WT	-0.486761	1.75356e-05	TRUE
Cast	P51125	Calpastatin	KO-WT	0.409937	1.84659e-05	TRUE
Tgm2	P21981	Protein-glutamine gamma-glutamyltransferase 2	KO-WT	-0.888494	1.85798e-05	TRUE
Grhl2	Q8K5C0	Grainyhead-like protein 2 homolog	KO-WT	1.71805	1.87345e-05	TRUE
Ercc4	Q9QZD4	DNA repair endonuclease XPF	KO-WT	0.534529	1.91821e-05	TRUE
Mtmr7	Q9Z2C9	Myotubularin-related protein 7	KO-WT	0.440645	2.13477e-05	TRUE
Vwa5a	Q99KC8	von Willebrand factor A domain-containing protein 5A	KO-WT	1.17985	2.19946e-05	TRUE
Ldha	P06151	L-lactate dehydrogenase A chain	KO-WT	-0.751437	2.35929e-05	TRUE
Dctn1	O08788	Dynactin subunit 1	KO-WT	-0.457839	2.49599e-05	TRUE
Sh2b3	O09039	SH2B adapter protein 3	KO-WT	0.45493	2.63572e-05	TRUE
Itgav	P43406	Integrin alpha-V	KO-WT	0.570988	2.65577e-05	TRUE
Slc2a1	P17809	Solute carrier family 2, facilitated glucose transporter member 1	KO-WT	-0.757109	2.7022e-05	TRUE
Gldc	Q91W43	Glycine dehydrogenase (decarboxylating), mitochondrial	AK-WT	0.787837	2.71175e-05	TRUE
Npl	Q9DCJ9	N-acetylneuraminate lyase	KO-WT	0.584894	2.77328e-05	TRUE
Aldh2	P47738	Aldehyde dehydrogenase, mitochondrial	KO-WT	-0.440868	2.91796e-05	TRUE
Znf185	Q62394	Zinc finger protein 185	KO-WT	0.583047	3.11506e-05	TRUE
Hk2	O08528	Hexokinase-2	KO-WT	-0.466207	3.17767e-05	TRUE
Rufy3	Q9D394	Protein RUFY3	KO-WT	0.439044	3.33613e-05	TRUE
Gcfc2	Q8BKT3	Intron Large complex component GCFC2	KO-WT	-0.697087	3.43709e-05	TRUE
Ruvbl2	Q9WTM5	RuvB-like 2	KO-WT	-0.35672	3.62089e-05	TRUE
Dhtkd1	A2ATU0	2-oxoadipate dehydrogenase complex component E1	KO-WT	0.433586	3.63125e-05	TRUE
Tmlhe	Q91ZE0	Trimethyllysine dioxygenase, mitochondrial	KO-WT	0.612853	3.64259e-05	TRUE
Mical1	Q8VDP3	[F-actin]-monooxygenase MICAL1	KO-WT	0.57316	3.73363e-05	TRUE
Mtrf1	Q8K126	Peptide chain release factor 1, mitochondrial	KO-WT	-0.4322	3.80774e-05	TRUE
Ccdc43	Q9CR29	Coiled-coil domain-containing protein 43	KO-WT	0.556688	3.82275e-05	TRUE
Suclg1	Q9WUM5	Succinate--CoA ligase [ADP/GDP-forming] subunit alpha, mitochondrial	AK-WT	-0.399168	3.86578e-05	TRUE
Arih2	Q9Z1K6	E3 ubiquitin-protein ligase ARIH2	KO-WT	0.460933	4.01797e-05	TRUE
Ankrd10	Q99LW0	Ankyrin repeat domain-containing protein 10	KO-WT	-0.932466	4.07088e-05	TRUE
Renbp	P82343	N-acylglucosamine 2-epimerase	KO-WT	0.434717	4.08727e-05	TRUE
Plod1	Q9R0E2	Procollagen-lysine,2-oxoglutarate 5-dioxygenase 1	KO-WT	-0.456421	4.14772e-05	TRUE
Me1	P06801	NADP-dependent malic enzyme	KO-WT	0.642454	4.21025e-05	TRUE
S100a11	P50543	Protein S100-A11	KO-WT	0.784289	4.2932e-05	TRUE
Stmn1	P54227	Stathmin	KO-WT	0.624147	4.49937e-05	TRUE
Iqgap1	Q9JKF1	Ras GTPase-activating-like protein IQGAP1	KO-WT	0.377447	4.55359e-05	TRUE
Mmrn2	A6H6E2	Multimerin-2	KO-WT	1.02023	4.61318e-05	TRUE
Alms1	Q8K4E0	Centrosome-associated protein ALMS1	KO-WT	-0.775622	4.79762e-05	TRUE
Gprasp2	Q8BUY8	G-protein coupled receptor-associated sorting protein 2	KO-WT	0.387201	4.81493e-05	TRUE
Obsl1	D3YYU8	Obscurin-like protein 1	AK-WT	-0.378872	4.85237e-05	TRUE
Parp9	Q8CAS9	Protein mono-ADP-ribosyltransferase PARP9	KO-WT	0.442356	4.90524e-05	TRUE
Cct6a	P80317	T-complex protein 1 subunit zeta	KO-WT	-0.473898	4.99794e-05	TRUE
Aup1	P70295	Lipid droplet-regulating VLDL assembly factor AUP1	AK-WT	-0.528461	5.26162e-05	TRUE
Klhl9	Q6ZPT1	Kelch-like protein 9	KO-WT	0.622988	5.38929e-05	TRUE
Adprh	P54923	ADP-ribosylhydrolase ARH1	KO-WT	0.34588	5.39376e-05	TRUE
Akr1b8	P45377	Aldose reductase-related protein 2	KO-WT	0.746582	5.47872e-05	TRUE
Vezt	Q3ZK22	Vezatin	KO-WT	0.446424	5.52528e-05	TRUE
Kdm1a	Q6ZQ88	Lysine-specific histone demethylase 1A	KO-WT	-0.405865	5.55929e-05	TRUE
Lama1	P19137	Laminin subunit alpha-1	KO-WT	-0.718909	5.77073e-05	TRUE
Clip1	Q922J3	CAP-Gly domain-containing linker protein 1	KO-WT	-0.538583	5.86698e-05	TRUE
Gfpt2	Q9Z2Z9	Glutamine--fructose-6-phosphate aminotransferase [isomerizing] 2	KO-WT	-0.411694	5.95114e-05	TRUE
Isyna1	Q9JHU9	Inositol-3-phosphate synthase 1	KO-WT	-0.424672	6.08109e-05	TRUE
Smyd5	Q3TYX3	Histone-lysine N-trimethyltransferase SMYD5	KO-WT	-0.394734	6.36004e-05	TRUE
Mier1	Q5UAK0	Mesoderm induction early response protein 1	KO-WT	0.318756	6.65214e-05	TRUE
Epcam	Q99JW5	Epithelial cell adhesion molecule	KO-WT	1.02088	7.09567e-05	TRUE
Eng	Q63961	Endoglin	KO-WT	0.989818	7.16095e-05	TRUE
Slc25a20	Q9Z2Z6	Mitochondrial carnitine/acylcarnitine carrier protein	KO-WT	0.661165	7.26662e-05	TRUE
Abt1	Q9QYL7	Activator of basal transcription 1	KO-WT	-0.385736	7.33238e-05	TRUE
Suclg1	Q9WUM5	Succinate--CoA ligase [ADP/GDP-forming] subunit alpha, mitochondrial	KO-WT	-0.446668	7.58251e-05	TRUE
Epb41l1	Q9Z2H5	Band 4.1-like protein 1	KO-WT	0.394622	7.70476e-05	TRUE
Anxa4	P97429	Annexin A4	KO-WT	0.371345	7.71924e-05	TRUE
Cep250	Q60952	Centrosome-associated protein CEP250	KO-WT	0.639132	7.86082e-05	TRUE
Hk2	O08528	Hexokinase-2	AK-WT	-0.415467	7.90876e-05	TRUE
Ruvbl1	P60122	RuvB-like 1	KO-WT	-0.361858	7.96261e-05	TRUE
Wnk3	Q80XP9	Serine/threonine-protein kinase WNK3	KO-WT	0.442598	8.13487e-05	TRUE
P2rx3	Q3UR32	P2X purinoceptor 3	AK-WT	0.569806	8.23655e-05	TRUE
Hspa13	Q8BM72	Heat shock 70 kDa protein 13	KO-WT	0.478006	8.49213e-05	TRUE
Sgpp1	Q9JI99	Sphingosine-1-phosphate phosphatase 1	KO-WT	0.817824	8.79009e-05	TRUE
Lrp2	A2ARV4	Low-density lipoprotein receptor-related protein 2	KO-WT	0.40867	8.79183e-05	TRUE
Chm	Q9QXG2	Rab proteins geranylgeranyltransferase component A 1	KO-WT	0.395713	8.91335e-05	TRUE
Lgals1	P16045	Galectin-1	KO-WT	-0.643146	8.95469e-05	TRUE
Tpm4	Q6IRU2	Tropomyosin alpha-4 chain	KO-WT	0.755914	9.18302e-05	TRUE
Nek4	Q9Z1J2	Serine/threonine-protein kinase Nek4	KO-WT	-1.29616	9.31695e-05	TRUE
Scnm1	Q8K136	Sodium channel modifier 1	KO-WT	-0.569145	9.50371e-05	TRUE
Myl12b	Q3THE2	Myosin regulatory light chain 12B	KO-WT	0.565466	9.64668e-05	TRUE
Aldh1b1	Q9CZS1	Aldehyde dehydrogenase X, mitochondrial	KO-WT	-0.453582	9.7941e-05	TRUE
Pecam1	Q08481	Platelet endothelial cell adhesion molecule	KO-WT	0.753719	0.000100011	TRUE
Apobec2	Q9WV35	C->U-editing enzyme APOBEC-2	AK-WT	-0.577616	0.000100366	TRUE
Niban1	Q3UW53	Protein Niban 1	KO-WT	0.358184	0.00010267	TRUE
B3glct	Q8BHT6	Beta-1,3-glucosyltransferase	KO-WT	0.461875	0.000104762	TRUE
Spart	Q8R1X6	Spartin	KO-WT	0.318727	0.000106436	TRUE
Crabp1	P62965	Cellular retinoic acid-binding protein 1	KO-WT	0.532638	0.000106534	TRUE
Tmem38b	Q9DAV9	Trimeric intracellular cation channel type B	KO-WT	0.433336	0.000106787	TRUE
Fry	E9Q8I9	Protein furry homolog	KO-WT	0.616129	0.000110648	TRUE
Pgk1	P09411	Phosphoglycerate kinase 1	KO-WT	-0.578283	0.00011404	TRUE
Soga3	Q6NZL0	Protein SOGA3	KO-WT	-0.64117	0.000114153	TRUE
Carmil1	Q6EDY6	F-actin-uncapping protein LRRC16A	KO-WT	0.343528	0.000114877	TRUE
Bag3	Q9JLV1	BAG family molecular chaperone regulator 3	KO-WT	1.01104	0.000116266	TRUE
Sh3d19	Q91X43	SH3 domain-containing protein 19	KO-WT	0.388133	0.000120053	TRUE
Pdlim1	O70400	PDZ and LIM domain protein 1	KO-WT	0.502043	0.000120352	TRUE
Morc1	Q9WVL5	MORC family CW-type zinc finger protein 1	KO-WT	0.350012	0.000122471	TRUE
Gstp1	P19157	Glutathione S-transferase P 1	KO-WT	0.372989	0.000124304	TRUE
Spata5l1	A0A7N9VSG0	Ribosome biogenesis protein SPATA5L1	AK-WT	-0.52208	0.000125348	TRUE
Cemip2	Q5FWI3	Cell surface hyaluronidase	KO-WT	0.338958	0.000131587	TRUE
Arvcf	P98203	Splicing regulator ARVCF	KO-WT	-0.615209	0.000131642	TRUE
Sdhb	Q9CQA3	Succinate dehydrogenase [ubiquinone] iron-sulfur subunit, mitochondrial	KO-WT	-0.398446	0.000133205	TRUE
Dgke	Q9R1C6	Diacylglycerol kinase epsilon	KO-WT	0.3836	0.000135734	TRUE
Ckb	Q04447	Creatine kinase B-type	AK-WT	-0.590487	0.000136976	TRUE
Xxylt1	Q3U4G3	Xyloside xylosyltransferase 1	KO-WT	0.480828	0.000137099	TRUE
Rbm20	Q3UQS8	RNA-binding protein 20	KO-WT	1.21907	0.000142252	TRUE
Ripk3	Q9QZL0	Receptor-interacting serine/threonine-protein kinase 3	KO-WT	-0.333214	0.000142795	TRUE
Cct3	P80318	T-complex protein 1 subunit gamma	KO-WT	-0.411716	0.000143602	TRUE
Iqgap2	Q3UQ44	Ras GTPase-activating-like protein IQGAP2	KO-WT	0.379607	0.000146208	TRUE
Afap1	Q80YS6	Actin filament-associated protein 1	KO-WT	0.570763	0.000147878	TRUE
Kif7	B7ZNG0	Kinesin-like protein KIF7	KO-WT	-0.538342	0.000149282	TRUE
Fam25c	Q8CF02	Protein FAM25C	AK-WT	0.649623	0.000151696	TRUE
Dctn1	O08788	Dynactin subunit 1	AK-WT	-0.346205	0.000151768	TRUE
Trp53i11	Q4QQM4	Tumor protein p53-inducible protein 11	KO-WT	-0.329528	0.000152408	TRUE
Ubr7	Q8BU04	Putative E3 ubiquitin-protein ligase UBR7	KO-WT	-0.449058	0.000155094	TRUE
Decr2	Q9WV68	Peroxisomal 2,4-dienoyl-CoA reductase [(3E)-enoyl-CoA-producing]	KO-WT	-0.301859	0.000166293	TRUE
Cemip2	Q5FWI3	Cell surface hyaluronidase	AK-WT	0.294203	0.000169087	TRUE
Cbr1	P48758	Carbonyl reductase [NADPH] 1	KO-WT	-0.294331	0.000170301	TRUE
Dbt	P53395	Lipoamide acyltransferase component of branched-chain alpha-keto acid dehydrogenase complex, mitochondrial	KO-WT	0.300532	0.000172382	TRUE
Ppp3ca	P63328	Protein phosphatase 3 catalytic subunit alpha	KO-WT	0.559495	0.000175309	TRUE
Atp5f1e	P56382	ATP synthase subunit epsilon, mitochondrial	KO-WT	-0.678006	0.000177492	TRUE
Mif	P34884	Macrophage migration inhibitory factor	KO-WT	-0.654156	0.000178043	TRUE
Agpat1	O35083	1-acyl-sn-glycerol-3-phosphate acyltransferase alpha	KO-WT	0.35547	0.000180686	TRUE
Faf2	Q3TDN2	FAS-associated factor 2	KO-WT	0.349106	0.000183481	TRUE
Itpka	Q8R071	Inositol-trisphosphate 3-kinase A	KO-WT	-0.49916	0.000187627	TRUE
Ppm1a	P49443	Protein phosphatase 1A	KO-WT	0.335557	0.000191169	TRUE
Rhox5	P52651	Homeobox protein Rhox5	KO-WT	0.963613	0.000196277	TRUE
Lypla1	P97823	Acyl-protein thioesterase 1	KO-WT	0.351083	0.00019755	TRUE
Zc3hav1	Q3UPF5	Zinc finger CCCH-type antiviral protein 1	KO-WT	0.505628	0.000202682	TRUE
Gprasp1	Q5U4C1	G-protein coupled receptor-associated sorting protein 1	KO-WT	0.496756	0.000203011	TRUE
Wwc2	Q6NXJ0	Protein WWC2	KO-WT	0.439364	0.000203328	TRUE
Bicd1	Q8BR07	Protein bicaudal D homolog 1	KO-WT	0.561127	0.000207259	TRUE
Plscr1	Q9JJ00	Phospholipid scramblase 1	KO-WT	0.277836	0.000207625	TRUE
Spata5l1	A0A7N9VSG0	Ribosome biogenesis protein SPATA5L1	KO-WT	-0.849824	0.000211087	TRUE
Ptpn6	P29351	Tyrosine-protein phosphatase non-receptor type 6	KO-WT	-0.375663	0.00021225	TRUE
Spr	Q64105	Sepiapterin reductase	KO-WT	-0.530625	0.000214159	TRUE
Zc3h12a	Q5D1E7	Endoribonuclease ZC3H12A	KO-WT	-0.602591	0.000219764	TRUE
Snta1	Q61234	Alpha-1-syntrophin	KO-WT	0.684971	0.000221567	TRUE
Tpi1	P17751	Triosephosphate isomerase	KO-WT	-0.320344	0.000224337	TRUE
Relch	Q148V7	RAB11-binding protein RELCH	KO-WT	0.341788	0.000225585	TRUE
Ldhb	P16125	L-lactate dehydrogenase B chain	KO-WT	-0.379288	0.000227578	TRUE
Foxk1	P42128	Forkhead box protein K1	KO-WT	-0.262872	0.00022785	TRUE
Cdc37l1	Q9CZP7	Hsp90 co-chaperone Cdc37-like 1	KO-WT	0.32818	0.000231564	TRUE
Pmvk	Q9D1G2	Phosphomevalonate kinase	KO-WT	-0.368707	0.00023409	TRUE
Niban2	Q8R1F1	Protein Niban 2	KO-WT	-0.433684	0.000237258	TRUE
Pcyt1b	Q811Q9	Choline-phosphate cytidylyltransferase B	AK-WT	0.399346	0.000245325	TRUE
F2	P19221	Prothrombin	KO-WT	0.395653	0.000248089	TRUE
Ppt1	O88531	Palmitoyl-protein thioesterase 1	KO-WT	0.313772	0.000249621	TRUE
Myl6	Q60605	Myosin light polypeptide 6	KO-WT	0.393577	0.000253794	TRUE
Cct5	P80316	T-complex protein 1 subunit epsilon	KO-WT	-0.39078	0.000258697	TRUE
Ldlr	P35951	Low-density lipoprotein receptor	KO-WT	-0.32193	0.000260419	TRUE
Gcna	A0A1D9BZF0	Germ cell nuclear acidic protein	AK-WT	0.895618	0.000262418	TRUE
Nob1	Q8BW10	RNA-binding protein NOB1	KO-WT	-0.573608	0.000265756	TRUE
Gldc	Q91W43	Glycine dehydrogenase (decarboxylating), mitochondrial	Ro-WT	0.365882	0.000270238	TRUE
Tk1	P04184	Thymidine kinase, cytosolic	KO-WT	-0.288295	0.000271326	TRUE
Lrrc59	Q922Q8	Leucine-rich repeat-containing protein 59	KO-WT	-0.272153	0.000276601	TRUE
Hsdl1	Q8BTX9	Inactive hydroxysteroid dehydrogenase-like protein 1	KO-WT	0.55813	0.000277008	TRUE
Osbpl9	A2A8Z1	Oxysterol-binding protein-related protein 9	KO-WT	0.367611	0.000277309	TRUE
Glrx	Q9QUH0	Glutaredoxin-1	KO-WT	0.415348	0.000280916	TRUE
Obi1	Q8K2Y0	ORC ubiquitin ligase 1	KO-WT	0.703137	0.000281867	TRUE
Plcb3	P51432	1-phosphatidylinositol 4,5-bisphosphate phosphodiesterase beta-3	KO-WT	-0.404046	0.00028803	TRUE
Pygb	Q8CI94	Glycogen phosphorylase, brain form	KO-WT	0.391286	0.000291211	TRUE
Glod4	Q9CPV4	Glyoxalase domain-containing protein 4	KO-WT	-0.349594	0.000294112	TRUE
Rrp1	P56183	Ribosomal RNA processing protein 1 homolog A	KO-WT	-0.531248	0.000296122	TRUE
Hap1	O35668	Huntingtin-associated protein 1	AK-WT	0.413182	0.000298404	TRUE
Myo1d	Q5SYD0	Unconventional myosin-Id	KO-WT	0.974656	0.000302919	TRUE
Arvcf	P98203	Splicing regulator ARVCF	AK-WT	-0.301433	0.000303706	TRUE
Abcg2	Q7TMS5	Broad substrate specificity ATP-binding cassette transporter ABCG2	KO-WT	0.447231	0.000318476	TRUE
Bin2	D3Z6Q9	Bridging integrator 2	KO-WT	0.52859	0.000320223	TRUE
Hip1	Q8VD75	Huntingtin-interacting protein 1	KO-WT	0.307198	0.000323546	TRUE
Tppp3	Q9CRB6	Tubulin polymerization-promoting protein family member 3	AK-WT	-0.431424	0.000332829	TRUE
Tmx2	Q9D710	Thioredoxin-related transmembrane protein 2	KO-WT	0.276461	0.00033576	TRUE
Pfkp	Q9WUA3	ATP-dependent 6-phosphofructokinase, platelet type	KO-WT	0.268346	0.000341536	TRUE
Bckdha	P50136	2-oxoisovalerate dehydrogenase subunit alpha, mitochondrial	KO-WT	-0.252953	0.000344748	TRUE
Mogs	Q80UM7	Mannosyl-oligosaccharide glucosidase	AK-WT	-0.484289	0.00034817	TRUE
Ikbip	Q9DBZ1	Inhibitor of nuclear factor kappa-B kinase-interacting protein	KO-WT	0.480812	0.000351676	TRUE
Tmx1	Q8VBT0	Thioredoxin-related transmembrane protein 1	KO-WT	0.331006	0.00035304	TRUE
Mypn	Q5DTJ9	Myopalladin	AK-WT	0.534185	0.000354385	TRUE
Ngly1	Q9JI78	Peptide-N(4)-(N-acetyl-beta-glucosaminyl)asparagine amidase	KO-WT	-0.553321	0.000356086	TRUE
Nsf	P46460	Vesicle-fusing ATPase	KO-WT	0.317838	0.000363702	TRUE
Cyb5a	P56395	Cytochrome b5	KO-WT	0.274648	0.000368563	TRUE
Cyp51a1	Q8K0C4	Lanosterol 14-alpha demethylase	KO-WT	-0.289795	0.000375468	TRUE
Mtmr12	Q80TA6	Myotubularin-related protein 12	KO-WT	0.39264	0.000379056	TRUE
Hormad1	Q9D5T7	HORMA domain-containing protein 1	AK-WT	0.854684	0.000380276	TRUE
Fbxw8	Q8BIA4	F-box/WD repeat-containing protein 8	KO-WT	-0.268359	0.000381143	TRUE
Fbxl20	Q9CZV8	F-box/LRR-repeat protein 20	KO-WT	0.374583	0.000384344	TRUE
Gpx7	Q99LJ6	Glutathione peroxidase 7	KO-WT	0.366953	0.000386153	TRUE
Sucla2	Q9Z2I9	Succinate--CoA ligase [ADP-forming] subunit beta, mitochondrial	KO-WT	-0.263794	0.000390161	TRUE
Hspa12a	Q8K0U4	Heat shock 70 kDa protein 12A	AK-WT	-0.371557	0.000391745	TRUE
Hmbs	P22907	Porphobilinogen deaminase	KO-WT	-0.259316	0.000391844	TRUE
Chchd6	Q91VN4	MIC	AK-WT	-0.497814	0.000395099	TRUE
Casp8	O89110	Caspase-8	KO-WT	0.449574	0.000395455	TRUE
Iap	P03975	IgE-binding protein	KO-WT	0.317562	0.000398861	TRUE
Mboat7	Q8CHK3	Lysophospholipid acyltransferase 7	KO-WT	-0.458281	0.000406967	TRUE
Sparc	P07214	SPARC	KO-WT	0.31143	0.000407769	TRUE
Ipo11	Q8K2V6	Importin-11	KO-WT	0.279621	0.000408987	TRUE
Aldh1l2	Q8K009	Mitochondrial 10-formyltetrahydrofolate dehydrogenase	AK-WT	0.594321	0.00041472	TRUE
Nme7	Q9QXL8	Nucleoside diphosphate kinase 7	KO-WT	-0.337396	0.000417874	TRUE
Ntmt1	Q8R2U4	N-terminal Xaa-Pro-Lys N-methyltransferase 1	KO-WT	-0.302704	0.000420179	TRUE
Lactb2	Q99KR3	Endoribonuclease LACTB2	KO-WT	0.361109	0.000438287	TRUE
Hspa12a	Q8K0U4	Heat shock 70 kDa protein 12A	KO-WT	-0.41341	0.00044147	TRUE
Chm	Q9QXG2	Rab proteins geranylgeranyltransferase component A 1	AK-WT	0.319452	0.000442014	TRUE
Ccpg1	Q640L3	Cell cycle progression protein 1	KO-WT	0.558756	0.000449022	TRUE
Pgm3	Q9CYR6	Phosphoacetylglucosamine mutase	KO-WT	-0.272054	0.000453551	TRUE
Umps	P13439	Uridine 5'-monophosphate synthase	KO-WT	0.250854	0.000454024	TRUE
Aven	Q9D9K3	Cell death regulator Aven	KO-WT	0.284345	0.000462182	TRUE
Tesc	Q9JKL5	Calcineurin B homologous protein 3	KO-WT	0.440673	0.00047257	TRUE
Slc27a2	O35488	Long-chain fatty acid transport protein 2	KO-WT	0.736111	0.000479942	TRUE
Morf4l2	Q9R0Q4	Mortality factor 4-like protein 2	KO-WT	-0.331999	0.000481507	TRUE
Scrn1	Q9CZC8	Secernin-1	KO-WT	0.620643	0.000484098	TRUE
Alms1	Q8K4E0	Centrosome-associated protein ALMS1	AK-WT	-0.545365	0.000486451	TRUE
Cct7	P80313	T-complex protein 1 subunit eta	KO-WT	-0.371585	0.000487591	TRUE
Piezo1	E2JF22	Piezo-type mechanosensitive ion channel component 1	KO-WT	0.282872	0.000494988	TRUE
Plekha8	Q80W71	Pleckstrin homology domain-containing family A member 8	KO-WT	-0.328184	0.000496469	TRUE
Tdh	Q8K3F7	L-threonine 3-dehydrogenase, mitochondrial	KO-WT	-0.72939	0.000498059	TRUE
Pou5f1	P20263	POU domain, class 5, transcription factor 1	KO-WT	-0.41201	0.000498615	TRUE
Spr	Q64105	Sepiapterin reductase	AK-WT	-0.483908	0.000500441	TRUE
Crot	Q9DC50	Peroxisomal carnitine O-octanoyltransferase	KO-WT	0.266307	0.000508168	TRUE
Cand2	Q6ZQ73	Cullin-associated NEDD8-dissociated protein 2	KO-WT	0.237626	0.00051777	TRUE
Myo1c	Q9WTI7	Unconventional myosin-Ic	KO-WT	0.378083	0.000517771	TRUE
L2hgdh	Q91YP0	L-2-hydroxyglutarate dehydrogenase, mitochondrial	KO-WT	0.366693	0.00052807	TRUE
Pak1ip1	Q9DCE5	p21-activated protein kinase-interacting protein 1	KO-WT	-0.244434	0.000528741	TRUE
Folr1	P35846	Folate receptor alpha	KO-WT	0.626159	0.000528812	TRUE
Epb41	P48193	Protein 4.1	KO-WT	-0.246088	0.00052984	TRUE
Chka	O54804	Choline kinase alpha	KO-WT	0.560975	0.00054104	TRUE
Ggh	Q9Z0L8	Gamma-glutamyl hydrolase	KO-WT	0.430686	0.000543054	TRUE
Arhgdib	Q61599	Rho GDP-dissociation inhibitor 2	KO-WT	1.5975	0.000543447	TRUE
Tcp1	P11983	T-complex protein 1 subunit alpha	KO-WT	-0.337018	0.000548134	TRUE
Cnot2	Q8C5L3	CCR4-NOT transcription complex subunit 2	KO-WT	0.267888	0.000548177	TRUE
Manba	Q8K2I4	Beta-mannosidase	KO-WT	0.445856	0.000558244	TRUE
Cacybp	Q9CXW3	Calcyclin-binding protein	KO-WT	-0.306074	0.000563267	TRUE
Dnpep	Q9Z2W0	Aspartyl aminopeptidase	KO-WT	-0.300991	0.000564966	TRUE
Amph	Q7TQF7	Amphiphysin	KO-WT	0.458061	0.000572511	TRUE
Recql5	Q8VID5	ATP-dependent DNA helicase Q5	KO-WT	-0.286256	0.000574818	TRUE
Arid3a	Q62431	AT-rich interactive domain-containing protein 3A	KO-WT	-0.611445	0.00057613	TRUE
Pik3r1	P26450	Phosphatidylinositol 3-kinase regulatory subunit alpha	KO-WT	0.40766	0.000577109	TRUE
Gprasp2	Q8BUY8	G-protein coupled receptor-associated sorting protein 2	Ro-WT	0.243429	0.000579511	TRUE
Rnf111	Q99ML9	E3 ubiquitin-protein ligase Arkadia	KO-WT	0.924117	0.000581274	TRUE
Obi1	Q8K2Y0	ORC ubiquitin ligase 1	AK-WT	0.68318	0.000588899	TRUE
Fam169a	Q5XG69	Soluble lamin-associated protein of 75 kDa	KO-WT	-0.288166	0.000603097	TRUE
Slc39a4	Q78IQ7	Zinc transporter ZIP4	KO-WT	-0.502022	0.000603098	TRUE
Nf2	P46662	Merlin	KO-WT	-0.287382	0.0006073	TRUE
Dnajc3	Q91YW3	DnaJ homolog subfamily C member 3	KO-WT	-0.313504	0.000608255	TRUE
Eif6	O55135	Eukaryotic translation initiation factor 6	KO-WT	-0.487629	0.000609029	TRUE
Dctn2	Q99KJ8	Dynactin subunit 2	KO-WT	-0.276317	0.00061373	TRUE
Fstl1	Q62356	Follistatin-related protein 1	KO-WT	0.609659	0.000622891	TRUE
Dhtkd1	A2ATU0	2-oxoadipate dehydrogenase complex component E1	AK-WT	0.310435	0.000623145	TRUE
Dtd1	Q9DD18	D-aminoacyl-tRNA deacylase 1	KO-WT	-0.356139	0.000625172	TRUE
Shmt2	Q9CZN7	Serine hydroxymethyltransferase, mitochondrial	AK-WT	0.321994	0.000628645	TRUE
Pcyox1	Q9CQF9	Prenylcysteine oxidase 1	KO-WT	0.299138	0.000629767	TRUE
Gpd2	Q64521	Glycerol-3-phosphate dehydrogenase, mitochondrial	KO-WT	0.260764	0.000630193	TRUE
Lrrc34	Q9DAM1	Leucine-rich repeat-containing protein 34	KO-WT	-0.353035	0.000633909	TRUE
Rrm2	P11157	Ribonucleoside-diphosphate reductase subunit M2	KO-WT	-0.341165	0.000638885	TRUE
Cat	P24270	Catalase	KO-WT	0.262433	0.000656021	TRUE
Trim32	Q8CH72	E3 ubiquitin-protein ligase TRIM32	KO-WT	0.369344	0.000656269	TRUE
Nufip1	Q9QXX8	FMR1-interacting protein NUFIP1	KO-WT	-0.438613	0.000658583	TRUE
Comtd1	Q8BIG7	Catechol O-methyltransferase domain-containing protein 1	KO-WT	0.316752	0.000658948	TRUE
Aprt	P08030	Adenine phosphoribosyltransferase	KO-WT	-0.464597	0.000666162	TRUE
Gng5	Q80SZ7	Guanine nucleotide-binding protein G(I)/G(S)/G(O) subunit gamma-5	KO-WT	-0.353855	0.0006682	TRUE
Dock11	A2AF47	Dedicator of cytokinesis protein 11	KO-WT	0.417511	0.000673591	TRUE
Wdr5	P61965	WD repeat-containing protein 5	KO-WT	-0.385599	0.000674726	TRUE
Fah	P35505	Fumarylacetoacetase	KO-WT	-0.234472	0.000688313	TRUE
Agpat4	Q8K4X7	1-acyl-sn-glycerol-3-phosphate acyltransferase delta	KO-WT	0.340901	0.000693597	TRUE
Pkm	P52480	Pyruvate kinase PKM	KO-WT	-0.341709	0.000695583	TRUE
Nudc	O35685	Nuclear migration protein nudC	KO-WT	-0.316152	0.000697393	TRUE
Atl3	Q91YH5	Atlastin-3	KO-WT	0.27613	0.000698451	TRUE
Gtf2a1	Q99PM3	Transcription initiation factor IIA subunit 1	KO-WT	0.413909	0.000701432	TRUE
Rrm1	P07742	Ribonucleoside-diphosphate reductase large subunit	KO-WT	-0.306271	0.000706999	TRUE
Dpy19l4	A2AJQ3	Probable C-mannosyltransferase DPY19L4	KO-WT	0.420053	0.000708084	TRUE
Ercc1	P07903	DNA excision repair protein ERCC-1	KO-WT	0.408935	0.0007113	TRUE
Fam234b	Q8BYI8	Protein FAM234B	KO-WT	0.508109	0.000717855	TRUE
Mvd	Q99JF5	Diphosphomevalonate decarboxylase	KO-WT	-0.444066	0.00072197	TRUE
Eif4b	Q8BGD9	Eukaryotic translation initiation factor 4B	KO-WT	-0.317483	0.000725041	TRUE
Impdh2	P24547	Inosine-5'-monophosphate dehydrogenase 2	KO-WT	-0.379267	0.000725362	TRUE
Tle5	P63002	TLE family member 5	AK-WT	-0.281802	0.000725547	TRUE
Aup1	P70295	Lipid droplet-regulating VLDL assembly factor AUP1	KO-WT	-0.322599	0.000756481	TRUE
Cdc20	Q9JJ66	Cell division cycle protein 20 homolog	KO-WT	-0.345385	0.000759874	TRUE
Cfap298	Q8BL95	Cilia- and flagella-associated protein 298	KO-WT	-0.362454	0.000760145	TRUE
Hykk	Q5U5V2	Hydroxylysine kinase	KO-WT	-0.269674	0.00077746	TRUE
Impdh1	P50096	Inosine-5'-monophosphate dehydrogenase 1	KO-WT	-0.45982	0.000781482	TRUE
Ifrd1	P19182	Interferon-related developmental regulator 1	KO-WT	-0.352196	0.00078314	TRUE
Strn3	Q9ERG2	Striatin-3	KO-WT	0.236088	0.000785031	TRUE
Dpysl4	O35098	Dihydropyrimidinase-related protein 4	KO-WT	-0.539547	0.00079082	TRUE
Ly75	Q60767	Lymphocyte antigen 75	AK-WT	0.271306	0.000794171	TRUE
Lmbrd1	Q8K0B2	Lysosomal cobalamin transport escort protein LMBD1	KO-WT	0.565178	0.000794634	TRUE
Gnai2	P08752	Guanine nucleotide-binding protein G(i) subunit alpha-2	KO-WT	-0.416949	0.000797933	TRUE
Plcd1	Q8R3B1	1-phosphatidylinositol 4,5-bisphosphate phosphodiesterase delta-1	KO-WT	-0.36148	0.000800142	TRUE
Tagln2	Q9WVA4	Transgelin-2	KO-WT	0.431708	0.000806601	TRUE
Wdr74	Q8VCG3	WD repeat-containing protein 74	KO-WT	-0.572874	0.00081267	TRUE
Htatip2	Q9Z2G9	Oxidoreductase HTATIP2	KO-WT	0.434745	0.000815979	TRUE
Gnb1	P62874	Guanine nucleotide-binding protein G(I)/G(S)/G(T) subunit beta-1	KO-WT	-0.250981	0.000822055	TRUE
Mpp7	Q8BVD5	MAGUK p55 subfamily member 7	KO-WT	0.367076	0.000822101	TRUE
Anxa6	P14824	Annexin A6	KO-WT	0.352691	0.000830864	TRUE
Kdm3a	Q6PCM1	Lysine-specific demethylase 3A	KO-WT	-0.392096	0.000834445	TRUE
Slc27a2	O35488	Long-chain fatty acid transport protein 2	AK-WT	0.737745	0.000840469	TRUE
Khnyn	Q80U38	Protein KHNYN	KO-WT	-0.473584	0.000846538	TRUE
Anxa7	Q07076	Annexin A7	KO-WT	0.395255	0.000852986	TRUE
Rcbtb1	Q6NXM2	RCC1 and BTB domain-containing protein 1	KO-WT	-0.243239	0.000853065	TRUE
Ubr4	A2AN08	E3 ubiquitin-protein ligase UBR4	AK-WT	-0.264027	0.000863383	TRUE
Mme	Q61391	Neprilysin	KO-WT	0.676526	0.000871049	TRUE
Rbm47	Q91WT8	RNA-binding protein 47	KO-WT	0.3835	0.000888731	TRUE
Hm13	Q9D8V0	Minor histocompatibility antigen H13	KO-WT	0.608508	0.000923883	TRUE
Cct2	P80314	T-complex protein 1 subunit beta	KO-WT	-0.256991	0.000927724	TRUE
Mtm1	Q9Z2C5	Myotubularin	KO-WT	0.291859	0.00093011	TRUE
Pir	Q9D711	Pirin	KO-WT	0.264809	0.0009326	TRUE
Bin1	O08539	Myc box-dependent-interacting protein 1	KO-WT	0.555618	0.000944911	TRUE
Qsox2	Q3TMX7	Sulfhydryl oxidase 2	KO-WT	0.247885	0.000946956	TRUE
Mtco2	P00405	Cytochrome c oxidase subunit 2	AK-WT	0.427853	0.000948793	TRUE
Sh3pxd2a	O89032	SH3 and PX domain-containing protein 2A	KO-WT	0.432147	0.000951782	TRUE
Diaph1	O08808	Protein diaphanous homolog 1	KO-WT	-0.232332	0.000952122	TRUE
Clic4	Q9QYB1	Chloride intracellular channel protein 4	KO-WT	0.213841	0.000955112	TRUE
Plod1	Q9R0E2	Procollagen-lysine,2-oxoglutarate 5-dioxygenase 1	AK-WT	-0.252341	0.000956767	TRUE
Atic	Q9CWJ9	Bifunctional purine biosynthesis protein ATIC	KO-WT	-0.314522	0.000975158	TRUE
Gusb	P12265	Beta-glucuronidase	KO-WT	0.622686	0.000982816	TRUE
Rnf216	P58283	E3 ubiquitin-protein ligase RNF216	AK-WT	0.313951	0.000994345	TRUE
Myadm	O35682	Myeloid-associated differentiation marker	KO-WT	0.747042	0.000996667	TRUE
Chmp3	Q9CQ10	Charged multivesicular body protein 3	KO-WT	-0.279762	0.00101159	TRUE
Srebf2	Q3U1N2	Sterol regulatory element-binding protein 2	KO-WT	-1.1916	0.00101391	TRUE
Lias	Q99M04	Lipoyl synthase, mitochondrial	KO-WT	-0.280715	0.0010268	TRUE
Morc1	Q9WVL5	MORC family CW-type zinc finger protein 1	AK-WT	0.247314	0.00105083	TRUE
Ppp1r18	Q8BQ30	Phostensin	KO-WT	-0.650155	0.00105759	TRUE
Gmpr2	Q99L27	GMP reductase 2	KO-WT	-0.237757	0.0010662	TRUE
Tyk2	Q9R117	Non-receptor tyrosine-protein kinase TYK2	KO-WT	0.321577	0.00108652	TRUE
Rars1	Q9D0I9	Arginine--tRNA ligase, cytoplasmic	KO-WT	-0.367603	0.00110189	TRUE
Atp6v1g1	Q9CR51	V-type proton ATPase subunit G 1	KO-WT	0.475489	0.00110201	TRUE
Psme4	Q5SSW2	Proteasome activator complex subunit 4	KO-WT	0.255936	0.00110352	TRUE
Ugp2	Q91ZJ5	UTP--glucose-1-phosphate uridylyltransferase	KO-WT	0.310532	0.00110596	TRUE
Rex1bd	Q9CYZ6	Required for excision 1-B domain-containing protein	KO-WT	0.442607	0.00111313	TRUE
Lrrc59	Q922Q8	Leucine-rich repeat-containing protein 59	AK-WT	-0.225119	0.00111873	TRUE
Bcap31	Q61335	B-cell receptor-associated protein 31	KO-WT	0.331459	0.00112593	TRUE
Cct6a	P80317	T-complex protein 1 subunit zeta	AK-WT	-0.256485	0.00112982	TRUE
Irf2bpl	Q8K3X4	Probable E3 ubiquitin-protein ligase IRF2BPL	KO-WT	-0.257573	0.00114164	TRUE
Eif4h	Q9WUK2	Eukaryotic translation initiation factor 4H	KO-WT	-0.31115	0.00115845	TRUE
Blvrb	Q923D2	Flavin reductase (NADPH)	KO-WT	0.273411	0.00115968	TRUE
Fsip2	A2ARZ3	Fibrous sheath-interacting protein 2	KO-WT	0.31242	0.00116988	TRUE
Lonp1	Q8CGK3	Lon protease homolog, mitochondrial	KO-WT	-0.222016	0.00117889	TRUE
Slc25a25	A2ASZ8	Calcium-binding mitochondrial carrier protein SCaMC-2	KO-WT	-0.377107	0.00118206	TRUE
Adk	P55264	Adenosine kinase	KO-WT	-0.251659	0.00119958	TRUE
Exoc6b	A6H5Z3	Exocyst complex component 6B	KO-WT	-0.279074	0.00121838	TRUE
Znf532	Q6NXK2	Zinc finger protein 532	KO-WT	-0.204181	0.0012239	TRUE
Swap70	Q6A028	Switch-associated protein 70	KO-WT	0.206077	0.00124209	TRUE
Rnf111	Q99ML9	E3 ubiquitin-protein ligase Arkadia	AK-WT	0.536553	0.00124435	TRUE
Lss	Q8BLN5	Lanosterol synthase	KO-WT	-0.232138	0.00124881	TRUE
Rpe	Q8VEE0	Ribulose-phosphate 3-epimerase	KO-WT	0.406074	0.00127936	TRUE
Hibadh	Q99L13	3-hydroxyisobutyrate dehydrogenase, mitochondrial	KO-WT	0.267871	0.00129193	TRUE
Dcun1d3	Q8K0V2	DCN1-like protein 3	KO-WT	0.335958	0.00129741	TRUE
Acads	Q07417	Short-chain specific acyl-CoA dehydrogenase, mitochondrial	KO-WT	0.203541	0.00130305	TRUE
Prdm10	Q3UTQ7	PR domain zinc finger protein 10	KO-WT	-0.263861	0.00130435	TRUE
Mat2a	Q3THS6	S-adenosylmethionine synthase isoform type-2	KO-WT	-0.370695	0.00130729	TRUE
Robo1	O89026	Roundabout homolog 1	AK-WT	0.349844	0.00130964	TRUE
Fiz1	Q9WTJ4	Flt3-interacting zinc finger protein 1	KO-WT	-0.333308	0.00131601	TRUE
Mettl26	Q9DCS2	Methyltransferase-like 26	KO-WT	0.259873	0.00132774	TRUE
Ric8b	Q80XE1	Synembryn-B	KO-WT	-0.257414	0.00132874	TRUE
Slc25a13	Q9QXX4	Electrogenic aspartate/glutamate antiporter SLC25A13, mitochondrial	KO-WT	0.273671	0.0013294	TRUE
Nudt4	Q8R2U6	Diphosphoinositol polyphosphate phosphohydrolase 2	KO-WT	-0.233096	0.00133801	TRUE
Map1a	Q9QYR6	Microtubule-associated protein 1A	AK-WT	-0.200221	0.00134029	TRUE
Fam25c	Q8CF02	Protein FAM25C	KO-WT	0.703095	0.00134391	TRUE
Ppwd1	Q8CEC6	Peptidylprolyl isomerase domain and WD repeat-containing protein 1	KO-WT	-0.204523	0.00135229	TRUE
Abhd10	Q6PE15	Palmitoyl-protein thioesterase ABHD10, mitochondrial	KO-WT	0.213826	0.00135845	TRUE
Inpp5f	Q8CDA1	Phosphatidylinositide phosphatase SAC2	KO-WT	0.312415	0.00135921	TRUE
Acot9	Q9R0X4	Acyl-coenzyme A thioesterase 9, mitochondrial	KO-WT	0.216076	0.00136659	TRUE
Zfand2b	Q91X58	AN1-type zinc finger protein 2B	KO-WT	-0.363633	0.00137287	TRUE
Tbc1d13	Q8R3D1	TBC1 domain family member 13	KO-WT	0.236894	0.00138957	TRUE
Rps6kb2	Q9Z1M4	Ribosomal protein S6 kinase beta-2	KO-WT	-0.269884	0.00140448	TRUE
Prdx2	Q61171	Peroxiredoxin-2	KO-WT	-0.261423	0.00144449	TRUE
Aldh3a2	P47740	Aldehyde dehydrogenase family 3 member A2	KO-WT	0.226724	0.00146485	TRUE
Sucla2	Q9Z2I9	Succinate--CoA ligase [ADP-forming] subunit beta, mitochondrial	AK-WT	-0.233954	0.00147198	TRUE
Bckdhb	Q6P3A8	2-oxoisovalerate dehydrogenase subunit beta, mitochondrial	KO-WT	-0.230435	0.00147372	TRUE
Vamp8	O70404	Vesicle-associated membrane protein 8	KO-WT	-0.403972	0.00148726	TRUE
Rlim	Q9WTV7	E3 ubiquitin-protein ligase RLIM	KO-WT	-0.316449	0.00149201	TRUE
Chmp3	Q9CQ10	Charged multivesicular body protein 3	AK-WT	-0.197641	0.00149688	TRUE
Clta	O08585	Clathrin light chain A	KO-WT	0.430241	0.0015009	TRUE
Thop1	Q8C1A5	Thimet oligopeptidase	KO-WT	-0.305841	0.00150259	TRUE
Pkp2	Q9CQ73	Plakophilin-2	KO-WT	0.357943	0.00150787	TRUE
Slc38a4	Q8R1S9	Sodium-coupled neutral amino acid transporter 4	KO-WT	0.466879	0.0015079	TRUE
Nckap1	P28660	Nck-associated protein 1	KO-WT	0.254265	0.0015088	TRUE
Anxa3	O35639	Annexin A3	KO-WT	0.9318	0.00151129	TRUE
Lig1	P37913	DNA ligase 1	AK-WT	0.226379	0.00157462	TRUE
Ermp1	Q3UVK0	Endoplasmic reticulum metallopeptidase 1	KO-WT	0.268746	0.00157557	TRUE
Adprh	P54923	ADP-ribosylhydrolase ARH1	AK-WT	0.232583	0.00157678	TRUE
Ypel5	P62700	Protein yippee-like 5	KO-WT	0.224718	0.00158247	TRUE
Gprasp2	Q8BUY8	G-protein coupled receptor-associated sorting protein 2	AK-WT	0.301565	0.00158563	TRUE
Decr2	Q9WV68	Peroxisomal 2,4-dienoyl-CoA reductase [(3E)-enoyl-CoA-producing]	AK-WT	-0.279909	0.0015864	TRUE
Gbx2	P48031	Homeobox protein GBX-2	AK-WT	-0.47008	0.00159496	TRUE
Fcho2	Q3UQN2	F-BAR domain only protein 2	KO-WT	0.27604	0.00159592	TRUE
Phf21a	Q6ZPK0	PHD finger protein 21A	KO-WT	0.413481	0.00160767	TRUE
Slc25a11	Q9CR62	Mitochondrial 2-oxoglutarate/malate carrier protein	KO-WT	-0.225993	0.0016157	TRUE
Lamb2	Q61292	Laminin subunit beta-2	KO-WT	-0.367527	0.00162711	TRUE
Sec63	Q8VHE0	Translocation protein SEC63 homolog	KO-WT	0.24647	0.00162753	TRUE
Ttc17	E9PVB5	Tetratricopeptide repeat protein 17	KO-WT	0.237877	0.00164738	TRUE
Kbtbd11	Q8BNW9	Kelch repeat and BTB domain-containing protein 11	KO-WT	-0.307677	0.00164814	TRUE
Map4	P27546	Microtubule-associated protein 4	KO-WT	0.353859	0.00168888	TRUE
Eipr1	Q8K0G5	EARP and GARP complex-interacting protein 1	KO-WT	-0.226664	0.00169494	TRUE
Erbin	Q80TH2	Erbin	KO-WT	0.356846	0.0016954	TRUE
Smyd3	Q9CWR2	Histone-lysine N-methyltransferase SMYD3	AK-WT	0.400339	0.00170118	TRUE
Septin10	Q8C650	Septin-10	AK-WT	0.326794	0.00170806	TRUE
Tle3	Q08122	Transducin-like enhancer protein 3	KO-WT	-0.234781	0.00171039	TRUE
Wasf2	Q8BH43	Actin-binding protein WASF2	KO-WT	0.227962	0.00173212	TRUE
Asrgl1	Q8C0M9	Isoaspartyl peptidase/L-asparaginase	KO-WT	-0.285109	0.00173835	TRUE
Myo6	Q64331	Unconventional myosin-VI	KO-WT	0.716928	0.00173951	TRUE
Igsf3	Q6ZQA6	Immunoglobulin superfamily member 3	KO-WT	-0.393597	0.00174037	TRUE
Slc23a2	Q9EPR4	Solute carrier family 23 member 2	KO-WT	0.348327	0.00174191	TRUE
Znf423	Q80TS5	Zinc finger protein 423	KO-WT	-0.332536	0.00174756	TRUE
Grhpr	Q91Z53	Glyoxylate reductase/hydroxypyruvate reductase	KO-WT	-0.20743	0.00175188	TRUE
Rnf17	Q99MV7	RING finger protein 17	KO-WT	0.448374	0.00177019	TRUE
Syap1	Q9D5V6	Synapse-associated protein 1	KO-WT	0.331854	0.0017742	TRUE
Srp14	P16254	Signal recognition particle 14 kDa protein	KO-WT	-0.217243	0.00177981	TRUE
Carm1	Q9WVG6	Histone-arginine methyltransferase CARM1	KO-WT	-0.196881	0.00178175	TRUE
Cyb5r4	Q3TDX8	Cytochrome b5 reductase 4	KO-WT	0.264589	0.00178822	TRUE
Gle1	Q8R322	mRNA export factor GLE1	KO-WT	-0.184061	0.00180036	TRUE
Pdzd11	Q9CZG9	PDZ domain-containing protein 11	KO-WT	0.367541	0.00180647	TRUE
Cct4	P80315	T-complex protein 1 subunit delta	KO-WT	-0.330952	0.00180985	TRUE
Msra	Q9D6Y7	Mitochondrial peptide methionine sulfoxide reductase	KO-WT	0.373736	0.00181088	TRUE
Heatr3	Q8BQM4	HEAT repeat-containing protein 3	KO-WT	-0.347354	0.00181098	TRUE
Snx2	Q9CWK8	Sorting nexin-2	KO-WT	0.191556	0.00183193	TRUE
Gprasp1	Q5U4C1	G-protein coupled receptor-associated sorting protein 1	AK-WT	0.328059	0.0018337	TRUE
Scd2	P13011	Stearoyl-CoA desaturase 2	KO-WT	-1.02667	0.0018339	TRUE
Ccdc85c	E9Q6B2	Coiled-coil domain-containing protein 85C	KO-WT	-0.265337	0.00183805	TRUE
Trnt1	Q8K1J6	CCA tRNA nucleotidyltransferase 1, mitochondrial	KO-WT	-0.239848	0.00183897	TRUE
Eif2s3y	Q9Z0N2	Eukaryotic translation initiation factor 2 subunit 3, Y-linked	Ro-WT	0.330202	0.00184075	TRUE
Flna	Q8BTM8	Filamin-A	KO-WT	0.246409	0.00185755	TRUE
Chmp4c	Q9D7F7	Charged multivesicular body protein 4c	AK-WT	-0.320926	0.00186297	TRUE
Cdc42bpg	Q80UW5	Serine/threonine-protein kinase MRCK gamma	KO-WT	0.434521	0.00188363	TRUE
Apmap	Q9D7N9	Adipocyte plasma membrane-associated protein	KO-WT	0.296714	0.00188546	TRUE
Aldoc	P05063	Fructose-bisphosphate aldolase C	KO-WT	-0.326607	0.00188664	TRUE
Jmjd6	Q9ERI5	Bifunctional arginine demethylase and lysyl-hydroxylase JMJD6	KO-WT	-0.306835	0.00189389	TRUE
Kank4	Q6P9J5	KN motif and ankyrin repeat domain-containing protein 4	AK-WT	0.2847	0.00192487	TRUE
Man2b1	O09159	Lysosomal alpha-mannosidase	KO-WT	-0.236213	0.00192892	TRUE
Papss1	Q60967	Bifunctional 3'-phosphoadenosine 5'-phosphosulfate synthase 1	KO-WT	-0.282411	0.00192909	TRUE
Hormad1	Q9D5T7	HORMA domain-containing protein 1	KO-WT	0.85862	0.00193029	TRUE
Elovl5	Q8BHI7	Elongation of very long chain fatty acids protein 5	KO-WT	-0.395768	0.00193444	TRUE
Pcmt1	P23506	Protein-L-isoaspartate(D-aspartate) O-methyltransferase	KO-WT	0.273371	0.00194022	TRUE
Zc3hav1l	Q8BFR1	Zinc finger CCCH-type antiviral protein 1-like	KO-WT	0.46313	0.00195683	TRUE
Fbxo5	Q7TSG3	F-box only protein 5	KO-WT	-0.265656	0.00196109	TRUE
Rabep2	Q91WG2	Rab GTPase-binding effector protein 2	KO-WT	0.196112	0.0019622	TRUE
Ckap5	A2AGT5	Cytoskeleton-associated protein 5	KO-WT	0.220326	0.00196734	TRUE
Dna2	Q6ZQJ5	DNA replication ATP-dependent helicase/nuclease DNA2	KO-WT	-0.283186	0.00199421	TRUE
Rxra	P28700	Retinoic acid receptor RXR-alpha	KO-WT	-0.263658	0.0020042	TRUE
Kirrel1	Q80W68	Kin of IRRE-like protein 1	KO-WT	-0.358007	0.00201429	TRUE
Zmiz2	Q8CIE2	Zinc finger MIZ domain-containing protein 2	KO-WT	-0.195338	0.00204309	TRUE
Cpox	P36552	Oxygen-dependent coproporphyrinogen-III oxidase, mitochondrial	KO-WT	-0.303813	0.00204412	TRUE
Abcd1	P48410	ATP-binding cassette sub-family D member 1	KO-WT	0.341236	0.00204623	TRUE
Map3k5	O35099	Mitogen-activated protein kinase kinase kinase 5	AK-WT	-0.218699	0.00205729	TRUE
Otub1	Q7TQI3	Ubiquitin thioesterase OTUB1	KO-WT	0.239146	0.00208112	TRUE
Fdxr	Q61578	NADPH:adrenodoxin oxidoreductase, mitochondrial	KO-WT	-0.351431	0.0020868	TRUE
Hectd1	Q69ZR2	E3 ubiquitin-protein ligase HECTD1	KO-WT	0.209688	0.00210325	TRUE
Aldoc	P05063	Fructose-bisphosphate aldolase C	AK-WT	0.263526	0.00210469	TRUE
Stat6	P52633	Signal transducer and transcription activator 6	KO-WT	0.421699	0.00210658	TRUE
Hibch	Q8QZS1	3-hydroxyisobutyryl-CoA hydrolase, mitochondrial	KO-WT	-0.220998	0.00212157	TRUE
Cryzl1	Q921W4	Quinone oxidoreductase-like protein 1	AK-WT	0.245335	0.00212474	TRUE
Aldoa	P05064	Fructose-bisphosphate aldolase A	AK-WT	0.293748	0.0021302	TRUE
Epb41l2	O70318	Band 4.1-like protein 2	KO-WT	0.185862	0.00214576	TRUE
Mapk7	Q9WVS8	Mitogen-activated protein kinase 7	KO-WT	-0.216838	0.00215529	TRUE
Slc7a3	P70423	Cationic amino acid transporter 3	KO-WT	-0.319146	0.00215562	TRUE
P4ha1	Q60715	Prolyl 4-hydroxylase subunit alpha-1	KO-WT	-0.320002	0.00216703	TRUE
Vta1	Q9CR26	Vacuolar protein sorting-associated protein VTA1 homolog	KO-WT	0.329432	0.00217074	TRUE
Ubr4	A2AN08	E3 ubiquitin-protein ligase UBR4	KO-WT	-0.257897	0.00221667	TRUE
Lin28a	Q8K3Y3	Protein lin-28 homolog A	KO-WT	-0.343273	0.00223424	TRUE
Mapre1	Q61166	Microtubule-associated protein RP/EB family member 1	KO-WT	0.230011	0.0022621	TRUE
Acot9	Q9R0X4	Acyl-coenzyme A thioesterase 9, mitochondrial	AK-WT	0.200619	0.00227667	TRUE
Lsm3	P62311	U6 snRNA-associated Sm-like protein LSm3	KO-WT	0.255518	0.00228115	TRUE
Ptp4a2	O70274	Protein tyrosine phosphatase type IVA 2	KO-WT	0.252313	0.00230839	TRUE
Fhl3	Q9R059	Four and a half LIM domains protein 3	KO-WT	-0.232516	0.00231468	TRUE
Stx7	O70439	Syntaxin-7	KO-WT	0.373332	0.00231525	TRUE
Pawr	Q925B0	PRKC apoptosis WT1 regulator protein	KO-WT	0.335851	0.00234508	TRUE
Yrdc	Q3U5F4	Threonylcarbamoyl-AMP synthase	KO-WT	-0.269776	0.00234552	TRUE
Eif3d	O70194	Eukaryotic translation initiation factor 3 subunit D	KO-WT	-0.201973	0.00235384	TRUE
Slc7a6	Q8BGK6	Y+L amino acid transporter 2	KO-WT	0.227702	0.00239522	TRUE
Khdc3	Q9CWU5	KH domain-containing protein 3	KO-WT	0.551434	0.00240702	TRUE
Rngtt	O55236	mRNA-capping enzyme	KO-WT	0.234067	0.00243029	TRUE
Phaf1	Q922R1	Phagosome assembly factor 1	KO-WT	0.320035	0.00243505	TRUE
Pgrmc1	O55022	Membrane-associated progesterone receptor component 1	KO-WT	0.281522	0.00243794	TRUE
Gk	Q64516	Glycerol kinase	AK-WT	0.209612	0.00246911	TRUE
Zeb1	Q64318	Zinc finger E-box-binding homeobox 1	KO-WT	0.209066	0.0024791	TRUE
Nsdhl	Q9R1J0	Sterol-4-alpha-carboxylate 3-dehydrogenase, decarboxylating	KO-WT	-0.312043	0.0024825	TRUE
Stat2	Q9WVL2	Signal transducer and activator of transcription 2	AK-WT	0.298056	0.0024832	TRUE
Dctd	Q8K2D6	Deoxycytidylate deaminase	AK-WT	0.340482	0.00249231	TRUE
Calu	O35887	Calumenin	KO-WT	0.351099	0.00249664	TRUE
Aldh18a1	Q9Z110	Delta-1-pyrroline-5-carboxylate synthase	KO-WT	0.188881	0.00250596	TRUE
Tbc1d2	B1AVH7	TBC1 domain family member 2A	AK-WT	-0.368412	0.00250628	TRUE
Hpf1	Q8CFE2	Histone PARylation factor 1	KO-WT	0.254939	0.00250862	TRUE
Ak2	Q9WTP6	Adenylate kinase 2, mitochondrial	KO-WT	-0.238114	0.00252899	TRUE
Tomm5	B1AXP6	Mitochondrial import receptor subunit TOM5 homolog	KO-WT	-0.23479	0.00253223	TRUE
Emb	P21995	Embigin	KO-WT	0.418165	0.00253912	TRUE
Gcat	O88986	2-amino-3-ketobutyrate coenzyme A ligase, mitochondrial	AK-WT	0.241609	0.00254524	TRUE
Uchl5	Q9WUP7	Ubiquitin carboxyl-terminal hydrolase isozyme L5	KO-WT	-0.204005	0.00254707	TRUE
Nck2	O55033	Cytoplasmic protein NCK2	KO-WT	0.565299	0.00255695	TRUE
Cdc42ep4	Q9JM96	Cdc42 effector protein 4	AK-WT	0.335871	0.00256801	TRUE
Ddrgk1	Q80WW9	DDRGK domain-containing protein 1	KO-WT	0.335354	0.00257408	TRUE
Oat	P29758	Ornithine aminotransferase, mitochondrial	KO-WT	0.28229	0.0025755	TRUE
Natd1	Q9DBW3	Protein NATD1	KO-WT	0.347711	0.0025872	TRUE
Stmn1	P54227	Stathmin	AK-WT	0.321665	0.00261849	TRUE
Ripk3	Q9QZL0	Receptor-interacting serine/threonine-protein kinase 3	AK-WT	-0.1919	0.00263781	TRUE
Septin9	Q80UG5	Septin-9	KO-WT	-0.195924	0.00267216	TRUE
Nedd4	P46935	E3 ubiquitin-protein ligase NEDD4	KO-WT	-0.205069	0.00267539	TRUE
Wdr62	Q3U3T8	WD repeat-containing protein 62	KO-WT	-0.252811	0.00268134	TRUE
Ap3s2	Q8BSZ2	AP-3 complex subunit sigma-2	KO-WT	0.183249	0.00268303	TRUE
Ntan1	Q64311	Protein N-terminal asparagine amidohydrolase	KO-WT	-0.264283	0.00268601	TRUE
Cers2	Q924Z4	Ceramide synthase 2	KO-WT	0.380332	0.0026874	TRUE
Elmo2	Q8BHL5	Engulfment and cell motility protein 2	KO-WT	-0.427455	0.00269388	TRUE
Polr1h	Q791N7	DNA-directed RNA polymerase I subunit RPA12	KO-WT	-0.386837	0.0026975	TRUE
Nudt4	Q8R2U6	Diphosphoinositol polyphosphate phosphohydrolase 2	AK-WT	-0.233347	0.0027102	TRUE
Vwa8	Q8CC88	von Willebrand factor A domain-containing protein 8	KO-WT	0.241057	0.00271805	TRUE
Rcn1	Q05186	Reticulocalbin-1	KO-WT	-0.196819	0.00272881	TRUE
Dhrs4	Q99LB2	Dehydrogenase/reductase SDR family member 4	KO-WT	-0.235046	0.00273659	TRUE
Atg7	Q9D906	Ubiquitin-like modifier-activating enzyme ATG7	KO-WT	-0.335996	0.00275572	TRUE
Agrn	A2ASQ1	Agrin	KO-WT	-0.420351	0.00276828	TRUE
Immt	Q8CAQ8	MIC	KO-WT	-0.249599	0.00276831	TRUE
Scpep1	Q920A5	Retinoid-inducible serine carboxypeptidase	KO-WT	0.319827	0.00277814	TRUE
Pklr	P53657	Pyruvate kinase PKLR	KO-WT	-0.340943	0.00281257	TRUE
Bicd1	Q8BR07	Protein bicaudal D homolog 1	AK-WT	0.213511	0.00281683	TRUE
Nodal	P43021	Nodal	KO-WT	0.505945	0.00282602	TRUE
Plekhf2	Q91WB4	Pleckstrin homology domain-containing family F member 2	KO-WT	0.219716	0.00284097	TRUE
Ttc5	Q99LG4	Tetratricopeptide repeat protein 5	AK-WT	0.212285	0.00285782	TRUE
Atp6v1b2	P62814	V-type proton ATPase subunit B, brain isoform	KO-WT	0.175896	0.00291365	TRUE
Nasp	Q99MD9	Nuclear autoantigenic sperm protein	KO-WT	-0.238941	0.00291637	TRUE
Bub1b	Q9Z1S0	Mitotic checkpoint serine/threonine-protein kinase BUB1 beta	KO-WT	-0.17125	0.0029176	TRUE
Cd2ap	Q9JLQ0	CD2-associated protein	KO-WT	0.247492	0.00292124	TRUE
Ppib	P24369	Peptidyl-prolyl cis-trans isomerase B	KO-WT	0.22814	0.00292637	TRUE
Abcd3	P55096	ATP-binding cassette sub-family D member 3	KO-WT	0.195928	0.00293073	TRUE
Msh2	P43247	DNA mismatch repair protein Msh2	KO-WT	0.1902	0.00293225	TRUE
Nipsnap1	O55125	Protein NipSnap homolog 1	KO-WT	0.265028	0.00295071	TRUE
Lsm3	P62311	U6 snRNA-associated Sm-like protein LSm3	Ro-WT	0.216942	0.00297198	TRUE
Eif2ak2	Q03963	Interferon-induced, double-stranded RNA-activated protein kinase	AK-WT	-0.269771	0.00297534	TRUE
Rcc1	Q8VE37	Regulator of chromosome condensation	KO-WT	-0.299793	0.00299822	TRUE
Prune2	Q52KR3	Protein prune homolog 2	AK-WT	0.338338	0.00300045	TRUE
Gripap1	Q8VD04	GRIP1-associated protein 1	AK-WT	-0.221205	0.00301942	TRUE
Uck1	P52623	Uridine-cytidine kinase 1	KO-WT	-0.215608	0.00302628	TRUE
Gls2	Q571F8	Glutaminase liver isoform, mitochondrial	AK-WT	0.261543	0.00303012	TRUE
Prkci	Q62074	Protein kinase C iota type	KO-WT	-0.239634	0.00303691	TRUE
Hpdl	Q8K248	4-hydroxyphenylpyruvate dioxygenase-like protein	KO-WT	-0.230695	0.00304213	TRUE
Esam	Q925F2	Endothelial cell-selective adhesion molecule	AK-WT	-0.311395	0.00306161	TRUE
Dysf	Q9ESD7	Dysferlin	AK-WT	-0.447199	0.00306973	TRUE
Gfpt1	P47856	Glutamine--fructose-6-phosphate aminotransferase [isomerizing] 1	KO-WT	-0.214174	0.00307415	TRUE
Ugdh	O70475	UDP-glucose 6-dehydrogenase	AK-WT	0.299415	0.00308471	TRUE
Riok2	Q9CQS5	Serine/threonine-protein kinase RIO2	KO-WT	-0.208622	0.003094	TRUE
Crlf3	Q9Z2L7	Cytokine receptor-like factor 3	AK-WT	0.227104	0.00310079	TRUE
Ctnnb1	Q02248	Catenin beta-1	KO-WT	0.178227	0.00311514	TRUE
Tmem39b	Q810L4	Transmembrane protein 39B	KO-WT	0.358297	0.00312609	TRUE
Galnt7	Q80VA0	N-acetylgalactosaminyltransferase 7	Ro-WT	0.405807	0.00312692	TRUE
Rcn3	Q8BH97	Reticulocalbin-3	AK-WT	0.437576	0.00313395	TRUE
Agfg1	Q8K2K6	Arf-GAP domain and FG repeat-containing protein 1	KO-WT	-0.238141	0.0031383	TRUE
Actr1a	P61164	Alpha-centractin	KO-WT	-0.179556	0.00313959	TRUE
Bbx	Q8VBW5	HMG box transcription factor BBX	AK-WT	-0.548245	0.00314941	TRUE
Plod2	Q9R0B9	Procollagen-lysine,2-oxoglutarate 5-dioxygenase 2	KO-WT	0.423688	0.00315066	TRUE
Mib1	Q80SY4	E3 ubiquitin-protein ligase MIB1	AK-WT	-0.334007	0.00316292	TRUE
Nabp1	Q8BGW5	S	KO-WT	-0.250814	0.00320275	TRUE
Ccs	Q9WU84	Copper chaperone for superoxide dismutase	KO-WT	-0.239464	0.00321129	TRUE
Psmb5	O55234	Proteasome subunit beta type-5	KO-WT	-0.196945	0.00326373	TRUE
Gpn1	Q8VCE2	GPN-loop GTPase 1	AK-WT	0.189478	0.00327156	TRUE
Htra2	Q9JIY5	Serine protease HTRA2, mitochondrial	KO-WT	-0.289527	0.00329095	TRUE
Idh1	O88844	Isocitrate dehydrogenase [NADP] cytoplasmic	AK-WT	0.199647	0.00329288	TRUE
Gss	P51855	Glutathione synthetase	KO-WT	-0.336138	0.00329543	TRUE
Uhrf1	Q8VDF2	E3 ubiquitin-protein ligase UHRF1	KO-WT	-0.883446	0.00331445	TRUE
Ero1a	Q8R180	ERO1-like protein alpha	KO-WT	0.173879	0.00333029	TRUE
Arfgap3	Q9D8S3	ADP-ribosylation factor GTPase-activating protein 3	KO-WT	0.269501	0.00333709	TRUE
P2rx3	Q3UR32	P2X purinoceptor 3	Ro-WT	0.319616	0.00334726	TRUE
Dbi	P31786	Acyl-CoA-binding protein	KO-WT	-0.399723	0.00338138	TRUE
Sox13	Q04891	Transcription factor SOX-13	KO-WT	-0.337961	0.00339329	TRUE
Znf148	Q61624	Zinc finger protein 148	KO-WT	0.623427	0.00340332	TRUE
Znhit2	Q9QY66	Zinc finger HIT domain-containing protein 2	KO-WT	-0.307772	0.00342855	TRUE
Leng1	Q9DB98	Leukocyte receptor cluster member 1 homolog	KO-WT	-0.486026	0.00345822	TRUE
Aspg	A0JNU3	60 kDa lysophospholipase	AK-WT	-0.323135	0.00345965	TRUE
Ice2	Q3UZ18	Little elongation complex subunit 2	KO-WT	-1.08323	0.00347691	TRUE
Cct3	P80318	T-complex protein 1 subunit gamma	AK-WT	-0.220021	0.00347987	TRUE
Gak	Q99KY4	Cyclin-G-associated kinase	KO-WT	0.263725	0.00348366	TRUE
Shroom3	Q9QXN0	Protein Shroom3	KO-WT	0.56916	0.00349029	TRUE
Rasip1	Q3U0S6	Ras-interacting protein 1	KO-WT	1.06082	0.00350266	TRUE
Impa2	Q91UZ5	Inositol monophosphatase 2	KO-WT	0.269176	0.00350827	TRUE
Adh5	P28474	Alcohol dehydrogenase class-3	KO-WT	-0.246466	0.0035191	TRUE
Mettl8	A2AUU0	tRNA N(3)-methylcytidine methyltransferase METTL8, mitochondrial	AK-WT	0.213114	0.00351954	TRUE
Syce1	Q9D495	Synaptonemal complex central element protein 1	KO-WT	0.488153	0.00352047	TRUE
Nceh1	Q8BLF1	Neutral cholesterol ester hydrolase 1	KO-WT	0.393765	0.00353049	TRUE
Hjurp	Q6PG16	Holliday junction recognition protein	KO-WT	-0.259119	0.00353734	TRUE
Srp68	Q8BMA6	Signal recognition particle subunit SRP68	KO-WT	-0.219742	0.00354336	TRUE
Ndufs8	Q8K3J1	NADH dehydrogenase [ubiquinone] iron-sulfur protein 8, mitochondrial	KO-WT	-0.276779	0.00355485	TRUE
Capg	P24452	Macrophage-capping protein	AK-WT	-0.238344	0.0035553	TRUE
Acbd3	Q8BMP6	Golgi resident protein GCP60	KO-WT	0.195195	0.00355695	TRUE
Fscn1	Q61553	Fascin	KO-WT	-0.43707	0.00358729	TRUE
Mageb16	Q9CWV4	Melanoma-associated antigen B16	KO-WT	0.451867	0.00362535	TRUE
Rbpms2	Q8VC52	RNA-binding protein with multiple splicing 2	KO-WT	-0.261876	0.00366533	TRUE
Zbtb9	Q8CDC7	Zinc finger and BTB domain-containing protein 9	AK-WT	0.210972	0.00369677	TRUE
Myorg	Q69ZQ1	Myogenesis-regulating glycosidase	AK-WT	0.202341	0.00370396	TRUE
Pcsk5	Q04592	Proprotein convertase subtilisin/kexin type 5	AK-WT	-0.527084	0.00371759	TRUE
Eif2s3x	Q9Z0N1	Eukaryotic translation initiation factor 2 subunit 3, X-linked	Ro-WT	0.28557	0.00371967	TRUE
Dld	O08749	Dihydrolipoyl dehydrogenase, mitochondrial	KO-WT	-0.207854	0.00372064	TRUE
Mvp	Q9EQK5	Major vault protein	KO-WT	0.233974	0.00374515	TRUE
Gabarapl2	P60521	Gamma-aminobutyric acid receptor-associated protein-like 2	AK-WT	-0.242864	0.00375318	TRUE
Ctnnd1	P30999	Catenin delta-1	KO-WT	0.210976	0.00376998	TRUE
Dclk2	Q6PGN3	Serine/threonine-protein kinase DCLK2	KO-WT	0.558012	0.00380544	TRUE
Prrc2a	Q7TSC1	Protein PRRC2A	AK-WT	-0.294728	0.00383372	TRUE
Zbtb8os	Q505B7	Protein archease	KO-WT	0.229511	0.00384054	TRUE
Cnn3	Q9DAW9	Calponin-3	KO-WT	0.173302	0.00385642	TRUE
Map7d2	A2AG50	MAP7 domain-containing protein 2	KO-WT	0.521089	0.00385742	TRUE
Inpp5d	Q9ES52	Phosphatidylinositol 3,4,5-trisphosphate 5-phosphatase 1	KO-WT	0.286332	0.00386962	TRUE
Vwa5a	Q99KC8	von Willebrand factor A domain-containing protein 5A	Ro-WT	0.584797	0.0039002	TRUE
Ston2	Q8BZ60	Stonin-2	KO-WT	0.251484	0.0039189	TRUE
Lrp2	A2ARV4	Low-density lipoprotein receptor-related protein 2	AK-WT	0.271041	0.00394199	TRUE
Tp53rkb	Q99PW4	EKC/KEOPS complex subunit Tp53rkb	AK-WT	-0.20305	0.00397622	TRUE
Tfpt	Q3U1J1	TCF3 fusion partner homolog	KO-WT	0.249665	0.00400452	TRUE
Aldoa	P05064	Fructose-bisphosphate aldolase A	KO-WT	-0.264689	0.00401047	TRUE
Ciao2a	Q9DCL2	Cytosolic iron-sulfur assembly component 2A	KO-WT	0.225624	0.00403214	TRUE
Rps24	P62849	40S ribosomal protein S24	KO-WT	-0.437497	0.00403899	TRUE
Wrn	O09053	Bifunctional 3'-5' exonuclease/ATP-dependent helicase WRN	KO-WT	0.284421	0.00405092	TRUE
Nufip1	Q9QXX8	FMR1-interacting protein NUFIP1	AK-WT	-0.45227	0.00405218	TRUE
Qars1	Q8BML9	Glutamine--tRNA ligase	KO-WT	-0.21743	0.00409714	TRUE
Trmt11	Q9CWH5	tRNA (guanine(10)-N2)-methyltransferase homolog	KO-WT	0.233185	0.00409971	TRUE
Ap3b1	Q9Z1T1	AP-3 complex subunit beta-1	KO-WT	0.180459	0.00410059	TRUE
Uchl1	Q9R0P9	Ubiquitin carboxyl-terminal hydrolase isozyme L1	AK-WT	0.296396	0.00410657	TRUE
Wdr74	Q8VCG3	WD repeat-containing protein 74	AK-WT	-0.612601	0.00411538	TRUE
Sh3glb1	Q9JK48	Endophilin-B1	KO-WT	0.234766	0.00415606	TRUE
Dmtn	Q9WV69	Dematin	KO-WT	0.208613	0.00417615	TRUE
Igf2bp2	Q5SF07	Insulin-like growth factor 2 mRNA-binding protein 2	KO-WT	0.514058	0.00417703	TRUE
Stt3a	P46978	Dolichyl-diphosphooligosaccharide--protein glycosyltransferase subunit STT3A	KO-WT	0.184071	0.00417924	TRUE
Phf23	Q8BSN5	PHD finger protein 23	KO-WT	-0.197937	0.00419202	TRUE
Mtap	Q9CQ65	S-methyl-5'-thioadenosine phosphorylase	AK-WT	0.187678	0.0042044	TRUE
Ttc5	Q99LG4	Tetratricopeptide repeat protein 5	KO-WT	0.175404	0.00425815	TRUE
Fam241b	Q9D882	Protein FAM241B	KO-WT	-0.400135	0.00425997	TRUE
Dock11	A2AF47	Dedicator of cytokinesis protein 11	AK-WT	0.260224	0.00429188	TRUE
Cad	B2RQC6	CAD protein	KO-WT	-0.302233	0.004298	TRUE
Pcm1	Q9R0L6	Pericentriolar material 1 protein	KO-WT	-0.323306	0.00430891	TRUE
Cyrib	Q921M7	CYFIP-related Rac1 interactor B	KO-WT	0.329069	0.00434104	TRUE
Stat6	P52633	Signal transducer and transcription activator 6	AK-WT	0.308188	0.00434408	TRUE
Mfge8	P21956	Lactadherin	KO-WT	0.236925	0.00434684	TRUE
Cotl1	Q9CQI6	Coactosin-like protein	AK-WT	-0.383984	0.00434736	TRUE
Slc30a7	Q9JKN1	Zinc transporter 7	KO-WT	0.283145	0.00434899	TRUE
Kif13a	Q9EQW7	Kinesin-like protein KIF13A	KO-WT	0.209927	0.00435141	TRUE
As3mt	Q91WU5	Arsenite methyltransferase	KO-WT	0.173548	0.00435578	TRUE
Hmgn5	Q9JL35	High mobility group nucleosome-binding domain-containing protein 5	KO-WT	0.431056	0.00437675	TRUE
Fbxo15	Q9QZN0	F-box only protein 15	KO-WT	-0.3245	0.00439194	TRUE
Nadk2	Q8C5H8	NAD kinase 2, mitochondrial	KO-WT	0.299891	0.00440141	TRUE
Galnt1	O08912	Polypeptide N-acetylgalactosaminyltransferase 1	KO-WT	0.187509	0.00440741	TRUE
Mrm3	Q5ND52	rRNA methyltransferase 3, mitochondrial	KO-WT	-0.416311	0.00441097	TRUE
Ybx3	Q9JKB3	Y-box-binding protein 3	KO-WT	-0.483169	0.00442157	TRUE
Igfbp2	P47877	Insulin-like growth factor-binding protein 2	KO-WT	-0.433526	0.00446932	TRUE
Mical1	Q8VDP3	[F-actin]-monooxygenase MICAL1	AK-WT	0.307248	0.0044731	TRUE
Rpusd2	Q149F1	Pseudouridylate synthase RPUSD2	KO-WT	-0.556358	0.00451769	TRUE
Timm44	O35857	Mitochondrial import inner membrane translocase subunit TIM44	KO-WT	-0.197706	0.00451855	TRUE
Brox	Q8K2Q7	BRO1 domain-containing protein BROX	KO-WT	0.314605	0.00452983	TRUE
Eprs1	Q8CGC7	Bifunctional glutamate/proline--tRNA ligase	KO-WT	-0.266858	0.00454907	TRUE
Dffa	O54786	DNA fragmentation factor subunit alpha	KO-WT	-0.250634	0.00455006	TRUE
Tbc1d2	B1AVH7	TBC1 domain family member 2A	KO-WT	-0.252497	0.00456997	TRUE
Znf185	Q62394	Zinc finger protein 185	AK-WT	0.217535	0.00459017	TRUE
Lpcat1	Q3TFD2	Lysophosphatidylcholine acyltransferase 1	KO-WT	0.192502	0.0045919	TRUE
Mef2d	Q63943	Myocyte-specific enhancer factor 2D	KO-WT	-0.250054	0.00461047	TRUE
Vcp	Q01853	Transitional endoplasmic reticulum ATPase	KO-WT	-0.275609	0.00463679	TRUE
Cct8	P42932	T-complex protein 1 subunit theta	KO-WT	-0.247103	0.00465168	TRUE
Camkk2	Q8C078	Calcium/calmodulin-dependent protein kinase kinase 2	KO-WT	0.267257	0.00469802	TRUE
Rell1	Q8K2J7	RELT-like protein 1	KO-WT	0.287391	0.00470058	TRUE
Mrps35	Q8BJZ4	28S ribosomal protein S35, mitochondrial	KO-WT	-0.213215	0.004708	TRUE
Hsd17b11	Q9EQ06	Estradiol 17-beta-dehydrogenase 11	KO-WT	0.272171	0.00471505	TRUE
F11r	O88792	Junctional adhesion molecule A	KO-WT	0.213092	0.00475186	TRUE
Kif18b	Q6PFD6	Kinesin-like protein KIF18B	AK-WT	-0.35079	0.0047601	TRUE
Shc1	P98083	SHC-transforming protein 1	AK-WT	-0.210817	0.00479986	TRUE
Atp5pf	P97450	ATP synthase-coupling factor 6, mitochondrial	KO-WT	-0.619859	0.0048016	TRUE
B9d1	Q9R1S0	B9 domain-containing protein 1	AK-WT	-0.225686	0.00480798	TRUE
Lnpk	Q7TQ95	Endoplasmic reticulum junction formation protein lunapark	KO-WT	0.272646	0.00482982	TRUE
Czib	Q8BHG2	CXXC motif containing zinc binding protein	KO-WT	0.20521	0.00483694	TRUE
Dctn2	Q99KJ8	Dynactin subunit 2	AK-WT	-0.192092	0.00484903	TRUE
Lire1	P11260	LINE-1 retrotransposable element ORF1 protein	KO-WT	0.822921	0.00488707	TRUE
Nfkb1	P25799	Nuclear factor NF-kappa-B p105 subunit	AK-WT	-0.203053	0.00489201	TRUE
Ints9	Q8K114	Integrator complex subunit 9	AK-WT	0.165483	0.0049123	TRUE
Hspb1	P14602	Heat shock protein beta-1	KO-WT	0.32067	0.00491885	TRUE
Brip1	Q5SXJ3	Fanconi anemia group J protein homolog	AK-WT	0.295533	0.00493342	TRUE
Git2	Q9JLQ2	ARF GTPase-activating protein GIT2	KO-WT	0.20785	0.00494215	TRUE
P4hb	P09103	Protein disulfide-isomerase	KO-WT	-0.188559	0.00494691	TRUE
Hexa	P29416	Beta-hexosaminidase subunit alpha	AK-WT	-0.422791	0.00494902	TRUE
Ndufa4	Q62425	Cytochrome c oxidase subunit NDUFA4	AK-WT	0.219683	0.00500534	TRUE
Cul7	Q8VE73	Cullin-7	KO-WT	-0.190128	0.00501213	TRUE
Pttg1ip	Q8R143	Pituitary tumor-transforming gene 1 protein-interacting protein	KO-WT	-0.166904	0.00503863	TRUE
Mcat	Q8R3F5	Malonyl-CoA-acyl carrier protein transacylase, mitochondrial	KO-WT	-0.187889	0.00507135	TRUE
Atp6v1h	Q8BVE3	V-type proton ATPase subunit H	KO-WT	0.164435	0.00507557	TRUE
Clptm1	Q8VBZ3	Putative lipid scramblase CLPTM1	KO-WT	0.228483	0.00508508	TRUE
Vars1	Q9Z1Q9	Valine--tRNA ligase	KO-WT	-0.176522	0.00509568	TRUE
Ccdc85c	E9Q6B2	Coiled-coil domain-containing protein 85C	AK-WT	-0.210984	0.0050984	TRUE
Lgalsl	Q8VED9	Galectin-related protein	KO-WT	0.247055	0.00512153	TRUE
Nacc1	Q7TSZ8	Nucleus accumbens-associated protein 1	KO-WT	-0.373489	0.00512458	TRUE
Eif3e	P60229	Eukaryotic translation initiation factor 3 subunit E	KO-WT	-0.153635	0.00513058	TRUE
Ldlrap1	Q8C142	Low density lipoprotein receptor adapter protein 1	AK-WT	-0.248189	0.00513094	TRUE
Kit	P05532	Mast/stem cell growth factor receptor Kit	AK-WT	0.251482	0.00513372	TRUE
Ccnb1	P24860	G2/mitotic-specific cyclin-B1	KO-WT	-0.161096	0.00513724	TRUE
Ccdc88a	Q5SNZ0	Girdin	KO-WT	0.234092	0.00516737	TRUE
Sh3bgrl2	Q8BG73	SH3 domain-binding glutamic acid-rich-like protein 2	KO-WT	0.219755	0.00517185	TRUE
Gcna	A0A1D9BZF0	Germ cell nuclear acidic protein	KO-WT	0.47847	0.00517246	TRUE
Psip1	Q99JF8	PC4 and SFRS1-interacting protein	KO-WT	-0.27574	0.00518259	TRUE
Rab3gap1	Q80UJ7	Rab3 GTPase-activating protein catalytic subunit	KO-WT	0.221898	0.00523166	TRUE
Fkbp6	Q91XW8	Inactive peptidyl-prolyl cis-trans isomerase FKBP6	AK-WT	0.475148	0.00523367	TRUE
Bud31	Q6PGH1	Protein BUD31 homolog	KO-WT	-0.270515	0.005236	TRUE
Eps15	P42567	Epidermal growth factor receptor substrate 15	KO-WT	0.264757	0.00525186	TRUE
Gpt2	Q8BGT5	Alanine aminotransferase 2	AK-WT	0.185692	0.00525465	TRUE
Clip1	Q922J3	CAP-Gly domain-containing linker protein 1	Ro-WT	0.18579	0.00525656	TRUE
Pip4k2c	Q91XU3	Phosphatidylinositol 5-phosphate 4-kinase type-2 gamma	KO-WT	0.197543	0.00528696	TRUE
Fancg	Q9EQR6	Fanconi anemia group G protein homolog	AK-WT	0.208028	0.00531089	TRUE
Rsu1	Q01730	Ras suppressor protein 1	KO-WT	0.165134	0.00532185	TRUE
Tmtc3	Q8BRH0	Protein O-mannosyl-transferase TMTC3	KO-WT	0.282955	0.00534467	TRUE
Lrch2	Q3UMG5	Leucine-rich repeat and calponin homology domain-containing protein 2	KO-WT	0.466481	0.00535101	TRUE
Tysnd1	Q9DBA6	Peroxisomal leader peptide-processing protease	KO-WT	-0.336092	0.00538923	TRUE
Rbm20	Q3UQS8	RNA-binding protein 20	AK-WT	-0.459158	0.00540826	TRUE
Cth	Q8VCN5	Cystathionine gamma-lyase	AK-WT	0.248644	0.00545299	TRUE
Itga5	P11688	Integrin alpha-5	KO-WT	-0.16202	0.00549458	TRUE
Tbc1d13	Q8R3D1	TBC1 domain family member 13	AK-WT	0.208275	0.005519	TRUE
Tacc2	Q9JJG0	Transforming acidic coiled-coil-containing protein 2	KO-WT	0.236169	0.00553084	TRUE
Btf3	Q64152	Transcription factor BTF3	KO-WT	-0.228661	0.00553942	TRUE
Rps28	P62858	40S ribosomal protein S28	KO-WT	-0.592199	0.00559107	TRUE
Polr3c	Q9D483	DNA-directed RNA polymerase III subunit RPC3	KO-WT	-0.199098	0.00559348	TRUE
Shc1	P98083	SHC-transforming protein 1	KO-WT	-0.1828	0.00560046	TRUE
Tet2	Q4JK59	Methylcytosine dioxygenase TET2	KO-WT	-0.254487	0.00560394	TRUE
Jmy	Q9QXM1	Junction-mediating and -regulatory protein	Ro-WT	0.228099	0.00563267	TRUE
Eif2ak3	Q9Z2B5	Eukaryotic translation initiation factor 2-alpha kinase 3	KO-WT	-0.236375	0.00566503	TRUE
Sfxn1	Q99JR1	Sideroflexin-1	KO-WT	-0.172391	0.00570837	TRUE
Uri1	Q3TLD5	Unconventional prefoldin RPB5 interactor	KO-WT	-0.190911	0.00574469	TRUE
Crot	Q9DC50	Peroxisomal carnitine O-octanoyltransferase	AK-WT	0.209917	0.00576581	TRUE
Znf143	O70230	Zinc finger protein 143	KO-WT	-0.170566	0.00576697	TRUE
Leng1	Q9DB98	Leukocyte receptor cluster member 1 homolog	AK-WT	-0.345751	0.00576703	TRUE
Dars2	Q8BIP0	Aspartate--tRNA ligase, mitochondrial	KO-WT	-0.162947	0.00577626	TRUE
Oxr1	Q4KMM3	Oxidation resistance protein 1	KO-WT	0.275086	0.00579466	TRUE
Rnf17	Q99MV7	RING finger protein 17	AK-WT	0.319954	0.00579808	TRUE
Chmp5	Q9D7S9	Charged multivesicular body protein 5	KO-WT	0.245536	0.00580979	TRUE
Renbp	P82343	N-acylglucosamine 2-epimerase	AK-WT	0.210438	0.00582416	TRUE
Plk1	Q07832	Serine/threonine-protein kinase PLK1	KO-WT	-0.187876	0.00589768	TRUE
Klhl20	Q8VCK5	Kelch-like protein 20	KO-WT	-0.317668	0.00589947	TRUE
Mff	Q6PCP5	Mitochondrial fission factor	KO-WT	-0.190363	0.00592581	TRUE
Gmfb	Q9CQI3	Glia maturation factor beta	KO-WT	0.230442	0.00593852	TRUE
Usp48	Q3V0C5	Ubiquitin carboxyl-terminal hydrolase 48	KO-WT	0.157899	0.00599028	TRUE
Nudt3	Q9JI46	Diphosphoinositol polyphosphate phosphohydrolase 1	KO-WT	-0.227781	0.00600524	TRUE
Slc44a2	Q8BY89	Choline transporter-like protein 2	KO-WT	0.149043	0.00601335	TRUE
Eif3b	Q8JZQ9	Eukaryotic translation initiation factor 3 subunit B	KO-WT	-0.15438	0.00603706	TRUE
Scly	Q9JLI6	Selenocysteine lyase	Ro-WT	-0.251961	0.00608331	TRUE
Rxrb	P28704	Retinoic acid receptor RXR-beta	KO-WT	-0.166997	0.00609853	TRUE
Ntaq1	Q80WB5	Protein N-terminal glutamine amidohydrolase	KO-WT	0.356015	0.00610328	TRUE
Fam102a	Q78T81	Protein FAM102A	AK-WT	-0.327682	0.00610767	TRUE
Uap1l1	Q3TW96	UDP-N-acetylhexosamine pyrophosphorylase-like protein 1	KO-WT	-0.363606	0.00615533	TRUE
Dst	Q91ZU6	Dystonin	KO-WT	0.155714	0.00616894	TRUE
Nme6	O88425	Nucleoside diphosphate kinase 6	KO-WT	-0.236639	0.0061866	TRUE
Epb41l1	Q9Z2H5	Band 4.1-like protein 1	AK-WT	-0.196045	0.00619972	TRUE
Armc9	Q9D2I5	LisH domain-containing protein ARMC9	KO-WT	-0.248804	0.00620616	TRUE
Bmp2k	Q91Z96	BMP-2-inducible protein kinase	KO-WT	0.363507	0.00621867	TRUE
B4galnt4	Q766D5	N-acetyl-beta-glucosaminyl-glycoprotein 4-beta-N-acetylgalactosaminyltransferase 1	KO-WT	-0.305358	0.00623294	TRUE
Gigyf2	Q6Y7W8	GRB10-interacting GYF protein 2	KO-WT	-0.236907	0.00623458	TRUE
Scly	Q9JLI6	Selenocysteine lyase	AK-WT	-0.330092	0.00625499	TRUE
Hs1bp3	Q3TC93	HCLS1-binding protein 3	KO-WT	0.330023	0.00627856	TRUE
Ube2k	P61087	Ubiquitin-conjugating enzyme E2 K	KO-WT	-0.16942	0.00629822	TRUE
Xab2	Q9DCD2	Pre-mRNA-splicing factor SYF1	KO-WT	-0.215762	0.00629844	TRUE
Gpn1	Q8VCE2	GPN-loop GTPase 1	KO-WT	0.161411	0.00630527	TRUE
Arpc3	Q9JM76	Actin-related protein 2/3 complex subunit 3	KO-WT	0.252765	0.00630875	TRUE
Prex1	Q69ZK0	Phosphatidylinositol 3,4,5-trisphosphate-dependent Rac exchanger 1 protein	KO-WT	-0.409812	0.00631258	TRUE
Tp53	P02340	Cellular tumor antigen p53	KO-WT	-0.367119	0.00633621	TRUE
Phf10	Q9D8M7	PHD finger protein 10	KO-WT	-0.261538	0.00635187	TRUE
Eif3c	Q8R1B4	Eukaryotic translation initiation factor 3 subunit C	KO-WT	-0.184985	0.00635859	TRUE
Smyd5	Q3TYX3	Histone-lysine N-trimethyltransferase SMYD5	AK-WT	-0.208507	0.00636636	TRUE
Ppm1b	P36993	Protein phosphatase 1B	KO-WT	0.17155	0.0063885	TRUE
Slc12a7	Q9WVL3	Solute carrier family 12 member 7	KO-WT	-0.224423	0.0063886	TRUE
Surf1	P09925	Surfeit locus protein 1	KO-WT	0.228631	0.00642988	TRUE
Adam9	Q61072	Disintegrin and metalloproteinase domain-containing protein 9	KO-WT	0.323004	0.0064528	TRUE
Ddx1	Q91VR5	ATP-dependent RNA helicase DDX1	KO-WT	-0.226226	0.00646876	TRUE
Gins2	Q9D600	DNA replication complex GINS protein PSF2	AK-WT	0.193352	0.00648569	TRUE
Tjp2	Q9Z0U1	Tight junction protein ZO-2	KO-WT	0.192312	0.00649757	TRUE
Eif6	O55135	Eukaryotic translation initiation factor 6	AK-WT	-0.275487	0.00651127	TRUE
Phldb1	Q6PDH0	Pleckstrin homology-like domain family B member 1	AK-WT	-0.408049	0.00653733	TRUE
Taok2	Q6ZQ29	Serine/threonine-protein kinase TAO2	AK-WT	-0.217013	0.00653772	TRUE
Fubp1	Q91WJ8	Far upstream element-binding protein 1	KO-WT	-0.197706	0.00656724	TRUE
Rmnd5a	Q80YQ8	E3 ubiquitin-protein ligase RMND5A	AK-WT	-0.283108	0.00656774	TRUE
Tmem87a	Q8BXN9	Transmembrane protein 87A	KO-WT	0.193112	0.00661236	TRUE
Oxa1l	Q8BGA9	Mitochondrial inner membrane protein OXA1L	KO-WT	-0.251225	0.00661252	TRUE
Erbin	Q80TH2	Erbin	AK-WT	0.191771	0.00664215	TRUE
Stk24	Q99KH8	Serine/threonine-protein kinase 24	AK-WT	0.160452	0.00664494	TRUE
Aqr	Q8CFQ3	RNA helicase aquarius	KO-WT	-0.165555	0.00665117	TRUE
Cadm4	Q8R464	Cell adhesion molecule 4	AK-WT	-0.565204	0.00672396	TRUE
Nsun2	Q1HFZ0	RNA cytosine C(5)-methyltransferase NSUN2	KO-WT	-0.146684	0.00679903	TRUE
Nrdc	Q8BHG1	Nardilysin	KO-WT	0.194465	0.00681753	TRUE
Ggct	Q9D7X8	Gamma-glutamylcyclotransferase	KO-WT	-0.20553	0.00683005	TRUE
Ahctf1	Q8CJF7	Protein ELYS	KO-WT	-0.673149	0.00683252	TRUE
Paip1	Q8VE62	Polyadenylate-binding protein-interacting protein 1	AK-WT	-0.193059	0.0068437	TRUE
Os9	Q8K2C7	Protein	KO-WT	0.256477	0.00684906	TRUE
Bst2	Q8R2Q8	Bone marrow stromal antigen 2	AK-WT	0.252587	0.00684939	TRUE
Ggta1	P23336	N-acetyllactosaminide alpha-1,3-galactosyltransferase	AK-WT	-0.314823	0.00685811	TRUE
Septin1	P42209	Septin-1	KO-WT	0.265409	0.00686605	TRUE
Parp2	O88554	Poly [ADP-ribose] polymerase 2	KO-WT	-0.48635	0.00686716	TRUE
Hirip3	Q8BLH7	HIRA-interacting protein 3	KO-WT	-0.213472	0.00688148	TRUE
Rabl6	Q5U3K5	Rab-like protein 6	KO-WT	-0.185502	0.00688753	TRUE
Ada	P03958	Adenosine deaminase	KO-WT	-0.19834	0.00690121	TRUE
Ghitm	Q91VC9	Growth hormone-inducible transmembrane protein	KO-WT	0.191442	0.00693447	TRUE
Eef1g	Q9D8N0	Elongation factor 1-gamma	KO-WT	-0.301765	0.00695204	TRUE
Ktn1	Q61595	Kinectin	AK-WT	0.175642	0.00696636	TRUE
Tp53bp2	Q8CG79	Apoptosis-stimulating of p53 protein 2	KO-WT	0.193908	0.00699247	TRUE
Slain2	Q8CI08	SLAIN motif-containing protein 2	Ro-WT	0.267976	0.00700833	TRUE
Dctn5	Q9QZB9	Dynactin subunit 5	KO-WT	-0.200003	0.00701663	TRUE
Atg5	Q99J83	Autophagy protein 5	KO-WT	0.181805	0.00703079	TRUE
Zfp57	Q8C6P8	Zinc finger protein 57	KO-WT	-0.282028	0.00703666	TRUE
Hebp1	Q9R257	Heme-binding protein 1	AK-WT	0.22753	0.00704178	TRUE
Mtg1	Q8R2R6	Mitochondrial ribosome-associated GTPase 1	KO-WT	-0.259098	0.00704504	TRUE
Fkbp14	P59024	Peptidyl-prolyl cis-trans isomerase FKBP14	KO-WT	-0.45099	0.00706851	TRUE
Aph1a	Q8BVF7	Gamma-secretase subunit APH-1A	KO-WT	-0.261315	0.00708842	TRUE
Suox	Q8R086	Sulfite oxidase, mitochondrial	Ro-WT	-0.197189	0.0071007	TRUE
Prep	Q9QUR6	Prolyl endopeptidase	KO-WT	0.214623	0.00710621	TRUE
Slc9a3r1	P70441	Na(+)/H(+) exchange regulatory cofactor NHE-RF1	KO-WT	-0.264138	0.00710754	TRUE
Luzp1	Q8R4U7	Leucine zipper protein 1	KO-WT	-0.217999	0.00710846	TRUE
Pabpc1	P29341	Polyadenylate-binding protein 1	KO-WT	-0.396996	0.0071093	TRUE
Bcat1	P24288	Branched-chain-amino-acid aminotransferase, cytosolic	AK-WT	0.260698	0.00715388	TRUE
Slc38a7	Q8BWH0	Sodium-coupled neutral amino acid transporter 7	KO-WT	0.441851	0.00721909	TRUE
Msn	P26041	Moesin	KO-WT	0.193382	0.00722302	TRUE
Impa1	O55023	Inositol monophosphatase 1	KO-WT	0.20308	0.00723023	TRUE
Gpt2	Q8BGT5	Alanine aminotransferase 2	KO-WT	0.155384	0.00725446	TRUE
Alad	P10518	Delta-aminolevulinic acid dehydratase	KO-WT	-0.342751	0.00726902	TRUE
Yipf5	Q9EQQ2	Protein YIPF5	KO-WT	0.239426	0.0072785	TRUE
Fbl	P35550	rRNA 2'-O-methyltransferase fibrillarin	Ro-WT	-0.317682	0.00728445	TRUE
Glo1	Q9CPU0	Lactoylglutathione lyase	KO-WT	0.183725	0.00733117	TRUE
Gtf2i	Q9ESZ8	General transcription factor II-I	KO-WT	-0.190468	0.00735482	TRUE
Zmat3	O54836	Zinc finger matrin-type protein 3	KO-WT	0.269605	0.00737271	TRUE
Tasor	Q69ZR9	Protein TASOR	KO-WT	0.186746	0.00738012	TRUE
Bpnt2	Q80V26	Golgi-resident adenosine 3',5'-bisphosphate 3'-phosphatase	AK-WT	0.238283	0.00739174	TRUE
Apool	Q78IK4	MIC	KO-WT	0.23897	0.00743077	TRUE
Fasn	P19096	Fatty acid synthase	KO-WT	-0.233902	0.00743485	TRUE
Rpusd3	Q14AI6	Mitochondrial mRNA pseudouridine synthase Rpusd3	AK-WT	-0.187554	0.00743727	TRUE
Ppp3cb	P48453	Serine/threonine-protein phosphatase 2B catalytic subunit beta isoform	KO-WT	0.425661	0.00744222	TRUE
Snap23	O09044	Synaptosomal-associated protein 23	KO-WT	0.220458	0.00747209	TRUE
Epb41l3	Q9WV92	Band 4.1-like protein 3	KO-WT	-0.157813	0.00756095	TRUE
Prune1	Q8BIW1	Exopolyphosphatase PRUNE1	KO-WT	0.152184	0.00758716	TRUE
Dnajc2	P54103	DnaJ homolog subfamily C member 2	KO-WT	-0.167049	0.00761796	TRUE
Ptgr2	Q8VDQ1	Prostaglandin reductase 2	KO-WT	0.18697	0.00764243	TRUE
Actr1b	Q8R5C5	Beta-centractin	KO-WT	-0.164885	0.00768681	TRUE
Kdm4b	Q91VY5	Lysine-specific demethylase 4B	KO-WT	0.362854	0.0076976	TRUE
Pdk3	Q922H2	[Pyruvate dehydrogenase (acetyl-transferring)] kinase isozyme 3, mitochondrial	Ro-WT	0.184163	0.00772248	TRUE
Tle4	Q62441	Transducin-like enhancer protein 4	KO-WT	-0.201222	0.00772266	TRUE
Kdm3a	Q6PCM1	Lysine-specific demethylase 3A	AK-WT	-0.280375	0.00776774	TRUE
Eno1	P17182	Alpha-enolase	KO-WT	-0.203935	0.00779253	TRUE
Phc1	Q64028	Polyhomeotic-like protein 1	KO-WT	-0.18151	0.00782605	TRUE
Arhgap12	Q8C0D4	Rho GTPase-activating protein 12	KO-WT	0.213201	0.00785987	TRUE
Lsm14b	Q8CGC4	Protein LSM14 homolog B	KO-WT	-0.358813	0.00786042	TRUE
Pikfyve	Q9Z1T6	1-phosphatidylinositol 3-phosphate 5-kinase	KO-WT	0.165526	0.00789651	TRUE
Lypla1	P97823	Acyl-protein thioesterase 1	AK-WT	0.192268	0.00790745	TRUE
Gpkow	Q56A08	G-patch domain and KOW motifs-containing protein	KO-WT	-0.341614	0.00791873	TRUE
Fxyd6	Q9D164	FXYD domain-containing ion transport regulator 6	AK-WT	0.353922	0.0079449	TRUE
Prpf31	Q8CCF0	U4/U6 small nuclear ribonucleoprotein Prp31	KO-WT	-0.209266	0.00795651	TRUE
Cox6b1	P56391	Cytochrome c oxidase subunit 6B1	AK-WT	0.318253	0.00796188	TRUE
Fbxo15	Q9QZN0	F-box only protein 15	Ro-WT	0.189383	0.00796282	TRUE
Cdan1	Q8CC12	Codanin-1	KO-WT	-0.162137	0.00796663	TRUE
Dock9	Q8BIK4	Dedicator of cytokinesis protein 9	KO-WT	0.230446	0.00797477	TRUE
Ppp5c	Q60676	Serine/threonine-protein phosphatase 5	KO-WT	-0.169062	0.0079911	TRUE
Top2b	Q64511	DNA topoisomerase 2-beta	KO-WT	-0.314813	0.00800515	TRUE
Rpn2	Q9DBG6	Dolichyl-diphosphooligosaccharide--protein glycosyltransferase subunit 2	KO-WT	0.161974	0.00800593	TRUE
Apex1	P28352	DNA-(apurinic or apyrimidinic site) endonuclease	KO-WT	-0.16668	0.0080503	TRUE
Usp45	Q8K387	Ubiquitin carboxyl-terminal hydrolase 45	AK-WT	-0.240035	0.00805359	TRUE
Pacsin2	Q9WVE8	Protein kinase C and casein kinase substrate in neurons protein 2	KO-WT	0.161073	0.00808139	TRUE
Inpp5f	Q8CDA1	Phosphatidylinositide phosphatase SAC2	AK-WT	0.24558	0.00809922	TRUE
Usp39	Q3TIX9	U4/U6.U5 tri-snRNP-associated protein 2	AK-WT	-0.28247	0.00810672	TRUE
Rbm8a	Q9CWZ3	RNA-binding protein 8A	KO-WT	-0.215822	0.00813282	TRUE
Anxa1	P10107	Annexin A1	AK-WT	0.334371	0.0081457	TRUE
Jund	P15066	Transcription factor JunD	AK-WT	-0.363282	0.00816179	TRUE
Chchd6	Q91VN4	MIC	KO-WT	-0.328761	0.00818359	TRUE
B4galnt1	Q09200	Beta-1,4 N-acetylgalactosaminyltransferase 1	KO-WT	0.608553	0.00819831	TRUE
Rab31	Q921E2	Ras-related protein Rab-31	KO-WT	0.155302	0.00821573	TRUE
Psph	Q99LS3	Phosphoserine phosphatase	KO-WT	-0.246366	0.00822414	TRUE
Ptpn3	A2ALK8	Tyrosine-protein phosphatase non-receptor type 3	AK-WT	-0.253919	0.00824185	TRUE
Irf2bp2	E9Q1P8	Interferon regulatory factor 2-binding protein 2	KO-WT	-0.213605	0.0082679	TRUE
Nfkb2	Q9WTK5	Nuclear factor NF-kappa-B p100 subunit	KO-WT	-0.313904	0.00829327	TRUE
Pcbp4	P57724	Poly(rC)-binding protein 4	KO-WT	-0.218623	0.00833279	TRUE
Actn1	Q7TPR4	Alpha-actinin-1	KO-WT	0.175958	0.00839654	TRUE
Gnpnat1	Q9JK38	Glucosamine 6-phosphate N-acetyltransferase	KO-WT	0.163504	0.00839873	TRUE
Slc16a3	P57787	Monocarboxylate transporter 4	KO-WT	-0.295923	0.00841772	TRUE
Mageb16	Q9CWV4	Melanoma-associated antigen B16	Ro-WT	0.285464	0.00844054	TRUE
Dmd	P11531	Dystrophin	KO-WT	0.179975	0.00847832	TRUE
Adam17	Q9Z0F8	Disintegrin and metalloproteinase domain-containing protein 17	KO-WT	0.217007	0.00848773	TRUE
Farp1	F8VPU2	FERM, ARHGEF and pleckstrin domain-containing protein 1	KO-WT	0.260335	0.00849947	TRUE
Scnm1	Q8K136	Sodium channel modifier 1	AK-WT	-0.212321	0.00850753	TRUE
Fnbp1	Q80TY0	Formin-binding protein 1	KO-WT	0.599474	0.00850829	TRUE
Ctu1	Q99J10	Cytoplasmic tRNA 2-thiolation protein 1	KO-WT	-0.220479	0.00851921	TRUE
Pck2	Q8BH04	Phosphoenolpyruvate carboxykinase [GTP], mitochondrial	AK-WT	0.155025	0.00852311	TRUE
Ormdl3	Q9CPZ6	ORM1-like protein 3	KO-WT	-0.174603	0.00855438	TRUE
Appl2	Q8K3G9	DCC-interacting protein 13-beta	KO-WT	0.154131	0.00855461	TRUE
Flnb	Q80X90	Filamin-B	KO-WT	0.203245	0.00858298	TRUE
Galk1	Q9R0N0	Galactokinase	KO-WT	-0.211063	0.00859325	TRUE
Zcchc3	Q8BPK2	Zinc finger CCHC domain-containing protein 3	KO-WT	-0.632398	0.00860327	TRUE
Ybx1	P62960	Y-box-binding protein 1	KO-WT	-0.495816	0.00860887	TRUE
Prdm10	Q3UTQ7	PR domain zinc finger protein 10	AK-WT	-0.232332	0.00861335	TRUE
Trim24	Q64127	Transcription intermediary factor 1-alpha	KO-WT	-0.172714	0.00862114	TRUE
Cct5	P80316	T-complex protein 1 subunit epsilon	AK-WT	-0.200431	0.0086251	TRUE
Peg10	Q7TN75	Retrotransposon-derived protein PEG10	KO-WT	0.18902	0.00863151	TRUE
Idh3g	P70404	Isocitrate dehydrogenase [NAD] subunit gamma 1, mitochondrial	KO-WT	-0.156351	0.00868289	TRUE
Spp1	P10923	Osteopontin	AK-WT	-0.465035	0.00868641	TRUE
Cnn2	Q08093	Calponin-2	KO-WT	0.202234	0.00870418	TRUE
Ccdc127	Q3TC33	Coiled-coil domain-containing protein 127	KO-WT	0.238408	0.00870465	TRUE
Pgm3	Q9CYR6	Phosphoacetylglucosamine mutase	AK-WT	-0.185979	0.00870596	TRUE
Ube2n	P61089	Ubiquitin-conjugating enzyme E2 N	KO-WT	-0.174378	0.00872449	TRUE
Mgrn1	Q9D074	E3 ubiquitin-protein ligase MGRN1	KO-WT	0.249542	0.0087372	TRUE
Hmgcr	Q01237	3-hydroxy-3-methylglutaryl-coenzyme A reductase	KO-WT	-0.206208	0.00874052	TRUE
Ssrp1	Q08943	FACT complex subunit SSRP1	KO-WT	-0.292113	0.00880023	TRUE
Cdc123	Q8CII2	Cell division cycle protein 123 homolog	Ro-WT	0.26935	0.00885941	TRUE
Sel1l	Q9Z2G6	Protein sel-1 homolog 1	KO-WT	0.178795	0.00887286	TRUE
Sun2	Q8BJS4	SUN domain-containing protein 2	KO-WT	0.220038	0.00887888	TRUE
Cdr2	P97817	Cerebellar degeneration-related protein 2	KO-WT	0.356825	0.00889466	TRUE
Hspg2	Q05793	Basement membrane-specific heparan sulfate proteoglycan core protein	KO-WT	-0.141798	0.00891416	TRUE
Bsg	P18572	Basigin	KO-WT	-0.267125	0.00893245	TRUE
Tm9sf1	Q9DBU0	Transmembrane 9 superfamily member 1	KO-WT	0.288206	0.00894111	TRUE
Atg7	Q9D906	Ubiquitin-like modifier-activating enzyme ATG7	Ro-WT	-0.192846	0.00895555	TRUE
Gsta4	P24472	Glutathione S-transferase A4	AK-WT	0.17287	0.00902618	TRUE
Pcyt1b	Q811Q9	Choline-phosphate cytidylyltransferase B	KO-WT	0.240622	0.00904474	TRUE
Yrdc	Q3U5F4	Threonylcarbamoyl-AMP synthase	AK-WT	-0.207411	0.00905976	TRUE
Abcg2	Q7TMS5	Broad substrate specificity ATP-binding cassette transporter ABCG2	AK-WT	0.260736	0.00906119	TRUE
Fhl1	P97447	Four and a half LIM domains protein 1	AK-WT	0.334114	0.00906602	TRUE
Acyp2	P56375	Acylphosphatase-2	AK-WT	0.26043	0.00907063	TRUE
Farsa	Q8C0C7	Phenylalanine--tRNA ligase alpha subunit	KO-WT	-0.187012	0.00907229	TRUE
Acadvl	P50544	Very long-chain specific acyl-CoA dehydrogenase, mitochondrial	KO-WT	0.179461	0.00909385	TRUE
Arfgef1	G3X9K3	Brefeldin A-inhibited guanine nucleotide-exchange protein 1	KO-WT	0.216466	0.00910837	TRUE
Ypel5	P62700	Protein yippee-like 5	Ro-WT	0.185276	0.00912342	TRUE
Akap13	E9Q394	A-kinase anchor protein 13	KO-WT	0.20962	0.00913501	TRUE
Erbb2	P70424	Receptor tyrosine-protein kinase erbB-2	KO-WT	0.333862	0.00914013	TRUE
Slc39a4	Q78IQ7	Zinc transporter ZIP4	AK-WT	-0.337438	0.00915375	TRUE
Cmtm6	Q9CZ69	CKLF-like MARVEL transmembrane domain-containing protein 6	AK-WT	-0.161878	0.00916813	TRUE
Fhip2a	Q8CDM8	FHF complex subunit HOOK interacting protein 2A	KO-WT	0.155915	0.00918448	TRUE
Csrnp2	Q8BGQ2	Cysteine/serine-rich nuclear protein 2	KO-WT	0.259425	0.00919465	TRUE
Custos	Q3UY34	Protein CUST	KO-WT	-0.253177	0.00920026	TRUE
Stoml2	Q99JB2	Stomatin-like protein 2, mitochondrial	KO-WT	-0.202138	0.00923717	TRUE
Eif3i	Q9QZD9	Eukaryotic translation initiation factor 3 subunit I	KO-WT	-0.181159	0.00924461	TRUE
Napg	Q9CWZ7	Gamma-soluble NSF attachment protein	KO-WT	0.175064	0.00926018	TRUE
Czib	Q8BHG2	CXXC motif containing zinc binding protein	AK-WT	0.180513	0.00926569	TRUE
Sh3gl2	Q62420	Endophilin-A1	KO-WT	-0.171755	0.00926957	TRUE
Jtb	O88824	Protein JTB	KO-WT	-0.258182	0.00927799	TRUE
Rpl23	P62830	60S ribosomal protein L23	KO-WT	-0.387739	0.00931579	TRUE
Ckb	Q04447	Creatine kinase B-type	Ro-WT	-0.34942	0.00932932	TRUE
Lactb	Q9EP89	Serine beta-lactamase-like protein LACTB, mitochondrial	AK-WT	-0.335675	0.00934819	TRUE
Tnfrsf10b	Q9QZM4	Tumor necrosis factor receptor superfamily member 10B	KO-WT	0.288244	0.00936453	TRUE
Slc1a4	O35874	Neutral amino acid transporter A	AK-WT	0.153827	0.00937813	TRUE
Necap1	Q9CR95	Adaptin ear-binding coat-associated protein 1	KO-WT	0.229984	0.00938776	TRUE
Kifc1	Q9QWT9	Kinesin-like protein KIFC1	AK-WT	-0.176647	0.00939054	TRUE
Dmd	P11531	Dystrophin	AK-WT	0.183526	0.00941436	TRUE
Gtpbp6	Q3U6U5	Putative GTP-binding protein 6	AK-WT	0.162818	0.00944824	TRUE
Spire2	Q8K1S6	Protein spire homolog 2	AK-WT	-0.202011	0.00947149	TRUE
Lsr	Q99KG5	Lipolysis-stimulated lipoprotein receptor	KO-WT	0.421555	0.00947765	TRUE
Mlh1	Q9JK91	DNA mismatch repair protein Mlh1	KO-WT	-0.208028	0.00947845	TRUE
Pitpnb	P53811	Phosphatidylinositol transfer protein beta isoform	KO-WT	-0.19864	0.00948197	TRUE
Hspd1	P63038	60 kDa heat shock protein, mitochondrial	KO-WT	-0.185115	0.00950861	TRUE
Atp11c	Q9QZW0	Phospholipid-transporting ATPase 11C	KO-WT	0.245637	0.00951137	TRUE
Gnl3	Q8CI11	Guanine nucleotide-binding protein-like 3	KO-WT	-0.438844	0.00953315	TRUE
Dapk3	O54784	Death-associated protein kinase 3	KO-WT	-0.200219	0.00953485	TRUE
Immt	Q8CAQ8	MIC	AK-WT	-0.24117	0.00962316	TRUE
Napa	Q9DB05	Alpha-soluble NSF attachment protein	KO-WT	0.269423	0.00962639	TRUE
Agpat2	Q8K3K7	1-acyl-sn-glycerol-3-phosphate acyltransferase beta	KO-WT	0.256254	0.00963937	TRUE
Sigmar1	O55242	Sigma non-opioid intracellular receptor 1	KO-WT	-0.179375	0.00965776	TRUE
Dclk2	Q6PGN3	Serine/threonine-protein kinase DCLK2	AK-WT	0.349879	0.00966419	TRUE
Znhit6	Q3UFB2	Box C/D snoRNA protein 1	KO-WT	-0.298324	0.00966724	TRUE
Rabgap1	A2AWA9	Rab GTPase-activating protein 1	KO-WT	0.265247	0.00967534	TRUE
Oga	Q9EQQ9	Protein O-GlcNAcase	AK-WT	0.19609	0.00967941	TRUE
Cbs	Q91WT9	Cystathionine beta-synthase	AK-WT	-0.393714	0.00968042	TRUE
Slc7a1	Q09143	High affinity cationic amino acid transporter 1	KO-WT	0.280204	0.00971655	TRUE
Cox14	Q8BH51	Cytochrome c oxidase assembly protein COX14	KO-WT	-0.315018	0.00974467	TRUE
Map1a	Q9QYR6	Microtubule-associated protein 1A	KO-WT	-0.147883	0.00979868	TRUE
Pitrm1	Q8K411	Presequence protease, mitochondrial	KO-WT	-0.188131	0.00985766	TRUE
Pdk1	Q8BFP9	[Pyruvate dehydrogenase (acetyl-transferring)] kinase isozyme 1, mitochondrial	AK-WT	0.156382	0.00987307	TRUE
Nadk	P58058	NAD kinase	KO-WT	-0.317698	0.00988511	TRUE
Fbh1	Q8K2I9	F-box DNA helicase 1	KO-WT	-0.176351	0.00988511	TRUE
Pak1ip1	Q9DCE5	p21-activated protein kinase-interacting protein 1	AK-WT	-0.173815	0.00993509	TRUE
Abhd12	Q99LR1	Lysophosphatidylserine lipase ABHD12	KO-WT	0.286635	0.00996809	TRUE
Cth	Q8VCN5	Cystathionine gamma-lyase	KO-WT	0.195711	0.0100122	FALSE
Zswim8	Q3UHH1	Zinc finger SWIM domain-containing protein 8	KO-WT	0.186121	0.0100257	FALSE
Flnc	Q8VHX6	Filamin-C	KO-WT	0.202448	0.010066	FALSE
Psmd3	P14685	26S proteasome non-ATPase regulatory subunit 3	KO-WT	-0.177233	0.0100778	FALSE
Sesn1	P58006	Sestrin-1	AK-WT	-0.402179	0.0100797	FALSE
Msrb2	Q78J03	Methionine-R-sulfoxide reductase B2, mitochondrial	KO-WT	0.259447	0.0100855	FALSE
Traf2	P39429	TNF receptor-associated factor 2	KO-WT	-0.15967	0.0101168	FALSE
Cers5	Q9D6K9	Ceramide synthase 5	KO-WT	0.277957	0.0101423	FALSE
Fkbp4	P30416	Peptidyl-prolyl cis-trans isomerase FKBP4	AK-WT	0.179256	0.0101575	FALSE
Dpp7	Q9ET22	Dipeptidyl peptidase 2	KO-WT	0.349585	0.0101638	FALSE
Cand2	Q6ZQ73	Cullin-associated NEDD8-dissociated protein 2	AK-WT	0.15836	0.0102034	FALSE
Pdss1	Q33DR2	All trans-polyprenyl-diphosphate synthase PDSS1	AK-WT	0.158999	0.0102042	FALSE
Eif4g3	Q80XI3	Eukaryotic translation initiation factor 4 gamma 3	KO-WT	-0.181786	0.0102105	FALSE
Wrap53	Q8VC51	Telomerase Cajal body protein 1	KO-WT	-0.299549	0.0102242	FALSE
Phb2	O35129	Prohibitin-2	KO-WT	-0.171266	0.0102393	FALSE
Fars2	Q99M01	Phenylalanine--tRNA ligase, mitochondrial	KO-WT	0.245314	0.0102532	FALSE
Cnep1r1	Q3UJ81	Nuclear envelope phosphatase-regulatory subunit 1	AK-WT	0.205738	0.010257	FALSE
Scp2	P32020	Sterol carrier protein 2	KO-WT	0.263969	0.0102836	FALSE
Bod1l	E9Q6J5	Biorientation of chromosomes in cell division protein 1-like 1	KO-WT	-0.163279	0.0103118	FALSE
Brdt	Q91Y44	Bromodomain testis-specific protein	Ro-WT	-0.206527	0.0103162	FALSE
Pcsk5	Q04592	Proprotein convertase subtilisin/kexin type 5	Ro-WT	-0.312195	0.0103713	FALSE
Cert1	Q9EQG9	Ceramide transfer protein	KO-WT	0.164014	0.0103815	FALSE
Rex1bd	Q9CYZ6	Required for excision 1-B domain-containing protein	AK-WT	0.277192	0.0104037	FALSE
Sh3bgrl3	Q91VW3	SH3 domain-binding glutamic acid-rich-like protein 3	KO-WT	-0.316996	0.0104088	FALSE
Nme1	P15532	Nucleoside diphosphate kinase A	KO-WT	-0.223923	0.0104347	FALSE
Mtcl1	Q3UHU5	Microtubule cross-linking factor 1	AK-WT	-0.172088	0.0104495	FALSE
Thnsl1	Q8BH55	Threonine synthase-like 1	AK-WT	0.147682	0.0104545	FALSE
Atp6v1d	P57746	V-type proton ATPase subunit D	KO-WT	-0.171123	0.0104702	FALSE
Top2a	Q01320	DNA topoisomerase 2-alpha	KO-WT	-0.28743	0.0104856	FALSE
Tti1	Q91V83	TELO2-interacting protein 1 homolog	KO-WT	0.202926	0.0105675	FALSE
Slc44a1	Q6X893	Choline transporter-like protein 1	KO-WT	0.306487	0.0105796	FALSE
Bet1l	O35153	BET1-like protein	AK-WT	-0.241487	0.0105929	FALSE
Htatsf1	Q8BGC0	HIV Tat-specific factor 1 homolog	KO-WT	-0.174012	0.0105994	FALSE
Yipf4	Q8C407	Protein YIPF4	KO-WT	0.303797	0.0106125	FALSE
Polr1h	Q791N7	DNA-directed RNA polymerase I subunit RPA12	AK-WT	-0.274601	0.0106785	FALSE
Gpi	P06745	Glucose-6-phosphate isomerase	KO-WT	-0.220109	0.0107242	FALSE
Zeb1	Q64318	Zinc finger E-box-binding homeobox 1	AK-WT	0.142959	0.010739	FALSE
Slc25a5	P51881	ADP/ATP translocase 2	KO-WT	-0.235367	0.0107433	FALSE
Fads2	Q9Z0R9	Acyl-CoA 6-desaturase	KO-WT	-0.19716	0.0107558	FALSE
Esam	Q925F2	Endothelial cell-selective adhesion molecule	KO-WT	-0.366514	0.0107726	FALSE
Atpaf2	Q91YY4	ATP synthase mitochondrial F1 complex assembly factor 2	KO-WT	-0.213928	0.0107933	FALSE
Clpb	Q60649	Caseinolytic peptidase B protein homolog	KO-WT	0.139547	0.0108465	FALSE
Dctpp1	Q9QY93	dCTP pyrophosphatase 1	KO-WT	0.511158	0.0108515	FALSE
Polrmt	Q8BKF1	DNA-directed RNA polymerase, mitochondrial	KO-WT	-0.387512	0.0108925	FALSE
Hal	P35492	Histidine ammonia-lyase	KO-WT	0.603169	0.0109027	FALSE
Sorl1	O88307	Sortilin-related receptor	KO-WT	-0.171327	0.0109062	FALSE
Smtnl2	Q8CI12	Smoothelin-like protein 2	AK-WT	0.219981	0.0109094	FALSE
Nat9	Q3UG98	Alpha/beta-tubulin-N-acetyltransferase 9	KO-WT	-0.244226	0.010928	FALSE
Usp1	Q8BJQ2	Ubiquitin carboxyl-terminal hydrolase 1	KO-WT	-0.167294	0.0109431	FALSE
Nptn	P97300	Neuroplastin	KO-WT	0.174808	0.0109547	FALSE
Cdkn2aipnl	Q9D211	CDKN2AIP N-terminal-like protein	KO-WT	0.418359	0.0109801	FALSE
Snx24	Q9CRB0	Sorting nexin-24	KO-WT	0.311991	0.0109831	FALSE
Cavin1	O54724	Caveolae-associated protein 1	AK-WT	-0.472802	0.0109976	FALSE
Inpp5f	Q8CDA1	Phosphatidylinositide phosphatase SAC2	Ro-WT	0.234218	0.0110336	FALSE
Chmp1b1	Q99LU0	Charged multivesicular body protein 1B1	KO-WT	0.167261	0.0110662	FALSE
Tkt	P40142	Transketolase	KO-WT	0.140555	0.0110799	FALSE
Ckap5	A2AGT5	Cytoskeleton-associated protein 5	AK-WT	0.177487	0.0111057	FALSE
Asxl1	P59598	Polycomb group protein ASXL1	KO-WT	0.215472	0.0111144	FALSE
Fam83h	Q148V8	Protein FAM83H	KO-WT	0.195305	0.0111557	FALSE
Mrgbp	Q9DAT2	MRG/MORF4L-binding protein	KO-WT	-0.13852	0.0111596	FALSE
Zyx	Q62523	Zyxin	KO-WT	0.281278	0.011161	FALSE
Tesc	Q9JKL5	Calcineurin B homologous protein 3	AK-WT	-0.348756	0.0111721	FALSE
Dr1	Q91WV0	Protein Dr1	KO-WT	0.472616	0.0111788	FALSE
Dvl2	Q60838	Segment polarity protein dishevelled homolog DVL-2	KO-WT	-0.143437	0.0111791	FALSE
Stx18	Q8VDS8	Syntaxin-18	AK-WT	-0.422373	0.011195	FALSE
Lap3	Q9CPY7	Cytosol aminopeptidase	AK-WT	0.167733	0.0112109	FALSE
Slc20a1	Q61609	Sodium-dependent phosphate transporter 1	KO-WT	0.150608	0.011212	FALSE
Timm10	P62073	Mitochondrial import inner membrane translocase subunit Tim10	AK-WT	0.260409	0.0112417	FALSE
Bud23	Q9CY21	Probable 18S rRNA (guanine-N(7))-methyltransferase	KO-WT	-0.171493	0.0112664	FALSE
Sh3glb2	Q8R3V5	Endophilin-B2	KO-WT	0.20768	0.0112819	FALSE
Aspscr1	Q8VBT9	Tether containing UBX domain for GLUT4	KO-WT	0.15312	0.0113203	FALSE
Sh3bp5l	Q99LH9	SH3 domain-binding protein 5-like	KO-WT	0.265481	0.0113214	FALSE
Cep170	Q6A065	Centrosomal protein of 170 kDa	KO-WT	0.229236	0.0113299	FALSE
Smtn	Q921U8	Smoothelin	KO-WT	-0.155066	0.0114157	FALSE
Eef2	P58252	Elongation factor 2	KO-WT	-0.203952	0.0114189	FALSE
Aagab	Q8R2R3	Alpha- and gamma-adaptin-binding protein p34	AK-WT	0.186512	0.0114253	FALSE
Cycs	P62897	Cytochrome c, somatic	KO-WT	0.334514	0.0114311	FALSE
Hk1	P17710	Hexokinase-1	AK-WT	-0.137919	0.0114379	FALSE
Lonp2	Q9DBN5	Lon protease homolog 2, peroxisomal	KO-WT	0.158922	0.0114448	FALSE
Pdap1	Q3UHX2	28 kDa heat- and acid-stable phosphoprotein	KO-WT	-0.143135	0.0114669	FALSE
Hectd1	Q69ZR2	E3 ubiquitin-protein ligase HECTD1	AK-WT	0.154669	0.011472	FALSE
Sh3d19	Q91X43	SH3 domain-containing protein 19	AK-WT	0.183646	0.0114762	FALSE
Pola1	P33609	DNA polymerase alpha catalytic subunit	AK-WT	0.145438	0.0114881	FALSE
Myof	Q69ZN7	Myoferlin	KO-WT	0.236667	0.0114927	FALSE
Eif3h	Q91WK2	Eukaryotic translation initiation factor 3 subunit H	KO-WT	-0.126166	0.0115513	FALSE
Rpn1	Q91YQ5	Dolichyl-diphosphooligosaccharide--protein glycosyltransferase subunit 1	KO-WT	0.156388	0.0115544	FALSE
Mtmr2	Q9Z2D1	Myotubularin-related protein 2	KO-WT	0.210312	0.011582	FALSE
Slc43a2	Q8CGA3	Large neutral amino acids transporter small subunit 4	Ro-WT	-0.168755	0.0116047	FALSE
Utp14a	Q640M1	U3 small nucleolar RNA-associated protein 14 homolog A	KO-WT	-0.573216	0.0116479	FALSE
Rap1b	Q99JI6	Ras-related protein Rap-1b	KO-WT	0.164431	0.0116609	FALSE
Eif3g	Q9Z1D1	Eukaryotic translation initiation factor 3 subunit G	KO-WT	-0.142416	0.0116676	FALSE
Cry1	P97784	Cryptochrome-1	KO-WT	0.339466	0.0116916	FALSE
Myl6b	Q8CI43	Myosin light chain 6B	KO-WT	0.255871	0.0116982	FALSE
Rrp12	Q6P5B0	RRP12-like protein	KO-WT	-0.241237	0.0117583	FALSE
Parl	Q5XJY4	Presenilins-associated rhomboid-like protein, mitochondrial	KO-WT	0.204091	0.0117906	FALSE
Emc4	Q9CZX9	ER membrane protein complex subunit 4	KO-WT	0.220371	0.0118265	FALSE
Acadsb	Q9DBL1	Short/branched chain specific acyl-CoA dehydrogenase, mitochondrial	KO-WT	0.208588	0.0118304	FALSE
Ice2	Q3UZ18	Little elongation complex subunit 2	AK-WT	-0.214814	0.0118435	FALSE
Tfb1m	Q8JZM0	Dimethyladenosine transferase 1, mitochondrial	KO-WT	0.147649	0.0118503	FALSE
Tmod3	Q9JHJ0	Tropomodulin-3	KO-WT	0.187144	0.0118875	FALSE
Ank2	Q8C8R3	Ankyrin-2	AK-WT	0.171177	0.0119102	FALSE
Ciao2b	Q9D187	Cytosolic iron-sulfur assembly component 2B	KO-WT	0.230465	0.0119385	FALSE
Ooep	Q9CWE6	Oocyte-expressed protein homolog	KO-WT	0.233261	0.0119416	FALSE
Serpinh1	P19324	Serpin H1	AK-WT	0.223237	0.0119504	FALSE
Psen1	P49769	Presenilin-1	AK-WT	0.214728	0.0119663	FALSE
Stk24	Q99KH8	Serine/threonine-protein kinase 24	Ro-WT	0.160553	0.0120156	FALSE
Zc3h8	Q9JJ48	Zinc finger CCCH domain-containing protein 8	KO-WT	-0.463601	0.0120518	FALSE
Gstz1	Q9WVL0	Maleylacetoacetate isomerase	KO-WT	0.157497	0.0120626	FALSE
Igfbp4	P47879	Insulin-like growth factor-binding protein 4	KO-WT	-0.647796	0.0120853	FALSE
Cc2d1a	Q8K1A6	Coiled-coil and C2 domain-containing protein 1A	Ro-WT	0.136382	0.0120897	FALSE
Alg11	Q3TZM9	GDP-Man:Man(3)GlcNAc(2)-PP-Dol alpha-1,2-mannosyltransferase	KO-WT	0.24903	0.0121523	FALSE
Cyrib	Q921M7	CYFIP-related Rac1 interactor B	AK-WT	0.2607	0.0121784	FALSE
P4htm	Q8BG58	Transmembrane prolyl 4-hydroxylase	KO-WT	0.394692	0.012182	FALSE
RO60	O08848	RNA-binding protein Ro60	KO-WT	0.165123	0.0121908	FALSE
Arhgef2	Q60875	Rho guanine nucleotide exchange factor 2	KO-WT	0.192397	0.0122176	FALSE
Zbtb45	Q52KG4	Zinc finger and BTB domain-containing protein 45	KO-WT	-0.550472	0.0122588	FALSE
Ppm1a	P49443	Protein phosphatase 1A	AK-WT	0.168452	0.0122651	FALSE
Dnm1l	Q8K1M6	Dynamin-1-like protein	KO-WT	0.151257	0.0122783	FALSE
Ctnna1	P26231	Catenin alpha-1	KO-WT	0.151611	0.0123761	FALSE
Minpp1	Q9Z2L6	Multiple inositol polyphosphate phosphatase 1	KO-WT	0.247516	0.012386	FALSE
Ppid	Q9CR16	Peptidyl-prolyl cis-trans isomerase D	KO-WT	-0.193419	0.0123907	FALSE
Acaca	Q5SWU9	Acetyl-CoA carboxylase 1	KO-WT	-0.160125	0.0124643	FALSE
Pip4k2a	O70172	Phosphatidylinositol 5-phosphate 4-kinase type-2 alpha	KO-WT	0.15324	0.0124652	FALSE
Tubgcp6	G5E8P0	Gamma-tubulin complex component 6	KO-WT	0.172863	0.0125008	FALSE
Nphp4	P59240	Nephrocystin-4	Ro-WT	-0.2883	0.012502	FALSE
Mterf4	Q8BVN4	Transcription termination factor 4, mitochondrial	Ro-WT	-0.224761	0.0125126	FALSE
Carnmt1	Q80UY1	Carnosine N-methyltransferase	KO-WT	0.324858	0.0125686	FALSE
Dpp4	P28843	Dipeptidyl peptidase 4	KO-WT	0.22154	0.0126113	FALSE
Ripk1	Q60855	Receptor-interacting serine/threonine-protein kinase 1	KO-WT	0.24401	0.0126389	FALSE
Grb2	Q60631	Growth factor receptor-bound protein 2	KO-WT	0.194232	0.0126571	FALSE
Rbfox2	Q8BP71	RNA binding protein fox-1 homolog 2	KO-WT	-0.23549	0.0126641	FALSE
Msra	Q9D6Y7	Mitochondrial peptide methionine sulfoxide reductase	AK-WT	0.326643	0.0127319	FALSE
Ctps1	P70698	CTP synthase 1	KO-WT	-0.169063	0.0127358	FALSE
Otub2	Q9CQX0	Ubiquitin thioesterase OTUB2	KO-WT	0.205846	0.0127362	FALSE
Itsn2	Q9Z0R6	Intersectin-2	KO-WT	0.167065	0.0127583	FALSE
Nutf2	P61971	Nuclear transport factor 2	KO-WT	-0.206762	0.0127806	FALSE
Stk17b	Q8BG48	Serine/threonine-protein kinase 17B	AK-WT	0.275722	0.01281	FALSE
Dus2	Q9D7B1	tRNA-dihydrouridine(20) synthase [NAD(P)+]-like	KO-WT	-0.27395	0.0128333	FALSE
Ccn1	P18406	CCN family member 1	KO-WT	1.02092	0.0128411	FALSE
Prmt6	Q6NZB1	Protein arginine N-methyltransferase 6	KO-WT	0.156822	0.012848	FALSE
Clasp1	Q80TV8	CLIP-associating protein 1	KO-WT	0.133284	0.0129127	FALSE
Fhad1	A6PWD2	Forkhead-associated domain-containing protein 1	AK-WT	-0.650397	0.012929	FALSE
Ppa2	Q91VM9	Inorganic pyrophosphatase 2, mitochondrial	AK-WT	0.176151	0.0129382	FALSE
Cfap97	Q6ZPR1	Cilia- and flagella-associated protein 97	KO-WT	-0.368322	0.0129482	FALSE
Fchsd1	Q6PFY1	F-BAR and double SH3 domains protein 1	KO-WT	-0.260436	0.0129504	FALSE
Actbl2	Q8BFZ3	Beta-actin-like protein 2	KO-WT	0.202957	0.0129585	FALSE
Tp53rkb	Q99PW4	EKC/KEOPS complex subunit Tp53rkb	KO-WT	-0.179894	0.0129716	FALSE
Igsf3	Q6ZQA6	Immunoglobulin superfamily member 3	AK-WT	-0.270533	0.0129794	FALSE
Cdc123	Q8CII2	Cell division cycle protein 123 homolog	AK-WT	0.241549	0.0129894	FALSE
Aven	Q9D9K3	Cell death regulator Aven	AK-WT	0.15787	0.0130077	FALSE
Tex264	E9Q137	Testis-expressed protein 264 homolog	KO-WT	0.192296	0.0130703	FALSE
Noa1	Q9JJG9	Nitric oxide-associated protein 1	AK-WT	0.227859	0.0130706	FALSE
Dna2	Q6ZQJ5	DNA replication ATP-dependent helicase/nuclease DNA2	AK-WT	-0.179438	0.0130892	FALSE
Slc25a25	A2ASZ8	Calcium-binding mitochondrial carrier protein SCaMC-2	AK-WT	-0.333264	0.0131113	FALSE
Cd9	P40240	CD9 antigen	KO-WT	0.236424	0.0131899	FALSE
Hmmr	Q00547	Hyaluronan mediated motility receptor	AK-WT	-0.184253	0.0132236	FALSE
Col4a2	P08122	Collagen alpha-2(IV) chain	KO-WT	-0.53732	0.0132341	FALSE
Cavin1	O54724	Caveolae-associated protein 1	KO-WT	-0.530051	0.0132364	FALSE
Tgm2	P21981	Protein-glutamine gamma-glutamyltransferase 2	AK-WT	-0.400978	0.0132674	FALSE
Tmem43	Q9DBS1	Transmembrane protein 43	KO-WT	0.281084	0.013286	FALSE
Rufy3	Q9D394	Protein RUFY3	Ro-WT	0.171657	0.0132912	FALSE
Cyria	Q8BHZ0	CYFIP-related Rac1 interactor A	KO-WT	0.201845	0.0133436	FALSE
Rufy3	Q9D394	Protein RUFY3	AK-WT	0.238183	0.0133498	FALSE
Polr3f	Q921X6	DNA-directed RNA polymerase III subunit RPC6	KO-WT	-0.23739	0.0133567	FALSE
Ap2s1	P62743	AP-2 complex subunit sigma	AK-WT	-0.184308	0.0134044	FALSE
Arl3	Q9WUL7	ADP-ribosylation factor-like protein 3	KO-WT	0.18049	0.0134137	FALSE
Myh10	Q61879	Myosin-10	AK-WT	-0.475271	0.0134188	FALSE
Ppt1	O88531	Palmitoyl-protein thioesterase 1	AK-WT	0.131714	0.0134292	FALSE
Apbb2	Q9DBR4	Amyloid beta precursor protein binding family B member 2	KO-WT	0.316429	0.0134312	FALSE
Pecam1	Q08481	Platelet endothelial cell adhesion molecule	AK-WT	0.251782	0.0134344	FALSE
Tcea1	P10711	Transcription elongation factor A protein 1	AK-WT	0.195486	0.0134362	FALSE
Agps	Q8C0I1	Alkyldihydroxyacetonephosphate synthase, peroxisomal	KO-WT	0.151096	0.013448	FALSE
Tle5	P63002	TLE family member 5	KO-WT	-0.185938	0.0135156	FALSE
Fgfr1op2	Q9CRA9	FGFR1 oncogene partner 2 homolog	Ro-WT	-0.321708	0.0135356	FALSE
Vwa5a	Q99KC8	von Willebrand factor A domain-containing protein 5A	AK-WT	0.404123	0.01355	FALSE
Trub1	Q8C0D0	Pseudouridylate synthase TRUB1	KO-WT	-0.186887	0.0135558	FALSE
Serpinh1	P19324	Serpin H1	Ro-WT	0.238579	0.0135784	FALSE
Hccs	P53702	Holocytochrome c-type synthase	KO-WT	0.200686	0.0136016	FALSE
Lgals1	P16045	Galectin-1	AK-WT	-0.325214	0.0136147	FALSE
Zfhx2	Q2MHN3	Zinc finger homeobox protein 2	KO-WT	0.198835	0.0136538	FALSE
Syce1	Q9D495	Synaptonemal complex central element protein 1	AK-WT	0.454802	0.0136692	FALSE
Ppp2r2d	Q925E7	Serine/threonine-protein phosphatase 2A 55 kDa regulatory subunit B delta isoform	KO-WT	-0.138163	0.0136924	FALSE
Tufm	Q8BFR5	Elongation factor Tu, mitochondrial	KO-WT	-0.163689	0.013714	FALSE
Cpt1a	P97742	Carnitine O-palmitoyltransferase 1, liver isoform	KO-WT	0.159523	0.0137344	FALSE
Ddx56	Q9D0R4	Probable ATP-dependent RNA helicase DDX56	KO-WT	-0.541721	0.0137565	FALSE
Rap1a	P62835	Ras-related protein Rap-1A	KO-WT	0.148025	0.0137587	FALSE
Fen1	P39749	Flap endonuclease 1	KO-WT	-0.138462	0.0137667	FALSE
Mfn1	Q811U4	Mitofusin-1	KO-WT	0.237665	0.0137782	FALSE
Qdpr	Q8BVI4	Dihydropteridine reductase	KO-WT	-0.169917	0.0138012	FALSE
Kirrel1	Q80W68	Kin of IRRE-like protein 1	AK-WT	-0.191489	0.0138124	FALSE
Myh9	Q8VDD5	Myosin-9	AK-WT	-0.549927	0.0138681	FALSE
Hmgn2	P09602	Non-histone chromosomal protein HMG-17	KO-WT	0.674872	0.0138774	FALSE
Nusap1	Q9ERH4	Nucleolar and spindle-associated protein 1	KO-WT	-0.431755	0.0138783	FALSE
Glmn	Q8BZM1	Glomulin	KO-WT	-0.224254	0.0139213	FALSE
Dgkh	D3YXJ0	Diacylglycerol kinase eta	KO-WT	-0.228422	0.0139251	FALSE
Angel2	Q8K1C0	Protein angel homolog 2	KO-WT	-0.22264	0.0139299	FALSE
Prorp	Q8JZY4	Mitochondrial ribonuclease P catalytic subunit	AK-WT	0.187372	0.013931	FALSE
Echs1	Q8BH95	Enoyl-CoA hydratase, mitochondrial	AK-WT	0.164372	0.0139796	FALSE
Lrch1	P62046	Leucine-rich repeat and calponin homology domain-containing protein 1	KO-WT	0.250922	0.0140087	FALSE
Cln5	Q3UMW8	Ceroid-lipofuscinosis neuronal protein 5 homolog	KO-WT	0.24825	0.0140124	FALSE
Nle1	Q8VEJ4	Notchless protein homolog 1	KO-WT	-0.129335	0.0140615	FALSE
Tpd52	Q62393	Tumor protein D52	KO-WT	0.39139	0.014099	FALSE
Comtd1	Q8BIG7	Catechol O-methyltransferase domain-containing protein 1	AK-WT	0.202941	0.0141054	FALSE
Abcf1	Q6P542	ATP-binding cassette sub-family F member 1	KO-WT	-0.181516	0.0141116	FALSE
Eftud2	O08810	116 kDa U5 small nuclear ribonucleoprotein component	KO-WT	-0.151747	0.0141925	FALSE
Fam185a	Q7TPD2	Protein FAM185A	KO-WT	0.215162	0.014214	FALSE
Serinc3	Q9QZI9	Serine incorporator 3	AK-WT	-0.351312	0.0142317	FALSE
Lama1	P19137	Laminin subunit alpha-1	AK-WT	-0.388803	0.0142687	FALSE
Eif3l	Q8QZY1	Eukaryotic translation initiation factor 3 subunit L	KO-WT	-0.136664	0.0142898	FALSE
Pank1	Q8K4K6	Pantothenate kinase 1	AK-WT	0.263549	0.0143085	FALSE
Oat	P29758	Ornithine aminotransferase, mitochondrial	AK-WT	0.208996	0.0143086	FALSE
Ptk2b	Q9QVP9	Protein-tyrosine kinase 2-beta	KO-WT	0.356273	0.0143463	FALSE
Vwa8	Q8CC88	von Willebrand factor A domain-containing protein 8	AK-WT	0.203119	0.0144198	FALSE
Pwp1	Q99LL5	Periodic tryptophan protein 1 homolog	AK-WT	-0.389981	0.0144413	FALSE
Kif22	Q3V300	Kinesin-like protein KIF22	AK-WT	-0.246226	0.0145168	FALSE
Ilk	O55222	Integrin-linked protein kinase	KO-WT	0.155665	0.0145425	FALSE
Ppfia2	Q8BSS9	Liprin-alpha-2	KO-WT	0.129236	0.0146028	FALSE
Tbc1d24	Q3UUG6	TBC1 domain family member 24	Ro-WT	-0.186935	0.0146105	FALSE
Dysf	Q9ESD7	Dysferlin	KO-WT	-0.304598	0.0146163	FALSE
Pank1	Q8K4K6	Pantothenate kinase 1	KO-WT	0.296731	0.0146331	FALSE
Coro2b	Q8BH44	Coronin-2B	AK-WT	-0.369862	0.0146458	FALSE
Bsg	P18572	Basigin	AK-WT	0.165616	0.0146479	FALSE
Polr3b	P59470	DNA-directed RNA polymerase III subunit RPC2	KO-WT	-0.207499	0.0146664	FALSE
Acacb	E9Q4Z2	Acetyl-CoA carboxylase 2	AK-WT	0.160113	0.0146665	FALSE
Hook3	Q8BUK6	Protein Hook homolog 3	KO-WT	0.199738	0.0146718	FALSE
Mex3c	Q05A36	RNA-binding E3 ubiquitin-protein ligase MEX3C	KO-WT	0.233185	0.0146725	FALSE
Cct7	P80313	T-complex protein 1 subunit eta	AK-WT	-0.201546	0.0146882	FALSE
Nadk	P58058	NAD kinase	Ro-WT	-0.299001	0.0147655	FALSE
Palm3	A2TJV2	Paralemmin-3	KO-WT	0.137533	0.0147765	FALSE
Atp6v1f	Q9D1K2	V-type proton ATPase subunit F	KO-WT	0.179231	0.0147768	FALSE
Clip1	Q922J3	CAP-Gly domain-containing linker protein 1	AK-WT	-0.202393	0.0148155	FALSE
Setd6	Q9CWY3	N-lysine methyltransferase SETD6	KO-WT	0.138232	0.0148289	FALSE
Arhgef18	Q6P9R4	Rho guanine nucleotide exchange factor 18	KO-WT	0.183821	0.014907	FALSE
Rabep1	O35551	Rab GTPase-binding effector protein 1	KO-WT	0.180593	0.0149353	FALSE
Ugdh	O70475	UDP-glucose 6-dehydrogenase	KO-WT	0.237009	0.0149686	FALSE
Zfp62	Q8C827	Zinc finger protein 62	KO-WT	-0.206084	0.0150046	FALSE
Ubr5	Q80TP3	E3 ubiquitin-protein ligase UBR5	KO-WT	-0.15974	0.0150187	FALSE
Swt1	Q9DBQ9	Transcriptional protein SWT1	AK-WT	0.279623	0.0150381	FALSE
Azi2	Q9QYP6	5-azacytidine-induced protein 2	KO-WT	0.34696	0.015089	FALSE
Ppif	Q99KR7	Peptidyl-prolyl cis-trans isomerase F, mitochondrial	KO-WT	-0.144865	0.0151073	FALSE
Srpk1	O70551	SRSF protein kinase 1	KO-WT	-0.374479	0.0151335	FALSE
Bpnt1	Q9Z0S1	3'(2'),5'-bisphosphate nucleotidase 1	KO-WT	0.152128	0.0151973	FALSE
Znf593	Q9DB42	Zinc finger protein 593	KO-WT	-0.4938	0.0152169	FALSE
Tax1bp3	Q9DBG9	Tax1-binding protein 3	Ro-WT	0.168895	0.0152448	FALSE
Smarcd2	Q99JR8	SWI/SNF-related matrix-associated actin-dependent regulator of chromatin subfamily D member 2	KO-WT	0.161794	0.0152857	FALSE
Nes	Q6P5H2	Nestin	KO-WT	-0.637055	0.015324	FALSE
Nenf	Q9CQ45	Neudesin	KO-WT	0.502587	0.0153286	FALSE
Atp5f1d	Q9D3D9	ATP synthase subunit delta, mitochondrial	KO-WT	-0.341282	0.0153389	FALSE
Fbxl14	Q8BID8	F-box/LRR-repeat protein 14	KO-WT	-0.284805	0.0153676	FALSE
Creld2	Q9CYA0	Protein disulfide isomerase Creld2	KO-WT	0.284407	0.0153847	FALSE
Banf1	O54962	Barrier-to-autointegration factor	KO-WT	0.446279	0.0153933	FALSE
Gbe1	Q9D6Y9	1,4-alpha-glucan-branching enzyme	Ro-WT	-0.240648	0.0154054	FALSE
Tdrp	Q8C5P7	Testis development-related protein	AK-WT	0.188857	0.0154178	FALSE
Arpc2	Q9CVB6	Actin-related protein 2/3 complex subunit 2	KO-WT	0.147573	0.0154461	FALSE
Fpgs	P48760	Folylpolyglutamate synthase, mitochondrial	KO-WT	-0.16185	0.015459	FALSE
Eif3a	P23116	Eukaryotic translation initiation factor 3 subunit A	KO-WT	-0.167434	0.0154594	FALSE
Hdac1	O09106	Histone deacetylase 1	KO-WT	-0.134073	0.0155041	FALSE
Asl	Q91YI0	Argininosuccinate lyase	KO-WT	0.128223	0.0155295	FALSE
Fsip2	A2ARZ3	Fibrous sheath-interacting protein 2	AK-WT	0.182363	0.0155825	FALSE
Eif2ak3	Q9Z2B5	Eukaryotic translation initiation factor 2-alpha kinase 3	AK-WT	-0.289683	0.0155868	FALSE
Polr3d	Q91WD1	DNA-directed RNA polymerase III subunit RPC4	KO-WT	-0.36529	0.0156194	FALSE
Caap1	Q8VDY9	Caspase activity and apoptosis inhibitor 1	AK-WT	0.287603	0.0156325	FALSE
Psip1	Q99JF8	PC4 and SFRS1-interacting protein	AK-WT	-0.206811	0.0156751	FALSE
Cbx2	P30658	Chromobox protein homolog 2	KO-WT	-0.564133	0.0157051	FALSE
Tex2	Q6ZPJ0	Testis-expressed protein 2	KO-WT	-0.319222	0.0157444	FALSE
Trim26	Q99PN3	Tripartite motif-containing protein 26	KO-WT	-0.282215	0.0157686	FALSE
Gtf2f1	Q3THK3	General transcription factor IIF subunit 1	KO-WT	-0.173171	0.0157809	FALSE
Chd1	P40201	Chromodomain-helicase-DNA-binding protein 1	KO-WT	-0.199939	0.015801	FALSE
Ldb1	P70662	LIM domain-binding protein 1	KO-WT	-0.182967	0.0158166	FALSE
Ptcd3	Q14C51	Pentatricopeptide repeat domain-containing protein 3, mitochondrial	KO-WT	-0.215297	0.0158847	FALSE
Etfb	Q9DCW4	Electron transfer flavoprotein subunit beta	KO-WT	0.156562	0.0159316	FALSE
Coa3	Q9D2R6	Cytochrome c oxidase assembly factor 3 homolog, mitochondrial	KO-WT	-0.319575	0.0160056	FALSE
Marcks	P26645	Myristoylated alanine-rich C-kinase substrate	AK-WT	0.150073	0.0160116	FALSE
Usp39	Q3TIX9	U4/U6.U5 tri-snRNP-associated protein 2	KO-WT	-0.222488	0.0160176	FALSE
Coro7	Q9D2V7	Coronin-7	AK-WT	0.177341	0.0160274	FALSE
Usp8	Q80U87	Ubiquitin carboxyl-terminal hydrolase 8	KO-WT	-0.151407	0.0160379	FALSE
Vasp	P70460	Vasodilator-stimulated phosphoprotein	KO-WT	0.231335	0.0161008	FALSE
Eloa	Q8CB77	Elongin-A	AK-WT	-0.242329	0.0161332	FALSE
Osbpl10	S4R1M9	Oxysterol-binding protein-related protein 10	KO-WT	0.185515	0.0161337	FALSE
Cand1	Q6ZQ38	Cullin-associated NEDD8-dissociated protein 1	AK-WT	0.132762	0.0161538	FALSE
Tbcd	Q8BYA0	Tubulin-specific chaperone D	KO-WT	0.177094	0.0161971	FALSE
Thyn1	Q91YJ3	Thymocyte nuclear protein 1	AK-WT	-0.197781	0.0162274	FALSE
Ddhd2	Q80Y98	Phospholipase DDHD2	KO-WT	0.219769	0.0162608	FALSE
Rest	Q8VIG1	RE1-silencing transcription factor	KO-WT	-0.345325	0.0162764	FALSE
Jpt1	P97825	Jupiter microtubule associated homolog 1	AK-WT	-0.391543	0.0162945	FALSE
Scrn2	Q8VCA8	Secernin-2	KO-WT	-0.161409	0.0163472	FALSE
Hook2	Q7TMK6	Protein Hook homolog 2	KO-WT	-0.198798	0.016443	FALSE
Nbeal2	Q6ZQA0	Neurobeachin-like protein 2	KO-WT	0.216988	0.0164965	FALSE
Synrg	Q5SV85	Synergin gamma	KO-WT	0.14978	0.0164981	FALSE
Rps7	P62082	40S ribosomal protein S7	KO-WT	-0.499614	0.0165341	FALSE
Lpcat3	Q91V01	Lysophospholipid acyltransferase 5	AK-WT	0.180404	0.0165418	FALSE
Coasy	Q9DBL7	Bifunctional coenzyme A synthase	KO-WT	-0.192323	0.0165616	FALSE
Pwp1	Q99LL5	Periodic tryptophan protein 1 homolog	KO-WT	-0.481539	0.0165782	FALSE
Gabarapl2	P60521	Gamma-aminobutyric acid receptor-associated protein-like 2	KO-WT	-0.176319	0.0165957	FALSE
Pla2g15	Q8VEB4	Phospholipase A2 group XV	KO-WT	0.245136	0.0166264	FALSE
Stk31	Q99MW1	Serine/threonine-protein kinase 31	AK-WT	0.386848	0.0166627	FALSE
Glb1	P23780	Beta-galactosidase	KO-WT	0.239261	0.016716	FALSE
Arhgef25	Q9CWR0	Rho guanine nucleotide exchange factor 25	Ro-WT	-0.247158	0.0167164	FALSE
Grwd1	Q810D6	Glutamate-rich WD repeat-containing protein 1	KO-WT	-0.206632	0.0167252	FALSE
Nfx1	B1AY10	Transcriptional repressor NF-X1	AK-WT	-0.307466	0.0167403	FALSE
Mrpl17	Q9D8P4	39S ribosomal protein L17, mitochondrial	KO-WT	-0.201278	0.0167609	FALSE
Rnf216	P58283	E3 ubiquitin-protein ligase RNF216	Ro-WT	0.200873	0.0167784	FALSE
Acsf2	Q8VCW8	Medium-chain acyl-CoA ligase ACSF2, mitochondrial	KO-WT	0.148434	0.0167895	FALSE
Map4k4	P97820	Mitogen-activated protein kinase kinase kinase kinase 4	KO-WT	-0.136592	0.01685	FALSE
Ass1	P16460	Argininosuccinate synthase	Ro-WT	-0.296402	0.0168761	FALSE
G6pdx	Q00612	Glucose-6-phosphate 1-dehydrogenase X	KO-WT	-0.197626	0.0169137	FALSE
Glo1	Q9CPU0	Lactoylglutathione lyase	AK-WT	0.157777	0.0169725	FALSE
Qki	Q9QYS9	KH domain-containing RNA-binding protein QKI	KO-WT	0.191324	0.0169737	FALSE
Mtrr	Q8C1A3	Methionine synthase reductase	KO-WT	0.264392	0.016974	FALSE
Hccs	P53702	Holocytochrome c-type synthase	AK-WT	0.196028	0.0169919	FALSE
Fcsk	Q7TMC8	L-fucose kinase	KO-WT	0.335663	0.0170348	FALSE
Acat2	Q8CAY6	Acetyl-CoA acetyltransferase, cytosolic	KO-WT	-0.134266	0.0170351	FALSE
Cog7	Q3UM29	Conserved oligomeric Golgi complex subunit 7	KO-WT	0.179703	0.0170383	FALSE
Pa2g4	P50580	Proliferation-associated protein 2G4	KO-WT	-0.194277	0.017092	FALSE
Srebf2	Q3U1N2	Sterol regulatory element-binding protein 2	AK-WT	-0.969087	0.0170986	FALSE
Trmt2a	Q8BNV1	tRNA (uracil-5-)-methyltransferase homolog A	KO-WT	-0.147837	0.0171079	FALSE
Abhd6	Q8R2Y0	Monoacylglycerol lipase ABHD6	KO-WT	0.216304	0.0171233	FALSE
Eipr1	Q8K0G5	EARP and GARP complex-interacting protein 1	AK-WT	-0.160451	0.0171468	FALSE
Soga3	Q6NZL0	Protein SOGA3	AK-WT	-0.348197	0.0171552	FALSE
Cbr3	Q8K354	Carbonyl reductase [NADPH] 3	KO-WT	-0.171685	0.0171552	FALSE
Pi4k2b	Q8CBQ5	Phosphatidylinositol 4-kinase type 2-beta	KO-WT	0.880245	0.0172369	FALSE
Fstl1	Q62356	Follistatin-related protein 1	Ro-WT	0.296227	0.0172846	FALSE
Caap1	Q8VDY9	Caspase activity and apoptosis inhibitor 1	Ro-WT	0.269618	0.0173096	FALSE
Snx5	Q9D8U8	Sorting nexin-5	KO-WT	0.163177	0.0173239	FALSE
Atrip	Q8BMG1	ATR-interacting protein	KO-WT	-0.293853	0.0173433	FALSE
Col1a1	P11087	Collagen alpha-1(I) chain	KO-WT	0.597561	0.0174072	FALSE
Wrap53	Q8VC51	Telomerase Cajal body protein 1	AK-WT	-0.242395	0.0174184	FALSE
Nradd	Q8CJ26	Death domain-containing membrane protein NRADD	AK-WT	0.180768	0.0174188	FALSE
Cmtm6	Q9CZ69	CKLF-like MARVEL transmembrane domain-containing protein 6	KO-WT	-0.192356	0.0174474	FALSE
Amfr	Q9R049	E3 ubiquitin-protein ligase AMFR	AK-WT	0.341158	0.017464	FALSE
Erp29	P57759	Endoplasmic reticulum resident protein 29	KO-WT	0.124759	0.0174778	FALSE
Tnip1	Q9WUU8	TNFAIP3-interacting protein 1	KO-WT	-0.271788	0.0175177	FALSE
Serpinh1	P19324	Serpin H1	KO-WT	0.207221	0.0175224	FALSE
Smpd4	Q6ZPR5	Sphingomyelin phosphodiesterase 4	KO-WT	-0.155578	0.017547	FALSE
Pdk3	Q922H2	[Pyruvate dehydrogenase (acetyl-transferring)] kinase isozyme 3, mitochondrial	AK-WT	0.155562	0.0175721	FALSE
Ech1	O35459	Delta(3,5)-Delta(2,4)-dienoyl-CoA isomerase, mitochondrial	KO-WT	0.127696	0.017593	FALSE
Inpp5b	Q8K337	Type II inositol 1,4,5-trisphosphate 5-phosphatase	KO-WT	0.136213	0.0175941	FALSE
Cxadr	P97792	Coxsackievirus and adenovirus receptor homolog	KO-WT	-0.212774	0.0176169	FALSE
Actl6a	Q9Z2N8	Actin-like protein 6A	KO-WT	-0.15497	0.0176472	FALSE
Cand1	Q6ZQ38	Cullin-associated NEDD8-dissociated protein 1	KO-WT	0.135186	0.0176547	FALSE
Nme2	Q01768	Nucleoside diphosphate kinase B	KO-WT	-0.203212	0.0176826	FALSE
Ldha	P06151	L-lactate dehydrogenase A chain	AK-WT	0.265932	0.0177059	FALSE
Morf4l1	P60762	Mortality factor 4-like protein 1	KO-WT	-0.16823	0.0177109	FALSE
Aagab	Q8R2R3	Alpha- and gamma-adaptin-binding protein p34	Ro-WT	0.187369	0.0177217	FALSE
Six4	Q61321	Homeobox protein SIX4	KO-WT	0.327543	0.0177432	FALSE
Snap47	Q8R570	Synaptosomal-associated protein 47	KO-WT	0.200451	0.017773	FALSE
Fhad1	A6PWD2	Forkhead-associated domain-containing protein 1	KO-WT	-0.64945	0.0177822	FALSE
Poldip2	Q91VA6	Polymerase delta-interacting protein 2	KO-WT	-0.148977	0.0177987	FALSE
Mtss1	Q8R1S4	Protein MTSS 1	Ro-WT	0.145124	0.0178042	FALSE
Niban2	Q8R1F1	Protein Niban 2	AK-WT	-0.244099	0.0178237	FALSE
Abr	Q5SSL4	Active breakpoint cluster region-related protein	KO-WT	0.15825	0.0178394	FALSE
Ckap4	Q8BMK4	Cytoskeleton-associated protein 4	AK-WT	-0.182289	0.0178706	FALSE
Nub1	P54729	NEDD8 ultimate buster 1	KO-WT	-0.177427	0.017879	FALSE
Ak3	Q9WTP7	GTP:AMP phosphotransferase AK3, mitochondrial	KO-WT	0.134546	0.0178813	FALSE
Psma6	Q9QUM9	Proteasome subunit alpha type-6	KO-WT	-0.149757	0.0178957	FALSE
Arl15	Q8BGR6	ADP-ribosylation factor-like protein 15	KO-WT	0.161718	0.0179538	FALSE
Gemin8	Q8BHE1	Gem-associated protein 8	KO-WT	-0.186623	0.017957	FALSE
Slk	O54988	STE20-like serine/threonine-protein kinase	KO-WT	0.148441	0.0179666	FALSE
Abt1	Q9QYL7	Activator of basal transcription 1	AK-WT	-0.188201	0.018001	FALSE
Capzb	P47757	F-actin-capping protein subunit beta	KO-WT	0.139496	0.0180067	FALSE
Rpl18	P35980	60S ribosomal protein L18	KO-WT	-0.516122	0.0180226	FALSE
Prpf4	Q9DAW6	U4/U6 small nuclear ribonucleoprotein Prp4	KO-WT	-0.222065	0.0180658	FALSE
Eif3a	P23116	Eukaryotic translation initiation factor 3 subunit A	Ro-WT	0.123007	0.0180817	FALSE
Prpf3	Q922U1	U4/U6 small nuclear ribonucleoprotein Prp3	KO-WT	-0.263262	0.0180833	FALSE
Inpp5d	Q9ES52	Phosphatidylinositol 3,4,5-trisphosphate 5-phosphatase 1	AK-WT	0.190548	0.0180909	FALSE
Mrpl14	Q9D1I6	39S ribosomal protein L14, mitochondrial	KO-WT	0.30357	0.0181308	FALSE
Rpl15	Q9CZM2	60S ribosomal protein L15	KO-WT	-0.621805	0.018186	FALSE
Aen	Q9CZI9	Apoptosis-enhancing nuclease	AK-WT	-0.395605	0.018207	FALSE
Gapdh	P16858	Glyceraldehyde-3-phosphate dehydrogenase	AK-WT	0.181607	0.0182228	FALSE
Nob1	Q8BW10	RNA-binding protein NOB1	AK-WT	-0.446637	0.0182375	FALSE
Akt2	Q60823	RAC-beta serine/threonine-protein kinase	KO-WT	0.15558	0.018241	FALSE
Parn	Q8VDG3	Poly(A)-specific ribonuclease PARN	KO-WT	-0.200519	0.0182539	FALSE
Znf277	E9Q6D6	Zinc finger protein 277	KO-WT	-0.308943	0.0183092	FALSE
Dnajc6	Q80TZ3	Putative tyrosine-protein phosphatase auxilin	AK-WT	0.170428	0.0183488	FALSE
Glg1	Q61543	Golgi apparatus protein 1	KO-WT	0.150424	0.0183981	FALSE
Custos	Q3UY34	Protein CUST	AK-WT	-0.219316	0.0184249	FALSE
Echdc2	Q3TLP5	Enoyl-CoA hydratase domain-containing protein 2, mitochondrial	AK-WT	0.164996	0.018431	FALSE
Ankfy1	Q810B6	Rabankyrin-5	KO-WT	0.210167	0.018432	FALSE
Cdc5l	Q6A068	Cell division cycle 5-like protein	KO-WT	-0.343614	0.0184821	FALSE
S100a6	P14069	Protein S100-A6	KO-WT	0.436525	0.0185394	FALSE
Entpd6	Q3U0P5	Ectonucleoside triphosphate diphosphohydrolase 6	KO-WT	0.201005	0.018551	FALSE
Itpr1	P11881	Inositol 1,4,5-trisphosphate receptor type 1	KO-WT	-0.193099	0.0185671	FALSE
Bin3	Q9JI08	Bridging integrator 3	KO-WT	0.241142	0.0185692	FALSE
Twf1	Q91YR1	Twinfilin-1	KO-WT	0.160341	0.0186382	FALSE
Ilkap	Q8R0F6	Integrin-linked kinase-associated serine/threonine phosphatase 2C	KO-WT	-0.149288	0.0186869	FALSE
Prkci	Q62074	Protein kinase C iota type	AK-WT	-0.170176	0.0186985	FALSE
Uaca	Q8CGB3	Uveal autoantigen with coiled-coil domains and ankyrin repeats	KO-WT	-0.214122	0.0187115	FALSE
Ube2q1	Q7TSS2	Ubiquitin-conjugating enzyme E2 Q1	KO-WT	0.215357	0.0187191	FALSE
L2hgdh	Q91YP0	L-2-hydroxyglutarate dehydrogenase, mitochondrial	AK-WT	0.15646	0.0187513	FALSE
Epb41l5	Q8BGS1	Band 4.1-like protein 5	AK-WT	0.21549	0.0187645	FALSE
Cdc25a	P48964	M-phase inducer phosphatase 1	KO-WT	-0.297138	0.0187798	FALSE
Fbxw8	Q8BIA4	F-box/WD repeat-containing protein 8	AK-WT	-0.186166	0.0188624	FALSE
Irak3	Q8K4B2	Interleukin-1 receptor-associated kinase 3	KO-WT	0.270014	0.0188652	FALSE
Cpt2	P52825	Carnitine O-palmitoyltransferase 2, mitochondrial	KO-WT	0.138479	0.0188782	FALSE
Anp32a	O35381	Acidic leucine-rich nuclear phosphoprotein 32 family member A	KO-WT	0.181327	0.0189072	FALSE
Dut	Q9CQ43	Deoxyuridine 5'-triphosphate nucleotidohydrolase	KO-WT	-0.17023	0.0189307	FALSE
Rfc3	Q8R323	Replication factor C subunit 3	KO-WT	-0.166419	0.0189433	FALSE
Etv5	Q9CXC9	ETS translocation variant 5	Ro-WT	-0.335083	0.018961	FALSE
Xiap	Q60989	E3 ubiquitin-protein ligase XIAP	KO-WT	0.215945	0.018973	FALSE
Zbtb8os	Q505B7	Protein archease	AK-WT	0.175248	0.0189808	FALSE
Gne	Q91WG8	Bifunctional UDP-N-acetylglucosamine 2-epimerase/N-acetylmannosamine kinase	AK-WT	0.131119	0.0190301	FALSE
Eif4a2	P10630	Eukaryotic initiation factor 4A-II	AK-WT	0.16983	0.0190723	FALSE
Noa1	Q9JJG9	Nitric oxide-associated protein 1	KO-WT	0.214022	0.019073	FALSE
Capn1	O35350	Calpain-1 catalytic subunit	KO-WT	0.190611	0.0191026	FALSE
Armc9	Q9D2I5	LisH domain-containing protein ARMC9	AK-WT	0.295319	0.0191036	FALSE
Prmt7	Q922X9	Protein arginine N-methyltransferase 7	KO-WT	-0.120543	0.0191326	FALSE
Homer1	Q9Z2Y3	Homer protein homolog 1	KO-WT	0.388335	0.0191337	FALSE
Plcb3	P51432	1-phosphatidylinositol 4,5-bisphosphate phosphodiesterase beta-3	AK-WT	-0.177521	0.0191726	FALSE
Asf1b	Q9DAP7	Histone chaperone ASF1B	KO-WT	-0.200664	0.0192035	FALSE
Rps9	Q6ZWN5	40S ribosomal protein S9	KO-WT	-0.669697	0.0192097	FALSE
Atp2b1	G5E829	Plasma membrane calcium-transporting ATPase 1	KO-WT	0.122535	0.0192475	FALSE
Ptrhd1	D3Z4S3	Putative peptidyl-tRNA hydrolase PTRHD1	AK-WT	0.207499	0.0192881	FALSE
Slc38a10	Q5I012	Putative sodium-coupled neutral amino acid transporter 10	KO-WT	0.230396	0.0192891	FALSE
Lonp2	Q9DBN5	Lon protease homolog 2, peroxisomal	AK-WT	-0.168989	0.0193026	FALSE
Gdi1	P50396	Rab GDP dissociation inhibitor alpha	KO-WT	0.131063	0.0193033	FALSE
Cc2d1a	Q8K1A6	Coiled-coil and C2 domain-containing protein 1A	AK-WT	0.123942	0.0193213	FALSE
Kank4	Q6P9J5	KN motif and ankyrin repeat domain-containing protein 4	KO-WT	0.162495	0.0193278	FALSE
Rps2	P25444	40S ribosomal protein S2	KO-WT	-0.455277	0.0193439	FALSE
Arpc5	Q9CPW4	Actin-related protein 2/3 complex subunit 5	KO-WT	0.318312	0.0193465	FALSE
Gabpb2	P81069	GA-binding protein subunit beta-2	KO-WT	0.176908	0.0193758	FALSE
Hs1bp3	Q3TC93	HCLS1-binding protein 3	AK-WT	0.159884	0.0194071	FALSE
Ap3d1	O54774	AP-3 complex subunit delta-1	KO-WT	0.136241	0.0194146	FALSE
Vta1	Q9CR26	Vacuolar protein sorting-associated protein VTA1 homolog	AK-WT	0.186545	0.0194297	FALSE
Eml2	Q7TNG5	Echinoderm microtubule-associated protein-like 2	KO-WT	0.148746	0.019468	FALSE
Ncam1	P13595	Neural cell adhesion molecule 1	KO-WT	-0.313355	0.0194998	FALSE
Srm	Q64674	Spermidine synthase	KO-WT	-0.185968	0.0195147	FALSE
Ppil1	Q9D0W5	Peptidyl-prolyl cis-trans isomerase-like 1	KO-WT	-0.140777	0.019533	FALSE
Acacb	E9Q4Z2	Acetyl-CoA carboxylase 2	KO-WT	-0.170118	0.0195558	FALSE
Hmces	Q8R1M0	Abasic site processing protein HMCES	AK-WT	-0.211102	0.0195689	FALSE
Acad10	Q8K370	Acyl-CoA dehydrogenase family member 10	KO-WT	-0.591842	0.0195719	FALSE
Tom1	O88746	Target of Myb1 membrane trafficking protein	KO-WT	-0.167683	0.019578	FALSE
Eif4a1	P60843	Eukaryotic initiation factor 4A-I	AK-WT	0.179366	0.0196799	FALSE
Myo18a	Q9JMH9	Unconventional myosin-XVIIIa	AK-WT	-0.281714	0.0197562	FALSE
Sacm1l	Q9EP69	Phosphatidylinositol-3-phosphatase SAC1	KO-WT	0.135303	0.0197897	FALSE
Trmt11	Q9CWH5	tRNA (guanine(10)-N2)-methyltransferase homolog	AK-WT	0.167701	0.0197997	FALSE
Aen	Q9CZI9	Apoptosis-enhancing nuclease	KO-WT	-0.372649	0.0198179	FALSE
Sipa1l3	G3X9J0	Signal-induced proliferation-associated 1-like protein 3	KO-WT	0.343195	0.0198401	FALSE
Mtfr1l	Q9CWE0	Mitochondrial fission regulator 1-like	KO-WT	0.201103	0.0199047	FALSE
Dpcd	Q8BPA8	Protein DPCD	KO-WT	-0.173194	0.0199087	FALSE
Drosha	Q5HZJ0	Ribonuclease 3	KO-WT	-0.233405	0.0199411	FALSE
Xpnpep1	Q6P1B1	Xaa-Pro aminopeptidase 1	KO-WT	0.130694	0.0199571	FALSE
Igf1r	Q60751	Insulin-like growth factor 1 receptor	KO-WT	0.266573	0.0199676	FALSE
Utp14a	Q640M1	U3 small nucleolar RNA-associated protein 14 homolog A	AK-WT	-0.629841	0.0199762	FALSE
Ddah1	Q9CWS0	N(G),N(G)-dimethylarginine dimethylaminohydrolase 1	AK-WT	-0.186386	0.0200078	FALSE
Ahcy	P50247	Adenosylhomocysteinase	KO-WT	-0.203926	0.0200662	FALSE
Nipsnap3b	Q9CQE1	Protein NipSnap homolog 3B	KO-WT	0.162474	0.0200716	FALSE
Vangl1	Q80Z96	Vang-like protein 1	KO-WT	0.184339	0.020095	FALSE
Scarb2	O35114	Lysosome membrane protein 2	KO-WT	-0.292053	0.0201694	FALSE
Pcca	Q91ZA3	Propionyl-CoA carboxylase alpha chain, mitochondrial	AK-WT	0.221798	0.0202263	FALSE
Me2	Q99KE1	NAD-dependent malic enzyme, mitochondrial	AK-WT	0.159181	0.0202333	FALSE
Ddx56	Q9D0R4	Probable ATP-dependent RNA helicase DDX56	AK-WT	-0.486135	0.0202844	FALSE
Cluap1	Q8R3P7	Clusterin-associated protein 1	AK-WT	0.218471	0.0202967	FALSE
Smyd4	Q8BTK5	SET and MYND domain-containing protein 4	AK-WT	0.200884	0.0203202	FALSE
Npepps	Q11011	Puromycin-sensitive aminopeptidase	AK-WT	0.15454	0.0203261	FALSE
Stn1	Q8K2X3	CST complex subunit STN1	KO-WT	-0.153961	0.0203633	FALSE
Trit1	Q80UN9	tRNA dimethylallyltransferase	AK-WT	0.385401	0.0203904	FALSE
Plekhj1	Q9D240	Pleckstrin homology domain-containing family J member 1	Ro-WT	-0.399825	0.0204371	FALSE
Lpcat1	Q3TFD2	Lysophosphatidylcholine acyltransferase 1	AK-WT	0.15489	0.0204425	FALSE
Rps4x	P62702	40S ribosomal protein S4, X isoform	KO-WT	-0.555211	0.0205917	FALSE
Lamb2	Q61292	Laminin subunit beta-2	AK-WT	-0.213207	0.0205955	FALSE
Slc35e1	Q8CD26	Solute carrier family 35 member E1	KO-WT	0.175086	0.0206133	FALSE
Hal	P35492	Histidine ammonia-lyase	Ro-WT	0.327283	0.0206188	FALSE
Dhcr24	Q8VCH6	Delta(24)-sterol reductase	AK-WT	-0.16669	0.0206314	FALSE
Eif3f	Q9DCH4	Eukaryotic translation initiation factor 3 subunit F	KO-WT	-0.195453	0.0206447	FALSE
Polrmt	Q8BKF1	DNA-directed RNA polymerase, mitochondrial	AK-WT	-0.322457	0.0206606	FALSE
Aldh9a1	Q9JLJ2	4-trimethylaminobutyraldehyde dehydrogenase	AK-WT	0.174679	0.020669	FALSE
Mtmr9	Q9Z2D0	Myotubularin-related protein 9	KO-WT	0.238314	0.0206928	FALSE
Hsd17b8	P50171	(3R)-3-hydroxyacyl-CoA dehydrogenase	AK-WT	0.181342	0.0207018	FALSE
Flii	Q9JJ28	Protein flightless-1 homolog	KO-WT	0.235225	0.0207452	FALSE
Sik1	Q60670	Serine/threonine-protein kinase SIK1	KO-WT	-0.582084	0.0207847	FALSE
Akap8	Q9DBR0	A-kinase anchor protein 8	KO-WT	-0.130693	0.0208059	FALSE
Ttll4	Q80UG8	Tubulin monoglutamylase TTLL4	KO-WT	-0.327385	0.0208152	FALSE
Rnf34	Q99KR6	E3 ubiquitin-protein ligase RNF34	KO-WT	0.284622	0.0208183	FALSE
Fam25c	Q8CF02	Protein FAM25C	Ro-WT	0.331809	0.0208404	FALSE
Srp14	P16254	Signal recognition particle 14 kDa protein	AK-WT	-0.160283	0.0209102	FALSE
Ppp1r2	Q9DCL8	Protein phosphatase inhibitor 2	KO-WT	0.262697	0.0209526	FALSE
Pelo	Q80X73	Protein pelota homolog	KO-WT	-0.21887	0.0210147	FALSE
Pex11b	Q9Z210	Peroxisomal membrane protein 11B	KO-WT	-0.139233	0.0210147	FALSE
Psme3	P61290	Proteasome activator complex subunit 3	KO-WT	-0.136732	0.0210325	FALSE
Chchd2	Q9D1L0	Coiled-coil-helix-coiled-coil-helix domain-containing protein 2	KO-WT	-0.19863	0.0210424	FALSE
Xxylt1	Q3U4G3	Xyloside xylosyltransferase 1	AK-WT	0.195689	0.0210783	FALSE
Macf1	Q9QXZ0	Microtubule-actin cross-linking factor 1, isoforms 1/2/3/4	KO-WT	0.128248	0.0211031	FALSE
Lrch2	Q3UMG5	Leucine-rich repeat and calponin homology domain-containing protein 2	AK-WT	0.352207	0.0211125	FALSE
Med17	Q8VCD5	Mediator of RNA polymerase II transcription subunit 17	KO-WT	-0.154893	0.0211641	FALSE
Ptpn3	A2ALK8	Tyrosine-protein phosphatase non-receptor type 3	KO-WT	-0.236354	0.0212059	FALSE
Lgmn	O89017	Legumain	AK-WT	-0.213448	0.0212122	FALSE
Fbxl19	Q6PB97	F-box/LRR-repeat protein 19	KO-WT	-0.155672	0.0212413	FALSE
Ubr2	Q6WKZ8	E3 ubiquitin-protein ligase UBR2	KO-WT	0.146046	0.0212624	FALSE
Hook1	Q8BIL5	Protein Hook homolog 1	AK-WT	0.304365	0.0212898	FALSE
Mtch2	Q791V5	Mitochondrial carrier homolog 2	KO-WT	0.126928	0.0213098	FALSE
Rxra	P28700	Retinoic acid receptor RXR-alpha	AK-WT	-0.19002	0.0213674	FALSE
Dennd2b	Q924W7	DENN domain-containing protein 2B	KO-WT	0.240746	0.0213696	FALSE
Ezr	P26040	Ezrin	KO-WT	0.140201	0.0213723	FALSE
Myadm	O35682	Myeloid-associated differentiation marker	AK-WT	0.22484	0.0213834	FALSE
Serf2	P84102	Small EDRK-rich factor 2	KO-WT	-0.360271	0.021399	FALSE
Ubr1	O70481	E3 ubiquitin-protein ligase UBR1	KO-WT	0.169619	0.0214139	FALSE
Krt8	P11679	Keratin, type II cytoskeletal 8	KO-WT	0.6308	0.0214619	FALSE
Lemd2	Q6DVA0	LEM domain-containing protein 2	KO-WT	0.207997	0.0214862	FALSE
Prpf39	Q8K2Z2	Pre-mRNA-processing factor 39	KO-WT	0.184522	0.0215042	FALSE
Hsf2	P38533	Heat shock factor protein 2	KO-WT	-0.142394	0.0215101	FALSE
Amotl2	Q8K371	Angiomotin-like protein 2	AK-WT	-0.251864	0.0215595	FALSE
Zmat2	Q9CPW7	Zinc finger matrin-type protein 2	KO-WT	-0.219554	0.0215671	FALSE
Mien1	Q9CQ86	Migration and invasion enhancer 1	AK-WT	-0.160639	0.0215922	FALSE
Fnta	Q61239	Protein farnesyltransferase/geranylgeranyltransferase type-1 subunit alpha	KO-WT	0.136665	0.021607	FALSE
Rras2	P62071	Ras-related protein R-Ras2	AK-WT	-0.132362	0.0216153	FALSE
Cdk13	Q69ZA1	Cyclin-dependent kinase 13	KO-WT	-0.232363	0.0216551	FALSE
Mettl3	Q8C3P7	N6-adenosine-methyltransferase subunit METTL3	KO-WT	0.150542	0.0216854	FALSE
Cnp	P16330	2',3'-cyclic-nucleotide 3'-phosphodiesterase	KO-WT	0.132524	0.0217111	FALSE
Cyb5r1	Q9DB73	NADH-cytochrome b5 reductase 1	AK-WT	0.126398	0.0217257	FALSE
Slain2	Q8CI08	SLAIN motif-containing protein 2	KO-WT	0.234424	0.0217422	FALSE
Mex3c	Q05A36	RNA-binding E3 ubiquitin-protein ligase MEX3C	AK-WT	0.235005	0.0217725	FALSE
Rpa3	Q9CQ71	Replication protein A 14 kDa subunit	KO-WT	0.158546	0.0217779	FALSE
Cfap418	Q3UJP5	Cilia- and flagella-associated protein 418	KO-WT	0.296202	0.0218323	FALSE
Rpusd2	Q149F1	Pseudouridylate synthase RPUSD2	AK-WT	-0.471012	0.0218522	FALSE
Axin1	O35625	Axin-1	KO-WT	-0.409495	0.0218982	FALSE
Kyat3	Q71RI9	Kynurenine--oxoglutarate transaminase 3	KO-WT	0.199837	0.0219222	FALSE
Ripk2	P58801	Receptor-interacting serine/threonine-protein kinase 2	KO-WT	0.263005	0.0219542	FALSE
Bccip	Q9CWI3	BRCA2 and CDKN1A-interacting protein	KO-WT	-0.135343	0.0219645	FALSE
Rnf213	E9Q555	E3 ubiquitin-protein ligase RNF213	KO-WT	-0.181626	0.021992	FALSE
Ada	P03958	Adenosine deaminase	AK-WT	0.23749	0.0220321	FALSE
Isy1	Q69ZQ2	Pre-mRNA-splicing factor ISY1 homolog	KO-WT	-0.185333	0.0220737	FALSE
Pqbp1	Q91VJ5	Polyglutamine-binding protein 1	KO-WT	-0.2282	0.0221005	FALSE
Pgm1	Q9D0F9	Phosphoglucomutase-1	KO-WT	-0.400166	0.0221069	FALSE
Setdb1	O88974	Histone-lysine N-methyltransferase SETDB1	KO-WT	0.123929	0.0221252	FALSE
Mprip	P97434	Myosin phosphatase Rho-interacting protein	AK-WT	-0.231339	0.0221365	FALSE
Capn7	Q9R1S8	Calpain-7	AK-WT	0.217205	0.0221837	FALSE
Clcn2	Q9R0A1	Chloride channel protein 2	KO-WT	0.311372	0.0222189	FALSE
Mrps24	Q9CQV5	28S ribosomal protein S24, mitochondrial	KO-WT	-0.261145	0.0222898	FALSE
Bax	Q07813	Apoptosis regulator BAX	AK-WT	0.184317	0.02229	FALSE
Ube2r2	Q6ZWZ2	Ubiquitin-conjugating enzyme E2 R2	KO-WT	-0.130715	0.0223818	FALSE
Anxa5	P48036	Annexin A5	AK-WT	-0.173884	0.0223834	FALSE
Psmc4	P54775	26S proteasome regulatory subunit 6B	KO-WT	-0.187361	0.0224178	FALSE
Ca2	P00920	Carbonic anhydrase 2	Ro-WT	-0.337196	0.0224592	FALSE
Flcn	Q8QZS3	Folliculin	AK-WT	0.157357	0.0224716	FALSE
Pir	Q9D711	Pirin	AK-WT	0.147646	0.0224775	FALSE
Tpt1	P63028	Translationally-controlled tumor protein	KO-WT	-0.284725	0.0224817	FALSE
Ppia	P17742	Peptidyl-prolyl cis-trans isomerase A	AK-WT	0.201862	0.0226751	FALSE
Rpl21	O09167	60S ribosomal protein L21	KO-WT	-0.439564	0.0226885	FALSE
Eras	Q7TN89	GTPase ERas	KO-WT	-0.197112	0.022694	FALSE
Cox4i1	P19783	Cytochrome c oxidase subunit 4 isoform 1, mitochondrial	KO-WT	-0.153682	0.0227225	FALSE
Kbtbd4	Q8R179	Kelch repeat and BTB domain-containing protein 4	KO-WT	-0.226846	0.0227377	FALSE
Hspa13	Q8BM72	Heat shock 70 kDa protein 13	AK-WT	0.244417	0.022753	FALSE
Aph1a	Q8BVF7	Gamma-secretase subunit APH-1A	AK-WT	-0.199829	0.022754	FALSE
Dapk3	O54784	Death-associated protein kinase 3	AK-WT	-0.179463	0.0228072	FALSE
Psmd13	Q9WVJ2	26S proteasome non-ATPase regulatory subunit 13	AK-WT	0.145453	0.0228194	FALSE
Cog6	Q8R3I3	Conserved oligomeric Golgi complex subunit 6	KO-WT	0.179445	0.0228266	FALSE
Shoc2	O88520	Leucine-rich repeat protein SHOC-2	KO-WT	0.157168	0.0228301	FALSE
Swt1	Q9DBQ9	Transcriptional protein SWT1	KO-WT	0.289369	0.0228885	FALSE
Psmd1	Q3TXS7	26S proteasome non-ATPase regulatory subunit 1	KO-WT	-0.165696	0.0228922	FALSE
Rrp36	Q3UFY0	Ribosomal RNA processing protein 36 homolog	AK-WT	-0.577682	0.0228941	FALSE
Nt5c2	Q3V1L4	Cytosolic purine 5'-nucleotidase	KO-WT	0.247054	0.0229091	FALSE
Rpl31	P62900	60S ribosomal protein L31	KO-WT	-0.559673	0.0229238	FALSE
Dcaf6	Q9DC22	DDB1- and CUL4-associated factor 6	KO-WT	0.497831	0.0229694	FALSE
Keap1	Q9Z2X8	Kelch-like ECH-associated protein 1	Ro-WT	-0.167632	0.02301	FALSE
Retreg3	Q9CQV4	Reticulophagy regulator 3	AK-WT	-0.230882	0.0230255	FALSE
Rcc2	Q8BK67	Protein RCC2	KO-WT	-0.18111	0.023028	FALSE
Eif4e2	Q8BMB3	Eukaryotic translation initiation factor 4E type 2	KO-WT	-0.130448	0.023036	FALSE
Itga3	Q62470	Integrin alpha-3	AK-WT	-0.194346	0.0230717	FALSE
Nfx1	B1AY10	Transcriptional repressor NF-X1	KO-WT	-0.277006	0.023083	FALSE
Nbr1	P97432	Next to BRCA1 gene 1 protein	Ro-WT	-0.266748	0.0231247	FALSE
Xpnpep3	B7ZMP1	Xaa-Pro aminopeptidase 3	AK-WT	0.133787	0.0232103	FALSE
Dera	Q91YP3	Deoxyribose-phosphate aldolase	KO-WT	0.226146	0.0232138	FALSE
Atp6v1a	P50516	V-type proton ATPase catalytic subunit A	KO-WT	0.143903	0.0232223	FALSE
Cobl	Q5NBX1	Protein cordon-bleu	AK-WT	0.156527	0.023223	FALSE
Arrb2	Q91YI4	Beta-arrestin-2	AK-WT	0.152112	0.0232321	FALSE
Mpv17	P19258	Protein Mpv17	KO-WT	0.119701	0.0232767	FALSE
Lamtor1	Q9CQ22	Ragulator complex protein LAMTOR1	KO-WT	-0.146301	0.0232793	FALSE
Rngtt	O55236	mRNA-capping enzyme	AK-WT	0.128821	0.0232918	FALSE
Arhgap21	Q6DFV3	Rho GTPase-activating protein 21	KO-WT	0.203398	0.023294	FALSE
Mrpl37	Q921S7	39S ribosomal protein L37, mitochondrial	KO-WT	-0.152887	0.023297	FALSE
Exoc5	Q3TPX4	Exocyst complex component 5	KO-WT	0.164154	0.0233345	FALSE
Atp5f1a	Q03265	ATP synthase subunit alpha, mitochondrial	KO-WT	-0.118589	0.023338	FALSE
Usp10	P52479	Ubiquitin carboxyl-terminal hydrolase 10	KO-WT	-0.240941	0.0233644	FALSE
Rcn1	Q05186	Reticulocalbin-1	Ro-WT	0.157325	0.0234182	FALSE
Fam3c	Q91VU0	Protein FAM3C	KO-WT	0.124067	0.0234226	FALSE
Rpl13a	P19253	60S ribosomal protein L13a	KO-WT	-0.556816	0.0234314	FALSE
Cnnm2	Q3TWN3	Metal transporter CNNM2	AK-WT	-0.201786	0.0234699	FALSE
Psmd10	Q9Z2X2	26S proteasome non-ATPase regulatory subunit 10	KO-WT	0.243378	0.023533	FALSE
Scarb2	O35114	Lysosome membrane protein 2	Ro-WT	-0.257816	0.0235612	FALSE
Epha4	Q03137	Ephrin type-A receptor 4	KO-WT	0.134739	0.0235708	FALSE
Trappc10	Q3TLI0	Trafficking protein particle complex subunit 10	Ro-WT	-0.144607	0.0235997	FALSE
Farsb	Q9WUA2	Phenylalanine--tRNA ligase beta subunit	KO-WT	-0.162126	0.0236165	FALSE
Pde4d	Q01063	cAMP-specific 3',5'-cyclic phosphodiesterase 4D	KO-WT	-0.26333	0.0237018	FALSE
Wwc1	Q5SXA9	Protein KIBRA	KO-WT	0.133683	0.0237069	FALSE
Tyw3	Q8BSA9	tRNA wybutosine-synthesizing protein 3 homolog	AK-WT	0.247467	0.0237293	FALSE
Ecd	Q9CS74	Protein ecdysoneless homolog	AK-WT	0.170749	0.0237733	FALSE
Txndc17	Q9CQM5	Thioredoxin domain-containing protein 17	KO-WT	0.265553	0.0238	FALSE
Mtarc2	Q922Q1	Mitochondrial amidoxime reducing component 2	Ro-WT	0.136877	0.0238027	FALSE
Agfg1	Q8K2K6	Arf-GAP domain and FG repeat-containing protein 1	Ro-WT	0.154302	0.0239282	FALSE
Vipas39	Q8BGQ1	Spermatogenesis-defective protein 39 homolog	KO-WT	0.177219	0.0239413	FALSE
Atp6v1d	P57746	V-type proton ATPase subunit D	AK-WT	0.11317	0.023947	FALSE
Smn1	P97801	Survival motor neuron protein	KO-WT	-0.185419	0.0239955	FALSE
Smyd2	Q8R5A0	N-lysine methyltransferase SMYD2	KO-WT	-0.304148	0.0241302	FALSE
Nup210	Q9QY81	Nuclear pore membrane glycoprotein 210	KO-WT	0.159635	0.0241556	FALSE
Srp54	P14576	Signal recognition particle 54 kDa protein	KO-WT	-0.133426	0.0241796	FALSE
Prx	O55103	Periaxin	AK-WT	-0.199854	0.0241955	FALSE
Ift140	E9PY46	Intraflagellar transport protein 140 homolog	KO-WT	-0.283671	0.0241994	FALSE
Slc6a9	P28571	Sodium- and chloride-dependent glycine transporter 1	AK-WT	0.218611	0.0242195	FALSE
Morc1	Q9WVL5	MORC family CW-type zinc finger protein 1	Ro-WT	0.136283	0.0242351	FALSE
Prpsap1	Q9D0M1	Phosphoribosyl pyrophosphate synthase-associated protein 1	KO-WT	-0.128144	0.024238	FALSE
Polr2e	Q80UW8	DNA-directed RNA polymerases I, II, and III subunit RPABC1	KO-WT	-0.159055	0.0243177	FALSE
Smg8	Q8VE18	Nonsense-mediated mRNA decay factor SMG8	KO-WT	-0.242131	0.0243187	FALSE
Nop16	Q9CPT5	Nucleolar protein 16	KO-WT	-0.687604	0.0243866	FALSE
Rnf4	Q9QZS2	E3 ubiquitin-protein ligase RNF4	AK-WT	-0.203558	0.0244193	FALSE
Prdx3	P20108	Thioredoxin-dependent peroxide reductase, mitochondrial	AK-WT	0.138865	0.0244378	FALSE
Rpl9	P51410	60S ribosomal protein L9	KO-WT	-0.375824	0.0244689	FALSE
Esyt1	Q3U7R1	Extended synaptotagmin-1	AK-WT	0.121934	0.0244859	FALSE
Mta2	Q9R190	Metastasis-associated protein MTA2	KO-WT	-0.188634	0.0245322	FALSE
Rps14	P62264	40S ribosomal protein S14	KO-WT	-0.471364	0.024543	FALSE
Cul1	Q9WTX6	Cullin-1	AK-WT	0.144549	0.0245788	FALSE
Srpra	Q9DBG7	Signal recognition particle receptor subunit alpha	AK-WT	0.169484	0.0246477	FALSE
Rpl24	Q8BP67	60S ribosomal protein L24	KO-WT	-0.504242	0.0247259	FALSE
Srpra	Q9DBG7	Signal recognition particle receptor subunit alpha	KO-WT	0.164668	0.0247284	FALSE
Nfkb1	P25799	Nuclear factor NF-kappa-B p105 subunit	Ro-WT	0.17342	0.024746	FALSE
Mpp1	P70290	55 kDa erythrocyte membrane protein	KO-WT	0.173153	0.0248529	FALSE
Nop14	Q8R3N1	Nucleolar protein 14	KO-WT	-0.259938	0.0248551	FALSE
Map7	O88735	Ensconsin	AK-WT	-0.3518	0.0248619	FALSE
Rlim	Q9WTV7	E3 ubiquitin-protein ligase RLIM	AK-WT	-0.136379	0.0248632	FALSE
Stip1	Q60864	Stress-induced-phosphoprotein 1	AK-WT	0.135839	0.0248919	FALSE
Tamm41	Q3TUH1	Phosphatidate cytidylyltransferase, mitochondrial	KO-WT	-0.20195	0.0249008	FALSE
Atxn10	P28658	Ataxin-10	KO-WT	0.255201	0.0249368	FALSE
Asxl1	P59598	Polycomb group protein ASXL1	Ro-WT	0.151356	0.0249408	FALSE
Pnp	P23492	Purine nucleoside phosphorylase	KO-WT	-0.322506	0.024958	FALSE
Ahdc1	Q6PAL7	Transcription factor Gibbin	AK-WT	-0.439165	0.0249954	FALSE
Cmpk1	Q9DBP5	UMP-CMP kinase	AK-WT	0.127028	0.0250109	FALSE
Diaph3	Q9Z207	Protein diaphanous homolog 3	AK-WT	0.181168	0.025048	FALSE
Enpp3	Q6DYE8	Ectonucleotide pyrophosphatase/phosphodiesterase family member 3	KO-WT	-0.515763	0.0250565	FALSE
Ubap2l	Q80X50	Ubiquitin-associated protein 2-like	KO-WT	-0.133702	0.0250893	FALSE
Csrp1	P97315	Cysteine and glycine-rich protein 1	AK-WT	-0.144366	0.0250901	FALSE
Rpl36a	P83882	60S ribosomal protein L36a	KO-WT	-0.617721	0.0250918	FALSE
Aimp1	P31230	Aminoacyl tRNA synthase complex-interacting multifunctional protein 1	KO-WT	-0.198724	0.0251006	FALSE
Vkorc1l1	Q6TEK5	Vitamin K epoxide reductase complex subunit 1-like protein 1	KO-WT	0.169383	0.0251133	FALSE
Poglut1	Q8BYB9	Protein O-glucosyltransferase 1	KO-WT	0.173049	0.0251629	FALSE
Wdr6	Q99ME2	WD repeat-containing protein 6	KO-WT	-0.175787	0.0251675	FALSE
D6Wsu163e	Q91YN0	Protein C12orf4 homolog	KO-WT	0.259985	0.0252055	FALSE
Bcap29	Q61334	B-cell receptor-associated protein 29	AK-WT	0.221035	0.0252334	FALSE
Ak1	Q9R0Y5	Adenylate kinase isoenzyme 1	AK-WT	-0.4222	0.0252337	FALSE
Gars1	Q9CZD3	Glycine--tRNA ligase	AK-WT	0.129277	0.0252403	FALSE
Scarb2	O35114	Lysosome membrane protein 2	AK-WT	-0.29769	0.0252773	FALSE
Il6st	Q00560	Interleukin-6 receptor subunit beta	Ro-WT	-0.172882	0.0252886	FALSE
Cetn3	O35648	Centrin-3	AK-WT	0.159535	0.0253207	FALSE
Bcr	Q6PAJ1	Breakpoint cluster region protein	KO-WT	0.181865	0.0253238	FALSE
Prim2	P33610	DNA primase large subunit	AK-WT	0.116093	0.0253353	FALSE
Myh14	Q6URW6	Myosin-14	AK-WT	-0.539978	0.0253628	FALSE
Spart	Q8R1X6	Spartin	Ro-WT	0.128987	0.0253718	FALSE
Mavs	Q8VCF0	Mitochondrial antiviral-signaling protein	KO-WT	-0.14565	0.0254341	FALSE
Taok2	Q6ZQ29	Serine/threonine-protein kinase TAO2	KO-WT	-0.108269	0.025448	FALSE
Shroom2	A2ALU4	Protein Shroom2	AK-WT	0.133619	0.0254837	FALSE
Tdh	Q8K3F7	L-threonine 3-dehydrogenase, mitochondrial	AK-WT	0.338371	0.0254954	FALSE
Pklr	P53657	Pyruvate kinase PKLR	AK-WT	0.152985	0.0255171	FALSE
Add3	Q9QYB5	Gamma-adducin	AK-WT	0.187265	0.0255252	FALSE
Terf2	O35144	Telomeric repeat-binding factor 2	KO-WT	0.574209	0.0255585	FALSE
Rpl34	Q9D1R9	60S ribosomal protein L34	KO-WT	-0.585359	0.0256135	FALSE
Mrps18a	Q99N85	28S ribosomal protein S18a, mitochondrial	KO-WT	-0.222916	0.025636	FALSE
Fam20b	Q8VCS3	Glycosaminoglycan xylosylkinase	KO-WT	0.117108	0.0256569	FALSE
Psmd12	Q9D8W5	26S proteasome non-ATPase regulatory subunit 12	AK-WT	0.190542	0.0256991	FALSE
Ptgfrn	Q9WV91	Prostaglandin F2 receptor negative regulator	KO-WT	-0.113641	0.0257365	FALSE
Myl12b	Q3THE2	Myosin regulatory light chain 12B	AK-WT	-0.387654	0.0257637	FALSE
Pwwp3a	Q6DID5	PWWP domain-containing DNA repair factor 3A	KO-WT	-0.237255	0.0257674	FALSE
Vps18	Q8R307	Vacuolar protein sorting-associated protein 18 homolog	AK-WT	-0.133043	0.0257809	FALSE
Gtf2h1	Q9DBA9	General transcription factor IIH subunit 1	KO-WT	-0.199151	0.0258456	FALSE
Sri	Q6P069	Sorcin	KO-WT	0.24463	0.025877	FALSE
Csnk1d	Q9DC28	Casein kinase I isoform delta	KO-WT	-0.193428	0.0259283	FALSE
Caskin2	Q8VHK1	Caskin-2	KO-WT	-0.208103	0.0259552	FALSE
Pald1	P70261	Paladin	KO-WT	-0.125223	0.0259932	FALSE
Eef1akmt1	Q9CY45	EEF1A lysine methyltransferase 1	KO-WT	-0.225232	0.0260359	FALSE
Tpi1	P17751	Triosephosphate isomerase	AK-WT	0.206648	0.0260778	FALSE
Slc25a20	Q9Z2Z6	Mitochondrial carnitine/acylcarnitine carrier protein	AK-WT	-0.211054	0.0260891	FALSE
Rcor1	Q8CFE3	REST corepressor 1	AK-WT	-0.148024	0.0260959	FALSE
Itpk1	Q8BYN3	Inositol-tetrakisphosphate 1-kinase	KO-WT	-0.167022	0.0261064	FALSE
Dennd10	Q9D8N2	DENN domain-containing protein 10	KO-WT	0.238735	0.026136	FALSE
Mto1	Q923Z3	Protein MTO1 homolog, mitochondrial	KO-WT	0.243706	0.0261507	FALSE
Uqcrfs1	Q9CR68	Cytochrome b-c1 complex subunit Rieske, mitochondrial	KO-WT	-0.186875	0.0261768	FALSE
Cox4i1	P19783	Cytochrome c oxidase subunit 4 isoform 1, mitochondrial	AK-WT	0.215483	0.0261835	FALSE
Trim32	Q8CH72	E3 ubiquitin-protein ligase TRIM32	AK-WT	0.190402	0.0262171	FALSE
Aida	Q8C4Q6	Axin interactor, dorsalization-associated protein	KO-WT	0.469636	0.0262236	FALSE
Psmd4	O35226	26S proteasome non-ATPase regulatory subunit 4	KO-WT	-0.149754	0.0262257	FALSE
Smad4	P97471	Mothers against decapentaplegic homolog 4	KO-WT	0.121073	0.0262419	FALSE
Cds2	Q99L43	Phosphatidate cytidylyltransferase 2	KO-WT	0.19966	0.0262887	FALSE
Nusap1	Q9ERH4	Nucleolar and spindle-associated protein 1	AK-WT	-0.326654	0.0263282	FALSE
Stat2	Q9WVL2	Signal transducer and activator of transcription 2	KO-WT	0.206618	0.0263423	FALSE
Cnpy2	Q9QXT0	Protein canopy homolog 2	AK-WT	0.133915	0.0263488	FALSE
Tcf20	Q9EPQ8	Transcription factor 20	KO-WT	0.228752	0.0263706	FALSE
Capn7	Q9R1S8	Calpain-7	Ro-WT	0.174948	0.0264578	FALSE
Etf1	Q8BWY3	Eukaryotic peptide chain release factor subunit 1	KO-WT	-0.154839	0.0265391	FALSE
Csnk1e	Q9JMK2	Casein kinase I isoform epsilon	AK-WT	-0.252227	0.0265455	FALSE
Dph5	Q9CWQ0	Diphthine methyl ester synthase	AK-WT	0.187689	0.0265612	FALSE
Zfp36l1	P23950	mRNA decay activator protein ZFP36L1	KO-WT	-0.362409	0.0265667	FALSE
Abhd14b	Q8VCR7	Putative protein-lysine deacylase ABHD14B	KO-WT	0.127409	0.0265869	FALSE
Hjurp	Q6PG16	Holliday junction recognition protein	AK-WT	-0.193927	0.0266922	FALSE
Aspscr1	Q8VBT9	Tether containing UBX domain for GLUT4	AK-WT	0.133757	0.0267178	FALSE
Prc1	Q99K43	Protein regulator of cytokinesis 1	AK-WT	-0.30776	0.0267396	FALSE
Mtch1	Q791T5	Mitochondrial carrier homolog 1	KO-WT	0.17925	0.0267671	FALSE
Usf2	Q64705	Upstream stimulatory factor 2	KO-WT	-0.602977	0.0267707	FALSE
Dhrs7	Q9CXR1	Dehydrogenase/reductase SDR family member 7	AK-WT	0.231514	0.026773	FALSE
Ppp1r14b	Q62084	Protein phosphatase 1 regulatory subunit 14B	KO-WT	0.27095	0.026785	FALSE
Ipo11	Q8K2V6	Importin-11	AK-WT	0.161278	0.0268201	FALSE
Snx8	Q8CFD4	Sorting nexin-8	AK-WT	0.328239	0.0268378	FALSE
Mob4	Q6PEB6	MOB-like protein phocein	KO-WT	0.178254	0.0268415	FALSE
Sipa1	P46062	Signal-induced proliferation-associated protein 1	Ro-WT	0.383941	0.0268488	FALSE
Grk2	Q99MK8	Beta-adrenergic receptor kinase 1	AK-WT	0.124087	0.02686	FALSE
Nufip2	Q5F2E7	FMR1-interacting protein NUFIP2	AK-WT	-0.318858	0.026879	FALSE
Rpl19	P84099	60S ribosomal protein L19	KO-WT	-0.591063	0.026889	FALSE
Kank3	Q9Z1P7	KN motif and ankyrin repeat domain-containing protein 3	KO-WT	-0.256968	0.0269223	FALSE
Rcc1l	Q9CYF5	RCC1-like G exchanging factor-like protein	KO-WT	-0.153914	0.0269472	FALSE
Actn4	P57780	Alpha-actinin-4	KO-WT	0.175189	0.0270067	FALSE
Gnl2	Q99LH1	Nucleolar GTP-binding protein 2	AK-WT	-0.374117	0.0270222	FALSE
Rps21	Q9CQR2	40S ribosomal protein S21	KO-WT	-0.543873	0.0270898	FALSE
Cenps	Q9D084	Centromere protein S	KO-WT	-0.277987	0.0271007	FALSE
Sec62	Q8BU14	Translocation protein SEC62	KO-WT	0.121244	0.0271257	FALSE
Rpl4	Q9D8E6	60S ribosomal protein L4	KO-WT	-0.497187	0.027127	FALSE
Dhrs7b	Q99J47	Dehydrogenase/reductase SDR family member 7B	KO-WT	0.126703	0.0271349	FALSE
Nadk2	Q8C5H8	NAD kinase 2, mitochondrial	AK-WT	0.213946	0.0271539	FALSE
Fbxo15	Q9QZN0	F-box only protein 15	AK-WT	0.167391	0.0271722	FALSE
Zcchc2	Q69ZB8	Zinc finger CCHC domain-containing protein 2	KO-WT	0.221936	0.0272455	FALSE
Klhl25	Q8R2P1	Kelch-like protein 25	KO-WT	-0.164081	0.0273056	FALSE
Rps19bp1	Q8C6B9	Active regulator of SIRT1	AK-WT	-0.253619	0.0273286	FALSE
Slc25a11	Q9CR62	Mitochondrial 2-oxoglutarate/malate carrier protein	AK-WT	-0.130865	0.0273472	FALSE
Msh6	P54276	DNA mismatch repair protein Msh6	KO-WT	0.121142	0.0273553	FALSE
Aagab	Q8R2R3	Alpha- and gamma-adaptin-binding protein p34	KO-WT	0.14964	0.0274162	FALSE
Tsn	Q62348	Translin	AK-WT	0.172493	0.0274212	FALSE
Rwdd1	Q9CQK7	RWD domain-containing protein 1	AK-WT	0.338921	0.0274627	FALSE
Tacc1	Q6Y685	Transforming acidic coiled-coil-containing protein 1	KO-WT	0.174832	0.0274952	FALSE
Cbx3	P23198	Chromobox protein homolog 3	KO-WT	-0.157124	0.0275191	FALSE
Ddx11	Q6AXC6	ATP-dependent DNA helicase DDX11	AK-WT	0.190746	0.0275309	FALSE
Map3k4	O08648	Mitogen-activated protein kinase kinase kinase 4	KO-WT	0.158684	0.0275471	FALSE
Hook1	Q8BIL5	Protein Hook homolog 1	KO-WT	0.249332	0.027548	FALSE
Agrn	A2ASQ1	Agrin	AK-WT	-0.246921	0.0275483	FALSE
Fgfr1op2	Q9CRA9	FGFR1 oncogene partner 2 homolog	AK-WT	-0.43844	0.0276358	FALSE
Tmem126a	Q9D8Y1	Transmembrane protein 126A	KO-WT	-0.17697	0.0276382	FALSE
Rpl13	P47963	60S ribosomal protein L13	KO-WT	-0.689183	0.0276464	FALSE
Nedd4l	Q8CFI0	E3 ubiquitin-protein ligase NEDD4-like	KO-WT	-0.107064	0.0276632	FALSE
Smc2	Q8CG48	Structural maintenance of chromosomes protein 2	AK-WT	0.109681	0.0276952	FALSE
Gja1	P23242	Gap junction alpha-1 protein	KO-WT	0.823505	0.0277162	FALSE
Msrb2	Q78J03	Methionine-R-sulfoxide reductase B2, mitochondrial	AK-WT	0.233608	0.0277383	FALSE
Pacrgl	Q9D3X5	PACRG-like protein	KO-WT	-0.352676	0.0277746	FALSE
Rpl3	P27659	60S ribosomal protein L3	KO-WT	-0.504351	0.027792	FALSE
Rad51ap1	Q8C551	RAD51-associated protein 1	KO-WT	-0.165962	0.0277929	FALSE
Prrc2c	Q3TLH4	Protein PRRC2C	KO-WT	-0.192842	0.0277987	FALSE
Pms2	P54279	Mismatch repair endonuclease PMS2	KO-WT	-0.213545	0.0278218	FALSE
Ppp2r5a	Q6PD03	Serine/threonine-protein phosphatase 2A 56 kDa regulatory subunit alpha isoform	KO-WT	-0.194248	0.0278383	FALSE
Ccdc137	Q8R0K4	Coiled-coil domain-containing protein 137	AK-WT	-0.917085	0.0278622	FALSE
Gsto1	O09131	Glutathione S-transferase omega-1	KO-WT	0.51349	0.0280275	FALSE
Setdb2	Q8C267	Histone-lysine N-methyltransferase SETDB2	KO-WT	0.48416	0.0280797	FALSE
Wdr75	Q3U821	WD repeat-containing protein 75	Ro-WT	-0.129183	0.0281239	FALSE
Nme3	Q9WV85	Nucleoside diphosphate kinase 3	KO-WT	0.216727	0.028226	FALSE
Fam177a1	Q8BR63	Protein FAM177A1	KO-WT	0.332001	0.0282308	FALSE
Maoa	Q64133	Amine oxidase [flavin-containing] A	AK-WT	0.163516	0.028246	FALSE
St13	Q99L47	Hsc70-interacting protein	KO-WT	-0.159606	0.0282891	FALSE
Ptpn6	P29351	Tyrosine-protein phosphatase non-receptor type 6	Ro-WT	0.16321	0.0283778	FALSE
Tmem9	Q9CR23	Proton-transporting V-type ATPase complex assembly regulator TMEM9	AK-WT	-0.250554	0.0284033	FALSE
Zscan21	Q07231	Zinc finger and SCAN domain-containing protein 21	KO-WT	-0.28281	0.0284178	FALSE
Gmppa	Q922H4	Mannose-1-phosphate guanyltransferase alpha	Ro-WT	-0.113894	0.0284565	FALSE
Rps15a	P62245	40S ribosomal protein S15a	KO-WT	-0.458149	0.028457	FALSE
Cdc16	Q8R349	Cell division cycle protein 16 homolog	AK-WT	0.110208	0.0284717	FALSE
Dstn	Q9R0P5	Destrin	AK-WT	0.192553	0.0284736	FALSE
Ggh	Q9Z0L8	Gamma-glutamyl hydrolase	AK-WT	0.197273	0.0284842	FALSE
Cmpk1	Q9DBP5	UMP-CMP kinase	KO-WT	0.136382	0.0284894	FALSE
Racgap1	Q9WVM1	Rac GTPase-activating protein 1	AK-WT	-0.315299	0.0285079	FALSE
Mtg1	Q8R2R6	Mitochondrial ribosome-associated GTPase 1	Ro-WT	-0.162777	0.0285591	FALSE
Huwe1	Q7TMY8	E3 ubiquitin-protein ligase HUWE1	KO-WT	-0.141337	0.028563	FALSE
Nnt	Q61941	NAD(P) transhydrogenase, mitochondrial	KO-WT	-0.185864	0.0285802	FALSE
Thap12	Q9CUX1	52 kDa repressor of the inhibitor of the protein kinase	Ro-WT	-0.2797	0.0285879	FALSE
Lman2	Q9DBH5	Vesicular integral-membrane protein VIP36	AK-WT	-0.113863	0.02861	FALSE
Kbtbd8	Q3UQV5	Kelch repeat and BTB domain-containing protein 8	KO-WT	-0.134773	0.0286276	FALSE
Gart	Q64737	Trifunctional purine biosynthetic protein adenosine-3	KO-WT	-0.144825	0.0286581	FALSE
Vdac2	Q60930	Voltage-dependent anion-selective channel protein 2	KO-WT	-0.107301	0.0287345	FALSE
Rps25	P62852	40S ribosomal protein S25	KO-WT	-0.410123	0.0287397	FALSE
Anpep	P97449	Aminopeptidase N	KO-WT	-0.208235	0.0287437	FALSE
Mtarc2	Q922Q1	Mitochondrial amidoxime reducing component 2	AK-WT	0.125516	0.0287606	FALSE
Anxa5	P48036	Annexin A5	KO-WT	-0.138333	0.028819	FALSE
Rpl32	P62911	60S ribosomal protein L32	KO-WT	-0.641676	0.0288267	FALSE
Hectd3	Q3U487	E3 ubiquitin-protein ligase HECTD3	AK-WT	0.164924	0.028876	FALSE
Yars1	Q91WQ3	Tyrosine--tRNA ligase, cytoplasmic	KO-WT	-0.125512	0.0288931	FALSE
Cul7	Q8VE73	Cullin-7	AK-WT	-0.122129	0.0289074	FALSE
Rps6ka1	P18653	Ribosomal protein S6 kinase alpha-1	KO-WT	-0.11353	0.0289267	FALSE
Tjap1	Q9DCD5	Tight junction-associated protein 1	KO-WT	0.146083	0.028957	FALSE
Plcg2	Q8CIH5	1-phosphatidylinositol 4,5-bisphosphate phosphodiesterase gamma-2	AK-WT	0.192846	0.0290016	FALSE
Mrpl22	Q8BU88	39S ribosomal protein L22, mitochondrial	AK-WT	-0.13688	0.029007	FALSE
Slain2	Q8CI08	SLAIN motif-containing protein 2	AK-WT	0.27034	0.0290252	FALSE
Ddx24	Q9ESV0	ATP-dependent RNA helicase DDX24	AK-WT	-0.274942	0.029075	FALSE
Lrp6	O88572	Low-density lipoprotein receptor-related protein 6	KO-WT	0.237613	0.0290949	FALSE
Rpl37	Q9D823	60S ribosomal protein L37	KO-WT	-0.700773	0.0291482	FALSE
Rps6	P62754	40S ribosomal protein S6	KO-WT	-0.607773	0.0292371	FALSE
Eef2k	O08796	Eukaryotic elongation factor 2 kinase	KO-WT	-0.371463	0.029238	FALSE
Dpf1	Q9QX66	Zinc finger protein neuro-d4	KO-WT	-0.200122	0.0292505	FALSE
Fermt2	Q8CIB5	Fermitin family homolog 2	KO-WT	0.165235	0.0292525	FALSE
Rps17	P63276	40S ribosomal protein S17	KO-WT	-0.439759	0.0293119	FALSE
Wdr5	P61965	WD repeat-containing protein 5	AK-WT	-0.200196	0.0293514	FALSE
Sars1	P26638	Serine--tRNA ligase, cytoplasmic	KO-WT	-0.185717	0.0293521	FALSE
Kif15	Q6P9L6	Kinesin-like protein KIF15	AK-WT	0.112114	0.0293754	FALSE
Rps3a	P97351	40S ribosomal protein S3a	KO-WT	-0.428247	0.0293869	FALSE
Mrtfb	P59759	Myocardin-related transcription factor B	KO-WT	0.199277	0.0296039	FALSE
Ckap2l	Q7TS74	Cytoskeleton-associated protein 2-like	AK-WT	-0.519239	0.0296067	FALSE
Ppp1r7	Q3UM45	Protein phosphatase 1 regulatory subunit 7	KO-WT	0.169886	0.0296692	FALSE
Ints3	Q7TPD0	Integrator complex subunit 3	KO-WT	-0.119808	0.0296725	FALSE
Rps23	P62267	40S ribosomal protein S23	KO-WT	-0.353323	0.0297266	FALSE
Msmo1	Q9CRA4	Methylsterol monooxygenase 1	KO-WT	-0.489572	0.0297418	FALSE
Lars1	Q8BMJ2	Leucine--tRNA ligase, cytoplasmic	KO-WT	-0.142391	0.0297588	FALSE
Etfa	Q99LC5	Electron transfer flavoprotein subunit alpha, mitochondrial	KO-WT	-0.163633	0.0297826	FALSE
Ftsj3	Q9DBE9	pre-rRNA 2'-O-ribose RNA methyltransferase FTSJ3	KO-WT	-0.323868	0.0298053	FALSE
Wars1	P32921	Tryptophan--tRNA ligase, cytoplasmic	KO-WT	-0.156054	0.0299269	FALSE
FRRS1	Q8K385	Ferric-chelate reductase 1	KO-WT	0.242087	0.0299353	FALSE
Map2k7	Q8CE90	Dual specificity mitogen-activated protein kinase kinase 7	KO-WT	0.202173	0.0299478	FALSE
Dhx15	O35286	ATP-dependent RNA helicase DHX15	KO-WT	-0.21764	0.029965	FALSE
Bax	Q07813	Apoptosis regulator BAX	KO-WT	0.140438	0.029969	FALSE
Tbx3	P70324	T-box transcription factor TBX3	KO-WT	-0.244287	0.0299714	FALSE
Nampt	Q99KQ4	Nicotinamide phosphoribosyltransferase	KO-WT	-0.175699	0.0300021	FALSE
Pfkl	P12382	ATP-dependent 6-phosphofructokinase, liver type	KO-WT	-0.154784	0.030013	FALSE
Eif4g3	Q80XI3	Eukaryotic translation initiation factor 4 gamma 3	Ro-WT	0.145207	0.0300176	FALSE
Tacc2	Q9JJG0	Transforming acidic coiled-coil-containing protein 2	AK-WT	0.160361	0.0300452	FALSE
Amfr	Q9R049	E3 ubiquitin-protein ligase AMFR	KO-WT	0.205603	0.0300857	FALSE
Nufip2	Q5F2E7	FMR1-interacting protein NUFIP2	KO-WT	-0.21567	0.0301865	FALSE
Eri1	Q7TMF2	3'-5' exoribonuclease 1	AK-WT	-0.28945	0.0302785	FALSE
Brd9	Q3UQU0	Bromodomain-containing protein 9	AK-WT	-0.14151	0.0303692	FALSE
Grb10	Q60760	Growth factor receptor-bound protein 10	Ro-WT	-0.167639	0.0304151	FALSE
Dock11	A2AF47	Dedicator of cytokinesis protein 11	Ro-WT	0.150578	0.030417	FALSE
Tesc	Q9JKL5	Calcineurin B homologous protein 3	Ro-WT	-0.149738	0.0304351	FALSE
Tomm5	B1AXP6	Mitochondrial import receptor subunit TOM5 homolog	AK-WT	0.164599	0.0304622	FALSE
Map1b	P14873	Microtubule-associated protein 1B	AK-WT	0.20842	0.0304953	FALSE
Rpl28	P41105	60S ribosomal protein L28	KO-WT	-0.543613	0.030526	FALSE
Ddx49	Q4FZF3	Probable ATP-dependent RNA helicase DDX49	AK-WT	-0.285724	0.0305368	FALSE
Rplp0	P14869	60S acidic ribosomal protein P0	KO-WT	-0.311906	0.0305738	FALSE
Uqcrc1	Q9CZ13	Cytochrome b-c1 complex subunit 1, mitochondrial	KO-WT	-0.121727	0.030577	FALSE
Ctnnbl1	Q9CWL8	Beta-catenin-like protein 1	KO-WT	-0.210267	0.0305858	FALSE
Mkrn1	Q9QXP6	E3 ubiquitin-protein ligase makorin-1	KO-WT	-0.394388	0.0306062	FALSE
Rps6ka5	Q8C050	Ribosomal protein S6 kinase alpha-5	AK-WT	0.1664	0.030613	FALSE
Erlin2	Q8BFZ9	Erlin-2	KO-WT	0.200662	0.0306938	FALSE
Impact	O55091	Protein IMPACT	KO-WT	0.155923	0.0308778	FALSE
Cit	P49025	Citron Rho-interacting kinase	KO-WT	-0.109608	0.0308838	FALSE
Golt1b	Q9CR60	Vesicle transport protein GOT1B	KO-WT	0.210696	0.0309389	FALSE
Ckb	Q04447	Creatine kinase B-type	KO-WT	0.180806	0.0309614	FALSE
Pcyt1a	P49586	Choline-phosphate cytidylyltransferase A	AK-WT	0.1381	0.0310179	FALSE
Nudt1	P53368	Oxidized purine nucleoside triphosphate hydrolase	KO-WT	-0.178782	0.0310362	FALSE
Samm50	Q8BGH2	Sorting and assembly machinery component 50 homolog	KO-WT	-0.146917	0.0310438	FALSE
Letm1	Q9Z2I0	Mitochondrial proton/calcium exchanger protein	KO-WT	0.135109	0.0310494	FALSE
Egln1	Q91YE3	Egl nine homolog 1	Ro-WT	0.262982	0.0310633	FALSE
Rps20	P60867	40S ribosomal protein S20	KO-WT	-0.388035	0.0311006	FALSE
Gnpnat1	Q9JK38	Glucosamine 6-phosphate N-acetyltransferase	AK-WT	0.125646	0.0312479	FALSE
Mat2a	Q3THS6	S-adenosylmethionine synthase isoform type-2	AK-WT	-0.214895	0.0312882	FALSE
Psmd14	O35593	26S proteasome non-ATPase regulatory subunit 14	AK-WT	0.129791	0.0313273	FALSE
Depdc7	Q91WS7	DEP domain-containing protein 7	KO-WT	0.129007	0.031331	FALSE
Arhgap12	Q8C0D4	Rho GTPase-activating protein 12	Ro-WT	0.140355	0.0313922	FALSE
Rpl29	P47915	60S ribosomal protein L29	KO-WT	-0.570371	0.0313999	FALSE
Rab2a	P53994	Ras-related protein Rab-2A	KO-WT	0.15639	0.0314136	FALSE
Pdcd10	Q8VE70	Programmed cell death protein 10	AK-WT	0.131125	0.0314198	FALSE
Cog1	Q9Z160	Conserved oligomeric Golgi complex subunit 1	KO-WT	0.122154	0.0314874	FALSE
Rpl7	P14148	60S ribosomal protein L7	KO-WT	-0.543909	0.0315077	FALSE
Xaf1	Q5NBU8	XIAP-associated factor 1	KO-WT	-0.208957	0.0315114	FALSE
Ublcp1	Q8BGR9	Ubiquitin-like domain-containing CTD phosphatase 1	AK-WT	0.150213	0.0315139	FALSE
Qser1	A0A338P6K9	Glutamine and serine-rich protein 1	KO-WT	-0.13485	0.0315146	FALSE
Vps54	Q5SPW0	Vacuolar protein sorting-associated protein 54	KO-WT	0.220911	0.0315618	FALSE
Prkar2a	P12367	cAMP-dependent protein kinase type II-alpha regulatory subunit	AK-WT	-0.137955	0.031648	FALSE
Ypel5	P62700	Protein yippee-like 5	AK-WT	0.149558	0.0316544	FALSE
Hacd3	Q8K2C9	Very-long-chain (3R)-3-hydroxyacyl-CoA dehydratase 3	AK-WT	-0.209704	0.0317632	FALSE
Rps19bp1	Q8C6B9	Active regulator of SIRT1	KO-WT	-0.249644	0.0317917	FALSE
Enoph1	Q8BGB7	Enolase-phosphatase E1	AK-WT	0.174128	0.031792	FALSE
Paics	Q9DCL9	Bifunctional phosphoribosylaminoimidazole carboxylase/phosphoribosylaminoimidazole succinocarboxamide synthetase	AK-WT	0.138518	0.031812	FALSE
Phgdh	Q61753	D-3-phosphoglycerate dehydrogenase	AK-WT	0.174938	0.0318408	FALSE
Rmnd5a	Q80YQ8	E3 ubiquitin-protein ligase RMND5A	KO-WT	-0.211396	0.0318531	FALSE
COA4	Q8BT51	Cytochrome c oxidase assembly factor 4 homolog, mitochondrial	KO-WT	-0.622674	0.0319643	FALSE
Dnajc10	Q9DC23	DnaJ homolog subfamily C member 10	KO-WT	-0.172086	0.0319657	FALSE
Surf1	P09925	Surfeit locus protein 1	AK-WT	0.134564	0.0320298	FALSE
Peg10	Q7TN75	Retrotransposon-derived protein PEG10	Ro-WT	-0.195882	0.0320355	FALSE
Ptprk	P35822	Receptor-type tyrosine-protein phosphatase kappa	KO-WT	0.12933	0.0320755	FALSE
Dyrk1a	Q61214	Dual specificity tyrosine-phosphorylation-regulated kinase 1A	KO-WT	-0.166718	0.032167	FALSE
Cdc42ep4	Q9JM96	Cdc42 effector protein 4	Ro-WT	0.201786	0.0322032	FALSE
Plin3	Q9DBG5	Perilipin-3	KO-WT	-0.10375	0.0322498	FALSE
Tonsl	Q6NZL6	Tonsoku-like protein	KO-WT	-0.149974	0.032251	FALSE
Lig1	P37913	DNA ligase 1	Ro-WT	0.136256	0.0322735	FALSE
Grb2	Q60631	Growth factor receptor-bound protein 2	AK-WT	0.137769	0.0324033	FALSE
Plaur	P35456	Urokinase plasminogen activator surface receptor	KO-WT	0.515986	0.0324259	FALSE
Rpl26	P61255	60S ribosomal protein L26	KO-WT	-0.553924	0.0324378	FALSE
Nop9	Q8BMC4	Nucleolar protein 9	KO-WT	-0.363772	0.0324977	FALSE
Dkc1	Q9ESX5	H/ACA ribonucleoprotein complex subunit DKC1	KO-WT	-0.25409	0.0325334	FALSE
Ggct	Q9D7X8	Gamma-glutamylcyclotransferase	Ro-WT	-0.120788	0.0325533	FALSE
Dcaf6	Q9DC22	DDB1- and CUL4-associated factor 6	AK-WT	0.417059	0.0325722	FALSE
Eif4enif1	Q9EST3	Eukaryotic translation initiation factor 4E transporter	AK-WT	0.107069	0.0325991	FALSE
Pc	Q05920	Pyruvate carboxylase, mitochondrial	AK-WT	0.223168	0.0326036	FALSE
Rpl27a	P14115	60S ribosomal protein L27a	KO-WT	-0.592263	0.0326048	FALSE
Kif1b	Q60575	Kinesin-like protein KIF1B	KO-WT	0.173811	0.0326115	FALSE
Psen1	P49769	Presenilin-1	KO-WT	0.148827	0.0326637	FALSE
Susd2	Q9DBX3	Sushi domain-containing protein 2	Ro-WT	0.159993	0.0326922	FALSE
Smpdl3b	P58242	Acid sphingomyelinase-like phosphodiesterase 3b	AK-WT	0.244827	0.0327258	FALSE
Cd9	P40240	CD9 antigen	AK-WT	0.240537	0.0327293	FALSE
Aldh16a1	Q571I9	Aldehyde dehydrogenase family 16 member A1	KO-WT	0.140969	0.0328011	FALSE
Gde1	Q9JL56	Glycerophosphodiester phosphodiesterase 1	Ro-WT	0.215107	0.0328023	FALSE
Capn2	O08529	Calpain-2 catalytic subunit	AK-WT	-0.138767	0.0328036	FALSE
Rrp9	Q91WM3	U3 small nucleolar RNA-interacting protein 2	KO-WT	-0.26602	0.0328172	FALSE
Srpk2	O54781	SRSF protein kinase 2	KO-WT	-0.292328	0.032871	FALSE
Cdca5	Q9CPY3	Sororin	KO-WT	0.358269	0.0328924	FALSE
Spc25	Q3UA16	Kinetochore protein Spc25	AK-WT	0.121547	0.0329008	FALSE
Pla2g15	Q8VEB4	Phospholipase A2 group XV	AK-WT	0.211305	0.0329112	FALSE
Sik1	Q60670	Serine/threonine-protein kinase SIK1	AK-WT	-0.292082	0.0330605	FALSE
Kif3b	Q61771	Kinesin-like protein KIF3B	AK-WT	-0.189102	0.033213	FALSE
Psap	Q61207	Prosaposin	KO-WT	0.449875	0.0332791	FALSE
Imp4	Q8VHZ7	U3 small nucleolar ribonucleoprotein protein IMP4	Ro-WT	-0.547841	0.0333168	FALSE
Timeless	Q9R1X4	Protein timeless homolog	KO-WT	0.135117	0.0333366	FALSE
Dnajc25	A2ALW5	DnaJ homolog subfamily C member 25	KO-WT	0.392518	0.033338	FALSE
Golga2	Q921M4	Golgin subfamily A member 2	KO-WT	0.340872	0.0333502	FALSE
Adss2	P46664	Adenylosuccinate synthetase isozyme 2	KO-WT	0.175888	0.0334397	FALSE
Sesn2	P58043	Sestrin-2	KO-WT	0.186796	0.03349	FALSE
Lta4h	P24527	Leukotriene A-4 hydrolase	AK-WT	0.148391	0.0335038	FALSE
Spg21	Q9CQC8	Maspardin	KO-WT	0.165381	0.0335102	FALSE
RtcA	Q9D7H3	RNA 3'-terminal phosphate cyclase	KO-WT	0.141233	0.0335142	FALSE
Colgalt1	Q8K297	Procollagen galactosyltransferase 1	AK-WT	-0.131593	0.0335348	FALSE
Cep170b	Q80U49	Centrosomal protein of 170 kDa protein B	KO-WT	0.177969	0.0336266	FALSE
Ubap2	Q91VX2	Ubiquitin-associated protein 2	KO-WT	-0.156425	0.0336519	FALSE
Ap2m1	P84091	AP-2 complex subunit mu	AK-WT	-0.162093	0.0336746	FALSE
Tk1	P04184	Thymidine kinase, cytosolic	Ro-WT	0.132941	0.0337773	FALSE
Tango6	Q8C3S2	Transport and Golgi organization protein 6 homolog	KO-WT	0.165978	0.033808	FALSE
Fkbp4	P30416	Peptidyl-prolyl cis-trans isomerase FKBP4	KO-WT	0.115975	0.0338615	FALSE
Rfc5	Q9D0F6	Replication factor C subunit 5	KO-WT	-0.119243	0.0338698	FALSE
Ep300	B2RWS6	Histone acetyltransferase p300	KO-WT	-0.160529	0.0339019	FALSE
Crip2	Q9DCT8	Cysteine-rich protein 2	KO-WT	-0.302416	0.0339409	FALSE
Rpl10a	P53026	60S ribosomal protein L10a	KO-WT	-0.404335	0.0339671	FALSE
Arhgap12	Q8C0D4	Rho GTPase-activating protein 12	AK-WT	0.158635	0.0340653	FALSE
Smtn	Q921U8	Smoothelin	AK-WT	-0.121513	0.0340983	FALSE
Nab2	Q61127	NGFI-A-binding protein 2	AK-WT	-0.235518	0.0340991	FALSE
Cyp20a1	Q8BKE6	Cytochrome P450 20A1	KO-WT	0.114892	0.03411	FALSE
Kif23	E9Q5G3	Kinesin-like protein KIF23	AK-WT	-0.263824	0.0341827	FALSE
Tubgcp4	Q9D4F8	Gamma-tubulin complex component 4	Ro-WT	0.151206	0.0342676	FALSE
Oxr1	Q4KMM3	Oxidation resistance protein 1	AK-WT	0.214872	0.0342689	FALSE
Lgals3	P16110	Galectin-3	AK-WT	-0.235514	0.0343581	FALSE
Osbpl1a	Q91XL9	Oxysterol-binding protein-related protein 1	KO-WT	0.20765	0.0344114	FALSE
Ighmbp2	P40694	DNA-binding protein SMUBP-2	KO-WT	-0.165921	0.0344396	FALSE
Zc2hc1a	Q8BJH1	Zinc finger C2HC domain-containing protein 1A	AK-WT	-0.306652	0.0344532	FALSE
Rps15	P62843	40S ribosomal protein S15	KO-WT	-0.345687	0.0345184	FALSE
Ide	Q9JHR7	Insulin-degrading enzyme	AK-WT	0.136211	0.0345571	FALSE
Atg16l1	Q8C0J2	Autophagy-related protein 16-1	KO-WT	0.127592	0.0345965	FALSE
Unc119b	Q8C4B4	Protein unc-119 homolog B	KO-WT	-0.1476	0.0345968	FALSE
Ctsl	P06797	Procathepsin L	KO-WT	0.172911	0.034654	FALSE
Mapkapk2	P49138	MAP kinase-activated protein kinase 2	KO-WT	-0.173618	0.0347162	FALSE
Setd6	Q9CWY3	N-lysine methyltransferase SETD6	AK-WT	0.201152	0.0347345	FALSE
Agk	Q9ESW4	Acylglycerol kinase, mitochondrial	KO-WT	0.115622	0.0347365	FALSE
Imp4	Q8VHZ7	U3 small nucleolar ribonucleoprotein protein IMP4	AK-WT	-0.696724	0.0347445	FALSE
Ppp1r21	Q3TDD9	Protein phosphatase 1 regulatory subunit 21	KO-WT	0.246649	0.0347708	FALSE
Eef1b	O70251	Elongation factor 1-beta	KO-WT	-0.238326	0.0347803	FALSE
Rpl22	P67984	60S ribosomal protein L22	KO-WT	-0.547789	0.0348036	FALSE
Rtn4	Q99P72	Reticulon-4	KO-WT	0.149745	0.0348579	FALSE
Phkb	Q7TSH2	Phosphorylase b kinase regulatory subunit beta	KO-WT	0.17823	0.0349226	FALSE
Eif4enif1	Q9EST3	Eukaryotic translation initiation factor 4E transporter	Ro-WT	0.112537	0.0349311	FALSE
Tmem165	P52875	Transmembrane protein 165	KO-WT	0.186742	0.0349779	FALSE
Bcl3	Q9Z2F6	B-cell lymphoma 3 protein homolog	Ro-WT	-0.178173	0.0350255	FALSE
Pgam2	O70250	Phosphoglycerate mutase 2	KO-WT	-0.123537	0.0350609	FALSE
Jpt1	P97825	Jupiter microtubule associated homolog 1	KO-WT	-0.354644	0.0350974	FALSE
Wdhd1	P59328	WD repeat and HMG-box DNA-binding protein 1	KO-WT	-0.124985	0.0351278	FALSE
Ptrhd1	D3Z4S3	Putative peptidyl-tRNA hydrolase PTRHD1	KO-WT	0.162178	0.035145	FALSE
Cdk9	Q99J95	Cyclin-dependent kinase 9	KO-WT	-0.18785	0.0351647	FALSE
Pacs1	Q8K212	Phosphofurin acidic cluster sorting protein 1	KO-WT	-0.140698	0.0351664	FALSE
Ppm1g	Q61074	Protein phosphatase 1G	KO-WT	-0.11567	0.0352863	FALSE
Ndufa10	Q99LC3	NADH dehydrogenase [ubiquinone] 1 alpha subcomplex subunit 10, mitochondrial	AK-WT	0.277898	0.0353921	FALSE
Aim2	Q91VJ1	Interferon-inducible protein AIM2	Ro-WT	0.257681	0.0354424	FALSE
Eif4g2	Q62448	Eukaryotic translation initiation factor 4 gamma 2	KO-WT	-0.102483	0.0354551	FALSE
Lars2	Q8VDC0	Probable leucine--tRNA ligase, mitochondrial	Ro-WT	-0.14757	0.0354591	FALSE
Akr1e2	Q9DCT1	1,5-anhydro-D-fructose reductase	KO-WT	-0.186931	0.0355732	FALSE
Homer1	Q9Z2Y3	Homer protein homolog 1	Ro-WT	-0.27378	0.03559	FALSE
Riok1	Q922Q2	Serine/threonine-protein kinase RIO1	KO-WT	-0.138935	0.0356698	FALSE
Zfp57	Q8C6P8	Zinc finger protein 57	AK-WT	-0.214263	0.035673	FALSE
Arid2	E9Q7E2	AT-rich interactive domain-containing protein 2	KO-WT	-0.351589	0.0357134	FALSE
Fh	P97807	Fumarate hydratase, mitochondrial	KO-WT	-0.124518	0.0357205	FALSE
Znf518b	B2RRE4	Zinc finger protein 518B	KO-WT	-0.612807	0.0357487	FALSE
Add1	Q9QYC0	Alpha-adducin	KO-WT	0.197574	0.0357573	FALSE
Hp1bp3	Q3TEA8	Heterochromatin protein 1-binding protein 3	KO-WT	0.155291	0.0357895	FALSE
Set	Q9EQU5	Protein SET	KO-WT	-0.220476	0.0357956	FALSE
Cyb5b	Q9CQX2	Cytochrome b5 type B	KO-WT	0.409597	0.0358318	FALSE
Kat2a	Q9JHD2	Histone acetyltransferase KAT2A	AK-WT	-0.187611	0.0358536	FALSE
Rpl18a	P62717	60S ribosomal protein L18a	KO-WT	-0.501904	0.0358914	FALSE
Aco1	P28271	Cytoplasmic aconitate hydratase	KO-WT	-0.137444	0.0359227	FALSE
Hdac4	Q6NZM9	Histone deacetylase 4	KO-WT	-0.197638	0.0359243	FALSE
Ttc12	Q8BW49	Tetratricopeptide repeat protein 12	KO-WT	-0.191622	0.0359646	FALSE
Rps10	P63325	40S ribosomal protein S10	KO-WT	-0.291778	0.0359659	FALSE
Pafah2	Q8VDG7	Platelet-activating factor acetylhydrolase 2, cytoplasmic	KO-WT	0.227538	0.0359937	FALSE
Foxk2	Q3UCQ1	Forkhead box protein K2	KO-WT	-0.180674	0.0360746	FALSE
Fblim1	Q71FD7	Filamin-binding LIM protein 1	AK-WT	0.34349	0.0361061	FALSE
Pan2	Q8BGF7	PAN2-PAN3 deadenylation complex catalytic subunit Pan2	AK-WT	0.183308	0.0361465	FALSE
Agpat1	O35083	1-acyl-sn-glycerol-3-phosphate acyltransferase alpha	AK-WT	0.133718	0.0362266	FALSE
Golm2	Q6P2L7	Protein GOLM2	KO-WT	0.221257	0.0362814	FALSE
Tab2	Q99K90	TGF-beta-activated kinase 1 and MAP3K7-binding protein 2	KO-WT	0.240647	0.0362926	FALSE
Acad10	Q8K370	Acyl-CoA dehydrogenase family member 10	AK-WT	-0.363066	0.0363215	FALSE
Mtmr7	Q9Z2C9	Myotubularin-related protein 7	AK-WT	0.114926	0.0363508	FALSE
Mthfd1l	Q3V3R1	Monofunctional C1-tetrahydrofolate synthase, mitochondrial	AK-WT	0.11965	0.0364378	FALSE
Prpf39	Q8K2Z2	Pre-mRNA-processing factor 39	AK-WT	0.151719	0.0364653	FALSE
Cep41	Q99NF3	Centrosomal protein of 41 kDa	AK-WT	0.109649	0.0365248	FALSE
[truncated: 14,534 more rows]

## Sheet: raw_data
protein_id	gene_name	description	AK__rep1	AK__rep2	AK__rep3	AK__rep4	KO__rep1	KO__rep2	KO__rep3	KO__rep4	Ro__rep1	Ro__rep2	Ro__rep3	Ro__rep4	WT__rep1	WT__rep2	WT__rep3	WT__rep4
A0A1D9BZF0	Gcna	Germ cell nuclear acidic protein	21.6017	21.1144	21.2894	21.2319	21.0316	21.0076	20.7005	20.8291	20.461	20.2289	20.1406	20.0271	20.3981	20.7532	20.1433	20.3604
A0A1W2P872	Nova2	RNA-binding protein Nova-2	17.341	16.7381	17.4671	17.183	17.7618	17.1487	17.7965	18.8949	17.3948	16.7328	17.4746	17.5339	17.7158	17.1967	17.2151	16.9578
A0A338P6K9	Qser1	Glutamine and serine-rich protein 1	18.0433	18.1256	17.942	18.1994	17.8554	17.8367	17.7682	17.9495	17.9918	18.1479	18.026	18.1264	17.9645	17.9705	18.0361	17.9781
A0A7N9VSG0	Spata5l1	Ribosome biogenesis protein SPATA5L1	15.8541	15.6306	15.5214	15.4552	15.5248	15.1521	15.0707	15.4027	16.5507	15.9289	15.8832	15.6555	16.4582	16.2408	15.8838	15.9668
A0JNU3	Aspg	60 kDa lysophospholipase	14.3548	14.2973	14.7027	14.6776	14.1906	14.9479	14.5187	14.5532	14.7813	14.6174	14.7963	14.7324	14.5374	14.8862	14.8804	15.021
A2A432	Cul4b	Cullin-4B	23.3507	23.371	23.3247	23.3241	23.3895	23.5486	23.4721	23.423	23.3124	23.4129	23.2982	23.3757	23.3712	23.475	23.3697	23.3263
A2A4P0	Dhx8	ATP-dependent RNA helicase DHX8	20.8053	20.7756	20.8733	21.6835	20.838	20.8073	20.8637	20.8564	20.987	20.7434	20.9044	20.7126	20.8509	20.7963	20.8129	20.8286
A2A5R2	Arfgef2	Brefeldin A-inhibited guanine nucleotide-exchange protein 2	19.8843	19.9233	19.9031	19.8784	19.9651	19.9866	19.9301	20.0046	19.9413	20.0005	19.8994	19.9497	19.8931	20.005	19.9146	19.8796
A2A6A1	Gpatch8	G patch domain-containing protein 8	17.5224	17.3273	17.6016	17.6002	17.6127	17.4948	17.6081	17.7279	17.5561	17.1324	17.6971	17.7343	17.5791	17.1754	17.7053	17.6958
A2A6M5	Calcoco2	Calcium-binding and coiled-coil domain-containing protein 2	16.3445	16.1752	16.416	16.6049	17.9787	17.8422	17.6588	17.4213	16.0321	16.2088	16.1378	16.4528	16.2578	16.2054	16.0142	15.9344
A2A6Q5	Cdc27	Cell division cycle protein 27 homolog	20.6954	20.79	20.6823	20.7435	20.4912	20.6809	20.6734	20.5976	20.6878	20.7487	20.7312	20.7077	20.6198	20.7141	20.7173	20.6769
A2A791	Zmym4	Zinc finger MYM-type protein 4	19.7264	19.6378	19.7277	19.8922	19.7519	19.5965	19.777	20.0154	19.5836	19.4504	19.619	19.9294	19.6052	19.4207	19.5446	19.7818
A2A7S8	Kiaa1522	Uncharacterized protein KIAA1522	16.3402	16.1673	15.8206	16.0723	16.5043	16.1761	16.0747	16.2513	16.407	16.2151	15.9677	16.2658	16.3006	16.3486	16.2	16.2081
A2A8L5	Ptprf	Receptor-type tyrosine-protein phosphatase F	18.5503	18.4825	18.4632	18.5886	18.4057	18.4665	18.486	18.4297	18.7267	18.5178	18.5106	18.592	18.5943	18.3971	18.5298	18.5947
A2A8U2	Tmem201	Transmembrane protein 201	18.5511	18.4865	18.4393	18.5339	18.6423	18.4907	18.559	18.6654	18.7115	18.4611	18.552	18.7111	18.8043	18.5356	18.523	18.719
A2A8Z1	Osbpl9	Oxysterol-binding protein-related protein 9	20.2302	20.2183	20.231	20.1941	20.5424	20.5236	20.6275	20.5055	20.0622	20.2415	20.1027	20.1445	20.3117	20.1551	20.1004	20.1613
A2A9C3	Szt2	KICSTOR complex protein SZT2	16.917	16.8942	16.9187	17.3152	16.9755	16.6079	16.7639	17.117	16.8822	16.9017	16.9114	17.2054	16.6043	16.8989	17.0881	16.8596
A2AAE1	Bltp1	Bridge-like lipid transfer protein family member 1	14.7532	14.9486	14.7177	14.5962	14.8476	14.9953	14.881	14.513	14.7136	14.826	14.5276	14.5943	14.6492	15.115	14.2998	14.6632
A2AAY5	Sh3pxd2b	SH3 and PX domain-containing protein 2B	15.5091	15.3943	15.4471	15.778	15.2199	15.1016	15.1819	15.7681	15.3645	15.1899	15.2432	15.5246	15.3535	15.2632	15.4358	15.2344
A2ABV5	Med14	Mediator of RNA polymerase II transcription subunit 14	15.8902	15.9744	15.8887	15.9441	15.9328	15.8664	15.8254	16.0795	15.9084	15.9249	16.0279	15.992	15.9524	15.9803	15.9215	16.0602
A2ACJ2	Faap100	Fanconi anemia core complex-associated protein 100	17.1772	16.8837	16.4725	17.2694	16.9969	17.1156	16.5548	17.1409	16.7937	16.8791	16.4238	17.0528	16.8518	16.8778	16.3297	16.8625
A2ADY9	Ddi2	Protein DDI1 homolog 2	20.7304	20.7218	20.6961	20.7089	20.542	20.7012	20.6177	20.5525	20.6592	20.7521	20.6968	20.7171	20.5469	20.7237	20.7421	20.7028
A2AF47	Dock11	Dedicator of cytokinesis protein 11	16.9276	17.109	17.0892	17.2179	17.4163	17.2654	17.2094	17.0819	16.9083	16.9788	17.0271	16.991	16.7311	16.8755	16.9179	16.7783
A2AG50	Map7d2	MAP7 domain-containing protein 2	14.6913	14.8423	14.544	14.7527	14.9986	15.0521	15.1753	15.1078	14.692	14.6027	14.6157	14.9087	14.6104	14.8512	14.2291	14.5587
A2AG58	Bclaf3	BCLAF1 and THRAP3 family member 3	18.5992	18.325	18.5556	18.1165	18.6033	18.2447	18.5839	18.1711	18.4851	18.0787	18.6031	18.0875	18.7676	18.0862	18.4567	18.6417
A2AGH6	Med12	Mediator of RNA polymerase II transcription subunit 12	16.5089	16.584	16.4286	16.5432	16.4967	16.587	16.4478	16.7668	16.3432	16.4736	16.4992	16.6073	16.6009	16.5131	16.3768	16.4338
A2AGT5	Ckap5	Cytoskeleton-associated protein 5	22.7353	22.8358	22.7067	22.8041	22.787	22.859	22.8087	22.7987	22.6934	22.7626	22.5957	22.7282	22.5358	22.6667	22.5916	22.5779
A2AH22	Ambra1	Activating molecule in BECN1-regulated autophagy protein 1	18.4948	18.6612	18.4824	18.387	18.6283	18.5037	18.4939	18.5291	18.5162	18.7356	18.5825	18.4394	18.2427	18.6906	18.712	18.4295
A2AHC3	Camsap1	Calmodulin-regulated spectrin-associated protein 1	18.113	18.2074	18.0931	17.9165	18.1656	18.1194	18.0266	17.8916	18.2039	18.3238	18.1496	18.0007	18.2208	18.2973	18.1229	17.9858
A2AIV2	Virma	Protein virilizer homolog	19.5149	19.2774	19.4362	19.0679	19.3416	19.2047	19.4904	19.1515	19.346	19.007	19.4585	19.1268	19.4431	19.1744	19.3575	19.5106
A2AJ15	Man1b1	Endoplasmic reticulum mannosyl-oligosaccharide 1,2-alpha-mannosidase	15.8084	15.8669	15.5756	15.618	15.4736	16.04	15.6849	15.6661	15.8214	15.9488	15.743	15.6087	15.7635	15.7576	15.7936	15.7927
A2AJI0	Map7d1	MAP7 domain-containing protein 1	18.675	19.9785	19.1875	18.7234	18.6072	19.0798	20.069	18.7041	18.9148	19.3361	19.8805	19.1767	18.851	18.7528	19.9255	19.3196
A2AJK6	Chd7	Chromodomain-helicase-DNA-binding protein 7	18.1769	18.162	18.2464	18.0928	18.3926	18.0645	18.3079	18.1701	18.2269	18.0496	18.2282	18.2025	18.477	18.0906	18.1816	18.2685
A2AJQ3	Dpy19l4	Probable C-mannosyltransferase DPY19L4	15.6012	15.9306	15.6359	15.593	15.9311	16.0228	16.0227	16.0314	15.5606	15.6492	15.4618	15.7644	15.6295	15.5994	15.3844	15.7146
A2AJT4	Pnisr	Arginine/serine-rich protein PNISR	18.1124	17.6915	18.1281	18.2185	18.1397	17.8538	18.1951	18.4052	17.9698	17.5757	18.1456	18.3178	18.1805	17.6251	18.0192	18.411
A2AKB9	Dcaf10	DDB1- and CUL4-associated factor 10	14.6748	14.7123	14.6591	14.6781	14.5471	14.6483	14.6321	14.692	14.7621	14.8078	14.667	14.799	14.3788	14.9074	14.8866	14.8422
A2AKG8	Focad	Focadhesin	16.1087	16.0866	15.9701	16.0398	16.0423	15.9552	15.8277	15.9053	16.0048	16.0024	15.9827	16.0932	15.8635	16.1162	15.9905	15.8369
A2AKX3	Setx	Probable helicase senataxin	18.8449	18.9446	19.084	18.8452	19.0119	19.041	18.9436	19.0781	18.8513	18.9238	18.9986	18.9413	19.304	18.9808	18.9462	18.934
A2AL36	Cntrl	Centriolin	16.2456	16.408	16.1614	16.4608	16.311	16.6428	16.3877	16.4354	16.3045	16.2599	16.3516	16.506	16.3143	16.4022	16.3026	16.3419
A2ALK8	Ptpn3	Tyrosine-protein phosphatase non-receptor type 3	15.7762	15.7135	15.6966	15.769	15.7875	15.6358	15.7052	15.897	15.7909	15.8567	15.7568	15.9759	16.03	15.9481	15.8463	16.1464
A2ALU4	Shroom2	Protein Shroom2	16.6786	16.6969	16.8329	16.8692	17.101	17.0582	17.1775	17.2869	16.7269	16.5776	16.7119	16.8505	16.5738	16.5189	16.6751	16.7754
A2ALW5	Dnajc25	DnaJ homolog subfamily C member 25	14.0619	14.3468	14.1533	14.471	14.6631	15.0344	14.6604	14.5476	13.9646	14.3771	14.1118	14.4478	14.8059	14.4855	13.93	14.1139
A2AN08	Ubr4	E3 ubiquitin-protein ligase UBR4	22.8927	22.9696	22.9115	22.8832	22.8527	22.9848	22.9761	22.8679	23.0834	23.2296	23.0831	23.1133	23.1807	23.2672	23.1586	23.1065
A2APB8	Tpx2	Targeting protein for Xklp2	20.0176	20.0012	20.1407	19.9759	20.1076	19.9556	20.0875	20.161	20.3965	19.9459	20.3167	20.2319	20.2649	20.015	20.2697	20.7607
A2AQ19	Rtf1	RNA polymerase-associated protein RTF1 homolog	20.4517	20.555	20.5037	20.5402	20.4761	20.5599	20.5329	20.5232	20.5036	20.5957	20.5351	20.5811	20.5162	20.5455	20.5722	20.5682
A2AQ25	Skt	Sickle tail protein	22.2187	22.1097	22.0848	22.2573	22.2668	22.2281	22.2785	22.3559	22.1271	22.0967	22.1071	22.2292	22.2274	22.1861	22.1347	22.2754
A2AR02	Ppig	Peptidyl-prolyl cis-trans isomerase G	18.3421	17.9518	18.0949	18.1915	18.0441	17.7567	18.2785	18.1371	18.1697	17.7103	18.4169	17.925	18.4383	17.8152	18.1219	18.3552
A2ARV4	Lrp2	Low-density lipoprotein receptor-related protein 2	20.418	20.5368	20.305	20.3309	20.5375	20.5751	20.5068	20.5218	19.9747	20.146	19.8924	19.9134	20.0934	20.2496	20.0759	20.0875
A2ARZ3	Fsip2	Fibrous sheath-interacting protein 2	19.2814	19.238	19.2934	19.5238	19.4195	19.506	19.5764	19.3548	19.3158	19.2375	19.2284	19.1034	19.0928	19.1469	19.2033	19.1641
A2ASQ1	Agrn	Agrin	18.0095	18.0409	18.1007	18.1959	17.8163	17.9988	18.027	17.8113	18.4375	18.2462	18.1512	18.2608	18.5129	18.2744	18.1413	18.4061
A2ASS6	Ttn	Titin	17.7264	17.9227	17.991	17.7511	18.1209	18.1206	18.0828	17.99	18.0814	17.9112	18.1448	17.9978	18.1575	17.95	17.8998	17.9423
A2ASZ8	Slc25a25	Calcium-binding mitochondrial carrier protein SCaMC-2	15.9008	15.7725	15.9623	15.7805	16.0614	15.76	15.7461	15.6731	16.188	16.224	16.0193	15.9818	16.5719	16.1832	16.0487	15.9454
A2AT37	Upf2	Regulator of nonsense transcripts 2	19.9164	19.9642	19.9309	19.6599	20.0712	20.0101	19.9624	19.8472	20.1446	19.8964	20.0091	19.7387	19.9485	19.8542	19.9888	19.8954
A2ATU0	Dhtkd1	2-oxoadipate dehydrogenase complex component E1	19.1892	19.1634	19.0462	19.2277	19.3269	19.2414	19.3489	19.202	19.0092	18.876	18.7923	18.9936	18.8737	18.8589	18.7924	18.8598
A2AUU0	Mettl8	tRNA N(3)-methylcytidine methyltransferase METTL8, mitochondrial	14.8407	14.8973	14.8535	14.8646	14.4875	14.6883	14.5486	14.5965	14.6157	14.7187	14.9465	14.5166	14.7737	14.657	14.5903	14.5826
A2AUY4	Baz2b	Bromodomain adjacent to zinc finger domain protein 2B	12.905	12.9465	12.8064	13.0476	13.342	13.1249	13.0536	13.0722	13.3923	13.3405	12.5767	12.7441	13.2277	12.9383	12.9682	13.4451
A2AWA9	Rabgap1	Rab GTPase-activating protein 1	20.3161	20.4569	20.3541	20.5025	20.3984	20.5548	20.5691	20.5015	20.1319	20.3105	20.1512	20.041	20.0951	20.2584	20.126	20.4833
A2AWL7	Mga	MAX gene-associated protein	18.8348	18.621	18.8227	18.5525	18.8132	18.8254	18.825	18.7775	18.886	18.5814	18.892	18.6359	18.9944	18.6933	18.9538	19.0733
A2AWP8	Arhgef10l	Rho guanine nucleotide exchange factor 10-like protein	15.2223	15.1534	15.1377	15.3337	15.422	15.7886	14.9666	16.178	15.4178	15.3674	15.1728	15.6377	15.229	15.779	15.3436	17.0778
A2BDX3	Mocs3	Adenylyltransferase and sulfurtransferase MOCS3	18.9332	19.0027	19.0917	19.0303	19.0804	19.0003	19.0891	19.0415	18.9134	19.0442	19.0941	18.9894	18.9524	19.0634	19.1283	19.0183
A2BE28	Las1l	Ribosomal biogenesis protein LAS1L	20.9248	20.6249	20.8963	20.8072	20.8256	20.5578	20.7846	20.6758	20.8823	20.6189	20.9045	20.9263	20.916	20.6058	20.8896	21.0236
A2BH40	Arid1a	AT-rich interactive domain-containing protein 1A	21.9066	21.9849	21.8918	21.9495	21.9257	21.9103	21.951	21.9845	21.9264	21.9638	21.9304	21.9558	21.9519	21.9747	21.9559	21.9241
A2RSJ4	Bltp3b	Bridge-like lipid transfer protein family member 3B	14.3524	14.6423	14.3527	14.3941	14.6989	14.7408	14.493	14.6861	14.38	14.742	14.3453	14.4565	14.8821	14.7384	14.3263	14.3612
A2RSY1	Kansl3	KAT8 regulatory NSL complex subunit 3	16.8025	16.8021	16.7944	16.7053	16.8856	16.811	16.9282	16.8657	16.7942	16.6566	16.7324	16.9108	16.7305	16.8243	16.8361	16.9118
A2RSY6	Trmt1l	TRMT1-like protein	19.4047	19.1454	19.4759	19.5015	19.3834	18.9217	19.332	18.9513	19.595	19.0513	19.7805	19.0768	19.7483	19.0899	19.2833	19.5357
A2RTL5	Rsrc2	Arginine/serine-rich coiled-coil protein 2	18.9475	18.585	18.9172	18.9899	18.7536	18.4299	18.7328	18.7604	19.2509	18.5328	19.0233	19.0895	18.9679	18.6171	18.9651	19.0656
A2TJV2	Palm3	Paralemmin-3	19.7296	19.7132	19.8601	19.8846	19.9878	20.0048	20.0392	19.9683	19.7709	19.7276	19.879	19.8574	19.8526	19.9132	19.872	19.8122
A3KFM7	Chd6	Chromodomain-helicase-DNA-binding protein 6	17.7177	18.2382	18.0765	18.0667	17.8163	18.172	18.1785	18.0235	18.0249	18.2428	18.1651	18.0043	18.12	17.868	17.9888	18.0197
A3KGV1	Odf2	Outer dense fiber protein 2	18.3759	18.2357	18.5248	18.2208	18.3504	18.1546	18.3438	18.1358	18.4097	18.2267	18.6353	18.2788	18.3759	18.2901	18.4786	18.5232
A6H5Y3	Mtr	Methionine synthase	19.2429	19.4315	19.3849	19.255	19.2765	19.3701	19.312	19.1918	19.1619	19.4364	19.3715	19.2791	19.207	19.4563	19.355	19.3315
A6H5Z3	Exoc6b	Exocyst complex component 6B	18.7729	18.8741	18.6505	18.692	18.5443	18.5995	18.5438	18.588	18.791	18.971	18.7886	18.7841	18.9356	18.8922	18.8647	18.6994
A6H611	Mipep	Mitochondrial intermediate peptidase	17.7365	17.6955	17.6654	19.5681	17.8482	17.8116	17.6643	17.9088	18.0474	17.7711	17.6638	17.8981	17.7829	17.8527	17.7683	17.8393
A6H630	Armt1	Damage-control phosphatase ARMT1	19.2719	19.2664	19.2612	19.2939	19.0706	19.2734	19.1024	19.2151	19.2347	19.216	19.1777	19.2633	19.2601	19.222	19.2964	19.169
A6H6E2	Mmrn2	Multimerin-2	16.5427	16.6892	16.5977	17.159	17.7524	17.4774	17.6554	17.5029	16.5654	16.6191	16.4946	16.6475	16.265	16.6966	16.7608	16.5849
A6H8H2	Dennd4c	DENN domain-containing protein 4C	19.3687	19.3287	19.2934	19.3982	19.424	19.3287	19.2143	19.3551	19.507	19.4597	19.3482	19.4905	19.2999	19.3804	19.3654	19.4104
A6PWD2	Fhad1	Forkhead-associated domain-containing protein 1	12.8903	13.103	13.1291	12.4381	13.0046	12.5087	12.9684	13.0826	13.2872	13.3287	13.8267	12.9309	14.0767	13.3244	13.1736	13.5873
A6PWY4	Wdr76	WD repeat-containing protein 76	16.6139	16.6527	16.881	17.2086	16.6231	16.4265	16.705	16.904	16.6952	16.9291	17.1068	17.263	16.6962	16.8009	16.9083	17.7538
A6X919	Dpy19l1	Probable C-mannosyltransferase DPY19L1	16.2317	16.3322	16.2932	16.2491	16.3524	16.4242	16.3392	16.209	16.2876	16.3267	16.2061	16.1969	16.2862	16.1491	16.3231	16.301
A8C756	Thada	Thyroid adenoma-associated protein homolog	18.4387	18.5526	18.5581	18.4383	18.3997	18.4519	18.4155	18.3888	18.4207	18.4872	18.4198	18.3306	18.4584	18.4754	18.3826	18.3149
A8Y5H7	Sec14l1	SEC14-like protein 1	19.183	19.2443	19.2768	19.233	19.0464	19.2767	19.1637	19.1215	19.0639	19.2732	19.2295	19.2082	19.1063	19.3228	19.1747	19.2163
B1AQJ2	Usp36	Ubiquitin carboxyl-terminal hydrolase 36	17.4189	17.3652	17.9604	17.3647	17.7542	17.2998	17.6778	17.4506	17.8272	17.2032	18.0209	17.4832	17.9064	17.3927	17.9626	18.284
B1AR13	Cisd3	CDGSH iron-sulfur domain-containing protein 3, mitochondrial	18.4111	18.3678	18.2193	18.4399	18.2536	18.4825	18.2395	18.3794	18.604	18.5401	18.3318	18.4613	18.3531	18.531	18.352	18.5407
B1AUE5	Pex10	Peroxisome biogenesis factor 10	17.3718	17.6843	17.4912	17.598	17.6621	17.8147	17.546	17.6639	17.4904	17.7537	17.4515	17.5856	17.5916	17.7487	17.434	17.6074
B1AVH7	Tbc1d2	TBC1 domain family member 2A	17.694	17.5127	17.89	17.7283	17.8696	17.8798	17.7639	17.7754	17.8552	17.9643	17.952	18.0674	17.9939	18.0204	18.2045	18.0798
B1AVZ0	Uprt	Uracil phosphoribosyltransferase homolog	16.4199	16.4604	16.3865	16.9381	16.4095	16.4788	16.6813	16.8182	16.4396	16.6187	16.4657	16.6148	16.3142	16.5523	16.346	16.4099
B1AWL2	Znf462	Zinc finger protein 462	15.5428	15.3863	15.8244	16.5656	16.0297	15.4666	15.834	16.4082	15.9312	15.3982	15.6223	16.0032	16.1351	15.4235	15.7135	16.8271
B1AXD8	Akirin2	Akirin-2	16.5912	16.4804	16.6639	16.3496	16.6876	16.6668	16.5726	16.5312	16.8032	16.5586	16.668	16.4546	16.5966	16.6778	16.7105	16.8628
B1AXP6	Tomm5	Mitochondrial import receptor subunit TOM5 homolog	21.4898	21.4607	21.34	21.5263	21.0329	21.0902	21.0825	21.0136	21.3503	21.4915	21.3507	21.3238	21.2484	21.2013	21.3765	21.3322
B1AY10	Nfx1	Transcriptional repressor NF-X1	18.1377	18.1577	18.1095	17.9682	18.2291	18.1319	18.1232	18.0108	18.3349	18.134	18.3385	17.9442	18.7389	18.201	18.3026	18.3604
B1AY13	Usp24	Ubiquitin carboxyl-terminal hydrolase 24	19.326	19.3159	19.2809	19.3675	19.4154	19.4567	19.3326	19.3941	19.4411	19.3709	19.3087	19.3987	19.2612	19.3467	19.2691	19.3034
B1AZI6	Thoc2	THO complex subunit 2	21.7718	21.3427	21.7512	21.672	21.7912	21.3116	21.7662	21.7864	21.7192	21.0205	21.8314	21.805	21.9447	21.1909	21.6983	21.7294
B1AZP2	Dlgap4	Disks large-associated protein 4	18.6492	18.74	18.4853	18.7804	18.2588	18.4787	18.3895	18.7223	18.6476	18.8376	18.5509	18.7573	18.8631	18.5751	18.507	18.7136
B2KF05	Brpf3	Bromodomain and PHD finger-containing protein 3	13.7684	14.0538	13.4686	13.6816	13.1331	13.686	13.869	12.8874	13.6496	14.0175	13.4198	13.6041	13.8761	13.7603	13.564	13.7192
B2RQC2	Usp42	Ubiquitin carboxyl-terminal hydrolase 42	13.0304	13.1448	13.4132	13.3679	12.7922	13.0855	13.3305	12.8871	13.1084	13.1872	12.8741	13.1955	13.3095	12.9119	13.3645	13.0543
B2RQC6	Cad	CAD protein	24.2406	24.3474	24.2368	24.0911	23.9471	24.152	24.0056	23.9034	24.2853	24.4183	24.2383	24.2306	24.2318	24.4434	24.3076	24.2342
B2RR83	Ythdc2	3'-5' RNA helicase YTHDC2	16.3082	16.2074	16.3283	16.1055	16.2411	16.0137	16.3356	16.0672	16.3638	16.0753	16.2925	16.1426	16.3568	16.0981	16.2825	16.2305
B2RRE4	Znf518b	Zinc finger protein 518B	15.0537	14.8234	15.083	15.0362	14.8683	14.6113	14.9254	14.7097	15.1962	14.6681	15.2381	15.2696	15.4777	14.9442	15.04	16.104
B2RRE7	Otud4	OTU domain-containing protein 4	20.9612	20.9793	20.9416	20.8679	20.9193	20.8365	20.8243	20.8595	21.0575	20.937	21.1058	20.9401	21.0777	20.9276	20.9052	20.939
B2RS91	Rrn3	RNA polymerase I-specific transcription initiation factor RRN3	18.8445	19.0353	19.0008	18.8804	18.9005	18.9426	18.8984	18.9196	18.7922	19.07	18.9846	19.0119	18.8328	19.1122	19.0502	18.9552
B2RUR8	Otud7b	OTU domain-containing protein 7B	18.0614	18.19	17.9107	18.0236	18.1162	18.146	18.1194	18.4834	17.9843	18.0706	17.9735	18.0265	18.118	18.1379	18.0061	18.0387
B2RWS6	Ep300	Histone acetyltransferase p300	19.1212	19.3276	19.2586	19.2119	19.2326	19.141	19.1111	19.0588	19.2586	19.3142	19.2559	19.3033	19.2375	19.4406	19.2254	19.2821
B2RX14	Tut4	Terminal uridylyltransferase 4	18.6754	18.7109	18.53	18.6925	18.6616	18.6259	18.4798	18.6092	18.6855	18.6699	18.5666	18.6303	18.4665	18.5995	18.387	18.543
B2RXC1	Trappc11	Trafficking protein particle complex subunit 11	19.4903	19.4124	19.3953	19.3603	19.5404	19.4169	19.45	19.3913	19.4678	19.4268	19.3942	19.3781	19.097	19.3755	19.4661	19.2844
B2RXS4	Plxnb2	Plexin-B2	19.6181	19.5209	19.6576	19.6825	19.6864	19.7438	19.9425	19.796	19.6545	19.5941	19.6759	19.6718	19.5608	19.6444	19.7446	19.6526
B2RY04	Dock5	Dedicator of cytokinesis protein 5	17.5556	17.5615	17.5587	17.432	17.6298	17.5339	17.5726	17.536	17.6045	17.5645	17.5884	17.5389	17.5429	17.5008	17.5374	17.6028
B2RY56	Rbm25	RNA-binding protein 25	22.2014	21.7825	22.2191	22.1236	22.0571	21.6802	22.1798	22.2319	22.0543	21.5444	22.3269	22.205	22.0755	21.5845	22.2253	22.3688
B7ZMP1	Xpnpep3	Xaa-Pro aminopeptidase 3	18.1806	18.1202	18.1805	18.24	17.9215	17.8829	17.8798	18.0601	18.0959	18.0377	17.9142	18.118	17.9402	18.027	18.12	18.0989
B7ZNG0	Kif7	Kinesin-like protein KIF7	17.7659	17.9879	17.9916	17.6881	17.4213	17.2717	17.349	17.5585	17.712	17.8912	17.8904	17.8035	17.9519	17.9579	18.0176	17.8263
B8ZXI1	Qtrt2	Queuine tRNA-ribosyltransferase accessory subunit 2	18.6531	18.6395	18.6976	18.9326	18.5213	18.6722	18.6837	18.7518	18.5895	18.684	18.6439	18.6584	18.4904	18.6194	18.6444	18.6713
B9EJ80	Pdzd8	PDZ domain-containing protein 8	13.0986	13.5186	13.611	13.1621	12.8202	13.5203	13.59	13.2586	12.9876	13.2075	13.0963	13.1679	13.2295	13.287	13.2432	13.1151
B9EJ86	Osbpl8	Oxysterol-binding protein-related protein 8	19.3707	19.14	19.3191	19.6269	19.4959	19.1725	19.3598	19.5938	19.4355	19.0585	19.3535	19.5722	19.394	19.0737	19.2666	19.3661
B9EJR8	Dnaaf5	Dynein axonemal assembly factor 5	21.0276	21.0631	21.0467	21.0404	20.9785	21.0065	21.0088	21.0851	21.0896	21.184	21.0723	21.1948	20.997	21.1774	21.0822	21.0193
B9EKI3	Tmf1	TATA element modulatory factor	17.4247	17.5027	17.4227	17.433	17.5395	17.5436	17.5965	17.5411	17.4687	17.6366	17.3997	17.5427	17.5292	17.4079	17.337	17.4567
D3YXJ0	Dgkh	Diacylglycerol kinase eta	17.4065	17.5722	17.2567	17.5014	17.268	17.3023	17.1372	17.4032	17.5777	17.6002	17.4255	17.6824	17.5339	17.5246	17.3911	17.5748
D3YXK1	Samd1	Sterile alpha motif domain-containing protein 1	17.3334	16.8493	17.3238	17.3648	17.7302	17.0934	17.6061	18.1887	17.1992	16.8253	17.3259	17.714	17.352	17.0016	17.2305	17.8093
D3YXK2	Safb	Scaffold attachment factor B1	22.2054	21.628	21.962	21.3035	22.0124	21.5302	22.0182	21.43	22.0679	21.2938	22.1869	21.4111	22.166	21.393	22.03	22.2433
D3YY91	Lrr1	Leucine-rich repeat protein 1	17.2973	17.3664	17.0428	18.1053	17.1785	17.3035	17.0389	17.1541	17.305	17.2035	17.0552	17.0868	17.3635	17.1109	17.0238	17.085
D3YYU8	Obsl1	Obscurin-like protein 1	19.9685	20.0352	20.0303	19.9624	19.757	19.7483	19.8747	19.9022	20.1982	20.3636	20.3867	20.3166	20.3618	20.3315	20.4028	20.4157
D3YZP9	Ccdc6	Coiled-coil domain-containing protein 6	20.9656	20.9476	20.9868	20.9072	20.978	21.0567	21.0065	21.0845	20.9829	21.023	20.9789	20.9972	21.0564	21.0427	20.9464	21.0128
D3Z4S3	Ptrhd1	Putative peptidyl-tRNA hydrolase PTRHD1	18.1076	18.1565	18.1345	18.273	18.1268	18.208	18.0697	18.0859	17.9721	18.081	18.0007	18.0187	17.918	18.118	17.9242	17.8814
D3Z6Q9	Bin2	Bridging integrator 2	19.717	19.7169	19.5057	19.8413	20.1733	20.1126	20.0086	20.1355	19.7758	19.7836	19.538	19.8669	19.6033	19.7665	19.3705	19.5754
D3Z7P3	Gls	Glutaminase kidney isoform, mitochondrial	18.6077	18.67	18.5856	18.751	18.523	18.4978	18.5386	18.4795	18.4052	18.5993	18.6013	18.4902	18.7252	18.5271	18.6658	18.4916
E2JF22	Piezo1	Piezo-type mechanosensitive ion channel component 1	18.5817	18.6249	18.626	18.5826	18.9795	18.8804	18.8964	18.9482	18.6096	18.6246	18.6436	18.7451	18.6136	18.6949	18.6756	18.5888
E9PV87	Talpid3	Protein TALPID3	17.7332	17.8621	17.7761	17.8834	17.9032	17.913	17.8186	17.749	17.9771	17.782	17.8731	17.9506	17.7617	17.8884	17.7187	17.9914
E9PVA8	Gcn1	eIF-2-alpha kinase activator GCN1	24.0785	24.2	24.0772	24.0574	24.1426	24.2398	24.1555	24.144	24.1115	24.2367	24.0814	24.1154	24.0574	24.2301	24.0545	24.0531
E9PVB5	Ttc17	Tetratricopeptide repeat protein 17	16.3016	16.3476	16.2603	16.3652	16.5974	16.6009	16.5431	16.601	16.3096	16.4625	16.3495	16.5025	16.2939	16.4314	16.2988	16.3667
E9PVX6	Mki67	Proliferation marker protein Ki-67	20.3917	20.1746	20.6119	20.0177	20.3904	20.1566	20.439	20.1373	20.6059	20.1184	20.7598	20.1247	20.7007	20.1642	20.5705	20.8263
E9PY46	Ift140	Intraflagellar transport protein 140 homolog	15.2522	15.2271	15.1377	15.2515	14.8069	15.1545	14.8473	14.8438	14.9874	15.1495	14.9684	15.0235	14.9978	15.1552	15.314	15.3203
E9PYH6	Setd1a	Histone-lysine N-methyltransferase SETD1A	18.5714	18.6007	18.6565	18.6001	18.5085	18.4875	18.4513	18.4994	18.5629	18.6714	18.5769	18.6755	18.4595	18.5709	18.5439	18.5803
E9PYI1	Znf568	Zinc finger protein 568	18.2247	18.5139	18.5534	18.9802	18.6451	18.4392	18.3587	18.4123	18.7463	18.6146	18.7564	18.4949	18.5332	18.4837	18.533	18.5177
E9PZJ8	Ascc3	Activating signal cointegrator 1 complex subunit 3	18.6453	18.8098	18.7448	18.6736	18.8819	18.7707	18.6765	18.7122	18.928	18.6987	18.7845	18.6424	18.8087	18.7945	18.749	18.7656
E9PZM4	Chd2	Chromodomain-helicase-DNA-binding protein 2	16.7446	16.6125	16.8599	16.5854	16.9387	16.6193	16.993	16.784	16.8307	16.3902	16.9386	16.4902	17.0341	16.4467	16.8674	17.6635
E9Q0S6	Tns1	Tensin-1	18.9307	19.0397	18.9449	18.7598	18.9123	18.9313	18.9375	18.8102	18.6433	19.0406	18.8321	18.6674	18.8818	19.0132	18.9442	18.5926
E9Q137	Tex264	Testis-expressed protein 264 homolog	16.7914	16.7929	16.7819	16.8408	16.9275	17.0912	16.9182	16.8949	16.786	16.8925	16.7645	16.8546	16.8443	16.8244	16.6625	16.7314
E9Q1P8	Irf2bp2	Interferon regulatory factor 2-binding protein 2	19.9198	19.9229	19.8229	19.9461	19.6822	19.6636	19.7098	19.8216	19.861	19.9177	19.8892	19.9905	19.967	19.9471	19.8107	20.0067
E9Q236	Abcc4	ATP-binding cassette sub-family C member 4	20.9228	20.8401	20.7536	20.796	20.9663	20.8003	20.8494	20.7923	20.9579	20.7455	20.6778	20.7795	21.0224	20.8436	20.7308	20.763
E9Q286	Ice1	Little elongation complex subunit 1	18.9715	18.7669	18.8639	18.7037	18.9676	18.8471	18.8258	18.9234	19.0445	18.6707	18.8635	18.8187	18.9205	18.7388	19.0999	19.0437
E9Q2Z1	Cecr2	Chromatin remodeling regulator CECR2	15.2312	15.2181	15.1407	14.7672	15.1691	15.0799	15.1006	14.8098	15.2734	15.1374	14.962	14.9128	15.0415	15.0767	15.0723	14.9584
E9Q394	Akap13	A-kinase anchor protein 13	17.8744	18.0788	18.0093	18.0417	18.1209	18.2186	18.1774	18.1314	17.8634	18.0437	18.0444	18.0565	17.9132	18.0407	17.8396	18.0162
E9Q3L2	Pi4ka	Phosphatidylinositol 4-kinase alpha	17.5819	17.6855	17.6121	17.7239	17.6006	17.6162	17.452	17.5211	17.6828	17.5907	17.5371	17.7204	17.5155	17.7387	17.6232	17.5007
E9Q4F7	Ankrd11	Ankyrin repeat domain-containing protein 11	17.1555	17.1594	17.1949	17.1274	17.1907	16.9822	17.0701	17.1374	17.2757	17.062	17.272	17.0797	17.1458	16.9776	17.1604	17.3019
E9Q4N7	Arid1b	AT-rich interactive domain-containing protein 1B	19.1938	19.3203	19.2777	19.1769	19.196	19.3533	19.278	19.1613	19.184	19.1675	19.2779	19.1467	19.0868	19.2381	19.2221	19.1982
E9Q4Z2	Acacb	Acetyl-CoA carboxylase 2	17.7061	17.6849	17.5851	17.706	17.2787	17.4307	17.267	17.3848	17.6713	17.6484	17.4098	17.6786	17.5109	17.5846	17.4684	17.4779
E9Q555	Rnf213	E3 ubiquitin-protein ligase RNF213	19.773	19.7015	19.7238	19.7645	19.5065	19.6379	19.728	19.7335	19.7531	19.5781	19.5913	19.776	19.9008	19.716	19.8265	19.8892
E9Q557	Dsp	Desmoplakin	21.3827	21.4302	21.4546	25.0202	21.5785	21.6292	21.6248	22.7182	22.2565	21.4986	21.4325	21.6726	21.4191	21.7097	21.5425	21.5139
E9Q5C9	Nolc1	Nucleolar and coiled-body phosphoprotein 1	22.8848	22.7125	23.8318	23.3026	22.6578	22.4413	23.5393	23.339	22.7912	22.6474	23.7694	23.5259	22.5232	22.6417	24.0495	23.9097
E9Q5F9	Setd2	Histone-lysine N-methyltransferase SETD2	16.7477	16.6123	16.6122	16.5826	16.7572	16.4025	16.6834	16.6673	16.6239	16.2276	16.7872	16.6774	17.017	16.407	16.6943	16.7739
E9Q5G3	Kif23	Kinesin-like protein KIF23	19.6956	19.757	19.812	19.3734	19.8124	19.7477	19.8539	19.431	20.0101	19.6523	20.0085	19.4734	20.0481	19.837	19.8059	20.0022
E9Q5K9	Ythdc1	YTH domain-containing protein 1	19.6869	19.4321	19.6966	19.7514	19.6281	19.4497	19.8202	19.4503	19.5595	19.2759	19.8193	19.3004	20.0065	19.3294	19.5605	19.8646
E9Q634	Myo1e	Unconventional myosin-Ie	20.2046	19.9794	20.5666	20.6187	21.2004	20.5344	20.6809	20.6376	20.77	19.8651	20.7735	20.5413	20.7964	20.1099	20.4535	20.5372
E9Q6B2	Ccdc85c	Coiled-coil domain-containing protein 85C	17.3751	17.3329	17.5294	17.4854	17.4548	17.4059	17.2648	17.38	17.4753	17.6107	17.6311	17.757	17.6421	17.5761	17.6914	17.6572
E9Q6D6	Znf277	Zinc finger protein 277	14.2508	14.6392	14.5995	14.3069	14.249	14.3586	14.0341	14.458	14.5333	14.7489	14.4486	14.3524	14.5532	14.4868	14.5014	14.794
E9Q6J5	Bod1l	Biorientation of chromosomes in cell division protein 1-like 1	20.6132	20.6709	20.5787	20.6179	20.4213	20.4649	20.3657	20.3834	20.5508	20.7019	20.5393	20.5521	20.5186	20.6353	20.5897	20.5448
E9Q735	Ube4a	Ubiquitin conjugation factor E4 A	16.3666	16.5175	16.2129	16.1756	16.591	16.5293	16.324	16.223	16.025	16.4516	16.1909	16.2548	16.2874	16.4704	16.4281	16.2127
E9Q784	Zc3h13	Zinc finger CCCH domain-containing protein 13	17.365	16.8332	17.2303	16.6261	17.3472	16.8678	17.3108	16.7969	17.351	16.4506	17.5461	16.8846	17.6597	16.7077	17.1581	17.1669
E9Q7E2	Arid2	AT-rich interactive domain-containing protein 2	17.5107	17.3835	17.6287	17.0649	17.6012	17.2317	17.4588	17.063	17.7371	17.4585	17.8107	17.2131	18.0114	17.3869	17.692	17.6707
E9Q7F2	Rnf169	E3 ubiquitin-protein ligase RNF169	15.7178	15.5421	15.7358	15.5471	15.8245	15.5215	15.4176	15.775	16.1929	15.7022	15.6594	15.5772	15.7746	15.3955	15.4797	15.5297
E9Q7G0	Numa1	Nuclear mitotic apparatus protein 1	21.9723	21.2794	21.7946	21.9384	21.8618	21.3548	21.9705	21.8457	21.6856	21.1999	21.8098	21.6058	21.9139	21.2768	21.8151	22.4331
E9Q8D0	Dnajc21	DnaJ homolog subfamily C member 21	20.6377	20.8252	20.8681	20.192	21.011	20.8352	20.966	20.3947	21.0159	20.8172	20.9749	20.221	21.0898	20.7897	20.7144	20.5915
E9Q8I9	Fry	Protein furry homolog	15.1781	14.8173	14.9247	15.2326	15.5886	15.5114	15.5474	15.6801	15.0177	14.9103	14.9494	15.0006	15.1381	14.7812	14.967	14.9767
E9Q9R9	Dlg5	Disks large homolog 5	16.3554	16.4057	16.4194	16.416	16.5956	16.4096	16.7951	16.593	16.6561	16.3377	16.6355	16.4074	16.717	16.4649	16.2932	16.5499
E9QAT4	Sec16a	Protein transport protein Sec16A	18.8066	18.9694	18.7969	19.086	18.9004	19.083	18.8555	19.0941	18.9117	19.0266	18.9062	19.0546	18.9263	19.0195	18.9073	19.0409
F6ZDS4	Tpr	Nucleoprotein TPR	24.7474	24.5143	24.3775	24.76	24.6444	24.4047	24.4717	24.6495	24.6804	24.372	24.4945	24.8118	24.6518	24.3631	24.4581	24.6925
F7BJB9	Morc3	MORC family CW-type zinc finger protein 3	21.1049	21.1291	21.1338	21.0247	21.1642	21.168	21.1325	21.072	21.1962	21.1082	21.1914	21.1299	21.1533	21.1794	21.2377	21.1587
F8VPQ2	Arid4a	AT-rich interactive domain-containing protein 4A	14.2107	14.0538	14.4694	14.1338	14.685	14.3208	14.4791	14.4743	14.2467	13.9972	14.1552	13.937	14.379	14.0566	14.0274	14.4032
F8VPU2	Farp1	FERM, ARHGEF and pleckstrin domain-containing protein 1	17.9733	17.8484	17.8435	18.0315	18.4897	18.1528	18.3324	18.2744	18.2126	17.9673	17.984	18.1139	18.0574	18.0098	18.0652	18.0755
F8VPZ5	Ercc6	DNA excision repair protein ERCC-6	15.7397	15.9016	15.9547	15.7903	16.1303	15.88	15.863	15.8423	16.0359	15.8006	15.8626	15.7953	15.9629	15.8287	15.8889	16.1235
F8VQB6	Myo10	Unconventional myosin-X	18.4329	18.4892	18.5682	18.3349	18.4874	18.3282	18.3984	18.2071	18.2686	18.2155	18.5413	18.3008	18.3037	18.4	18.5398	18.4397
G3X9C2	Nccrp1	F-box only protein 50	16.3905	16.2691	16.3411	18.4039	16.5999	16.5257	16.5067	16.8689	16.975	16.3862	16.3149	16.4183	16.5198	16.4083	16.4976	16.6172
G3X9G7	Zfp809	Zinc finger protein 809	17.4485	17.677	17.5956	17.5125	17.8378	17.7664	17.7709	17.4578	17.6723	17.5509	17.6823	17.394	17.4914	17.6567	17.6049	17.6276
G3X9J0	Sipa1l3	Signal-induced proliferation-associated 1-like protein 3	15.3933	15.6196	15.6233	15.6222	15.9226	15.6531	16.0023	16.1015	15.4581	15.3242	15.6463	15.6026	15.7263	15.3464	15.543	15.691
G3X9K3	Arfgef1	Brefeldin A-inhibited guanine nucleotide-exchange protein 1	18.6342	18.715	18.637	18.6512	18.8624	18.7905	18.8416	18.8907	18.6748	18.6868	18.6532	18.66	18.5664	18.7341	18.694	18.5249
G5E829	Atp2b1	Plasma membrane calcium-transporting ATPase 1	20.0089	19.9917	19.9972	20.066	20.0144	20.0366	20.0941	20.0783	19.985	19.9597	20.0066	20.0018	19.9009	19.8884	19.9894	19.9545
G5E870	Trip12	E3 ubiquitin-protein ligase TRIP12	22.9702	22.9245	22.9803	22.9619	22.9992	22.9217	22.9845	23.0171	22.9684	22.8905	22.9754	22.9798	22.9544	22.8449	22.9051	23.1719
G5E8B9	Zbtb11	Zinc finger and BTB domain-containing protein 11	16.117	16.2371	16.304	15.835	16.5524	16.2351	16.5872	16.2432	16.3485	16.1478	16.4735	15.8394	16.2546	16.0384	16.2762	16.2773
G5E8K5	Ank3	Ankyrin-3	15.7953	15.7614	15.6142	16.175	15.5557	15.5316	15.5177	15.5255	15.8564	15.5681	15.3239	15.6737	15.6558	15.7132	15.3936	15.7283
G5E8P0	Tubgcp6	Gamma-tubulin complex component 6	16.1603	16.1646	16.2137	16.2013	16.2048	16.1698	16.3447	16.3508	16.1375	16.1143	15.969	16.2385	16.1252	16.0582	16.0875	16.1079
G5E8V9	Arfip1	Arfaptin-1	19.2269	19.3221	19.2955	19.4693	19.3656	19.3271	19.3636	19.3133	19.2878	19.3428	19.2956	19.3993	19.1034	19.3661	19.3114	19.2868
L0N7N1	Kif14	Kinesin-like protein KIF14	18.6838	18.6059	18.7164	18.376	18.7031	18.6534	18.7109	18.6176	18.8403	18.47	18.7112	18.6125	18.8307	18.5597	18.6444	18.8673
O08528	Hk2	Hexokinase-2	24.4306	24.4943	24.4361	24.3553	24.3547	24.3908	24.4196	24.3483	24.645	24.941	24.8521	24.7853	24.8456	24.8731	24.9195	24.74
O08529	Capn2	Calpain-2 catalytic subunit	21.7016	21.5745	21.6749	21.5533	21.6965	21.6189	21.7982	21.6189	21.8291	21.7236	21.7959	21.7146	21.8173	21.6994	21.8032	21.7395
O08539	Bin1	Myc box-dependent-interacting protein 1	17.9603	17.9256	17.8651	18.2266	18.3079	18.2232	18.309	18.472	17.8378	18.0777	17.8843	18.1473	17.8029	18.0037	17.5432	17.7398
O08547	Sec22b	Vesicle-trafficking protein SEC22b	20.8381	20.8786	20.7912	20.9119	20.863	20.9368	20.905	20.9065	20.7999	20.9089	20.7173	20.8914	20.8151	20.8887	20.7195	20.878
O08550	Kmt2b	Histone-lysine N-methyltransferase 2B	16.3944	15.668	16.0806	15.6255	16.3103	15.7479	16.1086	15.8313	16.3272	15.4282	16.1286	15.9232	16.4351	15.7361	16.3075	16.4798
O08553	Dpysl2	Dihydropyrimidinase-related protein 2	18.9499	18.7239	18.7446	19.2823	18.6723	18.917	18.8021	18.7653	18.7634	18.5741	18.5955	18.8105	18.8618	18.6445	18.8913	18.841
O08579	Emd	Emerin	21.0014	21.0878	21.0416	21.0919	20.9349	21.1065	20.9931	20.9658	21.13	21.1773	21.0753	21.2231	21.2229	21.172	21.0088	21.0978
O08582	Gtpbp1	GTP-binding protein 1	21.1555	21.1114	21.1181	21.1026	21.0635	21.0665	21.0914	21.0385	21.3106	21.1454	21.2356	21.1707	21.2815	21.1364	21.1304	21.0929
O08583	Alyref	THO complex subunit 4	21.7784	21.4166	21.9126	21.0275	21.8131	21.1088	21.619	21.1145	21.7231	21.0803	22.0268	21.1547	22.0273	21.2	21.7018	22.0151
O08585	Clta	Clathrin light chain A	22.585	22.2479	22.5273	21.8693	22.7193	22.8715	22.6361	22.8426	22.3227	22.1565	22.3859	21.69	22.3992	22.4238	22.4172	22.1083
O08586	Pten	Phosphatidylinositol 3,4,5-trisphosphate 3-phosphatase and dual-specificity protein phosphatase PTEN	16.0801	16.3952	16.1033	16.0354	16.0526	16.079	15.9963	15.9354	15.9195	16.1427	15.939	16.0491	16.1539	16.1283	16.2982	15.8512
O08600	Endog	Endonuclease G, mitochondrial	16.5425	16.8066	16.9594	16.666	16.8006	16.6387	16.6707	16.5824	16.5181	16.7121	16.755	16.7539	16.4224	16.7393	16.646	16.3562
O08648	Map3k4	Mitogen-activated protein kinase kinase kinase 4	18.2319	18.4268	18.2897	18.2515	18.2176	18.327	18.3139	18.4366	18.0706	18.3763	18.1685	18.2305	18.2067	18.1958	18.084	18.1739
O08663	Metap2	Methionine aminopeptidase 2	18.2203	18.441	18.4938	18.2926	18.3141	18.4422	18.481	18.4741	18.3374	18.4554	18.5761	18.316	18.4911	18.4078	18.4787	18.3537
O08664	Bcl7c	B-cell CLL/lymphoma 7 protein family member C	18.5428	18.3722	18.6034	18.3667	18.646	18.2363	18.3643	18.5191	18.6527	18.4453	18.6308	18.555	18.6096	18.4056	18.6105	18.6766
O08709	Prdx6	Peroxiredoxin-6	22.5335	22.6118	22.2267	22.5885	22.0892	22.4702	22.1047	22.3627	22.4035	22.7392	22.2908	22.487	22.4194	22.5991	22.2654	22.3579
O08715	Akap1	A-kinase anchor protein 1, mitochondrial	20.3009	20.2717	20.3454	20.2575	20.3786	20.4083	20.3445	20.3905	20.4357	20.2606	20.3903	20.3168	20.3205	20.2848	20.2865	20.3026
O08734	Bak1	Bcl-2 homologous antagonist/killer	17.9826	18.0224	17.9981	17.9385	17.9727	18.0373	18.0564	18.1754	17.9501	17.9582	17.864	18.0657	17.835	18.1063	17.9749	18.2439
O08749	Dld	Dihydrolipoyl dehydrogenase, mitochondrial	22.05	22.0579	21.9023	21.9123	21.7755	21.8765	21.7255	21.639	21.9237	22.0573	21.869	21.9849	22.0835	22.0125	21.9131	21.8389
O08756	Hsd17b10	3-hydroxyacyl-CoA dehydrogenase type-2	20.9703	20.8807	20.9735	20.851	20.9736	20.9671	20.9813	20.8058	21.0269	20.9374	21.0127	20.9551	20.7538	20.9756	21.0001	20.8759
O08759	Ube3a	Ubiquitin-protein ligase E3A	21.5713	21.5843	21.563	21.4699	21.5236	21.5228	21.5482	21.4412	21.5784	21.6597	21.5882	21.5778	21.5446	21.5936	21.5402	21.4932
O08784	Tcof1	Treacle protein	23.9783	23.5881	24.1799	24.3906	23.4066	23.3175	24.1969	24.2204	23.7468	23.5039	24.1669	24.1642	23.6777	23.3249	24.0649	24.0673
O08788	Dctn1	Dynactin subunit 1	21.4589	21.5056	21.5007	21.4906	21.3485	21.4061	21.407	21.3477	21.7562	21.9051	21.8449	21.8006	21.7967	21.8995	21.8765	21.7679
O08795	Prkcsh	Glucosidase 2 subunit beta	22.5118	22.5503	22.4146	22.465	22.4833	22.4508	22.4456	22.3348	22.4927	22.5728	22.4211	22.5597	22.3088	22.5908	22.4778	22.4056
O08796	Eef2k	Eukaryotic elongation factor 2 kinase	15.9914	15.8258	15.8366	16.0402	15.357	15.1805	15.331	15.4005	15.7817	15.4943	15.8856	15.8657	15.9741	15.3774	15.5405	15.863
O08807	Prdx4	Peroxiredoxin-4	24.2502	24.3652	24.1732	24.2057	24.1852	24.2129	24.1706	24.1102	24.1239	24.3166	24.1049	24.1959	24.1878	24.2513	24.1849	24.0659
O08808	Diaph1	Protein diaphanous homolog 1	20.9858	20.9975	20.8979	20.9512	20.7308	20.7991	20.7023	20.6852	20.9419	21.0177	20.8875	20.9569	21.041	20.986	20.9076	20.9121
O08810	Eftud2	116 kDa U5 small nuclear ribonucleoprotein component	23.7719	23.7594	23.8305	23.6748	23.5769	23.5872	23.6514	23.5541	23.6695	23.6906	23.82	23.7349	23.7856	23.6962	23.7917	23.7031
O08811	Ercc2	General transcription and DNA repair factor IIH helicase subunit XPD	18.3526	18.2033	18.1631	18.4302	18.1999	18.2152	18.0151	18.3429	18.3343	18.2102	18.1375	18.4372	18.2644	18.1381	18.1173	18.2315
O08848	RO60	RNA-binding protein Ro60	19.1389	19.1364	19.1092	19.3637	19.2543	19.1188	19.237	19.2054	19.0462	19.0477	19.0885	19.1104	19.0966	18.9875	19.0364	19.0346
O08856	Ell	RNA polymerase II elongation factor ELL	18.4765	18.1875	18.4379	18.3637	18.5076	18.0711	18.3442	18.4308	18.4694	18.0813	18.5051	18.423	18.7407	18.1663	18.42	18.5557
O08901	Bub1	Mitotic checkpoint serine/threonine-protein kinase BUB1	18.7128	18.753	18.6118	18.6333	18.6221	18.6868	18.5838	18.6222	18.657	18.6967	18.5526	18.6521	18.4974	18.7315	18.626	18.6481
O08908	Pik3r2	Phosphatidylinositol 3-kinase regulatory subunit beta	19.0057	19.1298	18.9672	18.8992	18.9571	19.0574	18.8735	18.8515	19.1011	19.2329	18.9009	18.9686	19.3954	19.1177	18.8778	18.9893
O08912	Galnt1	Polypeptide N-acetylgalactosaminyltransferase 1	18.4084	18.4783	18.344	18.3995	18.5776	18.591	18.5747	18.7531	18.5166	18.4957	18.4995	18.579	18.3463	18.4466	18.4523	18.5013
O08915	Aip	AH receptor-interacting protein	20.4979	20.4952	20.4216	20.3759	20.3924	20.4901	20.4194	20.429	20.4521	20.4528	20.3666	20.4422	20.5005	20.4911	20.5352	20.4438
O08917	Flot1	Flotillin-1	17.4944	16.9743	17.0858	17.4285	17.6787	17.1985	17.685	17.7003	17.3995	16.8232	17.1774	17.5464	17.3714	16.954	17.0462	17.5217
O08983	Hps1	BLOC-3 complex member HPS1	14.9238	14.5262	14.6458	15.1204	14.8918	14.5489	14.5247	14.893	14.7234	14.4006	14.5317	14.725	14.4448	14.4245	14.7854	14.5184
O08989	Mras	Ras-related protein M-Ras	18.2999	18.364	18.3762	18.2253	18.3482	18.3165	18.325	18.4571	18.32	18.2853	18.3342	18.2498	18.4675	18.3128	18.2257	18.3888
O08992	Sdcbp	Syntenin-1	16.176	16.3693	16.5274	16.3597	16.3025	16.3376	16.2747	16.4554	16.1659	16.1339	16.4225	16.2968	16.3169	16.3417	16.2284	16.0929
O09000	Ncoa3	Nuclear receptor coactivator 3	18.6412	18.8295	18.6829	18.7659	18.6073	18.9111	18.6719	18.6976	18.6704	18.9519	18.8052	19.0326	18.7381	19.0002	18.8562	18.8612
O09005	Degs1	Sphingolipid delta(4)-desaturase DES1	17.9335	17.9381	17.9001	17.8828	17.7314	18.1434	17.9405	17.7209	17.9178	18.0267	17.9968	18.0061	17.7683	18.0465	18.0333	17.9197
O09012	Pex5	Peroxisomal targeting signal 1 receptor	18.7232	18.7822	18.8027	19.1274	18.5314	18.6287	18.6039	18.758	18.6247	18.8073	18.8281	18.8307	18.6111	18.7299	18.8159	18.5899
O09039	Sh2b3	SH2B adapter protein 3	14.6052	14.565	14.6711	14.7701	15.3647	15.2855	15.1876	15.1193	14.693	14.724	14.6265	14.5882	14.804	14.886	14.7915	14.6559
O09044	Snap23	Synaptosomal-associated protein 23	20.0659	20.0128	20.092	19.8805	20.3512	20.3772	20.2412	20.4295	20.1712	20.0683	20.0522	20.1034	20.0981	20.2071	20.0494	20.1628
O09053	Wrn	Bifunctional 3'-5' exonuclease/ATP-dependent helicase WRN	16.1804	16.2007	16.2801	16.4441	16.3032	16.335	16.408	16.5179	15.9959	16.0948	16.0875	16.1467	16.2312	16.0739	16.0178	16.1035
O09061	Psmb1	Proteasome subunit beta type-1	23.5437	23.5077	23.4776	23.4956	23.3463	23.4316	23.4146	23.3065	23.3911	23.5116	23.4095	23.4856	23.4013	23.5522	23.4892	23.3623
O09106	Hdac1	Histone deacetylase 1	23.1114	22.9128	22.9507	22.9113	22.9018	22.8522	22.8921	22.8873	23.0181	22.9555	22.9807	23.0139	23.0183	22.9568	23.031	23.0635
O09110	Map2k3	Dual specificity mitogen-activated protein kinase kinase 3	19.8184	19.7093	19.7424	19.8781	19.5938	19.666	19.7645	19.7824	19.7399	19.7706	19.7395	19.7175	19.7223	19.7389	19.6617	19.6521
O09111	Ndufb11	NADH dehydrogenase [ubiquinone] 1 beta subcomplex subunit 11, mitochondrial	20.677	20.758	20.6889	20.755	20.5631	20.7085	20.6211	20.6529	20.6538	20.7404	20.6586	20.6285	20.4887	20.7669	20.7112	20.6333
O09126	Sema4d	Semaphorin-4D	15.2816	15.6842	14.9121	15.2097	15.6176	15.8275	15.4403	14.8127	15.5605	15.6109	15.1941	15.4144	15.2165	15.3773	15.3421	15.1091
O09130	Nfatc2ip	NFATC2-interacting protein	20.0263	20.0541	19.9248	20.0492	20.0311	20.1366	20.0122	19.9785	20.1194	20.1436	20.0167	20.0946	19.9021	20.0858	20.0486	19.8625
O09131	Gsto1	Glutathione S-transferase omega-1	17.5691	17.8649	17.6083	17.4375	18.2321	18.611	18.2705	18.1313	17.4332	18.1079	17.6753	17.6319	17.6992	18.3761	17.656	17.4597
O09159	Man2b1	Lysosomal alpha-mannosidase	17.3736	17.2632	17.2037	17.2282	17.2274	17.1698	17.1126	17.0287	17.3473	17.3515	17.1157	17.2724	17.3375	17.4344	17.346	17.3655
O09167	Rpl21	60S ribosomal protein L21	23.6579	23.5087	24.0369	23.1123	23.7095	23.3939	23.7594	22.9918	24.0678	23.6406	24.2348	23.1389	24.1386	23.7092	23.8989	23.8661
O09172	Gclm	Glutamate--cysteine ligase regulatory subunit	20.9782	20.9361	21.0063	20.8779	20.8385	20.8446	20.8964	20.8501	20.9788	20.9765	21.0148	20.9675	20.7896	20.959	21.1931	20.8966
O09174	Amacr	Alpha-methylacyl-CoA racemase	17.7404	17.8219	17.7961	17.6294	17.841	17.8373	17.8556	17.7398	17.7357	17.687	17.6514	17.7135	17.5035	17.6312	17.8291	17.6712
O35047	Psmc3ip	Homologous-pairing protein 2 homolog	19.2247	19.1634	19.1327	19.1838	18.9287	19.082	18.9658	19.0635	19.1626	19.2141	19.1503	19.2356	19.1072	19.313	19.0918	19.1574
O35075	Vps26c	Vacuolar protein sorting-associated protein 26C	15.4755	15.3011	15.3171	15.2287	15.0893	15.5913	15.2363	15.0134	15.2284	15.4176	15.279	15.4076	15.1404	15.3543	15.1974	15.2429
O35083	Agpat1	1-acyl-sn-glycerol-3-phosphate acyltransferase alpha	15.7824	15.6522	15.7599	15.8465	15.9485	16.0822	15.9131	15.9841	15.4902	15.7839	15.6222	15.6785	15.6344	15.6148	15.5963	15.6606
O35098	Dpysl4	Dihydropyrimidinase-related protein 4	15.8272	16.2895	15.7853	15.9163	15.5486	15.4093	15.5202	15.3511	15.8497	16.1333	15.9523	16.031	15.8346	16.0943	16.204	15.8545
O35099	Map3k5	Mitogen-activated protein kinase kinase kinase 5	13.9891	13.8551	13.7917	13.6553	14.3246	14.4262	13.9103	14.2165	13.9463	14.0576	14.1396	14.0289	14.1059	14.1452	13.9976	13.9173
O35114	Scarb2	Lysosome membrane protein 2	18.1946	18.1334	18.4635	18.3274	18.2045	18.1841	18.4415	18.3114	18.2552	18.2906	18.4218	18.3108	18.7669	18.366	18.6177	18.5591
O35126	Atn1	Atrophin-1	13.4213	13.7306	12.9986	13.936	13.4931	13.1941	13.3282	13.9987	13.2533	13.4064	13.3556	13.2202	12.9913	13.7621	13.3195	12.9179
O35129	Phb2	Prohibitin-2	24.7849	24.8647	24.7655	24.8029	24.5883	24.6803	24.6264	24.6103	24.8134	24.9633	24.7909	24.878	24.8131	24.8878	24.7706	24.7189
O35130	Emg1	Ribosomal RNA small subunit methyltransferase NEP1	19.4727	19.2931	19.7267	19.6259	19.6143	19.3994	19.634	20.0099	19.5046	19.4134	19.8268	20.048	19.663	19.4472	19.8244	19.9579
O35134	Polr1a	DNA-directed RNA polymerase I subunit RPA1	20.5372	20.3725	20.8744	20.6066	20.5918	20.6856	21.1495	20.8503	20.7098	20.5217	21.034	20.9036	20.7297	20.6542	21.1052	20.9749
O35143	Atp5if1	ATPase inhibitor, mitochondrial	22.1434	22.0472	21.9558	22.0037	22.2914	22.0288	21.9051	21.9938	22.2691	22.1889	21.9194	22.0128	21.6663	22.125	22.1186	21.8272
O35144	Terf2	Telomeric repeat-binding factor 2	17.8205	17.382	17.5997	17.7485	18.3074	17.7485	17.9659	18.1726	17.9046	16.9403	17.4376	17.5981	17.5609	17.024	17.3465	17.9661
O35153	Bet1l	BET1-like protein	17.2806	17.2614	17.3541	17.082	17.3686	17.2753	17.4182	17.2847	17.4629	17.5841	17.5384	17.2869	17.4131	17.582	17.5202	17.4287
O35166	Gosr2	Golgi SNAP receptor complex member 2	15.9186	16.2678	16.1621	15.9551	15.9742	16.3716	16.0472	15.9395	16.0227	16.2664	15.9123	16.083	15.9326	16.1389	15.8201	15.9532
O35215	Ddt	D-dopachrome decarboxylase	21.5919	21.4381	21.5608	21.4929	21.5118	21.5727	21.6317	21.7093	21.4299	21.4558	21.4409	21.4084	21.307	21.5614	21.5901	21.3725
O35216	Cenpa	Histone H3-like centromeric protein A	16.1321	16.1425	16.3477	16.2576	16.697	16.0145	16.0036	16.7035	16.6523	16.1485	16.4702	16.7641	16.4163	16.148	16.1096	17.0622
O35218	Cpsf2	Cleavage and polyadenylation specificity factor subunit 2	21.0609	20.8252	20.8992	20.7759	20.8192	20.6551	20.9109	20.7524	20.9775	20.7232	20.9448	20.8919	21.2092	20.7392	20.9317	21.0035
O35226	Psmd4	26S proteasome non-ATPase regulatory subunit 4	22.0576	22.0497	21.9519	22.1516	21.7709	21.9553	21.8531	21.9355	21.9992	22.1203	22.0142	22.1292	22.053	22.0488	22.0048	22.0072
O35245	Pkd2	Polycystin-2	17.0609	17.505	17.3053	16.9513	17.7469	17.6803	17.7148	17.6823	16.7758	17.1946	17.1198	17.0274	17.1499	17.1639	17.0121	16.7776
O35250	Exoc7	Exocyst complex component 7	16.5524	16.6619	16.7014	16.8188	16.7755	16.8571	16.7042	16.8504	16.6116	16.6838	16.6684	16.6888	16.6115	16.7827	16.5397	16.6999
O35280	Chek1	Serine/threonine-protein kinase Chk1	20.6494	20.6872	20.6341	21.0196	20.442	20.5615	20.4672	20.449	20.5826	20.6671	20.5758	20.5727	20.5853	20.5594	20.5833	20.4487
O35286	Dhx15	ATP-dependent RNA helicase DHX15	23.8135	23.7351	23.7612	23.5902	23.7205	23.5769	23.6698	23.5113	23.907	23.6562	23.8889	23.601	24.0347	23.6839	23.7512	23.8792
O35295	Purb	Transcriptional activator protein Pur-beta	18.3339	18.1175	18.4333	18.1054	18.5399	18.3896	18.4436	18.217	18.5177	18.2011	18.449	18.0951	18.4502	18.2376	18.3918	18.4215
O35316	Slc6a6	Sodium- and chloride-dependent taurine transporter	18.6085	18.3809	18.5915	18.6906	18.4359	18.3959	18.489	18.536	18.5715	18.3923	18.5104	18.5749	18.5638	18.5058	18.6807	18.5543
O35326	Srsf5	Serine/arginine-rich splicing factor 5	22.9603	22.3246	23.1994	22.2079	22.8481	21.9559	23.0804	22.2775	22.9433	22.096	23.4505	22.2927	23.0558	22.0683	23.1383	23.285
O35343	Kpna4	Importin subunit alpha-3	21.0749	21.0224	21.1025	21.0578	21.0723	21.1727	21.1216	21.1079	21.0661	21.0744	21.1537	21.1764	21.1248	21.1093	21.1255	21.0773
O35344	Kpna3	Importin subunit alpha-4	20.9236	20.8609	20.9511	20.8627	20.7852	20.9235	20.9353	20.8489	20.8351	20.8733	20.9225	20.9504	20.9391	20.8651	20.8584	20.8733
O35345	Kpna6	Importin subunit alpha-7	20.7454	20.7742	20.7896	20.6985	20.7393	20.7561	20.8624	20.7519	20.6158	20.7857	20.8385	20.5852	20.7509	20.7556	20.7613	20.7616
O35350	Capn1	Calpain-1 catalytic subunit	19.7513	19.5747	19.475	19.7318	19.8422	19.7895	19.6635	19.7946	19.7104	19.5014	19.4365	19.6799	19.7159	19.4749	19.5525	19.5842
O35379	Abcc1	Multidrug resistance-associated protein 1	15.2874	15.073	15.1041	15.0039	15.0488	15.2625	15.0996	14.7751	15.5127	14.9753	15.2819	15.1558	15.3731	14.9208	15.1082	15.0913
O35381	Anp32a	Acidic leucine-rich nuclear phosphoprotein 32 family member A	24.4444	24.4539	24.3798	24.3072	24.4686	24.5342	24.4058	24.4249	24.4054	24.4177	24.2229	24.3031	24.2384	24.4197	24.2757	24.1744
O35382	Exoc4	Exocyst complex component 4	19.1722	19.2864	19.1739	19.61	19.2181	19.3915	19.2327	19.3105	19.208	19.2831	19.1255	19.2459	19.0872	19.3136	19.2234	19.1433
O35386	Phyh	Phytanoyl-CoA dioxygenase, peroxisomal	18.3231	17.9759	17.9602	18.4014	17.8005	17.785	17.788	17.964	18.2512	18.0299	17.8955	18.3439	18.1856	17.8305	17.9242	18.2058
O35387	Hax1	HCLS1-associated protein X-1	19.4538	19.4085	19.3784	19.2901	19.3385	19.5273	19.4916	19.4346	19.3325	19.3228	19.2902	19.3354	19.4038	19.378	19.2272	19.3089
O35435	Dhodh	Dihydroorotate dehydrogenase (quinone), mitochondrial	19.4036	19.2735	19.2444	19.3175	19.1784	19.3752	19.4082	19.1383	19.4144	19.3811	19.2989	19.3903	19.532	19.3648	19.3657	19.4125
O35450	Fkbpl	FK506-binding protein-like	19.2142	19.2283	19.1979	19.1911	19.4487	19.2459	19.1411	19.2687	19.0857	19.3134	19.1603	19.2649	19.2055	19.2458	19.2116	19.2425
O35451	Atf6b	Cyclic AMP-dependent transcription factor ATF-6 beta	17.8071	17.9764	17.9375	17.8884	17.8249	18.1467	17.8375	17.897	18.038	17.971	17.976	17.9144	17.6956	17.9918	18.0348	17.9693
O35459	Ech1	Delta(3,5)-Delta(2,4)-dienoyl-CoA isomerase, mitochondrial	21.2854	21.1151	21.13	21.2652	21.3477	21.3336	21.3478	21.3474	21.261	21.1244	21.1412	21.3124	21.2361	21.1615	21.2064	21.2616
O35465	Fkbp8	Peptidyl-prolyl cis-trans isomerase FKBP8	21.2848	21.1898	21.2923	21.3173	21.2635	21.1595	21.2832	21.4587	21.2397	21.313	21.304	21.3803	21.6547	21.3063	21.3408	21.2992
O35473	C1d	Nuclear nucleic acid-binding protein C1D	17.9279	17.8127	18.1254	17.9836	17.8845	17.8465	17.9922	18.1406	17.918	17.7361	17.9195	18.1402	17.7583	17.7821	17.9546	18.1697
O35488	Slc27a2	Long-chain fatty acid transport protein 2	16.729	17.1522	16.8748	16.5395	16.8706	16.6277	17.1096	16.681	16.0874	16.3398	16.3548	15.9889	16.0245	16.0481	16.2984	15.9735
O35551	Rabep1	Rab GTPase-binding effector protein 1	18.0758	18.3252	18.2147	18.0638	18.1496	18.3223	18.181	18.1929	17.9483	18.2031	18.0912	18.0839	18.1117	18.0344	17.95	18.0273
O35566	Cd151	CD151 antigen	20.7016	20.7634	20.6541	20.642	20.5833	20.66	20.6487	20.6684	20.6541	20.7211	20.6548	20.7501	20.5952	20.7292	20.6734	20.6175
O35593	Psmd14	26S proteasome non-ATPase regulatory subunit 14	22.8206	22.8814	22.8505	22.835	22.7014	22.824	22.75	22.7153	22.7026	22.884	22.7965	22.8753	22.7361	22.8062	22.6905	22.6354
O35598	Adam10	Disintegrin and metalloproteinase domain-containing protein 10	17.5508	17.5101	17.5601	17.5192	17.4744	17.6842	17.581	17.6955	17.5102	17.5807	17.5387	17.5258	17.5067	17.3958	17.4318	17.5583
O35609	Scamp3	Secretory carrier-associated membrane protein 3	20.1143	20.3028	20.318	20.1885	20.2271	20.4231	20.4768	20.1028	19.8729	20.3975	20.3721	20.221	19.8715	20.2734	20.1841	20.1597
O35613	Daxx	Death domain-associated protein 6	18.8775	18.7348	18.794	18.9471	18.8943	18.6346	18.8542	18.9521	18.8461	18.6985	18.9014	18.8127	18.8392	18.8228	18.9268	18.8544
O35618	Mdm4	Protein Mdm4	15.2598	15.4625	15.1988	14.8242	15.1473	15.1786	15.242	14.9352	15.0182	15.3511	15.1859	14.787	14.6888	14.9967	15.2467	14.5093
O35621	Pmm1	Phosphomannomutase 1	20.7178	20.9244	20.9687	20.6995	21.1073	21.0034	21.1607	20.9646	20.7308	21.1545	21.1388	20.8421	20.7701	21.2126	21.3821	20.8927
O35625	Axin1	Axin-1	13.6725	13.7032	14.1358	13.3679	13.5533	13.6803	14.1261	13.7302	14.0845	13.5636	14.1048	13.8654	14.1309	14.0936	13.9518	14.5516
O35638	Stag2	Cohesin subunit SA-2	19.273	18.9524	19.0484	18.9756	19.2064	18.9429	19.1401	19.2196	19.1042	18.7613	19.0392	19.1261	19.2155	18.7457	18.9745	19.1028
O35639	Anxa3	Annexin A3	19.6565	20.0124	19.6578	19.6009	21.063	21.1296	21.042	20.9253	19.7814	20.3207	19.8069	19.8877	19.8979	20.7403	19.9751	19.8194
O35643	Ap1b1	AP-1 complex subunit beta-1	23.1241	23.1492	23.0295	23.0312	23.0329	23.0802	23.0451	22.9948	23.0778	23.179	23.0954	23.0246	23.1388	23.1295	23.0232	23.0156
O35648	Cetn3	Centrin-3	19.5642	19.6306	19.5449	19.6186	19.2489	19.3518	19.3677	19.405	19.2854	19.5359	19.4335	19.5438	19.5693	19.4534	19.3531	19.3444
O35654	Pold2	DNA polymerase delta subunit 2	20.5387	20.4492	20.429	20.5592	20.4747	20.2174	20.2343	20.359	20.4859	20.4687	20.4623	20.547	20.5647	20.3999	20.4427	20.4605
O35658	C1qbp	Complement component 1 Q subcomponent-binding protein, mitochondrial	20.2575	20.3421	20.4263	21.1191	20.2642	20.4226	20.5278	20.4892	20.3905	20.3496	20.4076	20.3178	20.0148	20.4412	20.4625	20.3224
O35668	Hap1	Huntingtin-associated protein 1	16.2482	16.2683	16.4154	16.2617	15.7088	15.9953	15.8328	15.8837	15.9149	16.0167	16.0569	16.2046	15.8592	15.8943	15.9942	15.7932
O35682	Myadm	Myeloid-associated differentiation marker	19.6412	19.4312	19.5156	19.2591	20.0633	19.5837	20.2181	20.0708	19.254	19.1302	19.5075	19.2211	19.3823	19.1067	19.298	19.1607
O35685	Nudc	Nuclear migration protein nudC	24.1098	24.1293	24.0345	24.152	23.7091	23.903	23.7885	23.8352	24.0907	24.2088	24.0409	24.2043	24.1549	24.1753	24.083	24.0872
O35691	Pnn	Pinin	21.431	20.6563	21.1918	20.8009	20.9918	20.5152	21.1134	20.8036	21.275	20.2481	21.5141	20.9072	21.444	20.4654	21.1376	21.636
O35704	Sptlc1	Serine palmitoyltransferase 1	19.5101	19.4963	19.5026	19.4228	19.5259	19.6067	19.5248	19.5014	19.3748	19.4863	19.4283	19.5003	19.474	19.5607	19.435	19.4182
O35709	Enc1	Ectoderm-neural cortex protein 1	15.7121	16.0743	16.1231	15.8961	15.9083	15.8534	16.0578	16.1137	15.613	16.0579	16.0644	15.8351	15.6927	16.0916	16.1387	15.8309
O35710	Noct	Nocturnin	19.7976	19.8873	19.7994	19.7193	19.8355	19.7225	19.7736	19.6445	19.7178	19.9572	19.8395	19.8471	19.7636	20.0138	19.9038	19.721
O35719	Rad51b	DNA repair protein RAD51 homolog 2	15.2598	15.1189	15.1866	15.3771	15.0846	15.4627	15.2657	15.2858	15.0384	15.1669	15.0604	15.2736	15.4416	15.2235	15.271	15.1268
O35730	Ring1	E3 ubiquitin-protein ligase RING1	18.3763	18.4812	18.9442	18.258	18.8865	19.4194	20.0085	18.6352	18.3972	18.4429	18.9165	18.3748	18.4039	18.9373	19.102	18.8022
O35737	Hnrnph1	Heterogeneous nuclear ribonucleoprotein H	23.5175	23.1953	23.5324	22.8348	23.4358	23.1436	23.4291	23.0556	23.3997	22.9807	23.6027	22.9218	23.5669	23.0777	23.4688	23.37
O35841	Api5	Apoptosis inhibitor 5	22.9712	22.917	22.8611	22.9191	22.8326	22.8364	22.7995	22.8201	22.994	22.8842	22.8663	23.0625	22.7993	22.8552	22.9011	22.8463
O35855	Bcat2	Branched-chain-amino-acid aminotransferase, mitochondrial	21.9728	21.9074	21.9192	21.9581	21.9198	21.9149	22.0018	21.9355	22.0087	22.0832	21.9388	22.049	22.1587	22.0116	21.9816	21.9247
O35857	Timm44	Mitochondrial import inner membrane translocase subunit TIM44	21.3325	21.3281	21.3223	21.3246	21.0735	21.1417	21.2072	21.1165	21.2529	21.382	21.3243	21.3511	21.3612	21.331	21.3651	21.2725
O35864	Cops5	COP9 signalosome complex subunit 5	22.0571	22.1092	22.0337	22.0569	21.8399	21.9784	21.954	21.9156	21.9414	22.1094	22.0349	22.0899	22.0492	22.0262	22.0353	21.944
O35874	Slc1a4	Neutral amino acid transporter A	20.238	20.2411	20.2551	20.208	20.1683	20.1391	20.1775	20.1116	20.1626	20.1158	20.1353	20.1493	20.0784	20.0496	20.1456	20.0533
O35887	Calu	Calumenin	22.2457	22.3524	22.0357	22.2019	22.6156	22.6885	22.4767	22.5549	22.3103	22.3847	22.067	22.3319	22.3328	22.4059	22.0301	22.1625
O35900	Lsm2	U6 snRNA-associated Sm-like protein LSm2	20.2558	20.004	20.065	20.1122	19.8792	19.8895	19.9076	19.9845	20.0535	19.9761	20.1072	19.9904	19.9119	19.9335	20.0652	19.9091
O35955	Psmb10	Proteasome subunit beta type-10	17.2833	17.4318	17.2244	17.3883	17.1726	17.4217	17.2538	17.3455	17.3202	17.5096	17.3091	17.469	17.2632	17.5309	17.4615	17.2323
O35969	Gamt	Guanidinoacetate N-methyltransferase	12.2508	12.8332	13.0482	12.525	12.3452	13.0478	13.1555	13.2412	12.5032	12.4446	12.9039	12.4766	12.9207	12.1268	12.4101	12.3455
O35973	Per1	Period circadian protein homolog 1	15.383	15.5989	15.3154	15.3332	15.3737	15.4713	15.541	15.504	15.4771	15.6634	15.6083	15.4641	15.7171	15.6065	15.6826	15.3124
O54692	Zw10	Centromere/kinetochore protein zw10 homolog	20.5016	20.5943	20.5882	20.5157	20.459	20.5589	20.6711	20.5205	20.3894	20.552	20.5524	20.5672	20.3545	20.5671	20.6006	20.452
O54724	Cavin1	Caveolae-associated protein 1	14.1436	14.0609	14.4301	14.0681	13.8174	14.0917	14.5137	14.0508	14.2153	14.417	14.5245	14.4791	14.7974	14.2909	14.6714	14.8342
O54734	Ddost	Dolichyl-diphosphooligosaccharide--protein glycosyltransferase 48 kDa subunit	22.8334	22.9083	22.7429	22.7943	22.8957	22.9375	22.8713	22.9009	22.78	22.8682	22.71	22.8508	22.7736	22.8926	22.7218	22.6687
O54774	Ap3d1	AP-3 complex subunit delta-1	22.0506	22.1097	22.0946	21.9683	22.2045	22.2128	22.2151	22.1188	22.0701	22.1068	22.0998	21.9532	22.0777	22.0877	22.0908	21.95
O54781	Srpk2	SRSF protein kinase 2	19.8886	19.7215	19.9097	19.5175	19.7852	19.6732	19.7429	19.4331	20.2188	19.7979	20.1367	19.5777	20.2991	19.6976	19.9475	19.8595
O54784	Dapk3	Death-associated protein kinase 3	18.19	18.4027	18.3359	18.2244	18.3008	18.2966	18.3253	18.1472	18.4565	18.403	18.4953	18.4558	18.4678	18.4052	18.4587	18.5391
O54786	Dffa	DNA fragmentation factor subunit alpha	17.7875	17.8454	17.8688	17.8046	17.4379	17.6732	17.6274	17.7095	17.7099	17.9196	17.7794	17.8919	17.8015	17.9449	17.8269	17.8773
O54804	Chka	Choline kinase alpha	18.3227	18.4293	18.4132	18.6642	18.6636	18.8227	18.865	18.7315	18.0687	18.4056	18.2308	18.2435	17.9954	18.4335	18.2459	18.1641
O54825	Bysl	Bystin	21.4559	21.5262	21.5873	21.7158	21.5027	21.4739	21.4649	21.72	21.5426	21.6311	21.6658	21.9166	21.5935	21.6174	21.5814	21.7193
O54826	Mllt10	Protein AF-10	16.962	16.7704	17.144	16.7088	17.2835	16.9212	17.1174	16.9186	17.1838	16.6272	17.1332	16.7195	17.2329	16.7622	17.0742	16.969
O54833	Csnk2a2	Casein kinase II subunit alpha'	21.2519	21.0252	21.1494	21.7861	21.0951	20.9836	21.0888	21.391	21.1432	21.1248	21.1884	21.3994	21.1288	21.0656	21.2503	21.148
O54836	Zmat3	Zinc finger matrin-type protein 3	14.0917	13.7621	13.8585	14.4008	14.2604	14.3201	14.1267	14.1699	14.4372	14.1155	14.1667	13.8789	14.004	14.0543	13.7551	13.9854
O54879	Hmgb3	High mobility group protein B3	19.892	19.668	19.511	19.3429	20.2172	19.7686	19.6141	19.5003	19.7234	19.874	19.4029	19.4561	19.6983	20.0582	19.6853	19.449
O54890	Itgb3	Integrin beta-3	14.9512	14.4863	14.8215	15.0103	14.4859	15.0056	14.9953	15.1005	14.4314	14.7608	14.3866	14.338	15.1987	14.4986	14.3634	14.8876
O54916	Reps1	RalBP1-associated Eps domain-containing protein 1	20.7859	20.8354	20.7649	20.7354	20.8538	20.724	20.7931	20.8031	20.7692	20.8229	20.7484	20.7613	20.7014	20.6885	20.7385	20.6398
O54931	Akap2	A-kinase anchor protein 2	19.9261	19.802	19.5394	19.8395	19.7795	19.5664	19.4943	19.6577	19.6838	19.5561	19.5578	19.6661	19.7421	19.5957	19.4847	19.6803
O54940	Bnip2	BCL2/adenovirus E1B 19 kDa protein-interacting protein 2	16.6271	16.6301	16.5168	16.5286	16.7447	16.5644	16.847	16.9391	16.7223	16.5825	16.6341	16.8931	16.6047	16.5856	16.6304	16.3636
O54941	Smarce1	SWI/SNF-related matrix-associated actin-dependent regulator of chromatin subfamily E member 1	20.9051	20.8055	20.6975	20.6745	20.8437	20.7834	20.7872	20.7971	20.9495	20.8235	20.7778	20.8562	20.849	20.7966	20.8072	20.7841
O54946	Dnajb6	DnaJ homolog subfamily B member 6	20.9796	21.0856	21.0262	20.9593	20.972	21.0293	21.0827	20.7983	20.9542	21.0247	21.1317	20.8478	21.1859	20.9497	20.9622	20.9821
O54950	Prkag1	5'-AMP-activated protein kinase subunit gamma-1	19.7694	19.8187	19.766	19.6982	19.6892	19.8684	19.8045	19.7422	19.7979	19.883	19.7929	19.7696	19.8298	19.8772	19.875	19.7376
O54956	Pole2	DNA polymerase epsilon subunit 2	19.4872	19.4853	19.2916	19.4355	19.2927	19.2952	19.2618	19.1021	19.3793	19.4597	19.3097	19.3943	19.4155	19.4004	19.2979	19.2924
O54962	Banf1	Barrier-to-autointegration factor	20.403	20.7519	21.3246	20.7961	21.9833	21.5715	21.6734	21.3975	21.3576	20.9618	21.8891	20.6563	20.9527	21.2296	21.3928	21.2656
O54984	Get3	ATPase GET3	21.7759	21.7026	21.6953	21.7751	21.6525	21.6607	21.6128	21.6309	21.7161	21.8313	21.6905	21.8211	21.7075	21.8187	21.8023	21.6762
O54988	Slk	STE20-like serine/threonine-protein kinase	21.4063	21.3715	21.3811	21.4555	21.5251	21.6357	21.5869	21.5621	21.544	21.5002	21.455	21.5378	21.3811	21.4986	21.4393	21.397
O54992	Mapkapk5	MAP kinase-activated protein kinase 5	19.051	18.9908	19.0062	19.3199	18.9469	19.0384	19.0483	19.0593	19.067	19.0228	19.0723	19.073	19.0978	19.0348	19.0689	19.0685
O55013	Trappc3	Trafficking protein particle complex subunit 3	17.8473	17.9026	17.7626	17.744	17.7999	17.9532	17.6671	17.8232	17.7968	17.8047	17.6209	17.7959	17.7538	17.8062	17.645	17.7786
O55022	Pgrmc1	Membrane-associated progesterone receptor component 1	20.9654	21.1235	20.822	20.6886	21.0236	21.136	20.9936	21.0311	20.816	20.8812	20.6649	20.6626	20.7231	20.9021	20.6877	20.7454
O55023	Impa1	Inositol monophosphatase 1	21.7402	21.7062	21.7518	21.7313	22.0212	22.0441	22.1103	22.0179	21.8266	21.8654	21.8535	21.913	21.7581	21.9107	21.9169	21.7955
O55028	Bckdk	[3-methyl-2-oxobutanoate dehydrogenase [lipoamide]] kinase, mitochondrial	19.2113	19.053	19.0513	19.3402	19.4248	19.0448	19.0352	19.2851	19.4426	19.0785	19.0921	19.2754	19.56	19.0046	19.1254	19.0174
O55029	Copb2	Coatomer subunit beta'	23.1587	23.2405	23.1251	23.189	23.1316	23.1844	23.2059	23.1984	23.1184	23.2649	23.1832	23.2231	23.1871	23.2208	23.1669	23.0969
O55033	Nck2	Cytoplasmic protein NCK2	14.3589	14.5382	14.8415	14.5169	14.9309	14.8605	15.0822	15.1006	14.6412	14.5623	14.727	14.8732	14.4335	14.2615	14.7771	14.2409
O55047	Tlk2	Serine/threonine-protein kinase tousled-like 2	20.5617	20.6052	20.4696	20.6067	20.3969	20.4413	20.4658	20.5045	20.6502	20.6466	20.5651	20.6548	20.5891	20.5275	20.5017	20.5325
O55057	Pde6d	Retinal rod rhodopsin-sensitive cGMP 3',5'-cyclic phosphodiesterase subunit delta	16.1345	15.9079	16.3153	15.7696	16.2994	15.9225	16.1765	15.5913	16.3887	16.1061	16.3715	15.8767	16.1973	16.2572	16.1456	16.3578
O55091	Impact	Protein IMPACT	21.5573	21.7248	21.6677	21.5268	21.5915	21.7148	21.705	21.7471	21.4112	21.6082	21.5672	21.5528	21.456	21.616	21.5972	21.4657
O55103	Prx	Periaxin	16.5076	16.4587	16.5442	16.3864	16.8391	16.7489	16.6831	16.6977	16.7703	16.721	16.7159	16.8795	16.5172	16.7721	16.6588	16.7482
O55106	Strn	Striatin	17.1143	17.2813	17.1711	17.3953	16.9884	17.0583	17.1513	17.1096	17.0881	17.2848	17.1855	17.3128	17.1035	17.2585	17.2273	17.1984
O55111	Dsg2	Desmoglein-2	18.6916	18.503	18.5981	18.6609	18.9219	18.6822	18.9535	18.8994	18.7509	18.4586	18.8577	18.7826	18.8518	18.6233	19.017	18.6833
O55125	Nipsnap1	Protein NipSnap homolog 1	21.3508	21.2592	21.1521	21.2821	21.5662	21.4589	21.3942	21.433	21.3139	21.2347	21.0971	21.3805	21.1166	21.1594	21.2225	21.2937
O55126	Nipsnap2	Protein NipSnap homolog 2	20.4009	20.4027	20.2456	20.2482	20.3751	20.4186	20.3149	20.2399	20.4374	20.4098	20.2029	20.3024	20.2339	20.3561	20.2894	20.276
O55128	Sap18	Histone deacetylase complex subunit SAP18	22.1292	21.3727	21.9298	21.2557	21.9645	21.2234	21.921	21.3661	21.8973	20.9206	22.1666	21.3858	22.3047	21.1342	21.8581	22.187
O55131	Septin7	Septin-7	23.275	23.315	23.104	23.2368	23.1799	23.1778	23.1586	23.1888	23.1126	23.2985	23.043	23.1883	23.0756	23.171	23.1195	22.9784
O55135	Eif6	Eukaryotic translation initiation factor 6	21.7959	21.6927	21.633	21.5436	21.535	21.5257	21.5349	21.221	22.0235	21.885	21.9513	21.7591	22.1864	21.7974	21.8785	21.9049
O55142	Rpl35a	60S ribosomal protein L35a	24.5567	24.3458	24.8898	23.6719	24.7467	24.2708	24.556	23.4469	24.9882	24.4453	25.0702	23.7467	25.0333	24.5602	24.7019	24.6351
O55143	Atp2a2	Sarcoplasmic/endoplasmic reticulum calcium ATPase 2	24.1304	24.1715	24.0038	24.1409	24.068	24.1552	24.0697	24.0799	24.1963	24.2511	24.0469	24.2396	24.1239	24.1909	24.0625	24.0933
O55201	Supt5h	Transcription elongation factor SPT5	22.9562	22.8994	22.8063	22.8318	22.979	22.9269	22.9134	22.934	22.901	22.847	22.8375	22.8879	23.0144	22.8628	22.8472	22.8356
O55222	Ilk	Integrin-linked protein kinase	20.6475	20.6497	20.571	20.5252	20.6871	20.6667	20.7555	20.5814	20.5187	20.6111	20.5232	20.6291	20.5446	20.5644	20.4819	20.4772
O55229	Chkb	Choline/ethanolamine kinase	14.8942	15.1292	14.7911	14.9285	14.3868	15.061	14.7565	14.3297	14.9496	15.0199	14.9921	15.09	14.4928	15.1224	15.1176	14.7051
O55234	Psmb5	Proteasome subunit beta type-5	23.8657	23.86	23.9115	23.7441	23.7645	23.7507	23.7605	23.646	23.9379	23.9181	23.9328	23.8221	23.9484	23.9543	23.9739	23.8329
O55236	Rngtt	mRNA-capping enzyme	19.5464	19.5162	19.5634	19.5697	19.6446	19.5788	19.7355	19.6577	19.459	19.4483	19.5293	19.4692	19.4327	19.4015	19.4787	19.3675
O55242	Sigmar1	Sigma non-opioid intracellular receptor 1	19.0651	18.9985	18.9482	18.9927	18.8721	18.9375	18.8124	18.9337	19.0093	19.1746	18.8885	19.1558	19.1469	19.06	19.0086	19.0577
O70126	Aurkb	Aurora kinase B	16.3339	16.0744	16.384	16.1062	16.331	16.2395	16.3365	16.4382	16.4096	15.924	16.4213	16.2004	16.719	16.1401	16.4586	16.9147
O70133	Dhx9	ATP-dependent RNA helicase A	23.8707	23.1255	23.8026	22.6182	23.5901	23.0042	23.8773	22.8404	23.5993	22.6693	23.9839	22.7085	23.9676	22.8536	23.7802	23.8776
O70152	Dpm1	Dolichol-phosphate mannosyltransferase subunit 1	17.8858	17.9195	17.9527	17.8978	17.9392	17.9898	17.8853	17.9685	18.014	18.0325	17.994	18.0699	17.8893	18.0938	17.9728	17.995
O70157	Top3a	DNA topoisomerase 3-alpha	16.7526	16.8143	16.9692	16.8197	16.8201	16.6477	16.9318	16.7372	16.8587	16.8869	16.9958	16.9071	17.1013	16.7703	16.872	17.031
O70172	Pip4k2a	Phosphatidylinositol 5-phosphate 4-kinase type-2 alpha	18.5556	18.4982	18.5538	18.6589	18.6666	18.6877	18.6143	18.7737	18.4953	18.5032	18.4805	18.6627	18.4922	18.5026	18.5742	18.5604
O70194	Eif3d	Eukaryotic translation initiation factor 3 subunit D	24.0392	24.1021	24.0507	23.9357	23.9247	23.8519	23.8441	23.8437	24.2192	24.218	24.1736	24.0388	24.1672	24.0542	24.0858	23.9651
O70201	Birc5	Baculoviral IAP repeat-containing protein 5	17.2521	16.8886	17.0662	16.7792	17.0286	16.6828	17.0668	17.4506	16.9889	16.6127	16.8613	16.8938	17.2064	16.726	17.0103	17.2428
O70228	Atp9a	Probable phospholipid-transporting ATPase IIA	13.741	13.5436	13.29	13.7037	14.8443	14.3693	14.8133	14.5322	13.5559	13.3918	13.1563	13.4126	13.4687	13.5587	13.2415	13.0419
O70230	Znf143	Zinc finger protein 143	18.3018	18.3606	18.2017	18.3364	18.147	18.1586	18.1828	18.0963	18.278	18.4312	18.2615	18.233	18.3038	18.3794	18.3176	18.2661
O70250	Pgam2	Phosphoglycerate mutase 2	23.2408	23.1155	23.0841	23.2377	22.8679	22.9315	22.905	23.0197	23.0013	23.1129	23.0483	23.1835	22.9586	23.1092	23.0894	23.0609
O70251	Eef1b	Elongation factor 1-beta	23.9759	24.1786	24.0631	23.8409	23.7557	24.1255	23.8639	23.864	23.9035	24.2896	24.0713	23.9113	24.1704	24.2856	24.0555	24.0509
O70252	Hmox2	Heme oxygenase 2	19.2278	19.1702	19.005	19.1316	19.1776	19.2377	19.0929	19.1892	19.2715	19.2166	19.0326	19.3549	19.1314	19.2032	19.0878	19.2796
O70255	Mpzl2	Myelin protein zero-like protein 2	14.8411	14.9307	14.8846	14.6442	15.0987	15.2049	14.5301	14.3195	14.9537	14.7309	14.8235	14.8667	15.0544	14.7091	15.1886	14.8833
O70274	Ptp4a2	Protein tyrosine phosphatase type IVA 2	17.8644	18.0852	18.0492	18.9429	18.1575	18.2256	18.1829	18.3621	17.9734	18.1117	18.0329	18.0335	18.0288	17.9619	17.9637	17.9645
O70279	Ess2	Splicing factor ESS-2 homolog	16.7027	16.687	16.5615	16.745	16.6563	16.6407	16.6928	17.0318	16.7089	16.7138	16.5923	16.7991	16.5924	16.7669	16.7283	16.7955
O70293	Grk6	G protein-coupled receptor kinase 6	18.8112	18.8888	18.9483	18.8828	18.9353	18.855	18.9379	18.9326	18.9907	18.9087	18.9949	18.9319	18.9261	18.898	19.0611	19.1099
O70305	Atxn2	Ataxin-2	20.7044	20.6775	20.6632	20.7432	20.7964	20.7602	20.6983	20.7673	20.878	20.746	20.7822	20.77	20.7987	20.7607	20.6069	20.728
O70309	Itgb5	Integrin beta-5	14.656	14.9238	14.6103	14.7138	15.8482	15.8238	15.5425	15.7393	14.5978	14.7096	14.5799	14.7315	14.7123	14.7988	14.5001	14.6877
O70310	Nmt1	Glycylpeptide N-tetradecanoyltransferase 1	21.7932	21.6711	21.7887	21.9514	21.8521	21.7593	21.9189	21.8507	21.9135	21.6891	21.8431	21.8	21.9712	21.763	21.8197	21.8085
O70311	Nmt2	Glycylpeptide N-tetradecanoyltransferase 2	19.6009	19.5303	19.5883	19.5114	19.7065	19.6481	19.7925	19.6511	19.7566	19.5434	19.6915	19.6103	19.7139	19.6081	19.6635	19.6212
O70318	Epb41l2	Band 4.1-like protein 2	22.7961	22.7642	22.7263	22.8228	22.8693	22.879	22.8598	22.8568	22.6646	22.7064	22.6571	22.7315	22.6541	22.7261	22.6789	22.6624
O70325	Gpx4	Phospholipid hydroperoxide glutathione peroxidase	20.2546	20.1665	20.3015	20.2299	20.3146	20.2764	20.4733	20.2701	20.3735	20.2129	20.3341	20.1397	20.1791	20.289	20.3841	20.2107
O70338	Rnaseh1	Ribonuclease H1	16.3837	16.2613	16.4377	16.1118	16.4527	16.0507	16.1975	16.1649	16.4404	16.2731	16.4261	15.9098	16.579	16.1427	16.3741	16.4872
O70374	Cbfa2t2	Protein CBFA2T2	16.4969	16.5365	16.456	16.7066	16.5672	16.7042	16.3629	16.7338	16.7427	16.6308	16.4844	16.7886	16.7717	16.4547	16.6374	16.621
O70378	Emc8	ER membrane protein complex subunit 8	20.6051	20.6492	20.6318	20.6872	20.4776	20.6055	20.5288	20.5868	20.541	20.7487	20.6243	20.7087	20.4688	20.6922	20.7574	20.6181
O70400	Pdlim1	PDZ and LIM domain protein 1	21.2905	21.6196	21.3212	21.2303	21.8238	21.7722	21.8252	21.7935	21.1291	21.3923	21.1853	21.202	21.3964	21.4683	21.228	21.1138
O70404	Vamp8	Vesicle-associated membrane protein 8	15.6083	15.5552	15.7174	15.5801	15.9445	15.6175	15.8033	15.9467	16.2626	16.196	16.2176	16.4092	16.2162	16.1587	16.2251	16.3278
O70405	Ulk1	Serine/threonine-protein kinase ULK1	17.7556	17.7164	17.7666	17.7249	17.4707	17.847	17.6468	17.6959	17.5917	17.7663	17.7501	17.7944	17.6886	17.7594	17.666	17.7524
O70422	Gtf2h4	General transcription factor IIH subunit 4	16.6631	16.8186	16.9162	16.7405	16.7742	16.8903	17.0513	16.7618	16.8093	16.732	16.9	16.7055	16.5482	16.723	16.9171	16.7716
O70435	Psma3	Proteasome subunit alpha type-3	23.4811	23.5003	23.4486	23.441	23.4945	23.4582	23.5147	23.3843	23.4177	23.524	23.4818	23.4995	23.3887	23.5371	23.5654	23.3966
O70439	Stx7	Syntaxin-7	16.8853	17.0368	16.9169	16.9016	17.3452	17.4024	17.2164	17.4779	17.1635	17.0354	16.9022	17.1234	16.8546	17.0617	16.8773	17.155
O70445	Bard1	BRCA1-associated RING domain protein 1	16.8739	16.7091	16.538	16.6913	16.7764	16.5989	16.5675	16.7973	17.0392	16.6375	16.766	16.8556	16.9478	16.7205	16.6983	16.934
O70456	Sfn	14-3-3 protein sigma	25.4242	25.5274	25.3485	25.2183	25.5509	25.6631	25.4671	25.5965	25.4404	25.6275	25.3038	25.4635	25.3448	25.616	25.2782	25.4365
O70472	Tmem131	Transmembrane protein 131	18.407	18.4979	18.476	18.2948	18.6536	18.4947	18.6241	18.558	18.457	18.4098	18.4468	18.5008	18.4769	18.4963	18.511	18.4292
O70475	Ugdh	UDP-glucose 6-dehydrogenase	21.7045	21.7511	21.6748	21.6544	21.5973	21.7472	21.5752	21.6155	21.3315	21.3106	21.2911	21.2402	21.3162	21.4413	21.548	21.2816
O70480	Vamp4	Vesicle-associated membrane protein 4	17.6042	17.7994	17.747	17.9285	17.5933	17.5597	17.6235	17.8234	17.6283	17.9295	17.7368	17.8418	17.6699	17.6456	17.5597	17.7889
O70481	Ubr1	E3 ubiquitin-protein ligase UBR1	18.589	18.7073	18.5615	18.4848	18.7636	18.6245	18.6176	18.6226	18.4555	18.5677	18.478	18.5051	18.3851	18.5108	18.5314	18.5225
O70492	Snx3	Sorting nexin-3	21.5111	21.484	21.4782	21.4176	21.5999	21.5736	21.575	21.5605	21.4504	21.6142	21.4986	21.4505	21.4619	21.5751	21.591	21.431
O70493	Snx12	Sorting nexin-12	20.8742	20.8341	20.8075	20.6478	20.8847	20.8921	20.8346	20.8626	20.7629	20.8742	20.7845	20.7633	20.7446	20.8291	20.8276	20.7413
O70503	Hsd17b12	Very-long-chain 3-oxoacyl-CoA reductase	21.6186	21.7259	21.6534	21.5264	21.5371	21.6104	21.6625	21.49	21.5016	21.67	21.5537	21.5185	21.4742	21.6519	21.5265	21.4173
O70546	Kdm6a	Lysine-specific demethylase 6A	19.1175	19.007	18.8598	18.9217	19.0612	19.2118	18.8954	19.0498	19.4634	19.3823	19.0259	18.8894	19.0134	19.2385	18.9678	18.8373
O70551	Srpk1	SRSF protein kinase 1	21.1986	21.0343	21.3603	20.9213	21.1252	20.8949	21.0795	20.6725	21.5279	21.1256	21.567	20.8243	21.6189	21.0653	21.3143	21.2716
O70572	Smpd2	Sphingomyelin phosphodiesterase 2	18.1846	18.0592	18.2664	18.1684	17.9809	18.0519	18.2293	18.0972	18.0565	18.1945	17.9128	17.8696	18.3036	17.9816	17.9598	18.1026
O70576	Stag3	Cohesin subunit SA-3	17.2715	17.1533	17.0564	17.2701	16.8665	16.7088	16.82	16.8676	17.1205	17.0444	16.9143	17.1046	17.1409	16.9021	16.6416	17.0497
O70591	Pfdn2	Prefoldin subunit 2	22.842	22.8271	22.6869	22.5869	22.8743	22.9796	22.7139	22.8574	22.9571	22.8993	22.6083	22.7805	22.6237	22.9262	22.7179	22.9052
O88271	Cfdp1	Craniofacial development protein 1	21.9796	22.0281	21.8255	22.0506	21.6395	21.8672	21.736	21.8526	21.9192	22.123	21.7631	22.1194	21.9611	22.0142	21.8523	21.889
O88291	Znf326	DBIRD complex subunit ZNF326	16.2587	15.351	15.9085	14.9456	16.2562	15.3782	16.3887	15.2967	15.9245	14.956	16.1437	15.2625	16.4533	15.2473	15.9269	16.366
O88307	Sorl1	Sortilin-related receptor	19.8824	19.8444	19.7938	19.8812	19.6741	19.7489	19.6532	19.8018	20.0357	19.8917	19.7974	20.0216	19.9359	19.845	19.8874	19.8951
O88322	Nid2	Nidogen-2	19.182	19.1118	19.2696	19.1424	19.2627	19.3044	19.2637	19.2412	19.1351	19.1581	19.2296	19.2215	19.2133	19.2534	19.2978	19.1887
O88327	Ctnnal1	Alpha-catulin	16.5474	16.6827	16.5725	16.6168	16.3297	16.5716	16.4091	16.4455	16.4021	16.6637	16.4231	16.616	16.3175	16.6278	16.3975	16.4164
O88342	Wdr1	WD repeat-containing protein 1	23.2958	23.2185	23.3202	23.5619	23.3789	23.3722	23.3857	23.4368	23.2593	23.246	23.3227	23.3374	23.2915	23.3674	23.4102	23.2393
O88379	Baz1a	Bromodomain adjacent to zinc finger domain protein 1A	16.106	16.2117	16.3988	16.2827	16.0907	16.2828	16.2337	16.506	16.0078	16.2157	16.2318	16.1332	16.0636	16.1585	16.1283	16.7197
O88384	Vti1b	Vesicle transport through interaction with t-SNAREs homolog 1B	19.3937	19.4804	19.4626	19.3856	19.4226	19.4788	19.4517	19.3952	19.4017	19.601	19.4613	19.544	19.3965	19.577	19.5242	19.5247
O88396	Grpel2	GrpE protein homolog 2, mitochondrial	17.7061	17.4935	17.4453	17.6359	17.6063	17.6826	17.5683	17.5631	17.5383	17.6301	17.5079	17.5879	17.5883	17.6535	17.6983	17.6508
O88413	Tulp3	Tubby-related protein 3	18.7988	18.9261	19.4042	19.1298	18.6347	18.9573	18.9116	19.0936	18.9549	19.003	19.0215	19.4395	18.782	18.9211	19.0026	19.6488
O88425	Nme6	Nucleoside diphosphate kinase 6	17.2527	17.1739	17.2108	17.1731	16.9329	16.9801	16.9535	16.8436	17.0153	17.1803	17.0068	17.0944	17.2038	17.2066	17.0148	17.2315
O88441	Mtx2	Metaxin-2	19.0391	19.1381	18.9909	19.0004	18.9721	19.2258	19.0846	19.0403	19.195	19.1575	19.0349	19.2103	19.1918	19.2469	19.062	19.1204
O88447	Klc1	Kinesin light chain 1	20.0578	20.0037	19.9869	19.9749	19.9477	20.0016	20.0785	20.0284	20.0669	20.055	20.0028	19.9982	19.9658	19.9974	20.0255	20.0095
O88448	Klc2	Kinesin light chain 2	19.4441	19.3938	19.3392	19.3881	19.3095	19.3755	19.3732	19.4082	19.4907	19.3838	19.4006	19.4453	19.447	19.3808	19.3803	19.428
O88455	Dhcr7	7-dehydrocholesterol reductase	19.5408	19.2506	19.2657	19.4864	19.3738	19.2457	19.0431	19.0951	19.4833	19.1705	19.2013	19.442	19.4432	19.2572	19.3224	19.3266
O88456	Capns1	Calpain small subunit 1	18.8801	18.8375	18.9257	18.8423	18.9134	18.9401	18.9309	18.9943	18.9925	18.9389	19.0081	18.9186	18.9822	18.8995	19.054	18.9275
O88466	Znf106	Zinc finger protein 106	18.2481	17.7074	18.1364	18.3334	17.8896	17.6722	18.1252	18.0302	18.4584	17.5367	18.25	18.0648	18.5836	17.5982	18.1827	18.559
O88477	Igf2bp1	Insulin-like growth factor 2 mRNA-binding protein 1	24.4874	24.1456	24.6841	23.743	24.5713	24.1503	24.5749	23.7997	24.7194	24.1418	24.8565	23.8009	24.8919	24.262	24.6538	24.5908
O88487	Dync1i2	Cytoplasmic dynein 1 intermediate chain 2	20.8199	20.8842	20.6367	20.7147	20.6137	20.8088	20.6915	20.6659	20.68	20.8558	20.589	20.7228	20.7428	20.8271	20.7291	20.6668
O88491	Nsd1	Histone-lysine N-methyltransferase, H3 lysine-36 specific	19.0876	18.7697	19.1607	18.8245	19.2561	18.7672	19.1595	18.8456	19.1331	18.629	19.2426	18.9535	19.2766	18.7111	19.1813	19.5123
O88512	Ap1g2	AP-1 complex subunit gamma-like 2	17.4524	17.4801	17.4353	17.4008	17.3905	17.536	17.3956	17.3496	17.4252	17.5238	17.3794	17.5498	17.324	17.5846	17.4989	17.2567
O88513	Gmnn	Geminin	19.0185	18.922	19.1837	19.0618	18.8602	18.7739	18.8536	18.8087	18.9768	19.0099	19.1971	19.0665	18.838	18.9433	18.9639	18.9381
O88520	Shoc2	Leucine-rich repeat protein SHOC-2	17.8645	17.9453	17.8138	17.8693	17.9866	17.9708	17.8358	17.9596	17.9341	18.0116	17.8246	17.8371	17.7377	17.8494	17.8167	17.7205
O88522	Ikbkg	NF-kappa-B essential modulator	17.0313	17.1312	17.0879	17.0735	17.2002	17.0183	17.0374	17.0471	17.0385	17.0139	16.898	16.9957	16.7826	17.1587	16.9755	16.9936
O88531	Ppt1	Palmitoyl-protein thioesterase 1	18.5485	18.6273	18.6652	18.6729	18.7224	18.833	18.7574	18.9292	18.5139	18.4849	18.4647	18.5428	18.445	18.4952	18.4824	18.5643
O88532	Zfr	Zinc finger RNA-binding protein	21.5454	21.1596	21.5212	21.3318	21.5508	21.1617	21.5591	21.3485	21.6057	21.042	21.6182	21.4136	21.6443	21.1039	21.456	21.4161
O88543	Cops3	COP9 signalosome complex subunit 3	21.6865	21.7966	21.745	21.7338	21.6125	21.7196	21.6706	21.6643	21.7101	21.7995	21.6779	21.7389	21.5875	21.7796	21.7146	21.5974
O88544	Cops4	COP9 signalosome complex subunit 4	22.4588	22.407	22.3173	22.4122	22.4236	22.4588	22.3789	22.4935	22.4031	22.5064	22.3078	22.4163	22.2792	22.4518	22.4289	22.4033
O88545	Cops6	COP9 signalosome complex subunit 6	22.0896	22.089	22.0823	22.0626	22.0003	22.0258	22.0198	22.0001	22.1094	22.1451	22.1316	22.108	22.0192	22.1135	22.1169	21.9212
O88554	Parp2	Poly [ADP-ribose] polymerase 2	15.7936	16.0522	16.0966	16.5261	15.6525	15.9746	15.8792	15.9903	15.9941	16.4315	16.2489	16.1477	16.1466	16.3568	16.0968	16.8418
O88559	Men1	Menin	17.529	17.3316	17.4556	17.4037	17.3066	16.9927	17.3439	17.58	17.4123	17.0603	17.5084	17.6172	17.5893	17.1324	17.5779	17.7485
O88561	Slc27a3	Long-chain fatty acid transport protein 3	18.9865	19.0905	19.2172	19.2104	19.0716	19.096	19.2608	19.0997	19.1896	19.1969	19.2495	19.3297	18.9313	19.2129	19.1872	19.3261
O88569	Hnrnpa2b1	Heterogeneous nuclear ribonucleoproteins A2/B1	26.0143	24.9793	25.7494	24.5014	25.6056	24.7185	25.5754	24.9795	25.6159	24.3909	25.8697	24.7426	26.1173	24.4898	25.6556	25.4592
O88572	Lrp6	Low-density lipoprotein receptor-related protein 6	16.5305	16.5592	16.483	16.5906	16.7804	16.7047	16.6582	16.6892	16.5031	16.4787	16.5248	16.3774	16.4266	16.5637	16.6571	16.2346
O88574	Sap30	Histone deacetylase complex subunit SAP30	19.2991	19.1047	19.2135	19.1882	19.0869	18.9592	19.066	18.9969	19.2839	19.0478	19.2436	19.2561	19.4105	19.0427	19.0833	19.4303
O88587	Comt	Catechol O-methyltransferase	15.0286	14.8547	14.9149	14.7363	14.7614	14.6713	14.9188	14.6005	14.7243	14.9264	14.7518	14.9761	14.629	15.0884	14.8592	14.8973
O88597	Becn1	Beclin-1	16.9208	17.0352	16.7611	16.7118	16.8334	16.8789	16.8669	16.8669	16.7746	17.0037	16.7154	16.9376	16.8665	16.841	16.8856	16.8915
O88622	Parg	Poly(ADP-ribose) glycohydrolase	19.3715	19.3501	19.3209	19.4319	19.4149	19.3225	19.3089	19.4139	19.4343	19.3384	19.3089	19.334	19.4219	19.3733	19.3119	19.3574
O88630	Gosr1	Golgi SNAP receptor complex member 1	18.3818	18.5329	18.4359	18.2839	18.6669	18.7262	18.5336	18.5922	18.4862	18.6729	18.5286	18.6889	18.4783	18.8525	18.4929	18.7212
O88643	Pak1	Serine/threonine-protein kinase PAK 1	20.7848	20.8495	20.802	20.6912	20.8407	20.697	20.8799	20.6909	20.7299	20.879	20.8371	20.6541	20.4083	20.8984	20.9173	20.9484
O88665	Brd7	Bromodomain-containing protein 7	19.8798	19.847	19.9947	19.528	20.1693	19.5241	19.8997	19.2417	20.2119	19.6172	20.1515	19.5818	19.7181	19.7146	20.1995	19.7836
O88685	Psmc3	26S proteasome regulatory subunit 6A	24.0693	24.1286	24.019	24.0344	23.8371	24.0035	23.9996	23.8353	23.9697	24.1848	24.0349	24.0516	24.024	24.1343	24.1279	24.0085
O88696	Clpp	ATP-dependent Clp protease proteolytic subunit, mitochondrial	20.9342	20.9687	20.8963	20.9321	20.7213	20.8205	20.8347	20.8882	20.9167	21.0435	20.9024	21.0207	20.793	20.9931	20.9202	20.9677
O88700	Blm	RecQ-like DNA helicase BLM	18.4256	18.3478	18.5173	18.6405	18.3634	18.4133	18.6062	18.4254	18.4749	18.2432	18.5357	18.3748	18.4502	18.4246	18.5211	18.487
O88708	Orc4	Origin recognition complex subunit 4	19.625	19.0786	19.3175	19.9303	19.4395	18.9931	19.3546	19.8349	19.4616	18.9533	19.2651	19.9893	19.4734	18.9415	19.3086	19.9101
O88712	Ctbp1	C-terminal-binding protein 1	21.7018	21.7401	21.7421	21.6971	21.7547	21.6683	21.7438	21.7012	21.6268	21.7683	21.658	21.7994	21.77	21.8734	21.8153	21.7105
O88735	Map7	Ensconsin	19.0271	19.0433	18.6403	18.8737	19.4438	19.2771	18.952	19.2176	19.4234	19.1248	18.8699	19.1542	19.2249	19.2428	19.0338	19.4901
O88736	Hsd17b7	3-keto-steroid reductase/17-beta-hydroxysteroid dehydrogenase 7	14.3715	14.2202	14.368	14.706	14.3211	14.2518	14.4573	14.6139	14.3629	13.8321	14.0475	14.3702	14.1692	14.4499	14.4379	14.2669
O88738	Birc6	Baculoviral IAP repeat-containing protein 6	21.0797	21.1805	21.0657	21.077	21.0058	21.1122	21.1616	21.0982	20.937	21.132	21.0505	21.0277	20.958	21.0709	21.0801	20.941
O88746	Tom1	Target of Myb1 membrane trafficking protein	19.7193	19.8263	19.7584	19.682	19.5716	19.6315	19.5751	19.7557	19.6881	19.8578	19.7609	19.809	19.6941	19.8792	19.8328	19.7985
O88792	F11r	Junctional adhesion molecule A	17.5536	17.5797	17.4064	17.5101	17.6562	17.7434	17.8109	17.8057	17.6092	17.5847	17.4867	17.6043	17.4695	17.6254	17.5615	17.5075
O88796	Rpp30	Ribonuclease P protein subunit p30	19.1732	19.0572	19.2832	19.1134	19.3172	19.159	19.2924	19.2378	19.358	19.1478	19.3573	19.1147	19.2129	19.1466	19.2919	19.3138
O88811	Stam2	Signal transducing adapter molecule 2	18.7647	18.8479	18.8288	18.7496	18.7575	18.9227	18.7072	18.7361	18.61	18.8937	18.7757	18.7815	18.6522	18.8766	18.8096	18.6306
O88824	Jtb	Protein JTB	17.0834	17.0571	17.0328	17.0397	16.8192	16.8865	17.0163	16.9303	17.287	17.1015	17.0784	17.1506	17.1712	17.323	17.1445	17.0465
O88843	Cradd	Death domain-containing protein CRADD	15.8107	15.5938	15.6765	15.8798	15.692	15.6482	15.3618	16.005	15.7326	15.8171	15.8005	16.0552	15.8817	15.8838	15.6462	16.0478
O88844	Idh1	Isocitrate dehydrogenase [NADP] cytoplasmic	24.2742	24.1591	24.1821	24.1781	25.4454	25.2233	25.364	25.2712	24.08	24.0594	23.9812	24.0149	23.9908	24.059	23.9524	23.9928
O88845	Akap10	A-kinase anchor protein 10, mitochondrial	17.259	17.5778	17.2217	17.4153	17.27	17.3441	17.4167	17.4376	17.2272	17.3355	17.1504	17.2584	17.3419	17.3137	17.474	17.2389
O88848	Arl6	ADP-ribosylation factor-like protein 6	16.9417	17.1596	17.1472	16.9695	16.8133	17.1423	17.0542	17.1884	16.9243	17.2315	17.2212	17.0546	17.109	17.264	17.2189	17.0884
O88851	Rbbp9	Putative hydrolase RBBP9	18.9323	18.7918	18.7187	18.7914	18.8462	18.7263	18.9521	18.9194	18.8869	18.8264	18.787	18.7687	18.7201	18.8521	18.8598	18.7071
O88852	Tspyl1	Testis-specific Y-encoded-like protein 1	14.8177	14.9254	14.7494	14.7862	15.0245	15.011	14.6999	15.1018	14.6102	14.9103	14.9072	15.0463	14.6519	14.7513	14.7343	15.0783
O88866	Hunk	Hormonally up-regulated neu tumor-associated kinase	15.5004	15.4917	15.7797	15.4263	15.4314	15.2138	15.5661	15.4428	15.1686	15.4415	15.4714	15.3319	15.7804	15.3678	15.4105	15.3081
O88874	Ccnk	Cyclin-K	17.3119	17.4271	17.264	17.0139	17.23	17.3112	17.3199	17.301	17.2201	17.2909	17.2822	17.0303	17.6063	17.267	17.3526	17.33
O88878	Zfand5	AN1-type zinc finger protein 5	16.9774	17.1015	17.0352	16.9717	16.8223	16.8986	16.8351	17.0069	16.8995	17.1128	16.9314	16.7709	17.0363	17.1755	17.1572	16.8833
O88879	Apaf1	Apoptotic protease-activating factor 1	16.883	16.8815	16.6384	16.8218	16.7962	16.8882	16.7892	17.0598	16.8943	17.0219	16.9252	17.2375	16.8597	16.7929	17.1237	16.6972
O88888	Apba3	Amyloid-beta A4 precursor protein-binding family A member 3	17.2157	17.2542	17.1313	17.2285	17.3657	17.2617	17.1326	17.2733	17.3019	17.197	17.1285	17.2243	17.1083	17.2953	17.0229	17.2143
O88895	Hdac3	Histone deacetylase 3	18.1791	18.2091	18.0769	18.1102	18.204	18.1308	18.4007	18.0739	18.1917	18.2466	18.1663	18.3385	18.1005	18.1151	18.6154	18.1167
O88935	Syn1	Synapsin-1	15.2346	15.4545	15.3258	15.6155	15.7158	15.2419	15.3533	15.5764	15.4752	15.3768	15.2023	15.4642	15.2783	15.2048	15.1992	15.4887
O88958	Gnpda1	Glucosamine-6-phosphate isomerase 1	22.082	21.9626	22.1031	22.1265	22.0626	22.0499	22.2141	22.1319	22.0753	21.9951	22.1214	22.1085	22.0818	22.0403	22.1993	22.0196
O88967	Yme1l1	ATP-dependent zinc metalloprotease YME1L1	20.9093	20.9453	20.9378	20.8981	20.9075	20.9763	20.9743	20.9351	20.928	20.9424	20.9542	20.9062	20.8486	20.9608	20.9461	21.0349
O88974	Setdb1	Histone-lysine N-methyltransferase SETDB1	21.1003	21.1909	21.154	21.0525	21.1711	21.2401	21.2444	21.1925	20.9893	21.1932	21.0717	21.0785	21.0821	21.1262	21.0551	21.0891
O88983	Stx8	Syntaxin-8	17.7222	17.7253	17.6095	17.707	17.7022	17.8356	17.8297	17.6955	17.569	17.7362	17.6059	17.6667	17.6584	17.6073	17.6246	17.6888
O88986	Gcat	2-amino-3-ketobutyrate coenzyme A ligase, mitochondrial	18.7255	18.6292	18.5976	18.7296	18.3732	18.4263	18.387	18.4533	18.4167	18.3783	18.2928	18.4542	18.4205	18.3597	18.4862	18.4489
O88990	Actn3	Alpha-actinin-3	23.1488	23.2314	23.0858	23.1302	23.2106	23.4235	23.2891	23.2741	23.0491	23.1918	23.0887	23.1379	23.314	23.2413	23.0059	23.0004
O89017	Lgmn	Legumain	19.9277	19.8615	19.5715	19.8059	19.9359	20.2099	19.7499	19.8541	20.0542	19.9641	19.7187	20.0196	20.1297	20.0808	19.9039	19.9059
O89023	Tpp1	Tripeptidyl-peptidase 1	19.164	19.1054	19.0488	19.0514	19.1024	18.9768	19.0936	19.0337	19.1086	19.0553	19.0654	19.0914	19.0017	19.0801	19.0744	19.0538
O89026	Robo1	Roundabout homolog 1	17.8724	17.9532	17.7577	17.9413	18.2816	18.1762	18.2781	18.3823	17.6249	17.4382	17.4784	17.6699	17.4147	17.505	17.5037	17.7019
O89032	Sh3pxd2a	SH3 and PX domain-containing protein 2A	18.1188	18.1799	18.1641	18.2823	18.5006	18.3556	18.5821	18.4457	18.0191	18.0582	18.1781	18.0961	18.1566	17.8881	17.975	18.1356
O89050	Mkln1	Muskelin	19.0596	19.2772	19.2597	19.3722	19.2648	19.2378	19.2849	19.3587	19.0987	19.358	19.2523	19.2272	19.1138	19.2672	19.1954	19.1486
O89053	Coro1a	Coronin-1A	17.8032	17.6781	17.8309	17.9214	17.5481	17.5025	17.591	17.5378	17.6588	17.5736	17.7711	17.6898	17.977	17.6006	17.5439	17.8111
O89079	Cope	Coatomer subunit epsilon	18.626	18.793	18.7366	18.5728	18.7859	18.778	18.7826	18.7995	18.859	18.7092	18.7267	18.6319	18.6731	18.7193	18.7412	18.7108
O89086	Rbm3	RNA-binding protein 3	21.8228	21.5974	22.0988	20.8085	22.0171	21.3652	21.7401	21.2398	21.6615	21.4543	22.0653	20.8811	21.8686	21.2941	21.8633	21.4695
O89090	Sp1	Transcription factor Sp1	20.1261	20.0908	20.092	20.1138	19.9784	19.9322	20.1384	20.0374	19.9619	20.1241	20.0439	20.0751	20.5398	20.0526	19.8237	20.2268
O89110	Casp8	Caspase-8	15.7208	15.9043	15.8149	15.8221	16.311	16.355	16.1835	16.3016	15.8215	15.7798	15.8679	15.8621	15.9714	15.8709	15.6459	15.8646
O89112	Lancl1	Glutathione S-transferase LANCL1	20.0644	20.0754	20.0234	20.0766	19.9218	20.1325	19.9952	20.0616	19.9556	20.1099	19.9018	20.0101	20.105	20.1052	19.9128	19.8602
O89116	Vti1a	Vesicle transport through interaction with t-SNAREs homolog 1A	15.0461	15.404	15.2612	15.1346	15.2164	15.1998	15.5649	15.5657	14.87	15.1392	15.0008	15.315	15.15	15.3604	14.9305	15.4366
P00375	Dhfr	Dihydrofolate reductase	22.6037	22.5264	22.5722	22.5119	22.2535	22.3788	22.3072	22.3138	22.4848	22.5903	22.5191	22.5059	22.341	22.4646	22.5579	22.2752
P00405	Mtco2	Cytochrome c oxidase subunit 2	23.096	23.1236	22.7612	22.9804	22.6004	22.3398	22.4156	22.5125	22.5991	22.8851	22.354	22.601	22.5621	22.6832	22.5216	22.4829
P00493	Hprt1	Hypoxanthine-guanine phosphoribosyltransferase	23.4545	23.418	23.2891	23.3422	23.0851	23.3223	23.1481	23.1197	23.2964	23.4269	23.2466	23.3892	23.2655	23.3641	23.2318	23.137
P00860	Odc1	Ornithine decarboxylase	15.8528	16.9719	17.007	16.0839	16.1566	16.2559	16.806	16.4243	15.7114	16.8668	16.74	15.9305	15.8536	16.777	16.7374	16.1915
P00920	Ca2	Carbonic anhydrase 2	22.0155	22.0571	22.1719	22.0705	22.276	21.9553	22.3056	22.2423	21.6947	22.1201	21.9271	21.9523	22.1206	22.4931	22.2976	22.1316
P01027	C3	Complement C3	19.181	19.3373	19.8297	19.4633	19.5711	19.8772	20.323	19.6338	19.3253	19.2969	19.8397	19.4642	19.3766	19.5494	19.8555	19.3856
P02340	Tp53	Cellular tumor antigen p53	15.8587	16.1742	16.4986	15.8363	15.9879	15.8349	16.3388	16.1348	15.8629	16.257	16.4746	16.1528	16.289	16.3922	16.6071	16.4765
P02463	Col4a1	Collagen alpha-1(IV) chain	11.6924	12.2371	12.0494	11.7521	12.1724	12.3176	11.7276	12.6915	11.7653	11.9516	12.1256	12.2207	11.7225	11.8159	10.426	11.9739
P02468	Lamc1	Laminin subunit gamma-1	22.4298	22.4782	22.195	22.5096	22.5405	22.6548	22.4458	22.4743	22.3793	22.5588	22.2546	22.5726	22.4092	22.4191	22.1553	22.4244
P02469	Lamb1	Laminin subunit beta-1	13.2929	13.5716	13.7247	13.5873	13.5542	13.9083	13.6409	14.1743	13.4448	13.587	13.5277	13.7274	13.6141	13.7523	13.674	13.709
P02798	Mt2	Metallothionein-2	20.0986	20.574	20.4632	19.6499	19.8788	20.1948	20.2619	19.6246	19.4122	20.4281	20.3456	19.4061	19.8176	20.5952	20.6409	19.6295
P02802	Mt1	Metallothionein-1	17.9796	18.3031	18.6851	17.8897	17.6484	17.8803	17.9483	17.655	17.5013	18.3243	18.6615	17.5326	17.9378	18.6576	19.0249	17.7906
P03958	Ada	Adenosine deaminase	16.3521	16.0861	16.301	16.3973	15.678	15.7926	15.9455	15.977	15.9944	16.0653	16.0826	16.1049	15.938	15.9091	16.1823	16.1571
P03975	Iap	IgE-binding protein	17.5944	17.7024	17.9426	17.6905	17.945	17.9057	18.1311	18.0918	17.5439	17.5462	17.7599	17.6962	17.6607	17.6768	17.6772	17.7888
P04184	Tk1	Thymidine kinase, cytosolic	20.1172	19.9915	19.966	19.9982	19.5342	19.6622	19.6105	19.6501	19.9982	20.0764	19.9526	20.1148	19.8922	19.9221	19.887	19.909
P04627	Araf	Serine/threonine-protein kinase A-Raf	19.1892	19.1868	19.2484	19.0136	19.2666	19.218	19.2194	19.1013	19.1377	19.1901	19.2158	18.9508	19.2531	19.229	19.1905	19.0803
P05063	Aldoc	Fructose-bisphosphate aldolase C	24.5506	24.5109	24.3119	24.4557	23.8146	24.0585	23.8282	23.7672	24.1534	24.4285	24.1326	24.2538	24.2514	24.2571	24.1975	24.069
P05064	Aldoa	Fructose-bisphosphate aldolase A	26.8735	26.7999	26.6469	26.8348	26.1712	26.3645	26.1615	26.2241	26.4942	26.6954	26.4383	26.6145	26.4963	26.5631	26.5341	26.3866
P05132	Prkaca	cAMP-dependent protein kinase catalytic subunit alpha	20.9458	20.8793	20.9277	21.0207	20.9137	20.9043	20.9562	20.9908	21.0015	20.9673	20.9704	21.0191	20.9157	21.035	21.0459	20.977
P05201	Got1	Aspartate aminotransferase, cytoplasmic	24.3764	24.2829	24.2904	24.4029	24.2678	24.2501	24.3289	24.2826	24.3453	24.3413	24.2932	24.3985	24.3468	24.3553	24.4235	24.3357
P05202	Got2	Aspartate aminotransferase, mitochondrial	24.2084	24.1686	24.051	24.1763	24.0721	24.1003	24.0671	23.9969	24.1444	24.1916	24.0183	24.1152	24.097	24.1922	24.1645	24.0648
P05214	Tuba3b	Tubulin alpha-3 chain	27.0486	27.048	26.8858	26.9143	26.9545	26.9683	26.9488	26.9909	26.82	27.0241	26.8297	26.9477	26.8419	26.8841	26.913	26.6825
P05480	Src	Proto-oncogene tyrosine-protein kinase Src	20.9385	20.8333	20.8933	20.8584	20.8643	20.8191	20.8727	20.8205	20.8737	20.7847	20.8673	20.808	20.6788	20.8373	20.9057	20.7081
P05532	Kit	Mast/stem cell growth factor receptor Kit	20.0416	19.9907	19.8473	20.0192	19.659	19.7724	19.5883	19.6921	19.8843	19.5751	19.5825	19.7535	19.8162	19.6322	19.6947	19.7498
P06151	Ldha	L-lactate dehydrogenase A chain	26.3495	26.0441	26.0884	26.3479	25.0489	25.2525	25.0759	25.383	26.0647	26.2419	25.9838	26.2607	25.9673	25.9136	26.0083	25.8769
P06745	Gpi	Glucose-6-phosphate isomerase	25.3823	25.387	25.3002	25.3981	24.9941	25.0538	25.0038	24.975	25.2033	25.3342	25.1773	25.241	25.1346	25.3125	25.3358	25.1242
P06797	Ctsl	Procathepsin L	18.0746	18.1983	18.2452	18.138	18.349	18.244	18.2735	18.2118	17.9404	18.07	18.0106	18.1602	17.9894	18.1614	18.2171	18.0187
P06801	Me1	NADP-dependent malic enzyme	19.7162	19.9253	19.7808	20.1915	20.4608	20.5816	20.5049	20.4609	19.9306	19.9127	19.892	19.9449	19.6937	19.9765	19.957	19.8114
P07214	Sparc	SPARC	19.0587	19.1441	19.1458	19.3137	19.3433	19.4889	19.4125	19.3911	18.9555	19.1474	19.08	19.2521	19.0456	19.1483	19.0585	19.1377
P07356	Anxa2	Annexin A2	20.7903	20.9555	20.9093	22.6729	20.8178	21.2036	21.0178	21.2816	21.0847	21.1223	20.9683	20.9668	20.7743	21.1135	20.9081	20.9305
P07607	Tyms	Thymidylate synthase	21.3447	21.3273	21.3031	21.3652	21.173	21.253	21.2154	21.2639	21.3032	21.33	21.3166	21.4115	21.1879	21.2787	21.3613	21.2601
P07742	Rrm1	Ribonucleoside-diphosphate reductase large subunit	24.0612	23.9618	23.991	23.9949	23.6294	23.7257	23.7289	23.672	23.9856	24.0284	23.9815	24.0207	23.9671	24.0161	24.0879	23.91
P07744	Krt4	Keratin, type II cytoskeletal 4	22.0031	21.561	21.9176	26.4205	22.4705	22.1622	22.7635	23.9865	22.4779	21.6966	21.9805	22.2268	22.1009	22.6153	22.1826	22.1368
P07901	Hsp90aa1	Heat shock protein HSP 90-alpha	28.5036	28.5899	28.4489	28.4066	28.1953	28.3824	28.24	28.1571	28.3347	28.6181	28.3998	28.4763	28.3349	28.541	28.4767	28.2111
P07903	Ercc1	DNA excision repair protein ERCC-1	18.0203	17.9616	18.0969	17.9043	18.4733	18.3479	18.32	18.3578	18.1208	17.8796	17.9252	17.9334	17.8469	17.8987	18.1329	17.9848
P08003	Pdia4	Protein disulfide-isomerase A4	23.957	23.9844	23.9007	23.8991	24.0529	24.071	24.0447	23.9836	24.0015	24.0591	23.9162	23.9935	23.9439	24.0857	24.031	23.9686
P08030	Aprt	Adenine phosphoribosyltransferase	23.4041	23.3887	23.4476	23.4077	22.9851	23.0088	22.973	22.944	23.4018	23.53	23.4595	23.4462	23.3187	23.4891	23.6497	23.3118
P08032	Spta1	Spectrin alpha chain, erythrocytic 1	19.5435	19.1185	19.3305	19.7633	19.265	19.1554	19.2093	19.6189	19.3547	19.3556	19.493	19.8868	19.7059	19.1635	19.468	19.25
P08103	Hck	Tyrosine-protein kinase HCK	21.8717	21.8612	21.8544	22.05	21.551	21.5445	21.6665	21.7387	21.8174	21.8974	21.848	21.8764	21.87	21.7253	21.8785	21.6546
P08113	Hsp90b1	Endoplasmin	25.6981	25.7051	25.5792	25.6249	25.5464	25.6031	25.5351	25.4905	25.6926	25.7844	25.5882	25.7264	25.6793	25.704	25.6645	25.5524
P08122	Col4a2	Collagen alpha-2(IV) chain	15.5256	15.656	15.2665	16.1601	15.166	15.3102	15.3251	15.6859	15.6807	15.9365	15.5882	16.3386	16.2753	15.5796	15.812	15.9695
P08226	Apoe	Apolipoprotein E	20.2763	20.1351	20.2983	20.2482	20.0414	20.1055	20.0215	19.9718	20.1715	20.1124	20.1527	20.2312	20.0828	20.1115	20.2364	20.2134
P08228	Sod1	Superoxide dismutase [Cu-Zn]	23.9143	23.949	23.7142	23.9418	23.9251	24.2107	23.8989	24.3448	23.7863	24.0322	23.6419	23.8472	23.564	23.9721	24.0034	23.5109
P08249	Mdh2	Malate dehydrogenase, mitochondrial	24.9709	24.9592	24.8769	24.9297	25.0582	25.0073	24.9901	24.99	24.9799	25.0817	24.9164	25.029	24.9587	25.079	25.0194	24.8999
P08752	Gnai2	Guanine nucleotide-binding protein G(i) subunit alpha-2	21.1254	20.8792	21.0934	21.1197	20.639	20.6685	20.7367	20.6996	21.1469	20.8705	21.2084	21.1741	21.0667	20.998	21.3196	21.0274
P08775	Polr2a	DNA-directed RNA polymerase II subunit RPB1	23.0666	22.9111	22.9015	22.9222	23.0545	22.9395	23.0437	22.9953	23.0141	22.8394	22.9825	22.9753	23.0746	22.8895	22.9592	22.9624
P09055	Itgb1	Integrin beta-1	23.0412	23.0849	23.0467	23.1134	23.1113	23.1279	23.2249	23.0841	23.0867	23.1702	23.0721	23.1234	22.9631	23.1071	23.0591	22.9689
P09103	P4hb	Protein disulfide-isomerase	25.3867	25.3142	25.4116	25.306	25.2374	25.2935	25.3335	25.2042	25.4146	25.453	25.4614	25.4278	25.4993	25.4346	25.4774	25.4115
P09242	Alpl	Alkaline phosphatase, tissue-nonspecific isozyme	20.3229	20.2214	20.1514	19.9293	19.9651	20.1289	20.0116	20.1227	19.9819	19.6534	20.0613	19.9948	20.3337	20.135	20.0031	20.0471
P09405	Ncl	Nucleolin	27.4296	27.0108	27.3468	26.3726	27.3497	26.6886	27.0729	26.1098	27.6077	26.8952	27.3532	26.4332	27.6679	26.7597	27.222	27.1749
P09411	Pgk1	Phosphoglycerate kinase 1	25.9938	25.9192	25.7638	25.9586	25.1557	25.422	25.1355	25.2895	25.8296	25.9843	25.7335	25.9023	25.827	25.8852	25.8785	25.7251
P09528	Fth1	Ferritin heavy chain	18.9166	18.7956	18.7142	18.73	18.7285	19.0698	18.8491	19.009	19.1349	18.9962	18.8672	19.0773	18.9756	18.9086	18.7633	19.0152
P09602	Hmgn2	Non-histone chromosomal protein HMG-17	19.1804	19.1044	19.6049	19.606	19.9425	19.6623	20.0103	20.6888	19.5024	18.9323	19.59	20.0489	19.5966	18.9399	19.5276	19.5403
P09671	Sod2	Superoxide dismutase [Mn], mitochondrial	23.1854	23.1625	22.9049	23.0185	22.9527	23.0924	22.8685	22.6922	23.0637	23.1064	22.7912	22.9514	23.0687	22.9422	23.0008	22.8591
P09803	Cdh1	Cadherin-1	20.8918	20.9205	21.2651	20.9817	21.1231	21.2905	21.7199	21.1476	20.9073	20.9975	21.3738	20.9504	20.8669	21.0012	21.3705	20.9194
P09925	Surf1	Surfeit locus protein 1	19.166	19.0913	19.1761	19.2427	19.1982	19.1243	19.2907	19.4391	19.15	19.0605	19.1588	19.308	19.0192	18.9408	19.1043	19.0736
P09926	Surf2	Surfeit locus protein 2	17.4328	17.3915	17.427	17.3842	17.3001	17.4499	17.5189	17.256	17.3686	17.5611	17.5137	17.5252	17.341	17.6466	17.5777	17.4438
P0C0A3	Chmp6	Charged multivesicular body protein 6	17.9317	17.9001	17.8702	17.8334	17.95	17.9448	17.9328	17.8237	17.6964	17.8871	17.7396	17.9438	17.7341	17.8756	17.7535	17.8799
P0C7T6	Atxn1l	Ataxin-1-like	15.134	14.7773	14.3711	14.7266	14.676	15.0662	14.8434	14.9199	14.9406	14.744	14.7636	14.7942	15.0538	14.8534	14.7709	14.7753
P0CB42	Alkbh1	Nucleic acid dioxygenase ALKBH1	14.5108	14.4111	14.4333	14.4047	14.3842	14.5846	14.0881	14.7864	14.3076	14.4532	14.2204	14.5142	14.4827	14.7087	14.1462	14.6576
P10107	Anxa1	Annexin A1	18.471	18.7514	18.6022	18.6093	19.7118	19.8203	19.7511	19.6144	18.3186	18.4622	18.4264	18.9169	18.1294	18.4815	18.277	18.2087
P10126	Eef1a1	Elongation factor 1-alpha 1	28.4705	28.7032	28.655	28.3927	28.4636	28.5369	28.4756	28.3585	28.2713	28.6807	28.5622	28.4805	28.358	28.5979	28.5827	28.2676
P10493	Nid1	Nidogen-1	20.0836	19.9527	20.1994	19.9053	20.0181	19.9427	20.0643	19.7639	20.1123	19.9602	20.1617	19.8972	20.0382	19.9706	20.0788	20.1477
P10518	Alad	Delta-aminolevulinic acid dehydratase	19.0519	19.1407	19.1317	19.1908	18.8097	19.0418	18.8713	18.981	19.146	19.3626	19.2231	19.2671	19.1255	19.4616	19.338	19.1497
P10605	Ctsb	Cathepsin B	20.6376	20.4548	20.3329	20.596	20.5514	20.4214	20.4007	20.5787	20.6439	20.5635	20.4497	20.6211	20.541	20.453	20.5249	20.3567
P10630	Eif4a2	Eukaryotic initiation factor 4A-II	25.9761	25.9703	25.971	25.9652	25.903	25.8676	25.9217	25.8792	25.7808	25.9639	25.8923	25.8726	25.7653	25.8538	25.8988	25.6853
P10639	Txn	Thioredoxin	23.5994	23.4786	23.4157	23.55	23.5576	23.4715	23.4832	23.4513	23.4089	23.4219	23.3502	23.3847	23.3036	23.3898	23.4888	23.2357
P10649	Gstm1	Glutathione S-transferase Mu 1	20.9459	21.2499	20.872	21.0142	20.7958	20.9634	20.8168	20.7923	20.8802	20.9959	20.7731	20.7746	20.6662	21.0174	20.7642	20.7729
P10711	Tcea1	Transcription elongation factor A protein 1	23.5443	23.6141	23.4915	23.5064	23.401	23.424	23.4245	23.3962	23.4293	23.5515	23.4296	23.4919	23.27	23.4097	23.433	23.2617
P10833	Rras	Ras-related protein R-Ras	19.1496	19.0785	19.031	19.0563	19.0469	19.1273	19.1011	19.0609	19.2574	19.0961	19.0328	19.2073	19.296	19.2226	19.1032	19.1665
P10852	Slc3a2	4F2 cell-surface antigen heavy chain	24.7192	24.761	24.6864	24.7493	24.6288	24.626	24.6823	24.6536	24.7569	24.8443	24.743	24.7845	24.7226	24.7657	24.7389	24.6008
P10923	Spp1	Osteopontin	15.1202	15.2398	15.2008	14.9096	15.3285	15.4305	15.4904	15.4954	15.5453	15.7437	15.6081	15.4333	15.3529	15.8206	15.7582	15.3989
P11031	Sub1	Activated RNA polymerase II transcriptional coactivator p15	23.9216	24.0215	24.1139	24.0935	23.8101	23.6389	23.8271	23.8915	23.9844	24.0001	23.9986	24.1352	23.5639	23.9675	23.9625	23.9367
P11087	Col1a1	Collagen alpha-1(I) chain	15.998	16.0995	16.1721	15.6344	17.0831	16.7429	16.6864	16.5231	15.9387	15.8128	16.0456	16.3023	15.7087	16.5697	16.2959	16.0708
P11103	Parp1	Poly [ADP-ribose] polymerase 1	23.2754	23.101	23.0811	23.8328	23.3109	23.3412	23.1191	23.5206	23.9549	23.8061	23.3772	23.5763	23.5072	23.6648	23.1451	24.2407
P11157	Rrm2	Ribonucleoside-diphosphate reductase subunit M2	22.8238	22.8449	22.9396	22.9348	22.5778	22.5902	22.5602	22.6981	22.8277	23.0584	22.9601	23.089	22.8554	23.0496	22.9966	22.8893
P11260	Lire1	LINE-1 retrotransposable element ORF1 protein	20.8553	21.037	21.5017	20.7432	21.8569	21.1996	21.9262	21.0214	20.5075	20.4857	20.8975	20.3626	20.7122	20.5775	20.6067	20.816
P11276	Fn1	Fibronectin	20.3747	20.1443	20.4914	20.1594	20.2349	20.0468	20.308	20.1408	20.3093	20.0953	20.4797	20.2266	20.328	20.1888	20.4942	20.1672
P11404	Fabp3	Fatty acid-binding protein, heart	20.0088	20.2252	19.9102	20.1064	20.0381	19.8546	19.959	20.0427	20.3513	20.4481	20.1521	20.1833	20.0566	20.5337	20.1489	20.0736
P11438	Lamp1	Lysosome-associated membrane glycoprotein 1	20.465	20.4845	20.5969	20.5094	20.7277	20.6305	20.7426	20.6497	20.5416	20.5481	20.6376	20.3949	20.6541	20.5518	20.7511	20.5377
P11440	Cdk1	Cyclin-dependent kinase 1	24.1794	24.1396	24.1577	24.2314	23.9665	24.0685	24.0509	24.0486	24.1614	24.2666	24.1989	24.2792	24.1498	24.1564	24.1949	24.058
P11499	Hsp90ab1	Heat shock protein HSP 90-beta	28.6258	28.7426	28.6279	28.5456	28.3414	28.5019	28.4179	28.33	28.3766	28.7414	28.5299	28.5805	28.4615	28.6279	28.5869	28.3176
P11531	Dmd	Dystrophin	19.1981	19.3016	19.0747	19.0836	19.1713	19.128	19.1309	19.2136	19.0415	19.0473	18.9211	19.0147	19.0495	19.0304	18.959	18.885
P11679	Krt8	Keratin, type II cytoskeletal 8	22.8076	22.4069	22.7042	26.6098	23.2903	23.4366	23.4113	24.3992	23.2601	22.3929	22.7825	23.3953	23.1156	23.0884	22.874	22.9363
P11688	Itga5	Integrin alpha-5	21.4684	21.4114	21.4033	21.4316	21.247	21.2289	21.2307	21.2691	21.5229	21.4459	21.4552	21.4907	21.4132	21.3519	21.4462	21.4125
P11881	Itpr1	Inositol 1,4,5-trisphosphate receptor type 1	17.8898	17.9191	17.6661	17.9092	17.6174	17.7911	17.7094	17.7809	17.976	17.7788	17.7465	17.8932	17.9293	17.8373	17.8318	18.0728
P11983	Tcp1	T-complex protein 1 subunit alpha	25.2763	25.358	25.2559	25.232	24.9859	25.1352	25.0663	25.0252	25.3276	25.5407	25.3982	25.4367	25.359	25.4535	25.4505	25.2976
P12025	Mdk	Midkine	17.9921	17.8774	18.7703	17.8745	17.8025	17.8371	18.2767	17.8945	18.5813	18.047	19.2255	17.9095	18.2016	17.9727	19.01	18.1934
P12265	Gusb	Beta-glucuronidase	16.5406	16.4688	16.4882	16.4476	17.1811	16.7959	16.8392	17.0609	16.4126	16.2779	16.3394	16.5987	16.2724	16.4972	16.1455	16.4711
P12367	Prkar2a	cAMP-dependent protein kinase type II-alpha regulatory subunit	19.8696	19.7399	19.7619	19.8622	19.965	19.9847	19.9405	20.0084	19.9897	19.9574	19.9085	19.9726	19.9981	19.9633	19.8872	19.9367
P12382	Pfkl	ATP-dependent 6-phosphofructokinase, liver type	23.6395	23.5166	23.3861	23.5419	23.3784	23.487	23.2936	23.3816	23.6134	23.6606	23.4317	23.6145	23.6124	23.6135	23.4429	23.4908
P12787	Cox5a	Cytochrome c oxidase subunit 5A, mitochondrial	20.8937	20.8561	20.6778	20.7066	20.4983	20.7576	20.6799	20.7732	20.725	20.96	20.6165	20.3609	20.408	20.9354	20.6583	20.5378
P12815	Pdcd6	Programmed cell death protein 6	20.0008	19.9434	20.2383	20.2811	19.9448	20.017	20.3478	20.5061	19.8881	20.1194	20.1852	20.0156	19.9108	19.9459	19.9966	20.5901
P12970	Rpl7a	60S ribosomal protein L7a	24.6119	24.4906	24.859	23.7999	24.7517	24.3699	24.6115	23.6657	25.0016	24.5678	25.0797	23.9112	24.9801	24.5791	24.868	24.6888
P13011	Scd2	Stearoyl-CoA desaturase 2	15.9048	15.5456	15.2432	15.896	14.066	14.5841	14.4906	14.5763	15.1191	15.4421	15.4811	15.6858	15.8952	14.9003	15.475	15.5533
P13020	Gsn	Gelsolin	15.5821	15.6878	18.2807	17.2284	17.0329	17.3871	19.1557	18.1148	16.5247	16.0931	18.4195	17.4292	16.5464	17.1353	18.2881	17.4034
P13439	Umps	Uridine 5'-monophosphate synthase	23.9022	24.0229	23.8178	23.8825	24.1026	24.0737	24.0901	24.0783	23.8713	24.052	23.828	23.9659	23.8478	23.8987	23.8148	23.7799
P13595	Ncam1	Neural cell adhesion molecule 1	18.4582	18.4641	18.5957	18.4444	17.9094	18.2842	18.0457	17.9605	18.3734	18.3467	18.367	18.2984	18.374	18.1851	18.5343	18.3598
P13597	Icam1	Intercellular adhesion molecule 1	20.103	19.6959	19.2088	19.3235	20.1477	20.2199	19.4821	19.4968	19.4311	20.2769	19.2854	19.2887	19.4953	20.1337	19.6998	19.3077
P13705	Msh3	DNA mismatch repair protein Msh3	17.4427	17.5655	17.4597	17.5019	17.5645	17.5371	17.4422	17.5779	17.3437	17.4006	17.3052	17.4803	17.2801	17.3474	17.4123	17.5279
P13864	Dnmt1	DNA (cytosine-5)-methyltransferase 1	22.6647	22.5486	22.5338	22.5823	22.5286	22.4052	22.4694	22.4449	22.8076	22.5905	22.4879	22.5558	22.8332	22.5155	22.4823	22.6619
P14069	S100a6	Protein S100-A6	20.6332	21.1523	20.8945	20.8988	21.6676	21.868	21.466	21.6801	21.0051	21.3867	20.9661	20.7791	21.3319	21.6514	21.0959	20.8563
P14094	Atp1b1	Sodium/potassium-transporting ATPase subunit beta-1	22.1307	21.9281	21.9098	22.1064	22.1717	22.0905	22.0655	22.3059	22.0767	21.8922	21.9401	22.1496	22.0902	21.9436	22.109	21.9314
P14115	Rpl27a	60S ribosomal protein L27a	24.3922	24.2596	24.7063	23.5469	24.5103	23.9696	24.4289	23.2573	24.8234	24.3556	24.9525	23.598	25.0107	24.3655	24.5871	24.5719
P14131	Rps16	40S ribosomal protein S16	25.7798	25.5082	26.1477	25.5621	25.9372	25.3817	25.8162	25.5679	26.1839	25.7256	26.3487	25.8336	26.2651	25.7511	26.0513	25.9739
P14148	Rpl7	60S ribosomal protein L7	25.2504	25.0882	25.5864	24.5039	25.3749	24.9589	25.3107	24.1824	25.7015	25.1926	25.8307	24.3903	25.8217	25.2958	25.463	25.422
P14152	Mdh1	Malate dehydrogenase, cytoplasmic	23.807	23.7829	23.7455	23.7824	23.5557	23.6646	23.5842	23.5709	23.7173	23.8614	23.6463	23.7247	23.6981	23.8302	23.756	23.6456
P14206	Rpsa	40S ribosomal protein SA	24.9017	24.6966	25.173	24.9384	24.9938	24.5771	24.9067	24.9573	25.2102	24.829	25.3412	25.0832	25.357	24.8526	25.0872	25.0575
P14211	Calr	Calreticulin	25.2591	25.3046	25.1793	25.1827	25.3133	25.3318	25.2896	25.1304	25.1565	25.3459	25.1225	25.2484	25.2757	25.3343	25.1686	25.1237
P14576	Srp54	Signal recognition particle 54 kDa protein	22.6283	22.6828	22.704	22.7231	22.5864	22.5924	22.6314	22.6179	22.7171	22.7535	22.7756	22.7198	22.7575	22.7836	22.7732	22.6477
P14602	Hspb1	Heat shock protein beta-1	26.075	25.9332	26.1669	26.0126	26.4262	26.2971	26.4121	26.3528	25.8349	26.0907	26.1285	26.0432	25.9581	26.0543	26.2583	25.9347
P14685	Psmd3	26S proteasome non-ATPase regulatory subunit 3	23.5941	23.5603	23.4813	23.8351	23.3164	23.4197	23.3468	23.4036	23.5844	23.6383	23.5435	23.6642	23.5867	23.5618	23.5921	23.455
P14733	Lmnb1	Lamin-B1	25.453	24.6549	24.9363	25.3394	25.4439	24.6124	25.2011	25.3649	25.3098	23.9621	25.2005	25.4861	25.4472	24.3086	25.0317	25.4268
P14824	Anxa6	Annexin A6	22.5419	22.7885	22.4916	22.5425	22.9652	23.0294	22.9301	22.9273	22.6904	22.7844	22.5157	22.6774	22.695	22.7248	22.4341	22.5873
P14869	Rplp0	60S acidic ribosomal protein P0	24.9333	24.8081	25.2629	24.5501	25.0648	24.7076	24.9647	24.6469	25.3657	24.9028	25.4833	24.6956	25.4414	24.9269	25.1424	25.1208
P14873	Map1b	Microtubule-associated protein 1B	21.9785	22.1619	21.8385	21.9415	21.7579	21.8574	21.8748	21.8252	21.7474	21.7235	21.6881	21.7501	21.8493	21.6612	21.8188	21.7576
P14901	Hmox1	Heme oxygenase 1	21.3068	21.5442	21.5102	21.4331	21.4825	21.6648	21.4232	21.6165	21.2995	21.7024	21.5151	21.4903	21.2231	21.7433	21.4798	21.522
P15066	Jund	Transcription factor JunD	15.1345	15.2008	15.1737	15.186	15.621	15.4124	15.4387	15.463	15.4783	15.1353	15.1987	15.417	15.4264	15.2909	15.5285	15.9022
P15105	Glul	Glutamine synthetase	19.6867	19.7626	19.8573	19.6456	19.7935	19.8603	20.012	19.9931	19.7405	19.8554	19.8306	19.8418	19.8447	19.8534	19.9481	19.8849
P15532	Nme1	Nucleoside diphosphate kinase A	25.7341	25.7094	25.7591	25.6985	25.3167	25.5228	25.4628	25.4437	25.4796	25.7692	25.7095	25.7496	25.7176	25.6913	25.698	25.5347
P15806	Tcf3	Transcription factor E2-alpha	16.2838	16.4485	16.3994	16.3881	16.161	16.2886	16.4933	16.399	16.3498	16.4614	16.4711	16.5732	16.4557	16.4189	16.2962	16.535
P15864	H1-2	Histone H1.2	23.2132	23.2912	23.7285	24.5465	23.858	23.3625	23.7849	24.5358	24.1744	23.2343	24.2532	24.7477	24.1736	23.5156	23.6835	26.5064
P15920	Atp6v0a2	V-type proton ATPase 116 kDa subunit a 2	17.1387	17.1793	17.1184	17.1614	17.0902	16.9352	17.124	17.2848	16.8827	16.9814	17.0023	17.098	17.2067	16.9502	16.9469	16.869
P16045	Lgals1	Galectin-1	21.5779	21.2115	21.4472	21.4566	21.1202	20.9752	21.1966	21.1294	21.723	21.5298	21.7425	21.7198	21.8206	21.5714	21.8884	21.7135
P16110	Lgals3	Galectin-3	20.0771	20.1441	20.2611	20.3119	20.3338	20.7164	20.3857	20.4674	20.1461	20.487	20.5217	20.1901	20.1724	20.5733	20.607	20.3835
P16125	Ldhb	L-lactate dehydrogenase B chain	22.5555	22.585	22.4357	22.626	21.9886	22.0428	22.0102	22.0933	22.5475	22.669	22.4061	22.5555	22.3937	22.5089	22.4386	22.3109
P16254	Srp14	Signal recognition particle 14 kDa protein	19.8495	19.8845	19.8552	19.6714	19.8107	19.7885	19.7549	19.6787	20.0281	20.003	19.9663	19.8443	19.9796	20.0712	19.9504	19.9006
P16330	Cnp	2',3'-cyclic-nucleotide 3'-phosphodiesterase	19.2085	19.1995	19.1414	19.191	19.409	19.3595	19.335	19.2607	19.2119	19.174	19.2172	19.1796	19.1715	19.2428	19.2173	19.2026
P16332	Mmut	Methylmalonyl-CoA mutase, mitochondrial	21.2837	21.2321	21.2513	21.2601	21.2392	21.2947	21.236	21.1887	21.1471	21.2055	21.0735	21.1758	21.1556	21.2397	21.1368	21.1313
P16381	D1Pas1	Putative ATP-dependent RNA helicase Pl10	24.2382	24.1185	24.457	23.8123	24.5121	24.0685	24.3921	24.0279	24.3297	23.9599	24.6835	23.9618	24.4194	23.9666	24.3223	24.3764
P16460	Ass1	Argininosuccinate synthase	23.9599	23.8324	23.8975	23.8114	23.3949	23.6531	23.4576	23.3979	24.2598	24.5528	24.3287	24.3741	24.6472	24.9015	24.5871	24.5652
P16546	Sptan1	Spectrin alpha chain, non-erythrocytic 1	24.2701	23.9981	23.9958	24.3575	24.1788	24.123	24.1147	24.2385	24.2609	24.0111	24.1017	24.3779	24.3073	24.0548	24.1413	24.0104
P16627	Hspa1l	Heat shock 70 kDa protein 1-like	26.9438	27.1143	27.0397	26.8125	26.7771	26.895	26.8741	26.6914	26.6722	27.135	26.9579	26.864	26.8611	27.0705	26.9614	26.7463
P16675	Ctsa	Lysosomal protective protein	13.8117	13.7451	13.4927	13.9766	12.6715	13.8321	13.6952	13.2028	13.61	13.6725	13.5799	13.6186	13.5114	13.0876	13.8816	13.5234
P16858	Gapdh	Glyceraldehyde-3-phosphate dehydrogenase	28.3618	28.427	28.3497	28.3112	28.0067	28.0656	28.1013	28.0024	28.1284	28.3391	28.2391	28.2136	28.1777	28.2462	28.2697	28.0296
P16951	Atf2	Cyclic AMP-dependent transcription factor ATF-2	17.7411	17.5329	17.5931	17.4611	17.7573	17.6711	17.978	17.8296	17.7185	17.5409	17.7656	17.4879	17.815	17.5309	17.6369	17.9289
P17012	Zfx	Zinc finger X-chromosomal protein	11.4843	11.3468	11.5962	11.6875		12.0969	11.3968		11.7265	10.4312	12.0776	11.6649	12.0553	11.421	11.3673	12.339
P17047	Lamp2	Lysosome-associated membrane glycoprotein 2	19.2125	19.0926	19.1241	19.9791	19.2038	19.2388	19.3459	19.3497	19.1798	19.0632	19.1808	19.2203	19.2559	19.0606	19.1327	19.0941
P17095	Hmga1	High mobility group protein HMG-I/HMG-Y	21.0729	20.9976	21.4078	21.3977	20.9627	20.9277	20.9675	21.6271	21.1525	20.9486	21.3119	21.4639	21.2193	21.0336	21.3553	21.8364
P17141	Zfp37	Zinc finger protein 37	18.6215	19.0725	18.8635	19.1364	19.0634	19.192	18.6075	18.647	19.1335	19.1347	19.0295	18.824	18.8855	19.0164	19.0465	18.817
P17182	Eno1	Alpha-enolase	27.6959	27.6803	27.5055	27.6239	27.2746	27.3623	27.2549	27.2412	27.427	27.6363	27.387	27.4803	27.4783	27.5584	27.551	27.361
P17225	Ptbp1	Polypyrimidine tract-binding protein 1	23.614	23.2303	23.5815	22.9959	23.5829	23.1345	23.3522	23.061	23.8682	23.2144	23.8419	23.1827	23.9531	23.2697	23.5362	23.411
P17426	Ap2a1	AP-2 complex subunit alpha-1	23.5877	23.561	23.5601	23.5062	23.5783	23.4863	23.5254	23.4528	23.6185	23.6087	23.604	23.4846	23.6309	23.557	23.5515	23.4839
P17427	Ap2a2	AP-2 complex subunit alpha-2	23.5361	23.4922	23.4821	23.4558	23.4903	23.4129	23.4229	23.3796	23.5928	23.5813	23.571	23.464	23.6196	23.5261	23.5041	23.4192
P17439	Gba1	Lysosomal acid glucosylceramidase	18.7912	18.8621	18.7633	18.7335	18.7773	18.8207	18.761	18.7365	18.7861	18.8776	18.7873	18.7937	18.8222	18.9104	18.7164	18.7241
P17710	Hk1	Hexokinase-1	22.7498	22.6881	22.6442	22.6446	22.9094	22.8624	22.9635	22.8647	22.815	22.861	22.7869	22.7632	22.8871	22.8238	22.8356	22.7319
P17742	Ppia	Peptidyl-prolyl cis-trans isomerase A	27.5085	27.5082	27.4737	27.3966	27.4196	27.4057	27.38	27.3738	27.3081	27.5059	27.3279	27.3529	27.1964	27.3506	27.4028	27.1297
P17751	Tpi1	Triosephosphate isomerase	24.5429	24.3907	24.3215	24.6126	23.8724	23.9902	23.959	23.9381	24.2476	24.4077	24.1728	24.347	24.2664	24.2733	24.3018	24.1994
P17809	Slc2a1	Solute carrier family 2, facilitated glucose transporter member 1	21.6728	21.4999	21.4129	21.8671	20.6299	20.8367	20.6918	20.9779	20.9983	21.439	21.3048	21.5391	21.5241	21.4004	21.6997	21.5405
P17918	Pcna	Proliferating cell nuclear antigen	25.1078	24.9247	24.9234	25.0755	24.614	24.6746	24.6617	24.7507	24.9044	24.9385	24.8492	24.9761	25.0068	24.7414	24.9389	24.7538
P18155	Mthfd2	Bifunctional methylenetetrahydrofolate dehydrogenase/cyclohydrolase, mitochondrial	22.4985	22.4612	22.4256	22.5252	22.3413	22.4407	22.4186	22.3616	22.8972	23.0244	22.9412	23.0417	22.9843	22.9999	23.0029	22.9464
P18242	Ctsd	Cathepsin D	21.4339	21.4236	21.3351	21.5125	21.4374	21.489	21.4796	21.5479	21.4634	21.5804	21.4129	21.5179	21.4923	21.5656	21.4446	21.4105
P18406	Ccn1	CCN family member 1	13.7831	13.8209	14.8824	13.8838	16.0625	14.9512	15.9188	15.1136	14.8992	14.1434	15.1033	14.4198	14.5755	14.0402	15.0409	14.3059
P18572	Bsg	Basigin	22.1967	22.1226	22.0298	22.1518	21.5505	21.8741	21.6856	21.6597	22.0414	22.1222	21.9348	22.1094	21.9608	22.0317	21.9574	21.8886
P18608	Hmgn1	Non-histone chromosomal protein HMG-14	20.9795	20.6606	21.0557	20.6103	20.8365	20.7314	20.9255	21.1851	21.06	20.6379	21.2143	20.6912	21.2208	20.673	20.8999	20.8877
P18653	Rps6ka1	Ribosomal protein S6 kinase alpha-1	22.9997	22.9723	22.9085	22.9819	22.8845	22.9427	22.9673	22.9121	23.0794	23.0458	23.0268	23.0119	23.045	23.0492	23.0574	23.0093
P18654	Rps6ka3	Ribosomal protein S6 kinase alpha-3	22.135	22.1341	22.0742	22.1242	22.0608	22.1026	22.1144	22.0562	22.2029	22.1763	22.1271	22.1501	22.1402	22.154	22.1886	22.1185
P18760	Cfl1	Cofilin-1	25.2407	25.3096	25.2523	25.0784	25.2407	25.3621	25.2943	25.1934	25.0329	25.2243	25.163	25.1076	25.1214	25.2339	25.1956	24.9936
P19096	Fasn	Fatty acid synthase	25.2338	25.2743	25.3406	25.257	24.9731	25.1258	25.0577	25.035	25.1669	25.4286	25.3476	25.3098	25.2156	25.3556	25.3724	25.1836
P19137	Lama1	Laminin subunit alpha-1	16.5187	16.0841	16.4901	16.2848	15.9235	16.0099	16.1111	16.0128	16.5275	16.4293	16.6402	16.5353	16.8813	16.5072	16.7806	16.7638
P19157	Gstp1	Glutathione S-transferase P 1	22.9973	23.0279	22.9262	22.952	23.2742	23.3166	23.3623	23.3407	22.9944	23.2106	23.0562	23.1665	22.9182	23.0372	22.9637	22.8828
P19182	Ifrd1	Interferon-related developmental regulator 1	16.803	17.4485	17.252	16.855	16.8042	16.7469	16.8484	16.7123	17.3037	17.3663	17.3942	17.0766	17.092	17.2912	17.0844	17.053
P19221	F2	Prothrombin	16.0421	16.0417	16.1684	16.1968	16.3587	16.5191	16.4956	16.5668	16.1715	15.9614	16.2778	16.2258	15.8853	16.0303	16.2591	16.183
P19246	Nefh	Neurofilament heavy polypeptide	20.8507	20.7361	20.9314	24.6835	21.1519	21.1228	21.4913	22.5288	21.0317	20.9722	20.9386	21.0787	20.8695	21.5536	21.0129	21.0857
P19253	Rpl13a	60S ribosomal protein L13a	24.4073	24.2278	24.8046	23.6668	24.6018	24.1071	24.447	23.4779	24.9149	24.3725	25.0354	23.8048	25.0968	24.4483	24.6574	24.6585
P19258	Mpv17	Protein Mpv17	17.35	17.1694	17.2432	17.312	17.3512	17.3898	17.444	17.5315	17.2363	17.337	17.3245	17.4663	17.2221	17.2189	17.3641	17.4327
P19324	Serpinh1	Serpin H1	23.784	23.8358	23.6112	23.7027	23.794	23.5759	23.7682	23.7315	23.799	23.7519	23.5897	23.8544	23.4907	23.5622	23.4061	23.5818
P19426	Nelfe	Negative elongation factor E	18.7349	18.7496	18.8301	18.6908	18.7457	18.6453	18.6571	18.6905	18.8823	18.8294	18.8036	18.664	18.8369	18.7526	18.7428	18.7381
P19536	Cox5b	Cytochrome c oxidase subunit 5B, mitochondrial	18.7938	18.693	18.7319	18.9436	18.7495	18.6029	18.5234	18.7993	18.827	18.7724	18.7898	18.7978	18.6527	18.7586	18.8656	18.8685
P19783	Cox4i1	Cytochrome c oxidase subunit 4 isoform 1, mitochondrial	23.2834	23.2682	23.1052	23.4688	22.8563	22.8519	22.8847	23.0562	22.995	23.2627	23.0208	23.0981	23.018	23.0901	23.1174	23.0384
P20029	Hspa5	Endoplasmic reticulum chaperone BiP	26.9995	27.0744	27.0215	26.9025	26.9108	26.96	26.9205	26.7864	26.8366	27.1218	26.9665	26.9378	26.868	27.0787	26.9973	26.814
P20060	Hexb	Beta-hexosaminidase subunit beta	20.734	20.7389	20.5256	20.9999	20.6722	20.6581	20.5274	20.5886	20.9195	20.6893	20.5592	20.8027	20.7008	20.564	20.6132	20.6916
P20108	Prdx3	Thioredoxin-dependent peroxide reductase, mitochondrial	22.4825	22.4672	22.3731	22.4545	22.2388	22.3532	22.3686	22.3413	22.2923	22.4573	22.2915	22.3994	22.3225	22.3244	22.3619	22.2129
P20152	Vim	Vimentin	25.2028	24.0939	24.822	24.5388	25.4403	24.3169	25.4713	25.2534	24.638	23.4533	25.0372	24.4582	25.1142	23.6691	24.8585	24.7509
P20263	Pou5f1	POU domain, class 5, transcription factor 1	21.0438	21.2658	21.1304	21.1014	20.7277	20.9338	20.7952	20.9415	21.1274	21.4322	21.1794	21.2514	21.1924	21.3801	21.2707	21.203
P20357	Map2	Microtubule-associated protein 2	14.1929	14.2919	14.2716	14.2005	13.8555	14.1916	14.0655	13.6155	14.4271	14.4016	14.2369	14.1208	14.4836	14.3722	13.9182	14.5882
P20664	Prim1	DNA primase small subunit	21.2967	21.2794	21.2319	21.1905	21.1608	21.2114	21.2442	21.1672	21.2678	21.2665	21.2549	21.2256	21.1981	21.2623	21.2966	21.2116
P20918	Plg	Plasminogen	15.3956	15.8552	16.6916	16.121	16.2707	16.5355	17.766	16.61	15.6913	15.7401	16.9944	16.2001	15.6735	16.1181	17.0458	16.1992
P21107	Tpm3	Tropomyosin alpha-3 chain	24.6082	24.7417	24.6109	24.5034	24.9376	24.9697	24.7503	24.7556	24.7068	24.8462	24.6096	24.7337	24.5397	24.9543	24.559	24.6928
P21126	Ubl4a	Ubiquitin-like protein 4A	19.8382	19.7933	19.8033	19.7647	19.8021	19.7709	19.7052	19.6558	19.8125	19.9127	19.6861	19.9059	19.7614	19.8307	19.7389	19.9056
P21278	Gna11	Guanine nucleotide-binding protein subunit alpha-11	21.3624	21.3669	21.3463	21.316	21.3625	21.3485	21.3232	21.3292	21.4394	21.4405	21.3598	21.4667	21.2999	21.4917	21.4615	21.3786
P21279	Gnaq	Guanine nucleotide-binding protein G(q) subunit alpha	19.471	19.4087	19.3873	19.4168	19.4999	19.3634	19.441	19.5453	19.5598	19.5031	19.4313	19.618	19.4518	19.4601	19.4561	19.4117
P21550	Eno3	Beta-enolase	23.7934	23.7846	23.7488	23.8248	23.6088	23.7191	23.6473	23.6358	23.7304	23.7851	23.7339	23.6899	23.7558	23.7862	23.8219	23.6697
P21619	Lmnb2	Lamin-B2	23.6687	22.611	23.0245	23.4736	23.6959	22.6092	23.3534	23.5646	23.4789	21.7568	23.2894	23.639	23.5802	22.1943	23.2333	23.6265
P21956	Mfge8	Lactadherin	18.95	18.9483	18.7897	18.9935	19.0642	19.0356	18.9611	18.9933	18.9047	18.9501	18.7915	18.8297	18.7806	18.8646	18.8481	18.6132
P21981	Tgm2	Protein-glutamine gamma-glutamyltransferase 2	20.8561	20.4101	20.4343	20.6792	20.1093	20.2281	20.0077	20.0846	21.3917	20.6088	20.6611	20.9445	21.2323	20.8531	20.8608	21.0375
P21995	Emb	Embigin	18.5887	18.9943	18.2961	18.4868	19.1606	19.4564	19.2485	19.1981	18.858	19.0135	18.7506	18.7864	19.0931	18.9201	18.6986	18.6791
P22315	Fech	Ferrochelatase, mitochondrial	16.0631	15.9599	16.0149	16.0225	16.2465	15.8675	16.207	16.1946	16.1878	16.0176	15.963	16.0863	16.0158	15.8723	15.9682	15.868
P22366	Myd88	Myeloid differentiation primary response protein MyD88	18.8622	18.7713	18.8	18.7711	18.9843	18.7649	18.8526	18.7443	18.9398	18.7989	18.8231	18.9281	18.9567	18.8161	18.903	18.8987
P22682	Cbl	E3 ubiquitin-protein ligase CBL	19.4154	19.499	19.5322	19.4467	19.3801	19.4532	19.497	19.2952	19.5287	19.526	19.5496	19.4336	19.6937	19.5204	19.4606	19.5346
P22892	Ap1g1	AP-1 complex subunit gamma-1	20.5042	20.6031	20.5379	20.4311	20.4129	20.5099	20.5083	20.4883	20.4181	20.5881	20.5264	20.5443	20.4546	20.5396	20.5654	20.367
P22907	Hmbs	Porphobilinogen deaminase	20.5868	20.5146	20.5114	20.5674	20.2927	20.3081	20.2518	20.2857	20.5832	20.5753	20.3982	20.5898	20.6094	20.5772	20.5229	20.4661
P23116	Eif3a	Eukaryotic translation initiation factor 3 subunit A	25.616	25.6607	25.551	25.5082	25.6392	25.3784	25.3668	25.3736	25.8355	25.7887	25.6883	25.6073	25.754	25.6324	25.5618	25.4795
P23198	Cbx3	Chromobox protein homolog 3	21.3139	21.1833	21.403	21.3527	21.1482	21.1389	21.1807	21.3998	21.2722	21.2218	21.3965	21.4081	21.2247	21.2369	21.4485	21.5859
P23242	Gja1	Gap junction alpha-1 protein	16.9114	16.4523	16.7608	17.0918	17.7764	16.8663	17.4846	18.4193	16.5054	16.5503	17.0709	16.8478	16.9036	16.7432	17.0583	16.5474
P23249	Mov10	Putative helicase MOV-10	22.3033	21.9967	22.2828	21.7664	22.2096	22.0121	22.2549	21.8029	22.499	21.9381	22.4046	21.8297	22.4815	21.9799	22.3068	22.2597
P23336	Ggta1	N-acetyllactosaminide alpha-1,3-galactosyltransferase	16.0005	16.0153	15.9306	15.9479	16.417	16.6203	16.4248	16.4969	16.0546	16.3957	16.0185	16.152	16.4399	16.4816	16.0441	16.1882
P23475	Xrcc6	X-ray repair cross-complementing protein 6	22.7985	22.651	22.7962	22.822	22.5584	22.6607	22.6839	22.582	22.7773	22.6759	22.7316	22.7043	22.6796	22.7002	22.7622	22.8146
P23492	Pnp	Purine nucleoside phosphorylase	22.4181	22.4799	22.4836	22.3935	22.2602	22.3758	22.3121	22.2727	22.4201	22.8487	22.5687	22.5108	22.4298	22.9298	22.6991	22.4521
P23506	Pcmt1	Protein-L-isoaspartate(D-aspartate) O-methyltransferase	18.0201	17.9506	17.8804	17.9718	18.0958	18.1574	18.0777	18.1343	17.8441	18.0161	17.7754	17.9395	17.9626	17.8681	17.7127	17.8284
P23591	Gfus	GDP-L-fucose synthase	19.4533	19.4362	19.425	19.3738	19.4897	19.5069	19.4941	19.5307	19.4193	19.4403	19.4129	19.4126	19.6557	19.3785	19.3361	19.3655
P23780	Glb1	Beta-galactosidase	16.5519	16.4442	16.3811	16.5404	16.5821	16.6328	16.5244	16.7295	16.5532	16.4747	16.5314	16.6098	16.5618	16.2881	16.3693	16.2924
P23798	Pcgf2	Polycomb group RING finger protein 2	18.1926	18.0936	18.1237	18.2965	17.8634	18.0484	17.9265	18.0807	17.9237	18.0654	18.0717	18.0558	18.6338	18.0666	18.0346	18.3065
P23881	Tcea3	Transcription elongation factor A protein 3	19.4311	19.3213	19.4803	19.5485	19.5531	19.2236	19.4205	19.5767	19.6581	19.3695	19.6391	19.7439	19.9599	19.3832	19.4167	19.6826
P23950	Zfp36l1	mRNA decay activator protein ZFP36L1	17.5767	17.4903	17.7812	17.5441	17.755	17.2573	17.5564	17.4158	17.88	17.7403	17.9707	17.7274	18.1902	17.6337	17.7851	17.8252
P24270	Cat	Catalase	22.4376	22.324	22.2335	22.4623	22.7568	22.5843	22.522	22.5378	22.643	22.2685	22.2083	22.2565	22.4707	22.3344	22.3052	22.2407
P24288	Bcat1	Branched-chain-amino-acid aminotransferase, cytosolic	24.3408	24.4523	24.3712	24.3219	24.2348	24.3125	24.3186	24.2339	24.0518	24.3638	24.196	24.1767	24.0246	24.237	24.1901	23.9917
P24369	Ppib	Peptidyl-prolyl cis-trans isomerase B	23.7932	23.7464	23.7341	23.4605	24.1082	23.8449	23.7634	23.7186	23.8858	23.6699	23.6969	23.5765	23.8309	23.6268	23.6151	23.4497
P24452	Capg	Macrophage-capping protein	19.3852	19.3471	19.4974	19.4594	19.5002	19.6008	19.5211	19.759	19.5826	19.6774	19.7987	19.8199	19.482	19.7037	19.7339	19.7228
P24472	Gsta4	Glutathione S-transferase A4	24.4295	24.3974	24.2685	24.291	24.2242	24.3219	24.209	24.1479	24.2157	24.2635	24.0926	24.1997	24.1513	24.1856	24.1775	24.1806
P24527	Lta4h	Leukotriene A-4 hydrolase	22.9631	23.0281	22.9122	22.9648	22.8615	22.9594	22.9084	22.8941	22.8314	22.9321	22.8018	22.8825	22.7534	22.8938	22.8838	22.7436
P24547	Impdh2	Inosine-5'-monophosphate dehydrogenase 2	24.5589	24.607	24.61	24.5042	24.1959	24.4324	24.3126	24.2234	24.583	24.7237	24.6534	24.7078	24.6451	24.7415	24.7142	24.5804
P24668	M6pr	Cation-dependent mannose-6-phosphate receptor	21.6821	21.6756	21.6415	21.6203	21.7192	21.7296	21.6835	21.7736	21.719	21.7488	21.6738	21.8028	21.7528	21.7699	21.82	21.6924
P24788	Cdk11b	Cyclin-dependent kinase 11B	20.6508	20.388	20.7026	20.4934	20.4549	20.2969	20.6144	20.4972	20.6095	20.4019	20.8079	20.5368	20.6806	20.426	20.6867	20.5375
P24860	Ccnb1	G2/mitotic-specific cyclin-B1	21.359	21.2957	21.3559	21.3202	21.213	21.2568	21.2356	21.2524	21.389	21.3708	21.4443	21.5517	21.3962	21.3438	21.4254	21.4367
P25206	Mcm3	DNA replication licensing factor MCM3	24.9209	24.8225	24.797	24.9828	24.8112	24.7083	24.7518	24.8524	24.7901	24.7834	24.7541	24.968	24.8552	24.734	24.7977	24.8112
P25322	Ccnd1	G1/S-specific cyclin-D1	14.9538	15.3003	15.0824	15.2013	15.334	15.0215	15.2603	15.4525	15.013	15.4189	15.2569	15.2282	14.8682	15.2062	15.041	15.1149
P25425	Pou2f1	POU domain, class 2, transcription factor 1	17.2486	17.3353	17.2555	17.6934	17.2061	17.2984	17.2663	17.9847	17.0415	17.4171	17.1117	17.291	17.1758	17.3313	17.1474	17.2838
P25444	Rps2	40S ribosomal protein S2	25.669	25.4179	26.049	25.1215	25.6964	25.2971	25.6572	24.9854	26.0275	25.6141	26.2101	25.2208	26.1883	25.6154	25.8736	25.7798
P25785	Timp2	Metalloproteinase inhibitor 2	15.2871	14.4723	14.4613	14.4322	16.0667	16.1475	14.824	14.4939	15.5547	14.4001	14.4466	14.2728	15.5015	15.5368	14.3002	14.2008
P25799	Nfkb1	Nuclear factor NF-kappa-B p105 subunit	19.4514	19.4676	19.3973	19.4338	18.9825	18.8693	19.0442	18.919	19.7806	19.8477	19.7279	19.8998	19.6221	19.6684	19.7227	19.5492
P25976	Ubtf	Nucleolar transcription factor 1	20.7561	20.1474	20.8495	21.4158	20.6544	20.2781	20.5502	20.4898	20.9229	20.6381	20.6473	20.3745	21.0268	20.4772	20.8992	21.9326
P26039	Tln1	Talin-1	24.7866	24.8056	24.738	24.7791	24.7808	24.8658	24.8098	24.8322	24.7076	24.8578	24.7158	24.7198	24.6764	24.8183	24.6814	24.6309
P26040	Ezr	Ezrin	25.2125	25.1685	25.0607	25.1015	25.2976	25.1574	25.1337	25.0749	25.1734	25.141	24.9744	25.1026	25.0282	25.0795	25.0526	24.9423
P26041	Msn	Moesin	24.8705	24.8104	24.763	24.6942	25.0419	24.8605	24.871	24.7424	24.865	24.8211	24.7194	24.7005	24.7537	24.761	24.7229	24.5047
P26043	Rdx	Radixin	24.9549	24.8879	24.8529	24.8409	24.9701	24.8558	24.851	24.7706	24.9813	24.9275	24.8361	24.8554	24.8412	24.8429	24.8385	24.6448
P26187	Mgmt	Methylated-DNA--protein-cysteine methyltransferase	16.7343	16.9618	16.6923	16.5568	17.2187	17.1242	16.8638	17.0951	16.9649	16.9994	16.933	16.8811	16.6685	16.9576	16.8937	16.9185
P26231	Ctnna1	Catenin alpha-1	24.2261	24.1843	24.1864	24.2316	24.4342	24.447	24.4479	24.4368	24.232	24.2886	24.2392	24.3019	24.2167	24.3644	24.2942	24.2841
P26350	Ptma	Prothymosin alpha	18.7889	18.635	18.6213	18.5139	18.4847	18.6898	18.4103	18.6669	18.5873	18.7497	18.6089	18.6264	18.5729	18.7704	18.5663	19.2558
P26369	U2af2	Splicing factor U2AF 65 kDa subunit	22.9852	22.7217	23.1403	22.7881	22.9346	22.492	22.8696	22.7553	23.0866	22.638	23.2832	22.6019	23.1066	22.7064	23.0677	22.8794
P26443	Glud1	Glutamate dehydrogenase 1, mitochondrial	23.9175	23.97	23.8755	23.8844	24.0009	24.0015	23.9603	23.9332	23.8717	24.0469	23.9083	23.9913	23.8759	24.0464	23.9629	23.8328
P26450	Pik3r1	Phosphatidylinositol 3-kinase regulatory subunit alpha	15.9902	16.2391	16.061	15.9618	16.5324	16.3039	16.3258	16.1266	15.9582	16.0514	16.0371	15.7851	15.8757	16.0039	15.891	15.8876
P26516	Psmd7	26S proteasome non-ATPase regulatory subunit 7	21.8772	21.8967	21.8729	21.8746	21.7271	21.7494	21.777	21.7458	21.8339	21.947	21.8939	21.8999	21.6793	21.8036	21.8573	21.6719
P26638	Sars1	Serine--tRNA ligase, cytoplasmic	24.215	24.3266	24.2397	24.176	23.9197	24.0173	24.0186	23.8949	24.0299	24.3321	24.2152	24.1955	24.0444	24.2229	24.2626	24.0635
P26645	Marcks	Myristoylated alanine-rich C-kinase substrate	15.4303	15.399	15.2299	15.2143	15.1977	15.538	14.9617	15.7304	15.3604	15.1615	15.1855	14.9927	15.3382	15.2306	15.1556	14.9488
P26883	Fkbp1a	Peptidyl-prolyl cis-trans isomerase FKBP1A	21.9595	21.7795	21.9212	21.6418	21.7497	21.6891	21.7168	21.597	21.8663	21.8643	21.8593	21.543	21.7793	21.8609	21.7311	21.5455
P27046	Man2a1	Alpha-mannosidase 2	18.4845	18.5137	18.4453	18.4614	18.5919	18.6687	18.4654	18.5127	18.4868	18.5375	18.4459	18.4879	18.3968	18.5941	18.4751	18.5419
P27546	Map4	Microtubule-associated protein 4	23.1657	23.2731	23.029	23.3565	23.3074	23.4007	23.2587	23.5039	23.096	23.1915	22.9849	23.2302	22.8805	23.1417	22.9532	23.0798
P27601	Gna13	Guanine nucleotide-binding protein subunit alpha-13	19.8469	19.7113	19.6354	19.7574	19.6727	19.461	19.6197	19.7324	19.862	19.7362	19.8178	19.8901	19.8298	19.6707	19.7381	19.6655
P27612	Plaa	Phospholipase A-2-activating protein	22.5867	22.6695	22.6076	22.511	22.5176	22.5904	22.5645	22.4732	22.5546	22.6603	22.5576	22.5625	22.5281	22.6488	22.6099	22.5035
P27641	Xrcc5	X-ray repair cross-complementing protein 5	21.726	21.6352	21.811	21.8142	21.5711	21.8097	21.7593	21.7296	21.6962	21.6833	21.7705	21.7502	22.0582	21.7361	21.631	21.8895
P27659	Rpl3	60S ribosomal protein L3	25.6466	25.4376	25.9435	25	25.6811	25.2844	25.6508	24.6817	26.048	25.5549	26.177	24.9058	26.1583	25.6039	25.8035	25.7496
P27661	H2ax	Histone H2AX	24.6355	24.0931	24.7908	25.0219	24.907	24.0983	24.8479	26.2711	24.8323	23.5412	25.0247	25.6077	25.1716	23.9158	24.7107	26.5246
P27773	Pdia3	Protein disulfide-isomerase A3	25.5008	25.462	25.3996	25.4574	25.4651	25.4173	25.4567	25.4352	25.457	25.6025	25.4462	25.551	25.3919	25.5572	25.5453	25.3369
P27808	Mgat1	Alpha-1,3-mannosyl-glycoprotein 2-beta-N-acetylglucosaminyltransferase	16.7999	17.0257	16.9728	16.7377	17.0686	17.0309	17.0172	16.9805	16.7351	17.0104	16.7373	16.6684	16.6201	17.0626	16.8861	16.9197
P28028	Braf	Serine/threonine-protein kinase B-raf	18.7627	18.7799	18.748	18.5796	18.9075	18.7182	18.8037	18.6583	18.7333	18.8114	18.7525	18.5992	18.7785	18.7774	18.76	18.7195
P28271	Aco1	Cytoplasmic aconitate hydratase	21.0214	20.7815	20.8168	21.1223	20.6295	20.6927	20.6445	20.7964	20.9479	20.8179	20.8211	20.9283	20.8732	20.742	20.8533	20.8443
P28352	Apex1	DNA-(apurinic or apyrimidinic site) endonuclease	22.8511	22.8378	22.8106	22.7424	22.6054	22.6601	22.5901	22.5608	22.7292	22.8617	22.7262	22.7652	22.8135	22.8155	22.7982	22.6559
P28474	Adh5	Alcohol dehydrogenase class-3	23.8194	23.7897	23.8266	23.8045	23.4675	23.5736	23.5216	23.5249	23.7514	23.8788	23.7679	23.817	23.7259	23.837	23.8479	23.6627
P28571	Slc6a9	Sodium- and chloride-dependent glycine transporter 1	16.7785	16.9073	16.8745	16.9945	16.4734	16.6007	16.7509	17.0001	16.751	16.871	16.6768	16.8741	16.4519	16.7684	16.8187	16.6413
P28574	Max	Protein max	18.0859	17.9111	18.128	18.3137	18.1122	17.9974	18.0342	18.3386	17.8835	17.8442	18.018	18.2385	18.0131	17.8906	18.1031	18.2567
P28652	Camk2b	Calcium/calmodulin-dependent protein kinase type II subunit beta	16.1585	16.2089	16.0029	16.0773	16.1024	16.1983	16.2727	16.1605	16.3485	16.1775	16.1534	16.2947	15.9863	15.9593	16.22	16.1707
P28656	Nap1l1	Nucleosome assembly protein 1-like 1	23.938	24.0387	23.9645	23.8283	23.7864	23.9504	23.8385	23.7505	23.8024	24.0126	23.981	23.805	23.9225	23.9639	24.0346	23.7894
P28658	Atxn10	Ataxin-10	22.6106	22.7552	22.516	22.5859	22.6603	22.8566	22.7032	22.6476	22.3979	22.753	22.4291	22.4507	22.4469	22.7131	22.3973	22.2896
P28659	Celf1	CUGBP Elav-like family member 1	22.0099	21.8889	21.9524	21.7675	21.8612	21.722	21.8087	21.7447	21.9278	21.8492	21.8967	21.8781	21.9089	21.8259	21.9239	21.8582
P28660	Nckap1	Nck-associated protein 1	21.1005	21.1853	21.1842	21.0985	21.2722	21.4053	21.3232	21.4456	21.1541	21.1698	21.1232	21.2127	20.9906	21.1685	21.1088	21.1613
P28667	Marcksl1	MARCKS-related protein	18.8784	18.6667	18.7482	18.7048	18.8836	19.2429	18.7987	19.5248	19.1996	19.0138	18.7608	18.592	18.8087	19.3115	19.1569	18.9142
P28700	Rxra	Retinoic acid receptor RXR-alpha	17.8952	17.919	18.0267	17.7216	17.9993	17.7313	17.8	17.7373	17.9911	18.1447	18.1653	17.8686	18.1181	18.1073	18.089	18.0082
P28704	Rxrb	Retinoic acid receptor RXR-beta	18.0778	18.052	18.1328	17.9609	17.9222	17.8521	17.9238	17.8549	17.9516	18.1222	18.1006	18.0595	18.1172	18.0972	18.0044	18.0022
P28740	Kif2a	Kinesin-like protein KIF2A	20.4408	20.4261	20.5694	20.2816	20.7835	20.5662	20.6008	20.5039	20.7412	20.3889	20.5725	20.4105	20.5028	20.3474	20.4234	20.5094
P28741	Kif3a	Kinesin-like protein KIF3A	16.8886	17.3047	17.1862	16.6786	16.8903	17.2595	16.9923	16.7288	16.8176	17.1234	16.8993	16.6378	16.8019	17.2285	16.9264	17.0103
P28843	Dpp4	Dipeptidyl peptidase 4	19.4845	19.5968	19.4003	19.4542	19.7012	19.6057	19.6141	19.5734	19.317	19.5145	19.3232	19.4314	19.484	19.5137	19.4659	19.1446
P28867	Prkcd	Protein kinase C delta type	17.3837	17.4366	17.3349	17.565	17.6417	17.2971	17.6749	17.6267	17.3277	17.4359	17.2486	17.3936	17.4438	17.2205	16.9553	17.3408
P29037	Tbp	TATA-box-binding protein	18.7086	18.3798	18.5919	19.2965	18.6038	18.3546	18.5658	18.7162	18.6199	18.2221	18.532	18.7042	18.7926	18.2224	18.5603	18.7581
P29341	Pabpc1	Polyadenylate-binding protein 1	25.1253	25.0431	25.4864	24.5686	25.0741	24.8534	25.1349	24.7251	25.282	25.1218	25.6335	24.7243	25.4639	25.1533	25.4435	25.3149
P29351	Ptpn6	Tyrosine-protein phosphatase non-receptor type 6	19.135	19.0624	18.9268	19.1461	18.6318	18.7051	18.6095	18.7397	19.2132	19.2773	19.1149	19.2363	19.0333	18.9983	19.1539	19.0033
P29391	Ftl1	Ferritin light chain 1	21.6842	21.7355	21.3053	21.4942	21.6132	21.56	21.3095	21.4874	22.1122	21.8412	21.3281	21.8108	21.5466	21.8171	21.2426	21.6215
P29416	Hexa	Beta-hexosaminidase subunit alpha	16.4846	16.6193	16.7257	16.1762	17.4046	17.0819	17.1245	16.6415	17.0468	16.7313	17.0534	16.4516	17.1172	17.018	16.8321	16.7295
P29758	Oat	Ornithine aminotransferase, mitochondrial	21.7081	21.6495	21.5057	21.6611	21.623	21.791	21.6815	21.722	21.5022	21.5718	21.3828	21.5232	21.3638	21.5294	21.4573	21.3379
P30276	Ccnb2	G2/mitotic-specific cyclin-B2	17.8915	17.832	17.8559	17.7541	17.9583	17.808	17.804	17.9882	18.1018	18.0404	17.8874	17.8795	17.6366	18.0369	17.9247	17.9001
P30285	Cdk4	Cyclin-dependent kinase 4	22.1697	22.225	22.2189	22.3388	21.9188	21.9659	22.0347	22.1202	22.1071	22.289	22.2193	22.2359	22.2048	22.1186	22.2384	22.0445
P30412	Ppic	Peptidyl-prolyl cis-trans isomerase C	19.7163	19.8714	19.5428	19.697	19.5539	19.4145	19.4325	19.4316	19.6011	19.6796	19.49	19.6363	19.5458	19.6219	19.3795	19.549
P30415	Nktr	NK-tumor recognition protein	14.7659	14.7066	14.8984	14.669	15.0905	14.8666	14.9538	14.7601	14.4703	14.7828	14.6413	14.4456	14.4864	14.7547	14.7639	14.8885
P30416	Fkbp4	Peptidyl-prolyl cis-trans isomerase FKBP4	25.2827	25.3452	25.1532	25.2696	25.1755	25.2595	25.1786	25.1839	25.1508	25.251	25.0643	25.255	25.1186	25.1255	25.0786	25.0109
P30658	Cbx2	Chromobox protein homolog 2	14.5766	14.7673	15.088	15.4801	14.7158	14.5149	14.8334	15.1344	15.1612	14.7388	15.2288	15.8764	15.0674	15.1634	15.0817	16.1426
P30681	Hmgb2	High mobility group protein B2	24.8113	24.8643	24.8259	24.8481	24.6326	24.7722	24.7698	24.7239	24.6797	24.88	24.7425	24.7273	24.68	24.8253	24.7745	24.6872
P30999	Ctnnd1	Catenin delta-1	22.9879	23.0464	22.9259	22.9579	23.2339	23.2243	23.2129	23.1695	22.9582	23.052	22.9578	22.9615	23.0005	23.1229	22.9677	22.9055
P31230	Aimp1	Aminoacyl tRNA synthase complex-interacting multifunctional protein 1	23.2475	23.2612	23.268	23.1816	22.9839	23.0984	23.0695	23.0166	23.2091	23.3286	23.2698	23.225	23.1238	23.3351	23.3598	23.1447
P31254	Uba1y	Ubiquitin-like modifier-activating enzyme 1 Y	23.9387	23.9467	23.8521	23.8837	23.7831	23.8862	23.8357	23.7466	23.8995	23.9346	23.8044	23.9024	23.9543	23.9367	23.8776	23.842
P31266	Rbpj	Recombining binding protein suppressor of hairless	22.0135	22.0499	22.0994	22.1876	22.0886	22.176	22.1347	22.2131	22.1377	22.1537	22.1722	22.0848	22.191	22.208	22.0909	22.1441
P31750	Akt1	RAC-alpha serine/threonine-protein kinase	18.8021	18.8072	18.8899	18.8991	18.6983	18.9528	18.9435	18.9824	18.7921	18.8697	18.9477	18.9067	18.9064	18.8321	18.7951	18.9235
P31786	Dbi	Acyl-CoA-binding protein	20.2758	20.06	20.0307	20.3285	19.3125	19.7278	19.5504	19.8774	19.8938	20.2252	20.0651	19.8437	20.0249	19.8958	20.0345	20.1117
P31809	Ceacam1	Carcinoembryonic antigen-related cell adhesion molecule 1	17.0771	16.7798	17.0772	17.8596	17.3752	17.0798	17.0872	17.1563	17.4229	17.1045	17.196	17.2194	17.4903	17.3212	17.3772	17.1218
P31938	Map2k1	Dual specificity mitogen-activated protein kinase kinase 1	22.1934	22.2068	22.1905	22.1774	22.0294	22.0921	22.0866	21.9791	22.1283	22.2402	22.1634	22.1403	22.0936	22.2188	22.2079	22.0273
P32020	Scp2	Sterol carrier protein 2	19.4587	19.3918	19.3201	19.3825	19.4191	19.6992	19.5663	19.5763	19.376	19.3693	19.305	19.1581	19.4029	19.355	19.1806	19.2666
P32037	Slc2a3	Solute carrier family 2, facilitated glucose transporter member 3	23.6158	23.4419	23.2524	23.5382	23.2013	23.5172	23.241	23.3232	23.2426	23.3438	23.0452	23.4499	23.4459	23.3747	23.3107	23.4067
P32067	Ssb	Lupus La protein homolog	24.1066	23.8273	23.9585	23.484	24.0451	23.7211	23.9604	23.5724	24.1404	23.6827	24.0415	23.5254	24.1695	23.6772	23.9653	23.7847
P32233	Drg1	Developmentally-regulated GTP-binding protein 1	21.7222	21.8573	21.9187	21.646	21.8915	21.8206	21.8054	21.6796	21.9161	21.8818	21.9764	21.7643	21.9193	21.8615	21.8721	21.7327
P32261	Serpinc1	Antithrombin-III	17.5029	17.7047	18.6903	18.0881	18.2934	18.4599	19.4432	18.525	17.8406	17.8021	18.8381	18.1267	17.7781	18.1277	18.9935	18.0796
P32507	Nectin2	Nectin-2	19.5551	19.601	19.4875	19.9209	19.7523	19.5621	19.6469	19.6748	19.6554	19.7512	19.6957	19.8387	19.6367	19.7944	19.7112	19.7015
P32883	Kras	GTPase KRas	19.695	19.6691	19.6216	19.6701	19.6049	19.7629	19.6291	19.6902	19.7329	19.7396	19.6062	19.7513	19.6448	19.7637	19.6808	19.7106
P32921	Wars1	Tryptophan--tRNA ligase, cytoplasmic	23.2802	23.3409	23.2744	23.2779	23.0915	23.1938	23.1727	23.1504	23.2941	23.3962	23.2675	23.319	23.2397	23.4073	23.3576	23.228
P33174	Kif4	Chromosome-associated kinesin KIF4	21.7396	21.7405	21.6929	21.6288	21.6995	21.7491	21.7178	21.6329	21.7031	21.7466	21.6598	21.6132	21.4756	21.7138	21.7201	21.6012
P33215	Nedd1	Protein NEDD1	15.9703	16.1045	15.8682	16.2931	16.1446	16.0945	16.0003	16.221	16.07	16.0836	16.0002	16.1194	16.127	16.1217	15.9495	16.2519
P33609	Pola1	DNA polymerase alpha catalytic subunit	22.2064	22.1617	22.0908	22.1408	22.0292	22.0708	22.0692	22.0097	22.1235	22.0777	22.0669	22.0398	22.0283	21.9905	22.0384	21.9607
P33610	Prim2	DNA primase large subunit	20.5027	20.4845	20.447	20.4631	20.3469	20.3599	20.3084	20.3866	20.4716	20.4237	20.3742	20.5045	20.4346	20.3417	20.3262	20.3303
P33611	Pola2	DNA polymerase alpha subunit B	20.5164	20.5278	20.4733	20.5019	20.4597	20.4481	20.4385	20.4547	20.4717	20.5028	20.4108	20.4416	20.4399	20.4839	20.5126	20.361
P34022	Ranbp1	Ran-specific GTPase-activating protein	23.5207	23.6461	23.5561	23.3949	23.375	23.5094	23.3586	23.385	23.5143	23.709	23.4911	23.6383	23.1899	23.6366	23.5463	23.4829
P34152	Ptk2	Focal adhesion kinase 1	19.7706	19.795	19.6442	19.7184	19.8095	19.8005	19.8104	19.6236	19.7833	19.7946	19.6508	19.5982	19.8013	19.6969	19.6153	19.6773
P34884	Mif	Macrophage migration inhibitory factor	23.2665	23.1249	22.8859	23.2178	22.3887	22.4198	22.3928	22.3862	23.1741	23.2396	22.9971	22.92	22.8251	22.9006	23.0773	23.4011
P35123	Usp4	Ubiquitin carboxyl-terminal hydrolase 4	21.6628	21.7704	21.6575	21.6456	21.6566	21.7087	21.6893	21.6226	21.6272	21.7513	21.6413	21.6437	21.5473	21.7632	21.687	21.5942
P35235	Ptpn11	Tyrosine-protein phosphatase non-receptor type 11	20.3685	20.4008	20.3379	20.4404	20.418	20.4431	20.4507	20.385	20.3986	20.4701	20.3785	20.4553	20.4078	20.4615	20.4391	20.3757
P35278	Rab5c	Ras-related protein Rab-5C	21.7906	21.8019	21.741	21.6634	21.8213	21.7962	21.7965	21.7564	21.8214	21.9526	21.744	21.8366	21.8055	21.9595	21.8908	21.8085
P35279	Rab6a	Ras-related protein Rab-6A	22.6785	22.7408	22.6484	22.5889	22.7459	22.6916	22.7354	22.6538	22.7501	22.7466	22.6423	22.6823	22.7122	22.7155	22.6859	22.6793
P35282	Rab21	Ras-related protein Rab-21	20.7427	20.8458	20.7762	20.6859	20.7122	20.9662	20.8824	20.7582	20.6638	20.8843	20.7221	20.7865	21.0839	20.9219	20.6766	20.7024
P35283	Rab12	Ras-related protein Rab-12	21.7996	21.8122	21.7891	21.7324	21.8302	21.7762	21.8663	21.8046	21.8958	21.8303	21.7874	21.8373	21.9372	21.8227	21.8134	21.878
P35288	Rab23	Ras-related protein Rab-23	19.6932	19.8376	19.7066	19.7923	19.6427	19.7272	19.7525	19.7315	19.6613	19.7975	19.7464	19.6501	19.6872	19.8223	19.64	19.6383
P35290	Rab24	Ras-related protein Rab-24	18.5762	18.6316	18.6082	18.5957	18.5904	18.6908	18.5747	18.6485	18.5718	18.5746	18.5928	18.5522	18.424	18.5071	18.565	18.5173
P35293	Rab18	Ras-related protein Rab-18	21.8732	21.7521	21.4584	21.4936	21.8281	21.6937	21.5642	21.4647	21.8017	21.8736	21.5578	21.6067	21.5439	21.8307	21.9863	21.5825
P35456	Plaur	Urokinase plasminogen activator surface receptor	15.2255	15.5823	15.9789	15.2354	16.4533	16.2288	16.7225	16.3941	15.4929	15.6146	16.2802	15.5364	15.5373	15.942	16.4799	15.7755
P35486	Pdha1	Pyruvate dehydrogenase E1 component subunit alpha, somatic form, mitochondrial	23.4695	23.4968	23.4496	23.3904	23.3618	23.4639	23.3978	23.3705	23.3209	23.4732	23.4003	23.404	23.3332	23.4631	23.4334	23.3036
P35492	Hal	Histidine ammonia-lyase	16.079	15.9821	16.1504	19.0483	16.3383	16.0561	16.2886	17.161	16.3333	16.002	15.9744	16.4307	15.781	15.8068	15.9017	15.9417
P35505	Fah	Fumarylacetoacetase	20.3127	20.1445	20.1754	20.2813	19.9971	20.0267	19.986	20.0546	20.4758	20.2524	20.2658	20.3818	20.2248	20.2475	20.2988	20.2312
P35550	Fbl	rRNA 2'-O-methyltransferase fibrillarin	21.2372	21.0831	21.6499	24.1956	21.4204	21.3352	21.6372	22.1703	21.4579	21.2549	21.6296	21.769	21.6011	21.8747	21.8072	22.0992
P35564	Canx	Calnexin	24.3236	24.4334	24.2788	24.2799	24.3594	24.4714	24.3833	24.3474	24.2359	24.4265	24.1985	24.3641	24.2698	24.4117	24.2251	24.1788
P35585	Ap1m1	AP-1 complex subunit mu-1	18.3636	18.6023	18.3654	18.3212	18.4456	18.5531	18.5269	18.4953	18.2854	18.5069	18.4093	18.3616	18.566	18.5374	18.4211	18.4771
P35601	Rfc1	Replication factor C subunit 1	20.3972	20.4154	20.624	20.8846	20.6582	20.3783	20.4861	20.6097	20.8393	20.4335	20.7081	20.6851	20.791	20.5756	20.5444	21.0077
P35689	Ercc5	DNA excision repair protein ERCC-5	13.8612	13.8532	13.7846	13.6957	15.6824	13.7263	13.3276	14.3254	13.7283	13.7712	13.5499	13.9413	15.0224	13.8847	13.6799	13.8766
P35700	Prdx1	Peroxiredoxin-1	26.9733	27.0369	26.903	26.9087	26.8688	26.8738	26.8335	26.8086	26.8245	26.9995	26.8097	26.931	26.8705	26.8975	26.8871	26.7248
P35761	Ttk	Dual specificity protein kinase TTK	21.6404	21.7689	21.5768	21.7617	21.6913	21.666	21.5561	21.6495	21.7588	21.9014	21.6978	21.8026	21.6833	21.8562	21.8194	21.6722
P35762	Cd81	CD81 antigen	18.6427	18.6724	18.689	18.807	18.6796	18.7589	18.9293	18.8394	18.663	18.7495	18.6585	18.7252	18.5052	18.7745	18.703	18.6243
P35821	Ptpn1	Tyrosine-protein phosphatase non-receptor type 1	18.3903	18.5201	18.3909	18.4491	18.5883	18.5096	18.4725	18.6343	18.4103	18.4764	18.3882	18.5895	18.4673	18.5248	18.3628	18.419
P35822	Ptprk	Receptor-type tyrosine-protein phosphatase kappa	16.9918	17.1212	17.0627	16.9761	17.1134	17.1382	17.1812	17.0346	17.033	16.9483	17.043	16.883	16.9673	17.0324	17.0137	16.9368
P35831	Ptpn12	Tyrosine-protein phosphatase non-receptor type 12	19.5982	19.7882	19.6497	19.6016	19.4466	19.6675	19.6104	19.5392	19.442	19.6316	19.5013	19.4923	19.4632	19.5967	19.6081	19.4807
P35846	Folr1	Folate receptor alpha	18.3746	18.299	18.3561	18.0741	19.0828	18.7258	19.2498	19.1192	18.4947	18.2436	18.4953	18.3209	18.4367	18.4204	18.4429	18.3729
P35922	Fmr1	Fragile X messenger ribonucleoprotein 1	20.3011	20.3187	21.1028	20.4325	20.8434	20.2384	20.869	20.2889	21.3435	20.2755	21.6134	20.4189	21.5458	20.6194	21.0233	21.4379
P35951	Ldlr	Low-density lipoprotein receptor	18.4781	18.4205	18.5402	18.5406	18.2077	18.3163	18.2686	18.24	18.3907	18.5095	18.5607	18.473	18.5949	18.54	18.6498	18.5356
P35979	Rpl12	60S ribosomal protein L12	24.024	23.8858	24.2889	23.8319	24.1998	23.7869	24.0392	23.8865	24.479	23.9571	24.4821	23.9283	24.4464	23.9945	24.3396	24.154
P35980	Rpl18	60S ribosomal protein L18	24.7063	24.6261	25.01	23.9633	24.7319	24.418	24.6889	23.8755	25.2122	24.6878	25.2997	24.0995	25.2739	24.6585	25.0079	24.8384
P36552	Cpox	Oxygen-dependent coproporphyrinogen-III oxidase, mitochondrial	19.623	19.4974	19.501	19.6776	19.3718	19.444	19.2101	19.4332	19.7856	19.7113	19.5785	19.8393	19.6399	19.7043	19.7169	19.6134
P36916	Gnl1	Guanine nucleotide-binding protein-like 1	20.1138	20.1142	20.0796	20.2066	20.004	20.1061	20.048	20.0836	20.1821	20.1433	20.1195	20.1535	20.1163	20.1439	20.1227	20.1171
P36993	Ppm1b	Protein phosphatase 1B	20.5824	20.6487	20.4986	20.4822	20.7115	20.719	20.7042	20.5805	20.5256	20.5377	20.4989	20.5093	20.4985	20.5047	20.5154	20.5104
P37040	Por	NADPH--cytochrome P450 reductase	22.3253	22.3455	22.5684	22.5097	22.2468	22.3809	22.7546	22.5666	22.326	22.4179	22.6134	22.5727	22.2996	22.4388	22.5804	22.4125
P37913	Lig1	DNA ligase 1	24.0947	24.0858	24.0026	24.0286	23.8849	23.9273	23.8551	23.8327	23.9744	24.0313	23.889	23.9564	23.8138	23.8944	23.8469	23.7509
P38060	Hmgcl	Hydroxymethylglutaryl-CoA lyase, mitochondrial	20.1304	20.0254	19.9849	20.1206	20.0192	20.1123	20.0336	20.0629	20.2167	20.0778	20.0165	20.1154	20.1669	20.1213	20.1029	20.1244
P38532	Hsf1	Heat shock factor protein 1	18.2942	18.2556	18.2848	18.19	18.1927	18.2415	18.1777	18.2036	18.3251	18.2807	18.2782	18.358	18.0808	18.2566	18.2755	18.211
P38533	Hsf2	Heat shock factor protein 2	16.9862	17.0227	17.023	17.1002	16.7541	16.8864	17.0165	16.9647	17.0146	16.983	16.9692	17.0846	16.9642	16.9539	17.1083	17.1649
P38647	Hspa9	Stress-70 protein, mitochondrial	26.5242	26.5616	26.413	26.3743	26.4295	26.4177	26.3949	26.2702	26.352	26.5343	26.3701	26.3696	26.4131	26.4673	26.4407	26.3243
P39053	Dnm1	Dynamin-1	21.1914	21.1546	21.0683	21.1667	21.1937	21.2083	21.1656	21.1353	21.2724	21.2357	21.158	21.2639	21.269	21.297	21.1865	21.2763
P39054	Dnm2	Dynamin-2	22.4537	22.3932	22.2954	22.3719	22.486	22.4277	22.4287	22.4441	22.4589	22.4824	22.3961	22.4805	22.5166	22.494	22.4073	22.4336
P39061	Col18a1	Collagen alpha-1(XVIII) chain	19.1615	19.9235	19.5129	18.9188	19.6599	20.043	19.6177	19.3417	19.294	19.8882	19.5315	19.0547	19.3225	20.0285	19.8006	19.4223
P39098	Man1a2	Mannosyl-oligosaccharide 1,2-alpha-mannosidase IB	15.1628	15.4751	15.1957	15.0329	15.1768	15.1089	15.1561	15.0838	15.0724	15.4392	15.1326	15.1999	15.0063	15.0896	15.1295	15.1142
P39429	Traf2	TNF receptor-associated factor 2	16.0133	16.0375	16.0078	15.8122	16.0456	15.8867	15.8377	15.8513	15.7533	16.0993	16.1077	15.9599	16.1759	16.1464	16.0141	15.9234
P39447	Tjp1	Tight junction protein ZO-1	22.6483	22.5537	22.6693	22.6594	22.7598	22.5733	22.7688	22.6936	22.7794	22.424	22.7692	22.6791	22.6612	22.5601	22.7234	22.6664
P39688	Fyn	Tyrosine-protein kinase Fyn	21.8099	21.795	21.803	22.0064	21.5386	21.5435	21.6399	21.7472	21.7675	21.8535	21.7957	21.839	21.8199	21.6626	21.8199	21.6355
P39749	Fen1	Flap endonuclease 1	22.6623	22.7239	22.6888	22.6115	22.6051	22.5479	22.5626	22.5412	22.6877	22.7775	22.6983	22.73	22.6796	22.7297	22.7471	22.6544
P40124	Cap1	Adenylyl cyclase-associated protein 1	22.7441	22.7793	22.8479	22.7457	22.83	22.954	23.0581	22.8284	22.6471	22.798	22.8136	22.7422	22.6859	22.8506	22.881	22.6992
P40142	Tkt	Transketolase	25.5032	25.4559	25.4379	25.4111	25.5494	25.5464	25.5725	25.4617	25.4466	25.4401	25.4147	25.3807	25.4483	25.4019	25.3868	25.3309
P40201	Chd1	Chromodomain-helicase-DNA-binding protein 1	17.7171	17.9542	18.0022	17.6537	17.6604	17.7686	17.815	17.6483	17.8854	17.8719	17.9878	17.7282	17.8159	17.99	17.9908	17.8953
P40240	Cd9	CD9 antigen	21.6598	21.49	21.3754	21.7418	21.5019	21.4291	21.5698	21.7498	21.5533	21.3747	21.3112	21.6259	21.3753	21.2169	21.4006	21.3121
P40336	Vps26a	Vacuolar protein sorting-associated protein 26A	21.1453	21.1768	21.2151	21.4245	21.1133	21.1468	21.188	21.1319	21.0691	21.1362	21.1174	21.1031	21.0083	21.1539	21.1727	21.1331
P40338	Vhl	von Hippel-Lindau disease tumor suppressor	16.5864	16.6252	16.5921	16.5266	16.7911	16.6868	16.7885	16.819	16.4855	16.7846	16.4293	16.6678	16.629	16.7385	16.6396	16.7553
P40630	Tfam	Transcription factor A, mitochondrial	20.9195	20.1789	20.4972	20.6197	20.6684	20.3042	20.2932	20.696	20.8071	20.6883	20.3456	20.569	20.7742	20.5756	20.4925	21.1721
P40694	Ighmbp2	DNA-binding protein SMUBP-2	17.5341	17.5973	17.8648	17.7864	17.7468	17.7053	17.7559	17.597	18.0158	17.6266	17.9802	17.6651	18.0637	17.767	17.8217	17.8162
P41105	Rpl28	60S ribosomal protein L28	24.3947	24.1739	24.7354	23.6035	24.5022	23.9934	24.3942	23.3468	24.8394	24.3083	24.9695	23.6502	24.9316	24.3512	24.6136	24.5145
P41216	Acsl1	Long-chain-fatty-acid--CoA ligase 1	17.6767	17.5973	17.5564	17.6695	17.5601	17.5886	17.3758	17.4531	17.6868	17.612	17.4412	17.6335	17.6401	17.5789	17.4431	17.4766
P41230	Kdm5c	Lysine-specific demethylase 5C	20.3266	20.3574	20.2908	20.3164	20.281	20.2536	20.247	20.2157	20.1317	20.2838	20.3081	20.2997	20.2118	20.2593	20.2627	20.2866
P41241	Csk	Tyrosine-protein kinase CSK	19.1755	19.2034	19.2096	19.2343	19.0957	19.1644	19.2265	19.2676	19.1826	19.2579	19.1972	19.2927	19.1104	19.2539	19.2277	19.1447
P41731	Cd63	CD63 antigen	20.0704	20.1953	20.4526	20.0762	20.5494	20.9863	21.1755	20.4952	20.1797	20.2589	20.6053	20.1651	20.2401	20.4025	20.637	20.1923
P42125	Eci1	Enoyl-CoA delta isomerase 1, mitochondrial	20.2149	20.1989	20.1479	20.1195	20.11	20.158	20.1143	20.1225	20.3141	20.2658	20.2018	20.2875	20.1544	20.3015	20.2771	20.1136
P42128	Foxk1	Forkhead box protein K1	17.36	17.5446	17.3454	17.0623	17.2721	17.285	17.2324	17.1985	17.2951	17.7481	17.4592	17.2609	17.5635	17.5527	17.4795	17.4436
P42208	Septin2	Septin-2	21.7602	21.8078	21.6759	22.1672	21.6102	21.7472	21.6961	21.7423	21.6705	21.7923	21.5575	21.7062	21.6652	21.7852	21.6234	21.6291
P42209	Septin1	Septin-1	22.5086	22.6311	22.5264	22.398	22.6808	22.6196	22.6476	22.6295	22.322	22.6114	22.5402	22.4878	22.249	22.4653	22.5171	22.2846
P42225	Stat1	Signal transducer and activator of transcription 1	18.5537	18.7403	18.5393	18.5793	18.601	18.652	18.481	18.6106	18.4702	18.6033	18.5303	18.5116	18.3728	18.6613	18.7289	18.3971
P42227	Stat3	Signal transducer and activator of transcription 3	21.0757	21.166	21.2393	21.0574	20.9397	21.0717	21.1589	21.0671	20.9711	21.1087	21.1093	21.0929	20.9987	21.1045	21.1509	21.0545
P42567	Eps15	Epidermal growth factor receptor substrate 15	17.703	17.8054	17.7079	17.7387	17.7414	18.0909	17.9644	18.1109	17.6562	17.7959	17.6859	17.6751	17.6173	17.7184	17.7471	17.7658
P42669	Pura	Transcriptional activator protein Pur-alpha	20.1904	20.0489	20.2545	19.8175	20.4914	20.1182	20.4678	20.0574	20.3754	19.9674	20.37	19.8237	20.3841	20.1388	20.327	20.3224
P42703	Lifr	Leukemia inhibitory factor receptor	17.4736	17.4282	17.6088	17.496	17.6006	17.2478	17.3889	17.6675	17.3876	17.3916	17.5154	17.5011	17.4287	17.1962	17.4406	17.4748
P42859	Htt	Huntingtin	17.9476	18.0897	18.0308	17.8796	18.0918	18.1476	18.1713	18.0626	18.0252	18.0583	17.9766	17.9733	17.9336	18.0633	18.0225	17.941
P42932	Cct8	T-complex protein 1 subunit theta	25.6029	25.7328	25.6237	25.6364	25.3937	25.5405	25.4713	25.4329	25.6411	25.8487	25.6913	25.7809	25.6578	25.8096	25.7497	25.6097
P43021	Nodal	Nodal	16.0338	16.1219	16.4635	15.9711	16.6956	16.5473	16.8077	16.4327	15.8161	16.1487	16.2815	15.9154	15.8877	16.0765	16.3276	16.1677
P43247	Msh2	DNA mismatch repair protein Msh2	23.8407	23.8272	23.7076	23.6743	23.9424	23.8499	23.874	23.7732	23.7816	23.7682	23.6097	23.6368	23.687	23.7154	23.6849	23.5914
P43274	H1-4	Histone H1.4	23.4627	23.5829	24.0617	24.9245	24.1652	23.6221	24.0644	24.8139	24.5196	23.5202	24.5748	25.1009	24.4628	23.8375	24.0808	26.8545
P43275	H1-1	Histone H1.1	22.8395	23.0087	23.3749	24.2268	23.448	23.0399	23.3329	24.1083	23.8403	23.0031	23.8645	24.3901	23.7963	23.3008	23.4013	26.127
P43276	H1-5	Histone H1.5	23.2866	23.3961	23.8872	24.8085	23.9286	23.4378	23.8538	24.6479	24.3011	23.3111	24.3828	24.9462	24.2393	23.5972	23.9005	26.6912
P43277	H1-3	Histone H1.3	23.9794	24.0894	24.4782	25.2825	24.5968	24.1179	24.4789	25.1938	24.935	24.0155	24.9673	25.4579	24.8906	24.2981	24.4871	27.1916
P43346	Dck	Deoxycytidine kinase	18.0267	18.2394	18.0764	17.9993	17.874	18.2102	18.1398	18.0836	17.8667	18.1999	18.0896	17.8978	17.8705	18.0866	18.0386	17.8584
P43406	Itgav	Integrin alpha-V	18.8853	18.8913	18.6451	19.281	19.4995	19.3158	19.3001	19.3184	18.9523	18.8099	18.7453	18.8553	18.7326	18.8684	18.8465	18.7025
P45376	Akr1b1	Aldo-keto reductase family 1 member B1	24.6535	24.8066	24.6467	24.6428	24.6216	24.6636	24.7176	24.6893	24.3994	24.8853	24.5507	24.5792	24.3066	24.6941	24.4946	24.3458
P45377	Akr1b8	Aldose reductase-related protein 2	21.7772	21.756	21.7795	21.6887	22.4654	22.2821	22.4089	22.2404	21.6043	21.8463	21.7616	21.7733	21.4402	21.7389	21.7233	21.5079
P45481	Crebbp	Histone lysine acetyltransferase CREBBP	19.1115	19.315	19.2148	19.1575	19.2685	19.1583	19.0239	18.9766	19.1902	19.2672	19.2148	19.2709	19.194	19.3719	19.1466	19.2015
P45591	Cfl2	Cofilin-2	23.0366	23.057	23.077	22.9165	23.0168	23.1187	23.0845	23.0329	22.9138	22.9789	23.0017	22.9742	22.8266	23.0491	23.0379	22.8042
P45878	Fkbp2	Peptidyl-prolyl cis-trans isomerase FKBP2	18.6589	18.7496	18.6817	18.5404	18.7542	18.8164	18.8278	18.7888	18.6779	18.7546	18.6188	18.6411	18.6677	18.8799	18.649	18.7421
P45952	Acadm	Medium-chain specific acyl-CoA dehydrogenase, mitochondrial	22.7935	22.7346	22.7431	22.7382	22.8815	22.9443	22.8949	22.8077	22.7273	22.8205	22.7123	22.7206	22.7427	22.868	22.9017	22.6861
P46061	Rangap1	Ran GTPase-activating protein 1	23.7404	23.6	23.6779	23.6883	23.6106	23.4651	23.599	23.5958	23.4514	23.4488	23.6533	23.687	23.4765	23.4436	23.6421	23.5947
P46062	Sipa1	Signal-induced proliferation-associated protein 1	13.1159	13.5889	13.4351	13.7123	13.3629	13.4605	13.5818	13.3826	13.7872	13.6318	13.5492	13.4952	13.5922	12.8625	13.381	13.0921
P46460	Nsf	Vesicle-fusing ATPase	23.3735	23.382	23.3197	23.2781	23.662	23.7551	23.6774	23.6246	23.3674	23.4644	23.3068	23.3733	23.3565	23.4591	23.3477	23.2845
P46467	Vps4b	Vacuolar protein sorting-associated protein 4B	21.6576	21.6958	21.6509	21.6042	21.7968	21.6822	21.6903	21.6211	21.7042	21.6861	21.6628	21.5915	21.5886	21.6758	21.663	21.5651
P46471	Psmc2	26S proteasome regulatory subunit 7	24.2337	24.3043	24.2194	24.0981	24.0617	24.1675	24.1129	24.0163	24.1664	24.3477	24.2243	24.2273	24.1505	24.3451	24.3288	24.116
P46656	Fdx1	Adrenodoxin, mitochondrial	19.5084	19.5944	19.4959	19.4911	19.5662	19.6506	19.5347	19.5649	19.5466	19.7237	19.5291	19.5907	19.3766	19.6366	19.5048	19.4468
P46660	Ina	Alpha-internexin	19.7199	18.9029	19.5716	18.7815	19.8555	19.0699	19.8767	19.5395	19.4581	18.6446	19.8185	19.2194	19.8754	18.7787	19.54	19.5817
P46662	Nf2	Merlin	19.8022	19.7059	19.7535	19.6664	19.467	19.4224	19.3701	19.2751	19.6485	19.7417	19.5521	19.6386	19.8973	19.7002	19.618	19.4687
P46664	Adss2	Adenylosuccinate synthetase isozyme 2	22.8933	22.9745	22.9381	22.8992	23.0854	23.2131	23.2037	23.089	22.9052	23.1052	23.0012	22.9573	22.9204	23.0897	23.0239	22.8537
P46718	Pdcd2	Programmed cell death protein 2	19.5475	19.6913	20.6661	20.0944	19.8267	20.3541	21.339	20.9586	19.5944	19.6902	20.6429	20.2638	19.6199	20.1092	20.5098	20.2532
P46735	Myo1b	Unconventional myosin-Ib	20.4979	20.3346	20.5047	20.3022	20.7576	20.4614	20.66	20.55	20.5994	20.085	20.6946	20.2918	20.62	20.241	20.3885	20.4728
P46737	Brcc3	Lys-63-specific deubiquitinase BRCC36	17.9682	17.9809	18.012	17.7957	18.046	18.0905	17.943	17.8499	17.9287	17.8756	17.9482	17.8229	18.2787	17.9848	17.7874	17.9778
P46935	Nedd4	E3 ubiquitin-protein ligase NEDD4	24.3354	24.3916	24.2937	24.3055	24.1025	24.129	24.1441	24.0795	24.2637	24.2381	24.2149	24.247	24.3221	24.274	24.3922	24.2872
P46938	Yap1	Transcriptional coactivator YAP1	20.7417	20.7498	20.8459	20.7564	20.7879	20.8165	20.9528	20.8563	20.7423	20.7438	20.8919	20.8023	20.6515	20.8125	20.8746	20.7391
P46978	Stt3a	Dolichyl-diphosphooligosaccharide--protein glycosyltransferase subunit STT3A	22.3559	22.3746	22.1738	22.1706	22.3999	22.4126	22.3916	22.3393	22.2124	22.3044	22.1229	22.1476	22.3065	22.2576	22.1356	22.1074
P47199	Cryz	Quinone oxidoreductase	21.3504	21.3173	21.3543	21.2894	21.4143	21.4526	21.4597	21.4516	21.417	21.3174	21.3725	21.4211	21.3854	21.3614	21.4251	21.4048
P47738	Aldh2	Aldehyde dehydrogenase, mitochondrial	24.938	24.756	24.7294	24.8632	24.4284	24.5037	24.3904	24.3866	24.8202	24.7592	24.6246	24.8376	24.9641	24.8138	24.871	24.8236
P47740	Aldh3a2	Aldehyde dehydrogenase family 3 member A2	20.528	20.5319	20.3977	20.4986	20.7937	20.7617	20.691	20.6487	20.5884	20.6088	20.4283	20.5184	20.5083	20.571	20.4269	20.4818
P47753	Capza1	F-actin-capping protein subunit alpha-1	22.6208	22.5769	22.5893	22.643	22.6021	22.6657	22.6812	22.5915	22.5653	22.6081	22.578	22.6219	22.5409	22.6517	22.6165	22.5033
P47754	Capza2	F-actin-capping protein subunit alpha-2	22.4784	22.4989	22.4912	22.4225	22.5677	22.6409	22.6527	22.5363	22.4808	22.5509	22.4771	22.4876	22.3888	22.5654	22.4829	22.3972
P47757	Capzb	F-actin-capping protein subunit beta	23.4504	23.4434	23.4037	23.4476	23.5401	23.5585	23.5871	23.5139	23.4632	23.496	23.4371	23.4814	23.4007	23.4853	23.4093	23.3463
P47758	Srprb	Signal recognition particle receptor subunit beta	20.7854	20.8915	20.9635	20.7539	21.0729	21.031	21.0912	20.8486	20.7635	20.863	20.8791	20.8379	20.6774	20.9438	20.8492	20.7681
P47791	Gsr	Glutathione reductase, mitochondrial	22.2155	22.1189	22.1276	22.2673	22.1754	22.1184	22.2579	22.1815	22.0942	22.0479	22.0728	22.1369	22.099	22.0267	22.1928	22.0276
P47802	Mtx1	Metaxin-1	21.6079	21.6392	21.5261	21.4965	21.4956	21.572	21.5213	21.5284	21.6077	21.701	21.5743	21.5984	21.6545	21.681	21.6413	21.5442
P47809	Map2k4	Dual specificity mitogen-activated protein kinase kinase 4	20.3265	20.3143	20.367	20.2583	20.3105	20.3082	20.3057	20.2848	20.3785	20.4443	20.4437	20.4364	20.3285	20.4261	20.3882	20.2685
P47810	Wee1	Wee1-like protein kinase	15.8361	16.0565	16.0025	15.9077	15.8123	15.7534	15.9453	16.355	15.9607	16.0057	16.0172	16.0137	15.8839	15.9858	15.9551	15.9424
P47811	Mapk14	Mitogen-activated protein kinase 14	20.8564	20.8314	20.8991	20.9305	20.8033	20.8049	20.8074	21.0031	20.8271	20.9323	20.8292	21.1101	20.7748	20.8791	20.8709	20.9839
P47856	Gfpt1	Glutamine--fructose-6-phosphate aminotransferase [isomerizing] 1	21.2249	21.2151	21.1848	21.3225	21.0978	21.0329	21.0533	20.9296	21.2652	21.2163	21.2339	21.1159	21.2745	21.2371	21.3154	21.1433
P47857	Pfkm	ATP-dependent 6-phosphofructokinase, muscle type	22.4476	22.3555	22.2907	22.3326	22.3606	22.4094	22.275	22.3353	22.4656	22.5111	22.3577	22.4748	22.4662	22.4658	22.3167	22.3807
P47877	Igfbp2	Insulin-like growth factor-binding protein 2	17.7516	17.8386	17.5577	17.9846	17.0139	17.4175	17.218	17.1827	17.5902	17.8574	17.5709	17.9252	17.4358	17.7349	17.5271	17.8684
P47879	Igfbp4	Insulin-like growth factor-binding protein 4	18.4998	18.6918	19.1174	18.0018	18.9675	18.4348	18.6567	18.055	19.1174	18.7483	19.1845	17.976	19.3562	18.7668	19.3688	19.2134
P47911	Rpl6	60S ribosomal protein L6	25.4193	25.2079	25.7422	24.5332	25.5928	25.0277	25.4368	24.2591	25.8445	25.328	25.9603	24.4716	25.9481	25.3785	25.6324	25.4381
P47915	Rpl29	60S ribosomal protein L29	22.7253	22.5345	23.0298	21.9303	22.7531	22.3652	22.7757	21.6071	23.1833	22.596	23.3285	21.9884	23.2292	22.7188	22.9599	22.8746
P47941	Crkl	Crk-like protein	20.6477	20.6608	20.582	20.5914	20.6037	20.5543	20.6189	20.7272	20.598	20.5864	20.5866	20.6014	20.4987	20.5707	20.5808	20.5179
P47955	Rplp1	60S acidic ribosomal protein P1	19.6936	19.3887	19.9678	19.3946	19.8582	19.7406	19.9704	20.2011	19.8416	19.5854	19.8915	19.4982	19.6694	19.6674	19.8659	20.3761
P47962	Rpl5	60S ribosomal protein L5	24.9601	24.7993	25.2621	25.0851	25.0507	24.6531	24.982	24.9692	25.3762	24.9006	25.4685	25.1916	25.3815	24.9622	25.2084	25.1188
P47963	Rpl13	60S ribosomal protein L13	25.141	25.0107	25.5072	24.2802	25.2464	24.7531	25.1561	23.9645	25.6324	25.1372	25.8066	24.3437	25.8216	25.0923	25.4153	25.5475
P47964	Rpl36	60S ribosomal protein L36	22.9378	22.7403	23.4392	21.7624	23.0832	22.3267	22.9755	21.6253	23.4878	22.8637	23.6522	21.9313	23.5686	22.8854	23.1402	23.1543
P48025	Syk	Tyrosine-protein kinase SYK	17.3774	17.6009	17.4086	17.5712	17.5829	17.58	17.6569	17.4031	17.3512	17.579	17.4335	17.4194	17.2736	17.5369	17.4262	17.2855
P48031	Gbx2	Homeobox protein GBX-2	17.1014	17.2595	17.4517	17.0643	16.6017	16.7268	16.7146	16.6442	17.0418	17.6572	17.5365	17.1974	17.5409	17.768	17.715	17.7333
P48036	Anxa5	Annexin A5	21.7421	21.6517	21.5852	21.7414	21.7171	21.7093	21.686	21.7502	21.7459	21.6668	21.6205	21.7744	21.9431	21.7677	21.8387	21.8665
P48193	Epb41	Protein 4.1	19.662	19.67	19.5797	19.5227	19.4619	19.3721	19.3868	19.3554	19.5539	19.7517	19.6378	19.6188	19.693	19.6116	19.6649	19.591
P48377	Rfx1	MHC class II regulatory factor RFX1	12.2039	11.9917	12.0979	12.2122	12.7647	12.3404	12.3291	12.4389	12.2987	11.5638	11.5275	12.3599	12.5563	11.7906	12.0612	12.0413
P48381	Rfx3	Transcription factor RFX3	13.7813	13.9939	14.2135	14.1132	13.9226	13.6037	14.4293	13.8636	14.2091	13.6426	14.0179	14.4587	13.6946	14.0792	14.1541	14.1304
P48410	Abcd1	ATP-binding cassette sub-family D member 1	14.7138	14.6992	14.6342	15.2072	15.3546	15.4095	15.4135	15.4012	14.9967	14.9777	14.9364	15.2217	14.967	15.1693	14.8944	15.183
P48428	Tbca	Tubulin-specific chaperone A	21.8334	21.8174	21.7187	21.6916	22.1158	22.1148	21.9033	22.1136	21.9124	21.9873	21.6084	21.3975	21.4127	22.1293	21.8646	21.5105
P48432	Sox2	Transcription factor SOX-2	22.0494	21.7495	21.8004	21.7707	21.8605	21.6235	21.6527	21.6929	22.0811	21.798	21.7912	21.6687	22.1414	21.7792	21.8608	22.2755
P48453	Ppp3cb	Serine/threonine-protein phosphatase 2B catalytic subunit beta isoform	17.3758	17.6179	17.3466	19.494	17.5438	17.7701	17.5937	18.0844	17.3575	17.5297	17.1466	17.531	17.2218	17.5091	17.2715	17.2869
P48678	Lmna	Prelamin-A/C	24.151	23.3831	23.766	24.2066	24.6665	23.7297	24.4505	24.6172	24.0901	22.9125	24.1056	24.2569	24.4595	23.285	24.1039	24.359
P48722	Hspa4l	Heat shock 70 kDa protein 4L	22.0799	22.0815	22.0839	22.028	21.7875	21.9205	21.8908	21.9253	21.9783	22.1811	22.0642	22.0787	21.868	22.1767	22.0918	21.9651
P48725	Pcnt	Pericentrin	19.7388	19.6958	19.7582	19.7269	19.8684	19.8473	19.8027	19.8604	19.7111	19.6196	19.8398	19.7648	19.9621	19.7065	19.7987	19.8271
P48754	Brca1	Breast cancer type 1 susceptibility protein homolog	20.0277	19.9473	19.7424	19.9097	19.7912	19.8383	19.7218	19.7895	20.0832	19.8647	19.7884	19.9701	20.145	19.842	19.8166	19.9098
P48758	Cbr1	Carbonyl reductase [NADPH] 1	21.8687	21.7674	21.8075	21.8329	21.6267	21.6719	21.613	21.6292	21.8277	21.8907	21.8098	21.8735	21.921	21.9583	21.9596	21.8792
P48760	Fpgs	Folylpolyglutamate synthase, mitochondrial	19.3606	19.4374	19.4232	19.4347	19.1626	19.2921	19.2648	19.2478	19.3739	19.4955	19.384	19.4119	19.3267	19.4711	19.4382	19.3786
P48774	Gstm5	Glutathione S-transferase Mu 5	20.1845	20.5503	20.0279	20.1263	20.0507	20.1867	20.0194	19.9934	20.1221	20.2447	19.9677	20.0165	19.8799	20.2932	19.9777	19.9908
P48962	Slc25a4	ADP/ATP translocase 1	25.0176	25.0546	24.7985	24.9411	24.9791	25.0647	24.8726	24.8124	25.0619	25.2017	24.8378	25.1157	25.0927	25.1749	24.9177	24.9646
P48964	Cdc25a	M-phase inducer phosphatase 1	15.8066	16.3513	16.0868	15.9465	15.4712	15.9013	15.8526	15.8299	15.4055	16.1448	16.124	16.027	15.8639	16.0998	16.2499	16.03
P48972	Mybl2	Myb-related protein B	17.9678	17.8517	17.9633	18.0244	17.903	17.8771	17.8328	17.9731	18.079	17.8882	17.9243	18.0078	18.0873	17.8699	17.9217	18.0064
P49025	Cit	Citron Rho-interacting kinase	20.3814	20.512	20.4756	20.4145	20.2697	20.2401	20.286	20.2984	20.3475	20.3619	20.3862	20.3273	20.4221	20.3542	20.38	20.3764
P49070	Camlg	Guided entry of tail-anchored proteins factor CAMLG	15.2488	15.3363	15.2813	15.1275	15.4197	15.5465	14.8153	15.1558	15.0692	15.5269	15.0548	15.3752	15.3525	15.4476	15.3156	15.4847
P49135	Ercc3	General transcription and DNA repair factor IIH helicase subunit XPB	18.6498	18.7273	18.8014	18.7661	18.7245	18.6121	18.6372	18.6562	18.9108	18.6403	18.8976	18.8765	18.836	18.7227	18.7555	18.779
P49138	Mapkapk2	MAP kinase-activated protein kinase 2	19.4407	19.3633	19.5056	19.4483	19.2307	19.2991	19.4069	19.4246	19.4552	19.5828	19.561	19.4469	19.6371	19.4881	19.4443	19.4863
P49312	Hnrnpa1	Heterogeneous nuclear ribonucleoprotein A1	23.9472	23.3136	23.8745	22.883	23.6335	23.1619	23.6279	22.9093	23.7954	22.9741	24.0194	23.0468	23.9285	23.1183	23.9206	23.7943
P49442	Inpp1	Inositol polyphosphate 1-phosphatase	16.5004	16.39	16.3825	16.3414	16.4184	16.251	16.4098	16.236	16.3543	16.4309	16.3489	16.4698	16.1916	16.3461	16.3927	16.4872
P49443	Ppm1a	Protein phosphatase 1A	21.1807	21.1809	21.0702	21.1736	21.3061	21.3877	21.3016	21.2783	21.0219	21.0738	20.9929	21.0825	20.9327	21.0295	21.0267	20.9426
P49586	Pcyt1a	Choline-phosphate cytidylyltransferase A	19.5867	19.6502	19.6357	19.5474	19.4619	19.5545	19.6766	19.6231	19.4095	19.5626	19.5651	19.4796	19.3713	19.4661	19.5264	19.5039
P49615	Cdk5	Cyclin-dependent kinase 5	21.5672	21.587	21.6307	21.8477	21.2864	21.3045	21.5313	21.6055	21.5695	21.6915	21.647	21.6695	21.6423	21.4864	21.6741	21.4856
P49717	Mcm4	DNA replication licensing factor MCM4	24.5743	24.5461	24.5088	24.6246	24.4967	24.443	24.4885	24.586	24.4724	24.4668	24.4817	24.6701	24.5114	24.4163	24.4894	24.5177
P49718	Mcm5	DNA replication licensing factor MCM5	23.8997	23.8219	23.8927	23.9468	23.8841	23.7754	23.9048	23.9811	23.8993	23.7777	23.8926	23.9895	23.8759	23.7996	23.8833	23.8729
P49722	Psma2	Proteasome subunit alpha type-2	22.9677	22.9756	22.9165	22.9391	22.7834	22.8588	22.7722	22.7309	22.8528	23.0078	22.8732	22.9385	22.8887	22.9684	22.9705	22.7881
P49769	Psen1	Presenilin-1	17.3361	17.4664	17.5545	17.6469	17.3579	17.3728	17.5035	17.506	17.2168	17.2411	17.3534	17.3401	17.2077	17.3929	17.2656	17.2788
P49962	Srp9	Signal recognition particle 9 kDa protein	20.3341	20.26	20.2677	20.1869	20.3435	20.1718	20.1046	20.3034	20.5808	20.495	20.3951	19.9518	20.2262	20.4418	20.4307	20.2063
P50096	Impdh1	Inosine-5'-monophosphate dehydrogenase 1	21.625	21.6865	21.6646	21.5368	21.2182	21.4747	21.2808	21.1172	21.6067	21.8604	21.69	21.8341	21.6963	21.8603	21.7611	21.6124
P50136	Bckdha	2-oxoisovalerate dehydrogenase subunit alpha, mitochondrial	21.8074	21.6858	21.6183	21.72	21.5137	21.585	21.5493	21.5479	21.7926	21.81	21.6685	21.7909	21.8181	21.814	21.798	21.7776
P50171	Hsd17b8	(3R)-3-hydroxyacyl-CoA dehydrogenase	16.3585	16.44	16.4176	16.2443	16.3202	16.2205	16.231	16.1533	16.2644	16.4532	16.1119	16.2453	16.3601	16.2584	16.1076	16.0089
P50247	Ahcy	Adenosylhomocysteinase	25.3929	25.4248	25.3329	25.3831	24.9693	25.1016	24.9977	24.9893	25.2875	25.412	25.2287	25.336	25.123	25.3014	25.3314	25.1178
P50396	Gdi1	Rab GDP dissociation inhibitor alpha	22.7326	22.7433	22.6294	22.6977	22.7641	22.7677	22.7347	22.7267	22.6885	22.7634	22.5889	22.7063	22.6239	22.7022	22.5814	22.5615
P50431	Shmt1	Serine hydroxymethyltransferase, cytosolic	23.7293	23.7158	23.7126	23.6407	23.5416	23.6005	23.552	23.6464	23.6261	23.6268	23.6176	23.6521	23.4801	23.6303	23.6734	23.5323
P50516	Atp6v1a	V-type proton ATPase catalytic subunit A	22.5129	22.5636	22.4408	22.5147	22.6587	22.619	22.5775	22.5483	22.4016	22.5106	22.3378	22.4603	22.4131	22.5551	22.474	22.3856
P50518	Atp6v1e1	V-type proton ATPase subunit E 1	22.0952	22.099	22.0158	22.0603	22.1554	22.1341	22.1678	22.2151	22.01	22.0491	21.9711	22.0984	22.01	22.0783	21.9863	22.1778
P50543	S100a11	Protein S100-A11	18.5239	18.4471	18.4964	19.2411	19.3488	19.5521	19.2406	19.5061	18.4903	18.5775	18.5111	18.0914	18.6486	18.7447	18.4675	18.6496
P50544	Acadvl	Very long-chain specific acyl-CoA dehydrogenase, mitochondrial	19.4281	19.4014	19.3968	19.4228	19.5803	19.573	19.6499	19.7337	19.51	19.4518	19.3928	19.4689	19.4279	19.5132	19.4648	19.4131
P50580	Pa2g4	Proliferation-associated protein 2G4	24.4974	24.5147	24.7477	24.2219	24.5283	24.3939	24.4571	24.3497	24.7652	24.6045	24.7943	24.3626	24.8074	24.603	24.6838	24.412
P51125	Cast	Calpastatin	18.5171	18.5232	18.3492	18.6336	18.8851	18.8612	18.8138	18.7653	18.5022	18.5432	18.3474	18.5952	18.4327	18.4844	18.4285	18.3399
P51150	Rab7a	Ras-related protein Rab-7a	23.4673	23.5316	23.567	23.4133	23.2709	23.3982	23.3822	23.294	23.3476	23.5702	23.5225	23.4533	23.4436	23.5592	23.5601	23.3934
P51163	Uros	Uroporphyrinogen-III synthase	15.8844	16.0177	15.6774	15.7986	15.7889	16.0566	15.9788	16.0155	15.8384	15.8494	15.9051	15.6033	15.7283	16.0567	15.7971	15.8504
P51174	Acadl	Long-chain specific acyl-CoA dehydrogenase, mitochondrial	20.0028	20.0178	19.9934	19.9748	19.8032	19.8784	19.8699	19.8766	19.9944	19.8918	19.959	19.8647	20.0018	19.8203	19.9736	19.8908
P51410	Rpl9	60S ribosomal protein L9	24.501	24.2933	24.7264	24.0028	24.5711	24.1755	24.3949	24.0668	24.875	24.4151	24.9352	24.1302	25.0738	24.3955	24.6775	24.5648
P51432	Plcb3	1-phosphatidylinositol 4,5-bisphosphate phosphodiesterase beta-3	22.1796	22.0579	21.9772	22.1369	21.7614	21.9984	21.8678	21.818	22.4685	22.3025	22.1591	22.4018	22.2665	22.283	22.1995	22.3128
P51569	Gla	Alpha-galactosidase A	19.2432	19.2411	19.047	19.2632	19.3053	19.1977	19.0934	19.1541	19.1474	19.168	18.9738	19.1268	19.0807	19.1385	19.0829	19.0707
P51655	Gpc4	Glypican-4	16.7429	16.8259	17.0394	16.6196	16.7165	16.6241	16.8015	16.4363	16.5778	16.7646	17.1503	16.4615	16.7082	16.7181	16.8681	16.683
P51660	Hsd17b4	Peroxisomal multifunctional enzyme type 2	22.63	22.6471	22.498	22.6387	22.6729	22.7347	22.6586	22.6463	22.6447	22.7029	22.5363	22.6805	22.6315	22.7025	22.5806	22.5756
P51791	Clcn3	H(+)/Cl(-) exchange transporter 3	17.1264	17.2018	17.4594	17.2391	17.3004	17.204	17.4551	17.1582	17.2076	17.2352	17.3531	17.1801	17.313	17.2321	17.254	17.3741
P51807	Dynlt1	Dynein light chain Tctex-type 1	17.8149	17.7818	17.7353	18.0191	17.6278	17.7279	17.8629	17.9436	17.6225	17.8356	17.7352	18.0932	17.6514	17.7599	17.7818	17.6022
P51830	Adcy9	Adenylate cyclase type 9	14.5615	14.5948	14.6857	14.336	15.1383	14.7966	14.6597	14.3783	14.7109	14.5938	14.6539	14.9617	14.1116	14.8327	14.6144	14.5968
P51855	Gss	Glutathione synthetase	20.4194	20.1548	20.2187	20.2354	20.1016	20.075	20.0561	20.0096	20.2622	20.3771	20.2771	20.3044	20.2934	20.6069	20.4259	20.2606
P51859	Hdgf	Hepatoma-derived growth factor	22.3046	22.3949	22.1773	22.1942	22.2003	22.3556	22.2319	22.2983	22.3984	22.5206	22.2599	22.3215	22.3364	22.4299	22.3007	22.1849
P51863	Atp6v0d1	V-type proton ATPase subunit d 1	20.1711	20.0291	20.0426	20.0278	20.0809	20.0418	20.0562	20.1386	20.0595	19.9956	20.0793	20.1132	20.0468	19.9843	20.0565	20.0164
P51881	Slc25a5	ADP/ATP translocase 2	25.6479	25.7057	25.4573	25.6391	25.4213	25.608	25.352	25.3715	25.6869	25.8156	25.4995	25.7826	25.7324	25.7768	25.5509	25.6342
P51912	Slc1a5	Neutral amino acid transporter B(0)	21.2631	21.3447	21.2236	21.2304	21.3273	21.2594	21.2786	21.0884	21.2364	21.2172	21.2264	21.2517	20.994	21.233	21.2731	21.0128
P51943	Ccna2	Cyclin-A2	20.2018	20.1641	20.0839	20.1406	20.0267	20.0761	20.0346	20.0767	20.1588	20.1646	20.1335	20.2811	20.0801	20.0554	20.1702	20.0526
P51944	Ccnf	Cyclin-F	16.3355	16.3807	16.5015	16.3352	16.1876	16.3303	16.3902	16.2016	16.1081	16.3801	16.5271	16.1489	16.2508	16.3514	16.5253	16.2258
P51949	Mnat1	CDK-activating kinase assembly factor MAT1	19.5376	19.484	19.3849	19.5289	19.4004	19.3438	19.2976	19.3974	19.5087	19.5535	19.3817	19.5599	19.2089	19.4106	19.4884	19.3963
P51954	Nek1	Serine/threonine-protein kinase Nek1	14.1735	14.1375	14.178	14.1339	13.4431	14.2357	13.9102	14.1001	14.1749	13.7571	13.4915	14.0379	14.1168	14.2723	13.9758	14.2473
P52196	Tst	Thiosulfate sulfurtransferase	14.047	14.0073	14.2182	14.3633	13.9694	14.2814	14.1848	14.1621	13.9387	14.1009	14.339	14.3551	13.5409	14.1701	14.1068	14.2416
P52293	Kpna2	Importin subunit alpha-1	23.7418	23.6967	23.7439	23.7626	23.5877	23.6064	23.6453	23.6282	23.6084	23.6534	23.7897	23.8808	23.6389	23.6439	23.8163	23.8154
P52431	Pold1	DNA polymerase delta catalytic subunit	22.0255	21.9309	21.8099	22.0622	21.7381	21.7878	21.7289	21.8355	21.9924	21.8923	21.8187	21.9374	21.9337	21.8303	21.8045	21.917
P52432	Polr1c	DNA-directed RNA polymerases I and III subunit RPAC1	20.5771	20.6155	20.6634	20.5004	20.5761	20.5911	20.5516	20.5621	20.5711	20.6373	20.6668	20.5974	20.5276	20.6445	20.7503	20.6033
P52479	Usp10	Ubiquitin carboxyl-terminal hydrolase 10	21.2902	21.1909	21.4634	21.2539	21.3004	21.2045	21.3224	21.2458	21.5874	21.2195	21.6758	21.2909	21.7219	21.3156	21.5015	21.4979
P52480	Pkm	Pyruvate kinase PKM	27.2198	27.2186	27.0488	27.2014	26.6999	26.8447	26.698	26.6935	27.0141	27.2247	27.0015	27.1081	27.0784	27.1425	27.1398	26.9423
P52503	Ndufs6	NADH dehydrogenase [ubiquinone] iron-sulfur protein 6, mitochondrial	19.0263	19.0149	18.9256	18.9429	18.7751	19.0648	18.7982	18.9374	18.9311	19.0663	18.8192	18.7887	18.8072	18.9954	18.9629	18.7395
P52623	Uck1	Uridine-cytidine kinase 1	19.3158	19.3835	19.3741	19.1704	19.3322	19.1482	19.2374	19.1871	19.4172	19.4892	19.4625	19.2835	19.5437	19.4772	19.4022	19.3443
P52624	Upp1	Uridine phosphorylase 1	22.8602	22.4652	22.3796	23.0109	21.9978	22.0242	21.9962	22.165	23.0383	22.9529	22.7137	23.1211	23.0234	22.7962	22.8114	22.8251
P52633	Stat6	Signal transducer and transcription activator 6	15.7386	15.7407	15.7752	15.7849	16.0831	15.7537	15.7998	15.8567	15.6818	15.3741	15.4546	15.9685	15.3763	15.6454	15.4693	15.3156
P52651	Rhox5	Homeobox protein Rhox5	15.7779	16.1006	15.6744	15.5625	16.7739	17.1706	16.7098	16.7313	15.5891	15.7782	15.5013	15.6481	15.7007	16.171	15.7533	15.9061
P52734	Fgd1	FYVE, RhoGEF and PH domain-containing protein 1	14.1877	14.4509	14.3714	14.2801	14.7284	14.3791	14.372	14.1611	14.3384	14.3125	14.1778	14.2393	14.3587	13.9884	14.3946	14.4619
P52760	Rida	2-iminobutanoate/2-iminopropanoate deaminase	20.0414	19.8011	19.8015	19.9361	19.7069	19.8268	19.8036	19.8298	19.8588	19.8427	19.7748	19.6963	19.7532	19.8556	19.9352	19.7226
P52825	Cpt2	Carnitine O-palmitoyltransferase 2, mitochondrial	19.1091	19.1314	19.0214	19.1516	19.1759	19.0982	19.1647	19.1573	19.1455	19.0324	18.896	19.0624	19.0606	19.0528	18.9404	18.9884
P52875	Tmem165	Transmembrane protein 165	17.0471	17.0639	17.0956	17.6676	17.0517	17.062	17.3022	17.4028	16.9827	17.0536	17.1951	17.0739	17.057	16.9523	17.0288	17.0336
P52912	Tia1	Cytotoxic granule associated RNA binding protein TIA1	21.3172	21.1962	21.1653	21.0466	21.1029	21.1389	21.1731	21.0026	21.2279	21.1253	21.1672	21.0485	21.2352	21.1399	21.124	21.1716
P52963	Epb41l4a	Band 4.1-like protein 4A	16.8879	16.7731	16.8126	16.5035	17.0429	16.669	16.8081	16.7995	16.8262	16.4788	16.7744	16.5742	17.2316	16.5945	16.49	16.9938
P53026	Rpl10a	60S ribosomal protein L10a	24.5449	24.274	24.7986	24.0064	24.6956	24.223	24.5114	23.9036	24.9493	24.4061	25.0575	24.0597	25.0694	24.456	24.7313	24.6943
P53368	Nudt1	Oxidized purine nucleoside triphosphate hydrolase	17.9998	18.032	18.0047	17.8687	17.6525	17.9479	17.8656	17.8341	18.0485	18.0957	17.9299	17.9696	17.9525	18.01	18.0747	17.9779
P53395	Dbt	Lipoamide acyltransferase component of branched-chain alpha-keto acid dehydrogenase complex, mitochondrial	20.6375	20.6566	20.4689	20.5735	20.9336	20.8114	20.8615	20.7484	20.6097	20.6233	20.5524	20.5408	20.5945	20.5856	20.5216	20.4511
P53564	Cux1	Homeobox protein cut-like 1	17.1678	16.9854	17.3283	17.4846	17.0259	17.3753	17.1149	17.404	17.0934	17.052	17.0332	17.3165	16.933	17.0773	16.9089	17.3516
P53569	Cebpz	CCAAT/enhancer-binding protein zeta	16.6987	16.6298	17.0226	16.9981	16.8344	16.8259	17.0349	17.413	16.9105	16.3511	16.957	17.5648	17.099	16.4836	16.6917	18.0865
P53612	Rabggtb	Geranylgeranyl transferase type-2 subunit beta	19.2323	19.279	19.2356	19.1783	19.2092	19.2998	19.2061	19.3562	19.1275	19.3611	19.1849	19.2186	19.0485	19.2439	19.3542	19.0591
P53657	Pklr	Pyruvate kinase PKLR	22.9435	22.9462	22.7702	22.8812	22.314	22.5853	22.2688	22.3972	22.603	22.9204	22.6473	22.7877	22.7228	22.7984	22.7576	22.6503
P53690	Mmp14	Matrix metalloproteinase-14	15.9841	16.2156	16.1859	16.2931	16.4126	15.9593	16.2832	16.2046	16.2343	16.3043	16.3403	16.4092	16.1833	16.2507	16.324	16.2045
P53702	Hccs	Holocytochrome c-type synthase	19.8395	19.8776	19.7264	19.8382	19.791	19.7828	19.8137	19.9129	19.6982	19.8236	19.6755	19.7794	19.572	19.6854	19.7224	19.5179
P53762	Arnt	Aryl hydrocarbon receptor nuclear translocator	18.0351	17.9379	17.8394	18.1411	17.8789	18.0739	17.7569	18.4078	17.9929	18.0067	17.7983	18.1151	17.8253	17.8464	17.7619	17.9679
P53798	Fdft1	Squalene synthase	18.8492	18.9393	18.9628	18.9459	18.8997	19.0841	19.0589	18.9944	18.8156	18.8412	19.0331	18.9148	18.709	18.9297	19.1388	19.0024
P53810	Pitpna	Phosphatidylinositol transfer protein alpha isoform	21.2721	21.2712	21.2758	21.4237	21.1607	21.2037	21.2495	21.253	21.3204	21.3277	21.3585	21.3503	21.2625	21.2942	21.3883	21.1982
P53811	Pitpnb	Phosphatidylinositol transfer protein beta isoform	21.7767	21.8193	21.7859	21.8468	21.451	21.5891	21.5631	21.5295	21.672	21.8208	21.7608	21.7708	21.7579	21.763	21.7869	21.6193
P53986	Slc16a1	Monocarboxylate transporter 1	20.5293	20.5568	20.3342	20.4402	20.2276	20.4573	20.2165	20.1415	20.4542	20.4558	20.2873	20.3476	20.5774	20.39	20.2564	20.1662
P53994	Rab2a	Ras-related protein Rab-2A	21.5517	21.5978	21.52	21.5481	21.6171	21.6788	21.6334	21.5768	21.5833	21.6497	21.5109	21.6692	21.3802	21.5728	21.523	21.4045
P53995	Anapc1	Anaphase-promoting complex subunit 1	20.2052	20.2626	20.1994	20.2326	20.0796	20.148	20.1138	20.0568	20.136	20.2022	20.188	20.1806	20.1157	20.156	20.1959	20.1226
P53996	Cnbp	CCHC-type zinc finger nucleic acid binding protein	22.9223	22.8605	22.8621	22.8244	22.7165	22.7034	22.7099	22.8586	22.7018	22.8736	22.9177	22.9271	23.048	22.7673	22.9232	22.5453
P54071	Idh2	Isocitrate dehydrogenase [NADP], mitochondrial	24.395	24.2947	24.0638	24.331	24.8602	24.67	24.773	24.8042	24.2481	24.2004	23.9821	24.2284	24.2305	24.0643	23.9447	24.0369
P54099	Polg	DNA polymerase subunit gamma-1	18.5262	18.8494	18.6273	18.4377	18.0583	19.3772	18.9343	18.8235	17.6766	18.9447	18.5568	18.7272	19.7316	19.0252	17.2846	19.1566
P54103	Dnajc2	DnaJ homolog subfamily C member 2	22.0677	22.2087	22.2075	22.1858	22.1956	22.1154	22.1122	22.0284	22.4534	22.2406	22.3077	22.2023	22.4505	22.3277	22.1944	22.1471
P54227	Stmn1	Stathmin	24.2515	24.2711	24.2022	24.1442	24.6084	24.3966	24.5006	24.5734	23.915	24.0697	23.9068	24.0413	23.7043	23.9189	23.9806	23.9786
P54276	Msh6	DNA mismatch repair protein Msh6	24.1194	24.1842	24.0918	24.1158	24.1849	24.1734	24.1952	24.153	24.0789	24.1558	24.0172	24.073	24.0598	24.135	24.0308	23.9962
P54279	Pms2	Mismatch repair endonuclease PMS2	17.1394	17.3354	17.2807	17.1166	16.9216	17.0559	17.0537	16.8617	17.105	17.3032	17.2206	17.056	17.0344	17.2847	17.2738	17.1542
P54726	Rad23a	UV excision repair protein RAD23 homolog A	20.6373	20.7374	20.605	20.6495	20.6529	20.7791	20.607	20.6934	20.6457	20.7924	20.5904	20.5898	20.685	20.8136	20.6275	20.6196
P54728	Rad23b	UV excision repair protein RAD23 homolog B	22.18	22.3037	22.114	22.157	22.2178	22.3315	22.1114	22.2504	22.0931	22.3822	22.1115	22.0856	22.1215	22.3395	22.1438	22.1284
P54729	Nub1	NEDD8 ultimate buster 1	22.0134	21.9945	22.0754	22.1942	21.9355	22.0504	22.0029	21.982	22.0531	22.1912	22.1239	22.133	22.1581	22.1935	22.2705	22.0584
P54731	Faf1	FAS-associated factor 1	20.7513	20.8676	20.7366	20.6824	20.6699	20.8112	20.7646	20.7054	20.7692	20.9021	20.7463	20.8116	20.7425	20.869	20.7357	20.7058
P54754	Ephb3	Ephrin type-B receptor 3	20.5204	20.4874	20.4878	20.6071	20.402	20.5213	20.5105	20.5362	20.5709	20.5041	20.5474	20.5293	20.5011	20.5621	20.5932	20.5329
P54761	Ephb4	Ephrin type-B receptor 4	19.6567	19.679	19.6917	19.8046	19.4368	19.6515	19.6591	19.6404	19.6893	19.7255	19.7622	19.7319	19.695	19.6831	19.7746	19.7283
P54763	Ephb2	Ephrin type-B receptor 2	19.5936	19.5927	19.6622	19.7635	19.5559	19.662	19.6669	19.6985	19.6025	19.651	19.7212	19.6758	19.6605	19.6496	19.7265	19.6798
P54775	Psmc4	26S proteasome regulatory subunit 6B	24.3159	24.4181	24.3174	24.3473	24.0684	24.261	24.1915	24.1278	24.2423	24.4978	24.3049	24.3782	24.3266	24.4521	24.3727	24.2468
P54822	Adsl	Adenylosuccinate lyase	22.2962	22.3521	22.3071	22.2198	22.0799	22.1247	22.108	22.1	22.2213	22.3514	22.2481	22.201	22.174	22.268	22.3208	22.1143
P54823	Ddx6	Probable ATP-dependent RNA helicase DDX6	22.1121	22.0476	22.1193	21.9932	22.1189	22.0098	22.1156	21.9837	22.1589	22.0231	22.1675	21.9584	22.1417	22.0036	22.1413	22.103
P54923	Adprh	ADP-ribosylhydrolase ARH1	22.6347	22.5688	22.5304	22.6337	22.7193	22.709	22.6805	22.712	22.529	22.4659	22.4012	22.5245	22.3301	22.3901	22.3924	22.3246
P55012	Slc12a2	Solute carrier family 12 member 2	17.8372	18.0718	18.0122	17.9126	17.9254	18.0604	18.0146	17.9871	17.8887	17.949	17.8866	17.8549	17.7611	17.9644	17.9833	17.9795
P55096	Abcd3	ATP-binding cassette sub-family D member 3	19.6346	19.7453	19.667	19.7912	19.7909	19.8914	19.8699	19.8354	19.6526	19.7282	19.6255	19.6476	19.6979	19.6324	19.6536	19.62
P55194	Sh3bp1	SH3 domain-binding protein 1	16.8937	17.019	17.0195	17.0613	16.9694	17.238	16.7631	16.751	16.8889	17.0539	16.9841	17.0995	16.8871	17.1283	16.7985	16.9585
P55258	Rab8a	Ras-related protein Rab-8A	23.4333	23.4833	23.4079	23.3641	23.3609	23.4565	23.4649	23.4069	23.3919	23.4784	23.3789	23.4175	23.5236	23.4614	23.392	23.3869
P55264	Adk	Adenosine kinase	21.6521	21.6747	21.485	21.5925	21.195	21.3473	21.2896	21.2543	21.4351	21.5113	21.3698	21.5407	21.5518	21.5437	21.5199	21.4774
P55302	Lrpap1	Alpha-2-macroglobulin receptor-associated protein	20.9152	20.9403	20.9096	20.8498	20.9589	21.127	20.9878	20.8873	20.9452	21.072	20.9507	20.8743	20.7529	21.0238	21.1015	20.7836
P55937	Golga3	Golgin subfamily A member 3	20.0918	20.1245	19.9979	20.4323	20.1501	20.1502	20.1395	20.1772	20.1433	20.1581	20.0399	20.1209	20.1299	20.1396	20.0556	20.1106
P56135	Atp5mf	ATP synthase subunit f, mitochondrial	20.9447	20.9287	20.7738	20.8001	20.9306	20.9362	20.7478	20.7708	20.9894	20.9813	20.7567	20.8019	20.7114	20.9994	20.8808	20.9059
P56183	Rrp1	Ribosomal RNA processing protein 1 homolog A	21.1414	21.1397	21.0755	21.33	20.5955	20.5002	20.6126	20.8962	20.9842	21.0133	21.0273	21.412	21.0426	20.9896	21.1876	21.5097
P56212	Arpp19	cAMP-regulated phosphoprotein 19	17.6667	17.4875	17.5788	17.9003	17.485	17.8839	17.3547	17.5815	17.5585	17.6806	17.5002	17.6421	17.7164	17.6175	17.4948	17.489
P56213	Gfer	FAD-linked sulfhydryl oxidase ALR	18.7573	18.7812	18.7152	18.6904	18.9073	18.8978	18.8652	18.7246	18.8605	18.8931	18.7811	18.8067	18.698	18.9788	18.781	18.8431
P56280	Tcl1a	T-cell leukemia/lymphoma protein 1A	17.9117	17.335	17.5803	17.753	17.8613	17.641	17.6405	17.8262	17.8993	17.2481	17.6301	17.5839	17.6046	17.0326	17.5731	17.7271
P56371	Rab4a	Ras-related protein Rab-4A	21.9765	21.9991	21.9558	21.9122	21.9937	21.9347	22.0167	21.9728	22.046	22.0311	21.9551	22.0277	22.0959	22.002	21.9733	22.0346
P56375	Acyp2	Acylphosphatase-2	17.7153	17.6237	17.8246	17.5577	18.2912	18.2176	18.2198	18.2173	17.31	17.3491	17.4855	17.1405	17.364	17.4317	17.5299	17.354
P56376	Acyp1	Acylphosphatase-1	19.0148	18.8398	18.9732	18.8843	18.9359	18.9192	18.9036	18.9112	19.0279	18.9046	18.9692	18.9153	18.6938	18.9211	19.0276	18.9517
P56380	Nudt2	Bis(5'-nucleosyl)-tetraphosphatase [asymmetrical]	19.0129	18.8489	18.9215	19.0779	18.7576	18.7937	18.7258	18.9874	18.8765	18.943	18.8698	19.0144	18.904	18.9311	19.0298	18.9109
P56382	Atp5f1e	ATP synthase subunit epsilon, mitochondrial	22.299	22.0845	21.8204	22.122	21.4116	21.3965	21.4764	21.2372	22.0414	22.1302	21.9423	21.7423	22.1604	21.8189	22.0505	22.2038
P56391	Cox6b1	Cytochrome c oxidase subunit 6B1	19.4235	19.3748	19.1916	19.5928	18.8728	18.9038	18.8962	19.0793	19.0155	19.2988	19.037	19.0364	19.0414	19.1276	19.1339	19.0068
P56395	Cyb5a	Cytochrome b5	20.6901	20.6585	20.6723	20.6367	20.8809	20.9079	20.9428	20.9587	20.7541	20.7158	20.672	20.6576	20.5927	20.6713	20.7098	20.6178
P56399	Usp5	Ubiquitin carboxyl-terminal hydrolase 5	22.9272	22.9423	22.892	22.8625	22.8632	22.8876	22.8906	22.8353	22.7958	22.9471	22.8468	22.8605	22.8576	22.9251	22.8755	22.7684
P56480	Atp5f1b	ATP synthase subunit beta, mitochondrial	25.7142	25.6162	25.6298	25.6134	25.5618	25.5531	25.5829	25.5617	25.6092	25.6422	25.6043	25.6816	25.6084	25.6371	25.6566	25.5581
P56528	Cd38	ADP-ribosyl cyclase/cyclic ADP-ribose hydrolase 1	18.8692	18.8552	18.9871	18.9371	18.88	19.0151	19.0429	19.3869	18.842	18.7859	18.8508	19.114	18.9008	18.9127	18.881	19.5557
P56546	Ctbp2	C-terminal-binding protein 2	23.2643	23.2303	23.2209	23.2045	23.2411	23.1885	23.2168	23.1802	23.4558	23.293	23.179	23.2708	23.3003	23.4164	23.2915	23.2067
P56671	Maz	Myc-associated zinc finger protein	16.7204	15.7057	16.2045	17.6314	16.4712	15.8658	15.903	17.3723	17.0265	15.8309	16.3373	17.7125	17.5859	15.4145	16.9243	16.2119
P56677	St14	Suppressor of tumorigenicity 14 protein homolog	16.2135	16.2214	16.3392	16.1984	16.442	16.6166	16.8235	16.3477	16.4401	16.297	16.3844	15.8996	16.3382	16.306	16.4884	15.99
P56695	Wfs1	Wolframin	17.2864	17.1385	17.0699	17.8366	17.1576	17.5509	17.4478	17.5681	17.3767	17.1952	17.2559	17.3688	17.6582	17.2594	17.1835	17.3807
P56812	Pdcd5	Programmed cell death protein 5	19.4356	19.4072	19.2859	19.5238	19.5422	19.8335	19.5634	19.7106	19.602	19.5577	19.2483	19.2624	19.0525	19.811	19.4977	19.4906
P56873	Znrd2	Protein ZNRD2	19.8045	19.9383	19.8946	19.8168	19.6598	20.0695	19.8863	19.9453	19.7744	19.9356	19.7499	19.5993	19.6862	20.0405	19.8324	19.8835
P56959	Fus	RNA-binding protein FUS	23.675	23.3447	23.7238	23.0588	23.8455	23.3204	23.6116	23.4111	23.6074	23.1762	23.8523	23.1815	23.8328	23.2149	23.5858	23.5248
P56960	Exosc10	Exosome component 10	20.8178	20.5917	20.8387	20.6544	20.7276	20.4786	20.7408	20.6125	20.9605	20.5558	20.9282	20.8246	20.8991	20.5986	20.8302	21.0837
P57716	Ncstn	Nicastrin	19.8774	19.8448	19.8582	19.7536	20.0233	19.9275	19.9378	19.761	20.2119	19.7579	19.8155	19.6741	20.0044	19.95	19.9322	19.6825
P57722	Pcbp3	Poly(rC)-binding protein 3	24.286	24.3012	24.3311	24.149	24.1378	24.1144	24.1383	24.081	24.1158	24.2967	24.2384	24.2019	24.1323	24.2064	24.2351	24.0797
P57724	Pcbp4	Poly(rC)-binding protein 4	21.0155	21.1118	21.0395	20.9288	20.7581	20.9155	20.9729	20.907	20.9743	21.1388	21.1067	21.1267	21.0849	21.1512	21.165	21.027
P57746	Atp6v1d	V-type proton ATPase subunit D	21.1233	21.0458	21.0284	21.0361	20.7398	20.7961	20.8638	20.6967	20.8783	21.0195	20.9491	21.0691	20.9822	20.961	20.9287	20.9089
P57759	Erp29	Endoplasmic reticulum resident protein 29	22.3085	22.3747	22.2948	22.2272	22.451	22.4625	22.4721	22.459	22.2997	22.4655	22.3205	22.4555	22.2988	22.3851	22.323	22.3386
P57776	Eef1d	Elongation factor 1-delta	24.6978	24.818	24.6951	24.5998	24.4671	24.7698	24.5416	24.5787	24.6137	24.8949	24.7141	24.7261	24.8634	24.8673	24.6098	24.7483
P57780	Actn4	Alpha-actinin-4	25.4435	25.4601	25.3631	25.4122	25.5331	25.6153	25.5263	25.6034	25.383	25.4705	25.4116	25.4721	25.4836	25.5129	25.3322	25.2488
P57784	Snrpa1	U2 small nuclear ribonucleoprotein A'	21.9625	21.7426	21.9714	22.1742	21.8752	21.7328	21.8052	21.8952	22.1559	21.6693	22.0377	21.9431	21.9702	21.7442	21.9436	22.0661
P57787	Slc16a3	Monocarboxylate transporter 4	19.6572	19.5564	19.3911	19.6286	19.0192	19.2426	18.9725	19.1617	19.4624	19.6116	19.3672	19.4809	19.3159	19.4982	19.4739	19.2916
P58006	Sesn1	Sestrin-1	13.2586	13.0728	12.9757	13.2263	13.3479	13.9616	13.3671	13.3319	13.4739	13.5919	13.3577	13.4657	13.5145	13.571	13.2768	13.7798
P58021	Tm9sf2	Transmembrane 9 superfamily member 2	21.3086	21.2816	21.3005	21.298	21.3729	21.3283	21.3473	21.3948	21.3531	21.3678	21.3026	21.3953	21.302	21.3299	21.3261	21.29
P58043	Sesn2	Sestrin-2	18.3784	18.7883	18.6966	18.7536	18.6121	18.7213	18.6869	18.6837	18.2525	18.6564	18.6366	18.5349	18.3743	18.5905	18.6105	18.3817
P58044	Idi1	Isopentenyl-diphosphate Delta-isomerase 1	21.5782	21.4461	21.9938	21.9124	21.2521	21.6154	22.0649	22.1207	21.4579	21.4108	21.8613	21.9205	21.4814	21.569	21.9026	21.9805
P58058	Nadk	NAD kinase	13.9575	13.9528	14.2356	14.3081	13.8733	13.6601	14.0861	13.8018	14.1086	13.9719	13.8672	13.5484	14.1869	14.1773	14.0894	14.2384
P58059	Mrps21	28S ribosomal protein S21, mitochondrial	15.6091	15.8594	15.7499	15.3186	15.5489	15.5612	15.2837	15.1779	15.4576	15.5242	15.4955	14.9789	15.4174	15.584	15.6303	15.4401
P58064	Mrps6	28S ribosomal protein S6, mitochondrial	20.2563	20.2402	20.2896	19.9498	20.1115	20.2417	20.2734	19.911	20.1663	20.3397	20.3182	19.9662	20.2061	20.3399	20.332	20.2899
P58137	Acot8	Acyl-coenzyme A thioesterase 8	19.0915	19.0421	18.9117	19.1679	19.2259	19.2578	19.1238	19.1845	19.1139	19.036	18.9307	19.0807	19.2545	19.1086	18.9172	19.0245
P58158	B3gat3	Galactosylgalactosylxylosylprotein 3-beta-glucuronosyltransferase 3	13.7056	14.082	14.15	13.6384	13.8248	14.2614	14.0213	14.098	13.906	13.7817	13.7424	14.1456	13.7101	13.8158	13.5794	14.0784
P58242	Smpdl3b	Acid sphingomyelinase-like phosphodiesterase 3b	16.7638	16.3233	16.675	16.4952	17.853	17.6421	17.8413	17.9054	16.0585	15.9534	16.2971	16.3174	16.3685	16.3159	16.3172	16.2764
P58252	Eef2	Elongation factor 2	27.1932	27.3998	27.3017	27.1689	27.0073	27.1038	26.998	26.9775	27.0778	27.4289	27.2528	27.2607	27.2574	27.3297	27.2644	27.0509
P58281	Opa1	Dynamin-like 120 kDa protein, mitochondrial	21.6977	21.6076	21.6791	21.7879	21.6408	21.693	21.6951	21.6867	21.6743	21.6555	21.5886	21.6393	21.513	21.611	21.6533	21.6544
P58283	Rnf216	E3 ubiquitin-protein ligase RNF216	15.6593	15.8097	16.0333	16.0472	15.4637	15.7184	15.6906	15.622	15.5215	15.8105	15.7744	15.9907	15.2867	15.623	15.6406	15.7433
P58334	Klf16	Krueppel-like factor 16	12.5378	12.3056	12.7261	12.2502	12.6285	12.2829	12.7887	12.1057	11.2986	12.5682	12.2809	11.71	12.498	12.229	11.6355	11.9962
P58389	Ptpa	Serine/threonine-protein phosphatase 2A activator	20.8317	20.7855	20.8086	20.8096	20.8127	20.8421	20.6953	20.9028	20.8246	20.8831	20.7052	20.9295	20.7323	20.9019	20.7694	20.9277
P58404	Strn4	Striatin-4	18.4468	18.5949	18.467	18.4922	18.4189	18.5624	18.4804	18.5125	18.299	18.5275	18.3804	18.501	18.4005	18.5419	18.3916	18.4259
P58468	Slx9	Ribosome biogenesis protein SLX9 homolog	18.518	18.4857	18.5986	18.5568	18.619	18.4391	18.4597	18.5905	18.6723	18.4777	18.7043	18.5457	18.6866	18.6528	18.5262	18.9412
P58501	Paxbp1	PAX3- and PAX7-binding protein 1	17.9972	17.8116	17.9527	17.861	17.9066	18.0194	17.9674	17.9515	17.9703	17.9017	17.9075	17.9428	17.9558	17.918	17.994	18.002
P58742	Aaas	Aladin	19.9681	19.8827	19.8951	19.9804	19.8516	19.8886	19.9354	19.955	19.962	19.8616	19.9156	19.9864	19.8915	19.9239	19.9381	19.9784
P58771	Tpm1	Tropomyosin alpha-1 chain	24.2884	24.4326	24.2897	24.1656	24.6716	24.6976	24.4795	24.4649	24.4045	24.5262	24.292	24.4231	24.2207	24.651	24.2218	24.3653
P58801	Ripk2	Receptor-interacting serine/threonine-protein kinase 2	17.2587	17.2563	17.0284	17.1745	17.3067	17.1685	17.0853	17.4909	16.9817	16.8383	16.6631	16.8586	16.8615	17.0794	16.9748	17.0836
P58802	Tbc1d10a	TBC1 domain family member 10A	17.5858	17.4948	17.539	17.5896	17.4766	17.6614	17.5711	17.5034	17.4875	17.632	17.4428	17.4834	17.4634	17.5339	17.5063	17.5374
P58854	Tubgcp3	Gamma-tubulin complex component 3	16.836	16.9198	16.9707	16.8124	16.7315	16.743	16.6962	16.9122	16.7952	16.843	16.965	16.9286	17.0154	16.8567	16.9553	16.8167
P58871	Tnks1bp1	182 kDa tankyrase-1-binding protein	21.3638	21.3111	21.4004	21.5941	21.4484	21.4173	21.5953	21.4998	21.3408	21.2796	21.4427	21.4141	21.2516	21.3924	21.4426	21.3166
P58929	Gmeb2	Glucocorticoid modulatory element-binding protein 2	17.5868	17.6448	17.5659	17.5203	17.5566	17.7017	17.5019	17.6697	17.5856	17.5617	17.4902	17.6704	17.6635	17.7324	17.4872	17.6197
P59016	Vps33b	Vacuolar protein sorting-associated protein 33B	19.5427	19.5969	19.4251	19.5919	19.4833	19.5782	19.4959	19.449	19.4664	19.5154	19.4106	19.3598	19.4899	19.4704	19.4925	19.3904
P59017	Bcl2l13	Bcl-2-like protein 13	18.4132	18.4372	18.2099	18.6653	18.6908	18.5394	18.336	18.6547	18.4759	18.4963	18.3223	18.6319	18.3725	18.494	18.3226	18.4156
P59024	Fkbp14	Peptidyl-prolyl cis-trans isomerase FKBP14	15.6912	15.5503	15.6943	15.8511	15.0141	15.5297	15.1826	15.404	15.6174	15.4249	15.5193	15.8491	15.8506	15.5335	15.7863	15.764
P59110	Senp1	Sentrin-specific protease 1	18.928	18.4718	18.6735	18.9074	18.884	18.4876	18.7921	18.9321	18.7381	18.2741	18.6762	18.9236	18.776	18.3148	18.5486	18.8623
P59114	Pcif1	mRNA (2'-O-methyladenosine-N(6)-)-methyltransferase	17.915	18.2314	17.7488	17.8835	18.1758	18.3641	17.8553	17.7869	18.0994	18.0844	17.6689	17.7852	17.9793	17.8634	17.9708	17.7727
P59178	L3mbtl2	Lethal(3)malignant brain tumor-like protein 2	19.8432	19.6174	19.7508	19.802	19.6821	19.5958	19.7011	19.724	19.8313	19.5719	19.7272	19.664	19.8821	19.6154	19.7455	19.7835
P59235	Nup43	Nucleoporin Nup43	20.5018	20.3183	20.3577	20.7712	20.3325	20.2665	20.3966	20.4897	20.3572	20.2831	20.4289	20.5662	20.4584	20.3131	20.4437	20.4587
P59240	Nphp4	Nephrocystin-4	12.7995	13.7652	13.6115	12.9063	13.7756	14.1768	13.326	13.8581	13.0101	13.2825	13.3236	13.1875	13.4568	13.6303	13.4916	13.3781
P59279	Rab2b	Ras-related protein Rab-2B	20.2542	20.3006	20.2326	20.3401	20.2427	20.3813	20.3243	20.3074	20.2519	20.291	20.2001	20.3334	20.2033	20.2895	20.2933	20.1752
P59325	Eif5	Eukaryotic translation initiation factor 5	23.4651	23.3422	23.2455	23.3199	23.2469	23.1963	23.1736	23.144	23.5176	23.3991	23.1914	23.4108	23.4493	23.2822	23.1901	23.1744
P59326	Ythdf1	YTH domain-containing family protein 1	21.8412	21.782	21.9204	21.8619	21.8266	21.8609	21.8934	21.9212	21.9446	21.8336	22.0115	21.9036	22.1165	21.7894	21.8454	21.8798
P59328	Wdhd1	WD repeat and HMG-box DNA-binding protein 1	22.3254	22.3074	22.3144	22.4108	22.1112	22.2125	22.1837	22.2099	22.2612	22.3069	22.2399	22.288	22.371	22.3066	22.2538	22.2858
P59438	Hps5	BLOC-2 complex member HPS5	13.7817	14.1689	13.6877	13.9016	13.8178	14.1556	14.0377	14.4424	13.9727	14.0305	14.0957	14.2181	13.9452	14.3855	14.1038	13.919
P59470	Polr3b	DNA-directed RNA polymerase III subunit RPC2	20.2622	20.3304	20.3481	20.2889	19.9905	20.2003	20.0249	19.9637	20.2569	20.3651	20.3158	20.2208	20.2081	20.3398	20.2351	20.2264
P59598	Asxl1	Polycomb group protein ASXL1	16.9299	17.0907	16.9035	17.0066	17.0608	17.2373	17.1805	17.0901	17.0776	17.0736	17.0719	17.0891	16.8242	16.9498	17.0317	16.9011
P59672	Anks1a	Ankyrin repeat and SAM domain-containing protein 1A	15.956	15.9129	16.0098	16.3261	15.8059	16.0795	15.9451	16.1815	15.8464	15.9897	15.9513	16.0878	15.8118	15.9322	16.1138	16.198
P59708	Sf3b6	Splicing factor 3B subunit 6	21.0039	20.6503	20.9931	20.8218	21.0273	20.6397	21.0018	21.095	21.0497	20.573	21.0424	20.7362	20.8987	20.6793	21.0427	21.1148
P59759	Mrtfb	Myocardin-related transcription factor B	17.3538	17.4723	16.9881	17.6994	17.4978	17.4827	17.4714	17.4967	17.3279	17.3953	17.0713	17.2609	17.4184	17.4202	17.0812	17.2318
P59999	Arpc4	Actin-related protein 2/3 complex subunit 4	22.347	22.4092	22.2322	22.2725	22.3796	22.3644	22.3671	22.3448	22.3323	22.3908	22.3013	22.3755	22.2992	22.3922	22.3163	22.2407
P60122	Ruvbl1	RuvB-like 1	23.9725	23.8104	23.8791	23.9366	23.4658	23.5238	23.5522	23.5521	23.8581	23.821	23.8359	23.9462	23.928	23.8132	23.9087	23.8915
P60229	Eif3e	Eukaryotic translation initiation factor 3 subunit E	23.3993	23.4296	23.4579	23.2559	23.3598	23.2761	23.2352	23.216	23.5455	23.5323	23.4458	23.3751	23.4688	23.4433	23.4207	23.3687
P60330	Espl1	Separin	20.9831	20.9813	21.0229	20.7491	20.9928	21.0793	21.0381	20.8856	21.0912	21.0664	21.0469	20.8973	20.9521	21.066	20.9788	20.9749
P60335	Pcbp1	Poly(rC)-binding protein 1	25.0521	25.0588	25.0611	24.9573	24.933	24.9685	24.9364	24.8992	24.9455	25.0746	24.9835	25.0192	25.0956	25.012	24.985	24.8917
P60469	Ppfia3	Liprin-alpha-3	17.7438	17.8072	17.8355	17.7209	17.9965	17.8456	17.7456	17.7941	17.7343	17.7465	17.7628	17.7707	17.6943	17.787	17.6969	17.7439
P60487	Pdxp	Chronophin	18.5685	18.3955	18.5017	18.5162	18.4498	18.3534	18.5037	18.525	18.6073	18.4507	18.6508	18.5784	18.5741	18.4964	18.6357	18.5458
P60521	Gabarapl2	Gamma-aminobutyric acid receptor-associated protein-like 2	20.8991	20.7498	20.8052	20.8723	20.898	20.9138	20.8135	20.9673	20.9652	21.0576	20.9812	21.2045	21.0307	21.1656	21.0949	21.0066
P60603	Romo1	Reactive oxygen species modulator 1	18.3207	18.0576	18.2583	17.8618	17.9454	18.0531	18.1297	18.0179	18.2747	17.791	18.2572	17.9595	18.2413	17.9127	18.2291	18.1231
P60670	Nploc4	Nuclear protein localization protein 4 homolog	21.5521	21.6229	21.5842	21.5176	21.5551	21.6373	21.5844	21.6503	21.6454	21.6842	21.5995	21.6622	21.4909	21.6886	21.6958	21.6065
P60762	Morf4l1	Mortality factor 4-like protein 1	21.2324	21.45	21.4225	21.2686	21.1635	21.3405	21.2795	21.1787	21.1575	21.4771	21.4998	21.4302	21.3956	21.4182	21.4489	21.3724
P60766	Cdc42	Cell division control protein 42 homolog	21.8275	21.8638	21.8289	21.9578	21.9222	21.8795	21.8583	21.922	21.7055	21.8264	21.7843	21.8317	21.76	21.7939	21.8407	21.7307
P60824	Cirbp	Cold-inducible RNA-binding protein	20.001	19.5102	19.6875	19.2204	20.2388	19.602	19.4806	19.339	20.1148	19.3854	20.0075	19.1991	20.2866	19.5463	19.8433	20.0868
P60843	Eif4a1	Eukaryotic initiation factor 4A-I	26.7984	26.7825	26.7852	26.7839	26.6634	26.6701	26.7024	26.6682	26.5383	26.7864	26.6997	26.6929	26.5308	26.6696	26.7209	26.5112
P60867	Rps20	40S ribosomal protein S20	24.1131	23.9054	24.498	23.7663	24.2169	23.7117	24.099	23.8115	24.5136	24.0432	24.6632	23.9174	24.6827	24.0622	24.3565	24.2897
P60898	Polr2i	DNA-directed RNA polymerase II subunit RPB9	18.228	18.1325	17.9936	18.2387	17.9224	18.1481	18.1205	18.3133	18.1784	18.2282	18.2113	18.1647	18.0451	18.1227	18.2365	18.089
P60904	Dnajc5	DnaJ homolog subfamily C member 5	17.1052	17.2444	16.9886	16.8587	16.9435	17.6709	17.4024	17.0228	16.6516	17.1663	17.0831	16.8692	17.4483	17.1422	16.4484	16.9935
P61021	Rab5b	Ras-related protein Rab-5B	20.6875	20.7116	20.6123	20.5672	20.7352	20.8107	20.7585	20.7809	20.6909	20.8212	20.605	20.6991	20.7353	20.8492	20.6745	20.7077
P61022	Chp1	Calcineurin B homologous protein 1	17.6887	17.6253	17.7154	18.0675	17.5693	17.776	17.7892	17.8656	17.7021	17.6325	17.6863	17.624	17.9013	17.6479	17.641	17.8354
P61025	Cks1b	Cyclin-dependent kinases regulatory subunit 1	18.7761	18.836	18.7651	18.738	18.6832	19.0243	18.7541	19.0366	18.6724	18.9969	18.7446	18.5378	18.5293	19.1044	18.8216	18.3902
P61027	Rab10	Ras-related protein Rab-10	22.8777	22.9474	22.8985	22.8406	22.876	22.9023	22.9502	22.9008	22.9316	22.9485	22.8358	22.9016	23.0051	22.9354	22.888	22.869
P61028	Rab8b	Ras-related protein Rab-8B	23.4278	23.4805	23.4049	23.3573	23.3562	23.4544	23.4615	23.4025	23.388	23.4725	23.3726	23.4121	23.5191	23.4567	23.3889	23.3831
P61082	Ube2m	NEDD8-conjugating enzyme Ubc12	22.6785	22.7162	22.6786	22.7027	22.6908	22.7472	22.7755	22.733	22.7206	22.9202	22.7357	22.7189	22.7774	22.8505	22.6684	22.6532
P61087	Ube2k	Ubiquitin-conjugating enzyme E2 K	22.9357	22.9365	22.8605	22.7997	22.6487	22.7144	22.6699	22.6139	22.9199	22.9432	22.8085	22.8531	22.8439	22.8774	22.8497	22.7535
P61089	Ube2n	Ubiquitin-conjugating enzyme E2 N	23.4728	23.4371	23.3948	23.3324	23.221	23.2369	23.185	23.1047	23.383	23.5251	23.3496	23.3637	23.3277	23.4529	23.3564	23.308
P61161	Actr2	Actin-related protein 2	22.1787	22.1812	22.0403	22.1479	22.1962	22.1857	22.1785	22.1907	22.1979	22.2028	22.1578	22.2462	22.1665	22.2072	22.1813	22.0917
P61164	Actr1a	Alpha-centractin	21.6688	21.6742	21.6484	21.8692	21.531	21.5826	21.5881	21.5787	21.7654	21.8133	21.7094	21.8247	21.7245	21.7976	21.742	21.7345
P61202	Cops2	COP9 signalosome complex subunit 2	21.4154	21.4573	21.4072	21.3577	21.2816	21.5105	21.3985	21.2738	21.3754	21.4438	21.405	21.4389	21.2942	21.4804	21.4465	21.2562
P61211	Arl1	ADP-ribosylation factor-like protein 1	15.0596	15.3188	15.2254	14.78	15.0521	15.4148	15.3464	15.1177	14.7753	15.2381	15.1234	14.9991	15.1661	15.3036	14.766	15.1231
P61222	Abce1	ATP-binding cassette sub-family E member 1	23.9328	23.8433	23.913	23.7958	23.8117	23.7182	23.7415	23.6688	23.9813	23.8754	23.8937	23.7502	23.9935	23.8383	23.865	23.6685
P61226	Rap2b	Ras-related protein Rap-2b	16.8272	16.778	16.6196	16.7448	17.0655	16.7138	17.2218	16.939	16.9188	16.8009	16.678	16.9437	16.7767	17.0622	16.816	16.6538
P61255	Rpl26	60S ribosomal protein L26	24.6769	24.5389	25.0349	23.8729	24.8359	24.3268	24.7163	23.6392	25.1485	24.6518	25.2683	23.9294	25.2257	24.6845	24.9282	24.8955
P61290	Psme3	Proteasome activator complex subunit 3	22.3126	22.3932	22.2891	22.1928	22.1147	22.2548	22.188	22.1628	22.2265	22.4331	22.2359	22.272	22.2801	22.3448	22.3163	22.326
P61294	Rab6b	Ras-related protein Rab-6B	22.5245	22.5589	22.4586	22.3952	22.5674	22.509	22.5539	22.4933	22.5712	22.5543	22.4559	22.4868	22.5265	22.5299	22.5123	22.5051
P61358	Rpl27	60S ribosomal protein L27	24.5216	24.313	24.8621	24.1335	24.6835	24.2074	24.5281	24.07	25.001	24.3797	25.0279	24.2033	24.7311	24.4421	24.8397	24.7403
P61406	Smg6	Telomerase-binding protein EST1A	18.595	18.6119	18.6474	18.5751	18.5624	18.5947	18.622	18.5895	18.6535	18.5209	18.6266	18.4844	18.7317	18.5337	18.46	18.554
P61460	Depdc5	GATOR complex protein DEPDC5	16.8233	16.7834	16.9458	16.9302	17.1738	16.8914	16.8644	16.9026	16.6334	16.7946	16.8262	16.7916	16.7693	16.8093	16.8648	16.775
P61514	Rpl37a	60S ribosomal protein L37a	22.093	21.77	22.2734	21.619	22.0155	21.7189	22.0484	21.4869	22.3185	21.8634	22.4556	21.5427	22.4996	21.8695	22.217	22.13
P61600	Naa20	N-alpha-acetyltransferase 20	19.8256	19.7894	19.8028	19.7668	19.7544	19.8909	19.8277	19.7753	19.8056	19.8217	19.7926	19.7792	19.6923	19.8301	19.8156	19.7773
P61620	Sec61a1	Protein transport protein Sec61 subunit alpha isoform 1	22.3048	22.2985	22.3278	22.326	22.3062	22.2464	22.1762	22.2385	22.2706	22.3158	22.2774	22.4113	22.3058	22.4235	22.3174	22.299
P61750	Arf4	ADP-ribosylation factor 4	22.4223	22.4887	22.4399	22.2894	22.4663	22.506	22.4841	22.3861	22.4035	22.498	22.3468	22.4131	22.3102	22.4888	22.3905	22.311
P61759	Vbp1	Prefoldin subunit 3	22.4892	22.4362	22.3047	22.3686	22.4161	22.5999	22.37	22.4952	22.4447	22.4677	22.235	22.4254	22.3161	22.3757	22.1454	22.4551
P61804	Dad1	Dolichyl-diphosphooligosaccharide--protein glycosyltransferase subunit DAD1	19.3116	19.3349	19.3262	19.2421	19.37	19.3699	19.3481	19.346	19.2601	19.3495	19.2671	19.2984	19.3624	19.2712	19.258	19.3055
P61924	Copz1	Coatomer subunit zeta-1	20.2848	20.4594	20.3449	20.2665	20.2763	20.512	20.3021	20.4	20.236	20.4297	20.2839	20.3362	20.1781	20.3999	20.2001	20.3402
P61961	Ufm1	Ubiquitin-fold modifier 1	19.0795	19.1461	19.0849	18.9637	19.165	19.166	19.1257	19.2323	19.1301	19.1487	19.1465	19.1735	19.0614	19.2188	19.2312	19.3687
P61963	Dcaf7	DDB1- and CUL4-associated factor 7	18.7014	18.7348	18.7979	18.6779	18.5771	18.7394	18.9045	18.7336	18.6561	18.7983	18.8371	18.7488	18.5607	18.7618	18.7077	18.882
P61965	Wdr5	WD repeat-containing protein 5	22.4892	22.3387	22.3984	22.2197	22.1955	22.2329	22.2116	22.0643	22.6897	22.4579	22.5457	22.3257	22.669	22.4531	22.4804	22.6442
P61967	Ap1s1	AP-1 complex subunit sigma-1A	18.3849	18.3848	18.4349	18.256	18.2293	18.2911	18.3915	18.3113	18.4021	18.3126	18.4627	18.2308	18.4702	18.4138	18.368	18.4986
P61971	Nutf2	Nuclear transport factor 2	22.3004	22.1673	22.2107	22.508	22.0079	22.0384	22.0121	22.0467	22.3581	22.2946	22.3326	22.1813	22.2141	22.2862	22.3478	22.084
P61979	Hnrnpk	Heterogeneous nuclear ribonucleoprotein K	25.7559	25.5267	25.6124	25.8037	25.5229	25.2998	25.4318	25.5419	25.8008	25.5246	25.7565	25.6263	25.9256	25.4191	25.5985	25.4094
P61982	Ywhag	14-3-3 protein gamma	25.7732	25.8561	25.7041	25.5997	25.8937	25.9998	25.8334	25.9622	25.7587	25.9441	25.6524	25.7955	25.6942	25.9264	25.6222	25.7921
P62046	Lrch1	Leucine-rich repeat and calponin homology domain-containing protein 1	16.6639	16.6275	16.4578	16.6248	17.0001	16.7688	16.6552	16.6019	16.6753	16.4386	16.4172	16.6854	16.6425	16.4502	16.3703	16.5593
P62069	Usp46	Ubiquitin carboxyl-terminal hydrolase 46	15.8338	15.9	15.966	16.0282	15.7414	15.8896	15.8509	15.8892	15.9302	15.7725	15.9575	15.867	15.9072	15.9441	15.9771	15.9024
P62071	Rras2	Ras-related protein R-Ras2	19.9391	19.8801	19.8857	19.8995	19.9847	19.9725	19.9934	20.0449	20.0058	19.9662	19.9577	20.0856	20.0135	20.1058	20.039	19.9755
P62073	Timm10	Mitochondrial import inner membrane translocase subunit Tim10	18.9751	19.0272	18.9129	19.2525	18.5061	18.709	18.5521	18.9441	18.669	18.8891	18.8358	18.9398	18.7382	18.8102	18.8609	18.7168
P62075	Timm13	Mitochondrial import inner membrane translocase subunit Tim13	18.5449	18.6031	18.4489	18.5203	18.8061	18.6749	18.6111	18.8089	18.5515	18.5169	18.5833	18.6692	18.4896	18.6505	18.6939	18.5141
P62082	Rps7	40S ribosomal protein S7	24.6985	24.422	25.0649	23.9227	24.7717	24.3001	24.6244	23.8951	25.0294	24.6206	25.2088	24.0733	25.1647	24.6521	24.9376	24.8352
P62137	Ppp1ca	Serine/threonine-protein phosphatase PP1-alpha catalytic subunit	22.7562	22.5738	22.6729	22.5871	22.7488	22.5434	22.6851	22.6323	22.7291	22.5157	22.7375	22.7359	22.8124	22.5688	22.7614	22.711
P62141	Ppp1cb	Serine/threonine-protein phosphatase PP1-beta catalytic subunit	22.4707	22.3426	22.4304	22.3667	22.5341	22.3641	22.4623	22.456	22.4507	22.2465	22.4923	22.5025	22.6082	22.3048	22.427	22.4778
P62192	Psmc1	26S proteasome regulatory subunit 4	24.2701	24.3679	24.2846	24.1926	24.1425	24.2409	24.1743	24.048	24.2714	24.4037	24.2895	24.2625	24.1918	24.416	24.4406	24.2247
P62196	Psmc5	26S proteasome regulatory subunit 8	24.3767	24.456	24.3532	24.3432	24.16	24.3449	24.2711	24.1919	24.3069	24.4913	24.3708	24.3912	24.2929	24.4521	24.4563	24.3079
P62242	Rps8	40S ribosomal protein S8	25.1282	24.8847	25.5036	23.939	25.3212	24.7328	25.1073	23.6719	25.5872	25.0835	25.7052	23.9453	25.6418	25.1212	25.4187	25.1215
P62245	Rps15a	40S ribosomal protein S15a	24.4914	24.2598	24.9117	23.7788	24.5905	24.0696	24.4951	23.8834	24.8915	24.435	25.0815	23.9884	25.0735	24.4079	24.7335	24.6562
P62254	Ube2g1	Ubiquitin-conjugating enzyme E2 G1	15.3014	15.4986	15.1985	15.2078	15.4803	15.6986	15.003	15.4297	15.4675	15.5915	15.1814	15.391	15.5911	15.5126	15.4237	15.1721
P62259	Ywhae	14-3-3 protein epsilon	26.0124	26.0662	25.9309	25.8604	26.074	26.1736	25.9827	26.1554	26.0007	26.1307	25.8539	26.0409	25.909	26.1092	25.8316	26.014
P62264	Rps14	40S ribosomal protein S14	24.2481	23.9891	24.6021	23.5949	24.2949	23.7965	24.1908	23.5114	24.6284	24.1703	24.7813	23.6258	24.6439	24.1404	24.4981	24.3967
P62267	Rps23	40S ribosomal protein S23	22.4675	22.3247	22.8182	22.051	22.4932	22.3171	22.5196	21.8937	22.7567	22.4094	22.9718	21.7823	22.8721	22.4565	22.7686	22.5397
P62270	Rps18	40S ribosomal protein S18	24.8474	24.6278	25.2333	24.9056	25.0376	24.5458	24.8863	24.9775	25.2487	24.7862	25.3978	25.1167	25.3783	24.8374	25.1041	25.1587
P62274	Rps29	40S ribosomal protein S29	22.3088	22.0824	22.583	21.9733	22.5643	22.1615	22.3431	22.1231	22.9363	22.2994	22.7054	22.0404	22.1823	22.5263	22.6073	22.6983
P62281	Rps11	40S ribosomal protein S11	24.033	23.68	24.2505	23.3437	24.2084	23.6347	23.9416	23.244	24.4885	23.8928	24.4838	23.3945	24.4266	23.9484	24.3654	24.0157
P62301	Rps13	40S ribosomal protein S13	25.2242	25.0118	25.6525	24.1447	25.4019	24.8385	25.2169	23.9588	25.6275	25.1756	25.8219	24.2941	25.7553	25.1719	25.4593	25.4888
P62305	Snrpe	Small nuclear ribonucleoprotein E	20.4468	20.2347	20.5555	20.1342	20.4558	20.217	20.5128	20.2314	20.3725	20.174	20.4454	20.1422	20.4428	20.0673	20.3206	20.4393
P62309	Snrpg	Small nuclear ribonucleoprotein G	21.6298	21.2168	21.4813	21.4954	21.1408	21.0621	21.2872	21.2836	21.3447	21.0652	21.549	21.1397	21.3612	21.0766	21.4634	21.3162
P62311	Lsm3	U6 snRNA-associated Sm-like protein LSm3	14.3354	14.0463	14.5564	14.2152	14.6066	14.4735	14.5086	14.6079	14.4882	14.4989	14.5582	14.4971	14.2947	14.1991	14.3514	14.3293
P62313	Lsm6	U6 snRNA-associated Sm-like protein LSm6	19.6931	19.4084	19.4677	19.5583	19.293	19.261	19.3366	19.16	19.4537	19.4478	19.5512	19.336	19.5739	19.2059	19.4098	19.2434
P62315	Snrpd1	Small nuclear ribonucleoprotein Sm D1	21.621	21.1532	21.5649	21.1461	21.5374	20.9178	21.4089	21.2521	21.4757	20.8673	21.5784	21.2285	21.4697	20.8681	21.4342	21.3992
P62317	Snrpd2	Small nuclear ribonucleoprotein Sm D2	22.7561	22.5031	22.7137	22.4824	22.7096	22.4645	22.7438	22.7738	22.6212	22.4078	22.7106	22.5482	22.7073	22.4206	22.6469	22.665
P62320	Snrpd3	Small nuclear ribonucleoprotein Sm D3	20.4714	20.2819	20.4029	20.2135	20.3202	20.1036	20.3811	20.2099	20.3539	20.1583	20.5056	20.2946	20.4115	20.1462	20.4408	20.3957
P62331	Arf6	ADP-ribosylation factor 6	19.7247	19.6947	19.8598	19.5948	19.6875	19.7664	19.8216	19.7779	19.8089	19.7284	19.8861	19.5329	19.6782	19.7248	19.7962	19.7203
P62334	Psmc6	26S proteasome regulatory subunit 10B	23.2591	23.3509	23.3468	23.3357	23.104	23.2688	23.2569	23.1526	23.2438	23.3836	23.3234	23.318	23.2844	23.3972	23.3634	23.2438
P62484	Abi2	Abl interactor 2	19.2548	19.3068	19.1764	19.2327	19.3342	19.2078	19.2943	19.3404	19.3365	19.2424	19.1504	19.3255	19.1559	19.1793	19.3755	19.1492
P62488	Polr2g	DNA-directed RNA polymerase II subunit RPB7	18.1514	17.9607	18.089	18.0074	17.8729	17.8927	18.0064	17.8184	17.8961	17.8911	17.9875	18.0071	18.0027	17.9423	18.0356	17.9246
P62627	Dynlrb1	Dynein light chain roadblock-type 1	17.8927	17.734	17.4798	17.7919	17.2687	16.7911	17.0891	16.9308	18.0089	17.7359	17.5113	17.4092	17.0819	17.4775	18.2511	17.505
P62631	Eef1a2	Elongation factor 1-alpha 2	27.4899	27.7012	27.6712	27.4149	27.4963	27.5361	27.4905	27.3693	27.3003	27.6786	27.6037	27.4981	27.4167	27.5972	27.5979	27.3186
P62700	Ypel5	Protein yippee-like 5	17.1257	16.8947	16.9438	16.8825	17.1261	16.9849	17.0548	16.9815	17.0501	17.0336	16.8791	17.0267	16.8411	16.7891	16.806	16.8123
P62702	Rps4x	40S ribosomal protein S4, X isoform	26.038	25.7999	26.393	25.2932	26.0971	25.598	25.9578	25.0221	26.4007	25.9635	26.566	25.369	26.5106	25.9761	26.2597	26.1493
P62715	Ppp2cb	Serine/threonine-protein phosphatase 2A catalytic subunit beta isoform	23.0723	23.0433	23.0548	23.0717	22.8865	22.8915	22.9336	22.9701	23.0006	23.1052	23.0438	23.1404	23.021	23.0799	23.0718	22.9414
P62717	Rpl18a	60S ribosomal protein L18a	23.832	23.5844	24.1568	23.0637	23.9725	23.4486	23.8003	22.8718	24.3309	23.7365	24.4226	23.0345	24.3651	23.7264	24.0919	23.9175
P62743	Ap2s1	AP-2 complex subunit sigma	18.1191	18.1685	18.0754	17.9281	18.2107	18.2542	18.2228	18.0862	18.2847	18.261	18.2988	18.0669	18.3705	18.1999	18.2018	18.2562
P62751	Rpl23a	60S ribosomal protein L23a	24.1441	23.995	24.4351	23.3759	24.3208	23.941	24.2003	23.2709	24.5433	24.0897	24.6456	23.4856	24.6345	24.1844	24.3376	24.3152
P62754	Rps6	40S ribosomal protein S6	24.9227	24.735	25.2986	23.8819	25.051	24.5781	24.9389	23.6823	25.3398	24.9031	25.5145	23.8574	25.4842	24.9685	25.1753	25.0533
P62774	Mtpn	Myotrophin	17.4281	17.3671	16.9643	17.1396	17.3692	17.4577	17.2691	17.95	17.2384	17.5273	17.0918	16.8351	17.7158	17.3956	17.093	17.1308
P62806	H4c16	Histone H4	24.8693	24.4755	25.0554	25.6299	25.3322	24.5077	25.1815	26.6377	25.2363	23.9042	25.3325	26.0295	25.289	24.3786	25.0806	26.6389
P62814	Atp6v1b2	V-type proton ATPase subunit B, brain isoform	23.2146	23.2055	23.1003	23.1383	23.3084	23.2575	23.2852	23.2644	23.031	23.1115	23.0379	23.059	23.0983	23.1418	23.1084	23.0634
P62821	Rab1A	Ras-related protein Rab-1A	24.5905	24.627	24.533	24.5707	24.5714	24.6197	24.5973	24.5918	24.5355	24.6356	24.4867	24.5984	24.5742	24.6344	24.5323	24.4977
P62827	Ran	GTP-binding nuclear protein Ran	25.151	25.1383	25.1396	25.0713	24.9971	24.9788	24.9679	24.9202	24.9852	25.146	25.0539	25.0631	24.9482	25.028	25.105	24.9031
P62830	Rpl23	60S ribosomal protein L23	25.1869	25.1026	25.4084	24.7967	25.1807	24.8998	25.1214	24.617	25.4809	25.1996	25.5753	24.8666	25.5695	25.1756	25.3658	25.2591
P62835	Rap1a	Ras-related protein Rap-1A	21.1808	21.2624	21.0884	21.179	21.332	21.2607	21.3023	21.2431	21.1419	21.243	21.0686	21.2672	21.1543	21.2098	21.1469	21.0349
P62843	Rps15	40S ribosomal protein S15	20.2511	20.0821	20.553	19.5347	20.3603	20.0735	20.3096	19.5591	20.5264	20.252	20.6276	19.6748	20.566	20.3521	20.4546	20.3126
P62849	Rps24	40S ribosomal protein S24	23.4454	23.3845	23.5844	22.8694	23.4591	23.157	23.327	22.7416	23.7055	23.5474	23.7475	23.01	23.8442	23.5201	23.6214	23.4491
P62852	Rps25	40S ribosomal protein S25	24.7651	24.5766	25.1736	24.5719	24.8874	24.3328	24.7978	24.5652	25.179	24.7993	25.3785	24.8741	25.3949	24.8006	25.0414	24.9867
P62855	Rps26	40S ribosomal protein S26	23.5613	23.2897	23.7899	22.3481	23.7296	23.1683	23.4902	22.1655	23.9392	23.4797	23.9964	22.3984	24.0909	23.5021	23.738	23.5943
P62858	Rps28	40S ribosomal protein S28	23.1851	22.8369	23.2101	23.2624	22.6322	22.3455	22.7035	22.7861	23.3989	23.0369	23.4834	22.9933	23.4341	22.7982	23.2895	23.3142
P62862	Fau	40S ribosomal protein S30	20.0485	19.9751	20.3922	19.4667	20.2596	20.0185	20.119	19.4266	20.4315	20.0196	20.5563	19.5567	20.1996	20.1329	20.3184	20.0251
P62869	Elob	Elongin-B	22.7513	22.5659	22.5207	22.5418	22.3168	22.6079	22.4274	22.6311	22.6554	22.7249	22.4687	22.2635	22.3364	22.6945	22.6305	22.2658
P62874	Gnb1	Guanine nucleotide-binding protein G(I)/G(S)/G(T) subunit beta-1	22.0454	21.9634	22.0535	22.0747	21.7992	21.8361	21.8902	21.8256	22.163	21.9962	22.1567	22.2537	22.0467	22.0728	22.1668	22.0688
P62878	Rbx1	E3 ubiquitin-protein ligase RBX1	20.4728	20.3709	20.4433	20.3273	20.4701	20.4261	20.3609	20.3148	20.3597	20.3896	20.2234	20.238	20.1949	20.4221	20.3401	20.2271
P62880	Gnb2	Guanine nucleotide-binding protein G(I)/G(S)/G(T) subunit beta-2	22.1708	22.6974	22.1819	22.1548	22.6232	22.1272	22.0281	22.0235	22.236	22.0934	22.2301	22.2831	22.2547	22.1993	22.2896	22.2103
P62889	Rpl30	60S ribosomal protein L30	23.7777	23.5455	24.1227	22.7038	23.9493	23.5434	23.8005	22.8771	24.2387	23.714	24.3287	22.7525	24.1978	23.8275	23.9725	23.7772
P62897	Cycs	Cytochrome c, somatic	19.3335	19.1493	19.1313	19.2484	19.5029	19.4856	19.4545	19.7114	19.4713	19.294	18.994	19.0949	19.0737	19.4331	19.2407	19.0689
P62900	Rpl31	60S ribosomal protein L31	24.28	24.0528	24.5789	23.5137	24.4086	23.8746	24.2452	23.2942	24.7641	24.1941	24.831	23.4813	24.8921	24.242	24.4824	24.4448
P62908	Rps3	40S ribosomal protein S3	26.1037	25.8683	26.4792	26.1246	26.2059	25.7344	26.0874	26.0063	26.4892	26.0666	26.6366	26.2739	26.6441	26.0751	26.3442	26.2402
P62911	Rpl32	60S ribosomal protein L32	24.4718	24.1704	24.9546	23.7106	24.558	24.0444	24.5087	23.4093	24.9372	24.4183	25.1626	23.7114	25.0908	24.406	24.755	24.8353
P62915	Gtf2b	Transcription initiation factor IIB	20.6545	20.6359	20.8146	20.8686	20.6879	20.7133	20.8214	20.7516	20.634	20.6574	20.7579	20.8069	20.6769	20.7653	20.7474	20.6615
P62918	Rpl8	60S ribosomal protein L8	25.5821	25.3846	25.908	24.6074	25.7493	25.2313	25.6151	24.3616	26.0693	25.5074	26.1506	24.6775	26.2047	25.5507	25.8326	25.7035
P62960	Ybx1	Y-box-binding protein 1	22.4699	22.3186	22.6852	21.8643	22.0784	22.1968	22.3372	21.7515	22.3718	22.3986	22.8072	21.9208	22.7214	22.3427	22.5844	22.6986
P62962	Pfn1	Profilin-1	24.2625	24.1654	24.2542	24.2613	24.3432	24.3808	24.3601	24.3703	24.3422	24.4293	24.3164	24.3187	24.2091	24.3734	24.4365	24.1551
P62965	Crabp1	Cellular retinoic acid-binding protein 1	18.6714	18.8285	18.4826	18.7801	19.0505	19.1347	18.8696	19.0207	18.6505	18.5847	18.3852	18.5988	18.5394	18.5368	18.3478	18.521
P62996	Tra2b	Transformer-2 protein homolog beta	22.292	21.6016	22.2005	21.4399	22.1278	21.4055	22.2034	21.4166	22.1399	21.2797	22.4651	21.5254	22.4595	21.407	22.1018	22.2019
P63002	Tle5	TLE family member 5	18.7218	18.5767	18.5191	18.4247	18.8177	18.6075	18.5673	18.6332	18.9852	18.9234	18.7851	18.7692	18.887	18.9259	18.76	18.7964
P63005	Pafah1b1	Platelet-activating factor acetylhydrolase IB subunit beta	21.3183	21.4371	21.2893	21.4424	21.3458	21.3801	21.4161	21.3971	21.2926	21.458	21.3245	21.4184	21.2347	21.4223	21.3731	21.2522
P63017	Hspa8	Heat shock cognate 71 kDa protein	28.5811	28.7281	28.6678	28.4888	28.4234	28.5206	28.5089	28.3912	28.2927	28.7597	28.6129	28.5094	28.6065	28.6518	28.6061	28.3786
P63024	Vamp3	Vesicle-associated membrane protein 3	19.07	19.2944	19.6068	19.2284	18.8987	19.2761	19.1858	19.3827	19.0347	19.3247	19.2128	19.2598	19.1498	19.3331	19.1217	19.5636
P63028	Tpt1	Translationally-controlled tumor protein	24.3098	24.6269	24.4873	24.2856	23.9561	24.2763	24.0544	24.0729	24.0746	24.6601	24.4657	24.4213	24.3039	24.5244	24.4769	24.1934
P63034	Cyth2	Cytohesin-2	17.3651	17.4802	17.3679	17.1786	17.384	17.5449	17.2423	17.0429	17.2836	17.5375	17.4002	17.2942	17.3852	17.5383	17.3706	17.4528
P63037	Dnaja1	DnaJ homolog subfamily A member 1	22.9122	23.1076	23.1271	22.9821	22.7961	22.937	22.9607	22.932	22.7367	23.1275	23.1205	23.0275	22.9592	23.0818	23.0575	22.8893
P63038	Hspd1	60 kDa heat shock protein, mitochondrial	27.3802	27.4205	27.2955	27.3771	27.037	27.1897	27.0919	27.0784	27.226	27.4424	27.2194	27.4498	27.3341	27.3471	27.2498	27.2065
P63044	Vamp2	Vesicle-associated membrane protein 2	17.9971	18.2901	18.169	18.1001	17.7409	18.2543	18.1539	18.3095	17.8771	18.2985	18.0799	18.0426	18.2076	18.2986	17.8993	18.1795
P63073	Eif4e	Eukaryotic translation initiation factor 4E	22.4086	22.2505	22.3027	22.2547	22.3364	22.2641	22.3145	22.2608	22.4212	22.3165	22.4816	22.2581	22.6538	22.279	22.3932	22.3301
P63082	Atp6v0c	V-type proton ATPase 16 kDa proteolipid subunit c	20.186	20.1191	20.1679	20.2997	20.2127	20.1531	20.1703	20.1051	20.3125	20.1382	20.1728	20.3337	20.1085	20.1759	20.2959	20.1277
P63085	Mapk1	Mitogen-activated protein kinase 1	23.4605	23.426	23.3594	23.4107	23.3207	23.4146	23.3023	23.2977	23.4878	23.4849	23.3663	23.4996	23.4576	23.4738	23.411	23.3688
P63087	Ppp1cc	Serine/threonine-protein phosphatase PP1-gamma catalytic subunit	22.3194	22.1759	22.2539	22.1701	22.3709	22.2014	22.2925	22.2929	22.2968	22.0992	22.3037	22.3287	22.4234	22.1435	22.2683	22.3301
P63101	Ywhaz	14-3-3 protein zeta/delta	25.6382	25.722	25.5743	25.4496	25.7418	25.84	25.6568	25.8026	25.6788	25.8363	25.5276	25.6933	25.5564	25.7969	25.5012	25.6863
P63154	Crnkl1	Crooked neck-like protein 1	20.5289	20.5316	20.6032	20.509	20.46	20.4363	20.4927	20.4428	20.5227	20.4733	20.6471	20.4997	20.4996	20.5005	20.5988	20.5874
P63158	Hmgb1	High mobility group protein B1	24.3051	24.2687	24.266	24.2632	24.0462	24.1555	24.1018	24.1134	24.2387	24.326	24.2031	24.2514	24.0949	24.3102	24.2559	24.145
P63168	Dynll1	Dynein light chain 1, cytoplasmic	21.3801	21.156	21.3303	21.6766	21.3166	21.3673	21.3371	21.5381	21.3865	21.2441	21.2854	21.0545	21.1685	21.3081	21.296	21.1511
P63213	Gng2	Guanine nucleotide-binding protein G(I)/G(S)/G(O) subunit gamma-2	15.8431	16.0496	16.0247	15.8895	15.8171	16.0402	16.117	15.9707	15.7116	15.8627	15.9105	15.8055	15.7801	15.9798	15.9133	15.8823
P63242	Eif5a	Eukaryotic translation initiation factor 5A-1	25.5057	25.5135	25.5016	25.4806	25.139	25.3599	25.2536	25.263	25.324	25.5291	25.4156	25.473	25.4182	25.4625	25.4285	25.279
P63276	Rps17	40S ribosomal protein S17	24.057	23.6898	24.1785	23.8469	24.1292	23.6444	23.924	23.878	24.4887	24.0105	24.5461	23.9996	24.8122	24.0193	24.3648	24.1383
P63321	Rala	Ras-related protein Ral-A	20.4061	20.3858	20.1716	20.4333	20.4666	20.3889	20.2552	20.3437	20.4689	20.4092	20.1176	20.5441	20.2714	20.3785	20.1473	20.3899
P63323	Rps12	40S ribosomal protein S12	23.6612	23.4601	23.9309	23.7466	23.7184	23.4309	23.6663	23.817	23.9951	23.6227	24.0955	23.857	23.9919	23.642	23.9117	23.773
P63325	Rps10	40S ribosomal protein S10	24.5073	24.2733	24.728	24.3364	24.5909	24.2078	24.4915	24.3065	24.8641	24.4247	24.9382	24.3516	24.8706	24.4532	24.7876	24.6523
P63328	Ppp3ca	Protein phosphatase 3 catalytic subunit alpha	17.4162	17.789	17.4042	19.5205	17.9429	18.1315	17.9783	18.2522	17.7375	17.769	17.3552	17.6177	17.4185	17.6151	17.5903	17.443
P63330	Ppp2ca	Serine/threonine-protein phosphatase 2A catalytic subunit alpha isoform	23.31	23.289	23.2735	23.3143	23.1315	23.1356	23.1563	23.2078	23.2488	23.3418	23.2687	23.3849	23.2426	23.3199	23.2999	23.2069
P67778	Phb1	Prohibitin 1	24.3192	24.3621	24.2596	24.2418	24.1429	24.1965	24.158	24.0908	24.297	24.4497	24.2673	24.3476	24.2436	24.3909	24.3088	24.176
P67871	Csnk2b	Casein kinase II subunit beta	22.2173	22.196	22.4312	22.2704	22.6032	22.1475	22.1783	22.1093	22.4375	22.2175	22.2872	22.2591	22.0412	22.3877	22.7136	22.2681
P67984	Rpl22	60S ribosomal protein L22	22.6024	22.3439	22.9818	21.699	22.7456	22.1838	22.5809	21.5439	23.0802	22.4744	23.1567	21.7925	23.1633	22.5334	22.7585	22.7902
P68037	Ube2l3	Ubiquitin-conjugating enzyme E2 L3	21.7114	21.7539	21.6265	21.4919	21.7441	21.8388	21.6752	21.5867	21.6541	21.8488	21.5894	21.6329	21.515	21.8092	21.7035	21.5017
P68040	Rack1	Receptor of activated protein C kinase 1	25.8491	25.6728	26.1441	25.9162	25.9089	25.4485	25.7881	25.791	26.1888	25.809	26.3021	26.0517	26.2164	25.8052	26.0847	25.938
P68181	Prkacb	cAMP-dependent protein kinase catalytic subunit beta	20.1125	19.9789	20.0279	19.9642	20.0192	19.9836	20.0404	20.1201	20.1157	20.0292	20.0696	20.1497	20.0926	20.0752	20.1533	20.0752
P68254	Ywhaq	14-3-3 protein theta	25.8554	25.9309	25.7602	25.6844	25.9562	26.0508	25.8637	26.0251	25.8918	26.0494	25.7409	25.9091	25.7421	25.983	25.7139	25.8363
P68368	Tuba4a	Tubulin alpha-4A chain	27.2676	27.2578	27.1295	27.1273	27.107	27.1321	27.1187	27.1309	27.0502	27.2498	27.075	27.1538	27.0778	27.1073	27.1462	26.9147
P68372	Tubb4b	Tubulin beta-4B chain	27.4935	27.5652	27.4482	27.4069	27.4745	27.4769	27.4877	27.3957	27.3168	27.5208	27.3608	27.381	27.3242	27.4677	27.4303	27.2292
P68373	Tuba1c	Tubulin alpha-1C chain	27.6461	27.679	27.5705	27.5192	27.6544	27.6446	27.5736	27.5754	27.4875	27.6501	27.4767	27.6096	27.4243	27.5844	27.5634	27.3578
P68510	Ywhah	14-3-3 protein eta	25.6536	25.747	25.5881	25.4646	25.7806	25.8942	25.714	25.8347	25.6635	25.8404	25.5366	25.6973	25.5586	25.8171	25.5174	25.6589
P69566	Ranbp9	Ran-binding protein 9	19.5633	19.6502	19.503	19.5163	19.5968	19.8654	19.6379	19.5778	19.593	19.9748	19.5495	19.7172	19.5458	19.6374	19.5904	19.5564
P70122	Sbds	Ribosome maturation protein SBDS	22.26	22.0904	22.1022	22.0267	22.1826	22.0748	22.0694	21.9931	22.3052	22.1347	22.0317	22.0027	22.2419	22.109	22.114	21.981
P70168	Kpnb1	Importin subunit beta-1	24.634	24.5841	24.5682	24.6081	24.5095	24.5254	24.5248	24.5515	24.4995	24.5392	24.5329	24.6327	24.536	24.5337	24.5261	24.5104
P70175	Dlg3	Disks large homolog 3	18.3903	18.4584	18.4073	18.4009	18.1798	18.4336	18.3793	18.4231	18.3353	18.5117	18.2875	18.3569	18.414	18.4803	18.3981	18.4215
P70182	Pip5k1a	Phosphatidylinositol 4-phosphate 5-kinase type-1 alpha	15.6711	15.729	15.7823	15.4916	15.916	15.2151	15.8282	15.6748	15.735	15.6173	15.763	15.4912	15.701	15.9346	15.6791	15.5248
P70195	Psmb7	Proteasome subunit beta type-7	22.0761	22.1401	21.9806	22.1154	21.9399	22.002	21.9028	21.8076	22.0013	22.1751	21.9462	22.0558	22.0639	22.1004	22.0876	21.9152
P70206	Plxna1	Plexin-A1	19.3069	19.3845	19.3912	19.4247	19.3102	19.3472	19.424	19.4898	19.3951	19.458	19.5104	19.4349	19.309	19.3922	19.4537	19.3903
P70218	Map4k1	Mitogen-activated protein kinase kinase kinase kinase 1	13.6442	13.4084	13.5287	13.7472	13.3099	13.9836	13.0678	13.6863	13.6249	13.2779	13.0356	13.8104	13.6443	13.8456	13.6078	13.5329
P70227	Itpr3	Inositol 1,4,5-trisphosphate receptor type 3	18.859	18.8805	18.7223	19.0339	18.8127	18.8061	18.7822	18.9372	18.9232	18.7415	18.7665	18.9319	18.8984	18.8341	18.7833	18.9258
P70236	Map2k6	Dual specificity mitogen-activated protein kinase kinase 6	19.6929	19.5347	19.5356	19.7409	19.6393	19.5349	19.5958	19.6606	19.5329	19.5379	19.5217	19.5822	19.5879	19.483	19.4207	19.408
P70261	Pald1	Paladin	20.9627	20.9103	20.8916	21.0433	20.7637	20.7607	20.7673	20.8622	20.9944	20.9276	20.8865	21.0355	20.9297	20.8619	20.9553	20.9079
P70268	Pkn1	Serine/threonine-protein kinase N1	18.4135	18.3723	18.7147	18.5199	18.6097	18.569	19.1609	18.8049	18.5667	18.4095	18.818	18.6293	18.5243	18.4057	18.9015	18.4307
P70270	Rad54l	DNA repair and recombination protein RAD54-like	14.876	15.3194	15.4783	15.3197	15.4076	15.1973	15.1131	15.1106	15.3968	15.1519	15.2378	15.1987	14.7315	15.1505	15.1672	15.061
P70279	Surf6	Surfeit locus protein 6	17.9243	17.5876	18.0714	17.844	18.4682	17.57	18.1439	17.5201	18.3325	17.4912	18.1495	17.8378	18.4224	17.6121	18.0795	18.736
P70288	Hdac2	Histone deacetylase 2	22.019	21.8868	21.9824	21.85	21.7922	21.7602	21.8656	21.8799	21.9164	21.9085	21.9954	21.9526	21.919	21.8718	22.0015	21.9507
P70290	Mpp1	55 kDa erythrocyte membrane protein	19.2257	19.2841	19.19	19.2672	19.2872	19.3585	19.3216	19.5205	19.1439	19.2673	19.2753	19.3744	19.1166	19.2521	19.2787	19.1477
P70295	Aup1	Lipid droplet-regulating VLDL assembly factor AUP1	17.0673	17.1292	16.9128	16.8824	17.2304	17.1265	17.2158	17.2426	17.5173	17.6149	17.4762	17.5205	17.5274	17.6409	17.4349	17.5023
P70296	Pebp1	Phosphatidylethanolamine-binding protein 1	23.556	23.4903	23.5096	23.5388	23.4038	23.3664	23.3558	23.3752	23.6027	23.5839	23.5123	23.4952	23.1784	23.5971	23.7279	23.3859
P70303	Ctps2	CTP synthase 2	21.4	21.4325	21.3129	21.4706	21.1862	21.2597	21.177	21.486	21.498	21.5145	21.3611	21.5423	21.5744	21.4593	21.4792	21.3759
P70313	Nos3	Nitric oxide synthase, endothelial	18.5316	18.4377	18.4911	18.5431	17.8283	17.8558	17.9389	18.0902	18.6427	18.6995	18.7039	18.8231	18.6006	18.4598	18.6914	18.605
P70318	Tial1	Nucleolysin TIAR	21.9097	21.8261	21.7745	21.71	21.7053	21.7697	21.7529	21.663	21.8594	21.7538	21.8065	21.7322	21.901	21.7618	21.777	21.7986
P70324	Tbx3	T-box transcription factor TBX3	18.5623	18.3955	18.7762	18.4795	18.3953	18.4304	18.374	18.5198	18.5089	18.4817	18.9851	18.5999	18.5874	18.5806	18.5265	19.0022
P70333	Hnrnph2	Heterogeneous nuclear ribonucleoprotein H2	21.6913	21.3768	21.6639	21.3396	21.6923	21.3541	21.6474	21.5558	21.6799	21.2617	21.7971	21.3967	21.6402	21.3461	21.8205	21.5904
P70335	Rock1	Rho-associated protein kinase 1	19.7606	19.7931	19.8216	19.7956	19.791	19.842	19.8439	19.7412	19.7618	19.7323	19.7586	19.7102	19.7815	19.7354	19.6865	19.7308
P70336	Rock2	Rho-associated protein kinase 2	20.1364	20.2048	20.1775	20.0534	20.1316	20.2587	20.3055	20.1733	20.0934	20.1635	20.1406	20.1339	20.128	20.1754	20.1256	20.5936
P70349	Hint1	Adenosine 5'-monophosphoramidase HINT1	21.4303	21.4764	21.3846	21.2747	21.3077	21.5085	21.4459	21.3349	21.2914	21.4624	21.2809	21.1279	21.0837	21.3217	21.4106	21.0793
P70353	Nfyc	Nuclear transcription factor Y subunit gamma	19.4959	19.5537	19.473	19.3704	19.5528	19.5358	19.4893	19.3868	19.4432	19.4387	19.395	19.4969	19.0851	19.4844	19.5242	19.416
P70362	Ufd1	Ubiquitin recognition factor in ER-associated degradation protein 1	20.2663	20.2746	20.3029	20.2623	20.2692	20.4377	20.3207	20.3377	20.2391	20.3713	20.3122	20.3692	20.2956	20.3689	20.3359	20.2858
P70371	Terf1	Telomeric repeat-binding factor 1	17.0194	16.3391	16.5147	16.9565	16.8243	16.4277	16.4993	17.0602	17.2049	16.3869	16.7892	16.9587	17.1987	16.5181	16.8509	17.515
P70372	Elavl1	ELAV-like protein 1	22.7032	22.1012	22.606	21.7482	22.5698	21.95	22.5709	21.8891	22.5396	21.8781	22.7151	21.8328	22.6414	21.9755	22.6482	22.7387
P70388	Rad50	DNA repair protein RAD50	21.32	21.3172	21.3015	21.2211	21.0987	21.254	21.1222	21.1455	21.2454	21.281	21.2314	21.2342	21.2653	21.2763	21.1767	21.2046
P70398	Usp9x	Probable ubiquitin carboxyl-terminal hydrolase FAF-X	23.3206	23.3414	23.2275	23.3252	23.22	23.3021	23.2545	23.2205	23.2733	23.3133	23.2247	23.3065	23.2501	23.2919	23.2241	23.2291
P70399	Tp53bp1	TP53-binding protein 1	20.8237	20.8617	20.6677	20.6348	20.6862	20.7341	20.7398	20.6978	20.7768	20.7758	20.6438	20.6847	20.8957	20.7839	20.699	20.3313
P70404	Idh3g	Isocitrate dehydrogenase [NAD] subunit gamma 1, mitochondrial	22.5539	22.4958	22.4794	22.5263	22.4063	22.3643	22.3984	22.2673	22.5576	22.5473	22.5009	22.4363	22.6292	22.5108	22.4886	22.4332
P70423	Slc7a3	Cationic amino acid transporter 3	21.3334	21.4887	21.0971	21.2383	20.8556	21.0663	20.9004	20.9181	21.0871	21.427	20.9866	21.2083	21.3955	21.3132	21.1548	21.1535
P70424	Erbb2	Receptor tyrosine-protein kinase erbB-2	15.1828	15.413	15.0735	14.9726	15.249	15.3208	15.0524	15.3504	15.071	15.2158	14.9401	15.2174	14.9182	14.7648	15.0984	14.8558
P70428	Ext2	Exostosin-2	16.773	16.8903	16.9266	16.8519	16.8124	16.8774	16.8547	17.0509	16.853	16.8431	16.8997	17.1515	16.8098	16.8603	16.8487	16.8877
P70429	Evl	Ena/VASP-like protein	16.8202	16.803	16.8587	16.9651	16.951	17.0992	16.9976	17.1197	16.9882	16.9823	16.8761	17.0428	16.8214	16.9827	16.9141	16.8214
P70441	Slc9a3r1	Na(+)/H(+) exchange regulatory cofactor NHE-RF1	21.3901	21.4195	21.5337	21.3596	21.2695	21.3642	21.2985	21.1657	21.5447	21.6218	21.5142	21.4424	21.4146	21.6634	21.5863	21.49
P70444	Bid	BH3-interacting domain death agonist	20.0627	19.9449	19.9946	19.8718	20.0581	19.9037	19.8499	20.0514	19.9768	19.8963	19.8274	20.0132	19.5678	19.8448	19.8757	19.9159
P70451	Fer	Tyrosine-protein kinase Fer	16.2311	16.4339	16.2002	16.2878	16.2556	16.6141	16.337	16.2703	16.1955	16.3415	16.1767	16.2349	16.3667	16.235	16.2712	16.2808
P70452	Stx4	Syntaxin-4	18.4491	18.4003	18.325	18.3634	18.3658	18.3137	18.2988	18.4043	18.448	18.4637	18.2919	18.4631	18.2878	18.4331	18.3653	18.4245
P70459	Erf	ETS domain-containing transcription factor ERF	20.4233	20.7447	20.4796	20.5016	20.2319	20.4821	20.3879	20.312	20.1782	20.8069	20.4777	20.5754	20.4355	20.7174	20.4247	20.4611
P70460	Vasp	Vasodilator-stimulated phosphoprotein	22.3154	22.338	22.2131	22.1971	22.4224	22.3721	22.3042	22.2539	22.2938	22.2397	22.1623	22.1892	21.9455	22.2355	22.1588	22.0874
P70662	Ldb1	LIM domain-binding protein 1	18.4632	18.4184	18.5763	18.3574	18.5354	18.303	18.4156	18.3116	18.5747	18.5639	18.7097	18.4929	18.6323	18.5392	18.5357	18.5903
P70665	Siae	Sialate O-acetylesterase	18.5667	18.4646	18.3652	18.543	18.6509	18.4615	18.5412	18.5277	18.5552	18.3967	18.4801	18.5484	18.7619	18.4543	18.4564	18.4614
P70671	Irf3	Interferon regulatory factor 3	18.5038	18.546	18.4479	18.4788	18.4538	18.5391	18.4864	18.7367	18.3566	18.5273	18.4439	18.482	18.3832	18.4117	18.4947	18.4633
P70677	Casp3	Caspase-3	20.7719	20.7123	20.8879	20.8395	20.8724	20.5895	20.8488	20.8344	20.8257	20.9088	20.887	20.9686	20.8294	20.8582	20.8971	20.786
P70697	Urod	Uroporphyrinogen decarboxylase	21.2201	21.1804	21.1028	21.2505	21.0184	21.0505	21.047	21.0318	21.1103	21.1744	21.0457	21.1725	21.0687	21.1627	21.1889	21.0608
P70698	Ctps1	CTP synthase 1	23.4288	23.4752	23.4508	23.3285	23.1877	23.33	23.231	23.2532	23.4311	23.5614	23.441	23.4365	23.4481	23.4608	23.434	23.3353
P70699	Gaa	Lysosomal alpha-glucosidase	17.2626	17.0716	17.3656	17.1581	17.1622	17.3611	17.2045	17.1869	17.142	17.2493	17.1928	17.1204	17.1724	17.3711	17.3796	17.1225
P70700	Polr1b	DNA-directed RNA polymerase I subunit RPA2	20.7031	20.6239	20.8588	20.5947	20.601	20.5828	20.748	20.6861	20.6926	20.4907	20.8395	20.724	20.7275	20.5223	20.83	20.8762
P80313	Cct7	T-complex protein 1 subunit eta	25.2763	25.3299	25.2605	25.3199	25.1049	25.1745	25.1125	25.1145	25.4546	25.6088	25.4783	25.5453	25.409	25.5948	25.5868	25.4023
P80314	Cct2	T-complex protein 1 subunit beta	25.3038	25.3734	25.3552	25.3289	25.0822	25.1774	25.1686	25.1681	25.3143	25.5008	25.4056	25.4905	25.3744	25.4546	25.4464	25.3488
P80315	Cct4	T-complex protein 1 subunit delta	25.677	25.8012	25.7105	25.711	25.3845	25.5333	25.4112	25.38	25.6991	25.9152	25.734	25.8661	25.6705	25.8667	25.8386	25.6571
P80316	Cct5	T-complex protein 1 subunit epsilon	24.8764	24.9346	24.8744	24.925	24.6265	24.7546	24.7139	24.7539	25.0386	25.2284	25.1129	25.2283	25.0508	25.1695	25.1825	25.0092
P80317	Cct6a	T-complex protein 1 subunit zeta	25.3225	25.4011	25.3339	25.2982	25.0733	25.2228	25.1361	25.0539	25.4772	25.7501	25.5771	25.648	25.6248	25.6811	25.5839	25.4919
P80318	Cct3	T-complex protein 1 subunit gamma	26.0501	26.1138	26.0273	26.0319	25.7976	25.9414	25.8631	25.8543	26.1744	26.3868	26.2444	26.3215	26.2612	26.3683	26.2958	26.178
P81069	Gabpb2	GA-binding protein subunit beta-2	17.506	17.606	17.4966	17.6045	17.5576	17.6243	17.5454	17.6046	17.354	17.4488	17.3817	17.4129	17.367	17.4741	17.494	17.2891
P81117	Nucb2	Nucleobindin-2	14.5861	14.7133	14.3995	14.5353	14.9705	14.8823	14.8289	14.2375	14.9157	14.6661	14.6479	14.7784	14.8504	14.8958	14.5399	14.6031
P81269	Atf1	Cyclic AMP-dependent transcription factor ATF-1	17.7521	17.56	17.755	17.3467	17.7564	17.4814	17.6503	17.7094	17.5772	17.5281	17.785	17.41	17.7256	17.5134	17.7427	17.6442
P82343	Renbp	N-acylglucosamine 2-epimerase	19.4383	19.2821	19.3344	19.4594	19.6845	19.581	19.5073	19.6385	19.2332	19.1649	19.2211	19.4381	19.1891	19.1531	19.1815	19.1488
P83093	Stim2	Stromal interaction molecule 2	14.6278	14.4975	15.0245	14.9082	14.6417	14.7106	15.0058	14.4796	14.6191	14.47	14.8141	14.7303	14.6856	14.5094	14.6718	14.9352
P83741	Wnk1	Serine/threonine-protein kinase WNK1	21.8748	21.9317	21.8643	21.8724	22.0484	22.0855	22.0297	21.9804	21.9184	21.9999	21.9189	21.9301	21.8488	21.9918	21.9428	21.8936
P83870	Phf5a	PHD finger-like domain-containing protein 5A	21.4043	21.1416	21.339	21.1864	21.1087	20.8118	21.2044	21.1535	21.1154	20.8896	21.4671	21.2997	21.4894	20.9113	21.368	21.3515
P83877	Txnl4a	Thioredoxin-like protein 4A	20.1411	19.872	20.1038	20.087	19.9096	19.7958	19.954	20.0418	20.1412	19.7344	20.1525	20.1283	20.2746	19.7002	19.9759	20.0597
P83882	Rpl36a	60S ribosomal protein L36a	23.655	23.4494	24.0176	22.6431	23.7231	23.2497	23.5775	22.355	24.111	23.5713	24.2245	22.6589	24.2262	23.6111	23.8395	23.6994
P83887	Tubg1	Tubulin gamma-1 chain	20.1024	19.9057	20.0504	19.8932	20.1186	19.8063	19.8948	19.8175	20.2164	19.8879	20.196	19.9486	20.1635	19.8656	20.0943	20.1581
P83917	Cbx1	Chromobox protein homolog 1	20.3619	20.1851	20.4703	20.4312	20.7034	20.4238	20.371	20.7167	20.177	20.0056	20.3219	20.3693	20.2011	20.1423	20.424	20.8294
P83940	Eloc	Elongin-C	20.8942	20.8157	20.8521	20.9172	20.674	20.8694	20.876	20.8954	20.8417	20.9069	20.8291	20.6604	20.6779	20.853	20.8381	20.8134
P84084	Arf5	ADP-ribosylation factor 5	22.6371	22.676	22.623	22.4927	22.5896	22.5872	22.5925	22.5715	22.6104	22.7373	22.5779	22.6482	22.6055	22.7088	22.6188	22.517
P84089	Erh	Enhancer of rudimentary homolog	20.8667	20.4673	20.7751	20.6149	20.7486	20.7003	20.7695	21.0079	20.8502	20.3202	20.9875	20.4592	20.927	20.5074	20.7707	21.4967
P84091	Ap2m1	AP-2 complex subunit mu	22.6631	22.7745	22.7203	22.4819	22.877	22.7304	22.7729	22.4617	22.892	22.8168	22.8952	22.5546	22.9005	22.9125	22.7757	22.6994
P84099	Rpl19	60S ribosomal protein L19	25.3299	25.1534	25.7279	24.5229	25.5768	24.9076	25.3364	24.2903	25.9235	25.2366	25.9348	24.5281	25.9194	25.3665	25.6549	25.5345
P84102	Serf2	Small EDRK-rich factor 2	21.2329	21.2223	21.2929	20.4955	20.7237	20.6183	20.7968	20.3178	21.0125	21.3086	21.2914	20.1598	21.3173	21.0583	21.0618	20.4602
P84104	Srsf3	Serine/arginine-rich splicing factor 3	23.7781	23.1441	23.745	22.8535	23.5347	22.7522	23.7009	22.9019	23.6439	22.801	24.0353	22.9844	23.9775	22.8979	23.6852	23.8527
P97287	Mcl1	Induced myeloid leukemia cell differentiation protein Mcl-1 homolog	18.9495	19.465	19.487	19.1398	19.3876	19.6068	19.7123	19.3668	18.8521	19.5964	19.4125	19.2507	19.0763	19.6469	19.474	19.2945
P97300	Nptn	Neuroplastin	20.085	20.0517	19.8331	19.8377	20.2952	20.1832	20.0726	20.0933	19.9338	19.9789	19.8869	19.8449	20.0448	19.9696	20.0535	19.8772
P97302	Bach1	Transcription regulator protein BACH1	15.6378	15.466	15.4662	15.985	15.6726	15.549	15.4097	15.5785	15.3588	15.2127	15.4842	15.57	15.6065	15.2322	15.6511	15.6562
P97304	Polr1d	DNA-directed RNA polymerases I and III subunit RPAC2	19.0885	19.0533	19.1184	18.9146	18.935	19.0354	18.9636	18.9758	19.1419	19.0701	19.2193	19.1257	19.212	18.9532	19.0833	19.1655
P97305	Nfatc3	Nuclear factor of activated T-cells, cytoplasmic 3	14	14.1323	14.1295	13.5545	13.8293	13.8752	13.9917	13.6854	13.4612	14.0038	13.7722	13.8075	13.6956	13.8402	13.4376	13.6016
P97310	Mcm2	DNA replication licensing factor MCM2	24.0457	23.9391	23.9881	24.1056	23.9201	23.8486	23.915	23.9334	23.9408	23.8879	23.9161	23.9936	23.9007	23.8537	23.9198	23.9448
P97311	Mcm6	DNA replication licensing factor MCM6	25.0962	24.9833	25.0189	25.0844	24.9684	24.8437	24.9219	24.9947	24.9497	24.9003	24.9162	25.0892	24.9367	24.842	24.9376	25.0078
P97313	Prkdc	DNA-dependent protein kinase catalytic subunit	19.1517	19.2309	19.1435	19.0744	19.1035	19.0919	18.9886	18.972	19.0966	19.1157	18.9938	19.0518	19.2284	19.1067	19.078	19.0965
P97314	Csrp2	Cysteine and glycine-rich protein 2	21.2922	21.3973	21.2947	21.3516	21.4036	21.4315	21.4229	21.4319	21.4246	21.4892	21.4037	21.3717	21.4492	21.4851	21.5122	21.2482
P97315	Csrp1	Cysteine and glycine-rich protein 1	17.5198	17.6083	17.496	17.415	17.55	17.867	17.6087	17.66	17.5499	17.7284	17.5094	17.5403	17.7382	17.6817	17.5616	17.6351
P97329	Kif20a	Kinesin-like protein KIF20A	18.8193	18.6369	18.8391	19.7633	18.9845	18.6655	18.8463	19.2969	18.9711	18.5743	18.9819	19.2176	18.993	18.6827	19.0697	19.5669
P97346	Nxn	Nucleoredoxin	18.715	18.7626	19.0068	18.6678	18.6918	18.7532	18.8048	18.6369	18.7528	18.8592	18.8731	18.6709	18.7894	18.7834	18.8803	18.9238
P97350	Pkp1	Plakophilin-1	15.406	15.4951	15.857	17.8228	15.5953	15.6716	15.7436	16.1271	15.8747	15.6602	15.8335	15.6548	15.7157	15.6718	15.7992	15.6471
P97351	Rps3a	40S ribosomal protein S3a	26.0386	25.8069	26.426	25.3859	26.0797	25.6908	26.0898	25.4329	26.3667	25.9689	26.582	25.4846	26.5222	25.9686	26.2977	26.2177
P97355	Sms	Spermine synthase	20.2396	20.5549	20.1679	20.1789	20.0992	20.334	20.0604	20.0831	20.2132	20.5944	20.2337	20.2134	20.0509	20.4842	20.2764	20.0921
P97358	Taf1b	TATA box-binding protein-associated factor RNA polymerase I subunit B	17.5887	17.6163	17.6571	17.4082	17.7053	17.6211	17.6537	17.6045	17.6854	17.6146	17.7384	17.6278	17.631	17.7142	17.6255	17.6898
P97363	Sptlc2	Serine palmitoyltransferase 2	20.604	20.6792	20.6465	20.6116	20.6612	20.7301	20.7293	20.596	20.5259	20.6808	20.669	20.644	20.6266	20.6943	20.6174	20.6211
P97366	Evi5	Ecotropic viral integration site 5 protein	17.1906	17.3024	17.1138	17.3728	17.1111	17.2319	17.0448	17.4199	17.1834	17.275	17.1654	17.2378	17.157	17.1241	16.9662	17.1388
P97370	Atp1b3	Sodium/potassium-transporting ATPase subunit beta-3	20.5295	20.6712	20.5149	20.4206	20.5661	20.6572	20.6455	20.519	20.5413	20.68	20.6027	20.5999	20.473	20.5857	20.6037	20.4532
P97371	Psme1	Proteasome activator complex subunit 1	21.3685	21.3003	21.2924	21.3305	21.1453	21.157	21.1947	21.2807	21.3222	21.3434	21.2541	21.4155	21.0405	21.2698	21.3551	21.2491
P97372	Psme2	Proteasome activator complex subunit 2	18.4261	18.3807	18.4131	18.4147	18.2761	18.1253	18.0213	18.161	18.4466	18.3825	18.3531	18.4505	18.2188	18.378	18.3395	18.2745
P97376	Frg1	Protein FRG1	20.4839	20.4326	20.4849	20.3722	20.4604	20.4725	20.4043	20.2891	20.6691	20.3894	20.5566	20.2821	20.608	20.4424	20.4674	20.5049
P97377	Cdk2	Cyclin-dependent kinase 2	22.6599	22.6591	22.6403	22.8407	22.4812	22.4958	22.5048	22.6065	22.645	22.7481	22.6428	22.7452	22.6375	22.6002	22.6475	22.4851
P97379	G3bp2	Ras GTPase-activating protein-binding protein 2	23.1581	23.0264	23.5087	22.6812	23.5315	22.9392	23.3026	22.7851	23.5986	23.0349	23.7661	22.76	23.3098	23.2034	23.6018	23.4051
P97384	Anxa11	Annexin A11	22.139	22.2353	22.0289	22.0858	22.2651	22.3024	22.1399	22.1679	22.2655	22.3195	22.0749	22.2286	22.1607	22.3748	22.1782	22.1336
P97386	Lig3	DNA ligase 3	19.8732	19.7312	19.8543	19.815	20.0179	19.8052	19.8327	19.8482	20.1806	19.7647	19.9527	19.7782	20.053	19.7871	19.835	20.4509
P97390	Vps45	Vacuolar protein sorting-associated protein 45	19.5083	19.4812	19.4486	19.7635	19.3513	19.3811	19.2988	19.5888	19.4359	19.5463	19.3909	19.4665	19.3327	19.5936	19.6097	19.3666
P97393	Arhgap5	Rho GTPase-activating protein 5	19.1741	19.2527	19.2071	19.1117	19.257	19.2361	19.1575	19.1425	19.221	19.2506	19.1598	19.274	19.1018	19.227	19.2622	19.2186
P97429	Anxa4	Annexin A4	20.069	20.0501	19.9819	20.286	20.5645	20.5036	20.4348	20.5212	20.1575	20.066	20.0188	20.192	20.2171	20.124	20.0765	20.1212
P97432	Nbr1	Next to BRCA1 gene 1 protein	15.9893	16.0943	16.1961	15.9527	15.9638	15.7446	16.1924	16.1588	15.9016	16.0074	16.181	15.8935	16.213	16.1111	16.4554	16.2709
P97434	Mprip	Myosin phosphatase Rho-interacting protein	18.9106	18.9386	18.9695	18.6083	19.5789	19.068	19.2119	19.0011	19.2466	18.8078	19.3052	18.7009	19.3224	19.0089	19.0852	18.9359
P97440	Slbp	Histone RNA hairpin-binding protein	17.4692	17.4871	17.6019	17.3689	17.567	17.6434	17.6297	17.4774	17.558	17.4907	17.7496	17.4234	17.6058	17.4749	17.817	17.8142
P97447	Fhl1	Four and a half LIM domains protein 1	16.2765	16.3048	16.2241	16.6373	17.0065	16.915	17.1023	17.3069	16.028	15.8131	15.9704	16.3358	15.9964	15.8024	16.0347	16.2728
P97449	Anpep	Aminopeptidase N	19.2594	18.9146	19.1443	19.0973	18.9508	18.932	19.1056	18.9	19.2593	19.0639	19.2429	19.157	19.3126	19.0268	19.2136	19.1683
P97450	Atp5pf	ATP synthase-coupling factor 6, mitochondrial	18.4736	18.3519	18.3818	18.4824	17.854	17.6082	17.9045	17.8011	18.4119	18.6556	18.2725	18.4044	18.0231	18.0673	18.7311	18.8256
[truncated: 4,133 more rows]
