# Supplementary material for: The scaffolding function of LSD1 controls DNA methylation in mouse ESCs
Source: Nat Commun. 2024 Sep 5;15:7758. doi: 10.1038/s41467-024-51966-7 (PMC11377572; doi:10.1038/s41467-024-51966-7)
Supplement: Supplementary file 13 — Supplementary Data 10 [file 41467_2024_51966_MOESM13_ESM.xlsx]

## Sheet: Sheet1
gene_name	protein_id	description	Treatment	log2fc	p_value	hit	Var8_ 1	Var8_ 2	Var8_ 3	Var8_ 4	Var8_ 5	Var8_ 6	Var8_ 7	Var8_ 8	Var8_ 9	Var8_10	FC WTKO	FC WTAK	FC WTRO
Srebf2	Q3U1N2	Sterol regulatory element-binding protein 2	AK-WT	-0.969087	0.0170986	false	110.883	118.946	111.957	118.23	121.405	96.797	101.831	102.729	107.517	118.149	0.0866492	0.0139426	-0.0504754
Ccdc137	Q8R0K4	Coiled-coil domain-containing protein 137	AK-WT	-0.917085	0.0278622	false	18.7353	14.3586	20.9265	13.5118	19.1313	18.624	23.1551	8.16169	21.9154	13.4621	-0.116057	0.0257081	-0.0263632
Incenp	Q9WU62	Inner centromere protein	AK-WT	-0.867859	0.115809	false	107.999	107.111	113.266	91.787	95.0666	114.942	114.964	94.2113	108.043	92.6504	-0.103081	0.125395	0.0320782
H1-4	P43274	Histone H1.4	AK-WT	-0.800919	0.135869	false	0	0	0	0	0	0	0	0	0	0	#DIV/0!	#DIV/0!	#DIV/0!
Ass1	P16460	Argininosuccinate synthase	AK-WT	-0.79997	1.10552e-05	true	207.439	207.459	183.455	150.917	130.901	311.074	312.255	146.122	432.049	362.436	-1.49526	-0.993987	-0.189996
H1-1	P43275	Histone H1.1	AK-WT	-0.793882	0.126431	false	0	0	0	0	0	0	0	0	0	0	#DIV/0!	#DIV/0!	#DIV/0!
H1-2	P15864	Histone H1.2	AK-WT	-0.77494	0.15703	false	0	0	0	0	0	0	0	0	0	0	#DIV/0!	#DIV/0!	#DIV/0!
Rexo4	Q6PAQ4	RNA exonuclease 4	AK-WT	-0.766881	0.0908443	false	52.9861	54.9923	42.7279	41.8533	53.5749	48.7649	51.5608	22.8283	54.5404	43.402	-0.0375178	0.0367721	-0.0766135
H1-5	P43276	Histone H1.5	AK-WT	-0.762428	0.156664	false	0	0	0	0	0	0	0	0	0	0	#DIV/0!	#DIV/0!	#DIV/0!
H1-3	P43277	Histone H1.3	AK-WT	-0.759455	0.146577	false	0	0	0	0	0	0	0	0	0	0	#DIV/0!	#DIV/0!	#DIV/0!
Rnf181	Q9CY62	E3 ubiquitin-protein ligase RNF181	AK-WT	-0.73205	1.13034e-05	true	31.1999	31.2357	33.6305	31.519	30.3269	71.5368	74.1355	68.021	77.208	86.7063	-1.40619	-1.35581	-0.0609172
Cenpv	Q9CXS4	Centromere protein V	AK-WT	-0.706078	0.152792	false	68.3183	60.6787	63.2848	37.1003	36.8784	71.3598	70.5847	133.324	58.577	79.4813	-0.900096	-0.107018	0.123602
Imp4	Q8VHZ7	U3 small nucleolar ribonucleoprotein protein IMP4	AK-WT	-0.696724	0.0347445	false	79.5893	86.9518	89.3939	105.369	95.1469	99.2308	91.3437	20.8301	110.531	60.5311	0.229192	-0.00370821	-0.0841315
Styxl2	Q148W8	Serine/threonine/tyrosine-interacting-like protein 2	AK-WT	-0.651905	0.197878	false	0	0	0	0	0	0	0	0	0	0	#DIV/0!	#DIV/0!	#DIV/0!
Fhad1	A6PWD2	Forkhead-associated domain-containing protein 1	AK-WT	-0.650397	0.012929	false	0.0558243	0.11726	0.0675333	0.254104	0.206606	0.376065	0.261721	1.02165	0.122914	0.465564	-0.353127	-1.87521	0.27414
Gsn	P13020	Gelsolin	AK-WT	-0.648601	0.223193	false	0.308836	0.589015	0.422973	1.18094	0.668215	0.882693	1.13563	1.6169	1.14436	1.39808	-0.459343	-1.52974	-0.02081
Arhgef10l	A2AWP8	Rho guanine nucleotide exchange factor 10-like protein	AK-WT	-0.645556	0.0785346	false	23.9605	29.0845	22.6165	14.5645	15.465	29.7759	24.1738	8.97248	25.7854	18.9768	-0.575904	0.172313	-0.028199
Utp14a	Q640M1	U3 small nucleolar RNA-associated protein 14 homolog A	AK-WT	-0.629841	0.0199762	false	43.7773	46.426	45.2407	47.7118	45.8298	69.4667	66.8259	43.8514	60.5406	48.1856	-0.21702	-0.267966	0.043194
Rrs1	Q9CYH6	Ribosome biogenesis regulatory protein homolog	AK-WT	-0.626475	0.189881	false	100.376	100.824	98.6063	97.0986	82.8865	107.481	90.4516	54.6574	88.9793	63.3323	0.240852	0.392042	0.0435919
Ddx50	Q99MJ9	ATP-dependent RNA helicase DDX50	AK-WT	-0.623722	0.16017	false	39.6436	39.5894	39.612	36.6213	37.2614	39.2528	36.2577	33.7817	33.5543	38.7335	0.0314834	0.132294	0.00343248
Fmr1	P35922	Fragile X messenger ribonucleoprotein 1	AK-WT	-0.617811	0.044411	false	47.8566	38.2573	44.388	27.8758	28.2839	46.7647	45.4422	23.7497	34.0517	29.5179	-0.178801	0.4527	0.0849549
Vamp8	O70404	Vesicle-associated membrane protein 8	AK-WT	-0.616714	7.98404e-06	true	3.77388	5.10487	4.52261	4.74444	5.76967	11.5286	11.453	16.2835	12.7583	12.0732	-1.23985	-1.47476	0.0229124
Wdr74	Q8VCG3	WD repeat-containing protein 74	AK-WT	-0.612601	0.00411538	true	148.424	143.375	153.871	145.263	149.412	181.807	174.582	107.342	197.934	163.284	-0.293744	-0.281856	-0.067594
Nifk	Q91VE6	MKI67 FHA domain-interacting nucleolar phosphoprotein	AK-WT	-0.604844	0.166018	false	122.878	116.425	116.132	100.84	96.3529	135.429	124.485	61.4177	114.893	82.0915	0.00152781	0.266545	0.0364313
Fxr2	Q9WVR4	RNA-binding protein FXR2	AK-WT	-0.601607	0.0375272	false	100.572	101.961	100.47	106.028	120.036	112.556	115.845	100.402	131.952	122.254	-0.169263	-0.331632	-0.0643421
Igfbp4	P47879	Insulin-like growth factor-binding protein 4	AK-WT	-0.598605	0.043257	false	1.98263	3.48267	3.0957	1.08023	1.87197	0.30078	1.49392	2.44643	1.23448	1.17317	0.294169	1.24519	0.0697979
Ckb	Q04447	Creatine kinase B-type	AK-WT	-0.590487	0.000136976	true	53.2212	60.0991	58.677	92.2537	93.3478	55.3554	68.4618	85.1258	92.1478	90.4367	0.0236438	-0.671141	-0.117527
Gcfc2	Q8BKT3	Intron Large complex component GCFC2	AK-WT	-0.589553	1.17667e-05	true	3.9167	3.68948	5.09309	2.64009	3.15168	11.5309	9.51025	8.16997	7.02348	9.8437	-1.54214	-0.994434	0.0624144
Rrp36	Q3UFY0	Ribosomal RNA processing protein 36 homolog	AK-WT	-0.577682	0.0228941	false	37.1205	41.0853	34.6494	42.1275	42.402	34.7999	41.6151	38.2617	44.1411	40.2969	0.00156376	-0.166453	-0.0431536
Apobec2	Q9WV35	C->U-editing enzyme APOBEC-2	AK-WT	-0.577616	0.000100366	true	1.67056	1.38705	1.29405	3.19797	2.31902	10.3477	8.50586	5.67031	7.49591	9.16874	-1.59484	-2.52212	-0.00829916
Cadm4	Q8R464	Cell adhesion molecule 4	AK-WT	-0.565204	0.00672396	true	6.93975	10.8551	7.82832	5.43477	6.40515	13.2694	10.1549	14.8404	21.6326	22.133	-1.88614	-1.35731	-0.234426
Mphosph10	Q810V0	U3 small nucleolar ribonucleoprotein protein MPP10	AK-WT	-0.554571	0.204471	false	73.7595	65.4541	72.045	67.904	64.4616	81.1585	77.1578	47.9519	74.4462	62.3222	-0.0472075	0.0423115	0.00235509
Myh9	Q8VDD5	Myosin-9	AK-WT	-0.549927	0.0138681	false	51.0067	60.7332	57.9619	79.1006	78.6783	68.8783	61.0514	44.623	57.74	55.0924	0.483723	0.0038575	0.0134013
Utf1	Q6J1H4	Undifferentiated embryonic cell transcription factor 1	AK-WT	-0.549538	0.185255	false	247.644	326.527	307.438	244.123	222.619	384.603	373.555	556.348	444.142	463.374	-0.959298	-0.626747	-0.015183
Nop16	Q9CPT5	Nucleolar protein 16	AK-WT	-0.548272	0.0928923	false	90.7432	89.7039	91.5996	91.9677	75.6275	98.8447	110.71	63.3579	106.568	94.2146	-0.260652	-0.146741	-0.042794
Bbx	Q8VBW5	HMG box transcription factor BBX	AK-WT	-0.548245	0.00314941	true	8.11309	8.89308	8.13019	11.7948	12.2627	9.63479	8.86466	5.59826	7.15052	6.92171	0.773637	0.251963	0.0575217
Alms1	Q8K4E0	Centrosome-associated protein ALMS1	AK-WT	-0.545365	0.000486451	true	4.37818	4.2901	4.86629	2.87629	3.83857	7.49213	9.41596	3.4908	6.7057	5.64004	-0.878583	-0.452327	0.0419982
Nop53	Q8BK35	Ribosome biogenesis protein NOP53	AK-WT	-0.54241	0.0758857	false	208.186	235.695	206.659	236.748	218.889	222.759	206.02	252.254	258.569	306.301	-0.310033	-0.381242	-0.0948708
Myh14	Q6URW6	Myosin-14	AK-WT	-0.539978	0.0253628	false	2.7853	3.22078	2.52833	4.94084	4.54196	10.8677	6.24326	13.6497	4.75273	9.64835	-0.602792	-1.33978	0.153509
Aup1	P70295	Lipid droplet-regulating VLDL assembly factor AUP1	AK-WT	-0.528461	5.26162e-05	true	24.9978	28.1864	33.8126	25.2702	30.2858	47.7112	55.9458	61.4299	63.6662	60.9122	-1.16504	-1.10298	-0.0538214
Pcsk5	Q04592	Proprotein convertase subtilisin/kexin type 5	AK-WT	-0.527084	0.00371759	true	0.0528764	0.0837735	0.049417	0.0724149	0.0640944	0	0.0919911	0.0536127	0.0577337	0.0871108	-0.0855057	-0.223646	-0.173821
Rpl35	Q6ZWV7	60S ribosomal protein L35	AK-WT	-0.522971	0.169819	false	1310.77	1511.09	1575.19	1546.93	1356.92	1333.18	1402.05	1811.67	1787.51	1853.31	-0.326295	-0.312687	-0.0795743
Spata5l1	A0A7N9VSG0	Ribosome biogenesis protein SPATA5L1	AK-WT	-0.52208	0.000125348	true	0	0	0	0	0	0	0	0	0	0	#DIV/0!	#DIV/0!	#DIV/0!
Ckap2l	Q7TS74	Cytoskeleton-associated protein 2-like	AK-WT	-0.519239	0.0296067	false	50.0093	44.9467	49.4488	40.5923	39.5707	55.1725	47.6616	30.9977	42.7164	40.2835	-0.0501731	0.213975	0.0313905
Spout1	Q3UHX9	Putative methyltransferase C9orf114 homolog	AK-WT	-0.517689	0.1039	false	70.0601	77.116	69.1354	72.7431	80.0032	68.3304	78.7224	76.2423	80.267	84.9281	-0.113033	-0.196023	-0.0452091
Fam111a	Q9D2L9	Serine protease FAM111A	AK-WT	-0.510726	0.0375032	false	114.925	120.576	105.503	90.277	139.138	80.6329	79.5887	59.6781	40.7291	55.9321	1.24695	1.23382	0.180881
Mthfd2	P18155	Bifunctional methylenetetrahydrofolate dehydrogenase/cyclohydrolase, mitochondrial	AK-WT	-0.505735	6.43614e-06	true	142.001	127.678	137.547	107.443	111.721	278.793	279.66	236.32	284.959	259.9	-1.31388	-1.00501	-0.0121326
Ahctf1	Q8CJF7	Protein ELYS	AK-WT	-0.503467	0.0604624	false	59.3879	59.3687	63.471	51.0095	54.7038	67.9134	63.6947	41.132	49.757	43.464	0.18143	0.382052	0.0917883
Chchd6	Q91VN4	MIC	AK-WT	-0.497814	0.000395099	true	25.3663	24.2352	22.4821	19.6384	17.18	17.3438	26.1756	36.8965	29.6337	31.0058	-0.719832	-0.335549	-0.0535046
Suclg2	Q9Z2I8	Succinate--CoA ligase [GDP-forming] subunit beta, mitochondrial	AK-WT	-0.486761	1.75356e-05	true	56.7539	60.3131	58.2921	55.0345	55.5336	64.1609	60.1169	62.0699	63.344	78.0118	-0.354395	-0.273981	-0.0560808
Dcxr	Q91X52	L-xylulose reductase	AK-WT	-0.486749	0.108097	false	14.7858	16.305	16.5953	21.0833	25.4438	21.5552	15.5243	31.4264	19.8642	21.573	0.167142	-0.38232	0.0422457
Ddx56	Q9D0R4	Probable ATP-dependent RNA helicase DDX56	AK-WT	-0.486135	0.0202844	false	102.655	98.0591	101.544	96.2592	98.0695	103.785	116.228	62.2504	112.318	84.8523	-0.0209402	0.0313795	-0.0202776
Rpl13	P47963	60S ribosomal protein L13	AK-WT	-0.484447	0.0931943	false	3108.23	2976.19	2982.93	2951.35	2918.38	2999.64	3204.37	4405.03	3356.06	3593.04	-0.243534	-0.201107	0.00765588
Mogs	Q80UM7	Mannosyl-oligosaccharide glucosidase	AK-WT	-0.484289	0.00034817	true	12.9955	12.9042	13.0126	9.53776	11.3769	26.575	26.0598	18.8202	27.6862	23.6776	-1.29624	-0.98549	-0.0327157
Rps26	P62855	40S ribosomal protein S26	AK-WT	-0.484059	0.0961536	false	2711.48	2559.96	2611.08	2838.56	2742.71	2548.57	2597.96	3219.49	2700.28	2855.43	0.00661983	-0.0802768	0.00168807
Spr	Q64105	Sepiapterin reductase	AK-WT	-0.483908	0.000500441	true	40.8909	49.9529	45.0536	46.1348	41.2555	66.5235	92.0658	64.6356	105.96	95.6868	-1.20629	-1.15428	-0.131941
Nol10	Q5RJG1	Nucleolar protein 10	AK-WT	-0.481445	0.098971	false	61.223	61.0473	60.5105	68.331	62.8653	70.8714	68.0486	38.4288	65.6831	59.1496	0.0717311	-0.0348439	-0.0235914
Foxred1	Q3TQB2	FAD-dependent oxidoreductase domain-containing protein 1	AK-WT	-0.478685	0.0663204	false	35.34	37.7049	32.7538	27.0682	29.9573	36.9658	37.4534	24.4531	42.261	32.5907	-0.392428	-0.0857482	-0.0552187
Myh10	Q61879	Myosin-10	AK-WT	-0.475271	0.0134188	false	16.7366	20.3459	15.9849	18.0539	20.8819	20.3078	19.4703	31.139	21.1995	24.4601	-0.229821	-0.368054	0.015128
Ngfr	Q9Z0W1	Tumor necrosis factor receptor superfamily member 16	AK-WT	-0.474688	0.0475952	false	11.474	10.3759	9.62794	16.4156	13.977	15.8427	16.2863	4.79304	15.4419	8.09532	0.368776	-0.16557	0.0194393
Cavin1	O54724	Caveolae-associated protein 1	AK-WT	-0.472802	0.0109976	false	37.8637	41.2227	33.0473	45.5089	42.9449	60.304	59.935	17.8719	65.4043	45.1328	-0.321534	-0.564273	-0.0793712
Nes	Q6P5H2	Nestin	AK-WT	-0.472699	0.0731949	false	2.62224	2.00597	1.87943	0.489194	0.643413	5.22819	4.18129	1.10338	4.30592	4.28683	-2.92347	-0.985946	-0.0885023
Jarid2	Q62315	Protein Jumonji	AK-WT	-0.4719	0.0486394	false	201.613	194.487	202.432	181.941	182.893	213.681	209.913	91.2295	170.113	123.25	0.314554	0.443782	0.0681621
Rpusd2	Q149F1	Pseudouridylate synthase RPUSD2	AK-WT	-0.471012	0.0218522	false	16.9696	19.5946	17.0725	14.1975	13.9548	17.2193	18.2298	9.31186	15.7368	13.2816	-0.0437152	0.30129	0.0121347
Pphln1	Q8K2H1	Periphilin-1	AK-WT	-0.470418	0.233747	false	21.8152	20.6404	23.9426	20.1355	22.6698	20.3579	22.5189	10.6437	19.5411	17.0538	0.226149	0.27454	-0.0109904
Gbx2	P48031	Homeobox protein GBX-2	AK-WT	-0.47008	0.00159496	true	161.186	156.647	168.29	87.6236	87.724	210.341	203.769	71.6395	227.387	155.43	-1.12644	-0.240297	-0.0726711
Rpl36	P47964	60S ribosomal protein L36	AK-WT	-0.467213	0.169733	false	2816.14	2789.32	2998.44	3077.99	3154.71	2684.17	3073.99	4700.09	3254.93	3475.89	-0.110925	-0.230754	0.0152998
Spp1	P10923	Osteopontin	AK-WT	-0.465035	0.00868641	true	559.734	409.783	411.964	213.304	188.302	704.07	690.854	543.717	625.111	538.243	-1.53444	-0.337037	0.0456942
Scaf1	Q5U4C3	Splicing factor, arginine/serine-rich 19	AK-WT	-0.463849	0.376997	false	64.0725	65.9276	68.3194	64.6718	69.0557	69.5631	68.4504	48.2189	55.5903	49.4335	0.34858	0.332147	0.0726761
Rpl15	Q9CZM2	60S ribosomal protein L15	AK-WT	-0.463433	0.0861213	false	583.242	585.759	598.491	551.059	523.547	565.082	573.548	671.155	616.263	548.555	-0.116297	0.0166372	0.0152776
Axin1	O35625	Axin-1	AK-WT	-0.462141	0.0410041	false	37.1513	45.7583	38.388	31.6239	36.0842	40.9302	40.4839	28.1654	36.1866	32.9712	-0.0305622	0.225626	0.0237974
Rps8	P62242	40S ribosomal protein S8	AK-WT	-0.461933	0.134483	false	2264.1	2170.14	2261.09	2285.24	2349.35	2147.74	2239.59	2967.14	2403.04	2624.43	-0.117393	-0.171641	-0.0108897
Rps6	P62754	40S ribosomal protein S6	AK-WT	-0.460771	0.106688	false	2684.3	2422.29	2444.59	2612.7	2253.36	2798.08	2714.36	3314.02	2681.02	2944.85	-0.209321	-0.160335	0.0195059
Ccdc61	Q3UJV1	Centrosomal protein CCDC61	AK-WT	-0.460598	0.269245	false	31.6032	32.2818	31.939	19.3288	24.4107	18.3831	22.939	52.7464	31.1021	45.3793	-0.806173	-0.259684	-0.0862026
Rps13	P62301	40S ribosomal protein S13	AK-WT	-0.46051	0.143446	false	37.2428	32.9498	32.709	41.665	27.2738	59.3248	40.6056	32.8595	50.5971	39.1677	-0.380835	-0.38792	-0.00603227
Ddx21	Q9JIK5	Nucleolar RNA helicase 2	AK-WT	-0.45928	0.11766	false	193.137	198.897	193.606	182.976	170.373	242.2	226.574	84.1546	200.732	146.567	0.024915	0.168871	0.0258741
Rbm20	Q3UQS8	RNA-binding protein 20	AK-WT	-0.459158	0.00540826	true	3.44528	2.85829	3.26245	11.1455	14.3707	3.59111	4.3193	1.17051	3.95027	3.03309	1.86942	-0.130964	-0.0620252
Nkrf	Q8BY02	NF-kappa-B-repressing factor	AK-WT	-0.45663	0.2034	false	15.3491	14.4076	14.1349	16.2497	13.8837	16.5173	16.0538	5.79815	13.0676	6.57081	0.617685	0.575304	0.114786
Caprin1	Q60865	Caprin-1	AK-WT	-0.454525	0.0554491	false	389.349	423.017	401.713	405.37	349.096	433.465	406.019	199.155	363.203	288.777	0.210628	0.312001	0.0261393
Rpl8	P62918	60S ribosomal protein L8	AK-WT	-0.452369	0.0995187	false	3157.47	3431.04	3254.19	3519.03	3445.94	3247.27	3315.06	3718.48	3856.92	3975.21	-0.169288	-0.255313	-0.0579439
Nufip1	Q9QXX8	FMR1-interacting protein NUFIP1	AK-WT	-0.45227	0.00405218	true	33.1228	30.9828	33.3535	30.4166	32.3275	32.9629	31.2202	29.5974	35.4266	37.5327	-0.217612	-0.167257	-0.0670594
Nsa2	Q9CR47	Ribosome biogenesis protein NSA2 homolog	AK-WT	-0.451406	0.0785464	false	97.2448	102.351	90.1104	110.859	105.307	94.7461	104.998	115.988	104.984	140.208	-0.181768	-0.344281	-0.0662778
Ddx54	Q8K4L0	ATP-dependent RNA helicase DDX54	AK-WT	-0.449149	0.176579	false	73.3545	88.2155	76.6212	81.9871	84.2789	76.822	80.6456	61.6131	82.6606	78.8003	0.0423084	-0.0240278	-0.0435546
Dysf	Q9ESD7	Dysferlin	AK-WT	-0.447199	0.00306973	true	1.5365	2.0894	2.15685	3.4527	3.37937	16.4593	15.6561	6.42639	12.1969	10.1671	-1.71078	-2.53631	0.0602924
Nob1	Q8BW10	RNA-binding protein NOB1	AK-WT	-0.446637	0.0182375	false	96.3694	99.6203	93.9643	95.5665	96.9644	110.032	102.799	83.2732	110.632	91.8077	-0.0724019	-0.0666306	-0.0109426
H2ax	P27661	Histone H2AX	AK-WT	-0.445369	0.352576	false	0	0	0	0	0	0	0	0	0	0	#DIV/0!	#DIV/0!	#DIV/0!
Gtpbp4	Q99ME9	GTP-binding protein 4	AK-WT	-0.44518	0.0748325	false	129.971	134.02	120.999	117.531	115.796	152.091	136.02	99.8201	132.271	128.373	-0.159729	-0.0222201	-0.00338438
Rpl32	P62911	60S ribosomal protein L32	AK-WT	-0.444955	0.128548	false	3555.56	3433.27	3659.68	3642.1	3563.87	3447.33	3454.2	5320.16	3827.18	4116.62	-0.140638	-0.162214	0.0110116
Rps9	Q6ZWN5	40S ribosomal protein S9	AK-WT	-0.443186	0.115466	false	1997.75	2120.22	2172.94	2271.45	2143.65	2035.62	2158.08	2671.74	2455.03	2381.93	-0.131655	-0.205792	-0.0239958
Rpl14	Q9CR57	60S ribosomal protein L14	AK-WT	-0.440604	0.122285	false	2086.35	2011.89	1958.1	2106.26	2271.82	1966.11	1965.64	2709.03	2117.39	2300.89	-0.0131886	-0.130004	0.000874323
Ahdc1	Q6PAL7	Transcription factor Gibbin	AK-WT	-0.439165	0.0249954	false	41.8021	50.6593	51.4965	46.0401	47.2727	52.8905	51.6355	21.9012	50.9216	33.7716	0.139829	0.180366	-0.00209938
Rpl13a	P19253	60S ribosomal protein L13a	AK-WT	-0.438635	0.0875294	false	2518.07	3271.09	3086.84	3808.04	3751.58	2558.44	2749.86	3698.06	3428.09	3890.45	0.0467587	-0.30661	-0.0859667
Fgfr1op2	Q9CRA9	FGFR1 oncogene partner 2 homolog	AK-WT	-0.43844	0.0276358	false	33.6962	30.9818	39.3259	42.2138	35.7791	41.741	31.6301	32.6047	31.8596	36.3026	0.194371	0.0246305	0.0155716
Krr1	Q8BGA5	KRR1 small subunit processome component homolog	AK-WT	-0.438405	0.113129	false	65.8272	72.1068	71.4727	62.3413	58.4724	74.1733	65.7967	35.2562	64.6565	52.2015	0.0480272	0.256588	-0.000150815
Ddx52	Q8K301	Probable ATP-dependent RNA helicase DDX52	AK-WT	-0.438314	0.182545	false	39.8185	37.5924	38.4377	35.5423	37.2572	42.3374	38.8206	21.8044	38.71	23.9263	0.21693	0.302208	0.0397616
Rpl19	P84099	60S ribosomal protein L19	AK-WT	-0.435288	0.0948034	false	2581.2	2570.45	2596.33	2507.72	2445.27	2690.35	2735.13	3180.72	2907.07	3057.32	-0.268077	-0.207517	-0.0168462
Nrbp1	Q99J45	Nuclear receptor-binding protein	AK-WT	-0.434386	0.039554	false	49.5197	46.2487	49.1774	46.775	42.976	51.8696	53.8141	36.8816	42.7764	40.9582	0.100104	0.206655	0.0550174
Tppp3	Q9CRB6	Tubulin polymerization-promoting protein family member 3	AK-WT	-0.431424	0.000332829	true	6.90564	6.46347	7.24259	7.23315	7.09094	16.7409	17.4997	9.25535	17.7205	22.8783	-1.50299	-1.56294	-0.146156
Rsl1d1	Q8BVY0	Ribosomal L1 domain-containing protein 1	AK-WT	-0.428978	0.180124	false	310.112	298.495	317.698	283.707	271.72	352.711	333.03	232.433	317.583	267.025	-0.0738724	0.0790561	0.0199694
Plaur	P35456	Urokinase plasminogen activator surface receptor	AK-WT	-0.428138	0.110043	false	29.1907	25.7634	28.0218	32.6344	31.6117	23.1554	30.408	6.7857	37.6003	16.9316	0.236507	0.0206295	-0.132071
Top1	Q04750	DNA topoisomerase 1	AK-WT	-0.425633	0.0395525	false	87.5033	84.0538	83.4411	72.5054	66.1186	99.5532	84.1726	49.4079	70.4929	67.4263	0.00735335	0.301702	0.051889
Glyr1	Q922P9	Cytokine-like nuclear factor N-PAC	AK-WT	-0.425574	0.161241	false	101.409	104.501	98.5312	89.736	81.7739	94.9365	94.7924	30.6929	80.5239	50.5548	0.387858	0.630767	0.0496308
Hexa	P29416	Beta-hexosaminidase subunit alpha	AK-WT	-0.422791	0.00494902	true	31.9548	21.3505	20.8736	18.8791	18.455	19.9128	23.155	36.8846	21.9338	21.4324	-0.216077	0.189475	0.0895889
Stx18	Q8VDS8	Syntaxin-18	AK-WT	-0.422373	0.011195	false	20.3864	17.2708	18.8635	18.0559	18.541	25.4359	19.8751	14.8181	17.6402	16.7274	0.0906668	0.132766	0.0668432
Ak1	Q9R0Y5	Adenylate kinase isoenzyme 1	AK-WT	-0.4222	0.0252337	false	23.2174	26.4092	28.1924	39.112	33.3373	45.472	31.4979	33.0576	33.8064	27.7064	0.236084	-0.245728	0.0764442
Hk2	O08528	Hexokinase-2	AK-WT	-0.415467	7.90876e-05	true	79.3954	79.4915	75.4921	60.8959	56.9506	140.075	137.292	57.7787	115.774	105.599	-0.90957	-0.502598	0.00401819
Orc1	Q9Z1N2	Origin recognition complex subunit 1	AK-WT	-0.411581	0.260523	false	50.8776	47.1807	50.8389	60.1717	62.2929	55.2219	55.1719	30.5952	51.27	46.6067	0.323328	0.0203174	-0.0175851
Rpl31	P62900	60S ribosomal protein L31	AK-WT	-0.408978	0.0904474	false	1182.26	1075.69	1133.93	1141.76	1256.39	1277.91	1163.18	1680.45	1198.65	1380.78	-0.105135	-0.189933	0.0274437
Phldb1	Q6PDH0	Pleckstrin homology-like domain family B member 1	AK-WT	-0.408049	0.00653733	true	25.365	19.5482	17.9971	18.3581	16.1448	30.6814	17.1053	7.08813	19.6127	10.7896	0.182534	0.464149	0.0803746
Rpl27a	P14115	60S ribosomal protein L27a	AK-WT	-0.40756	0.104356	false	573.286	511.566	569.143	537.856	499.643	575.388	556.277	683.043	585.657	629.891	-0.228497	-0.140615	-0.0020567
Rpl30	P62889	60S ribosomal protein L30	AK-WT	-0.406319	0.137353	false	473.756	444.885	440.787	460.015	414.257	425.971	434.781	459.671	524.051	525.989	-0.264289	-0.212406	-0.076584
Rpl22	P67984	60S ribosomal protein L22	AK-WT	-0.404533	0.140786	false	2048.88	1989.98	1991.53	1937.67	2117.38	2092.77	2119.02	3081.15	2221.15	2373.39	-0.180202	-0.192632	0.0245696
Rpl17	Q9CPR4	60S ribosomal protein L17	AK-WT	-0.403724	0.117906	false	1995.97	1803.89	1905.9	1858.05	1855.38	1911.66	1970.13	2976.89	2127.19	2328.27	-0.262824	-0.228119	0.0112557
Rpl36a	P83882	60S ribosomal protein L36a	AK-WT	-0.402787	0.14487	false	1204.55	1067.17	1136.28	1129.41	1032.89	1252.69	1183.83	1658.99	1246.69	1265.75	-0.216521	-0.145124	0.0361203
Ebna1bp2	Q9D903	Probable rRNA-processing protein EBP2	AK-WT	-0.402661	0.090205	false	231.072	207.517	222.522	212.751	229.777	214.118	242.404	151.861	231.828	215.555	-0.015739	-0.0215791	-0.0425928
Rpl26	P61255	60S ribosomal protein L26	AK-WT	-0.402551	0.10645	false	3662.34	3228.96	3352.88	3458.88	3419.16	3434.56	3449.02	5400.96	3439.8	3932.54	-0.100126	-0.110351	0.0456625
Rpl24	Q8BP67	60S ribosomal protein L24	AK-WT	-0.402293	0.0805018	false	2067.89	2011.29	2019.19	2069.37	1986.99	2047.57	2011.61	2602.36	2214.45	2319.83	-0.160687	-0.157414	-0.00902551
Sesn1	P58006	Sestrin-1	AK-WT	-0.402179	0.0100797	false	22.1123	20.4803	19.9314	16.7617	19.8411	18.3811	20.2787	13.218	18.533	19.4296	-0.052622	0.13487	-0.0404657
Tgm2	P21981	Protein-glutamine gamma-glutamyltransferase 2	AK-WT	-0.400978	0.0132674	false	12.952	13.5462	9.78012	3.50309	4.35967	10.4433	9.8356	25.622	17.8723	66.137	-3.41744	-1.7964	-0.438597
Suclg1	Q9WUM5	Succinate--CoA ligase [ADP/GDP-forming] subunit alpha, mitochondrial	AK-WT	-0.399168	3.86578e-05	true	75.1248	73.0544	68.265	63.6028	59.236	160.35	156.219	134.293	157.819	165.048	-1.39417	-1.1619	-0.0310706
Ccn1	P18406	CCN family member 1	AK-WT	-0.398051	0.228529	false	7.04299	10.4706	6.04867	28.168	20.5213	13.1663	7.75409	5.05588	9.15683	15.5434	0.97908	-0.653009	-0.154215
Aen	Q9CZI9	Apoptosis-enhancing nuclease	AK-WT	-0.395605	0.018207	false	72.5958	80.2121	81.2071	78.7492	73.5541	86.7305	87.296	61.8524	80.6432	77.2759	-0.0522379	-0.0175474	-0.00183675
Ngdn	Q9DB96	Neuroguidin	AK-WT	-0.394428	0.0939004	false	107.833	94.1596	96.2821	83.9353	81.0429	101.754	97.7287	59.3135	98.8832	85.6417	-0.16154	0.107865	-0.0291878
Cbs	Q91WT9	Cystathionine beta-synthase	AK-WT	-0.393714	0.00968042	true	20.7564	25.8088	22.3551	19.7101	16.0232	22.5092	21.6795	18.7795	23.2757	25.8873	-0.460303	-0.0976075	-0.0686075
Rpl7	P14148	60S ribosomal protein L7	AK-WT	-0.393406	0.0902767	false	2418.85	2217.14	2194.97	2154.98	2176.42	2447.85	2438.61	2292.57	2449.57	2419.32	-0.16876	-0.0964677	-0.00745617
Znf518b	B2RRE4	Zinc finger protein 518B	AK-WT	-0.39242	0.131576	false	0	0	0	0	0	0	0	0	0	0	#DIV/0!	#DIV/0!	#DIV/0!
Jpt1	P97825	Jupiter microtubule associated homolog 1	AK-WT	-0.391543	0.0162945	false	159.837	160.907	167.631	165.83	175.929	160.371	170.485	121.574	171.528	165.359	0.0207163	-0.0492378	-0.0480243
Banf1	O54962	Barrier-to-autointegration factor	AK-WT	-0.391273	0.0386395	false	404.698	396.984	438.632	384.198	397.476	428.517	399.342	574.216	464.616	500.705	-0.304442	-0.223337	-0.0139918
Rpl29	P47915	60S ribosomal protein L29	AK-WT	-0.390621	0.097415	false	41.1448	40.5832	43.3321	46.5704	34.4578	28.2388	31.1145	30.9418	51.6462	40.5304	-0.185977	-0.144815	-0.185048
Rps17	P63276	40S ribosomal protein S17	AK-WT	-0.390605	0.058853	false	1932.18	1980.17	1936.22	2137.89	1941.44	2009.2	2035.55	3017.63	2215.83	2375.88	-0.170701	-0.235914	0.0108845
Pwp1	Q99LL5	Periodic tryptophan protein 1 homolog	AK-WT	-0.389981	0.0144413	false	72.7945	70.1548	68.2139	75.0081	61.3175	75.7446	75.5161	49.0293	76.762	67.1337	-0.0779668	-0.0316275	-0.03248
Lama1	P19137	Laminin subunit alpha-1	AK-WT	-0.388803	0.0142687	false	17.418	21.5619	21.4128	13.0043	13.0727	30.4055	38.2655	12.6291	33.7696	30.7194	-1.30627	-0.679643	-0.0754861
Myl12b	Q3THE2	Myosin regulatory light chain 12B	AK-WT	-0.387654	0.0257637	false	401.391	389.836	397.11	488.463	480.911	398.147	363.904	386.337	392.219	442.945	0.214994	-0.07615	-0.0377746
Cbx2	P30658	Chromobox protein homolog 2	AK-WT	-0.385775	0.0401856	false	16.7322	17.0322	16.6161	15.1449	14.2867	20.3708	17.1608	15.1613	16.4771	15.6865	-0.128064	0.0624718	0.0382957
Zc3h8	Q9JJ48	Zinc finger CCCH domain-containing protein 8	AK-WT	-0.384591	0.0467978	false	15.9645	12.6475	13.9437	13.0771	15.101	17.7624	19.1009	8.58464	19.5583	17.2987	-0.387364	-0.377549	-0.085097
Cotl1	Q9CQI6	Coactosin-like protein	AK-WT	-0.383984	0.00434736	true	41.0511	40.6281	37.6023	11.5375	12.0117	61.147	62.5854	49.1801	71.4433	93.6533	-2.80956	-1.0539	-0.156003
Zcchc3	Q8BPK2	Zinc finger CCHC domain-containing protein 3	AK-WT	-0.383507	0.110526	false	40.556	36.4625	38.8423	31.6523	32.2935	38.0298	36.4178	23.202	35.2982	25.4461	0.0741006	0.346609	0.0300737
Fxr1	Q61584	RNA-binding protein FXR1	AK-WT	-0.383497	0.0424066	false	206.66	202.028	188.338	171.673	159.693	238.609	218.518	216.067	195.715	202.689	-0.265806	-0.00139855	0.0517249
Znf326	O88291	DBIRD complex subunit ZNF326	AK-WT	-0.382426	0.30107	false	0	0	0	0	0	0	0	0	0	0	#DIV/0!	#DIV/0!	#DIV/0!
Rpl23a	P62751	60S ribosomal protein L23a	AK-WT	-0.38043	0.0886653	false	4232.26	3967.84	3906.71	4045.69	3980.16	4240.87	3933.92	5768.77	3813.44	4571.69	-0.0631788	-0.0550492	0.0447723
Obsl1	D3YYU8	Obscurin-like protein 1	AK-WT	-0.378872	4.85237e-05	true	40.8372	45.3566	43.2397	14.1101	19.5744	95.488	83.6943	31.8761	74.0144	62.2847	-2.01662	-0.659527	0.0138183
Tinf2	Q9QXG9	TERF1-interacting nuclear factor 2	AK-WT	-0.377661	0.0799542	false	48.2272	50.8287	49.7954	48.8343	54.0995	52.549	51.7522	35.212	62.2817	47.4618	-0.0924196	-0.145227	-0.0718549
Anxa3	O35639	Annexin A3	AK-WT	-0.37628	0.107056	false	5.03893	3.20478	2.34312	14.3896	7.73745	8.55666	7.53543	3.63604	7.06605	3.0118	1.13463	-0.51388	0.115627
Ddx5	Q61656	Probable ATP-dependent RNA helicase DDX5	AK-WT	-0.376275	0.127648	false	529.924	503.872	535.881	499.045	475.633	565.622	528.959	240.513	485.757	310.327	0.292006	0.394513	0.0484618
Dcaf13	Q6PAC3	DDB1- and CUL4-associated factor 13	AK-WT	-0.376232	0.107427	false	52.2806	49.2524	46.1276	44.5749	44.077	48.1998	49.8784	35.8388	48.6225	46.3805	-0.0998217	0.0512763	-0.0269929
Rpl28	P41105	60S ribosomal protein L28	AK-WT	-0.375866	0.123261	false	988.074	1124.85	1099.9	1176.94	1124.16	1013.29	1128.68	1584.79	1207.94	1602.88	-0.288668	-0.392109	-0.0535917
Gnl2	Q99LH1	Nucleolar GTP-binding protein 2	AK-WT	-0.374117	0.0270222	false	70.1193	69.6432	70.6191	65.2929	64.6719	76.9082	75.4821	69.2264	73.5332	71.5381	-0.158642	-0.0487157	0.00792982
Rpl6	P47911	60S ribosomal protein L6	AK-WT	-0.3736	0.132467	false	2468.23	2312.23	2375.01	2373.41	2444.34	2445.28	2431.75	2529.23	2512.54	2524.76	-0.0642908	-0.0785655	-0.00869025
Rbm14	Q8C2Q3	RNA-binding protein 14	AK-WT	-0.371815	0.129863	false	73.3651	76.4129	78.3758	79.3714	57.3097	74.7393	92.8766	30.7784	62.6735	53.8481	0.230216	0.384447	0.0550316
Hspa12a	Q8K0U4	Heat shock 70 kDa protein 12A	AK-WT	-0.371557	0.000391745	true	4.68234	3.5476	4.19928	3.36854	3.95301	6.70822	7.62029	5.03198	8.02918	10.7017	-1.3552	-1.17665	-0.161733
Rps7	P62082	40S ribosomal protein S7	AK-WT	-0.370406	0.134605	false	708.412	653.123	756.536	741.562	699.689	659.09	780.531	824.079	842.319	922.276	-0.292016	-0.321549	-0.0679174
Rsl24d1	Q99L28	Probable ribosome biogenesis protein RLP24	AK-WT	-0.36988	0.0670063	false	179.854	167.384	177.245	171.276	173.175	187.017	197.336	133.806	191.502	152.672	0.00115658	0.0227906	0.00159282
Coro2b	Q8BH44	Coronin-2B	AK-WT	-0.369862	0.0146458	false	29.1657	26.6026	30.7313	23.0583	22.7678	32.8591	32.4408	26.9454	24.5625	29.986	-0.251369	0.0801945	0.0520707
Tbc1d2	B1AVH7	TBC1 domain family member 2A	AK-WT	-0.368412	0.00250628	true	5.69045	5.8013	4.46282	4.89557	4.66892	6.46226	7.64332	3.38393	6.68799	6.05323	-0.413744	-0.260496	-0.0385247
Rpl18	P35980	60S ribosomal protein L18	AK-WT	-0.368247	0.113134	false	2612.05	2870.4	2797.83	3031.5	3008.11	2575.8	2796.03	3634.17	3234.67	3474.85	-0.151753	-0.28149	-0.04825
Lyar	Q08288	Cell growth-regulating nucleolar protein	AK-WT	-0.367313	0.105175	false	159.062	171.953	159.022	145.49	143.825	199.738	196.528	164.212	195.703	210.94	-0.491122	-0.315828	-0.0367456
Rpl35a	O55142	60S ribosomal protein L35a	AK-WT	-0.366592	0.134241	false	1958.15	1851.12	1927.88	2021.53	1903.14	1842.02	1896.91	2594.01	2039.72	2368.4	-0.167594	-0.204791	-0.01874
Uhrf1	Q8VDF2	E3 ubiquitin-protein ligase UHRF1	AK-WT	-0.36646	0.16047	false	256.43	258.558	260.275	239.341	224.563	240.67	242.777	145.71	232.378	199.475	0.103291	0.259185	-0.0126672
Dppa4	Q8CCG4	Developmental pluripotency-associated protein 4	AK-WT	-0.366197	0.209873	false	102.451	101.272	110.279	110.367	130.701	122.695	122.794	152.016	133.795	160.079	-0.285761	-0.489391	-0.0449102
Rpl18a	P62717	60S ribosomal protein L18a	AK-WT	-0.366	0.135155	false	3303.95	3493.05	3339.04	3643.9	3797.59	3108.33	3230.29	4240.43	3392.8	3708.42	0.0675272	-0.071605	-0.00297707
Xpo6	Q924Z6	Exportin-6	AK-WT	-0.365468	0.197052	false	87.2247	85.7591	94.9499	91.6906	106.053	78.7028	94.054	92.3472	81.9824	67.1257	0.407271	0.260554	0.0738237
Ddx18	Q8K363	ATP-dependent RNA helicase DDX18	AK-WT	-0.364057	0.0373783	false	170.794	167.627	168.746	146.99	143.411	185.708	184.179	89.8437	179.208	146.021	-0.163404	0.0560435	-0.0257763
Jund	P15066	Transcription factor JunD	AK-WT	-0.363282	0.00816179	true	40.6965	48.6067	45.3918	48.4308	56.6396	44.608	53.847	71.2331	74.5746	82.8903	-0.583674	-0.810296	-0.143624
Acad10	Q8K370	Acyl-CoA dehydrogenase family member 10	AK-WT	-0.363066	0.0363215	false	3.63101	3.04376	3.40128	3.32492	2.91157	4.30762	3.36564	4.18496	5.73188	5.83432	-0.891109	-0.783947	-0.165262
Kri1	Q8VDQ9	Protein KRI1 homolog	AK-WT	-0.362224	0.207673	false	41.1168	52.3008	48.3405	32.0875	41.2638	47.2278	37.5635	31.3308	49.8658	32.6369	-0.169619	0.195955	-0.0276446
Rps11	P62281	40S ribosomal protein S11	AK-WT	-0.362204	0.0993107	false	3244.5	3020.49	3141.86	3180.19	3107.86	2950.7	2995.17	4051.03	3190.02	3621.91	-0.115451	-0.119313	-0.00949562
Brix1	Q9DCA5	Ribosome biogenesis protein BRX1 homolog	AK-WT	-0.361937	0.0865707	false	167.884	123.56	168.268	140.269	127.627	168.549	165.737	101.578	172.748	129.006	-0.171701	0.0223919	-0.0163944
Usp36	B1AQJ2	Ubiquitin carboxyl-terminal hydrolase 36	AK-WT	-0.35915	0.10884	false	28.6533	32.5065	34.0487	33.5951	37.2139	31.2178	33.8014	17.5109	28.993	19.3545	0.550491	0.392686	0.0561472
Rpl4	Q9D8E6	60S ribosomal protein L4	AK-WT	-0.358062	0.0923235	false	2394.34	2285.5	2212.56	2267.67	2274.39	2467.22	2467.36	2361.69	2470.96	2643.19	-0.17115	-0.154452	-0.0217641
Rps15a	P62245	40S ribosomal protein S15a	AK-WT	-0.357345	0.161556	false	548.577	622.615	593.108	563.963	535.497	517.853	524.454	686.42	740.521	850.187	-0.532874	-0.435536	-0.139955
Surf6	P70279	Surfeit locus protein 6	AK-WT	-0.355659	0.163494	false	36.4343	35.195	38.867	32.3105	33.4723	38.9633	42.9211	23.1017	40.0786	31.6969	-0.12578	0.0374739	-0.0109354
Znf512	Q69Z99	Zinc finger protein 512	AK-WT	-0.355095	0.249219	false	0	0	0	0	0	0	0	0	0	0	#DIV/0!	#DIV/0!	#DIV/0!
Plbd2	Q3TCN2	Putative phospholipase B-like 2	AK-WT	-0.353442	0.436388	false	29.9354	32.7578	31.1182	34.2564	38.8243	25.2612	24.5219	19.2601	29.5532	24.9346	0.423558	0.198867	-0.0732691
Utp3	Q9JI13	Something about silencing protein 10	AK-WT	-0.352771	0.22136	false	86.379	86.8662	74.6286	75.8054	69.4805	76.6033	74.9305	66.3692	71.4542	64.564	0.095095	0.280844	0.0285749
Map7	O88735	Ensconsin	AK-WT	-0.3518	0.0248619	false	29.7386	23.7887	28.807	40.6519	39.7883	32.5591	35.6032	31.1845	38.9402	33.7895	0.145373	-0.406014	-0.0406484
Serinc3	Q9QZI9	Serine incorporator 3	AK-WT	-0.351312	0.0142317	false	50.3811	51.126	47.2207	52.6238	53.0366	46.8546	44.5111	56.8236	43.9669	53.5254	0.116075	0.0243518	0.00575539
Kif18b	Q6PFD6	Kinesin-like protein KIF18B	AK-WT	-0.35079	0.0047601	true	37.2526	37.82	38.2332	41.0204	40.0547	37.2467	36.8384	24.1397	36.2098	33.2626	0.222819	0.120748	-0.025682
Baz1b	Q9Z277	Tyrosine-protein kinase BAZ1B	AK-WT	-0.350019	0.130756	false	56.5741	56.8637	58.8014	54.8698	55.6158	59.6997	57.794	24.4981	45.9664	33.7306	0.471262	0.526854	0.0747302
Tp53	P02340	Cellular tumor antigen p53	AK-WT	-0.349255	0.0541893	false	0	0	0	0	0	0	0	0	0	0	#DIV/0!	#DIV/0!	#DIV/0!
Tesc	Q9JKL5	Calcineurin B homologous protein 3	AK-WT	-0.348756	0.0111721	false	15.807	16.3569	13.098	20.7862	23.2508	18.536	17.3414	12.9928	16.3685	20.2951	0.264366	-0.281016	-0.0512826
Soga3	Q6NZL0	Protein SOGA3	AK-WT	-0.348197	0.0171552	false	15.7382	14.329	11.338	6.51465	6.78534	35.9571	27.8217	2.47683	16.8456	7.32602	-0.861887	0.191536	0.261826
Rrbp1	Q99PL5	Ribosome-binding protein 1	AK-WT	-0.347819	0.0710488	false	82.4069	75.161	69.6704	62.154	72.4812	73.9657	75.3293	73.9776	79.0442	74.0887	-0.185728	-0.0155408	-0.0123242
Nepro	Q8R2U2	Nucleolus and neural progenitor protein	AK-WT	-0.347565	0.0753969	false	29.9728	26.742	28.6133	26.2455	26.3106	33.2668	31.3551	10.4637	26.8061	17.6152	0.242608	0.356808	0.0518746
Dctn1	O08788	Dynactin subunit 1	AK-WT	-0.346205	0.000151768	true	27.3672	29.8788	29.3302	24.3392	25.6913	50.0729	54.3495	22.903	54.7026	32.743	-0.805577	-0.599379	-0.0129141
Srfbp1	Q9CZ91	Serum response factor-binding protein 1	AK-WT	-0.346082	0.210636	false	48.4371	58.1365	44.0902	50.5085	46.9962	53.2985	42.1555	29.9305	46.0364	44.0875	0.113561	0.156388	-0.0326874
Leng1	Q9DB98	Leukocyte receptor cluster member 1 homolog	AK-WT	-0.345751	0.00576703	true	9.12757	8.23872	9.45317	6.06633	6.97239	8.87811	10.2256	11.0341	10.0056	12.1929	-0.76766	-0.312145	-0.0433032
Isg20l2	Q3U1G5	Interferon-stimulated 20 kDa exonuclease-like 2	AK-WT	-0.344686	0.168977	false	62.5531	63.7092	60.3968	51.7891	52.645	64.8817	65.515	46.0339	56.1203	49.47	-0.0158844	0.236966	0.0468586
Rps4x	P62702	40S ribosomal protein S4, X isoform	AK-WT	-0.342913	0.148728	false	2702.57	2442.25	2439.96	2530.86	2501.73	2711.33	2681.12	2541.36	2649.57	2696.62	-0.0872131	-0.0803673	-0.00465405
H4c16	P62806	Histone H4	AK-WT	-0.339267	0.381431	false	0	0	0	0	0	0	0	0	0	0	#DIV/0!	#DIV/0!	#DIV/0!
S100a6	P14069	Protein S100-A6	AK-WT	-0.339221	0.0921508	false	54.6605	56.0968	49.2014	166.569	88.6244	67.213	49.8868	56.9703	55.5258	67.4691	1.05299	-0.205861	-0.0252541
Rpl7a	P12970	60S ribosomal protein L7a	AK-WT	-0.338648	0.12473	false	3150.31	3107.65	3115.81	2908.11	2803.98	3150.85	3283.44	3434.93	3124.39	3208.09	-0.148751	-0.0191036	0.0166182
Slc39a4	Q78IQ7	Zinc transporter ZIP4	AK-WT	-0.337438	0.00915375	true	9.64286	9.9142	14.2554	18.1636	15.6676	28.73	27.329	29.3861	29.2265	30.4722	-0.819344	-1.40511	-0.0203692
Rps3a	P97351	40S ribosomal protein S3a	AK-WT	-0.337207	0.152469	false	0	0	0	0	0	0	0	0	0	0	#DIV/0!	#DIV/0!	#DIV/0!
Riox1	Q9JJF3	Ribosomal oxygenase 1	AK-WT	-0.336774	0.15667	false	24.3293	28.9577	25.2315	24.7706	26.4407	23.5367	22.8291	23.376	26.776	26.518	-0.0575109	-0.025903	-0.0592764
Cirbp	P60824	Cold-inducible RNA-binding protein	AK-WT	-0.335971	0.108629	false	64.2683	50.3643	64.6683	59.9053	74.9246	45.0197	61.2785	39.1317	75.1431	42.2067	0.200324	0.0266041	-0.0829201
Lactb	Q9EP89	Serine beta-lactamase-like protein LACTB, mitochondrial	AK-WT	-0.335675	0.00934819	true	12.4481	11.3099	10.4579	12.7011	12.2994	9.38029	11.9227	9.57522	10.3189	12.9922	0.100936	-0.0313102	-0.0540015
Igf2bp1	O88477	Insulin-like growth factor 2 mRNA-binding protein 1	AK-WT	-0.334621	0.144197	false	109.173	123.504	127.708	142.936	128.375	123.933	146.172	43.8188	104.651	85.0055	0.516558	0.341191	0.0427658
Mib1	Q80SY4	E3 ubiquitin-protein ligase MIB1	AK-WT	-0.334007	0.00316292	true	19.9261	22.257	20.2038	22.1224	19.5611	25.211	24.6419	23.3724	15.407	19.6185	0.251069	0.247873	0.144185
Aurkb	O70126	Aurora kinase B	AK-WT	-0.333467	0.0895265	false	90.2079	89.3741	97.0655	87.3173	93.3134	89.5522	97.0987	112.741	95.7298	99.3867	-0.111292	-0.0812492	0.00985422
Slc25a25	A2ASZ8	Calcium-binding mitochondrial carrier protein SCaMC-2	AK-WT	-0.333264	0.0131113	false	14.0834	13.7975	16.6932	13.8788	15.5913	15.096	13.4787	8.02706	15.0997	13.4822	0.044148	0.0561397	-0.0686805
Tnks	Q6PFX9	Poly [ADP-ribose] polymerase tankyrase-1	AK-WT	-0.331825	0.10134	false	13.2295	12.5617	15.1048	12.0046	14.7749	11.9374	14.5664	8.90893	9.81566	9.13247	0.499078	0.52494	0.0955027
Rpl10a	P53026	60S ribosomal protein L10a	AK-WT	-0.331758	0.104207	false	2324.33	1919.18	2201.41	2079.53	1992.52	2102.16	2252.18	2812.31	2465.75	2570.35	-0.306551	-0.229108	-0.0228693
Gar1	Q9CY66	H/ACA ribonucleoprotein complex subunit 1	AK-WT	-0.331393	0.070365	false	192.842	191.524	173.568	164.667	152.126	208.193	188.276	147.694	196.538	189.563	-0.285441	-0.0538472	-0.0270636
Fbxo28	Q8BIG4	F-box only protein 28	AK-WT	-0.330886	0.171695	false	31.6429	30.9756	33.7766	29.4063	32.002	33.9749	27.507	28.5425	26.6202	26.6546	0.20498	0.270544	0.0517472
Scly	Q9JLI6	Selenocysteine lyase	AK-WT	-0.330092	0.00625499	true	17.8296	19.5015	15.3703	12.6594	13.2773	19.4113	15.7958	11.4452	16.21	14.3206	-0.235256	0.202628	0.00804775
Bcas2	Q9D287	Pre-mRNA-splicing factor SPF27	AK-WT	-0.329008	0.116766	false	266.961	250.561	249.947	196.037	183.05	261.127	258.502	232.973	240.248	253.169	-0.380275	0.0523395	0.00725999
Fam102a	Q78T81	Protein FAM102A	AK-WT	-0.327682	0.00610767	true	26.6007	34.7317	26.3157	21.814	21.7119	25.0863	30.0602	14.247	25.5154	25.2275	-0.221333	0.203552	-0.0401483
Mrto4	Q9D0I8	mRNA turnover protein 4 homolog	AK-WT	-0.327594	0.167204	false	141.445	141.665	155.028	159.97	159.535	155.915	161.516	135.894	187.175	174.302	-0.178066	-0.307478	-0.077762
Nusap1	Q9ERH4	Nucleolar and spindle-associated protein 1	AK-WT	-0.326654	0.0263282	false	87.6129	79.3085	77.7994	70.0198	73.1451	83.2195	75.2881	75.4105	64.1113	85.4467	-0.0630271	0.12547	0.0181628
Apom	Q9Z1R3	Apolipoprotein M	AK-WT	-0.325446	0.53553	false	0.98609	0.913423	1.07871	1.63892	3.34626	0.923603	1.37277	0.984187	0.800727	1.9785	0.842962	-0.485194	-0.104067
Lgals1	P16045	Galectin-1	AK-WT	-0.325214	0.0136147	false	32.7462	33.4457	32.8069	26.721	29.3798	54.313	73.8744	51.5033	70.9713	78.4117	-1.41292	-1.1785	-0.0958668
Rpl21	O09167	60S ribosomal protein L21	AK-WT	-0.324266	0.114122	false	1256.2	1162.89	1165.09	1170.99	1100.91	1267.76	1221.43	1107.64	1223.6	1299.11	-0.151074	-0.078293	-0.022038
Fzd8	Q61091	Frizzled-8	AK-WT	-0.323823	0.0940018	false	0.925773	0.484537	0.90989	1.02442	1.28107	0.844318	0.736494	1.63424	0.652321	0.74298	0.724497	0.14871	0.186429
Ftsj3	Q9DBE9	pre-rRNA 2'-O-ribose RNA methyltransferase FTSJ3	AK-WT	-0.323557	0.0655211	false	142.131	156.16	151.728	149.646	149.652	174.255	159.203	60.7342	155.897	112.451	0.157478	0.16092	-0.00908106
Aspg	A0JNU3	60 kDa lysophospholipase	AK-WT	-0.323135	0.00345965	true	4.86912	2.20646	5.39186	1.91438	4.78211	5.03099	8.57655	3.44534	9.94065	10.3581	-1.59992	-1.28819	-0.251764
Polrmt	Q8BKF1	DNA-directed RNA polymerase, mitochondrial	AK-WT	-0.322457	0.0206606	false	35.5977	53.1698	36.3863	31.6969	35.284	26.08	27.7338	42.7648	38.6191	34.4854	-0.126211	0.190709	-0.0551544
Nop2	Q922K7	Probable 28S rRNA (cytosine-C(5))-methyltransferase	AK-WT	-0.322312	0.136386	false	134.978	133.926	129.402	128.476	127.305	138.413	138.372	88.8167	150.781	99.8031	0.0296129	0.0836259	-0.0120361
Rpl3	P27659	60S ribosomal protein L3	AK-WT	-0.321924	0.125534	false	495.491	446.352	457.93	475.581	494.247	482.265	495.198	671.81	516.303	568.587	-0.161747	-0.217318	0.0058156
Chmp4c	Q9D7F7	Charged multivesicular body protein 4c	AK-WT	-0.320926	0.00186297	true	7.48853	9.051	7.52934	7.64736	6.77823	12.9626	10.8535	12.163	9.44506	9.88667	-0.42234	-0.268765	0.0936879
Rpl7l1	Q9D8M4	60S ribosomal protein L7-like 1	AK-WT	-0.320832	0.0874411	false	238.338	220.224	220.494	254.026	235.051	217.139	232.309	150.682	233.07	210.719	0.140187	0.0286924	-0.0450239
Rnpc3	Q3UZ01	RNA-binding region-containing protein 3	AK-WT	-0.319868	0.256281	false	15.7657	14.6606	16.3919	14.8455	14.2807	14.1262	16.5314	9.78618	12.2217	14.8436	0.105874	0.205662	-0.00165258
Nufip2	Q5F2E7	FMR1-interacting protein NUFIP2	AK-WT	-0.318858	0.026879	false	50.984	49.248	53.4016	59.3646	52.8929	62.8547	54.6282	16.8055	42.5042	23.915	0.757139	0.624859	0.129654
Ercc5	P35689	DNA excision repair protein ERCC-5	AK-WT	-0.317244	0.193377	false	10.8121	16.7553	12.2637	12.0754	11.1271	14.3176	12.0979	9.27967	9.93542	9.67756	0.242475	0.437128	0.083974
Parp1	P11103	Poly [ADP-ribose] polymerase 1	AK-WT	-0.316905	0.198858	false	314.558	343.32	316.958	356.491	342.982	325.269	332.799	298.99	327.378	338.531	0.0709446	-0.0351258	-0.0185676
Rps15	P62843	40S ribosomal protein S15	AK-WT	-0.316093	0.119501	false	3450.52	3225.06	3314.49	3438.91	3225.8	3248.78	3163.86	4264.52	3530.54	3666.99	-0.110959	-0.111971	-0.00481902
Racgap1	Q9WVM1	Rac GTPase-activating protein 1	AK-WT	-0.315299	0.0285079	false	93.1957	95.1189	93.4123	105.482	99.8192	113.973	102.577	73.5805	97.1034	93.3507	0.108299	-0.020108	0.00671212
Ggta1	P23336	N-acetyllactosaminide alpha-1,3-galactosyltransferase	AK-WT	-0.314823	0.00685811	true	21.0198	20.4439	24.5623	39.1662	39.4854	24.5756	27.5854	18.9165	26.6881	30.8317	0.451416	-0.385988	-0.0841763
Snip1	Q8BIZ6	Smad nuclear-interacting protein 1	AK-WT	-0.313815	0.215899	false	33.3296	35.3867	33.8325	30.5498	31.3524	29.8209	32.1932	22.7799	35.0817	27.0617	-0.00560979	0.137674	-0.041121
Terf1	P70371	Telomeric repeat-binding factor 1	AK-WT	-0.313261	0.237926	false	162.238	165.856	144.056	126.815	124.405	173.376	160.919	165.899	142.663	144.756	-0.194203	0.131129	0.0645316
Npm1	Q61937	Nucleophosmin	AK-WT	-0.313058	0.201123	false	3338.75	3215.08	3027.99	2769.01	2595.62	3861.93	3434.86	1901.95	3103.58	2913.83	-0.165665	0.0861918	0.00822738
Znf593	Q9DB42	Zinc finger protein 593	AK-WT	-0.31276	0.132287	false	0	0	0	0	0	0	0	0	0	0	#DIV/0!	#DIV/0!	#DIV/0!
Ddx17	Q501J6	Probable ATP-dependent RNA helicase DDX17	AK-WT	-0.312619	0.139217	false	169.996	166.439	172.526	155.113	162.745	176.289	175.492	100.183	149.742	98.1062	0.358925	0.453131	0.0848262
Dlgap5	Q8K4R9	Disks large-associated protein 5	AK-WT	-0.312157	0.0610413	false	102.353	121.293	101.157	103.542	102.794	103.032	102.651	79.7539	102.781	89.8829	0.0989111	0.168521	-0.00537998
Esam	Q925F2	Endothelial cell-selective adhesion molecule	AK-WT	-0.311395	0.00306161	true	19.1483	17.0625	17.6981	6.60641	7.15945	20.7662	20.666	5.41785	24.5642	16.1159	-1.56323	-0.178762	-0.114763
Ptpn14	Q62130	Tyrosine-protein phosphatase non-receptor type 14	AK-WT	-0.311249	0.0772231	false	2.68785	3.57274	2.78265	7.27417	4.93602	7.49609	4.02818	4.21179	5.14461	6.60496	0.0554779	-0.962658	-0.0492171
Rps14	P62264	40S ribosomal protein S14	AK-WT	-0.311222	0.172955	false	3563.62	3443.51	3726.23	3777.48	4144.41	3522.41	3832.63	4634.01	3951.46	4243.8	-0.0489441	-0.195723	-0.0108693
Ggt1	Q60928	Glutathione hydrolase 1 proenzyme	AK-WT	-0.30944	0.104121	false	2.78269	2.14836	2.19915	15.1767	18.672	11.6335	6.84592	7.78118	7.47271	11.7573	0.815744	-2.01631	-0.0407657
Prc1	Q99K43	Protein regulator of cytokinesis 1	AK-WT	-0.30776	0.0267396	false	130.36	124.616	124.149	110.074	136.127	136.036	128.619	107.859	117.733	129.451	-0.00574475	0.0321278	0.00203129
Nfx1	B1AY10	Transcriptional repressor NF-X1	AK-WT	-0.307466	0.0167403	false	83.3185	82.5031	84.7153	69.5217	76.8501	89.6232	89.4304	43.2478	83.4491	67.1216	-0.0408035	0.149619	-0.00688965
Ezh2	Q61188	Histone-lysine N-methyltransferase EZH2	AK-WT	-0.307439	0.146388	false	159.716	167.471	179.294	141.131	148.74	178.891	173.559	104.323	169.89	176.066	-0.255178	-0.0350429	-0.0554123
Zc2hc1a	Q8BJH1	Zinc finger C2HC domain-containing protein 1A	AK-WT	-0.306652	0.0344532	false	15.2274	13.9896	15.6296	14.1371	11.8189	14.0378	12.8681	12.7593	10.3928	9.07943	0.414646	0.618617	0.132902
Nat10	Q8K224	RNA cytidine acetyltransferase	AK-WT	-0.305764	0.103587	false	66.7062	76.9482	67.3309	66.636	76.6314	68.7858	73.5173	25.4346	69.0277	47.7485	0.294964	0.268434	-0.0188146
Chd2	E9PZM4	Chromodomain-helicase-DNA-binding protein 2	AK-WT	-0.302346	0.214923	false	28.6253	31.3202	34.805	30.8054	34.7119	26.319	27.9186	21.8228	21.6903	19.9478	0.653971	0.601265	0.0855766
Arvcf	P98203	Splicing regulator ARVCF	AK-WT	-0.301433	0.000303706	true	10.377	10.4208	12.8788	8.5667	12.5431	45.2549	37.2643	21.0908	32.597	39.8076	-1.77817	-1.6893	-0.0204557
Mtif3	Q9CZD5	Translation initiation factor IF-3, mitochondrial	AK-WT	-0.300701	0.0517695	false	21.1279	20.0788	15.9642	15.8679	17.0619	19.56	20.2073	13.7708	24.2452	16.4919	-0.306951	-0.0960272	-0.0574188
Ankrd10	Q99LW0	Ankyrin repeat domain-containing protein 10	AK-WT	-0.300607	0.0502228	false	53.7554	63.8575	63.8311	41.7739	53.7184	56.7815	60.2476	36.8236	57.0314	47.8475	-0.135268	0.205838	-0.00967399
Rps2	P25444	40S ribosomal protein S2	AK-WT	-0.299935	0.167297	false	2714.47	2958.36	2715.99	2945.15	2652.99	2941.78	2827.43	3389.71	3128.04	3278.4	-0.194576	-0.196018	-0.0208636
Marcksl1	P28667	MARCKS-related protein	AK-WT	-0.29834	0.0369732	false	504.486	602.795	555.615	513.642	466.694	555.884	558.978	394.888	636.838	668.745	-0.413346	-0.235959	-0.112991
Scarb2	O35114	Lysosome membrane protein 2	AK-WT	-0.29769	0.0252773	false	33.4736	32.569	34.3701	28.0398	26.8697	41.3699	36.5412	25.9964	32.309	31.0242	-0.205907	0.0799452	0.0389245
Kmt2b	O08550	Histone-lysine N-methyltransferase 2B	AK-WT	-0.297504	0.225115	false	26.1613	27.3119	31.7628	24.3581	37.4704	27.9903	31.762	15.3478	25.8756	17.9736	0.49572	0.373949	0.057587
Rpl9	P51410	60S ribosomal protein L9	AK-WT	-0.297026	0.121676	false	2449.49	2394.28	2411.21	2508.94	2448.3	2321.63	2519.89	2838.17	2776.94	2843.43	-0.181127	-0.216657	-0.0405131
Rpl11	Q9CXW4	60S ribosomal protein L11	AK-WT	-0.296754	0.145628	false	1417.49	1622.98	1552.89	1734.49	1605.3	1463.12	1574.36	2111.39	1841.72	1977.08	-0.193367	-0.318533	-0.0463072
Ring1	O35730	E3 ubiquitin-protein ligase RING1	AK-WT	-0.296426	0.152337	false	7.10031	8.17612	8.18112	9.79837	11.4876	13.0593	9.74082	7.54057	13.9492	9.54267	-0.142261	-0.587072	-0.0649834
Nop56	Q9D6Z1	Nucleolar protein 56	AK-WT	-0.295022	0.159273	false	506.928	407.147	494.357	398.73	503.027	527.016	517.99	286.454	548.677	394.03	-0.0640722	-0.00575493	-0.0261404
Prrc2a	Q7TSC1	Protein PRRC2A	AK-WT	-0.294728	0.00383372	true	79.6138	90.4176	101.339	111.233	119.063	92.3891	105.772	149.875	97.9916	106.671	0.170243	-0.177943	0.0544961
Gnl3	Q8CI11	Guanine nucleotide-binding protein-like 3	AK-WT	-0.294374	0.0772922	false	252.012	229.958	253.884	200.827	207.89	299.156	265.623	123.956	248.761	173.295	-0.0463313	0.217025	0.0365913
Zxdc	Q8C8V1	Zinc finger protein ZXDC	AK-WT	-0.293809	0.367012	false	7.57406	9.07903	8.87154	9.23384	7.52454	7.06637	9.03763	8.12647	8.35657	6.5436	0.169554	0.191599	0.0350794
Tpx2	A2APB8	Targeting protein for Xklp2	AK-WT	-0.29376	0.058776	false	151.593	153.669	145.913	128.678	122.464	182.567	161.732	108.795	149.193	147.853	-0.242185	0.0180374	0.00727309
Arid2	E9Q7E2	AT-rich interactive domain-containing protein 2	AK-WT	-0.293329	0.0825886	false	18.2569	17.6968	19.3722	13.1517	14.2356	20.9428	23.3082	12.5797	15.3501	11.8615	0.00928707	0.438773	0.143739
Dnajc9	Q91WN1	DnaJ homolog subfamily C member 9	AK-WT	-0.292112	0.0489359	false	96.2279	92.4498	94.6831	66.5811	55.6416	92.1998	77.9391	70.2155	77.6626	80.6194	-0.372985	0.255181	0.0053294
Sik1	Q60670	Serine/threonine-protein kinase SIK1	AK-WT	-0.292082	0.0330605	false	41.6246	43.6529	42.3342	32.2784	40.8158	51.8642	60.3673	25.7764	58.7993	47.2059	-0.536305	-0.317337	-0.0615145
Ubtf	P25976	Nucleolar transcription factor 1	AK-WT	-0.291741	0.322708	false	202.544	212.592	203.417	200.235	189.519	218.377	202.948	82.5523	191.362	134.733	0.257272	0.338647	0.0128901
Polr1f	Q78WZ7	DNA-directed RNA polymerase I subunit RPA43	AK-WT	-0.289991	0.0655965	false	0	0	0	0	0	0	0	0	0	0	#DIV/0!	#DIV/0!	#DIV/0!
Eif2ak3	Q9Z2B5	Eukaryotic translation initiation factor 2-alpha kinase 3	AK-WT	-0.289683	0.0155868	false	9.23009	10.4331	9.50814	10.5983	10.8985	15.4021	15.965	8.50373	15.13	11.9703	-0.334192	-0.478723	-0.00841131
Eri1	Q7TMF2	3'-5' exoribonuclease 1	AK-WT	-0.28945	0.0302785	false	25.407	23.4078	22.0417	22.8917	17.7509	25.3644	24.6729	15.1682	22.1686	17.4309	0.0375104	0.254453	0.040503
Sgk1	Q9WVC6	Serine/threonine-protein kinase Sgk1	AK-WT	-0.288346	0.0805038	false	334.989	360.442	350.166	312.622	299.436	289.659	314.963	196.07	293.126	260.004	0.146049	0.333673	-0.0154535
Pabpc1	P29341	Polyadenylate-binding protein 1	AK-WT	-0.288031	0.147217	false	1166.37	1151.77	1106.2	1331.5	1082.65	1727.2	1475.09	794.947	1350.25	1410.65	-0.193629	-0.274278	-0.0153823
Rps24	P62849	40S ribosomal protein S24	AK-WT	-0.287756	0.0546735	false	3405.57	2896.33	3146.09	2667.77	2746.79	3361.18	3278.35	3205.57	3215.57	3282.37	-0.263138	-0.0449388	0.00435311
Rrp8	Q9DB85	Ribosomal RNA-processing protein 8	AK-WT	-0.287661	0.113021	false	31.7294	31.563	33.8609	26.5752	24.7145	35.4888	35.6112	14.8547	33.7193	21.614	-0.109479	0.227153	0.0151915
G3bp2	P97379	Ras GTPase-activating protein-binding protein 2	AK-WT	-0.286456	0.146766	false	336.098	334.474	325.963	296.081	262.073	395.998	352.807	89.053	315.901	205.296	0.0988307	0.350128	0.0300766
Rad51c	Q924H5	DNA repair protein RAD51 homolog 3	AK-WT	-0.286305	0.0397219	false	17.3384	16.1359	15.7596	14.3453	16.2616	19.4092	14.1471	16.9139	17.6292	18.1952	-0.227087	-0.126256	-0.0272361
Ddx49	Q4FZF3	Probable ATP-dependent RNA helicase DDX49	AK-WT	-0.285724	0.0305368	false	70.9185	65.3098	64.3625	65.5466	71.9287	58.142	74.7185	67.7056	76.0418	79.9438	-0.182241	-0.22212	-0.0669185
Rps25	P62852	40S ribosomal protein S25	AK-WT	-0.284073	0.136409	false	3495.98	3207.08	3530.65	3349.88	3144.34	3130.89	3344.2	4676.53	3717.83	3943.37	-0.238413	-0.167274	-0.0130495
Rplp1	P47955	60S acidic ribosomal protein P1	AK-WT	-0.283474	0.161909	false	3960.73	4593.38	4299.33	4679.92	4552.82	4086.81	4201.7	6341.86	4716.03	5101.04	-0.0885336	-0.196172	-0.00281784
Rmnd5a	Q80YQ8	E3 ubiquitin-protein ligase RMND5A	AK-WT	-0.283108	0.00656774	true	24.0533	24.8005	25.0577	24.215	23.8516	48.5998	43.902	37.7704	34.9464	38.7505	-0.61657	-0.580767	0.0713109
Rbm15b	Q6PHZ5	Putative RNA-binding protein 15B	AK-WT	-0.282886	0.500395	false	18.5128	19.8958	20.6289	17.0263	16.8176	15.9783	17.1224	12.923	14.5672	13.1709	0.287027	0.5048	0.0438136
Atrip	Q8BMG1	ATR-interacting protein	AK-WT	-0.28258	0.195113	false	15.6021	13.4546	15.247	14.7793	16.195	14.6065	13.3163	12.7445	13.9719	14.1183	0.141003	0.0723924	-0.0154017
Usp39	Q3TIX9	U4/U6.U5 tri-snRNP-associated protein 2	AK-WT	-0.28247	0.00810672	true	25.2793	26.2923	26.3155	23.2483	23.5287	56.5009	51.8129	32.9963	48.4297	47.9694	-1.04322	-0.892598	-0.009991
Rbm34	Q8C5L7	RNA-binding protein 34	AK-WT	-0.282301	0.128084	false	48.4976	44.278	50.4559	46.1684	38.0511	51.1721	48.1435	29.7259	50.612	34.7928	-0.0201622	0.160996	0.00315596
Tle5	P63002	TLE family member 5	AK-WT	-0.281802	0.000725547	true	0	0	0	0	0	0	0	0	0	0	#DIV/0!	#DIV/0!	#DIV/0!
Myo18a	Q9JMH9	Unconventional myosin-XVIIIa	AK-WT	-0.281714	0.0197562	false	23.9665	34.9399	25.2086	24.9883	31.5699	28.6625	27.9427	28.8226	26.0886	31.8135	-0.0338801	-0.0462157	-0.00718597
Znf48	Q3US17	Zinc finger protein 48	AK-WT	-0.2815	0.0372794	false	0	0	0	0	0	0	0	0	0	0	#DIV/0!	#DIV/0!	#DIV/0!
Rgl2	Q61193	Ral guanine nucleotide dissociation stimulator-like 2	AK-WT	-0.281311	0.186167	false	33.898	39.134	38.8941	27.3912	40.2248	25.7658	30.0992	22.4277	36.8879	28.3471	0.0517187	0.193865	-0.0968507
Knop1	Q9Z2Q2	Lysine-rich nucleolar protein 1	AK-WT	-0.281099	0.12236	false	81.9621	78.9816	84.62	84.004	82.4387	89.572	90.3962	31.1844	83.6739	47.9913	0.338151	0.31426	0.0290339
Srsf4	Q8VE97	Serine/arginine-rich splicing factor 4	AK-WT	-0.281026	0.38414	false	89.0569	92.2873	96.2352	85.4128	86.0199	99.1211	93.3482	77.9	92.9953	89.0612	-0.0867442	0.0235514	-0.00434025
Pmvk	Q9D1G2	Phosphomevalonate kinase	AK-WT	-0.280385	0.0433256	false	70.3607	61.1303	62.8097	53.16	57.8591	89.4058	78.1081	73.5279	102.586	159.937	-1.24164	-1.01912	-0.213167
Kdm3a	Q6PCM1	Lysine-specific demethylase 3A	AK-WT	-0.280375	0.00776774	true	58.8032	51.4975	57.0754	50.4489	47.9539	125.186	122.205	29.0025	85.3739	45.9918	-0.416818	-0.235457	0.146954
Decr2	Q9WV68	Peroxisomal 2,4-dienoyl-CoA reductase [(3E)-enoyl-CoA-producing]	AK-WT	-0.279909	0.0015864	true	14.4956	13.7927	13.6607	12.4098	11.9537	15.8851	16.5454	13.3815	17.5241	18.8014	-0.576257	-0.377307	-0.0753242
Rps20	P60867	40S ribosomal protein S20	AK-WT	-0.277093	0.167187	false	1476.91	1379.43	1526.05	1684.62	1659.47	1423.64	1450.97	2258.41	1682.23	1845.51	-0.0771327	-0.271987	-0.0132157
Ttf1	Q62187	Transcription termination factor 1	AK-WT	-0.276179	0.133916	false	20.2983	14.9182	23.7132	15.5956	23.784	22.7865	21.2975	9.3037	17.1229	19.0027	0.124428	0.121013	-0.00646449
Eif6	O55135	Eukaryotic translation initiation factor 6	AK-WT	-0.275487	0.00651127	true	174.412	177.093	184.15	171.165	161.059	181.027	186.739	86.6577	203.065	167.095	-0.155993	-0.0518066	-0.0870194
Rrp1b	Q91YK2	Ribosomal RNA processing protein 1 homolog B	AK-WT	-0.275329	0.16325	false	83.1903	72.2248	89.3941	83.5108	79.0943	98.4925	81.846	46.7761	91.7109	56.6721	0.132046	0.137369	0.0087694
Golm1	Q91XA2	Golgi membrane protein 1	AK-WT	-0.275247	0.0572196	false	59.6312	73.3395	72.3532	88.8397	98.8633	77.0054	71.4671	38.2071	68.7695	66.9446	0.467881	0.012368	-0.0376197
Ddx24	Q9ESV0	ATP-dependent RNA helicase DDX24	AK-WT	-0.274942	0.029075	false	96.0586	93.6629	90.9578	96.3145	85.2323	105.432	97.2481	54.4365	90.5695	79.3655	0.0953589	0.138978	0.00375537
Utp15	Q8C7V3	U3 small nucleolar RNA-associated protein 15 homolog	AK-WT	-0.274859	0.224226	false	43.2749	41.1244	47.9194	43.0645	43.0765	43.3563	43.5176	23.1883	40.61	30.9514	0.267518	0.301801	0.0108678
Polr1h	Q791N7	DNA-directed RNA polymerase I subunit RPA12	AK-WT	-0.274601	0.0106785	false	0	0	0	0	0	0	0	0	0	0	#DIV/0!	#DIV/0!	#DIV/0!
Bclaf1	Q8K019	Bcl-2-associated transcription factor 1	AK-WT	-0.274001	0.532768	false	129.876	125.357	133.29	115.023	109.175	139.996	132.427	39.8635	113.714	72.5963	0.267075	0.475336	0.0482262
Rcl1	Q9JJT0	RNA 3'-terminal phosphate cyclase-like protein	AK-WT	-0.273912	0.0465833	false	77.6622	81.9236	80.9597	83.4358	77.1402	84.8388	84.2917	67.0388	85.9187	82.0962	-0.0653333	-0.0672423	-0.0282156
Nvl	Q9DBY8	Nuclear valosin-containing protein-like	AK-WT	-0.273461	0.254185	false	29.7098	29.1459	27.9671	26.8967	29.867	28.368	30.4312	28.9491	29.3804	30.2346	-0.0707061	-0.0425649	-0.0082086
Mtmr4	Q91XS1	Myotubularin-related protein 4	AK-WT	-0.273136	0.0547035	false	15.9599	19.095	18.2639	20.0385	19.4672	15.7098	17.9494	8.37405	16.2665	12.9171	0.436903	0.284527	-0.0176373
Ddx27	Q921N6	Probable ATP-dependent RNA helicase DDX27	AK-WT	-0.273027	0.0957783	false	98.3284	99.2392	96.8504	87.9992	87.8397	97.309	100.354	71.5525	104.934	90.51	-0.152502	0.00614709	-0.0370141
Pym1	Q8CHP5	Partner of Y14 and mago	AK-WT	-0.273023	0.0649824	false	61.5906	75.9931	68.0307	90.0276	76.1303	87.758	85.4988	72.6374	95.7922	77.8093	-0.0632251	-0.340801	-0.0248965
Psrc1	Q9D0P7	Proline/serine-rich coiled-coil protein 1	AK-WT	-0.27241	0.193217	false	88.5124	101.146	97.1399	96.6138	106.658	99.8303	94.5594	91.6795	100.278	100.438	0.0182592	-0.0700777	-0.0222006
Lamtor1	Q9CQ22	Ragulator complex protein LAMTOR1	AK-WT	-0.271132	0.064498	false	128.556	127.182	124.045	108.161	101.628	123.541	125.149	86.6256	128.952	106.276	-0.165115	0.10616	-0.022125
Igsf3	Q6ZQA6	Immunoglobulin superfamily member 3	AK-WT	-0.270533	0.0129794	false	6.1253	8.60055	7.12079	7.7451	7.89536	10.8958	10.2607	9.28194	9.43164	10.0973	-0.32033	-0.423164	0.0166527
Eif2ak2	Q03963	Interferon-induced, double-stranded RNA-activated protein kinase	AK-WT	-0.269771	0.00297534	true	10.2204	10.954	10.0789	7.80606	8.81878	12.1165	10.3906	6.11446	9.15151	6.86151	0.0540957	0.379801	0.0761287
Adar	Q99MU3	Double-stranded RNA-specific adenosine deaminase	AK-WT	-0.26974	0.113139	false	24.3186	28.4797	28.5619	28.4617	35.3343	30.1554	29.0828	16.8818	28.3125	23.8349	0.290872	0.0567682	-0.011825
Dhx33	Q80VY9	ATP-dependent RNA helicase DHX33	AK-WT	-0.269712	0.391684	false	20.6242	20.4628	22.3891	16.8322	19.3984	21.8033	20.3293	7.53154	18.2016	11.3762	0.292694	0.516737	0.0489857
Rpf1	Q7TND5	Ribosome production factor 1	AK-WT	-0.269702	0.111622	false	84.5748	70.9987	83.332	70.3557	65.9027	95.2657	82.1701	67.0765	73.3786	70.4352	-0.0778572	0.147275	0.0544088
Rplp0	P14869	60S acidic ribosomal protein P0	AK-WT	-0.269284	0.131143	false	103.085	108.97	116.498	131.31	101.693	91.4719	100.524	115.891	165.999	174.269	-0.546328	-0.635512	-0.219521
Tet1	Q3URK3	Methylcytosine dioxygenase TET1	AK-WT	-0.268715	0.306108	false	77.717	82.994	104.048	66.0014	65.6907	88.1811	99.222	33.9275	54.973	56.3948	0.241836	0.664385	0.12219
N4bp3	Q8C7U1	NEDD4-binding protein 3	AK-WT	-0.268594	0.147462	false	52.3015	47.3167	50.8366	41.6438	45.1901	40.233	41.4616	35.8441	51.8416	39.0159	-0.0653464	0.142691	-0.0642709
Polr1a	O35134	DNA-directed RNA polymerase I subunit RPA1	AK-WT	-0.268309	0.0513232	false	36.0238	36.7873	39.0419	38.8392	40.4986	75.1087	74.4399	34.7099	65.0443	46.115	-0.486546	-0.575986	0.0433907
Gse1	Q3U3C9	Genetic suppressor element 1	AK-WT	-0.26821	0.0548655	false	22.9638	25.5875	29.5421	21.273	26.2678	25.2723	29.1437	10.814	29.1457	21.4576	-0.0900641	0.0410076	-0.0658218
Ddx47	Q9CWX9	Probable ATP-dependent RNA helicase DDX47	AK-WT	-0.268175	0.113608	false	110.216	100.118	105.454	97.5452	99.5371	112.673	119.459	94.6851	115.417	104.991	-0.161377	-0.0661785	-0.00501388
Ppan	Q91YU8	Suppressor of SWI4 1 homolog	AK-WT	-0.267898	0.243963	false	171.389	174.783	175.459	153.2	167.106	168.109	161.239	113.549	181.258	132.542	0.02961	0.148225	-0.0264408
Zfx	P17012	Zinc finger X-chromosomal protein	AK-WT	-0.266915	0.26114	false	16.2061	17.9214	20.5233	12.6802	13.5901	28.2304	24.1798	13.2578	11.4115	8.0004	0.436487	0.908338	0.353194
Rps29	P62274	40S ribosomal protein S29	AK-WT	-0.266629	0.131092	false	2318.83	2242.88	2365.01	2485.38	2210.03	2300.93	2602	3256.48	2808.88	3180.28	-0.3511	-0.375142	-0.041798
Mki67	E9PVX6	Proliferation marker protein Ki-67	AK-WT	-0.26648	0.178323	false	50.2267	51.174	52.5694	33.0842	37.8665	49.1958	49.9928	27.726	32.3905	34.2898	0.0895558	0.622355	0.103423
Setd5	Q5XJV7	Histone-lysine N-methyltransferase SETD5	AK-WT	-0.266065	0.221861	false	72.8311	75.8201	78.3094	69.8809	77.6389	71.699	76.6178	40.2143	59.9326	51.9446	0.398993	0.435563	0.0505499
Dhx9	O70133	ATP-dependent RNA helicase A	AK-WT	-0.26548	0.464756	false	242.84	243.504	243.484	226.245	207.443	295.107	261.449	46.0337	195.31	117.499	0.471373	0.637312	0.108651
Mybbp1a	Q7TPV4	Myb-binding protein 1A	AK-WT	-0.265058	0.214901	false	295.626	321.232	307.772	289.327	272.818	337.78	344.975	232.361	317.107	255.699	-0.0271038	0.105866	0.0273771
Top2b	Q64511	DNA topoisomerase 2-beta	AK-WT	-0.264464	0.133427	false	39.2301	34.0778	38.5255	22.4198	23.0143	48.4663	41.1035	37.6003	23.8089	30.6721	-0.261979	0.452563	0.192049
Col18a1	P39061	Collagen alpha-1(XVIII) chain	AK-WT	-0.264295	0.317905	false	153.894	149.206	145.233	116.757	120.083	94.2833	95.147	67.3884	88.6261	69.0111	0.587305	0.922999	0.0358765
Ubr4	A2AN08	E3 ubiquitin-protein ligase UBR4	AK-WT	-0.264027	0.000863383	true	62.539	57.6912	64.1569	53.8719	80.8089	59.8275	90.1966	118.415	84.5086	146.325	-0.777307	-0.909076	-0.110544
Kif23	E9Q5G3	Kinesin-like protein KIF23	AK-WT	-0.263824	0.0341827	false	94.4466	91.3561	91.9622	90.5642	105.851	101.511	116.518	76.1507	106.523	80.0628	0.0740718	-0.010934	0.0216437
Ninl	Q6ZQ12	Ninein-like protein	AK-WT	-0.263164	0.151647	false	9.63307	8.91764	10.8819	19.0732	22.1338	10.1186	12.4749	12.0691	7.65159	8.17691	1.38036	0.309929	0.16433
Hmg20a	Q9DC33	High mobility group protein 20A	AK-WT	-0.261623	0.0669983	false	28.1501	21.362	25.8443	21.1135	20.5099	19.7984	23.2356	24.0655	18.9909	19.0901	0.128325	0.399698	0.0699195
Cwf19l2	Q8BG79	CWF19-like protein 2	AK-WT	-0.261129	0.109404	false	21.3981	19.4859	21.0557	18.9236	20.1058	18.9142	23.0095	16.7601	18.3932	16.7268	0.152267	0.233607	0.0468721
Rps16	P14131	40S ribosomal protein S16	AK-WT	-0.260928	0.156709	false	1609.42	1542.64	1587.75	1642.37	1700.85	1454.08	1642.45	2326.69	1764.93	1991.15	-0.167988	-0.249356	-0.0165683
Zfp36l1	P23950	mRNA decay activator protein ZFP36L1	AK-WT	-0.260421	0.070882	false	56.3609	55.1291	56.1458	56.5291	44.3142	57.1405	49.3327	37.6622	45.778	50.7387	0.0632651	0.211518	-0.00192301
Srbd1	Q497V5	S1 RNA-binding domain-containing protein 1	AK-WT	-0.260235	0.177981	false	11.1344	12.8183	10.6667	9.47659	8.07495	14.3597	14.321	16.3823	12.1796	14.5961	-0.609326	-0.214307	0.0499884
Bola1	Q9D8S9	BolA-like protein 1	AK-WT	-0.260042	0.0749078	false	49.4834	53.6225	52.6739	37.4824	45.6707	56.2689	55.1948	60.3604	68.3184	54.1455	-0.558514	-0.23781	-0.0290152
Trim27	Q62158	Zinc finger protein RFP	AK-WT	-0.259007	0.409781	false	144.32	165.714	147.987	131.487	133.203	169.388	152.035	120.1	148.156	135.948	-0.102115	0.104033	0.0153851
Rbm39	Q8VH51	RNA-binding protein 39	AK-WT	-0.258153	0.297871	false	255.118	230.298	264.081	225.664	255.684	247.87	262.301	123.39	240.861	225.911	0.0443621	0.098242	-0.0434078
Matr3	Q8K310	Matrin-3	AK-WT	-0.258107	0.392288	false	270.378	245.005	247.44	209.459	207.401	268.283	244	159.829	216.293	179.133	0.0761568	0.362979	0.0542853
Srsf6	Q3TWW8	Serine/arginine-rich splicing factor 6	AK-WT	-0.25777	0.454906	false	254.78	232.963	265.087	219.373	235.268	240.44	246.592	96.6025	244.3	142.504	0.233127	0.375761	0.00255851
Kat7	Q5SVQ0	Histone acetyltransferase KAT7	AK-WT	-0.25745	0.0812686	false	108.248	115.262	102.652	99.4424	94.5409	114.742	109.447	66.6638	97.7782	87.7639	0.0641858	0.22888	0.0191399
Col4a2	P08122	Collagen alpha-2(IV) chain	AK-WT	-0.257053	0.270857	false	8.08817	8.05159	7.63035	1.62166	2.55917	10.966	10.5061	3.3444	8.35079	7.7288	-1.94337	-0.0210445	0.0123748
Cct6a	P80317	T-complex protein 1 subunit zeta	AK-WT	-0.256485	0.00112982	true	0	0	0	0	0	0	0	0	0	0	#DIV/0!	#DIV/0!	#DIV/0!
Emb	P21995	Embigin	AK-WT	-0.256259	0.0865208	false	9.12323	13.0109	11.3176	80.1675	82.2837	31.3334	23.8412	48.5514	23.0846	24.4841	1.77192	-1.09289	0.162475
Kmt2d	Q6PDK2	Histone-lysine N-methyltransferase 2D	AK-WT	-0.254612	0.20497	false	14.7339	15.5622	13.1116	12.506	16.2473	13.2438	13.7623	7.2849	10.762	11.4961	0.369398	0.378663	0.0116015
Cdc5l	Q6A068	Cell division cycle 5-like protein	AK-WT	-0.253981	0.052887	false	253.429	228.517	231.966	204.006	197.472	289.32	246.512	114.073	249.346	212.442	-0.201912	0.043551	-0.0276837
Ptpn3	A2ALK8	Tyrosine-protein phosphatase non-receptor type 3	AK-WT	-0.253919	0.00824185	true	19.8689	17.7175	18.1111	18.6107	16.3634	16.1646	19.5054	10.6919	18.5034	14.6081	0.0789575	0.165319	-0.0299082
Rps19bp1	Q8C6B9	Active regulator of SIRT1	AK-WT	-0.253619	0.0273286	false	147.03	160.584	148.589	131.286	131.564	161.632	176.237	138.567	201.993	176.429	-0.525759	-0.315279	-0.0760635
Polr1e	Q8K202	DNA-directed RNA polymerase I subunit RPA49	AK-WT	-0.253067	0.07333	false	49.8276	46.7777	48.6486	57.9899	49.4567	51.3258	51.95	38.6223	50.3861	44.6741	0.176706	0.0267014	-0.00211329
Cebpz	P53569	CCAAT/enhancer-binding protein zeta	AK-WT	-0.252892	0.398427	false	40.6337	41.994	40.4494	37.4319	35.462	47.4855	40.4755	32.0711	39.7049	39.254	-0.115304	0.0554255	0.0058051
Arhgap23	Q69ZH9	Rho GTPase-activating protein 23	AK-WT	-0.252405	0.0997833	false	26.2852	24.9017	26.511	18.5068	19.4308	18.6678	24.8073	11.4868	24.2823	18.019	-0.157074	0.292211	-0.0623834
Plod1	Q9R0E2	Procollagen-lysine,2-oxoglutarate 5-dioxygenase 1	AK-WT	-0.252341	0.000956767	true	13.1781	17.6613	15.3093	11.1214	12.0434	23.7741	22.021	30.1011	30.2683	39.4547	-1.5897	-1.18031	-0.139247
Ybx1	P62960	Y-box-binding protein 1	AK-WT	-0.252268	0.184028	false	1383.82	1398.55	1338.23	1312.51	1166.7	1611.28	1615.34	1368.33	1626.17	1837.93	-0.482602	-0.334588	-0.0534007
Csnk1e	Q9JMK2	Casein kinase I isoform epsilon	AK-WT	-0.252227	0.0265455	false	132.63	138.698	129.447	112.401	127.144	151.233	158.169	109.256	155.475	139.348	-0.299553	-0.142021	-0.023794
Amotl2	Q8K371	Angiomotin-like protein 2	AK-WT	-0.251864	0.0215595	false	19.5875	24.0442	29.045	41.5968	40.5332	39.9329	28.8785	28.567	31.1998	28.1857	0.467799	-0.293579	0.0386909
Ncbp3	Q8BZR9	Nuclear cap-binding protein subunit 3	AK-WT	-0.25063	0.138461	false	23.1688	19.081	20.1901	17.4897	17.7444	12.4715	11.0591	7.62442	9.2076	8.7248	0.974404	1.21494	0.0637988
Tmem9	Q9CR23	Proton-transporting V-type ATPase complex assembly regulator TMEM9	AK-WT	-0.250554	0.0284033	false	22.946	34.0997	26.0778	31.0264	29.7577	23.7441	22.9996	33.8981	26.4043	33.8185	0.0133838	-0.120017	-0.0492915
Kdm2b	Q6P1G2	Lysine-specific demethylase 2B	AK-WT	-0.250357	0.0757179	false	51.9591	58.4591	49.972	68.6631	67.058	93.3653	78.9371	26.0014	64.8737	44.2525	0.314647	-0.029375	0.0833105
Rpl37	Q9D823	60S ribosomal protein L37	AK-WT	-0.249543	0.30312	false	1476.33	1604.85	1636.68	1586.06	1606.04	1325.96	1483.63	1772.2	1569.46	1769.23	-0.0647752	-0.0861112	-0.0386329
Serpinc1	P32261	Antithrombin-III	AK-WT	-0.248214	0.403856	false	0.413004	0.0787798	0.157558	0.390595	0.312143	0	0.310803	0.461887	0.291591	0.688763	-0.480316	-1.17929	-0.279469
Ldlrap1	Q8C142	Low density lipoprotein receptor adapter protein 1	AK-WT	-0.248189	0.00513094	true	11.6718	10.4591	10.7412	10.8854	11.7651	19.4832	18.385	5.82103	18.2107	15.9671	-0.59352	-0.641163	-0.0694617
Prpf19	Q99KP6	Pre-mRNA-processing factor 19	AK-WT	-0.248034	0.118366	false	189.354	195.5	190.212	173.313	160.607	206.773	212.366	103.834	205.607	162.009	-0.138696	0.0605678	-0.0230068
Ing5	Q9D8Y8	Inhibitor of growth protein 5	AK-WT	-0.247686	0.462248	false	30.8993	33.4912	33.8409	30.0323	29.8641	29.4449	33.128	15.2491	25.7548	19.5384	0.403173	0.531927	0.0589781
Trim6	Q8BGE7	Tripartite motif-containing protein 6	AK-WT	-0.247566	0.0434357	false	92.0068	120.542	98.8145	165.044	144.61	147.146	112.771	48.5442	107.003	78.199	0.74156	0.164541	0.0454647
Jade1	Q6ZPI0	Protein Jade-1	AK-WT	-0.247395	0.0770236	false	89.2771	99.5581	106.552	135.04	110.817	127.879	109.481	40.5758	84.5258	52.4309	0.8441	0.523925	0.13127
Agrn	A2ASQ1	Agrin	AK-WT	-0.246921	0.0275483	false	26.5396	24.0507	29.2929	28.7809	32.2018	39.4637	35.8973	40.7301	34.0684	37.7974	-0.236906	-0.432377	0.0321852
Nt5dc3	Q3UHB1	5'-nucleotidase domain-containing protein 3	AK-WT	-0.246507	0.303151	false	5.99501	9.64698	7.36107	7.16036	8.45438	5.9177	6.0523	2.68064	5.15506	3.97013	0.774982	0.748937	0.0295234
Zscan10	Q3URR7	Zinc finger and SCAN domain-containing protein 10	AK-WT	-0.246478	0.413078	false	81.362	91.3335	90.3231	79.7646	65.8117	88.6737	74.0734	41.2794	70.5806	57.1813	0.188318	0.456745	0.0271942
COA4	Q8BT51	Cytochrome c oxidase assembly factor 4 homolog, mitochondrial	AK-WT	-0.246443	0.36093	false	0	0	0	0	0	0	0	0	0	0	#DIV/0!	#DIV/0!	#DIV/0!
Kif22	Q3V300	Kinesin-like protein KIF22	AK-WT	-0.246226	0.0145168	false	130.123	129.528	131.892	99.3257	110.672	125.765	128.857	115.225	130.464	142.953	-0.38073	-0.0668971	-0.0448958
Rbm28	Q8CGC6	RNA-binding protein 28	AK-WT	-0.246054	0.0873841	false	68.4731	61.241	64.4869	60.7305	62.9349	77.0098	73.0059	34.9377	64.4433	54.1551	0.0603568	0.126503	0.0168921
Nacc1	Q7TSZ8	Nucleus accumbens-associated protein 1	AK-WT	-0.245729	0.0468973	false	100.094	120.103	108.342	90.4477	95.4393	118.203	117.776	74.0376	114.844	91.8046	-0.152754	0.0839225	6.12225e-05
Ybx3	Q9JKB3	Y-box-binding protein 3	AK-WT	-0.245076	0.158719	false	316.927	315.355	312.464	312.164	303.615	339.22	346.503	318.939	338.436	356.058	-0.173551	-0.141	-0.0157401
Kansl1	Q80TG1	KAT8 regulatory NSL complex subunit 1	AK-WT	-0.244963	0.0889008	false	40.7892	50.0281	44.6607	44.3494	45.9276	50.284	35.4898	24.3839	35.3749	30.1684	0.461911	0.462575	0.0493949
Marchf7	Q9WV66	E3 ubiquitin-protein ligase MARCHF7	AK-WT	-0.244868	0.101578	false	0	0	0	0	0	0	0	0	0	0	#DIV/0!	#DIV/0!	#DIV/0!
Erh	P84089	Enhancer of rudimentary homolog	AK-WT	-0.244466	0.257805	false	640.564	639.357	680.019	606.627	555.506	724.794	723.796	545.128	768.436	655.525	-0.293135	-0.124062	-0.0299255
Niban2	Q8R1F1	Protein Niban 2	AK-WT	-0.244099	0.0178237	false	0	0	0	0	0	0	0	0	0	0	#DIV/0!	#DIV/0!	#DIV/0!
Htra1	Q9R118	Serine protease HTRA1	AK-WT	-0.244077	0.361462	false	11.5585	14.3538	13.7908	90.205	78.8808	42.8883	33.4368	26.6304	52.5475	60.5057	0.580754	-2.09464	-0.216725
Rps23	P62267	40S ribosomal protein S23	AK-WT	-0.243866	0.175826	false	1110.63	879.036	993.506	1122.43	1138.48	1128.24	989.416	1366.99	1024.91	1180.02	0.0361739	-0.148849	0.022673
Top2a	Q01320	DNA topoisomerase 2-alpha	AK-WT	-0.243774	0.127274	false	408.738	397.908	408.373	376.782	417.271	411.482	420.813	410.71	365.447	373.389	0.103982	0.132692	0.0498337
Parp2	O88554	Poly [ADP-ribose] polymerase 2	AK-WT	-0.243385	0.0920744	false	75.0016	61.1033	71.9877	58.9773	72.2631	68.1556	75.2957	60.6026	77.7423	76.8664	-0.236409	-0.156358	-0.0555803
Plg	P20918	Plasminogen	AK-WT	-0.243302	0.407564	false	0	0	0	0.0278183	0	0	0	0	0	0	#DIV/0!	#DIV/0!	#DIV/0!
Gabarapl2	P60521	Gamma-aminobutyric acid receptor-associated protein-like 2	AK-WT	-0.242864	0.00375318	true	188.094	218.685	216.786	141.85	130.616	259.411	234.825	124.658	217.886	231.616	-0.722255	-0.112749	-0.037207
Actr5	Q80US4	Actin-related protein 5	AK-WT	-0.242474	0.379394	false	10.9589	11.618	13.1483	10.01	10.7825	9.70834	11.3855	12.175	15.4063	14.8724	-0.54224	-0.346322	-0.13519
Igf2bp3	Q9CPN8	Insulin-like growth factor 2 mRNA-binding protein 3	AK-WT	-0.242405	0.163179	false	29.0098	25.877	25.7796	25.5269	26.031	25.5697	23.347	23.9768	25.8235	31.3349	-0.148773	-0.0879619	-0.0704828
Wrap53	Q8VC51	Telomerase Cajal body protein 1	AK-WT	-0.242395	0.0174184	false	32.8852	30.4959	34.3245	32.3982	35.5245	29.4693	30.0058	22.6326	39.0913	30.7049	-0.0392548	-0.0996704	-0.10554
Eloa	Q8CB77	Elongin-A	AK-WT	-0.242329	0.0161332	false	24.3033	22.2983	22.2905	19.491	19.8582	23.5611	24.6381	12.052	20.8486	16.5721	0.0724978	0.29554	0.0307625
Bud13	Q8R149	BUD13 homolog	AK-WT	-0.24232	0.217081	false	25.5639	28.1333	29.7061	25.3803	30.6	28.1626	29.3906	21.9933	29.0733	27.8075	-0.0230221	-0.0328013	-0.0304363
Wdr46	Q9Z0H1	WD repeat-containing protein 46	AK-WT	-0.242129	0.306736	false	64.0018	71.941	62.7742	67.0871	60.739	65.626	64.9847	34.358	66.6428	50.2537	0.128949	0.18052	-0.0264916
Cbll1	Q9JIY2	E3 ubiquitin-protein ligase Hakai	AK-WT	-0.241869	0.24963	false	16.5259	19.9178	17.4894	18.0172	18.2293	17.238	17.6179	12.1151	14.5503	13.5188	0.368862	0.357227	0.04751
Rpf2	Q9JJ80	Ribosome production factor 2 homolog	AK-WT	-0.24185	0.284277	false	115.138	111.634	107.762	95.4941	101.508	131.729	115.059	104.153	123.331	115.205	-0.275993	-0.0970149	-0.00841162
Bet1l	O35153	BET1-like protein	AK-WT	-0.241487	0.0105929	false	14.1534	12.7769	15.4874	12.1937	13.7263	11.9551	15.8145	12.8311	15.6808	15.2883	-0.256763	-0.131128	-0.0584866
Riok2	Q9CQS5	Serine/threonine-protein kinase RIO2	AK-WT	-0.241445	0.0560367	false	68.052	69.9121	65.6811	63.4217	60.3083	69.9563	69.1272	35.6279	67.5832	53.5869	0.0301616	0.164062	-0.0171655
Immt	Q8CAQ8	MIC	AK-WT	-0.24117	0.00962316	true	109.71	112.635	113.837	106.107	98.1463	218.975	202.326	119.478	192.772	160.625	-0.790929	-0.657003	0.00866574
Cdc20	Q9JJ66	Cell division cycle protein 20 homolog	AK-WT	-0.240207	0.050915	false	243.977	258.627	254.993	246.144	224.936	274.344	302.213	170.872	315.938	284.09	-0.349058	-0.248561	-0.0806928
Rpl37a	P61514	60S ribosomal protein L37a	AK-WT	-0.240147	0.197043	false	1957.35	1956.47	1946.41	2110.73	1941.51	2006.29	1995.21	2556.22	2201.1	2374.44	-0.175222	-0.227946	-0.0197808
Usp45	Q8K387	Ubiquitin carboxyl-terminal hydrolase 45	AK-WT	-0.240035	0.00805359	true	17.746	23.9809	22.5828	23.8453	20.9127	24.6593	27.4826	15.2447	21.0305	21.4073	0.0767926	0.0147226	0.0247291
Abcd1	P48410	ATP-binding cassette sub-family D member 1	AK-WT	-0.239802	0.0861138	false	6.75794	7.14572	7.00499	8.19269	7.89752	9.26455	7.29204	5.68474	6.86407	6.51672	0.26602	0.0589746	0.0445878
Plcd1	Q8R3B1	1-phosphatidylinositol 4,5-bisphosphate phosphodiesterase delta-1	AK-WT	-0.23969	0.109339	false	10.5857	12.6234	11.7427	8.28169	10.4106	13.843	18.2716	13.2207	20.2767	23.0593	-1.21312	-0.895161	-0.156503
Ehmt2	Q9Z148	Histone-lysine N-methyltransferase EHMT2	AK-WT	-0.238766	0.379961	false	53.0636	58.5269	59.8438	55.0614	68.752	79.4584	83.9581	65.3075	88.598	71.3088	-0.369064	-0.484539	-0.0206466
Capg	P24452	Macrophage-capping protein	AK-WT	-0.238344	0.0035553	true	20.4518	22.1944	17.3137	45.3817	47.5114	43.6963	51.9927	59.0139	85.313	78.5809	-0.819118	-2.03566	-0.201156
Ddx10	Q80Y44	Probable ATP-dependent RNA helicase DDX10	AK-WT	-0.237638	0.116975	false	60.2986	60.197	56.6776	54.4859	48.5732	72.1906	66.7516	34.3682	58.9717	50.7062	-0.089801	0.106925	0.0226142
Ngrn	Q99KS2	Neugrin	AK-WT	-0.236895	0.12723	false	82.3419	76.5001	85.2367	83.5864	87.872	78.1337	77.6961	55.5593	90.1087	72.2354	0.0788037	0.00332951	-0.0614451
Baz2a	Q91YE5	Bromodomain adjacent to zinc finger domain protein 2A	AK-WT	-0.236871	0.362757	false	59.2746	65.9685	65.4013	68.975	75.0017	56.1634	58.6955	43.614	50.7004	47.9733	0.545099	0.365185	0.0296626
Pmm1	O35621	Phosphomannomutase 1	AK-WT	-0.236798	0.146267	false	136.782	149.096	148.115	228.179	241.688	206.416	224.255	263.279	223.925	236.325	0.029834	-0.669708	0.00224333
Mcm10	Q0VBD2	Protein MCM10 homolog	AK-WT	-0.236687	0.195465	false	120.817	117.597	117.027	122.417	136.108	114.236	128.331	109.747	132.331	116.642	0.0543074	-0.0713469	-0.0253141
Nop14	Q8R3N1	Nucleolar protein 14	AK-WT	-0.236372	0.0439637	false	94.316	85.6224	84.3099	85.9635	78.8815	116.24	101.965	59.903	94.1673	73.1372	-0.0213656	0.0744564	0.0446148
Lrrfip2	Q91WK0	Leucine-rich repeat flightless-interacting protein 2	AK-WT	-0.236169	0.0718182	false	31.159	33.6727	28.3376	31.4404	30.0258	33.7133	30.9256	27.7006	24.6963	28.4152	0.210767	0.225866	0.0641074
Rrp9	Q91WM3	U3 small nucleolar RNA-interacting protein 2	AK-WT	-0.23615	0.109857	false	189.1	213.442	204.276	173.513	182.847	237.314	214.643	133.349	258.517	251.478	-0.517151	-0.334181	-0.116275
Rps19	Q9CZX8	40S ribosomal protein S19	AK-WT	-0.235653	0.144473	false	1830.02	1893.46	2098.13	2173.41	2136.33	1816.24	1979.07	2802.84	2283.21	2430.62	-0.1293	-0.280444	-0.0300434
Nab2	Q61127	NGFI-A-binding protein 2	AK-WT	-0.235518	0.0340991	false	13.9001	17.5247	15.0759	13.5781	13.6269	18.3736	15.2152	8.33857	14.1379	15.2548	-0.111585	0.0768345	-0.0218322
Lgals3	P16110	Galectin-3	AK-WT	-0.235514	0.0343581	false	46.8165	47.3113	44.7311	67.5536	65.3721	54.7739	93.6852	15.5955	76.6108	38.6052	0.206279	-0.315684	-0.0226157
Rplp2	P99027	60S acidic ribosomal protein P2	AK-WT	-0.235373	0.418138	false	2639.01	2800.62	2607.91	3056.84	3023.75	2577.67	2564.23	3878.71	2977.11	3507.38	-0.0927811	-0.273406	-0.0327306
Znf638	Q61464	Zinc finger protein 638	AK-WT	-0.23519	0.209651	false	0	0	0	0	0	0	0	0	0	0	#DIV/0!	#DIV/0!	#DIV/0!
Rab40c	Q8VHQ4	Ras-related protein Rab-40C	AK-WT	-0.234804	0.115946	false	36.9452	32.0003	38.4956	25.9253	28.7123	34.6876	35.2437	23.8614	33.8359	29.9291	-0.222871	0.167748	-0.00850413
Sucla2	Q9Z2I9	Succinate--CoA ligase [ADP-forming] subunit beta, mitochondrial	AK-WT	-0.233954	0.00147198	true	70.6887	68.8983	68.9201	67.2722	69.9857	80.5456	70.8671	67.4551	72.5889	80.0121	-0.152875	-0.134631	-0.0194668
Nudt4	Q8R2U6	Diphosphoinositol polyphosphate phosphohydrolase 2	AK-WT	-0.233347	0.0027102	true	122.394	108.927	110.504	87.6929	89.9016	130.181	124.738	97.9608	117.728	130.248	-0.481614	-0.121905	-0.0228741
Dhx30	Q99PU8	ATP-dependent RNA helicase DHX30	AK-WT	-0.233047	0.0905669	false	68.85	80.0966	73.5576	78.4282	91.7503	57.862	72.4564	72.8739	77.7071	65.2037	0.251933	0.053755	-0.0232489
Myo6	Q64331	Unconventional myosin-VI	AK-WT	-0.232906	0.131376	false	3.89635	2.423	2.59581	5.12736	5.86571	1.08697	1.32857	3.65777	2.23906	2.87742	1.10337	0.216148	-0.101637
Usf2	Q64705	Upstream stimulatory factor 2	AK-WT	-0.232744	0.183294	false	66.5392	73.9492	64.571	50.3715	56.7745	85.3767	72.5568	51.0761	68.3259	59.5203	-0.254832	0.0966699	0.0373868
Prdm10	Q3UTQ7	PR domain zinc finger protein 10	AK-WT	-0.232332	0.00861335	true	8.09715	9.242	9.37417	9.52554	8.18604	10.8261	9.00904	4.91709	9.17516	7.73346	0.0669338	0.0748377	-0.0105858
Pithd1	Q8BWR2	PITH domain-containing protein 1	AK-WT	-0.232099	0.14807	false	41.7593	44.8691	46.3796	40.7162	43.2198	42.2898	44.9921	27.2308	51.0996	43.4995	-0.172536	-0.0933477	-0.0931244
Mprip	P97434	Myosin phosphatase Rho-interacting protein	AK-WT	-0.231339	0.0221365	false	58.1711	65.7294	59.7761	52.3594	56.2328	70.6686	64.5142	58.0702	56.5671	54.1996	-0.0286029	0.144681	0.0656256
Retreg3	Q9CQV4	Reticulophagy regulator 3	AK-WT	-0.230882	0.0230255	false	27.2497	27.0938	30.4222	28.6931	28.0639	30.0501	26.0483	18.1021	25.4554	24.1609	0.193985	0.187705	-0.00130881
Rpl27	P61358	60S ribosomal protein L27	AK-WT	-0.230783	0.20444	false	1548.12	1542.1	1613.79	1690.28	1469.4	1672.78	1590.19	2265.21	1760.07	1867.69	-0.199298	-0.210148	0.00685299
Srsf10	Q9R0U0	Serine/arginine-rich splicing factor 10	AK-WT	-0.230526	0.383935	false	136.087	122.364	131.469	119.946	119.227	157.767	124.26	61.263	111.928	80.93	0.310518	0.430681	0.0743328
Rps10	P63325	40S ribosomal protein S10	AK-WT	-0.229695	0.114883	false	2053.72	2164.03	2351.16	2264.44	2412.75	2060.31	2078.67	3271.12	2495.22	2625.3	-0.130648	-0.225598	-0.0155816
Abhd14b	Q8VCR7	Putative protein-lysine deacylase ABHD14B	AK-WT	-0.229567	0.0445274	false	4.99345	2.69223	5.06428	5.19192	10.5469	3.82123	6.94675	9.09636	7.6628	6.41625	0.16078	-0.728019	-0.0265903
Rhbdf2	Q80WQ6	Inactive rhomboid protein 2	AK-WT	-0.228955	0.0856409	false	14.1116	16.2148	18.4054	16.4735	22.7526	21.2727	17.3761	16.0326	19.5698	27.7518	-0.270683	-0.542598	-0.113311
Llgl2	Q3TJ91	LLGL scribble cell polarity complex component 2	AK-WT	-0.228567	0.154698	false	135.996	128.901	136.898	128.953	119.429	135.746	137.219	151.965	149.009	126.764	-0.15092	-0.0419809	0.0116742
Gosr1	O88630	Golgi SNAP receptor complex member 1	AK-WT	-0.227641	0.059706	false	14.9671	13.6808	17.7449	12.6992	14.3354	18.9261	17.1627	11.1593	17.6046	11.1126	-0.0871101	0.107021	0.04015
Tmod2	Q9JKK7	Tropomodulin-2	AK-WT	-0.226215	0.415141	false	3.03619	4.46569	3.90262	3.46625	4.43233	2.71834	2.34508	2.45821	2.82171	3.42974	0.337403	0.282378	-0.09576
Pum3	Q8BKS9	Pumilio homolog 3	AK-WT	-0.226151	0.257783	false	158.228	174.969	132.424	140.298	116.22	144.568	160.878	91.9395	130.491	122.57	0.0195719	0.294711	0.0198943
Rpl12	P35979	60S ribosomal protein L12	AK-WT	-0.226007	0.127869	false	127.887	117.741	151.855	144.782	169.67	121.839	168.695	202.564	190.509	175.41	-0.218685	-0.465596	-0.0465431
Ptbp3	Q8BHD7	Polypyrimidine tract-binding protein 3	AK-WT	-0.225753	0.162282	false	47.029	56.2669	54.0196	50.9766	51.5534	50.2294	46.7573	19.0922	32.1254	23.6903	0.877304	0.909957	0.141906
B9d1	Q9R1S0	B9 domain-containing protein 1	AK-WT	-0.225686	0.00480798	true	79.9165	85.7438	100.538	81.5812	72.8324	74.5618	90.7571	86.2483	86.8476	106.755	-0.326296	-0.125558	-0.0623474
Lrrc59	Q922Q8	Leucine-rich repeat-containing protein 59	AK-WT	-0.225119	0.00111873	true	207.862	220.368	211.358	213.04	203.134	252.053	254.643	139.312	257.85	228.577	-0.225038	-0.190043	-0.052871
Pwp2	Q8BU03	Periodic tryptophan protein 2 homolog	AK-WT	-0.225101	0.143109	false	49.7348	53.4344	51.5814	50.6661	51.8868	51.2733	50.3157	27.3164	51.0982	38.4725	0.19527	0.203884	-0.0179861
Elmo2	Q8BHL5	Engulfment and cell motility protein 2	AK-WT	-0.224906	0.111822	false	20.904	20.6548	20.1246	18.4777	14.9364	19.5886	19.195	18.9789	16.717	17.4159	-0.0307043	0.268758	0.0523816
Ssbp3	Q9D032	Single-stranded DNA-binding protein 3	AK-WT	-0.224582	0.0963762	false	55.0001	61.988	56.9123	47.9742	49.7686	78.9048	71.2115	57.4868	65.4893	73.0421	-0.503152	-0.256915	-0.000405778
Ppp1r9b	Q6R891	Neurabin-2	AK-WT	-0.224297	0.403648	false	21.968	20.5753	18.3271	25.8422	21.9103	22.762	21.1013	18.8142	22.4184	23.7059	0.0500462	-0.184751	-0.0429097
Hnrnpul2	Q00PI9	Heterogeneous nuclear ribonucleoprotein U-like protein 2	AK-WT	-0.224034	0.297579	false	116.609	120.833	115.612	96.2564	90.1	118.101	116.317	71.5868	100.737	90.2598	-0.0354835	0.301374	0.0286113
Trim71	Q1PSW8	E3 ubiquitin-protein ligase TRIM71	AK-WT	-0.223846	0.13987	false	44.4363	41.9526	41.6	42.1476	45.4386	45.5593	44.0935	30.2535	41.3909	38.6356	0.130226	0.0925065	-0.00048308
Atp11b	Q6DFW5	Phospholipid-transporting ATPase IF	AK-WT	-0.223144	0.0825104	false	54.7607	46.2611	51.4015	33.187	34.2538	57.1353	60.5971	33.8606	48.5463	42.047	-0.42578	0.165644	0.0474919
Srsf3	P84104	Serine/arginine-rich splicing factor 3	AK-WT	-0.223125	0.473035	false	479.891	429.993	453.312	396.969	364.247	505.892	474.685	283.945	449.807	358.753	-0.0870488	0.168605	0.0181232
U2af1	Q9D883	Splicing factor U2AF 35 kDa subunit	AK-WT	-0.222765	0.265133	false	517.265	504.618	458.627	419.767	386.905	657.227	555.846	469.718	557.287	554.829	-0.463253	-0.172177	0.00378894
Tysnd1	Q9DBA6	Peroxisomal leader peptide-processing protease	AK-WT	-0.222399	0.0603271	false	26.7065	27.4606	26.4444	23.6681	23.6814	30.607	22.4409	22.4689	26.6008	18.089	0.0834043	0.266077	0.0517436
Timp2	P25785	Metalloproteinase inhibitor 2	AK-WT	-0.221628	0.332448	false	1.49274	0.996525	1.08926	1.0355	1.19484	1.52869	2.67767	4.20635	2.36775	5.09457	-1.74236	-1.64522	-0.124029
Gripap1	Q8VD04	GRIP1-associated protein 1	AK-WT	-0.221205	0.00301942	true	17.63	14.092	16.8881	15.1547	15.3409	18.1569	16.6988	5.74848	15.2104	11.9183	0.168782	0.256474	-0.000949036
Mga	A2AWL7	MAX gene-associated protein	AK-WT	-0.220953	0.0727072	false	40.9778	55.8172	53.1922	50.3314	66.0528	43.3647	60.7724	20.9399	34.1813	24.2964	0.992938	0.773919	0.154096
Thrap3	Q569Z6	Thyroid hormone receptor-associated protein 3	AK-WT	-0.220037	0.479754	false	181.549	214.427	192.724	187.491	190.583	187.196	196.175	82.4569	169.953	105.604	0.456314	0.510215	0.0519209
Cct3	P80318	T-complex protein 1 subunit gamma	AK-WT	-0.220021	0.00347987	true	545.666	539.181	524.769	521.08	480.983	631.367	601.35	590.531	612.211	606.291	-0.282136	-0.183355	-0.00107217
Custos	Q3UY34	Protein CUST	AK-WT	-0.219316	0.0184249	false	0	0	0	0	0	0	0	0	0	0	#DIV/0!	#DIV/0!	#DIV/0!
Rpl23	P62830	60S ribosomal protein L23	AK-WT	-0.218855	0.126481	false	1477.49	1479.79	1406.6	1528.23	1418.04	1495.83	1349.5	1807.05	1540.17	1780	-0.172367	-0.19061	-0.0295767
Map3k5	O35099	Mitogen-activated protein kinase kinase kinase 5	AK-WT	-0.218699	0.00205729	true	7.71365	9.35182	6.53107	12.835	19.9277	6.30862	6.87053	3.14796	7.62	4.9384	1.3834	0.32496	-0.0621162
Mrpl40	Q9Z2Q5	39S ribosomal protein L40, mitochondrial	AK-WT	-0.218675	0.217216	false	98.9439	105.931	94.0575	117.556	103.335	122.317	110.975	96.5126	108.211	116.307	-0.0234996	-0.171977	-0.00908571
Nphp4	P59240	Nephrocystin-4	AK-WT	-0.218576	0.370495	false	3.31622	4.0549	3.28896	2.10997	1.77857	4.57341	3.31163	4.20588	4.42215	6.22628	-1.45334	-0.583385	-0.120918
Baz2b	A2AUY4	Bromodomain adjacent to zinc finger domain protein 2B	AK-WT	-0.218473	0.100868	false	18.041	18.5931	15.2307	20.2195	21.734	26.8858	20.7957	15.7015	10.5711	12.2962	0.875502	0.596506	0.266666
Luc7l	Q9CYI4	Putative RNA-binding protein Luc7-like 1	AK-WT	-0.217458	0.164176	false	81.3617	82.0766	99.4247	89.5542	93.9506	102.423	101.509	40.7687	104.705	88.9933	-0.0779897	-0.14446	-0.0745803
Plekha8	Q80W71	Pleckstrin homology domain-containing family A member 8	AK-WT	-0.217172	0.0412503	false	16.061	12.8342	15.2675	13.3377	15.1194	21.4782	15.0784	11.4725	14.4758	18.2012	-0.199485	-0.150408	-0.00882724
Taok2	Q6ZQ29	Serine/threonine-protein kinase TAO2	AK-WT	-0.217013	0.00653772	true	25.1043	28.6313	27.8999	26.4914	30.2565	30.5493	28.2638	24.0191	26.3473	24.333	0.163141	0.102808	0.0372685
Rps18	P62270	40S ribosomal protein S18	AK-WT	-0.216116	0.205091	false	3984.05	3881.17	3985.16	4055.31	3975.12	3824.92	3973.82	6153.59	4421.39	4813.96	-0.201688	-0.225267	0.00310202
Elovl5	Q8BHI7	Elongation of very long chain fatty acids protein 5	AK-WT	-0.215872	0.0495606	false	99.5003	91.523	91.6534	82.1695	70.7921	91.4329	82.2759	71.3762	79.9059	99.3853	-0.229135	0.0718853	-0.0403337
Mdk	P12025	Midkine	AK-WT	-0.215855	0.463917	false	250.953	268.128	260.004	253.59	300.874	376.361	452.596	562.464	456.954	590.904	-0.918279	-1.01255	-0.0529348
Pura	P42669	Transcriptional activator protein Pur-alpha	AK-WT	-0.215226	0.0671953	false	26.2719	22.8554	25.6953	24.2417	24.223	26.1916	26.3708	14.1438	21.4822	18.7979	0.266867	0.308444	0.0429844
Mat2a	Q3THS6	S-adenosylmethionine synthase isoform type-2	AK-WT	-0.214895	0.0312882	false	106.366	103.568	111.063	100.482	106.815	155.982	153.599	45.3659	152.511	47.5794	0.0510524	0.0969455	0.0728468
Ice2	Q3UZ18	Little elongation complex subunit 2	AK-WT	-0.214814	0.0118435	false	9.95616	8.38546	8.42769	8.76229	5.94292	18.5317	9.41102	10.7038	10.0412	12.8718	-0.639837	-0.360547	0.050937
Zfp57	Q8C6P8	Zinc finger protein 57	AK-WT	-0.214263	0.035673	false	550.282	438.535	507.043	380.549	476.802	490.866	462.135	296.515	489.819	442.08	-0.120288	0.0977669	-0.0487182
Cenpa	O35216	Histone H3-like centromeric protein A	AK-WT	-0.214072	0.274288	false	239.998	263.665	263.558	231.276	261.758	208.012	241.936	325.275	251.2	316.126	-0.202489	-0.149497	-0.0404969
Srsf5	O35326	Serine/arginine-rich splicing factor 5	AK-WT	-0.213834	0.541642	false	304.899	289.238	343.335	333.049	381.475	329.089	308.802	139.399	318.711	189.746	0.490854	0.297687	0.00823659
Lgmn	O89017	Legumain	AK-WT	-0.213448	0.0212122	false	30.8722	32.5284	36.9228	69.2054	68.1445	35.1205	34.0739	68.0694	44.113	75.3532	0.201253	-0.836908	-0.11578
Lamb2	Q61292	Laminin subunit beta-2	AK-WT	-0.213207	0.0205955	false	14.142	18.3418	12.8994	10.3691	10.5164	20.0837	14.2399	11.0867	14.8375	13.6005	-0.445318	0.089377	0.027164
Lig3	P97386	DNA ligase 3	AK-WT	-0.213073	0.160304	false	27.1924	25.7098	25.5838	35.5461	34.3564	27.6121	27.5623	11.8889	23.6686	22.8694	0.586935	0.169064	-0.0174136
Rnf10	Q3UIW5	RING finger protein 10	AK-WT	-0.212617	0.220765	false	198.035	222.733	207.721	225.679	221.632	202.831	221.306	154.311	218.298	211.226	0.0585397	-0.0358139	-0.046815
Scnm1	Q8K136	Sodium channel modifier 1	AK-WT	-0.212321	0.00850753	true	36.2214	39.8413	36.7866	35.0528	44.9986	39.5416	38.1707	47.6147	46.8163	44.1737	-0.184782	-0.274347	-0.0370402
Sbno2	Q7TNB8	Protein strawberry notch homolog 2	AK-WT	-0.211671	0.204227	false	29.3866	34.2223	31.6698	23.5099	24.7735	33.5132	33.2339	14.789	32.2664	30.3507	-0.37503	0.0206363	-0.0614338
Elavl1	P70372	ELAV-like protein 1	AK-WT	-0.2113	0.432028	false	93.2294	94.1536	93.502	79.1613	72.7617	107.601	99.6981	70.2619	88.9321	89.6241	-0.233038	0.0686393	0.0154921
Mrm3	Q5ND52	rRNA methyltransferase 3, mitochondrial	AK-WT	-0.21129	0.100548	false	17.7227	14.3477	15.7429	9.56171	9.59129	12.4666	15.1019	16.4678	13.9509	15.173	-0.604631	0.130248	0.00347152
Hmces	Q8R1M0	Abasic site processing protein HMCES	AK-WT	-0.211102	0.0195689	false	217.767	217.954	206.771	100.974	95.5864	320.822	311.776	180.625	303.855	249.035	-1.49202	-0.368279	-0.00852094
Slc25a20	Q9Z2Z6	Mitochondrial carnitine/acylcarnitine carrier protein	AK-WT	-0.211054	0.0260891	false	44.8177	45.2114	48.8943	87.1779	85.599	64.0148	64.1407	46.1781	64.9308	64.89	0.41239	-0.487194	-0.0480542
Nop9	Q8BMC4	Nucleolar protein 9	AK-WT	-0.21105	0.100911	false	43.0318	51.84	52.6354	41.5358	48.5481	45.3988	47.4445	36.5305	56.6901	54.9116	-0.309018	-0.182537	-0.111916
Ccdc85c	E9Q6B2	Coiled-coil domain-containing protein 85C	AK-WT	-0.210984	0.0050984	true	22.7322	26.9219	23.6961	17.717	18.9566	23.9087	23.1984	16.8403	24.9753	22.0492	-0.358669	0.0564254	-0.0425923
Shc1	P98083	SHC-transforming protein 1	AK-WT	-0.210817	0.00479986	true	92.7006	88.4643	91.971	84.059	79.5696	121.49	112.926	53.1113	127.051	109.43	-0.5313	-0.377068	-0.0912094
Nxf1	Q99JX7	Nuclear RNA export factor 1	AK-WT	-0.210561	0.332355	false	103.543	94.0162	101.837	87.069	85.1007	121.756	118.199	61.3031	112.302	83.2192	-0.183491	0.0297731	0.0116543
Dnd1	Q6VY05	Dead end protein homolog 1	AK-WT	-0.21016	0.331771	false	24.5622	22.2265	24.501	14.6475	18.0104	19.4657	20.1107	37.8635	21.3442	27.7016	-0.586697	-0.0453972	0.0222716
Grwd1	Q810D6	Glutamate-rich WD repeat-containing protein 1	AK-WT	-0.210154	0.0552841	false	87.4022	90.2477	88.4834	86.6845	88.6974	96.0499	101.781	45.1272	101.609	74.2601	-0.00400079	0.0126856	-0.0357499
Etfdh	Q921G7	Electron transfer flavoprotein-ubiquinone oxidoreductase, mitochondrial	AK-WT	-0.209976	0.102279	false	21.657	19.5354	23.3519	22.4689	22.2482	19.7433	19.8783	15.835	18.5384	19.8375	0.220625	0.165127	-0.0161969
Trim25	Q61510	E3 ubiquitin/ISG15 ligase TRIM25	AK-WT	-0.209724	0.0372216	false	56.7543	64.5482	67.0399	73.7281	70.241	61.2328	64.3803	25.3317	54.3204	38.5771	0.632047	0.434683	0.0347228
Hacd3	Q8K2C9	Very-long-chain (3R)-3-hydroxyacyl-CoA dehydratase 3	AK-WT	-0.209704	0.0317632	false	22.5542	22.9477	23.4684	22.2345	19.2755	22.555	26.0228	15.6554	22.8064	20.7183	-0.0683754	0.0791784	-0.00706749
Nsd1	O88491	Histone-lysine N-methyltransferase, H3 lysine-36 specific	AK-WT	-0.209683	0.271986	false	44.1806	44.2317	53.4737	52.5431	57.8548	53.6884	55.9905	26.4022	39.2895	29.4271	0.683982	0.461038	0.120645
Mydgf	Q9CPT4	Myeloid-derived growth factor	AK-WT	-0.20968	0.129454	false	41.7222	44.0708	43.528	40.9136	42.9351	38.1787	44.4195	43.2462	46.6359	59.7666	-0.343672	-0.303537	-0.103209
Usp10	P52479	Ubiquitin carboxyl-terminal hydrolase 10	AK-WT	-0.209618	0.0694108	false	108.369	119.265	106.766	99.1983	98.2498	105.512	109.254	115.885	109.639	100.931	-0.0928279	0.0823104	0.0198808
Prkra	Q9WTX2	Interferon-inducible double-stranded RNA-dependent protein kinase activator A	AK-WT	-0.209389	0.275895	false	20.1354	16.9874	16.9277	11.641	13.6518	13.0373	15.297	33.8049	16.9187	22.8311	-0.652219	-0.1416	0.0179406
Smyd5	Q3TYX3	Histone-lysine N-trimethyltransferase SMYD5	AK-WT	-0.208507	0.00636636	true	52.5007	58.138	53.0606	49.0617	55.7325	100.493	110.235	66.4811	111.132	89.8993	-0.939864	-0.881337	-0.0365482
Raly	Q64012	RNA-binding protein Raly	AK-WT	-0.208078	0.556004	false	416.901	425.989	428.601	334.073	321.006	455.687	451.803	337.081	463.614	438.673	-0.461917	-0.090101	-0.0364166
Trim26	Q99PN3	Tripartite motif-containing protein 26	AK-WT	-0.207916	0.0487255	false	25.3735	34.159	28.6744	23.6754	23.8266	44.0231	41.9733	33.4476	42.0603	34.5822	-0.690155	-0.382217	0.0166034
Ctcf	Q61164	Transcriptional repressor CTCF	AK-WT	-0.207875	0.134099	false	132.891	128.851	136.788	126.545	113.826	151.51	137.36	69.691	113.924	91.3108	0.227979	0.372446	0.0662198
Pde6d	O55057	Retinal rod rhodopsin-sensitive cGMP 3',5'-cyclic phosphodiesterase subunit delta	AK-WT	-0.207657	0.131173	false	34.1232	34.3858	30.8915	38.1577	34.7533	34.2154	29.3667	51.5522	35.7885	45.607	-0.158813	-0.296658	-0.0254873
Kat6b	Q8BRB7	Histone acetyltransferase KAT6B	AK-WT	-0.207593	0.152326	false	98.9471	118.487	119.298	119.69	124.41	108.745	107.276	33.6922	75.8944	53.2432	0.918569	0.797727	0.110299
Yrdc	Q3U5F4	Threonylcarbamoyl-AMP synthase	AK-WT	-0.207411	0.00905976	true	74.6835	66.5899	72.5411	63.2719	81.8293	72.8927	86.1729	59.9857	97.6728	80.2663	-0.294324	-0.319986	-0.0858165
Psip1	Q99JF8	PC4 and SFRS1-interacting protein	AK-WT	-0.206811	0.0156751	false	271.272	261.243	257	206.494	188.885	304.98	286.229	206.107	249.006	230.825	-0.279289	0.133479	0.0444508
Noc3l	Q8VI84	Nucleolar complex protein 3 homolog	AK-WT	-0.206462	0.335952	false	36.921	36.4808	38.4426	33.9066	29.8829	42.3996	37.2508	13.2126	32.0572	22.4456	0.226989	0.452128	0.0553326
Stk4	Q9JI11	Serine/threonine-protein kinase 4	AK-WT	-0.205823	0.03844	false	34.0015	32.7291	34.0446	34.1032	32.1201	42.3587	36.7499	17.5162	30.5319	26.6669	0.211355	0.23212	0.0516107
Cdca3	Q99M54	Cell division cycle-associated protein 3	AK-WT	-0.205189	0.0601955	false	135.562	162.809	144.95	119.912	117.627	149.185	146.775	178.3	163.701	180.389	-0.534628	-0.219399	-0.0367487
Rpl34	Q9D1R9	60S ribosomal protein L34	AK-WT	-0.205095	0.214584	false	49.7893	65.4138	64.4296	69.6026	64.5594	39.6543	59.3969	46.5764	76.9148	55.3444	0.0206076	-0.143281	-0.134273
Nbr1	P97432	Next to BRCA1 gene 1 protein	AK-WT	-0.204507	0.051694	false	87.3845	73.5945	81.8455	70.4536	74.3452	77.1145	75.4255	55.6498	64.2517	66.4734	0.147513	0.308414	0.026009
Ndufc2	Q9CQ54	NADH dehydrogenase [ubiquinone] 1 subunit C2	AK-WT	-0.203681	0.0980423	false	222.051	205.332	201.152	208.875	213.868	227.66	234.879	301.669	250.6	254.284	-0.256175	-0.268925	0.00392762
Rnf4	Q9QZS2	E3 ubiquitin-protein ligase RNF4	AK-WT	-0.203558	0.0244193	false	146.44	145.564	149.995	168.151	161.251	158.024	149.293	56.8676	144.678	98.2686	0.439212	0.278439	-0.000280239
Ctif	Q6PEE2	CBP80/20-dependent translation initiation factor	AK-WT	-0.203506	0.1091	false	2.23061	2.92462	2.67994	6.09977	4.49702	1.67215	1.63621	1.4159	2.0052	2.98947	1.08517	0.0646127	-0.200264
Hps5	P59438	BLOC-2 complex member HPS5	AK-WT	-0.203409	0.18537	false	13.3429	7.78965	12.7807	10.7449	12.6606	10.8722	9.82392	9.37255	11.8217	10.0466	0.0980038	0.0480426	-0.0377922
Gprc5a	Q8BHL4	Retinoic acid-induced protein 3	AK-WT	-0.203393	0.0426675	false	27.9239	31.8281	28.3245	38.4798	38.3879	32.9876	29.9878	47.4287	31.3721	46.9059	-0.0262294	-0.414812	-0.0267458
Nfkb1	P25799	Nuclear factor NF-kappa-B p105 subunit	AK-WT	-0.203053	0.00489201	true	70.4303	66.2516	70.8099	37.9501	29.0402	75.8176	67.94	37.3984	67.1303	54.8954	-0.865159	0.180906	-0.00448969
Tp53rkb	Q99PW4	EKC/KEOPS complex subunit Tp53rkb	AK-WT	-0.20305	0.00397622	true	0	0	0	0	0	0	0	0	0	0	#DIV/0!	#DIV/0!	#DIV/0!
Rbm19	Q8R3C6	Probable RNA-binding protein 19	AK-WT	-0.202975	0.358783	false	38.7761	35.6668	39.0137	38.4504	38.3399	41.4739	45.9055	20.8714	46.1373	33.9594	-0.0608187	-0.0826368	-0.0452748
Clip1	Q922J3	CAP-Gly domain-containing linker protein 1	AK-WT	-0.202393	0.0148155	false	5.40338	5.70292	5.90191	2.00693	2.25706	9.79204	6.71059	6.23764	4.78939	5.40316	-1.25724	0.153753	0.172421
Alyref	O08583	THO complex subunit 4	AK-WT	-0.202298	0.441152	false	155.383	156.815	153.642	130.952	124.695	132.139	132.162	99.0553	144.085	132.689	-0.114552	0.166165	-0.0578833
Ilrun	Q3TT38	Protein ILRUN	AK-WT	-0.20225	0.154317	false	0	0	0	0	0	0	0	0	0	0	#DIV/0!	#DIV/0!	#DIV/0!
Spire2	Q8K1S6	Protein spire homolog 2	AK-WT	-0.202011	0.00947149	true	22.4407	24.8134	24.404	24.099	27.4216	25.8659	27.9074	27.9497	34.2306	35.7651	-0.442116	-0.551098	-0.108818
Cnnm2	Q3TWN3	Metal transporter CNNM2	AK-WT	-0.201786	0.0234699	false	32.7512	33.6697	32.2228	26.4888	30.3411	32.6525	29.0613	28.9121	26.367	32.5787	-0.0527372	0.157878	0.010709
Peg10	Q7TN75	Retrotransposon-derived protein PEG10	AK-WT	-0.201766	0.0446513	false	96.1727	97.6216	102.778	119.167	112.26	104.68	93.7862	14.5943	85.2532	75.6411	0.524446	0.297309	-0.0541298
Scrn3	Q3TMH2	Secernin-3	AK-WT	-0.201702	0.0384512	false	17.0687	19.3386	17.424	23.0109	21.0085	14.0368	15.3209	13.1469	18.7212	15.5825	0.359776	0.0651231	-0.0829957
Klf5	Q9Z0Z7	Krueppel-like factor 5	AK-WT	-0.201596	0.0533603	false	354.713	335.757	341.249	304.423	291.676	320.824	320.209	154.336	308.776	246.584	0.102127	0.308592	-0.0200972
Cct7	P80313	T-complex protein 1 subunit eta	AK-WT	-0.201546	0.0146882	false	262.247	278.229	260.809	240.796	230.094	532.43	528.172	565.036	571.676	630.418	-1.35209	-1.17013	-0.0450058
Wdr76	A6PWY4	WD repeat-containing protein 76	AK-WT	-0.200747	0.164132	false	35.4521	33.17	38.9497	39.8913	40.2508	45.0217	49.7021	24.7922	40.9842	37.0672	0.0381361	-0.12216	0.00895398
Phlda3	Q9WV95	Pleckstrin homology-like domain family A member 3	AK-WT	-0.200587	0.114927	false	36.6219	42.8434	41.688	39.0046	33.832	55.1345	50.9244	47.2676	47.5926	63.5835	-0.610112	-0.460976	-0.0364856
Zbtb1	Q91VL9	Zinc finger and BTB domain-containing protein 1	AK-WT	-0.200581	0.050992	false	3.98792	3.25047	4.32905	5.18142	5.23704	3.91487	3.90251	2.03285	2.98981	2.28821	0.981073	0.547038	0.0948841
Cct5	P80316	T-complex protein 1 subunit epsilon	AK-WT	-0.200431	0.0086251	true	644.742	632.68	607.078	595.905	540.259	701.452	688.72	467.21	668.306	654.296	-0.219207	-0.0741589	-0.0286191
Map1a	Q9QYR6	Microtubule-associated protein 1A	AK-WT	-0.200221	0.00134029	true	12.4816	14.1332	11.6489	10.8077	11.5153	21.2627	16.0331	6.28	14.4706	9.60955	-0.109318	0.0831641	0.081493
Wdr5	P61965	WD repeat-containing protein 5	AK-WT	-0.200196	0.0293514	false	189.747	195.453	195.688	151.977	157.348	211.978	212.929	141.86	195.702	168.609	-0.236045	0.0881267	0.0158405
Ino80c	Q8BHA0	INO80 complex subunit C	AK-WT	-0.19998	0.236294	false	24.7705	24.5218	25.7252	32.6629	25.238	29.4078	30.5663	17.1093	28.4133	28.5401	0.023804	-0.187517	-0.0446507
Ina	P46660	Alpha-internexin	AK-WT	-0.199934	0.508724	false	16.5552	17.09	16.7208	7.66923	10.6116	25.1374	24.5325	12.5342	17.3185	12.5121	-0.706461	0.170695	0.143066
Prx	O55103	Periaxin	AK-WT	-0.199854	0.0241955	false	6.61341	10.378	9.80974	22.3211	29.302	41.7379	29.8736	27.6893	33.1767	34.1366	-0.382875	-1.91356	-0.00723914
Aph1a	Q8BVF7	Gamma-secretase subunit APH-1A	AK-WT	-0.199829	0.022754	false	52.5614	55.1819	49.5921	55.6237	54.6875	44.1672	49.8891	50.7534	58.0822	56.2274	-0.0513674	-0.124065	-0.0733762
Tfam	P40630	Transcription factor A, mitochondrial	AK-WT	-0.19979	0.344014	false	155.383	140.2	156.051	141.369	146.033	191.536	161.829	112.36	166.538	142.248	-0.103538	-0.036409	0.00238158
Znf428	Q8C1M2	Zinc finger protein 428	AK-WT	-0.199633	0.0935426	false	0	0	0	0	0	0	0	0	0	0	#DIV/0!	#DIV/0!	#DIV/0!
Cox14	Q8BH51	Cytochrome c oxidase assembly protein COX14	AK-WT	-0.199323	0.0519386	false	52.615	65.5617	64.3836	69.8224	63.2681	67.2795	63.0256	104.024	80.2434	81.9406	-0.285224	-0.414221	-0.016273
Sap18	O55128	Histone deacetylase complex subunit SAP18	AK-WT	-0.199185	0.527135	false	14.4864	8.04473	11.0101	8.22155	8.57004	9.34022	14.8036	7.74754	11.6361	8.9263	-0.292269	0.120966	0.0145081
Fau	P62862	40S ribosomal protein S30	AK-WT	-0.198366	0.28579	false	1972.09	2345.05	2325.73	2444.37	2234.41	1877.88	2007.12	2779.66	2653.87	2640.32	-0.178278	-0.257567	-0.0761126
Thyn1	Q91YJ3	Thymocyte nuclear protein 1	AK-WT	-0.197781	0.0162274	false	181.36	171.098	179.991	150.903	153.217	196.223	196.239	213.145	193.412	226.372	-0.465011	-0.241969	-0.0169262
Pwwp3a	Q6DID5	PWWP domain-containing DNA repair factor 3A	AK-WT	-0.197762	0.0869865	false	0	0	0	0	0	0	0	0	0	0	#DIV/0!	#DIV/0!	#DIV/0!
Chmp3	Q9CQ10	Charged multivesicular body protein 3	AK-WT	-0.197641	0.00149688	true	34.1846	33.0867	29.7767	27.6003	28.5675	66.2802	59.4982	40.0214	59.3183	48.045	-0.934685	-0.730692	0.0126369
Znhit6	Q3UFB2	Box C/D snoRNA protein 1	AK-WT	-0.197467	0.224236	false	69.0839	53.5568	58.9672	78.993	67.3455	71.1275	71.5365	52.5541	72.5679	64.5664	0.0937192	-0.179726	-0.0227173
Srsf7	Q8BL97	Serine/arginine-rich splicing factor 7	AK-WT	-0.197098	0.601946	false	348.316	351.87	354.635	305.659	300.708	368.982	340.484	260.989	355.691	301.888	-0.116973	0.0967997	-0.00706372
Slbp	P97440	Histone RNA hairpin-binding protein	AK-WT	-0.196203	0.06319	false	125.98	124.831	132.685	109.777	101.494	131.56	135.096	94.4117	142.047	124.149	-0.333395	-0.0582418	-0.0437042
Epb41l1	Q9Z2H5	Band 4.1-like protein 1	AK-WT	-0.196045	0.00619972	true	11.7282	11.9275	10.7291	28.7308	23.337	19.5458	25.0797	15.5384	20.864	20.6715	0.326049	-0.857534	-0.0151738
Knstrn	Q9D9Z1	Small kinetochore-associated protein	AK-WT	-0.195711	0.172648	false	79.5359	82.7326	78.8365	72.1304	61.8041	71.9859	77.9775	76.0737	72.251	80.2731	-0.187509	0.075662	-0.00524993
Kctd3	Q8BFX3	BTB/POZ domain-containing protein KCTD3	AK-WT	-0.195569	0.0522625	false	25.7763	25.1377	25.7347	28.977	24.7506	21.9489	24.7696	28.841	26.1963	24.472	0.0845791	0.012213	-0.00253877
Myl6	Q60605	Myosin light polypeptide 6	AK-WT	-0.195264	0.0549016	false	705.597	768.461	744.665	911.701	812.547	645.247	616.272	621.986	733.673	794.856	0.173823	-0.0473767	-0.0853984
Rsbn1	Q80T69	Lysine-specific demethylase 9	AK-WT	-0.195095	0.28619	false	9.57742	10.0804	10.2328	11.6049	12.449	10.0358	10.7167	8.71327	8.39101	8.28626	0.528389	0.256847	0.0711024
Znf462	B1AWL2	Zinc finger protein 462	AK-WT	-0.195012	0.497529	false	0	0	0	0	0	0	0	0	0	0	#DIV/0!	#DIV/0!	#DIV/0!
Fyttd1	Q91Z49	UAP56-interacting factor	AK-WT	-0.194952	0.440302	false	76.3263	92.1215	86.883	82.493	84.1855	88.3112	85.3029	36.3038	62.5934	54.8193	0.50548	0.535817	0.0762434
Exosc5	Q9CRA8	Exosome complex component RRP46	AK-WT	-0.194889	0.19092	false	163.25	178.223	168.099	163.676	158.256	165.992	169.416	203.246	217.497	187.636	-0.331639	-0.254075	-0.0523792
Itga3	Q62470	Integrin alpha-3	AK-WT	-0.194346	0.0230717	false	31.2422	36.6943	37.1613	65.0552	71.4243	71.6471	49.1902	12.465	51.9828	35.4058	0.643167	-0.318747	0.00729159
Supt16h	Q920B9	FACT complex subunit SPT16	AK-WT	-0.194142	0.0581899	false	0	0	0	0	0	0	0	0	0	0	#DIV/0!	#DIV/0!	#DIV/0!
Hjurp	Q6PG16	Holliday junction recognition protein	AK-WT	-0.193927	0.0266922	false	83.1822	78.665	87.2894	76.8225	103.4	80.1198	84.4388	45.4139	75.8814	57.8797	0.43012	0.312316	0.0197412
Plekhj1	Q9D240	Pleckstrin homology domain-containing family J member 1	AK-WT	-0.193729	0.101079	false	96.1299	90.5075	102.873	95.2763	81.1959	88.1006	96.9655	81.7396	103.271	95.4934	-0.171618	-0.0424049	-0.0482346
Emg1	O35130	Ribosomal RNA small subunit methyltransferase NEP1	AK-WT	-0.193523	0.102522	false	212.767	234.099	247.717	232.193	246.402	254.54	253.649	208.227	265.649	230.358	-0.0515553	-0.0991779	-0.0164144
Htra2	Q9JIY5	Serine protease HTRA2, mitochondrial	AK-WT	-0.193169	0.107831	false	16.1787	16.3317	17.161	11.0957	14.7675	25.5314	32.2654	31.9181	40.2004	40.5189	-1.64202	-1.28546	-0.130204
Mrpl55	Q9CZ83	39S ribosomal protein L55, mitochondrial	AK-WT	-0.193118	0.259083	false	60.0892	64.692	57.9476	54.0052	56.43	58.7929	51.571	50.4737	60.6833	51.4593	-0.0221324	0.119408	-0.0194741
Paip1	Q8VE62	Polyadenylate-binding protein-interacting protein 1	AK-WT	-0.193059	0.0068437	true	39.5072	40.378	40.2616	27.3341	28.3302	56.1218	45.3472	42.244	37.137	40.1597	-0.473656	0.0513566	0.0932441
Tbc1d24	Q3UUG6	TBC1 domain family member 24	AK-WT	-0.192947	0.197412	false	7.77177	5.85191	8.17894	4.06084	4.94924	8.04745	10.767	2.28028	9.88625	4.41078	-0.666105	0.0238223	-0.00716347
Dimt1	Q9D0D4	Probable dimethyladenosine transferase	AK-WT	-0.192852	0.145175	false	37.4261	35.9075	38.3517	40.3075	35.1928	44.0241	35.8122	36.1905	41.1585	35.8635	-0.0287883	-0.0488678	0.00185213
Casc3	Q8K3W3	Protein CASC3	AK-WT	-0.192516	0.133037	false	43.5667	48.6195	46.9336	43.0449	44.3835	41.4164	42.3888	27.1522	38.2844	32.2123	0.310544	0.395736	0.0208959
Pdcd11	Q6NS46	Protein RRP5 homolog	AK-WT	-0.192501	0.355681	false	41.6274	44.8027	43.3111	46.1654	45.1553	47.0961	46.85	20.8236	42.8871	31.9517	0.287156	0.208815	0.00960923
Dctn2	Q99KJ8	Dynactin subunit 2	AK-WT	-0.192092	0.00484903	true	128.854	123.896	132.866	119.1	114.684	125.692	144.815	148.406	156.552	146.589	-0.37481	-0.23779	-0.0356127
Tcf25	Q8R3L2	Transcription factor 25	AK-WT	-0.192055	0.168238	false	172.897	171.191	177.796	190.673	192.805	172.336	181.661	94.5816	193.184	151.374	0.154397	0.0140222	-0.0615155
Ripk3	Q9QZL0	Receptor-interacting serine/threonine-protein kinase 3	AK-WT	-0.1919	0.00263781	true	18.1597	16.5082	17.0478	10.2261	10.7384	26.2729	19.6331	9.5054	26.0047	17.2608	-1.04527	-0.327577	-0.0686342
Srpk2	O54781	SRSF protein kinase 2	AK-WT	-0.191602	0.155824	false	20.0094	19.0189	18.7942	27.2862	26.5159	16.2671	15.4695	16.8601	13.9903	15.533	0.865808	0.384812	0.0403494
Kirrel1	Q80W68	Kin of IRRE-like protein 1	AK-WT	-0.191489	0.0138124	false	0	0	0	0	0	0	0	0	0	0	#DIV/0!	#DIV/0!	#DIV/0!
Usp54	Q8BL06	Inactive ubiquitin carboxyl-terminal hydrolase 54	AK-WT	-0.191469	0.514633	false	8.79829	8.42231	9.69449	17.3129	18.3839	7.68637	9.89676	5.33468	7.86909	6.41738	1.32114	0.328803	0.0291568
Msmo1	Q9CRA4	Methylsterol monooxygenase 1	AK-WT	-0.191404	0.400881	false	101.104	75.3826	73.1658	59.5905	64.5531	75.0092	80.8694	76.6807	88.4393	100.092	-0.602791	-0.179844	-0.0849402
Rnf187	Q8BFX1	E3 ubiquitin-protein ligase RNF187	AK-WT	-0.190656	0.150377	false	142.044	159.323	149.843	137.318	138.859	179.313	169.302	118.443	163.739	159.321	-0.226209	-0.102966	-0.0160036
Akirin2	B1AXD8	Akirin-2	AK-WT	-0.190644	0.0647103	false	104.73	109.654	97.9123	86.9234	86.4321	109.104	102.887	109.535	97.0917	99.2524	-0.179651	0.0845701	0.0381065
Fam241b	Q9D882	Protein FAM241B	AK-WT	-0.1904	0.0468007	false	20.7106	19.7195	26.8281	23.3923	25.9931	24.774	29.1842	32.9121	28.5088	36.5089	-0.396747	-0.536084	-0.0502511
Dhx29	Q6PGC1	ATP-dependent RNA helicase DHX29	AK-WT	-0.190204	0.103467	false	31.8847	29.3666	29.3258	27.8656	25.2672	29.7029	30.8503	17.1744	25.8574	24.8673	0.0669147	0.251495	0.00926457
Cactin	Q9CS00	Splicing factor Cactin	AK-WT	-0.190079	0.151001	false	40.3584	44.5836	41.9729	46.3904	43.8526	46.8275	46.0108	18.6761	44.8782	31.7333	0.236253	0.143266	-0.0130545
Rxra	P28700	Retinoic acid receptor RXR-alpha	AK-WT	-0.19002	0.0213674	false	15.7376	17.97	19.992	14.9928	14.0941	21.4827	19.7033	9.0177	16.7909	11.1456	0.0582132	0.357796	0.0784726
Vps37c	Q8R105	Vacuolar protein sorting-associated protein 37C	AK-WT	-0.189602	0.429716	false	7.79345	7.40841	10.5179	9.61394	11.4697	5.8299	8.88853	5.43473	8.90244	6.33167	0.46882	0.170607	-0.0545655
Cep162	Q6ZQ06	Centrosomal protein of 162 kDa	AK-WT	-0.189559	0.267289	false	6.90401	10.6301	9.82696	5.44605	6.43671	12.9353	8.6491	3.92862	6.92023	7.20243	-0.249141	0.36915	0.0807541
Polg	P54099	DNA polymerase subunit gamma-1	AK-WT	-0.189357	0.690811	false	30.9479	28.6122	30.1127	34.434	38.2799	42.9787	34.2062	28.6037	31.9086	28.3918	0.270064	-0.0124598	0.0680278
Cdc40	Q9DC48	Pre-mRNA-processing factor 17	AK-WT	-0.189286	0.340788	false	35.1479	29.0043	34.6047	28.905	29.4883	35.607	33.6819	20.5886	29.5257	25.51	0.0854346	0.258552	0.0369156
Kif3b	Q61771	Kinesin-like protein KIF3B	AK-WT	-0.189102	0.033213	false	9.78495	9.4858	9.28796	10.3312	9.533	10.1947	9.65363	3.48381	8.51698	6.13615	0.438962	0.377759	0.0259329
Srpk1	O70551	SRSF protein kinase 1	AK-WT	-0.188912	0.186555	false	68.002	77.605	73.9285	76.8843	72.4334	75.3939	85.6391	40.9604	71.4993	43.2038	0.38048	0.351588	0.0696707
Abt1	Q9QYL7	Activator of basal transcription 1	AK-WT	-0.188201	0.018001	false	18.287	16.0093	17.5599	16.0124	17.27	15.8583	18.726	13.7426	19.9194	16.9899	-0.149225	-0.0944304	-0.0590381
Kat2a	Q9JHD2	Histone acetyltransferase KAT2A	AK-WT	-0.187611	0.0358536	false	107.856	117.814	109.286	99.3082	95.5332	116.765	114.399	74.2509	116.822	106.971	-0.199862	-0.00315215	-0.0410463
Rpusd3	Q14AI6	Mitochondrial mRNA pseudouridine synthase Rpusd3	AK-WT	-0.187554	0.00743727	true	22.0105	22.628	29.7735	25.3893	29.3862	17.9746	24.7807	27.2388	31.6768	34.5746	-0.274421	-0.417376	-0.152225
Satb1	Q60611	DNA-binding protein SATB1	AK-WT	-0.187377	0.656846	false	9.0383	12.5694	13.0619	10.208	8.88189	16.0462	14.8026	15.1529	13.3464	15.8365	-0.612314	-0.336417	0.0215535
Hnrnpm	Q9D0E1	Heterogeneous nuclear ribonucleoprotein M	AK-WT	-0.187224	0.553067	false	343.197	334.563	327.065	304.532	289.81	383.427	353.383	198.74	315.113	238.958	0.101225	0.273841	0.0514109
Gpkow	Q56A08	G-patch domain and KOW motifs-containing protein	AK-WT	-0.187178	0.0382951	false	12.7004	10.9063	12.2413	9.1965	10.5952	10.6008	14.4614	5.15065	14.2407	9.65184	-0.271661	0.000369897	-0.0741609
Ptbp1	P17225	Polypyrimidine tract-binding protein 1	AK-WT	-0.187075	0.257195	false	524.971	589.936	569.438	471.272	441.296	554.809	572.279	248.8	495.24	354.505	0.102902	0.402124	0.0332033
Atxn2l	Q7TQH0	Ataxin-2-like protein	AK-WT	-0.187041	0.0748438	false	170.074	182.159	189.093	168.772	180.593	188.062	186.303	103.989	162.255	129.38	0.26057	0.307372	0.0388189
Ddah1	Q9CWS0	N(G),N(G)-dimethylarginine dimethylaminohydrolase 1	AK-WT	-0.186386	0.0200078	false	34.8614	40.357	40.2992	40.2731	37.438	52.3888	46.3507	16.711	32.3807	31.6973	0.278294	0.265252	0.0795962
Hif1an	Q8BLR9	Hypoxia-inducible factor 1-alpha inhibitor	AK-WT	-0.186273	0.0922256	false	15.9881	17.9058	17.1584	17.9102	19.2195	16.4918	17.6172	9.62509	14.6827	12.0463	0.474166	0.348609	0.0377461
Rbm15	Q0VBL3	RNA-binding protein 15	AK-WT	-0.186197	0.428423	false	17.025	17.4207	17.3595	16.3228	14.9615	18.0948	15.7383	11.5447	13.7055	11.5152	0.310832	0.453528	0.0789943
Fbxw8	Q8BIA4	F-box/WD repeat-containing protein 8	AK-WT	-0.186166	0.0188624	false	38.357	46.4145	40.0251	35.3188	34.9743	41.233	42.6031	33.4954	43.3741	37.2841	-0.198438	0.0447241	-0.0133251
Sema4b	Q62179	Semaphorin-4B	AK-WT	-0.186007	0.477534	false	35.8436	36.3346	36.8367	41.3097	42.6759	34.0266	35.0294	23.2364	33.0439	29.4171	0.427185	0.218534	-0.00653439
Pgm3	Q9CYR6	Phosphoacetylglucosamine mutase	AK-WT	-0.185979	0.00870596	true	40.8459	41.185	36.8699	30.5127	30.27	44.1159	43.7779	35.9435	41.5892	47.5674	-0.552678	-0.169617	-0.033393
Hnrnpa1	P49312	Heterogeneous nuclear ribonucleoprotein A1	AK-WT	-0.185809	0.51854	false	1059.76	1029.48	979.407	1020.89	889.523	1378.6	1181.7	827.099	1051	1171.21	-0.218109	-0.119349	0.00699069
Shroom3	Q9QXN0	Protein Shroom3	AK-WT	-0.185446	0.0611594	false	5.66664	7.36079	7.06314	12.4539	13.9991	5.69178	6.13328	7.56505	6.21007	7.12832	0.987844	0.00597167	-0.0136143
Col1a1	P11087	Collagen alpha-1(I) chain	AK-WT	-0.185303	0.384853	false	0.108484	0.203456	0.231999	0.503884	0.390558	0.243108	0.159047	0.226561	0.372837	0.396911	0.216602	-1.0859	-0.263985
Rpl38	Q9JJI8	60S ribosomal protein L38	AK-WT	-0.185197	0.125657	false	1919.07	1948.39	1986.6	2053.86	1857.75	2054.77	2064.59	2597.92	2208.85	2570.6	-0.289084	-0.292371	-0.0282764
Fiz1	Q9WTJ4	Flt3-interacting zinc finger protein 1	AK-WT	-0.18517	0.0422968	false	59.6638	64.7152	62.9078	61.8031	66.3872	60.723	63.4059	37.3647	62.2095	43.0714	0.284042	0.246043	0.00971446
Rbm5	Q91YE7	RNA-binding protein 5	AK-WT	-0.185128	0.266541	false	52.7506	59.4614	51.2227	53.2946	55.3757	61.5922	45.2161	31.6712	39.5996	29.9315	0.644228	0.648021	0.123115
Upp1	P52624	Uridine phosphorylase 1	AK-WT	-0.185059	0.2575	false	267.14	253.501	265.307	65.9792	76.2226	398.306	414.359	288.75	357.333	402.613	-2.41796	-0.536424	-0.0149233
Eif5b	Q05D44	Eukaryotic translation initiation factor 5B	AK-WT	-0.184892	0.0382888	false	78.9586	84.2099	79.8268	75.8833	79.1187	78.7534	81.3787	57	73.1081	77.6298	0.0402447	0.103924	-0.0175896
Cltb	Q6IRU5	Clathrin light chain B	AK-WT	-0.184754	0.0373428	false	74.7616	81.7416	73.7726	70.6159	63.8755	94.029	86.8583	52.1813	94.2886	85.6016	-0.419602	-0.228716	-0.0636149
Cenps	Q9D084	Centromere protein S	AK-WT	-0.184592	0.311733	false	33.701	40.6206	33.929	40.4715	42.4722	47.3761	37.4343	33.6588	43.5971	42.6326	-0.0560523	-0.256842	-0.0381426
Ing4	Q8C0D7	Inhibitor of growth protein 4	AK-WT	-0.184317	0.221414	false	51.5126	44.4438	50.1886	37.5146	47.2623	34.5258	42.7592	42.4346	43.7011	36.5947	0.0783478	0.279042	-0.00261886
Ap2s1	P62743	AP-2 complex subunit sigma	AK-WT	-0.184308	0.0134044	false	139.705	147.741	146.323	169.663	153.947	146.138	155.592	184.238	174.963	193.793	-0.18841	-0.350702	-0.0562237
Hmmr	Q00547	Hyaluronan mediated motility receptor	AK-WT	-0.184253	0.0132236	false	81.2339	72.5844	84.4497	74.5001	74.5927	85.5101	89.4041	58.3538	79.8058	75.5864	-0.0597028	0.031709	0.000334737
Pnp	P23492	Purine nucleoside phosphorylase	AK-WT	-0.183952	0.150582	false	55.6114	49.1394	53.8474	51.1752	40.2697	66.2252	77.1361	72.2964	82.7354	85.571	-0.880115	-0.670676	-0.068427
Safb	D3YXK2	Scaffold attachment factor B1	AK-WT	-0.183348	0.477255	false	135.19	121.189	132.309	145	125.578	140.267	130.104	95.0064	141.909	128.133	0.0028646	-0.0595271	-0.0447803
Suz12	Q80U70	Polycomb protein Suz12	AK-WT	-0.182302	0.218282	false	119.599	118.389	121.161	127.707	128.339	129.514	122.198	88.799	98.481	79.0393	0.528422	0.43164	0.106791
Ckap4	Q8BMK4	Cytoskeleton-associated protein 4	AK-WT	-0.182289	0.0178706	false	187.132	177.376	175.808	182.265	182.239	190.302	183.833	95.9856	180.23	137.514	0.198067	0.180976	-0.00596021
Jpt2	Q6PGH2	Jupiter microtubule associated homolog 2	AK-WT	-0.182131	0.197278	false	123.899	114.918	117.835	105.464	103.704	128.439	127.903	81.0309	111.736	107.438	-0.0674167	0.117482	0.0112298
Ca2	P00920	Carbonic anhydrase 2	AK-WT	-0.182	0.0885733	false	0	0	0	0	0	0	0	0	0	0	#DIV/0!	#DIV/0!	#DIV/0!
Rps3	P62908	40S ribosomal protein S3	AK-WT	-0.181941	0.295224	false	1695.74	1649.84	1746.4	1774.18	1621.67	1792.22	1847.39	1657.88	2076.34	2236.38	-0.344823	-0.345332	-0.0867728
Spint1	Q9R097	Kunitz-type protease inhibitor 1	AK-WT	-0.181826	0.165769	false	45.1513	49.5667	45.9333	44.5465	46.8591	53.2222	45.3898	35.9065	44.4183	52.8578	-0.0898027	-0.0529962	-0.0353158
Foxk1	P42128	Forkhead box protein K1	AK-WT	-0.181793	0.0539195	false	8.54678	8.90543	9.06339	7.86281	7.56145	11.4121	9.57719	3.6889	8.74468	5.79569	0.085138	0.281815	0.0536465
Basp1	Q91XV3	Brain acid soluble protein 1	AK-WT	-0.181231	0.0788185	false	89.2139	109.375	89.2961	112.434	92.5257	118.166	108.203	90.7914	101.116	112.045	-0.0566032	-0.151413	-0.00352005
Nono	Q99K48	Non-POU domain-containing octamer-binding protein	AK-WT	-0.180465	0.336098	false	353.543	346.725	348.125	307.437	310.271	458.224	401.565	268.581	368.729	340.505	-0.199339	-0.0211187	0.0255703
Asap2	Q7SIG6	Arf-GAP with SH3 domain, ANK repeat and PH domain-containing protein 2	AK-WT	-0.180463	0.0764551	false	14.7026	16.3887	15.2666	15.4015	16.1114	13.3327	14.074	8.63792	11.6807	10.6782	0.495096	0.467003	0.0312987
Dsg2	O55111	Desmoglein-2	AK-WT	-0.180448	0.101688	false	19.9166	20.1683	19.7404	20.8351	19.221	24.1075	22.4195	17.8413	18.5458	15.3915	0.239149	0.232919	0.101903
Nr2c2ap	Q3TV70	Nuclear receptor 2C2-associated protein	AK-WT	-0.17992	0.141806	false	27.2182	31.7858	35.3451	34.8135	35.8087	37.4599	39.2759	24.7805	43.7741	36.5235	-0.185234	-0.352309	-0.0742583
Npm3	Q9CPP0	Nucleoplasmin-3	AK-WT	-0.179888	0.363408	false	204.927	212.486	207.93	216.486	201.67	215.354	212.21	233.549	234.05	258.095	-0.235042	-0.239398	-0.0479078
Sgo2	Q7TSY8	Shugoshin 2	AK-WT	-0.179654	0.564026	false	0	0	0	0	0	0	0	0	0	0	#DIV/0!	#DIV/0!	#DIV/0!
Dapk3	O54784	Death-associated protein kinase 3	AK-WT	-0.179463	0.0228072	false	48.6831	47.4034	46.2391	51.9603	49.41	47.0053	44.2084	38.0399	55.8365	53.2846	-0.106295	-0.201698	-0.102558
Dna2	Q6ZQJ5	DNA replication ATP-dependent helicase/nuclease DNA2	AK-WT	-0.179438	0.0130892	false	33.1627	35.7808	32.3111	23.4511	21.9078	35.7448	31.68	16.0703	37.5546	29.9716	-0.574063	-0.000495303	-0.0839026
Abcf2	Q99LE6	ATP-binding cassette sub-family F member 2	AK-WT	-0.17939	0.126759	false	176.026	183.896	174.365	163.577	152.193	202.334	187.705	98.1728	190.138	150.753	-0.110436	0.0633419	-0.0200985
Ssrp1	Q08943	FACT complex subunit SSRP1	AK-WT	-0.17919	0.0814222	false	365.269	370.074	364.211	340.083	322.136	444.308	399.598	191.224	364.696	282.534	0.0330301	0.179605	0.0278448
Unc79	Q0KK59	Protein unc-79 homolog	AK-WT	-0.179186	0.382299	false	0.0313894	0	0.106597	0.113914	0.0384287	0.0459197	0.0529973	0.0373012	0.0357412	0.0274646	1.2692	0.54144	0.157388
Rest	Q8VIG1	RE1-silencing transcription factor	AK-WT	-0.178202	0.136676	false	56.3812	60.8793	60.2253	76.0834	75.1524	85.8114	81.0662	46.9315	63.9285	52.992	0.371272	0.017213	0.0860442
Gsto1	O09131	Glutathione S-transferase omega-1	AK-WT	-0.177784	0.360445	false	16.6902	22.7412	17.0706	42.2395	28.479	32.3731	16.406	18.9016	20.614	18.8257	0.842441	-0.0663059	0.0584406
Plcb3	P51432	1-phosphatidylinositol 4,5-bisphosphate phosphodiesterase beta-3	AK-WT	-0.177521	0.0191726	false	47.1346	52.3285	55.2306	41.1673	43.0042	82.5851	84.4645	45.2168	78.3144	74.1225	-0.856808	-0.56376	-0.0322997
Mcrs1	Q99L90	Microspherule protein 1	AK-WT	-0.177505	0.400534	false	84.509	97.6706	90.4175	93.4718	99.3845	82.9377	83.8762	96.3486	85.1364	85.5572	0.176117	0.0903984	0.0119155
Depdc1b	Q8BH88	DEP domain-containing protein 1B	AK-WT	-0.17735	0.0475294	false	24.4087	26.4106	25.6064	22.8045	23.1277	23.5399	24.0798	20.1158	21.787	22.9524	0.0379616	0.187553	0.00403556
Csnk1d	Q9DC28	Casein kinase I isoform delta	AK-WT	-0.177071	0.0460634	false	94.4756	101.688	105.423	77.0965	81.9872	89.8399	97.5956	50.9639	71.8298	59.6879	0.274529	0.612357	0.0822298
Kifc1	Q9QWT9	Kinesin-like protein KIFC1	AK-WT	-0.176647	0.00939054	true	101.812	111.504	117.093	113.906	118.399	119.486	114.259	77.3936	107.438	92.4821	0.216592	0.139863	0.0160046
Tent4b	Q68ED3	Terminal nucleotidyltransferase 4B	AK-WT	-0.176298	0.196414	false	46.1016	49.3287	51.5645	45.6876	48.1507	51.1893	49.1594	24.6533	39.5627	30.7059	0.417297	0.479851	0.0740646
Klf4	Q60793	Krueppel-like factor 4	AK-WT	-0.176093	0.457549	false	252.974	256.656	254.987	159.281	148.754	207.892	196.152	116.693	191.912	181.972	-0.279498	0.447183	-0.032209
Mindy3	Q9CV28	Ubiquitin carboxyl-terminal hydrolase MINDY-3	AK-WT	-0.17604	0.0916142	false	52.8201	48.5855	48.6977	45.3753	45.3851	43.4501	58.7756	36.6699	61.4643	53.2757	-0.338233	-0.197376	-0.0931173
Macroh2a1	Q9QZQ8	Core histone macro-H2A.1	AK-WT	-0.175376	0.32031	false	0	0	0	0	0	0	0	0	0	0	#DIV/0!	#DIV/0!	#DIV/0!
Lmna	P48678	Prelamin-A/C	AK-WT	-0.175221	0.571743	false	100.86	110.914	101.068	116.994	114.405	121.832	119.205	56.1807	122.218	102.033	0.0452724	-0.104638	-0.0537486
Stx16	Q8BVI5	Syntaxin-16	AK-WT	-0.175105	0.0655728	false	20.7054	19.2833	25.8516	21.7767	22.1772	29.4891	30.6952	18.3262	19.6035	24.7475	-0.0129774	-0.0149581	0.0719336
Tfip11	Q9ERA6	Tuftelin-interacting protein 11	AK-WT	-0.17445	0.0557102	false	32.6016	32.3148	33.4714	33.6554	32.6214	34.6588	33.1118	19.428	33.9838	26.5656	0.130392	0.115406	-0.017691
Cdca5	Q9CPY3	Sororin	AK-WT	-0.174395	0.277898	false	77.1456	72.8264	75.62	68.1877	67.732	76.1142	81.6565	68.9035	84.9479	73.0122	-0.216806	-0.0708063	-0.0192366
Gbe1	Q9D6Y9	1,4-alpha-glucan-branching enzyme	AK-WT	-0.174317	0.0714842	false	5.00409	3.36414	4.39668	3.2521	2.68051	4.77163	3.96867	1.117	2.81275	1.95452	0.315502	0.835984	0.139396
Anxa5	P48036	Annexin A5	AK-WT	-0.173884	0.0223834	false	30.1339	27.208	24.1109	15.1453	14.1867	29.8994	20.947	13.512	22.303	21.7102	-0.585462	0.303067	-0.011069
Pak1ip1	Q9DCE5	p21-activated protein kinase-interacting protein 1	AK-WT	-0.173815	0.00993509	true	142.399	142.877	145.595	142.524	132.086	140.041	146.832	110.69	161.279	134.386	-0.106581	-0.0416674	-0.0474854
Myl6b	Q8CI43	Myosin light chain 6B	AK-WT	-0.173407	0.0950851	false	16.3963	21.5528	18.5441	18.4749	21.342	18.0544	15.3608	18.137	21.6091	19.9223	-0.0608242	-0.141091	-0.0822208
Mtcl1	Q3UHU5	Microtubule cross-linking factor 1	AK-WT	-0.172088	0.0104495	false	42.5919	32.2081	42.1531	36.3565	32.874	60.3044	45.8704	25.4573	39.9841	49.7781	-0.374702	-0.203213	-0.00982307
Per1	O35973	Period circadian protein homolog 1	AK-WT	-0.171974	0.0887066	false	9.47022	11.1673	10.5734	11.1881	11.0449	7.29145	8.87715	9.33692	9.66164	12.1673	0.0264562	-0.0691565	-0.10849
Sox13	Q04891	Transcription factor SOX-13	AK-WT	-0.171857	0.0500348	false	15.2414	16.3466	15.266	9.26535	8.43919	24.8157	23.2546	16.2747	22.5409	19.8294	-1.25893	-0.439839	0.00536215
Sox2	P48432	Transcription factor SOX-2	AK-WT	-0.171737	0.220314	false	402.643	418.196	398.129	400.581	359.727	326.399	314.516	538.338	316.348	359.178	0.170573	0.266615	0.0658737
Ighmbp2	P40694	DNA-binding protein SMUBP-2	AK-WT	-0.17149	0.125899	false	6.88747	6.8039	6.62856	6.5665	6.77057	7.08325	7.04455	4.11603	8.56264	6.5343	-0.178815	-0.156324	-0.0938643
Kcmf1	Q80UY2	E3 ubiquitin-protein ligase KCMF1	AK-WT	-0.170827	0.088542	false	39.071	38.2863	44.4401	41.5172	40.3004	77.928	79.3723	72.991	98.4369	103.82	-1.30571	-1.31667	-0.119717
Psap	Q61207	Prosaposin	AK-WT	-0.170421	0.101183	false	143.488	159.445	142.935	281.897	260.929	144.731	136.53	165.961	141.278	173.155	0.787736	-0.0810991	-0.0230978
Prkci	Q62074	Protein kinase C iota type	AK-WT	-0.170176	0.0186985	false	98.46	116.249	108.675	107.767	107.184	141.845	133.323	60.2216	101.341	90.438	0.164561	0.168839	0.066657
Fbxl19	Q6PB97	F-box/LRR-repeat protein 19	AK-WT	-0.1699	0.0778194	false	69.6838	69.735	68.3908	52.7316	54	54.7608	79.0283	35.864	78.1196	51.9135	-0.284892	0.0914217	-0.0605834
Mov10	P23249	Putative helicase MOV-10	AK-WT	-0.169708	0.255962	false	95.9525	104.501	98.6212	102.443	111.307	89.2347	113.639	155.008	104.276	121.664	-0.0800122	-0.180396	0.0236553
Ccdc124	Q9D8X2	Coiled-coil domain-containing protein 124	AK-WT	-0.169692	0.0860007	false	63.2662	76.1809	64.2714	86.5772	76.8716	77.4074	69.5997	61.5431	83.744	98.4009	-0.156248	-0.423473	-0.117298
Cd63	P41731	CD63 antigen	AK-WT	-0.169335	0.22101	false	108.997	99.9414	100.641	220.5	215.206	89.0107	94.5764	153.449	84.9575	98.5012	1.2479	0.169889	0.0880468
Lonp2	Q9DBN5	Lon protease homolog 2, peroxisomal	AK-WT	-0.168989	0.0193026	false	36.6415	34.0518	35.2947	43.2428	36.3851	43.8146	40.8478	50.1035	34.0847	40.4256	0.0958345	-0.0765734	0.081272
Snx14	Q8BHY8	Sorting nexin-14	AK-WT	-0.168439	0.286043	false	21.3945	22.2582	23.373	22.3726	21.5147	20.3485	19.5258	13.8432	17.215	14.6958	0.459759	0.485707	0.0500874
Rcn2	Q8BP92	Reticulocalbin-2	AK-WT	-0.168263	0.0509168	false	25.3081	27.4078	24.8467	39.0531	33.0925	43.5105	37.2655	50.2135	30.14	34.19	0.165418	-0.315094	0.132732
Cblb	Q3TTA7	E3 ubiquitin-protein ligase CBL-B	AK-WT	-0.167975	0.134918	false	5.87245	5.84579	7.94725	5.63302	5.80227	7.29705	6.85164	4.36003	5.82888	4.50526	0.146075	0.343285	0.0770107
Hnrnpa0	Q9CX86	Heterogeneous nuclear ribonucleoprotein A0	AK-WT	-0.167876	0.50716	false	273.544	325.998	304.388	307.094	257.375	293.702	279.119	247.303	314.347	266.72	-0.0418102	0.052544	-0.0264379
Vps13b	Q80TY5	Intermembrane lipid transfer protein VPS13B	AK-WT	-0.167663	0.0965047	false	4.42722	6.90253	5.73323	4.77799	5.42669	4.18391	5.45407	3.3251	3.07908	3.6195	0.607304	0.76398	0.110634
Gorasp1	Q91X51	Golgi reassembly-stacking protein 1	AK-WT	-0.167483	0.122019	false	15.0068	18.5149	12.2055	14.492	13.11	15.1319	10.8787	9.55542	11.5066	11.1927	0.282124	0.425441	0.018931
Gnl3l	Q6PGG6	Guanine nucleotide-binding protein-like 3-like protein	AK-WT	-0.167341	0.0708393	false	60.2338	63.9194	62.8873	76.592	70.7633	58.3247	58.1587	47.3062	51.9283	51.933	0.504641	0.26373	0.0217413
Oxa1l	Q8BGA9	Mitochondrial inner membrane protein OXA1L	AK-WT	-0.167053	0.0992106	false	67.6566	61.3696	64.2302	56.6831	59.5745	70.3059	65.0696	69.851	64.3758	66.7081	-0.173166	-0.0249373	0.0185928
Dgkz	Q80UP3	Diacylglycerol kinase zeta	AK-WT	-0.167046	0.0520836	false	41.8869	46.4832	47.2577	43.7132	54.6482	59.1195	60.323	53.9136	66.9739	59.7975	-0.366065	-0.48754	-0.0401734
Dhcr24	Q8VCH6	Delta(24)-sterol reductase	AK-WT	-0.16669	0.0206314	false	123.502	118.608	118.258	99.8309	97.2417	112.752	114.052	35.0626	106.563	76.2325	0.108497	0.394278	-0.0199766
Taf2	Q8C176	Transcription initiation factor TFIID subunit 2	AK-WT	-0.166463	0.169806	false	42.5469	42.138	42.2897	38.5696	40.2	41.1317	37.2345	23.4743	35.1027	26.5216	0.35414	0.458007	0.0420767
Ncl	P09405	Nucleolin	AK-WT	-0.166173	0.487283	false	857.964	854.563	823.942	814.792	823.627	1041.9	931.886	476.584	849.421	661.005	0.117349	0.162904	0.0340405
Ccz1	Q8C1Y8	Vacuolar fusion protein CCZ1 homolog	AK-WT	-0.165899	0.101975	false	77.4833	70.2742	73.0207	86.5247	85.8673	81.9977	82.5712	77.6935	82.3946	76.2092	0.120265	-0.107793	0.00788117
Kiaa2013	Q91X21	Uncharacterized protein KIAA2013	AK-WT	-0.165805	0.0751358	false	0	0	0	0	0	0	0	0	0	0	#DIV/0!	#DIV/0!	#DIV/0!
Dnajc21	E9Q8D0	DnaJ homolog subfamily C member 21	AK-WT	-0.165609	0.232991	false	153.739	138.416	136.705	135.375	133.01	173.021	159.447	144.862	151.191	141.961	-0.127346	-0.0361061	0.0356343
Spry4	Q9WTP2	Protein sprouty homolog 4	AK-WT	-0.165571	0.0979026	false	82.0426	66.5041	74.8535	33.2154	33.5538	54.8348	67.7204	37.7454	55.1528	33.2543	-0.404979	0.752434	0.0823567
Tcea3	P23881	Transcription elongation factor A protein 3	AK-WT	-0.165345	0.255465	false	88.3305	80.1871	86.0385	81.2158	76.8732	86.4487	95.413	91.7849	86.5259	80.1427	-0.0762455	0.026039	0.039245
Larp1	Q6ZQ58	La-related protein 1	AK-WT	-0.16491	0.0974741	false	77.1151	77.8783	78.2367	79.939	87.978	82.1912	88.4134	43.9619	71.7865	51.3629	0.447339	0.336383	0.0650386
Kiaa1522	A2A7S8	Uncharacterized protein KIAA1522	AK-WT	-0.164227	0.105589	false	0	0	0	0	0	0	0	0	0	0	#DIV/0!	#DIV/0!	#DIV/0!
Lrch3	Q8BVU0	DISP complex protein LRCH3	AK-WT	-0.164063	0.103648	false	9.68032	11.2177	9.81923	9.15461	10.7172	7.75712	9.40946	3.92712	8.10131	5.87609	0.507626	0.55099	0.00263524
Etv5	Q9CXC9	ETS translocation variant 5	AK-WT	-0.163765	0.233369	false	203.532	207.858	204.448	166.38	152.488	169.783	179.819	186.669	149.716	134.1	0.167998	0.53263	0.100255
Nucb2	P81117	Nucleobindin-2	AK-WT	-0.16375	0.0921589	false	9.06167	8.6259	6.79273	8.97567	10.0973	6.97129	7.71817	11.4366	7.87584	10.3305	0.0670868	-0.157782	-0.0192399
Pbrm1	Q8BSQ9	Protein polybromo-1	AK-WT	-0.163727	0.555716	false	28.9481	31.8186	32.6775	32.5113	28.2021	30.8029	30.3324	11.2653	19.9943	14.9344	0.797603	0.834731	0.140469
Rbpms	Q9WVB0	RNA-binding protein with multiple splicing	AK-WT	-0.163656	0.114624	false	117.107	126.843	122.242	111.656	133.383	99.671	110.226	154.71	106.89	109.918	0.176593	0.171224	0.0496585
Mrpl49	Q9CQ40	39S ribosomal protein L49, mitochondrial	AK-WT	-0.163508	0.226159	false	86.8997	78.4855	88.0686	85.9285	92.0647	92.63	89.9572	63.5429	102.103	87.6244	-0.0921039	-0.167166	-0.063056
Srsf1	Q6PDM2	Serine/arginine-rich splicing factor 1	AK-WT	-0.163197	0.637296	false	200.473	218.784	224.566	216.899	171.549	230.014	212.471	74.0328	176.683	139.739	0.295873	0.439854	0.0367273
Snapc1	Q8K0S9	snRNA-activating protein complex subunit 1	AK-WT	-0.162824	0.176786	false	5.91118	6.04138	5.50347	7.64425	9.37553	11.5765	7.41187	4.56013	7.05264	5.10375	0.485497	-0.0629524	0.111067
Pik3c2a	Q61194	Phosphatidylinositol 4-phosphate 3-kinase C2 domain-containing subunit alpha	AK-WT	-0.162283	0.323918	false	12.6155	9.41959	11.0261	11.8456	13.5791	12.8625	10.0378	11.5401	8.11309	9.71523	0.512062	0.306003	0.109866
Dkc1	Q9ESX5	H/ACA ribonucleoprotein complex subunit DKC1	AK-WT	-0.162154	0.108862	false	272.79	237.625	244.917	209.552	186.57	248.137	260.635	166.909	220.886	237.581	-0.210879	0.135326	-0.00765881
Ap2m1	P84091	AP-2 complex subunit mu	AK-WT	-0.162093	0.0336746	false	615.598	669.485	609.778	500.481	449.314	543.768	542.634	330.225	523.956	490.256	-0.094671	0.316769	-0.0309646
Cfap97	Q6ZPR1	Cilia- and flagella-associated protein 97	AK-WT	-0.161988	0.429151	false	9.25745	9.09914	8.39573	8.46661	6.53648	10.9176	7.54641	5.61307	6.33578	5.78076	0.308281	0.557723	0.122134
Foxp4	Q9DBY0	Forkhead box protein P4	AK-WT	-0.161984	0.247486	false	28.3499	31.8776	28.8045	24.5938	26.0568	37.6094	29.6225	12.731	31.7054	25.3556	-0.171925	0.0568555	-0.0295421
Slx9	P58468	Ribosome biogenesis protein SLX9 homolog	AK-WT	-0.161956	0.089644	false	0	0	0	0	0	0	0	0	0	0	#DIV/0!	#DIV/0!	#DIV/0!
Cmtm6	Q9CZ69	CKLF-like MARVEL transmembrane domain-containing protein 6	AK-WT	-0.161878	0.00916813	true	42.2989	47.5395	45.1554	54.8225	51.7768	47.2806	46.6137	47.4932	49.4292	56.0476	0.0152723	-0.228995	-0.0488372
Cep250	Q60952	Centrosome-associated protein CEP250	AK-WT	-0.161544	0.111188	false	7.04066	8.80302	9.30191	7.25527	9.43205	9.31422	9.98958	4.37072	7.74442	5.05384	0.382805	0.389396	0.0910392
Hnrnpf	Q9Z2X1	Heterogeneous nuclear ribonucleoprotein F	AK-WT	-0.161483	0.296556	false	1050.16	1055.71	981.685	826.176	766.87	1053.98	1010.47	622.122	882.228	753.124	-0.0378132	0.331901	0.0394966
Tor1aip2	Q8BYU6	Torsin-1A-interacting protein 2	AK-WT	-0.16135	0.126287	false	91.6964	84.2929	92.3234	97.0658	98.2896	83.773	83.542	68.2174	72.673	68.4968	0.468671	0.341523	0.0462177
Rpsa	P14206	40S ribosomal protein SA	AK-WT	-0.161158	0.267524	false	1978.92	2067.6	1901.86	2010.54	2000.98	1721.67	1870.57	2668.68	2101.61	2413.16	-0.170501	-0.187115	-0.0340876
Cers5	Q9D6K9	Ceramide synthase 5	AK-WT	-0.161108	0.219106	false	37.3253	35.252	34.8814	48.515	49.814	35.4902	31.3193	24.0642	33.3403	28.9446	0.658734	0.201866	-0.0120356
Slc8a3	S4R2P9	Sodium/calcium exchanger 3	AK-WT	-0.160983	0.331129	false	0.0387989	0	0.0152053	0.0301418	0.0149332	0	0.0530828	0.0622849	0.0269888	0.012396	0.194689	-0.12953	0.290664
Mien1	Q9CQ86	Migration and invasion enhancer 1	AK-WT	-0.160639	0.0215922	false	63.2582	49.2369	55.9737	65.0856	57.6332	66.7825	71.9317	100.42	93.2312	108.85	-0.719579	-0.847416	-0.102975
Ppp1r18	Q8BQ30	Phostensin	AK-WT	-0.160614	0.265122	false	22.1818	24.905	22.7223	13.233	15.8753	29.9611	29.8824	16.7443	30.8347	27.1178	-0.99344	-0.316419	-0.0550039
Klhl11	Q8CE33	Kelch-like protein 11	AK-WT	-0.160543	0.0864678	false	9.32857	10.4753	11.6512	10.5085	11.158	10.5254	10.3738	3.31235	7.50902	5.52117	0.733608	0.686472	0.0929806
Eipr1	Q8K0G5	EARP and GARP complex-interacting protein 1	AK-WT	-0.160451	0.0171468	false	38.4934	35.7185	36.7553	31.2771	35.9488	33.2935	35.1128	26.5809	38.3644	34.2742	-0.111722	0.0263616	-0.0595936
Srp14	P16254	Signal recognition particle 14 kDa protein	AK-WT	-0.160283	0.0209102	false	186.783	174.932	177.986	171.392	156.547	205.606	205.022	239.033	228.906	258.881	-0.572823	-0.439053	-0.0516346
Zc3h13	E9Q784	Zinc finger CCCH domain-containing protein 13	AK-WT	-0.159434	0.464432	false	22.557	26.0305	24.3083	22.6367	25.0609	25.2292	24.7686	24.9621	20.9872	23.3588	0.105111	0.132068	0.0518827
Tmpo	Q61033	Lamina-associated polypeptide 2, isoforms alpha/zeta	AK-WT	-0.159414	0.180941	false	282.658	260.621	272.608	235.83	218.816	285.483	250.749	171.915	231.084	195.474	0.092003	0.350667	0.0440546
Tra2b	P62996	Transformer-2 protein homolog beta	AK-WT	-0.159048	0.573506	false	259.528	237.568	239.852	238.894	239.19	265.502	248.877	136.873	225.854	192.98	0.190884	0.230221	0.0156158
Mtmr10	Q7TPM9	Myotubularin-related protein 10	AK-WT	-0.158651	0.18644	false	7.31297	9.28524	9.74943	8.68563	8.68655	11.7166	8.92978	4.84911	6.50942	5.08592	0.583234	0.599167	0.166089
Homer3	Q99JP6	Homer protein homolog 3	AK-WT	-0.15853	0.142839	false	15.3215	16.8019	20.7943	10.3871	12.1954	23.2683	22.1361	15.338	22.487	22.463	-0.993116	-0.349532	-0.045329
Csnk1a1	Q8BK63	Casein kinase I isoform alpha	AK-WT	-0.158399	0.140745	false	261.42	253.779	248.788	254.371	232.886	271.086	251.18	184.006	232.055	227.76	0.0836296	0.147533	0.0102978
Safb2	Q80YR5	Scaffold attachment factor B2	AK-WT	-0.158283	0.433299	false	71.5942	70.678	79.284	61.1074	78.0466	73.2497	69.6088	48.8855	69.9342	61.0028	0.0878103	0.173837	-0.0104318
Zfpl1	Q9DB43	Zinc finger protein-like 1	AK-WT	-0.15828	0.364522	false	56.7816	60.5324	55.5169	61.6538	50.7488	44.0042	48.4208	49.9257	49.1497	43.6929	0.275815	0.311539	0.00952055
Mphosph8	Q3TYA6	M-phase phosphoprotein 8	AK-WT	-0.157934	0.100663	false	60.4118	56.2141	60.2624	66.9304	65.423	55.8212	52.4008	42.6268	47.3034	51.3763	0.423571	0.257051	0.00822293
Setd3	Q91WC0	Actin-histidine N-methyltransferase	AK-WT	-0.157627	0.147933	false	58.5493	58.7083	57.6096	58.5106	59.9952	65.3352	62.6219	57.6245	56.3457	61.0326	0.0137906	-0.00986943	0.0228556
Dgke	Q9R1C6	Diacylglycerol kinase epsilon	AK-WT	-0.157584	0.0387567	false	11.1002	10.9525	11.2201	14.2598	14.9737	12.334	10.2573	5.58235	10.0596	7.99906	0.694933	0.29669	0.0170667
Sik3	Q6P4S6	Serine/threonine-protein kinase SIK3	AK-WT	-0.157125	0.0687548	false	31.2687	33.2418	33.0249	37.0392	42.2638	36.3366	34.5319	23.4214	36.2249	34.6843	0.161402	-0.125009	-0.0523291
Pgam5	Q8BX10	Serine/threonine-protein phosphatase PGAM5, mitochondrial	AK-WT	-0.15685	0.158106	false	72.8196	71.6619	70.5238	64.6881	64.7788	73.4568	71.5479	63.2653	71.1079	72.6328	-0.150886	-0.00405951	-0.0150445
Ctdspl2	Q8BG15	CTD small phosphatase-like protein 2	AK-WT	-0.156282	0.449272	false	34.6506	35.1527	41.3472	38.8523	38.7895	30.0225	32.1086	17.8502	20.1984	17.0227	1.06071	0.993358	0.156108
Nfkb2	Q9WTK5	Nuclear factor NF-kappa-B p100 subunit	AK-WT	-0.155947	0.178192	false	7.78332	8.06492	7.79421	4.69896	4.57589	7.86965	8.06824	14.3712	8.4672	14.0553	-1.27997	-0.514952	-0.047136
Hnrnpu	Q8VEK3	Heterogeneous nuclear ribonucleoprotein U	AK-WT	-0.155222	0.521427	false	317.534	290.305	300.965	260.184	247.226	327.772	302.189	142.629	252.417	183.199	0.220094	0.47595	0.0727539
Ddx51	Q6P9R1	ATP-dependent RNA helicase DDX51	AK-WT	-0.155156	0.253156	false	22.2783	26.53	28.9598	30.0511	32.9497	31.8927	31.0438	12.2721	30.5164	17.0641	0.405001	0.123846	0.0227468
Cbx5	Q61686	Chromobox protein homolog 5	AK-WT	-0.15487	0.299043	false	75.6473	65.4607	84.0306	79.3229	68.3304	85.6078	95.5042	30.0378	63.9252	46.3107	0.421619	0.445256	0.106176
Riox2	Q8CD15	Ribosomal oxygenase 2	AK-WT	-0.154749	0.089227	false	43.5483	41.5268	40.6041	41.1557	34.6327	45.7173	40.2286	20.1874	38.6445	31.7841	0.105816	0.25055	0.00201145
Chtop	Q9CY57	Chromatin target of PRMT1 protein	AK-WT	-0.154739	0.48301	false	172.185	169.457	170.883	178.074	169.427	166.419	161.952	123.56	159.637	137.62	0.225308	0.20095	0.00585013
Rabac1	Q9Z0S9	Prenylated Rab acceptor protein 1	AK-WT	-0.154664	0.0891052	false	98.8404	124.037	116.61	155.338	150.305	93.6263	84.667	303.87	122.245	173.921	0.0454436	-0.388009	0.0355688
Rtcb	Q99LF4	RNA-splicing ligase RtcB homolog	AK-WT	-0.154518	0.176385	false	131.473	126.585	121.099	127.67	118.327	141.906	141.861	90.4057	126.212	110.529	0.0553338	0.0945223	0.0227079
Epdr1	Q99M71	Mammalian ependymin-related protein 1	AK-WT	-0.154431	0.666428	false	13.4872	9.96719	11.2048	11.0203	11.7586	10.5119	10.8952	15.3201	11.2977	11.9989	-0.0324202	-0.0118449	0.0216033
Luc7l3	Q5SUF2	Luc7-like protein 3	AK-WT	-0.154179	0.37539	false	107.104	96.4123	104.621	95.1537	102.923	107.263	116.214	38.5607	97.7322	70.0498	0.23947	0.29202	0.017527
Fscn1	Q61553	Fascin	AK-WT	-0.154132	0.184029	false	262.313	306.938	286.75	226.043	230.029	422.209	422.693	169.797	368.611	310.519	-0.574426	-0.251038	-0.00170676
Kif18a	Q91WD7	Kinesin-like protein KIF18A	AK-WT	-0.153992	0.231262	false	30.6322	27.7385	29.3558	26.491	25.2214	31.9586	28.2086	21.0733	26.057	24.7881	0.0244007	0.201938	0.0274321
Agpat4	Q8K4X7	1-acyl-sn-glycerol-3-phosphate acyltransferase delta	AK-WT	-0.153979	0.104172	false	16.7819	19.0714	18.888	36.5436	35.6046	24.6092	28.7227	42.672	31.3033	37.8699	0.0607487	-0.92255	-0.0337403
Atl2	Q6PA06	Atlastin-2	AK-WT	-0.153854	0.17349	false	19.7073	20.9767	18.5673	21.8164	21.7033	27.1225	26.6329	18.7959	24.2238	21.4598	-0.0700071	-0.209792	0.0247935
Serinc1	Q9QZI8	Serine incorporator 1	AK-WT	-0.153639	0.36172	false	58.6833	54.389	59.9059	55.8993	55.0685	56.2876	49.8826	35.9703	38.2482	33.5393	0.628336	0.683823	0.120578
Pls1	Q3V0K9	Plastin-1	AK-WT	-0.153555	0.165357	false	3.21672	3.48138	4.01856	7.4338	7.64377	4.60686	2.79614	3.77299	4.12909	3.98316	0.89423	-0.183281	-0.0369466
Cryl1	Q99KP3	Lambda-crystallin homolog	AK-WT	-0.153302	0.379101	false	15.3627	12.2705	14.5016	16.2996	20.6637	14.2159	10.2234	12.7804	16.8034	12.6136	0.329442	-0.0666009	-0.0739173
Kazn	Q69ZS8	Kazrin	AK-WT	-0.153196	0.388484	false	7.76682	10.2836	8.8968	9.59191	9.23986	14.0043	8.98843	10.0047	9.86187	10.0636	-0.0814422	-0.149437	0.0429806
Rev3l	Q61493	DNA polymerase zeta catalytic subunit	AK-WT	-0.153056	0.567527	false	12.5329	8.56711	9.68827	10.2178	12.7402	8.97664	12.2076	9.78462	10.5371	10.8415	0.102823	-0.0587532	-0.0151458
Tmem115	Q9WUH1	Transmembrane protein 115	AK-WT	-0.152016	0.266699	false	18.7659	22.624	22.2021	19.6856	21.3361	21.975	20.4293	16.4265	20.7629	15.7285	0.168831	0.216326	0.031323
Larp4	Q8BWW4	La-related protein 4	AK-WT	-0.15172	0.120508	false	50.8942	52.6979	54.8978	57.6107	51.4841	60.4003	59.1476	30.2171	45.7581	34.8677	0.436269	0.390116	0.092845
Smyd2	Q8R5A0	N-lysine methyltransferase SMYD2	AK-WT	-0.151712	0.153714	false	36.2087	37.5622	32.5818	21.8814	23.899	47.2955	45.9338	24.8379	43.0894	49.3152	-1.01324	-0.382143	-0.0696557
Mrps24	Q9CQV5	28S ribosomal protein S24, mitochondrial	AK-WT	-0.151704	0.0821548	false	150.27	184.565	176.516	179.293	206.363	147.03	171.951	290.741	199.083	185.324	0.00468065	-0.173287	0.0242487
Camlg	P49070	Guided entry of tail-anchored proteins factor CAMLG	AK-WT	-0.15161	0.0524819	false	0	0	0	0	0	0	0	0	0	0	#DIV/0!	#DIV/0!	#DIV/0!
Ptma	P26350	Prothymosin alpha	AK-WT	-0.15159	0.357332	false	4382.58	4290.99	4114.6	4244.34	3741.08	4681.13	4392	3256.56	4163.86	4434.95	-0.106769	-0.012362	-0.0195772
Ufm1	P61961	Ubiquitin-fold modifier 1	AK-WT	-0.151499	0.0765636	false	85.0342	83.6165	80.6558	59.7524	55.8833	93.7297	93.9981	39.4183	73.4871	65.6358	-0.266773	0.256598	0.0368152
Sart1	Q9Z315	U4/U6.U5 tri-snRNP-associated protein 1	AK-WT	-0.151057	0.308048	false	98.9215	85.4406	109.87	96.2764	103.873	86.2604	101.565	86.4896	99.5376	107.008	-0.0453805	-0.0744683	-0.0528576
Rictor	Q6QI06	Rapamycin-insensitive companion of mTOR	AK-WT	-0.150711	0.0886372	false	7.59826	7.22374	8.66865	6.90405	8.39414	7.81038	8.57275	5.05402	6.57022	5.47321	0.345115	0.378878	0.0743256
Pnn	O35691	Pinin	AK-WT	-0.150705	0.612496	false	59.1774	56.5472	59.7728	47.853	51.451	70.17	66.7816	33.19	57.1688	53.9808	-0.162578	0.0739855	0.00881171
Ik	Q9Z1M8	Protein Red	AK-WT	-0.150686	0.344329	false	130.534	128.634	120.249	109.228	107.816	150.653	130.412	112.498	122.581	130.44	-0.221265	-0.000433572	0.0157672
Cd38	P56528	ADP-ribosyl cyclase/cyclic ADP-ribose hydrolase 1	AK-WT	-0.150392	0.266225	false	21.3088	18.7366	18.1346	15.5999	12.2033	11.5711	9.56171	13.2268	8.45654	13.1912	0.361033	0.841345	0.0245446
Mrpl48	Q8JZS9	39S ribosomal protein L48, mitochondrial	AK-WT	-0.150356	0.195313	false	11.2743	10.8172	12.1977	13.4297	13.1981	9.11637	10.6903	13.1199	13.1624	15.0658	-0.0842006	-0.304343	-0.109228
Baiap2	Q8BKX1	Brain-specific angiogenesis inhibitor 1-associated protein 2	AK-WT	-0.150323	0.0378011	false	23.6183	24.2399	22.9001	13.473	14.9892	21.1663	24.3479	17.3528	27.0284	17.4019	-0.642498	0.0863927	-0.0253479
Drosha	Q5HZJ0	Ribonuclease 3	AK-WT	-0.150045	0.129506	false	68.247	72.3226	73.0711	64.0726	65.7648	66.1136	65.7657	39.8779	63.863	51.2328	0.173871	0.307389	-0.00223576
Mkrn1	Q9QXP6	E3 ubiquitin-protein ligase makorin-1	AK-WT	-0.149575	0.446513	false	1035.07	1061.73	1082.04	786.564	894.078	1073.56	1095.37	905.059	1145.4	1046.32	-0.383053	-0.0485285	-0.0291752
Gid8	Q9D7M1	Glucose-induced degradation protein 8 homolog	AK-WT	-0.149449	0.233248	false	108.096	109.861	110.832	121.592	116.889	114.174	103.406	66.5972	87.3037	66.0666	0.636855	0.515176	0.0917568
Rfc1	P35601	Replication factor C subunit 1	AK-WT	-0.149396	0.223171	false	73.4107	80.5919	75.6124	70.1834	72.2875	68.8018	67.4647	51.5047	58.0158	61.146	0.257745	0.361332	0.0214006
Rrp15	Q9CYX7	RRP15-like protein	AK-WT	-0.148879	0.561987	false	115.872	119.059	103.295	105.534	105.384	118.809	108.892	43.7267	112.815	85.2692	0.090572	0.186912	-0.039286
Spint2	Q9WU03	Kunitz-type protease inhibitor 2	AK-WT	-0.148517	0.20197	false	156.753	189.722	176.023	229.168	223.823	200.393	189.703	361.405	204.987	236.991	0.0355101	-0.343514	0.0544374
Tmed8	Q3UHI4	Protein TMED8	AK-WT	-0.148146	0.116413	false	7.64759	8.68315	7.3344	6.07572	7.15047	7.03569	8.84366	3.71128	6.46185	4.61903	0.255325	0.509728	0.0713829
Uap1l1	Q3TW96	UDP-N-acetylhexosamine pyrophosphorylase-like protein 1	AK-WT	-0.148086	0.283263	false	16.962	12.5822	18.2339	5.22265	9.59748	18.869	16.1709	21.9024	18.8441	18.2657	-1.32424	-0.220411	0.00985556
Rcor1	Q8CFE3	REST corepressor 1	AK-WT	-0.148024	0.0260959	false	15.3329	15.6953	17.5354	16.2347	17.0255	18.2354	17.6603	8.55343	13.8243	11.8131	0.375548	0.336662	0.062898
Aff4	Q9ESC8	AF4/FMR2 family member 4	AK-WT	-0.147921	0.755908	false	33.6389	47.8969	41.1338	29.5101	35.9702	58.0064	52.6536	16.0647	35.1078	20.8994	0.225451	0.546134	0.178527
Hira	Q61666	Protein HIRA	AK-WT	-0.147423	0.0564734	false	67.3152	68.1752	82.1444	88.1176	85.8588	79.6308	79.7826	45.7625	81.517	65.7868	0.240097	-0.0218483	-0.0321789
Nectin3	Q9JLB9	Nectin-3	AK-WT	-0.147345	0.278986	false	19.6375	22.3671	20.5592	25.9941	26.5266	19.7999	18.2178	16.0537	16.8992	14.3051	0.751142	0.418617	0.0626621
Acsf2	Q8VCW8	Medium-chain acyl-CoA ligase ACSF2, mitochondrial	AK-WT	-0.146335	0.0707479	false	5.8545	7.54383	8.1372	19.3252	28.5287	9.52702	11.5844	18.9311	13.4439	19.5014	0.538564	-1.19831	-0.0913628
Cdv3	Q4VAA2	Protein CDV3	AK-WT	-0.145965	0.287228	false	185.826	177.767	179.686	161.691	152.062	222.252	219.912	101.594	183.738	155.047	-0.110737	0.0963639	0.0293908
Snx9	Q91VH2	Sorting nexin-9	AK-WT	-0.145939	0.0963149	false	17.439	17.6407	17.5891	13.4481	14.2672	19.5479	20.3767	13.3174	16.2007	14.5234	-0.148691	0.192618	0.0626845
Atf2	P16951	Cyclic AMP-dependent transcription factor ATF-2	AK-WT	-0.145844	0.198721	false	43.5072	43.7157	48.6893	69.42	65.2895	44.4907	45.9683	22.9022	36.5671	26.7769	1.08857	0.516435	0.0766685
Gmpr2	Q99L27	GMP reductase 2	AK-WT	-0.145509	0.0390822	false	32.4319	31.8811	29.8816	28.4513	26.9829	26.2825	24.679	27.8358	30.7157	30.6946	-0.147703	0.0322019	-0.0678204
Hspbp1	Q99P31	Hsp70-binding protein 1	AK-WT	-0.144815	0.282036	false	81.8254	83.2596	82.9302	85.0928	85.0377	75.3925	84.8039	73.1454	109.338	100.682	-0.303883	-0.345058	-0.130359
Glul	P15105	Glutamine synthetase	AK-WT	-0.14473	0.045636	false	277.744	244.513	282.431	219.059	185.888	297.454	279.329	101.735	261.018	159.498	-0.054431	0.351305	0.0316875
Rnf168	Q80XJ2	E3 ubiquitin-protein ligase RNF168	AK-WT	-0.14467	0.267373	false	30.2565	31.5141	28.5005	25.6944	26.8445	33.5339	34.0082	17.8026	27.8876	21.2507	0.0965386	0.292453	0.0636648
Lbr	Q3U9G9	Delta(14)-sterol reductase LBR	AK-WT	-0.144669	0.117618	false	140.109	138.775	141.393	125.731	130.215	143.831	147.504	109.44	136.928	133.714	-0.0805468	0.0499926	-0.00558614
Csrp1	P97315	Cysteine and glycine-rich protein 1	AK-WT	-0.144366	0.0250901	false	14.8102	17.7888	12.997	17.9174	17.1644	18.5539	16.4539	26.6322	18.5212	29.277	-0.446234	-0.653012	-0.0656406
Lsm11	Q8BUV6	U7 snRNA-associated Sm-like protein LSm11	AK-WT	-0.144262	0.210271	false	4.12812	5.6764	5.53452	4.42131	5.27292	4.25953	5.3025	6.99009	6.05368	5.64852	-0.271582	-0.194534	-0.0255051
Mrps15	Q9DC71	28S ribosomal protein S15, mitochondrial	AK-WT	-0.1442	0.0910348	false	71.382	87.0753	69.0306	77.8219	77.7746	86.7302	92.0546	98.2623	94.3473	103.736	-0.348296	-0.385278	-0.030385
Mrps10	Q80ZK0	28S ribosomal protein S10, mitochondrial	AK-WT	-0.14417	0.0900446	false	21.5486	21.1797	22.0166	24.8894	26.9696	28.1846	27.015	40.944	31.9257	34.1927	-0.350454	-0.615246	-0.0134926
E2f5	Q61502	Transcription factor E2F5	AK-WT	-0.144047	0.156709	false	26.3054	24.5539	26.1994	27.296	28.8219	25.9603	21.2749	38.3259	21.1827	24.9222	0.283541	0.156076	0.0924385
Eif2b5	Q8CHW4	Translation initiation factor eIF-2B subunit epsilon	AK-WT	-0.143903	0.0748101	false	119.615	127.901	119.687	131.858	134.859	135.532	130.292	116.437	131.239	131.883	0.0195797	-0.104115	-0.0138881
Rbmx	Q9WV02	RNA-binding motif protein, X chromosome	AK-WT	-0.143726	0.704891	false	3.71553	2.25701	3.85948	7.98392	8.63995	5.36817	3.66349	1.79565	3.91253	4.66092	0.955309	-0.387351	-0.0747262
Mtg1	Q8R2R6	Mitochondrial ribosome-associated GTPase 1	AK-WT	-0.143397	0.105253	false	28.7131	31.6458	27.0111	29.5432	32.2879	33.7337	30.2887	30.7588	36.504	33.9509	-0.188366	-0.274524	-0.0472807
Lamb1	P02469	Laminin subunit beta-1	AK-WT	-0.143216	0.110663	false	5.23142	5.41635	4.53747	9.60912	8.45215	7.11197	6.97161	6.72751	5.44761	7.29474	0.503267	-0.331925	0.0369539
Rps6ka4	Q9Z2B9	Ribosomal protein S6 kinase alpha-4	AK-WT	-0.143055	0.34636	false	10.9311	11.9427	13.3112	11.7379	11.7008	16.2533	12.9746	11.0204	14.1227	15.1925	-0.322756	-0.281223	-0.0384364
Fam83d	Q9D7I8	Protein FAM83D	AK-WT	-0.142922	0.0613341	false	33.1392	32.5158	30.9916	27.3378	28.5104	28.3983	30.744	23.5834	27.3052	28.012	0.0137821	0.22003	-0.0013107
Mrpl11	Q9CQF0	39S ribosomal protein L11, mitochondrial	AK-WT	-0.142878	0.208074	false	91.4899	93.9693	98.3496	93.8362	85.7119	79.6541	99.394	72.0934	110.858	95.1716	-0.198484	-0.122897	-0.0901033
Arl6ip5	Q8R5J9	PRA1 family protein 3	AK-WT	-0.142849	0.43349	false	81.7754	86.7375	87.4718	81.5821	86.239	78.2521	80.2793	65.5414	83.9423	90.5919	-0.0565856	-0.0324147	-0.0675827
Tmem201	A2A8U2	Transmembrane protein 201	AK-WT	-0.142776	0.0982854	false	27.3179	31.0068	28.1752	32.0089	35.3338	27.186	25.444	21.1395	27.3999	26.4535	0.322484	0.0986992	-0.0394272
Folr1	P35846	Folate receptor alpha	AK-WT	-0.142266	0.0535091	false	41.8974	52.6794	57.187	219.614	189.5	106.022	129.348	29.7982	115.705	76.9044	1.08682	-0.928816	-0.0372484
Hmga1	P17095	High mobility group protein HMG-I/HMG-Y	AK-WT	-0.142168	0.257197	false	295.323	344.78	309.77	286.074	254.903	371.811	333.707	195.657	330.865	318.484	-0.263427	-0.0362234	-0.0337604
Zfp646	Q6NV66	Zinc finger protein 646	AK-WT	-0.142099	0.787244	false	27.2549	26.5106	25.9419	25.3854	25.1999	19.4503	22.2234	12.3516	18.5384	14.8001	0.601528	0.67256	0.0335592
Dido1	Q8C9B9	Death-inducer obliterator 1	AK-WT	-0.141995	0.136434	false	57.7856	63.2824	54.6587	66.4907	50.0751	55.428	49.7649	20.2088	37.2269	23.8751	0.931852	0.939079	0.136157
Morf4l2	Q9R0Q4	Mortality factor 4-like protein 2	AK-WT	-0.141962	0.215104	false	421.598	414.517	430.954	390.965	377.002	520.478	469.72	226.879	465.588	390.158	-0.156138	-0.0187216	-0.0231181
Sltm	Q8CH25	SAFB-like transcription modulator	AK-WT	-0.141919	0.55577	false	55.8736	55.4027	56.0248	58.9902	56.9101	60.7427	53.8463	25.576	49.2255	39.9274	0.378531	0.323131	0.0204128
Xrn1	P97789	5'-3' exoribonuclease 1	AK-WT	-0.141814	0.10897	false	10.5707	11.3122	12.0233	9.33914	10.5222	10.6893	11.3189	9.23695	7.49925	7.63795	0.391861	0.578487	0.138646
Bltp3b	A2RSJ4	Bridge-like lipid transfer protein family member 3B	AK-WT	-0.14162	0.256174	false	0	0	0	0	0	0	0	0	0	0	#DIV/0!	#DIV/0!	#DIV/0!
Brd9	Q3UQU0	Bromodomain-containing protein 9	AK-WT	-0.14151	0.0303692	false	32.067	31.318	36.8676	35.7944	41.9263	30.0037	31.2838	14.4346	31.3309	24.2367	0.484056	0.266363	-0.0416903
Prkrip1	Q9CWV6	PRKR-interacting protein 1	AK-WT	-0.141076	0.0861638	false	34.7745	34.5786	39.1256	34.4338	36.141	43.5894	42.6305	49.0663	44.0521	52.2287	-0.448095	-0.41287	-0.0283774
Rpl5	P47962	60S ribosomal protein L5	AK-WT	-0.141018	0.292065	false	192.828	174.829	177.714	105.54	99.2153	135.399	144.946	92.0488	128.191	102.211	-0.170254	0.658122	0.0324258
Wdr3	Q8BHB4	WD repeat-containing protein 3	AK-WT	-0.140932	0.251685	false	66.875	69.6036	69.8847	64.8079	64.3183	69.9773	69.7698	32.6765	65.5033	53.3964	0.119037	0.210479	-0.0146753
Them6	Q80ZW2	Protein THEM6	AK-WT	-0.14089	0.0467113	false	18.5312	20.988	18.764	25.6137	27.7187	19.9734	19.8967	19.7758	24.8503	21.0156	0.21759	-0.239304	-0.0620006
Kctd5	Q8VC57	BTB/POZ domain-containing protein KCTD5	AK-WT	-0.14085	0.0670479	false	57.2089	53.6823	55.7287	53.2535	51.0435	64.0533	62.1972	45.1985	61.4574	56.44	-0.176834	-0.0859333	-0.0134606
Tln2	Q71LX4	Talin-2	AK-WT	-0.140842	0.239234	false	12.2003	12.9815	13.2355	15.5676	16.9871	13.3012	13.7076	11.2653	11.3208	12.7962	0.43281	0.0867408	0.02449
Atp11a	P98197	Phospholipid-transporting ATPase IH	AK-WT	-0.140741	0.172263	false	29.1991	38.0485	37.1597	26.4381	31.0168	30.0557	35.6078	34.7905	32.7616	37.395	-0.28815	-0.011392	-0.020193
Fabp3	P11404	Fatty acid-binding protein, heart	AK-WT	-0.140532	0.290658	false	71.4949	75.9658	77.3229	40.0394	35.3527	40.2869	54.0253	222.653	45.6923	71.584	-0.637426	0.353663	0.25571
Atrx	Q61687	Transcriptional regulator ATRX	AK-WT	-0.140281	0.225525	false	57.8392	56.0894	72.1245	73.2658	78.1581	81.4981	70.0048	29.769	48.9285	35.1396	0.848963	0.561122	0.157608
Tmem120a	Q8C1E7	Ion channel TACAN	AK-WT	-0.140271	0.211258	false	32.3428	31.0952	32.5025	26.6293	25.575	32.5157	32.3048	31.3405	35.7735	38.1559	-0.501981	-0.208972	-0.0619097
Alad	P10518	Delta-aminolevulinic acid dehydratase	AK-WT	-0.139923	0.140071	false	26.1227	38.864	27.0131	34.7481	35.1346	43.1635	37.6494	39.3046	53.2697	49.1352	-0.551277	-0.739546	-0.106806
Sfpq	Q8VIJ6	Splicing factor, proline- and glutamine-rich	AK-WT	-0.139848	0.441685	false	473.669	383.955	408.13	374.069	342.396	467.943	389.201	245.858	329.082	290.985	0.208475	0.44454	0.074047
Gss	P51855	Glutathione synthetase	AK-WT	-0.139605	0.164332	false	16.992	14.0662	17.8708	14.8865	15.7072	21.5659	24.6433	20.917	28.4766	28.7012	-0.902222	-0.809728	-0.106426
Ttn	A2ASS6	Titin	AK-WT	-0.139592	0.139535	false	0.0633162	0.0849173	0.105227	0.109883	0.13272	0.0674973	0.103003	0.0209231	0.0494656	0.0339997	1.53935	1.01755	0.184397
Tdrd3	Q91W18	Tudor domain-containing protein 3	AK-WT	-0.139508	0.255156	false	22.6667	19.2125	18.2204	12.7706	12.7131	17.1701	14.6499	10.5135	12.3553	9.56402	0.217372	0.87019	0.109766
Aplp2	Q06335	Amyloid beta precursor like protein 2	AK-WT	-0.13938	0.190693	false	201.757	200.362	199.197	220.491	220.603	226.298	198.938	189.943	184.12	173.949	0.300848	0.162922	0.0589432
Ing2	Q9ESK4	Inhibitor of growth protein 2	AK-WT	-0.139288	0.0409838	false	29.2978	34.0014	33.6842	24.2515	28.4399	36.3017	36.4923	25.0967	32.4236	34.4166	-0.343147	-0.0479395	-0.0103873
Arid3a	Q62431	AT-rich interactive domain-containing protein 3A	AK-WT	-0.139215	0.383259	false	4.25734	4.08351	4.5595	3.02555	3.29457	6.13719	4.66177	4.15538	4.60562	4.71159	-0.559946	-0.115523	0.0293899
G3bp1	P97855	Ras GTPase-activating protein-binding protein 1	AK-WT	-0.139114	0.30401	false	176.354	189.074	179.88	180.037	170.374	189.494	185.035	115.882	187.063	149.713	0.0572594	0.110319	-0.0128726
Gemin7	Q9CWY4	Gem-associated protein 7	AK-WT	-0.139092	0.161566	false	85.4388	81.5144	74.4023	92.0183	74.242	83.0951	83.1884	93.7868	73.1116	62.6865	0.291981	0.244734	0.106106
Capn2	O08529	Calpain-2 catalytic subunit	AK-WT	-0.138767	0.0328036	false	43.2597	38.623	40.2484	35.6635	37.8249	55.8214	55.101	39.5861	42.7073	39.6485	-0.164355	-0.016474	0.0857754
Nde1	Q9CZA6	Nuclear distribution protein nudE homolog 1	AK-WT	-0.138468	0.27009	false	106.34	98.3707	108.729	73.9506	85.9479	98.2964	107.778	59.8687	94.3828	76.2721	-0.0939248	0.292145	0.0165788
Mt1	P02802	Metallothionein-1	AK-WT	-0.13837	0.672116	false	266.126	311.051	290.549	478.686	436.434	338.967	304.202	262.446	404.701	325.506	0.325656	-0.336027	-0.0825936
Prxl2b	Q9DB60	Prostamide/prostaglandin F synthase	AK-WT	-0.138158	0.274688	false	0	0	0	0	0	0	0	0	0	0	#DIV/0!	#DIV/0!	#DIV/0!
Utp6	Q8VCY6	U3 small nucleolar RNA-associated protein 6 homolog	AK-WT	-0.138141	0.344184	false	73.5813	73.3152	72.7462	79.4122	74.1927	93.6181	84.1865	46.8637	76.1861	64.1874	0.129954	0.0609254	0.0281654
Nectin1	Q9JKF6	Nectin-1	AK-WT	-0.138099	0.225212	false	29.3024	34.0093	31.1741	20.7615	21.9679	37.2556	35.5533	11.5892	32.6652	26.7102	-0.474636	0.0852697	-0.0233651
Prkar2a	P12367	cAMP-dependent protein kinase type II-alpha regulatory subunit	AK-WT	-0.137955	0.031648	false	35.5814	38.3713	34.0316	38.5102	44.0319	61.2942	42.7315	20.1611	36.9323	32.1801	0.256186	0.0588433	0.0784282
Hk1	P17710	Hexokinase-1	AK-WT	-0.137919	0.0114379	false	31.1438	42.7268	31.986	69.0872	71.6487	33.2424	29.2527	45.8889	32.8661	46.2017	0.831829	-0.164014	-0.0391254
Smc5	Q8CG46	Structural maintenance of chromosomes protein 5	AK-WT	-0.137261	0.197788	false	29.2194	26.2603	30.7389	26.4933	33.3873	34.6902	30.5031	23.5313	25.1329	26.7746	0.206148	0.147098	0.0567235
Hacl1	Q9QXE0	2-hydroxyacyl-CoA lyase 1	AK-WT	-0.137199	0.264753	false	13.0001	12.8376	10.5055	8.21789	11.4533	10.1952	8.63409	15.8913	13.7404	14.1875	-0.505619	-0.204984	-0.0815425
Mrpl32	Q9DCI9	39S ribosomal protein L32, mitochondrial	AK-WT	-0.137199	0.102863	false	39.3953	41.9668	40.6027	37.9173	40.1749	53.0198	41.8187	54.4093	43.3674	54.3913	-0.324047	-0.265795	0.00766123
Rnpep	Q8VCT3	Aminopeptidase B	AK-WT	-0.137145	0.082963	false	17.6649	21.9571	18.6908	32.7875	31.5795	25.2247	26.7929	25.3269	29.6165	35.1588	-0.00912393	-0.736594	-0.0990717
Aifm2	Q8BUE4	Ferroptosis suppressor protein 1	AK-WT	-0.137043	0.0388628	false	12.5316	18.0947	12.9412	11.9021	15.6811	20.5855	14.9432	14.8419	20.4408	22.6239	-0.64272	-0.568217	-0.108036
Zrsr2	Q62377	U2 small nuclear ribonucleoprotein auxiliary factor 35 kDa subunit-related protein 2	AK-WT	-0.136924	0.41328	false	67.1654	64.4671	55.4937	59.4045	59.4863	67.9131	75.8957	37.2276	65.9002	68.1923	-0.173591	-0.10418	-0.0457299
Mrpl22	Q8BU88	39S ribosomal protein L22, mitochondrial	AK-WT	-0.13688	0.029007	false	105.621	101.59	106.073	97.4578	91.6203	113.218	111.994	111.573	110.525	121.49	-0.295237	-0.15171	-0.0142548
Nol6	Q8R5K4	Nucleolar protein 6	AK-WT	-0.136816	0.482308	false	83.2024	96.329	91.4188	94.9267	92.4997	95.3451	96.5198	39.8768	92.9047	65.8985	0.239085	0.185826	-0.0119463
Polr1g	Q76KJ5	DNA-directed RNA polymerase I subunit RPA34	AK-WT	-0.136756	0.38088	false	0	0	0	0	0	0	0	0	0	0	#DIV/0!	#DIV/0!	#DIV/0!
Riok1	Q922Q2	Serine/threonine-protein kinase RIO1	AK-WT	-0.136585	0.184951	false	27.2877	20.2044	22.6947	24.6094	22.9865	34.3743	25.3495	17.7265	25.5273	20.164	0.0589178	0.0343151	0.0530985
Rlim	Q9WTV7	E3 ubiquitin-protein ligase RLIM	AK-WT	-0.136379	0.0248632	false	18.0429	16.7679	17.8946	14.1148	15.4226	17.4339	19.1558	15.6109	14.4117	14.8144	0.015286	0.265728	0.0758128
Srrm1	Q52KI8	Serine/arginine repetitive matrix protein 1	AK-WT	-0.136365	0.624883	false	181.108	183.03	188.111	164.689	172.836	178.979	191.075	68.3839	167.747	124.325	0.208671	0.334034	0.000327259
Mcph1	Q7TT79	Microcephalin	AK-WT	-0.136236	0.0912562	false	21.8857	22.296	25.3293	29.5067	32.8147	31.3887	28.4402	16.2848	25.2745	21.0015	0.429465	0.00201524	0.0400153
Ei24	Q61070	Etoposide-induced protein 2.4	AK-WT	-0.135829	0.0965723	false	82.1734	84.7878	83.4268	99.2047	100.394	82.9831	92.9632	115.121	79.4036	104.353	0.119312	-0.13859	0.0236595
Wasf1	Q8R5H6	Actin-binding protein WASF1	AK-WT	-0.135827	0.109353	false	32.7411	31.9968	31.5149	32.8971	30.0862	28.8545	30.6245	24.2708	29.1458	29.7728	0.0962476	0.123144	-0.02336
Coq4	Q8BGB8	Ubiquinone biosynthesis protein COQ4 homolog, mitochondrial	AK-WT	-0.135746	0.673942	false	14.3446	15.3298	14.667	13.9392	15.5739	18.7812	12.1129	7.80255	14.7854	14.1117	0.030428	0.0327661	-0.0492721
Nrm	Q8VC65	Nurim	AK-WT	-0.135616	0.1578	false	37.7163	49.2157	42.0053	33.8845	37.1198	29.8697	36.8621	58.2968	38.348	51.2678	-0.335846	-0.0601188	-0.0314667
Sdhaf2	Q8C6I2	Succinate dehydrogenase assembly factor 2, mitochondrial	AK-WT	-0.13549	0.0560973	false	38.2889	36.5772	33.7148	30.7355	30.6418	40.7711	34.141	23.1905	40.4292	31.4657	-0.228184	0.00984607	-0.0411088
Mef2d	Q63943	Myocyte-specific enhancer factor 2D	AK-WT	-0.134991	0.101007	false	16.0146	16.682	19.4506	12.9882	14.8768	23.0555	19.145	13.9851	18.1446	19.0265	-0.415731	-0.0965565	0.00332769
Znf277	E9Q6D6	Zinc finger protein 277	AK-WT	-0.13478	0.264426	false	0	0	0	0	0	0	0	0	0	0	#DIV/0!	#DIV/0!	#DIV/0!
Ccnk	O88874	Cyclin-K	AK-WT	-0.134754	0.141994	false	53.8767	57.5905	55.6308	45.6387	46.1379	45.7558	52.6126	33.0633	52.6283	44.9724	-0.0887655	0.190768	-0.0468444
Cmtm4	Q8CJ61	CKLF-like MARVEL transmembrane domain-containing protein 4	AK-WT	-0.134131	0.209485	false	15.1233	14.5121	15.4812	17.1282	18.0578	17.3306	18.059	12.0644	13.9341	13.5238	0.35778	0.131475	0.0615142
Ncoa3	O09000	Nuclear receptor coactivator 3	AK-WT	-0.133994	0.0957206	false	63.8637	67.0785	71.0359	58.3333	65.0585	89.5078	84.9324	29.8638	66.3087	48.235	0.107349	0.233339	0.0752145
Mpzl2	O70255	Myelin protein zero-like protein 2	AK-WT	-0.133658	0.274705	false	18.706	17.9621	18.9185	25.7071	22.8142	19.7568	18.84	13.4136	24.0454	24.7342	-0.00765893	-0.396504	-0.148239
Pogz	Q8BZH4	Pogo transposable element with ZNF domain	AK-WT	-0.133544	0.282905	false	34.8533	38.5872	38.035	42.8969	48.1146	32.0337	31.8185	20.3479	26.9011	25.4847	0.796872	0.504515	0.0300076
Mri1	Q9CQT1	Methylthioribose-1-phosphate isomerase	AK-WT	-0.133495	0.164505	false	19.1538	20.8759	26.8164	18.9165	22.594	16.0595	21.0444	27.336	27.6225	27.7807	-0.416492	-0.314089	-0.110471
Ilf2	Q9CXY6	Interleukin enhancer-binding factor 2	AK-WT	-0.133467	0.534103	false	205.367	195.256	201.958	195.389	201.89	211.334	212.418	152.735	220.36	205.982	-0.101861	-0.0858189	-0.0450598
Ckap2	Q3V1H1	Cytoskeleton-associated protein 2	AK-WT	-0.133292	0.286525	false	60.9976	60.711	59.9833	63.9104	59.6339	66.8852	51.9538	63.2574	50.8362	52.4592	0.258252	0.229755	0.0701288
Cdca2	Q14B71	Cell division cycle-associated protein 2	AK-WT	-0.133223	0.32285	false	74.4751	71.4358	71.2106	58.1038	67.5112	58.0498	65.9047	48.0082	51.9778	53.6105	0.250559	0.45509	0.0357275
Ptcd3	Q14C51	Pentatricopeptide repeat domain-containing protein 3, mitochondrial	AK-WT	-0.133165	0.102092	false	79.1713	69.2646	79.1769	67.7955	70.223	149.02	154.256	89.8136	150.814	113.258	-0.936073	-0.799315	-0.00332325
Nudt21	Q9CQF3	Cleavage and polyadenylation specificity factor subunit 5	AK-WT	-0.133159	0.223327	false	97.2682	86.2711	90.0483	99.4046	107.217	106.325	97.4097	140.883	105.729	132.858	-0.207524	-0.387474	-0.0164
Vps18	Q8R307	Vacuolar protein sorting-associated protein 18 homolog	AK-WT	-0.133043	0.0257809	false	14.1898	15.146	15.5331	13.7283	13.4353	12.8157	14.3661	9.49218	15.4358	11.6662	0.00327846	0.142357	-0.0447344
Rras2	P62071	Ras-related protein R-Ras2	AK-WT	-0.132362	0.0216153	false	50.0962	46.4058	46.523	41.3454	44.571	57.5159	50.0763	38.4224	48.33	46.1784	-0.13751	0.0127892	0.0128343
Khdrbs1	Q60749	KH domain-containing, RNA-binding, signal transduction-associated protein 1	AK-WT	-0.132244	0.0747298	false	68.753	71.9569	66.86	73.579	67.7157	84.2955	76.065	52.607	68.6269	70.3128	0.0242494	-0.0058236	0.00939595
Rbmxl1	Q91VM5	RNA binding motif protein, X-linked-like-1	AK-WT	-0.131947	0.734325	false	267.504	271.348	259.366	225.062	224.77	260.77	265.018	218.79	242.792	222.896	-0.0499774	0.192456	0.0277237
Myo1e	E9Q634	Unconventional myosin-Ie	AK-WT	-0.131924	0.493437	false	62.1607	62.3668	58.6572	50.8473	52.1977	49.5205	46.222	34.8259	44.4564	42.8068	0.239829	0.484891	-0.00108442
Dpf1	Q9QX66	Zinc finger protein neuro-d4	AK-WT	-0.131783	0.138161	false	10.831	14.7841	11.4343	17.2891	17.0997	23.4856	18.2223	8.76303	23.1607	16.2423	-0.196368	-0.673821	-0.0685804
Phf10	Q9D8M7	PHD finger protein 10	AK-WT	-0.131712	0.115551	false	175.754	161.214	176.85	137.779	151.047	162.395	162.832	131.112	173.795	143.46	-0.135441	0.110652	-0.0182124
Colgalt1	Q8K297	Procollagen galactosyltransferase 1	AK-WT	-0.131593	0.0335348	false	64.573	68.247	66.7767	65.891	68.2767	64.1164	60.3832	48.9797	68.8417	79.0169	-0.140181	-0.152094	-0.10669
Sh2b3	O09039	SH2B adapter protein 3	AK-WT	-0.131493	0.102083	false	12.5512	15.0081	17.7342	14.8562	17.9123	12.388	13.851	9.85072	13.9407	11.1246	0.386619	0.268649	-0.0177797
Rrp12	Q6P5B0	RRP12-like protein	AK-WT	-0.131467	0.158927	false	56.0879	58.732	59.1304	55.9824	51.6349	61.7751	63.5958	21.9549	56.2902	39.556	0.167117	0.27492	0.0106126
Pa2g4	P50580	Proliferation-associated protein 2G4	AK-WT	-0.131099	0.26208	false	342.976	345.778	335.821	356.964	305.647	397.786	376.234	206.19	351.924	280.608	0.0670231	0.110855	0.0141458
Uck1	P52623	Uridine-cytidine kinase 1	AK-WT	-0.130887	0.0426118	false	25.0717	24.2556	26.891	22.879	28.8796	29.0477	34.6234	26.0586	36.3568	33.5554	-0.433746	-0.460368	-0.067708
Glod4	Q9CPV4	Glyoxalase domain-containing protein 4	AK-WT	-0.130885	0.0396501	false	73.4368	62.1523	61.7867	44.3265	39.7989	66.534	69.8299	68.2275	82.2072	84.4123	-0.985945	-0.340575	-0.0869298
Slc25a11	Q9CR62	Mitochondrial 2-oxoglutarate/malate carrier protein	AK-WT	-0.130865	0.0273472	false	77.1487	82.0601	77.0211	70.443	70.4567	86.193	85.4197	59.2334	95.8393	75.7008	-0.283878	-0.123317	-0.0471341
Samd1	D3YXK1	Sterile alpha motif domain-containing protein 1	AK-WT	-0.13053	0.471031	false	102.55	100.863	102.968	114.582	126.379	107.644	97.3869	112.002	101.43	105.19	0.221819	-0.016617	0.00984022
Zdbf2	Q5SS00	DBF4-type zinc finger-containing protein 2 homolog	AK-WT	-0.13051	0.216416	false	27.3702	31.1019	34.2251	18.9562	20.1188	31.5268	36.3584	12.8081	20.2631	18.1756	0.0236862	0.685003	0.145978
Nudt5	Q9JKX6	ADP-sugar pyrophosphatase	AK-WT	-0.130178	0.0401731	false	80.8574	69.0912	77.8134	75.0205	70.1084	81.1874	81.4542	51.6003	79.1637	77.1179	-0.106812	-0.0415823	-0.0390946
Kif14	L0N7N1	Kinesin-like protein KIF14	AK-WT	-0.130005	0.234764	false	12.089	13.2777	14.0101	12.3263	13.3662	13.5349	13.5054	9.42413	10.1756	8.49723	0.460411	0.491444	0.114569
Abi3	Q8BYZ1	ABI gene family member 3	AK-WT	-0.129957	0.225932	false	3.47991	4.47495	5.33313	3.66275	3.42044	8.8398	8.727	4.41766	6.37682	4.68468	-0.643077	-0.320387	0.12221
Rps12	P63323	40S ribosomal protein S12	AK-WT	-0.129941	0.306167	false	890.335	778.673	941.173	931.385	891.167	857.598	983.627	1342.03	1009.68	1035.14	-0.166012	-0.232785	0.0161256
Nabp1	Q8BGW5	S	AK-WT	-0.129765	0.079153	false	22.6587	17.4728	25.3203	28.2062	21.8496	27.3431	32.6595	20.129	23.9672	25.5053	0.0169101	-0.181157	0.0333489
Nopchap1	Q9CX66	NOP protein chaperone 1	AK-WT	-0.129698	0.235449	false	0	0	0	0	0	0	0	0	0	0	#DIV/0!	#DIV/0!	#DIV/0!
Aldh5a1	Q8BWF0	Succinate-semialdehyde dehydrogenase, mitochondrial	AK-WT	-0.129507	0.151224	false	4.33917	5.7816	5.46502	2.9877	3.65398	5.75771	6.03819	6.28258	5.83402	5.11636	-0.721361	-0.0757122	0.0416415
Srsf9	Q9D0B0	Serine/arginine-rich splicing factor 9	AK-WT	-0.12942	0.518919	false	106.459	112.407	109.067	108.094	102.308	92.7492	101.959	131.486	118.92	137.307	-0.284272	-0.228977	-0.0712388
Ceacam1	P31809	Carcinoembryonic antigen-related cell adhesion molecule 1	AK-WT	-0.129215	0.564164	false	96.435	83.0277	86.2875	22.9802	30.7572	86.2297	93.0672	35.8192	72.9726	54.779	-1.24934	0.471766	0.0502154
Fkbp8	O35465	Peptidyl-prolyl cis-trans isomerase FKBP8	AK-WT	-0.129204	0.161259	false	167.052	176.096	182.587	178.427	192.874	163.026	178.652	126.547	198.085	190.256	-0.0647321	-0.147951	-0.0948501
Tecpr1	Q80VP0	Tectonin beta-propeller repeat-containing protein 1	AK-WT	-0.129199	0.138242	false	8.18489	7.83563	10.1419	8.44895	11.3202	8.86702	9.22309	7.60341	10.8757	9.9623	-0.0759663	-0.256683	-0.0851236
Slx4	Q6P1D7	Structure-specific endonuclease subunit SLX4	AK-WT	-0.12919	0.448983	false	23.0092	23.5039	23.6177	25.2434	27.6478	23.2409	29.4432	10.4299	25.3828	16.862	0.32425	0.14631	-0.00173967
Proser1	Q5PRE5	Proline and serine-rich protein 1	AK-WT	-0.128904	0.539943	false	13.916	12.7489	14.8198	12.6497	13.6858	13.0369	13.8724	12.2503	11.9093	11.8269	0.149926	0.220533	0.0413369
Znhit2	Q9QY66	Zinc finger HIT domain-containing protein 2	AK-WT	-0.128621	0.176911	false	25.65	26.9978	27.2534	24.2253	23.3011	23.7755	25.9359	24.9695	27.8258	21.8365	-0.063422	0.101104	0.00109145
Abcf1	Q6P542	ATP-binding cassette sub-family F member 1	AK-WT	-0.128365	0.130618	false	153.357	156.301	160.101	150.826	150.685	177.581	179.377	89.0835	161.852	146.963	-0.0345318	0.0202128	-0.0164145
Fzr1	Q9R1K5	Fizzy-related protein homolog	AK-WT	-0.128257	0.20482	false	124.197	149.334	139.432	122.485	134.962	119.32	121.519	58.5793	141.008	93.0421	0.137461	0.234237	-0.0691212
Cep72	Q9D3R3	Centrosomal protein of 72 kDa	AK-WT	-0.128118	0.410712	false	8.46574	8.29431	10.793	9.84566	8.9217	9.22888	8.42806	13.1401	8.60077	10.2246	-0.00444997	-0.0354263	0.0376753
Hnrnpc	Q9Z204	Heterogeneous nuclear ribonucleoproteins C1/C2	AK-WT	-0.127867	0.726799	false	703.789	673.544	689.142	595.803	567.399	708.918	681.64	536.204	670.642	587.314	-0.112979	0.131128	0.00907155
Farp1	F8VPU2	FERM, ARHGEF and pleckstrin domain-containing protein 1	AK-WT	-0.127792	0.0593589	false	6.05255	7.23177	6.39152	7.07733	7.56886	11.4481	5.57869	7.60343	5.7028	5.9636	0.328166	0.169103	0.148439
Purb	O35295	Transcriptional activator protein Pur-beta	AK-WT	-0.127735	0.20762	false	14.1393	13.0012	13.8369	13.1787	13.3809	15.5157	16.0903	9.44136	11.3424	10.7023	0.268802	0.309434	0.0938898
Tmem230	Q8CIB6	Transmembrane protein 230	AK-WT	-0.127614	0.269444	false	57.8518	53.0955	51.3297	68.3696	55.8013	56.1113	50.6806	73.9262	59.2531	73.5753	-0.0972358	-0.296067	-0.0423803
Tsr1	Q5SWD9	Pre-rRNA-processing protein TSR1 homolog	AK-WT	-0.127565	0.138598	false	87.7545	89.919	91.0552	90.6396	92.407	112.717	95.6937	44.4041	85.6868	61.1264	0.318229	0.287206	0.0599461
Exosc10	P56960	Exosome component 10	AK-WT	-0.127261	0.285655	false	83.6449	83.1096	82.2443	79.7398	77.036	91.0895	86.8924	56.1758	87.6767	73.4515	-0.0395058	0.0429673	-0.0137545
Mrrf	Q9D6S7	Ribosome-recycling factor, mitochondrial	AK-WT	-0.127216	0.0920983	false	14.2897	14.6393	13.9766	13.2425	12.6547	18.2437	15.5462	13.036	14.9782	16.7417	-0.29259	-0.149182	-0.00693671
Trim41	Q5NCC3	E3 ubiquitin-protein ligase TRIM41	AK-WT	-0.127206	0.220762	false	69.1995	65.7231	68.2588	79.5508	96.6222	51.093	62.2117	26.5202	52.8604	41.2459	0.90463	0.525443	-0.00412519
Tmem38b	Q9DAV9	Trimeric intracellular cation channel type B	AK-WT	-0.127077	0.0646604	false	16.3347	21.8693	18.8853	33.1326	32.3722	27.6764	20.3489	20.4292	20.0705	23.0871	0.601986	-0.181357	0.0242531
Leng8	Q8CBY3	Leukocyte receptor cluster member 8 homolog	AK-WT	-0.127008	0.621515	false	70.2716	66.1238	82.9321	59.4669	75.1917	64.6874	76.88	31.6776	62.2112	47.2869	0.298401	0.417219	0.0231628
Fth1	P09528	Ferritin heavy chain	AK-WT	-0.126559	0.112952	false	930.171	1014.36	1002.74	1084.7	1014.37	1281.4	1224.61	1064.73	1415.65	1362.18	-0.40421	-0.499543	-0.0670393
Eng	Q63961	Endoglin	AK-WT	-0.12651	0.44575	false	8.40276	12.609	10.5786	24.852	24.7122	12.1318	11.1892	14.8887	9.66508	12.7849	1.14258	-0.0921922	0.0548656
Mterf4	Q8BVN4	Transcription termination factor 4, mitochondrial	AK-WT	-0.126406	0.219433	false	21.3255	22.0324	22.0999	21.6087	22.5242	18.3738	20.6285	19.191	23.9989	22.8898	-0.0873877	-0.103638	-0.0822872
Rbm7	Q9CQT2	RNA-binding protein 7	AK-WT	-0.126367	0.174572	false	59.0583	50.934	59.9826	46.273	40.3856	56.0724	60.6741	47.2139	57.5897	49.9055	-0.310857	0.076088	0.00725873
Sun1	Q9D666	SUN domain-containing protein 1	AK-WT	-0.126337	0.664604	false	92.3145	93.6415	101.735	102.9	95.2304	94.0254	101.046	86.2901	87.5366	84.1585	0.2066	0.159708	0.0384154
Pou5f1	P20263	POU domain, class 5, transcription factor 1	AK-WT	-0.126208	0.109222	false	1882.28	2009.84	1888.79	1598.04	1581.36	1948.17	1961.44	1786.26	2041.33	2092.28	-0.37865	-0.101071	-0.036861
Smc6	Q924W5	Structural maintenance of chromosomes protein 6	AK-WT	-0.126195	0.267895	false	36.5964	34.6916	39.6662	31.2014	28.9586	34.6842	39.9401	30.9965	35.1852	26.1006	-0.0267473	0.271377	0.0602986
Cdan1	Q8CC12	Codanin-1	AK-WT	-0.126052	0.0585272	false	9.80799	10.8552	8.80946	7.51968	14.6886	6.16304	12.6843	4.2351	9.48711	7.22466	0.410231	0.233551	-0.0358322
Eef1b	O70251	Elongation factor 1-beta	AK-WT	-0.125995	0.147561	false	0	0	0	0	0	0	0	0	0	0	#DIV/0!	#DIV/0!	#DIV/0!
Lmtk2	Q3TYD6	Serine/threonine-protein kinase LMTK2	AK-WT	-0.125892	0.114152	false	15.4325	16.9251	16.6748	18.8314	19.3846	20.2193	19.8084	13.4497	16.4151	15.669	0.252318	0.0269144	0.0457892
Fam169a	Q5XG69	Soluble lamin-associated protein of 75 kDa	AK-WT	-0.12579	0.0862185	false	67.8835	64.1194	70.1216	62.7588	66.3528	98.079	98.0302	43.4766	89.4972	61.7475	-0.228267	-0.166603	0.0236896
Cep131	Q62036	Centrosomal protein of 131 kDa	AK-WT	-0.125483	0.212052	false	26.6409	20.6883	22.708	16.4627	18.5956	16.993	16.2472	27.8577	21.0389	19.2655	-0.201184	0.21222	0.00458197
Rbm47	Q91WT8	RNA-binding protein 47	AK-WT	-0.12531	0.0930225	false	16.0631	17.7295	14.9318	47.8965	36.7592	13.8597	15.1732	15.6128	14.9025	13.8188	1.55948	0.177558	0.0154849
Dek	Q7TNV0	Protein DEK	AK-WT	-0.125171	0.223642	false	239.023	221.415	223.091	207.42	197.531	249.548	207.067	85.4767	188.749	144.315	0.281949	0.452241	0.0354537
Meaf6	Q2VPQ9	Chromatin modification-related protein MEAF6	AK-WT	-0.125171	0.390822	false	41.8984	44.0635	57.3409	45.7884	50.7325	35.9123	55.5634	34.5304	55.1574	55.1103	-0.192098	-0.206906	-0.118148
Mcat	Q8R3F5	Malonyl-CoA-acyl carrier protein transacylase, mitochondrial	AK-WT	-0.124924	0.170801	false	25.498	29.3107	26.8626	25.1236	25.9044	36.7002	33.984	41.2372	36.1032	32.2573	-0.421876	-0.328297	0.0380167
Ghdc	Q99J23	GH3 domain-containing protein	AK-WT	-0.12487	0.0572857	false	11.8698	14.3108	11.7138	9.71831	11.3258	11.4376	12.1038	10.553	12.7813	15.8042	-0.441866	-0.178264	-0.0995543
Spg11	Q3UHA3	Spatacsin	AK-WT	-0.124827	0.308781	false	4.41924	4.67865	4.76727	4.01597	4.95709	3.98906	4.81072	3.6665	3.60153	3.80952	0.275922	0.318752	0.0497662
Yipf3	Q3UDR8	Protein YIPF3	AK-WT	-0.124736	0.138304	false	35.2314	41.8742	42.452	42.8181	44.587	33.1524	39.1901	42.9417	36.572	39.4867	0.200603	0.0675576	0.00452943
Znf414	Q9DCK4	Zinc finger protein 414	AK-WT	-0.124716	0.485615	false	0	0	0	0	0	0	0	0	0	0	#DIV/0!	#DIV/0!	#DIV/0!
Cradd	O88843	Death domain-containing protein CRADD	AK-WT	-0.124685	0.249576	false	14.1455	14.6771	13.5077	13.7644	14.8094	23.1136	20.7355	17.6644	22.0267	14.9814	-0.373146	-0.39111	0.0445838
Gtse1	Q8R080	G2 and S phase-expressed protein 1	AK-WT	-0.124541	0.0739515	false	110.826	120.492	119.288	113.541	110.254	107.657	118.957	60.5672	107.563	82.3138	0.237115	0.299826	0.00359375
Znf106	O88466	Zinc finger protein 106	AK-WT	-0.124514	0.62081	false	0	0	0	0	0	0	0	0	0	0	#DIV/0!	#DIV/0!	#DIV/0!
Cep170b	Q80U49	Centrosomal protein of 170 kDa protein B	AK-WT	-0.12446	0.125814	false	5.17274	5.47779	6.46242	6.12697	8.04906	7.03173	6.14626	11.4015	7.34909	7.19328	-0.036809	-0.350136	0.0518465
Mau2	Q9D2X5	MAU2 chromatid cohesion factor homolog	AK-WT	-0.124202	0.0550397	false	33.4586	36.6048	34.6376	27.055	33.381	32.5008	34.9791	21.0616	31.7251	23.7403	0.123819	0.33165	0.0270332
Ice1	E9Q286	Little elongation complex subunit 1	AK-WT	-0.124188	0.241462	false	27.5877	29.9419	30.3456	26.7721	28.2028	32.2963	31.2647	23.9375	26.0383	26.7842	0.0576183	0.149339	0.0430901
Traf3ip1	Q149C2	TRAF3-interacting protein 1	AK-WT	-0.124094	0.336396	false	12.8016	9.70143	11.4311	10.5609	10.4953	14.7926	12.5844	7.33873	11.0323	7.93573	0.150671	0.2542	0.086411
Mepce	Q8K3A9	7SK snRNA methylphosphate capping enzyme	AK-WT	-0.124009	0.156165	false	38.7751	37.9786	44.8009	34.1711	34.1298	41.5129	38.7187	29.8641	40.1439	29.1229	-0.0202597	0.226406	0.0251539
Gab1	Q9QYY0	GRB2-associated-binding protein 1	AK-WT	-0.123968	0.151719	false	89.3781	106.376	98.9822	182.381	153.009	123.638	108.688	53.9359	71.3331	74.4773	1.20175	0.43037	0.116883
Dnajc12	Q9R022	DnaJ homolog subfamily C member 12	AK-WT	-0.123942	0.467532	false	13.2079	17.1013	12.2863	11.939	11.5305	20.165	9.69761	11.294	11.4586	10.2848	0.110209	0.385162	0.101021
Arhgef17	Q80U35	Rho guanine nucleotide exchange factor 17	AK-WT	-0.123741	0.586575	false	2.7332	4.80167	3.25226	2.62904	2.43243	5.67046	4.62932	6.69111	4.76739	6.4197	-1.14421	-0.637486	0.00540792
Adgrl1	Q80TR1	Adhesion G protein-coupled receptor L1	AK-WT	-0.123625	0.234568	false	23.1227	31.5456	31.7672	32.0512	48.981	25.735	29.5902	21.4018	30.0693	25.991	0.531519	0.0396842	-0.0397979
Rps5	P97461	40S ribosomal protein S5	AK-WT	-0.123599	0.43287	false	3215.9	3247.52	3190.33	3341.8	3397.79	2914.26	3055.41	3409.46	3322.9	3417.11	-8.99586e-05	-0.0666224	-0.0325896
Acin1	Q9JIX8	Apoptotic chromatin condensation inducer in the nucleus	AK-WT	-0.123461	0.590088	false	218.382	211.266	221.503	191.272	222.122	216.202	215.431	130.687	209.166	152.622	0.192375	0.262884	0.0154384
Gatad2a	Q8CHY6	Transcriptional repressor p66 alpha	AK-WT	-0.123388	0.179946	false	97.2422	107.004	105.527	103.522	106.21	107.021	116.715	61.5363	103.752	80.7524	0.184897	0.162602	0.0131629
Hltf	Q6PCN7	Helicase-like transcription factor	AK-WT	-0.123306	0.0457511	false	24.6839	19.8253	24.008	23.6626	20.6028	23.6132	21.4785	26.5758	17.2942	18.6003	0.302412	0.347738	0.124202
Ube2g1	P62254	Ubiquitin-conjugating enzyme E2 G1	AK-WT	-0.123295	0.149724	false	25.4199	30.493	25.2079	27.5891	26.4887	34.6019	29.1086	28.8744	27.2674	31.5858	-0.122085	-0.122009	0.0206792
Mgmt	P26187	Methylated-DNA--protein-cysteine methyltransferase	AK-WT	-0.123252	0.27063	false	5.25982	6.56212	6.18036	7.67497	6.14096	5.11049	5.85473	13.8806	6.34056	8.36385	-0.0899162	-0.29303	0.0517145
Pdcd2	P46718	Programmed cell death protein 2	AK-WT	-0.123214	0.557676	false	59.7103	58.4153	62.4811	53.0301	52.0198	61.8029	64.0817	78.224	64.1818	64.201	-0.289377	-0.092563	0.0252633
Specc1	Q5SXY1	Cytospin-B	AK-WT	-0.123164	0.594451	false	5.06536	4.69104	3.8385	7.63861	6.86056	8.43451	6.54582	5.46468	6.36697	5.69704	0.265261	-0.412607	0.0530044
Ptk2b	Q9QVP9	Protein-tyrosine kinase 2-beta	AK-WT	-0.123075	0.286619	false	3.16094	3.64798	3.14825	11.784	10.7071	4.7806	3.89149	8.0477	3.52583	3.8146	1.61542	-0.145092	0.181418
Vps13a	Q5H8C4	Intermembrane lipid transfer protein VPS13A	AK-WT	-0.122751	0.314344	false	7.50816	10.1251	7.02597	8.33493	7.49978	8.16096	6.77575	8.01839	6.23287	8.59525	0.0947558	0.148833	0.0137022
Trmt44	Q9D2Q2	Probable tRNA (uracil-O(2)-)-methyltransferase	AK-WT	-0.122645	0.153574	false	6.81875	5.94046	6.4798	6.89042	6.51623	7.83783	7.1533	5.5436	6.6151	6.77833	0.00142396	-0.0624536	0.00950578
Srp19	Q9D7A6	Signal recognition particle 19 kDa protein	AK-WT	-0.122402	0.119501	false	165.182	162.194	164.234	147.072	139.014	157.977	158.655	130.111	157.174	142.61	-0.0674685	0.128634	-0.002841
Pigt	Q8BXQ2	GPI transamidase component PIG-T	AK-WT	-0.122382	0.140344	false	57.0087	64.3572	61.5845	67.2407	72.0024	41.6644	52.4728	51.2977	52.069	52.3806	0.414798	0.223683	-0.0323295
Adat2	Q6P6J0	tRNA-specific adenosine deaminase 2	AK-WT	-0.122189	0.061046	false	22.7514	25.3533	23.4221	16.8886	17.5981	26.589	28.4774	22.2336	28.7199	24.5478	-0.627221	-0.15974	-0.0143757
Ap4m1	Q9JKC7	AP-4 complex subunit mu-1	AK-WT	-0.122133	0.397351	false	27.6111	22.3437	27.1264	21.3175	25.3717	29.3618	28.0826	14.2995	34.6715	20.5263	-0.241521	-0.103195	-0.0622281
Cul7	Q8VE73	Cullin-7	AK-WT	-0.122129	0.0289074	false	38.8132	39.8971	43.9124	42.0586	43.8579	38.2607	39.7906	46.1923	36.5361	38.0923	0.20321	0.131466	0.0452784
Bard1	O70445	BRCA1-associated RING domain protein 1	AK-WT	-0.122067	0.211663	false	15.0431	16.1098	14.6911	12.4893	12.551	17.4572	15.8654	14.7047	13.8468	14.4736	-0.17759	0.109929	0.0532975
Gcc2	Q8CHG3	GRIP and coiled-coil domain-containing protein 2	AK-WT	-0.122039	0.214482	false	5.74795	4.86292	5.42033	7.17458	6.8653	8.06798	5.39747	4.62839	5.48579	5.20119	0.393676	6.634e-05	0.0525847
Dgcr8	Q9EQM6	Microprocessor complex subunit DGCR8	AK-WT	-0.121845	0.209037	false	19.9897	19.2404	21.9363	21.7633	18.8425	22.4999	23.893	10.0576	15.8999	11.1501	0.58606	0.592151	0.143411
Inf2	Q0GNC1	Inverted formin-2	AK-WT	-0.121794	0.122619	false	14.1291	16.0782	17.8751	20.8415	23.812	19.1026	20.1203	12.9441	20.8298	18.0728	0.198905	-0.279323	-0.0486746
Ncoa5	Q91W39	Nuclear receptor coactivator 5	AK-WT	-0.121606	0.662777	false	38.4303	34.1467	34.933	34.6987	34.0874	32.5319	31.3604	18.2662	28.828	16.8441	0.590802	0.650125	0.0789105
Smtn	Q921U8	Smoothelin	AK-WT	-0.121513	0.0340983	false	30.1439	33.9085	32.0367	40.8273	44.1125	36.7269	28.1115	30.0552	31.444	34.163	0.372593	-0.034437	-0.0158036
Slmap	Q3URD3	Sarcolemmal membrane-associated protein	AK-WT	-0.121501	0.165612	false	34.9711	30.083	38.2087	31.6953	33.7386	47.3961	37.5343	26.5445	30.4865	27.6322	0.171035	0.244284	0.10677
Gpatch4	Q3TFK5	G patch domain-containing protein 4	AK-WT	-0.121492	0.205653	false	44.4603	45.0227	43.6604	43.6253	43.049	52.4513	47.6913	27.3347	44.1845	30.6136	0.212604	0.246946	0.0554513
Kbtbd11	Q8BNW9	Kelch repeat and BTB domain-containing protein 11	AK-WT	-0.121019	0.135563	false	33.4167	35.9966	30.7325	12.7689	14.1103	19.5897	22.9906	8.42775	19.2414	11.7302	-0.204456	1.10812	0.0405835
Mrpl2	Q9D773	39S ribosomal protein L2, mitochondrial	AK-WT	-0.120835	0.0380913	false	194.32	184.949	199.25	179.796	194.168	155.877	177.296	208.845	224.618	244.864	-0.328169	-0.283667	-0.113696
Tbx3	P70324	T-box transcription factor TBX3	AK-WT	-0.120787	0.337997	false	110.843	128.11	104.853	78.7829	66.0273	85.92	84.8466	45.4647	67.9881	66.2661	0.109196	0.771668	0.0308992
Mrpl53	Q9D1H8	39S ribosomal protein L53, mitochondrial	AK-WT	-0.120752	0.385802	false	45.0702	41.8367	47.0721	38.6438	36.0219	69.6196	71.1918	99.8348	88.4509	89.08	-1.24955	-0.991027	-0.0439864
Sigirr	Q9JLZ8	Single Ig IL-1-related receptor	AK-WT	-0.12066	0.110411	false	30.0785	27.5477	26.5845	23.4865	19.6101	26.9144	25.0572	22.7854	30.0656	34.71	-0.587875	-0.20641	-0.113851
Ldb1	P70662	LIM domain-binding protein 1	AK-WT	-0.12052	0.0792311	false	112.07	106.659	114.482	111.318	129.529	123.17	136.108	125.846	136.875	108.928	-0.0293861	-0.146033	0.0189215
Foxk2	Q3UCQ1	Forkhead box protein K2	AK-WT	-0.120379	0.0447362	false	27.7096	33.8554	28.2979	27.1774	22.3617	28.5135	30.9253	23.0399	23.379	21.5599	0.140602	0.414797	0.0876281
Camkmt	Q3U2J5	Calmodulin-lysine N-methyltransferase	AK-WT	-0.12001	0.415984	false	5.79643	6.3222	5.54315	9.05747	9.24039	6.2208	5.20694	3.92615	5.1232	5.95549	0.723888	0.0878817	-0.034361
Ankrd13a	Q80UP5	Ankyrin repeat domain-containing protein 13A	AK-WT	-0.120001	0.203044	false	80.4655	85.5018	83.762	66.315	65.8718	97.4569	94.0949	52.6878	81.5508	66.2364	-0.160944	0.171881	0.042088
Lsm12	Q9D0R8	Protein LSM12	AK-WT	-0.119872	0.2631	false	52.6554	60.9187	56.1526	46.8768	52.9403	59.0531	53.8849	52.2201	56.1323	63.3987	-0.260026	-0.0791337	-0.0356719
Dnajc17	Q91WT4	DnaJ homolog subfamily C member 17	AK-WT	-0.11986	0.0860145	false	15.7182	17.1637	20.0933	16.6783	17.1811	16.2722	19.3489	22.3432	18.3179	21.2389	-0.224368	-0.163571	-0.010152
Bud31	Q6PGH1	Protein BUD31 homolog	AK-WT	-0.119721	0.168424	false	224.451	196.733	234.538	187.246	194.366	233.742	235.666	161.149	244.316	201.208	-0.223393	-0.0273807	-0.0252372
Vrk1	Q80X41	Serine/threonine-protein kinase VRK1	AK-WT	-0.119681	0.147927	false	69.6471	67.8363	68.2105	60.7216	60.7542	75.3986	75.0786	68.7111	72.4848	62.0667	-0.147491	0.0273776	0.0358375
E2f4	Q8R0K9	Transcription factor E2F4	AK-WT	-0.119642	0.337152	false	226.904	241.396	255.466	210.514	215.577	266.036	270.752	124.28	274.188	184.192	-0.105384	0.0740171	-0.0170707
Hnrnpa2b1	O88569	Heterogeneous nuclear ribonucleoproteins A2/B1	AK-WT	-0.119369	0.774295	false	1542.95	1424.93	1433.43	1107.52	1094.04	1669.05	1521.14	857.133	1369.53	1321.4	-0.289577	0.124868	0.0011752
Hmgb3	O54879	High mobility group protein B3	AK-WT	-0.119262	0.290742	false	18.6713	16.1519	15.5356	17.2652	20.8845	15.64	18.2439	11.1536	17.4318	13.2285	0.315297	0.130905	-0.00909356
Eml2	Q7TNG5	Echinoderm microtubule-associated protein-like 2	AK-WT	-0.119157	0.13508	false	24.4188	25.6973	24.1542	35.3962	40.8192	24.5192	31.1864	31.0783	31.3877	25.7939	0.414532	-0.207727	0.00509162
Dctn5	Q9QZB9	Dynactin subunit 5	AK-WT	-0.119004	0.0711082	false	43.5348	37.7162	37.4726	32.8957	34.1666	39.4711	41.9327	23.9297	35.7789	32.5245	-0.0264562	0.212614	0.0120323
Lias	Q99M04	Lipoyl synthase, mitochondrial	AK-WT	-0.11893	0.0371921	false	48.7258	43.8478	44.1434	46.1424	46.3415	47.6396	50.116	36.3091	55.1571	58.5114	-0.297558	-0.318602	-0.104417
Znf622	Q91VY9	Cytoplasmic 60S subunit biogenesis factor ZNF622	AK-WT	-0.118727	0.177783	false	0	0	0	0	0	0	0	0	0	0	#DIV/0!	#DIV/0!	#DIV/0!
Nelfcd	Q922L6	Negative elongation factor D	AK-WT	-0.118671	0.489746	false	73.7893	74.6394	71.7399	64.1429	70.8072	67.3121	71.7804	49.8698	69.7848	55.1493	0.111258	0.23248	0.00360284
Ak2	Q9WTP6	Adenylate kinase 2, mitochondrial	AK-WT	-0.118481	0.0431898	false	142.174	151.271	143.806	128.693	126.2	192.883	194.304	208.11	202.827	232.882	-0.773468	-0.579863	-0.0405537
Cdyl	Q9WTK2	Chromodomain Y-like protein	AK-WT	-0.118325	0.339179	false	23.55	21.2143	20.1553	19.1515	18.5816	22.9668	22.991	17.4022	19.3858	15.4218	0.116429	0.314291	0.0840504
Rras	P10833	Ras-related protein R-Ras	AK-WT	-0.118237	0.0376148	false	23.6604	27.1332	23.7759	22.4704	23.1641	32.1798	27.5575	105.781	33.918	75.4759	-1.26133	-1.13784	0.00376092
Jtb	O88824	Protein JTB	AK-WT	-0.118038	0.0804875	false	35.8897	30.4055	45.0361	42.674	48.0727	44.4706	44.2895	36.7885	46.0259	45.8648	-0.0180753	-0.308095	-0.0405509
Dhrs4	Q99LB2	Dehydrogenase/reductase SDR family member 4	AK-WT	-0.117988	0.0715089	false	52.1226	58.2882	62.6084	40.1615	32.6783	49.7257	62.978	23.8793	65.4745	41.0462	-0.548334	0.114836	-0.0681288
Ivns1abp	Q920Q8	Influenza virus NS1A-binding protein homolog	AK-WT	-0.117931	0.351094	false	84.7004	84.0838	81.5041	62.092	62.5237	100.889	82.0777	43.7938	93.5867	79.5578	-0.474491	-0.0533483	-0.0589337
Isy1	Q69ZQ2	Pre-mRNA-splicing factor ISY1 homolog	AK-WT	-0.117577	0.115937	false	41.9894	43.3529	48.9734	34.9098	35.3271	48.7834	57.5429	14.3717	59.0529	53.8325	-0.684557	-0.334194	-0.147029
Lasp1	Q61792	LIM and SH3 domain protein 1	AK-WT	-0.117426	0.105593	false	154.297	182.018	165.036	164.891	145.886	215.155	184.668	95.8353	184.34	157.787	-0.13865	-0.0336687	-0.0150947
Cpped1	Q8BFS6	Serine/threonine-protein phosphatase CPPED1	AK-WT	-0.117209	0.0595507	false	25.0676	26.0291	25.8134	25.0764	20.7357	21.4789	17.6312	11.8548	17.8145	15.2926	0.468589	0.631072	0.011259
Mbd3	Q9Z2D8	Methyl-CpG-binding domain protein 3	AK-WT	-0.117013	0.143121	false	151.232	167.473	160.592	192.75	192.208	174.401	190.319	149.855	183.739	166.684	0.135605	-0.133136	-0.00923465
Stau1	Q9Z108	Double-stranded RNA-binding protein Staufen homolog 1	AK-WT	-0.116925	0.201033	false	41.5809	42.8722	42.1628	42.4077	42.1702	44.9609	45.5959	37.8957	38.2584	46.3644	-0.000765914	-0.00362195	0.00516383
Rab5c	P35278	Ras-related protein Rab-5C	AK-WT	-0.116834	0.0670192	false	106.145	110.854	105.823	108.152	96.4296	110.676	104.632	102.165	120.656	121.336	-0.242279	-0.169182	-0.0581855
Med29	Q9DB91	Mediator of RNA polymerase II transcription subunit 29	AK-WT	-0.116828	0.501103	false	35.6318	36.447	32.7653	34.7522	32.9346	35.6633	34.7791	29.0343	36.2383	33.7117	-0.0474495	-0.00111279	-0.0231576
Snap23	O09044	Synaptosomal-associated protein 23	AK-WT	-0.116555	0.103613	false	37.0248	32.9253	37.4172	37.8815	39.056	46.3458	39.03	21.2993	38.1178	32.1547	0.130727	0.0265605	0.00518622
Hexim2	Q3TVI4	Protein HEXIM2	AK-WT	-0.116469	0.216628	false	10.9667	15.8197	11.4938	14.3147	14.3797	13.7841	12.3987	8.25317	11.9133	8.3891	0.499122	0.329986	0.0533731
Ddx3x	Q62167	ATP-dependent RNA helicase DDX3X	AK-WT	-0.116409	0.42861	false	214.553	225.556	226.398	207.956	202.194	279.266	253.064	101.066	225.489	143.901	0.151006	0.266511	0.0580979
Nrf1	Q9WU00	Nuclear respiratory factor 1	AK-WT	-0.116266	0.0539244	false	78.9575	84.6774	85.2348	85.4975	83.646	95.7965	81.7145	44.1815	85.3578	71.9435	0.104718	0.076898	-0.0270725
U2surp	Q6NV83	U2 snRNP-associated SURP motif-containing protein	AK-WT	-0.116107	0.526413	false	95.4235	96.666	94.8029	86.5989	82.2625	132.299	105.08	33.0154	92.1742	60.1324	0.148862	0.328569	0.0731872
Grk6	O70293	G protein-coupled receptor kinase 6	AK-WT	-0.115975	0.0553503	false	120.851	114.953	121.216	75.3531	77.3206	128.686	123.034	57.5731	113.727	88.2366	-0.403644	0.236945	0.00900584
Smg8	Q8VE18	Nonsense-mediated mRNA decay factor SMG8	AK-WT	-0.115946	0.164807	false	35.234	32.7302	35.0133	34.8088	33.414	34.7609	31.1457	16.0182	30.1034	22.5394	0.374018	0.383059	0.0159852
Rbpms2	Q8VC52	RNA-binding protein with multiple splicing 2	AK-WT	-0.115817	0.354826	false	125.466	130.797	126.513	147.785	147.715	153.261	147.514	202.861	155.52	187.911	-0.216866	-0.428481	-0.00981511
Srp68	Q8BMA6	Signal recognition particle subunit SRP68	AK-WT	-0.115678	0.0696584	false	80.071	84.5893	77.3769	68.5515	69.3525	88.2352	88.6054	79.0823	87.3985	90.3829	-0.36644	-0.139838	-0.0178684
Arl6	O88848	ADP-ribosylation factor-like protein 6	AK-WT	-0.115572	0.165593	false	43.965	40.1248	34.7345	33.5713	29.7427	40.4004	39.6706	26.4101	35.2186	34.7088	-0.143333	0.179936	0.00653343
Rack1	P68040	Receptor of activated protein C kinase 1	AK-WT	-0.115515	0.386211	false	2014.79	1962.15	2010.69	2014.28	2199.99	1890.72	2030.37	2685.74	2237.96	2382.85	-0.132862	-0.211125	-0.0208154
Plrg1	Q922V4	Pleiotropic regulator 1	AK-WT	-0.115454	0.308723	false	115.723	107.171	100.579	86.1424	85.3974	116.073	106.203	74.2962	102	97.6213	-0.21872	0.111415	-0.00416719
Cers4	Q9D6J1	Ceramide synthase 4	AK-WT	-0.115192	0.131987	false	33.3821	26.6257	32.9765	29.8938	27.3987	16.6558	20.1222	14.8669	15.9528	18.127	0.74943	0.863108	0.0044391
Mrpl45	Q9D0Q7	39S ribosomal protein L45, mitochondrial	AK-WT	-0.115146	0.186809	false	71.3736	62.6034	68.6573	70.6574	66.8889	70.9519	75.8789	61.9428	76.1545	79.2168	-0.175802	-0.201804	-0.0477863
Stard5	Q9EPQ7	StAR-related lipid transfer protein 5	AK-WT	-0.115016	0.215216	false	12.4669	15.0849	14.1528	13.2811	16.6671	14.2205	15.2462	23.9986	18.2701	19.935	-0.351298	-0.458525	-0.0301414
Mrps27	Q8BK72	28S ribosomal protein S27, mitochondrial	AK-WT	-0.11493	0.168427	false	83.9495	80.1592	79.1312	73.927	78.0924	83.7916	86.1211	65.1349	92.1101	92.6119	-0.281102	-0.187939	-0.0714543
Noc4l	Q8BHY2	Nucleolar complex protein 4 homolog	AK-WT	-0.114713	0.405817	false	77.9209	78.6513	76.8369	68.6022	69.5946	78.5031	94.3106	56.6157	90.4993	66.8561	-0.187303	-0.0161283	-0.0123242
D1Pas1	P16381	Putative ATP-dependent RNA helicase Pl10	AK-WT	-0.114693	0.483517	false	14.035	13.8995	12.7483	25.1997	22.0851	12.6236	13.7892	7.58184	8.8763	8.0919	1.47854	0.676623	0.125683
Cdipt	Q8VDP6	CDP-diacylglycerol--inositol 3-phosphatidyltransferase	AK-WT	-0.114506	0.11199	false	57.3706	60.8989	56.3229	71.7228	71.1961	59.0557	66.3256	47.033	63.343	57.7903	0.238602	-0.0575671	-0.0227813
Rbm10	Q99KG3	RNA-binding protein 10	AK-WT	-0.114428	0.493656	false	53.8004	59.6229	53.827	55.5007	49.7475	58.4914	52.7863	34.9194	50.7016	41.1111	0.197029	0.280281	0.0259445
Arglu1	Q3UL36	Arginine and glutamate-rich protein 1	AK-WT	-0.114343	0.66442	false	51.5871	43.7278	52.7469	44.701	48.5456	45.8127	49.6605	20.8408	53.0112	37.9701	0.0354825	0.117597	-0.069411
Rbm17	Q8JZX4	Splicing factor 45	AK-WT	-0.11422	0.600959	false	166.439	160.78	159.524	130.76	136.475	193.827	184.451	161.557	183.631	186.021	-0.468054	-0.187969	-0.0116228
Ivd	Q9JHI5	Isovaleryl-CoA dehydrogenase, mitochondrial	AK-WT	-0.113967	0.134235	false	37.0476	41.8048	41.156	29.7346	34.6195	21.0665	28.4644	42.8948	28.5722	27.3291	0.203153	0.517222	0.0422802
Lman2	Q9DBH5	Vesicular integral-membrane protein VIP36	AK-WT	-0.113863	0.02861	false	53.1821	61.645	56.9913	57.4855	56.4187	48.5809	54.1457	53.4946	57.6472	59.9207	-0.0456727	-0.0375726	-0.0526402
Aurka	P97477	Aurora kinase A	AK-WT	-0.113812	0.0799534	false	146.854	132.658	149.957	119.579	125.436	155.534	159.663	127.94	160.243	169.389	-0.42798	-0.203262	-0.0475805
Vapb	Q9QY76	Vesicle-associated membrane protein-associated protein B	AK-WT	-0.11378	0.0367601	false	38.9345	41.508	43.2782	37.9884	35.7185	39.8149	43.3755	29.0341	37.8581	41.8578	-0.113068	0.049185	-0.0275485
Sfswap	Q3USH5	Splicing factor, suppressor of white-apricot homolog	AK-WT	-0.113716	0.216813	false	34.4901	30.9309	36.1827	32.2055	39.716	30.8764	37.4386	21.0769	35.6114	28.3506	0.169207	0.0827022	-0.0307153
Krit1	Q6S5J6	Krev interaction trapped protein 1	AK-WT	-0.113645	0.127393	false	26.0193	28.9334	24.3721	26.1417	24.3888	22.7961	23.9786	12.2181	21.5699	16.0126	0.427097	0.492751	0.0197228
Numa1	E9Q7G0	Nuclear mitotic apparatus protein 1	AK-WT	-0.113541	0.650243	false	61.5517	67.9218	68.3891	62.7505	68.1794	74.5689	65.6515	35.3894	55.9311	40.8607	0.435837	0.44658	0.0826189
Fip1l1	Q9D824	Pre-mRNA 3'-end-processing factor FIP1	AK-WT	-0.113453	0.256164	false	67.8216	70.186	71.9536	68.7332	65.5442	81.1902	76.8171	68.1673	69.6298	74.9014	-0.106165	-0.0462213	0.0183909
Palm	Q9Z0P4	Paralemmin-1	AK-WT	-0.113434	0.48346	false	11.5921	11.9748	11.0476	7.08965	9.79697	16.5464	13.9509	20.7424	13.8099	16.4693	-0.842444	-0.391911	0.0523725
Mrpl46	Q9EQI8	39S ribosomal protein L46, mitochondrial	AK-WT	-0.11341	0.35054	false	58.9891	56.1932	58.6451	53.8736	59.778	57.21	60.9034	42.7052	62.9889	55.3721	-0.0585758	-0.0305008	-0.0429635
Mllt10	O54826	Protein AF-10	AK-WT	-0.113277	0.40068	false	54.8103	56.0245	59.94	47.6243	53.9458	58.1622	56.8339	31.7406	45.6238	37.024	0.297427	0.462085	0.0732165
Mtx2	O88441	Metaxin-2	AK-WT	-0.113125	0.0750952	false	22.6459	24.1441	22.0234	24.567	26.3864	33.7683	22.4374	27.7886	23.3466	26.8669	0.0211003	-0.130352	0.0473378
Isoc1	Q91V64	Isochorismatase domain-containing protein 1	AK-WT	-0.113046	0.234528	false	18.3181	21.2428	19.1623	22.9885	22.1203	20.4428	18.2225	17.5066	20.1202	20.2772	0.159145	-0.0452931	-0.0329254
Impa1	O55023	Inositol monophosphatase 1	AK-WT	-0.112904	0.0698947	false	59.7794	58.4852	65.2164	90.3998	75.069	64.2441	62.6336	43.217	61.154	67.4634	0.363473	-0.072418	-0.0547003
Cmas	Q99KK2	N-acylneuraminate cytidylyltransferase	AK-WT	-0.112881	0.146938	false	86.7637	82.6077	81.1978	63.9023	61.5264	80.2113	78.691	76.602	72.1583	54.4621	-0.013641	0.399737	0.0934042
Slc9a3r1	P70441	Na(+)/H(+) exchange regulatory cofactor NHE-RF1	AK-WT	-0.112859	0.153346	false	48.3534	54.0549	51.7566	67.061	56.4326	70.3965	66.2807	74.4816	74.0354	93.9474	-0.443877	-0.708802	-0.0767469
Rock2	P70336	Rho-associated protein kinase 2	AK-WT	-0.112635	0.314793	false	16.8648	14.6364	16.6207	16.7569	16.8386	22.0702	17.9334	9.32155	12.3625	10.7698	0.538362	0.471822	0.152759
Mcl1	P97287	Induced myeloid leukemia cell differentiation protein Mcl-1 homolog	AK-WT	-0.112623	0.503941	false	236.571	240.616	239.734	256.273	255.003	236.617	224.739	162.913	226.007	191.905	0.290903	0.193652	-0.00180433
Mcur1	Q9CXD6	Mitochondrial calcium uniporter regulator 1	AK-WT	-0.112542	0.110627	false	4.60924	4.54966	4.64857	5.90132	6.25309	4.7444	4.75764	4.03856	4.82261	4.55943	0.373506	-0.0274872	-0.0167509
Dnajc2	P54103	DnaJ homolog subfamily C member 2	AK-WT	-0.112491	0.168363	false	110.408	113.302	103.441	96.3792	94.3116	123.899	110.766	82.9311	104.52	96.5499	-0.0764595	0.1173	0.0224376
Dhx15	O35286	ATP-dependent RNA helicase DHX15	AK-WT	-0.11228	0.20036	false	211.771	202.281	196.27	175.262	158.955	224.358	197.1	92.8838	168.982	135.97	0.132207	0.416031	0.05093
Pgls	Q9CQ60	6-phosphogluconolactonase	AK-WT	-0.112161	0.075401	false	98.8218	102.051	103.725	72.3522	80.9867	93.9872	99.8479	137.869	117.424	98.9895	-0.497066	-0.0918508	0.00937557
Dnm1	P39053	Dynamin-1	AK-WT	-0.111922	0.0555502	false	5.15165	3.85993	5.55022	1.47495	2.71731	5.07727	4.43398	8.51057	6.4183	9.07213	-1.88558	-0.674151	-0.110356
Ttc12	Q8BW49	Tetratricopeptide repeat protein 12	AK-WT	-0.111916	0.0665874	false	2.26212	2.09456	2.15695	2.07756	2.19834	2.35553	2.04035	3.58826	2.68841	1.45473	0.0455039	0.0677752	0.108808
Tnip1	Q9WUU8	TNFAIP3-interacting protein 1	AK-WT	-0.111862	0.110263	false	19.6395	23.7554	20.0058	29.0491	27.8768	22.4159	27.7716	52.1172	29.1411	34.4039	-0.158693	-0.588242	0.030723
Setx	A2AKX3	Probable helicase senataxin	AK-WT	-0.111584	0.269268	false	62.3409	59.0426	67.4052	92.0709	96.6868	71.1591	74.2962	23.5509	46.8415	36.0187	1.18778	0.603058	0.133465
Mtf2	Q02395	Metal-response element-binding transcription factor 2	AK-WT	-0.111469	0.490726	false	165.514	173.555	192.252	155.148	158.547	178.577	162.305	128.023	144.649	148.402	0.0982121	0.273472	0.0280503
Snx18	Q91ZR2	Sorting nexin-18	AK-WT	-0.111433	0.156239	false	88.9042	83.3432	83.59	50.8486	55.4235	70.0748	70.0332	38.1322	69.6407	57.1694	-0.254907	0.427596	-0.0282393
Khnyn	Q80U38	Protein KHNYN	AK-WT	-0.1113	0.370796	false	9.86789	11.8842	9.68033	8.63324	8.71828	12.2226	13.4007	10.8002	11.983	13.5701	-0.558438	-0.286208	-0.0221528
Atxn1l	P0C7T6	Ataxin-1-like	AK-WT	-0.111095	0.376682	false	8.04098	7.19667	8.29684	11.3115	8.12939	8.57448	7.16257	2.99882	4.92107	5.17538	0.945246	0.635966	0.0924138
Trmt10c	Q3UFY8	tRNA methyltransferase 10 homolog C	AK-WT	-0.110594	0.196017	false	22.9709	22.5269	22.7438	20.2004	20.2097	24.9207	25.1731	15.9466	23.2751	18.6552	-0.0532772	0.117696	0.0211905
Cbr1	P48758	Carbonyl reductase [NADPH] 1	AK-WT	-0.110416	0.0439044	false	59.5203	54.5332	53.7698	38.2053	37.3789	49.3547	61.4915	66.5957	82.6438	78.4102	-1.09139	-0.525564	-0.134007
Ociad1	Q9CRD0	OCIA domain-containing protein 1	AK-WT	-0.110399	0.340127	false	157.927	156.468	148.839	150.764	140.989	169.958	143.965	170.482	129.967	164.656	-0.0141203	0.0679093	0.0398513
Pdxk	Q8K183	Pyridoxal kinase	AK-WT	-0.110392	0.171711	false	7.24639	9.39012	9.29722	9.29941	8.90317	10.701	9.40885	5.91179	9.99914	9.27848	-0.0827834	-0.15706	-0.04581
Cxadr	P97792	Coxsackievirus and adenovirus receptor homolog	AK-WT	-0.110108	0.0886804	false	11.7342	8.07745	8.83187	5.91325	5.15002	8.51444	8.59776	5.83288	6.3051	6.95804	-0.261644	0.525825	0.0619521
Esf1	Q3V1V3	ESF1 homolog	AK-WT	-0.110081	0.320461	false	57.1202	48.3719	55.0515	46.3964	48.9114	67.0601	56.5561	36.2779	50.8196	41.0374	0.0532037	0.220541	0.064629
Mrpl17	Q9D8P4	39S ribosomal protein L17, mitochondrial	AK-WT	-0.109983	0.0787036	false	290.56	343.687	329.067	327.995	306.975	349.72	311.183	247.975	372.038	345.663	-0.176696	-0.160339	-0.0735289
Tbc1d17	Q8BYH7	TBC1 domain family member 17	AK-WT	-0.109926	0.0827116	false	43.2458	56.4452	46.7795	38.3125	53.538	39.0007	40.7055	44.511	53.5924	36.8852	0.0217263	0.110015	-0.0384507
Eif4e	P63073	Eukaryotic translation initiation factor 4E	AK-WT	-0.109916	0.18038	false	246.216	240.148	232.59	179.63	174.934	225.123	233.158	154.544	211.517	184.611	-0.159918	0.274971	0.01341
Lamp1	P11438	Lysosome-associated membrane glycoprotein 1	AK-WT	-0.109736	0.130973	false	435.051	396.423	391.648	392.046	363.182	375.719	388.137	229.276	354.93	289.6	0.228666	0.339287	0.0116727
Tcp1	P11983	T-complex protein 1 subunit alpha	AK-WT	-0.109599	0.0811907	false	506.993	545.96	484.304	509.909	453.515	520.674	521.673	424.199	505.466	472.654	-0.0218419	0.0673117	-0.000187814
Apobec3	Q99J72	DNA dC->dU-editing enzyme APOBEC-3	AK-WT	-0.109405	0.318434	false	170.024	176.877	186.776	170.957	171.268	146.927	153.639	123.579	152.548	131.087	0.270912	0.326969	-0.00133693
Cog7	Q3UM29	Conserved oligomeric Golgi complex subunit 7	AK-WT	-0.109391	0.167394	false	27.5759	29.9948	27.5676	28.5662	26.0491	27.4345	25.3681	14.2193	23.7701	19.1085	0.349046	0.404588	0.0178851
Armc1	Q9D7A8	Armadillo repeat-containing protein 1	AK-WT	-0.109358	0.0550065	false	41.8191	36.9536	39.5228	34.7942	31.105	39.2116	39.3438	28.0116	37.3516	36.1716	-0.157939	0.101161	-0.0148929
Raf1	Q99N57	RAF proto-oncogene serine/threonine-protein kinase	AK-WT	-0.109236	0.105593	false	79.6779	88.7808	80.8744	68.8651	79.4541	101.917	83.5767	45.8417	76.9096	67.7451	0.0360926	0.200498	0.027818
Vps39	Q8R5L3	Vam6/Vps39-like protein	AK-WT	-0.109221	0.0859355	false	13.6876	13.8603	14.8864	20.101	16.7595	15.6412	12.9802	13.8548	12.9727	16.309	0.332076	-0.0497299	-0.0145416
Mtpn	P62774	Myotrophin	AK-WT	-0.109046	0.28417	false	50.1809	46.7432	47.3596	49.8795	48.0602	45.4841	46.5141	46.2297	39.7204	45.3611	0.203049	0.177029	0.0346695
Dhodh	O35435	Dihydroorotate dehydrogenase (quinone), mitochondrial	AK-WT	-0.108985	0.0852907	false	32.7685	31.2041	47.907	30.7934	31.2119	32.319	43.1941	45.7109	53.5748	46.103	-0.684881	-0.41836	-0.0911012
Sh3bgrl3	Q91VW3	SH3 domain-binding glutamic acid-rich-like protein 3	AK-WT	-0.108601	0.336318	false	281.376	291.486	293.996	222.969	222.286	241.355	238.53	264.287	271.932	295.605	-0.350083	0.0261206	-0.0584122
Map3k7	Q62073	Mitogen-activated protein kinase kinase kinase 7	AK-WT	-0.108591	0.294077	false	28.7426	26.5008	28.5425	29.1312	27.4458	28.1595	31.2003	11.4334	23.9606	15.7676	0.510055	0.491582	0.0748015
Dock6	Q8VDR9	Dedicator of cytokinesis protein 6	AK-WT	-0.108286	0.291937	false	52.8442	57.5382	57.5564	80.0483	85.8414	53.0152	47.6132	51.4186	62.8549	52.126	0.528831	-0.0384209	-0.0547388
Vhl	P40338	von Hippel-Lindau disease tumor suppressor	AK-WT	-0.108029	0.0733642	false	16.4407	16.9282	19.4653	25.6655	26.5511	16.6327	19.4735	10.9664	18.0532	18.7267	0.50559	-0.0624076	-0.0689328
Mrps6	P58064	28S ribosomal protein S6, mitochondrial	AK-WT	-0.107996	0.224714	false	51.4884	51.0843	50.8328	47.0212	45.2335	54.0525	61.9526	50.2143	73.1079	60.1641	-0.530678	-0.381985	-0.0801482
Hint3	Q9CPS6	Adenosine 5'-monophosphoramidase HINT3	AK-WT	-0.107919	0.226488	false	16.8366	17.4618	17.7313	21.2349	24.6974	18.4318	12.0487	22.8667	13.6527	18.4423	0.517159	0.112024	0.044582
Prrc2c	Q3TLH4	Protein PRRC2C	AK-WT	-0.107749	0.128336	false	81.5122	79.0662	92.6552	73.3542	80.3835	108.907	95.2904	25.7826	64.7738	43.3202	0.508184	0.643218	0.151797
Pno1	Q9CPS7	RNA-binding protein PNO1	AK-WT	-0.107671	0.207543	false	138.925	135.575	130.687	128.526	116.616	144.535	144.174	88.2706	133.229	131.27	-0.109644	0.0303635	-0.0221974
Dlg5	E9Q9R9	Disks large homolog 5	AK-WT	-0.107115	0.257959	false	23.594	26.4675	25.2198	17.0527	20.7251	26.4895	28.9399	19.966	20.0487	22.3068	-0.16501	0.24478	0.074344
Nop58	Q6DFW4	Nucleolar protein 58	AK-WT	-0.107087	0.317407	false	413.48	400.892	413.46	383.092	350.159	432.066	437.513	260.941	405.802	307.381	0.0400354	0.198807	0.0239863
Itpkc	Q7TS72	Inositol-trisphosphate 3-kinase C	AK-WT	-0.107021	0.183314	false	12.2375	12.4556	14.9426	13.8793	15.5467	14.513	16.2406	9.17238	13.7097	11.5731	0.218931	0.063678	0.0223374
Edrf1	Q6GQV7	Erythroid differentiation-related factor 1	AK-WT	-0.106954	0.105918	false	28.6987	28.2408	26.4679	26.9768	27.1303	26.5311	26.0171	24.6441	26.4268	27.8977	-0.00578354	0.0336099	-0.0235126
Bcam	Q9R069	Basal cell adhesion molecule	AK-WT	-0.106742	0.292491	false	124.8	160.873	153.213	203.365	187.052	181.122	148.138	134.168	177.28	187.693	0.0972285	-0.318906	-0.0723696
Itpka	Q8R071	Inositol-trisphosphate 3-kinase A	AK-WT	-0.106701	0.280356	false	12.3475	12.5553	13.1739	7.1536	8.84071	14.6515	16.3198	11.7651	16.0782	19.4618	-1.15188	-0.485498	-0.0960107
Mtfr1l	Q9CWE0	Mitochondrial fission regulator 1-like	AK-WT	-0.106512	0.340422	false	42.7856	51.348	46.2274	44.742	50.8434	44.4912	45.4937	43.4583	49.2343	50.3289	-0.0588203	-0.0895034	-0.0488934
Slc35f6	Q8VE96	Solute carrier family 35 member F6	AK-WT	-0.106412	0.23936	false	11.1908	12.347	12.5246	11.1913	16.7518	12.0069	11.6881	10.5448	9.20804	9.29438	0.59478	0.377822	0.0912101
Eed	Q921E6	Polycomb protein EED	AK-WT	-0.105944	0.233852	false	283.558	335.782	297.821	283.387	279.48	311.411	313.129	131.183	292.943	216.907	0.142722	0.262139	-0.0051704
Hsd17b11	Q9EQ06	Estradiol 17-beta-dehydrogenase 11	AK-WT	-0.10591	0.0564097	false	62.0961	53.6765	51.698	76.134	83.2553	72.88	73.0827	67.6144	63.0056	72.1343	0.2381	-0.275508	0.0226796
Afap1	Q80YS6	Actin filament-associated protein 1	AK-WT	-0.105839	0.0977561	false	8.06533	9.6756	9.77191	11.3579	11.4992	7.67551	5.68779	3.87467	5.47509	4.62084	1.17887	0.861368	0.0562484
Wdr6	Q99ME2	WD repeat-containing protein 6	AK-WT	-0.105699	0.25266	false	72.6342	87.7463	80.2603	69.0986	68.9467	81.5187	81.5616	26.9578	77.4985	47.7907	0.13988	0.356657	0.00483578
Hook2	Q7TMK6	Protein Hook homolog 2	AK-WT	-0.105521	0.168112	false	23.0655	22.3834	23.8903	18.1784	22.526	19.1445	22.8789	24.7257	24.6073	21.3891	-0.176334	0.00718893	-0.0143689
Sqstm1	Q64337	Sequestosome-1	AK-WT	-0.105434	0.0782002	false	183.225	183.446	174.298	193.605	196.168	166.192	184.135	199.228	161.567	154.453	0.302617	0.190568	0.0642046
Gemin8	Q8BHE1	Gem-associated protein 8	AK-WT	-0.105211	0.122212	false	13.2565	12.0697	12.4577	9.76086	8.41245	11.3786	12.5368	14.3515	10.7087	13.2879	-0.401011	0.0699784	0.0265817
Praf2	Q9JIG8	PRA1 family protein 2	AK-WT	-0.105169	0.0767817	false	41.7555	43.0157	40.6007	36.9643	38.643	41.4425	40.245	41.6397	41.358	59.755	-0.419371	-0.274717	-0.0898394
Mrps18b	Q99N84	28S ribosomal protein S18b, mitochondrial	AK-WT	-0.105094	0.280787	false	166.682	160.521	162.133	140.251	148.3	149.979	171.169	103.921	183.83	140.967	-0.170713	0.00632561	-0.0592452
Acbd5	Q5XG73	Acyl-CoA-binding domain-containing protein 5	AK-WT	-0.105053	0.052353	false	17.276	15.1891	14.6637	19.9816	17.6667	14.4445	16.9075	11.8339	12.8374	11.5476	0.626594	0.365651	0.0721276
Actbl2	Q8BFZ3	Beta-actin-like protein 2	AK-WT	-0.104927	0.0849822	false	0	0	0	0	0	0	0.0243254	0	0	0	#DIV/0!	#DIV/0!	#DIV/0!
Top3a	O70157	DNA topoisomerase 3-alpha	AK-WT	-0.104658	0.270343	false	18.0904	17.0859	18.3862	17.2571	17.5757	21.4631	18.1466	9.80594	19.0386	11.9072	0.170702	0.206519	0.0271721
Larp4b	Q6A0A2	La-related protein 4B	AK-WT	-0.104536	0.330191	false	38.8408	35.1574	38.5622	38.9788	37.6917	46.058	44.4001	23.0788	35.0871	28.3114	0.274223	0.243218	0.0769671
Ercc6	F8VPZ5	DNA excision repair protein ERCC-6	AK-WT	-0.104437	0.211905	false	4.80828	3.51971	5.62487	4.91599	6.51844	3.18617	4.02585	2.39093	3.6774	3.81274	0.610319	0.312534	-0.0681767
Utp4	Q8R2N2	U3 small nucleolar RNA-associated protein 4 homolog	AK-WT	-0.104413	0.528874	false	185.611	210.717	190.789	201.245	195.757	238.098	218.344	115.115	223.736	174.989	-0.00625183	-0.0267095	-0.0197053
Iqsec1	Q8R0S2	IQ motif and SEC7 domain-containing protein 1	AK-WT	-0.104381	0.313393	false	7.37441	5.37246	11.31	14.6557	9.88245	14.3482	13.7101	9.65283	13.3569	13.1839	-0.113182	-0.726721	-0.0235356
Impdh1	P50096	Inosine-5'-monophosphate dehydrogenase 1	AK-WT	-0.104332	0.1369	false	39.6831	43.347	42.7134	61.2029	65.5243	35.3231	36.4362	25.6824	38.4997	33.3343	0.818988	0.222784	-0.0436762
Bcl7c	O08664	B-cell CLL/lymphoma 7 protein family member C	AK-WT	-0.104284	0.257865	false	43.8549	50.2038	48.5225	46.9911	49.0273	53.4444	57.3292	68.7563	67.0427	63.0936	-0.438639	-0.453201	-0.0363527
Ell	O08856	RNA polymerase II elongation factor ELL	AK-WT	-0.104276	0.442886	false	15.4137	18.3993	18.0522	15.46	20.1946	19.0568	18.3977	10.2961	18.8742	14.4339	0.098215	0.0539321	-0.0196623
Dab2ip	Q3UHC7	Disabled homolog 2-interacting protein	AK-WT	-0.104196	0.148792	false	34.8066	46.762	43.113	34.5527	32.1803	37.9898	39.6297	15.3551	37.7659	24.9024	0.0906665	0.407478	-0.00477451
Lsm14b	Q8CGC4	Protein LSM14 homolog B	AK-WT	-0.104164	0.379023	false	44.5962	50.186	47.0568	41.9917	42.4227	45.9869	44.1362	40.5616	42.9339	36.0999	0.0950193	0.258751	0.0423205
Rcc1	Q8VE37	Regulator of chromosome condensation	AK-WT	-0.104003	0.288727	false	132.337	149.145	127.427	124.125	137.403	142.85	141.009	103.836	148.939	118.411	-0.0317619	0.0280824	-0.0146815
Rmi1	Q9D4G9	RecQ-mediated genome instability protein 1	AK-WT	-0.10398	0.454786	false	36.8316	31.9426	32.2854	25.7304	28.9588	38.8475	33.4673	25.5892	31.5013	29.0108	-0.145967	0.154947	0.0328666
Rhox5	P52651	Homeobox protein Rhox5	AK-WT	-0.103934	0.488061	false	0	0	0	0	0.434533	0	0	0	0	0	#DIV/0!	#DIV/0!	#DIV/0!
Melk	Q61846	Maternal embryonic leucine zipper kinase	AK-WT	-0.103931	0.279327	false	65.4221	64.7376	65.2759	66.689	63.3359	73.422	65.1678	47.3908	69.6394	63.9817	-0.0393597	-0.0364173	-0.0324986
M6pr	P24668	Cation-dependent mannose-6-phosphate receptor	AK-WT	-0.103924	0.0510396	false	145.247	144.706	142.667	142.789	137.032	143.86	128.173	101.488	132.843	128.902	0.0963493	0.139979	-0.0216537
Adi1	Q99JT9	Acireductone dioxygenase	AK-WT	-0.103668	0.134931	false	90.5269	102.781	94.7745	103.558	97.6289	110.432	107.675	77.4076	103.518	109.149	-0.0800587	-0.147078	-0.0332121
Man2b1	O09159	Lysosomal alpha-mannosidase	AK-WT	-0.103665	0.0788227	false	26.7216	29.2545	24.5824	24.1702	25.1802	22.187	23.5529	23.4123	26.4101	24.4178	-0.0425569	0.0794549	-0.0423878
Bri3bp	Q8BXV2	BRI3-binding protein	AK-WT	-0.10348	0.0740392	false	11.9878	14.7881	15.6833	19.3287	22.0689	14.5335	15.7148	24.2057	20.2251	25.8641	-0.154879	-0.703314	-0.10366
Smarcal1	Q8BJL0	SWI/SNF-related matrix-associated actin-dependent regulator of chromatin subfamily A-like protein 1	AK-WT	-0.103463	0.0944207	false	24.9037	29.9265	25.3168	23.2884	25.052	23.4603	23.5275	19.0222	21.2989	22.6484	0.137456	0.281912	0.000586479
Def6	Q8C2K1	Differentially expressed in FDCP 6	AK-WT	-0.103344	0.0872264	false	52.8316	50.242	48.0494	38.3223	41.0979	34.6694	42.3443	30.8509	45.9316	47.859	-0.239937	0.103246	-0.115371
Wdr48	Q8BH57	WD repeat-containing protein 48	AK-WT	-0.103189	0.307183	false	34.4822	32.7756	35.1058	31.5629	27.9108	33.2764	36.0192	24.8896	28.0558	29.4446	0.0486811	0.247095	0.0382201
Copa	Q8CIE6	Coatomer subunit alpha	AK-WT	-0.102904	0.0865037	false	111.277	124.068	109.84	112.434	107.398	102.567	104.774	76.8122	92.8723	81.3551	0.335435	0.401439	0.0363436
Med26	Q7TN02	Mediator of RNA polymerase II transcription subunit 26	AK-WT	-0.102843	0.227041	false	11.5627	13.3892	13.4287	14.2193	15.9321	15.5094	13.1598	13.4846	13.1186	12.4221	0.239427	0.0026167	0.0415127
Cenph	Q9QYM8	Centromere protein H	AK-WT	-0.102777	0.366002	false	88.5034	74.8296	80.7326	76.1113	80.8072	82.3858	87.6285	77.5919	86.9168	73.5586	-0.0323366	0.0199548	0.012262
Gemin2	Q9CQQ4	Gem-associated protein 2	AK-WT	-0.102077	0.285252	false	37.2585	37.466	37.0826	36.5804	37.6456	39.7941	41.2981	38.4377	43.5835	48.9862	-0.318615	-0.312563	-0.0650843
Serbp1	Q9CY58	Plasminogen activator inhibitor 1 RNA-binding protein	AK-WT	-0.101991	0.42725	false	1246.82	1219.3	1180.42	1131.69	1084.49	1466.38	1267.7	1092.38	1286.59	1318.51	-0.233262	-0.0997703	-0.00911683
Zc3h15	Q3TIV5	Zinc finger CCCH domain-containing protein 15	AK-WT	-0.10191	0.283915	false	153.636	148.251	141.706	136.443	140.207	141.684	138.518	124.26	140.389	124.316	0.0636779	0.15989	0.00802555
Acsf3	Q3URE1	Malonate--CoA ligase ACSF3, mitochondrial	AK-WT	-0.101668	0.518435	false	12.4891	11.1016	12.4202	12.9301	12.5888	8.60415	9.96175	13.2331	11.7991	11.9785	0.101963	0.0138725	-0.0498449
Ankrd54	Q91WK7	Ankyrin repeat domain-containing protein 54	AK-WT	-0.101598	0.181848	false	22.4595	23.4749	24.1018	13.9644	18.7469	26.2821	26.7988	19.0681	25.974	23.2803	-0.590461	-0.0771109	-0.0103049
Wdr33	Q8K4P0	pre-mRNA 3' end processing protein WDR33	AK-WT	-0.101513	0.360503	false	52.5777	51.9748	52.11	50.3882	50.6267	61.0709	51.9733	40.3973	49.8199	43.7537	0.110394	0.158524	0.0386981
Dnaja3	Q99M87	DnaJ homolog subfamily A member 3, mitochondrial	AK-WT	-0.10139	0.356484	false	82.7121	89.0931	83.063	90.87	84.9902	76.7912	82.1185	59.165	77.0344	75.0704	0.209363	0.159723	-0.0196289
Pagr1a	Q99L02	PAXIP1-associated glutamate-rich protein 1A	AK-WT	-0.101341	0.310113	false	9.40402	2.08407	6.67955	10.246	2.03401	1.42229	4.80388	2.97374	12.5514	10.3079	-0.896473	-0.916371	-0.57137
Snx16	Q8C080	Sorting nexin-16	AK-WT	-0.101297	0.394791	false	13.2427	11.9167	10.948	12.2359	12.0696	9.63542	10.6997	10.5342	9.33294	9.48375	0.369268	0.355319	0.0388929
Map2	P20357	Microtubule-associated protein 2	AK-WT	-0.101297	0.493518	false	1.88952	3.28406	2.13278	0.650671	2.17383	2.84954	2.24143	1.50157	1.64535	1.02455	0.0812108	0.867403	0.216466
Rmdn3	Q3UJU9	Regulator of microtubule dynamics protein 3	AK-WT	-0.101172	0.0750669	false	34.368	40.5699	34.5814	31.7861	36.8261	36.2093	37.5432	29.3081	35.6739	35.0683	-0.0441052	0.045578	-0.0126779
Pi4kb	Q8BKC8	Phosphatidylinositol 4-kinase beta	AK-WT	-0.101147	0.546625	false	20.4766	21.157	20.4767	19.2967	25.5919	20.8493	21.699	12.7807	25.2701	14.9772	0.157458	0.0409773	-0.0378756
Gtf2h2	Q9JIB4	General transcription factor IIH subunit 2	AK-WT	-0.101113	0.0878161	false	43.452	59.339	49.0933	49.2785	59.3283	41.6488	49.6509	35.3018	49.5276	44.9514	0.201048	0.0999437	-0.0489883
P4hb	P09103	Protein disulfide-isomerase	AK-WT	-0.101085	0.0625345	false	340.955	301.604	314.885	281.411	282.166	310.93	322.058	210.224	316.124	315.513	-0.164484	0.0151292	-0.0506223
Lsm1	Q8VC85	U6 snRNA-associated Sm-like protein LSm1	AK-WT	-0.101079	0.48624	false	17.6072	19.0814	17.6446	18.978	16.1897	15.2297	15.8323	18.1282	18.8054	19.0416	-0.105922	-0.0633065	-0.0622434
Ino80	Q6ZPV2	Chromatin-remodeling ATPase INO80	AK-WT	-0.100852	0.654321	false	17.3397	17.7575	19.1913	24.4632	27.9204	19.677	22.2855	8.37515	15.5398	10.99	0.981502	0.44807	0.102068
Hnrnph1	O35737	Heterogeneous nuclear ribonucleoprotein H	AK-WT	-0.100842	0.55482	false	335.104	311.663	339.24	324.276	359.599	390.389	342.665	169.936	316.816	244.864	0.283983	0.226886	0.0301023
Mettl13	Q91YR5	eEF1A lysine and N-terminal methyltransferase	AK-WT	-0.100787	0.119618	false	18.0625	17.3363	18.9175	14.264	15.9719	23.2794	19.1688	11.1975	20.0052	17.201	-0.299278	-0.0391208	-0.0171718
Nub1	P54729	NEDD8 ultimate buster 1	AK-WT	-0.100772	0.172059	false	87.4338	73.8783	77.9085	73.5505	67.9663	104.319	107.471	55.4527	104.062	77.1455	-0.356669	-0.184263	-0.00736229
Mrpl28	Q9D1B9	39S ribosomal protein L28, mitochondrial	AK-WT	-0.100709	0.140329	false	113.44	118.669	126.101	120.174	118.492	107.483	124.356	150.719	140.465	155.734	-0.311576	-0.31073	-0.0649783
Exoc6b	A6H5Z3	Exocyst complex component 6B	AK-WT	-0.100588	0.115096	false	13.4665	13.3939	12.2501	11.4423	9.60082	24.4005	20.5192	14.2289	15.075	10.5297	-0.283059	0.0261855	0.187534
Impdh2	P24547	Inosine-5'-monophosphate dehydrogenase 2	AK-WT	-0.100303	0.0973886	false	497.149	519.527	507.102	461.295	451.91	590.157	582.995	488.55	618.744	636.219	-0.458633	-0.304953	-0.0541687
Cwc15	Q9JHS9	Spliceosome-associated protein CWC15 homolog	AK-WT	-0.09991	0.431468	false	172.66	180.354	164.773	152.601	132.231	195.839	167.7	155.397	182.762	175.641	-0.331472	-0.0541838	-0.015348
Kin	Q8K339	DNA/RNA-binding protein KIN17	AK-WT	-0.0997666	0.536497	false	22.1512	20.8454	24.9512	24.2999	26.3133	24.1798	23.8424	17.5264	23.0501	18.8506	0.272538	0.112489	0.0182512
Pipox	Q9D826	Peroxisomal sarcosine oxidase	AK-WT	-0.099751	0.189265	false	44.1933	38.0346	42.0561	45.3812	45.5633	43.3863	49.3142	45.5146	50.0152	50.0117	-0.137331	-0.27171	-0.0356527
Spdl1	Q923A2	Protein Spindly	AK-WT	-0.099716	0.190651	false	33.1314	34.6632	34.3702	36.41	36.9491	36.3859	33.7003	24.8478	34.9882	29.7412	0.180553	0.0734413	-0.00977151
Sf3b4	Q8QZY9	Splicing factor 3B subunit 4	AK-WT	-0.0995338	0.512074	false	102.91	125.416	115.4	125.905	112.756	122.243	121.537	89.2221	131.377	93.1112	0.088325	0.0296578	-0.00483692
Luc7l2	Q7TNC4	Putative RNA-binding protein Luc7-like 2	AK-WT	-0.0994721	0.380355	false	70.2314	66.2622	74.434	70.1277	76.3647	78.7129	71.0397	29.8317	65.9626	50.8874	0.326169	0.267128	0.0105485
Nudt9	Q8BVU5	ADP-ribose pyrophosphatase, mitochondrial	AK-WT	-0.0994397	0.0936068	false	56.6445	58.7164	50.9187	66.7339	59.907	70.3003	61.8972	69.5384	62.9344	71.3733	-0.084798	-0.276893	0.000590935
Mrps35	Q8BJZ4	28S ribosomal protein S35, mitochondrial	AK-WT	-0.0992899	0.0771968	false	99.2945	77.6504	85.6392	82.3761	71.8145	96.8321	89.8288	117.959	98.0248	135.925	-0.601483	-0.418381	-0.0614548
Pih1d1	Q9CQJ2	PIH1 domain-containing protein 1	AK-WT	-0.0990583	0.448792	false	102.861	108.455	105.651	119.39	117.611	83.9689	87.6535	87.5359	113.881	84.1413	0.25923	0.0937027	-0.0592406
Znf423	Q80TS5	Zinc finger protein 423	AK-WT	-0.0989759	0.146695	false	0	0	0	0	0	0	0	0	0	0	#DIV/0!	#DIV/0!	#DIV/0!
Bcl3	Q9Z2F6	B-cell lymphoma 3 protein homolog	AK-WT	-0.0989405	0.127412	false	82.1514	96.4427	97.0303	93.8731	91.7881	73.9897	76.2999	20.1368	88.9447	96.7784	-0.000481556	-0.0154122	-0.213421
Entpd6	Q3U0P5	Ectonucleoside triphosphate diphosphohydrolase 6	AK-WT	-0.098846	0.0828435	false	12.5929	15.7444	13.5199	21.5685	23.0003	14.0754	14.3016	22.5111	15.0088	17.1331	0.471579	-0.203944	0.0234538
Ube2j1	Q9JJZ4	Ubiquitin-conjugating enzyme E2 J1	AK-WT	-0.0987916	0.259921	false	11.6568	14.0835	8.5462	7.94265	7.84393	10.0048	9.98179	8.36225	9.31881	9.2653	-0.23537	0.298607	0.00730174
Hspg2	Q05793	Basement membrane-specific heparan sulfate proteoglycan core protein	AK-WT	-0.0987757	0.0557183	false	46.1936	49.4151	53.19	51.4348	66.6284	46.7374	58.4091	73.3094	48.5809	72.5999	-0.0376021	-0.288762	-0.00799432
Ccdc117	Q6PB51	Coiled-coil domain-containing protein 117	AK-WT	-0.0986065	0.280798	false	50.7564	49.2629	56.0198	47.3284	52.4342	49.3328	60.418	57.7903	56.544	65.0368	-0.285344	-0.22497	-0.0368349
Tmem177	Q8BPE4	Transmembrane protein 177	AK-WT	-0.0985504	0.376062	false	5.47444	4.63906	5.56888	7.38026	8.74375	6.60673	6.56592	8.03413	6.59592	8.41743	0.102965	-0.522064	-0.0260941
Mrpl47	Q8K2Y7	39S ribosomal protein L47, mitochondrial	AK-WT	-0.0983201	0.210024	false	53.4122	61.8922	48.4458	51.028	54.1455	51.2224	56.4248	68.1499	66.5637	77.5658	-0.454595	-0.400832	-0.0898326
Mak16	Q8BGS0	Protein MAK16 homolog	AK-WT	-0.0982065	0.353472	false	131.192	116.837	118.731	137.049	128.963	149.252	143.604	68.1594	134.12	100.605	0.180518	0.0588988	0.0108736
Med20	Q9R0X0	Mediator of RNA polymerase II transcription subunit 20	AK-WT	-0.0981705	0.154552	false	22.7462	22.4827	22.3428	19.6562	23.2272	21.3718	24.5821	16.0756	24.4852	22.2271	-0.123383	-0.0523471	-0.0529242
Cisd1	Q91WS0	CDGSH iron-sulfur domain-containing protein 1	AK-WT	-0.0981331	0.281614	false	89.6088	89.9275	88.9681	90.3393	82.1987	81.7962	91.4737	88.2599	102.792	115.626	-0.340178	-0.287109	-0.0978585
Nolc1	E9Q5C9	Nucleolar and coiled-body phosphoprotein 1	AK-WT	-0.0981083	0.737086	false	228.374	220.538	224.229	201.537	198.789	262.523	254.921	133.557	239.728	183.018	-0.0786159	0.0861544	0.0114109
Naprt	Q8CC86	Nicotinate phosphoribosyltransferase	AK-WT	-0.0980139	0.423994	false	11.8101	10.3984	16.0831	10.5873	14.7037	17.1929	13.3441	6.1231	16.7358	12.3447	-0.201428	-0.187987	-0.0755003
Mark2	Q05512	Serine/threonine-protein kinase MARK2	AK-WT	-0.0977965	0.186624	false	45.6751	50.5876	43.9712	47.5199	48.578	30.2312	45.9322	26.9166	36.4315	27.1464	0.595979	0.556275	0.0337772
Taf1b	P97358	TATA box-binding protein-associated factor RNA polymerase I subunit B	AK-WT	-0.0975488	0.166513	false	18.5267	19.1224	19.9579	20.5047	20.3694	18.3321	18.1245	24.5387	20.9742	23.046	-0.106977	-0.196882	-0.0344468
Snx24	Q9CRB0	Sorting nexin-24	AK-WT	-0.0974417	0.280016	false	6.83069	7.24001	5.69772	10.48	13.095	10.2001	9.54847	8.98247	8.50659	6.4292	0.658485	-0.180538	0.108032
Traf2	P39429	TNF receptor-associated factor 2	AK-WT	-0.0972881	0.0947577	false	11.6777	10.5866	11.8649	10.9725	10.4498	11.0096	14.1182	11.0981	12.6441	12.2102	-0.214385	-0.127449	-0.012474
Zfand1	Q8BFR6	AN1-type zinc finger protein 1	AK-WT	-0.0971134	0.211917	false	33.4485	31.9226	29.5714	31.5061	32.8395	38.714	33.506	36.7486	34.2172	32.8674	-0.0601405	-0.0838897	0.0345873
Rnaseh1	O70338	Ribonuclease H1	AK-WT	-0.0971086	0.407528	false	28.4817	27.9413	28.9002	29.2365	31.0527	31.9769	32.0296	27.8897	36.795	38.0515	-0.312033	-0.395959	-0.0869652
Rab5b	P61021	Ras-related protein Rab-5B	AK-WT	-0.0970192	0.100711	false	31.0756	30.2038	28.6476	35.0632	34.4255	30.4591	34.2638	32.094	31.794	33.8387	0.0823629	-0.130625	-0.007261
Poldip3	Q8BG81	Polymerase delta-interacting protein 3	AK-WT	-0.0967694	0.261419	false	121.642	122.433	124.594	131.406	129.372	129.3	133.469	81.7152	120.302	100.79	0.238176	0.152714	0.0165048
Spats2	Q8K1N4	Spermatogenesis-associated serine-rich protein 2	AK-WT	-0.0967419	0.419555	false	46.0529	51.0818	50.6835	83.8714	82.5058	60.5367	38.8222	33.2421	41.3911	40.8068	1.01729	0.261689	0.0315951
Ciao1	Q99KN2	Probable cytosolic iron-sulfur protein assembly protein CIAO1	AK-WT	-0.096735	0.308366	false	67.1177	86.7448	73.5918	66.5114	54.1373	60.4801	70.5976	61.4674	82.2978	77.1124	-0.401932	-0.0721296	-0.094075
Chchd5	Q9CQP3	Coiled-coil-helix-coiled-coil-helix domain-containing protein 5	AK-WT	-0.0966506	0.279347	false	24.9275	26.2864	26.7972	26.5269	31.9772	23.0999	29.5828	39.3341	30.8875	40.2725	-0.282531	-0.452352	-0.0644606
Carhsp1	Q9CR86	Calcium-regulated heat stable protein 1	AK-WT	-0.0964855	0.152947	false	38.2543	42.8444	39.6682	32.5459	32.953	42.9136	42.272	32.9573	44.7396	51.3024	-0.552195	-0.254475	-0.0861448
Ddx46	Q569Z5	Probable ATP-dependent RNA helicase DDX46	AK-WT	-0.0964753	0.41684	false	68.9883	83.0872	70.2118	64.9192	63.6603	78.7117	80.6993	36.1478	69.1583	65.6986	-0.0687695	0.136033	-0.0146872
Zdhhc5	Q8VDZ4	Palmitoyltransferase ZDHHC5	AK-WT	-0.0962635	0.397258	false	38.4492	42.6154	36.3412	39.3797	38.177	35.5903	35.7678	12.6429	29.3922	18.5575	0.693729	0.706948	0.0674074
Hnrnpdl	Q9Z130	Heterogeneous nuclear ribonucleoprotein D-like	AK-WT	-0.0960992	0.676297	false	197.866	194.353	212.751	197.791	216.662	213.712	207.991	88.791	214.957	161.945	0.137018	0.0977102	-0.0443287
Dnpep	Q9Z2W0	Aspartyl aminopeptidase	AK-WT	-0.095954	0.0939214	false	71.3823	77.6228	72.5468	64.588	64.1267	80.4799	90.5375	83.3188	98.7152	99.0303	-0.619468	-0.420963	-0.0667897
Slc30a1	Q60738	Proton-coupled zinc antiporter SLC30A1	AK-WT	-0.0959382	0.26506	false	8.42555	8.23929	8.43279	7.81976	7.36277	8.50614	6.72044	2.79554	7.13479	4.60488	0.37102	0.511196	0.0100587
Mta2	Q9R190	Metastasis-associated protein MTA2	AK-WT	-0.0956898	0.269369	false	102.657	105.43	100.796	89.8864	87.3893	111.851	112.619	67.1165	107.596	88.1633	-0.143086	0.0730171	-0.00304657
Vps37b	Q8R0J7	Vacuolar protein sorting-associated protein 37B	AK-WT	-0.0953634	0.386339	false	9.24234	11.0715	9.99858	10.3346	11.4417	8.41663	10.2737	8.37768	10.3814	10.4873	0.0614147	-0.0463991	-0.0631313
Trp53i11	Q4QQM4	Tumor protein p53-inducible protein 11	AK-WT	-0.0953577	0.0612539	false	32.543	38.7485	34.3023	18.5116	23.5043	36.8068	37.3262	33.0827	34.3049	40.0819	-0.824112	-0.0795567	-0.0173288
Preb	Q9WUQ2	Prolactin regulatory element-binding protein	AK-WT	-0.0953192	0.682453	false	88.8722	89.5769	89.0742	76.0748	97.8464	98.3597	107.699	61.1209	114.583	85.2737	-0.200529	-0.164262	-0.0500056
Rnps1	Q99M28	RNA-binding protein with serine-rich domain 1	AK-WT	-0.0951292	0.779749	false	135.464	149.391	144.426	114.57	119.131	132.106	137.276	154.163	146.174	145.696	-0.320662	-0.0283643	-0.0143805
Hexim1	Q8R409	Protein HEXIM1	AK-WT	-0.0948119	0.370364	false	78.2203	80.4612	79.8884	68.1547	71.0319	70.699	71.1769	34.1805	62.2309	36.003	0.502727	0.695157	0.0772992
Pik3r2	O08908	Phosphatidylinositol 3-kinase regulatory subunit beta	AK-WT	-0.0945822	0.29808	false	15.8741	17.6325	17.8082	14.032	15.2902	13.9731	16.2414	10.9409	18.2215	11.9458	-0.0409926	0.18143	-0.0412001
Cherp	Q8CGZ0	Calcium homeostasis endoplasmic reticulum protein	AK-WT	-0.094548	0.494111	false	84.8434	100.343	91.9649	93.4723	82.4415	97.3146	91.0777	44.6696	83.9962	58.9464	0.299432	0.370277	0.0362184
Capns1	O88456	Calpain small subunit 1	AK-WT	-0.0943737	0.112984	false	667.999	651.369	626.398	506.349	541.527	658.821	680.194	714.645	744.073	886.045	-0.637509	-0.3296	-0.0757818
Dip2b	Q3UH60	Disco-interacting protein 2 homolog B	AK-WT	-0.0943707	0.0879788	false	9.22584	10.0306	10.3757	9.44765	10.1067	10.1996	10.3357	5.57921	10.1015	7.55078	0.147631	0.162342	-0.00601046
Gtf3c2	Q8BL74	General transcription factor 3C polypeptide 2	AK-WT	-0.0942882	0.140242	false	80.8726	92.4879	91.1541	100.105	102.792	94.5241	95.0925	44.6114	80.8513	52.089	0.609973	0.407607	0.0698909
Nt5c3b	Q3UFY7	7-methylguanosine phosphate-specific 5'-nucleotidase	AK-WT	-0.0942449	0.243853	false	47.4896	52.0659	53.5833	50.1782	46.9702	51.095	48.8014	49.3099	59.8782	56.2604	-0.257585	-0.18597	-0.0672806
Bckdha	P50136	2-oxoisovalerate dehydrogenase subunit alpha, mitochondrial	AK-WT	-0.0940543	0.0957602	false	80.0614	80.862	76.6325	47.6843	47.7394	82.2477	90.6578	117.951	97.5832	101.129	-1.05826	-0.327376	-0.010637
Mrpl44	Q9CY73	39S ribosomal protein L44, mitochondrial	AK-WT	-0.0939903	0.257595	false	54.3562	59.439	55.5876	46.7858	43.2309	48.8133	55.0413	43.2946	59.9802	54.255	-0.343744	-0.0166825	-0.0661333
Nmt2	O70311	Glycylpeptide N-tetradecanoyltransferase 2	AK-WT	-0.09395	0.0716637	false	26.093	27.2206	24.833	26.7086	25.9319	27.4574	25.1247	20.5049	22.3942	25.567	0.134305	0.119353	0.00685881
Mink1	Q9JM52	Misshapen-like kinase 1	AK-WT	-0.0939174	0.13498	false	15.3292	18.9767	19.7183	22.098	24.6777	18.5489	20.1019	12.4955	21.0058	17.6459	0.275227	-0.101889	-0.0544464
Cpox	P36552	Oxygen-dependent coproporphyrinogen-III oxidase, mitochondrial	AK-WT	-0.0938619	0.160454	false	28.7802	33.0765	29.2352	29.5951	25.26	33.8051	34.3151	25.0169	33.9855	34.9316	-0.329238	-0.182503	-0.0452954
Hmgn1	P18608	Non-histone chromosomal protein HMG-14	AK-WT	-0.0937972	0.510449	false	367.483	321.424	346.606	329.231	292.993	366.391	362.918	208.047	350.577	376.222	-0.224123	-0.0742446	-0.0656009
Tmx3	Q8BXZ1	Protein disulfide-isomerase TMX3	AK-WT	-0.0937801	0.225761	false	36.44	36.0483	33.0633	38.99	40.6266	41.3596	30.4392	18.8782	21.0332	22.3226	0.876845	0.698691	0.144359
Pcnt	P48725	Pericentrin	AK-WT	-0.0936813	0.167866	false	30.3679	31.8908	36.1415	31.3012	32.4953	43.0934	33.4829	30.4597	32.0334	40.9522	-0.194134	-0.153912	-0.00979837
Mrps22	Q9CXW2	28S ribosomal protein S22, mitochondrial	AK-WT	-0.0935489	0.190418	false	63.0923	60.5936	56.1953	53.42	52.6033	67.1384	62.7621	50.2281	59.5096	60.3924	-0.177473	0.000226319	0.000665153
Znf318	Q99PP2	Zinc finger protein 318	AK-WT	-0.0935436	0.312126	false	0	0	0	0	0	0	0	0	0	0	#DIV/0!	#DIV/0!	#DIV/0!
Surf2	P09926	Surfeit locus protein 2	AK-WT	-0.0933957	0.241538	false	59.3558	48.455	53.6875	51.3795	49.0846	73.1724	66.9165	37.7861	64.3448	51.1332	-0.200938	-0.101062	0.0115245
Arap1	Q4LDD4	Arf-GAP with Rho-GAP domain, ANK repeat and PH domain-containing protein 1	AK-WT	-0.0932802	0.280747	false	17.9129	19.9317	16.5851	10.7441	14.088	31.7175	18.4649	30.899	20.3991	25.8194	-0.896267	-0.349043	0.0680142
Hdac3	O88895	Histone deacetylase 3	AK-WT	-0.0931099	0.473484	false	101.648	101.322	98.1569	76.3759	80.5474	82.1197	86.303	70.1812	81.8732	74.015	0.009547	0.364899	0.00877288
Dpm3	Q9D1Q4	Dolichol-phosphate mannosyltransferase subunit 3	AK-WT	-0.0930443	0.352257	false	56.6341	55.6275	59.8422	57.4142	54.9111	39.6095	54.0102	177.651	60.729	79.206	-0.317073	-0.28644	0.111386
Cdkn2aip	Q8BI72	CDKN2A-interacting protein	AK-WT	-0.0928113	0.309729	false	7.4565	7.42393	10.7612	9.60562	9.37977	9.18226	10.4934	7.53437	9.71247	9.35531	-0.00624641	-0.157614	-0.0216618
FAM120A	Q6A0A9	Constitutive coactivator of PPAR-gamma-like protein 1	AK-WT	-0.0928015	0.256382	false	0	0	0	0	0	0	0	0	0	0	#DIV/0!	#DIV/0!	#DIV/0!
Mrpl18	Q9CQL5	39S ribosomal protein L18, mitochondrial	AK-WT	-0.0927705	0.48256	false	153.445	161.525	151.908	141.404	130.584	168.956	170.927	134.546	178.175	180.074	-0.397423	-0.20288	-0.0541051
Tbcc	Q8VCN9	Tubulin-specific chaperone C	AK-WT	-0.0925911	0.139622	false	28.0999	29.2012	30.0114	36.2893	35.9695	31.1034	28.1213	29.2395	38.0041	24.5833	0.207301	-0.104647	-0.0258106
Gtf3c1	Q8K284	General transcription factor 3C polypeptide 1	AK-WT	-0.0925486	0.161506	false	30.392	31.9133	32.3459	36.6905	35.2152	42.247	33.7341	20.8934	35.0449	31.1199	0.120042	-0.0684057	-0.0105091
Myd88	P22366	Myeloid differentiation primary response protein MyD88	AK-WT	-0.0924779	0.0954607	false	13.0738	13.4057	14.7082	10.4499	9.89326	17.0826	15.1989	6.94606	14.9113	13.9617	-0.505181	-0.0724699	-0.0429926
Aldh6a1	Q9EQ20	Methylmalonate-semialdehyde dehydrogenase [acylating], mitochondrial	AK-WT	-0.0924549	0.567624	false	21.8342	20.0309	22.6551	19.521	18.2304	19.7371	16.8151	22.4472	14.1412	17.7115	0.24512	0.433375	0.0916107
Rnf213	E9Q555	E3 ubiquitin-protein ligase RNF213	AK-WT	-0.0924433	0.141716	false	5.36425	5.86015	6.27697	3.22808	6.34337	6.07048	6.90316	11.2408	7.72765	12.3498	-1.06877	-0.783071	-0.0947258
Rfc4	Q99J62	Replication factor C subunit 4	AK-WT	-0.0921032	0.180962	false	92.6767	82.447	81.5149	72.3728	66.2914	88.4541	74.8756	131.837	92.5164	103.389	-0.498564	-0.195384	0.00192901
Vps33a	Q9D2N9	Vacuolar protein sorting-associated protein 33A	AK-WT	-0.0920729	0.100939	false	23.5215	29.557	22.0385	21.6246	19.9052	25.8323	25.7088	8.29224	21.9456	15.7694	0.13901	0.409038	0.0243379
Mrps18a	Q99N85	28S ribosomal protein S18a, mitochondrial	AK-WT	-0.092019	0.266811	false	76.4969	83.1352	74.7959	74.2162	70.4363	76.181	88.5514	72.0887	86.3155	79.2924	-0.195181	-0.0835896	-0.020752
Thap12	Q9CUX1	52 kDa repressor of the inhibitor of the protein kinase	AK-WT	-0.0920112	0.301228	false	35.4299	36.298	34.8245	29.1128	27.2628	36.8022	35.6283	16.7481	37.1933	26.2789	-0.171054	0.162404	-0.0284145
Rfc2	Q9WUK4	Replication factor C subunit 2	AK-WT	-0.0919967	0.158302	false	150.759	165.038	162.96	154.547	166.739	159.756	161.749	163.912	187.78	198.769	-0.26679	-0.276318	-0.0771802
Cic	Q924A2	Protein capicua homolog	AK-WT	-0.0917559	0.273574	false	73.4198	80.2475	90.0679	88.9563	96.2553	78.9981	79.4781	52.4665	75.9669	72.5692	0.318361	0.129538	-0.0237587
Aspm	Q8CJ27	Abnormal spindle-like microcephaly-associated protein homolog	AK-WT	-0.0917535	0.287401	false	21.3023	21.2143	24.0643	19.3573	20.1501	21.8781	22.9101	13.5884	13.9646	13.9672	0.500216	0.66824	0.14405
Rab18	P35293	Ras-related protein Rab-18	AK-WT	-0.0915061	0.497674	false	99.6562	85.6945	93.0666	78.0237	62.4338	82.5777	96.6166	67.7781	73.958	80.5839	-0.137864	0.264288	0.0275109
Decr1	Q9CQ62	2,4-dienoyl-CoA reductase [(3E)-enoyl-CoA-producing], mitochondrial	AK-WT	-0.0914702	0.331438	false	6.20955	6.66058	5.95084	5.14944	5.59143	6.01004	6.58359	9.3018	7.83232	10.7418	-0.79018	-0.565913	-0.104645
Ubqln2	Q9QZM0	Ubiquilin-2	AK-WT	-0.0914196	0.307769	false	39.9404	38.7957	39.6143	40.7438	33.8242	33.5608	38.4005	28.2603	30.4811	28.7965	0.33107	0.412543	0.0519795
Ilf3	Q9Z1X4	Interleukin enhancer-binding factor 3	AK-WT	-0.0913742	0.525217	false	134.031	125.882	130.964	114.499	126.946	123.685	126.902	99.0956	131.691	126.852	-0.0987074	0.011345	-0.0449493
Chd1	P40201	Chromodomain-helicase-DNA-binding protein 1	AK-WT	-0.0912144	0.366099	false	35.0508	35.2481	37.7181	34.5135	31.1538	45.7379	40.093	21.6636	27.6961	26.7108	0.271386	0.404435	0.119641
Rabif	Q91X96	Guanine nucleotide exchange factor MSS4	AK-WT	-0.0912005	0.277654	false	32.5993	30.8337	30.6917	29.1161	30.976	31.584	28.0946	28.0184	30.5032	30.8832	-0.0307437	0.0316918	-0.0211787
Arfip2	Q8K221	Arfaptin-2	AK-WT	-0.0908559	0.46241	false	37.5808	49.7288	40.3094	45.9337	53.2922	27.2643	42.1994	25.769	51.9702	41.0312	0.0934652	-0.128444	-0.165794
Uimc1	Q5U5Q9	BRCA1-A complex subunit RAP80	AK-WT	-0.0907258	0.404263	false	16.6328	20.6855	17.6065	20.088	22.5001	18.9197	18.4698	16.7049	17.0531	22.4553	0.108292	-0.109663	-0.0396287
Tma16	Q9CR02	Translation machinery-associated protein 16	AK-WT	-0.0906922	0.340123	false	17.8769	17.2826	15.4466	14.2918	14.9325	16.8142	17.1766	11.0163	16.892	12.9	-0.0277543	0.179425	0.00309145
Frs2	Q8C180	Fibroblast growth factor receptor substrate 2	AK-WT	-0.0906115	0.24875	false	10.9751	13.5736	11.9278	13.617	13.9875	12.2415	13.0933	7.74841	9.50621	7.30512	0.715471	0.532569	0.117915
Galnt2	Q6PB93	Polypeptide N-acetylgalactosaminyltransferase 2	AK-WT	-0.0905314	0.149935	false	42.6902	46.5113	44.8021	31.1893	36.7357	38.709	35.0169	18.1914	38.9913	30.6104	-0.0351817	0.360113	-0.0553139
Mark3	Q03141	MAP/microtubule affinity-regulating kinase 3	AK-WT	-0.0905078	0.448825	false	63.69	55.5172	58.1817	58.9432	56.1346	73.478	58.0113	46.3029	50.6492	52.5598	0.157041	0.196385	0.0601039
Znf207	Q9JMD0	BUB3-interacting and GLEBS motif-containing protein ZNF207	AK-WT	-0.0905076	0.190228	false	0	0	0	0	0	0	0	0	0	0	#DIV/0!	#DIV/0!	#DIV/0!
Ubxn1	Q922Y1	UBX domain-containing protein 1	AK-WT	-0.0905021	0.356358	false	273.596	277.498	268.44	265.288	253.168	265.377	290.246	308.082	332.136	321.387	-0.334015	-0.258396	-0.0549868
Taf9	Q8VI33	Transcription initiation factor TFIID subunit 9	AK-WT	-0.0903259	0.490479	false	30.2386	34.5143	26.3307	25.5849	25.0785	35.9503	31.1649	30.4942	32.6127	29.4798	-0.293477	-0.0321914	0.0203609
Ttll4	Q80UG8	Tubulin monoglutamylase TTLL4	AK-WT	-0.0902155	0.509852	false	25.724	24.0456	34.3684	29.1226	34.8967	31.6716	28.6904	14.1963	23.9811	19.7114	0.551123	0.36041	0.055998
Steep1	Q8VDP2	STING ER exit protein	AK-WT	-0.0901735	0.530413	false	0	0	0	0	0	0	0	0	0	0	#DIV/0!	#DIV/0!	#DIV/0!
Trip4	Q9QXN3	Activating signal cointegrator 1	AK-WT	-0.0900086	0.13708	false	20.8476	17.9955	17.9061	19.3434	18.39	24.5608	18.3301	12.4021	17.9573	17.7918	0.0779323	0.081731	0.0133136
Rc3h1	Q4VGL6	Roquin-1	AK-WT	-0.0897357	0.25265	false	6.10283	6.81036	6.4094	6.57441	6.44517	8.07658	7.3482	2.32188	4.37441	3.62997	0.701822	0.686465	0.169698
Csrp2	P97314	Cysteine and glycine-rich protein 2	AK-WT	-0.0897355	0.220594	false	554.663	479.577	506.521	439.111	411.957	522.145	489.521	561.195	529.745	528.429	-0.314231	-0.0428966	-0.00395793
Sap30l	Q5SQF8	Histone deacetylase complex subunit SAP30L	AK-WT	-0.0897098	0.542793	false	32.0503	35.5496	31.5708	37.3506	36.6318	39.3541	35.3467	49.6283	36.5151	42.9723	-0.103544	-0.265775	0.0181832
Pex6	Q99LC9	Peroxisomal ATPase PEX6	AK-WT	-0.0896718	0.196667	false	10.0018	12.5581	12.146	14.5952	14.6224	12.91	11.9524	15.6788	13.2765	14.8682	0.0539746	-0.282644	-0.01759
Smarca4	Q3TKT4	Transcription activator BRG1	AK-WT	-0.0896618	0.103459	false	76.2407	82.6728	78.2984	79.728	83.9217	91.1555	91.7285	58.2788	77.8102	75.5125	0.09404	0.0446431	0.0206127
Anxa11	P97384	Annexin A11	AK-WT	-0.0895347	0.236219	false	47.26	53.5598	51.9941	66.9816	73.282	68.876	72.7103	80.8292	70.8879	70.2437	-0.0089006	-0.470228	0.0214493
Arhgef25	Q9CWR0	Rho guanine nucleotide exchange factor 25	AK-WT	-0.0895012	0.15433	false	43.2858	40.2888	42.1955	39.6362	50.5995	32.1233	24.7799	18.5865	31.4407	26.12	0.648616	0.54267	-0.0583296
Jade3	Q6IE82	Protein Jade-3	AK-WT	-0.0894636	0.37351	false	7.27969	8.9662	8.2958	15.3681	13.5914	13.583	10.1652	10.4157	8.49842	8.24827	0.790163	-0.0336042	0.133546
Pmf1	Q9CPV5	Polyamine-modulated factor 1	AK-WT	-0.0893107	0.425727	false	155.288	166.516	156.169	131.693	129.137	152.59	150.498	145.877	170.568	156.631	-0.327053	-0.0381996	-0.0386907
Cfap298	Q8BL95	Cilia- and flagella-associated protein 298	AK-WT	-0.0892782	0.121973	false	45.5014	52.2725	37.1199	29.4246	31.362	70.7399	46.2387	67.9474	52.605	62.4777	-0.920845	-0.355808	0.0298969
Gfer	P56213	FAD-linked sulfhydryl oxidase ALR	AK-WT	-0.0891723	0.231453	false	68.2278	78.7251	76.4313	77.2409	72.3537	75.07	85.2294	80.2639	85.5684	88.7581	-0.220734	-0.227228	-0.0362254
Nova2	A0A1W2P872	RNA-binding protein Nova-2	AK-WT	-0.0890501	0.653109	false	0.750478	1.10968	1.0273	0.790898	0.887292	0.849268	0.696448	1.02566	0.878468	1.16181	-0.28186	-0.0839303	-0.0756143
Szrd1	Q6NXN1	SUZ domain-containing protein 1	AK-WT	-0.0890493	0.729119	false	75.8531	69.0587	82.158	86.2659	68.7848	101.279	86.7249	45.7739	86.9904	71.868	-0.0350017	-0.0695681	-0.0082974
Fus	P56959	RNA-binding protein FUS	AK-WT	-0.0890068	0.607211	false	390.957	356.615	370.555	359.928	352.183	378.318	372.735	213.371	361.664	320.805	0.0613405	0.127287	-0.0259063
Spen	Q62504	Msx2-interacting protein	AK-WT	-0.0889476	0.65987	false	18.9713	22.8349	26.0322	20.107	23.1898	20.8656	26.2194	6.1684	16.0024	10.3944	0.713898	0.776781	0.128706
Bclaf3	A2AG58	BCLAF1 and THRAP3 family member 3	AK-WT	-0.0889332	0.605478	false	43.5159	39.9454	49.2893	39.4274	52.7043	49.2443	43.9811	25.2087	38.5527	28.6805	0.454524	0.39651	0.0698016
C3	P01027	Complement C3	AK-WT	-0.08893	0.571834	false	0.0252336	0	0	0.0285705	0.0252303	0	0.0246664	0.0202656	0.011405	0.391496	-2.90473	-4.58197	-1.12873
Ccdc93	Q7TQK5	Coiled-coil domain-containing protein 93	AK-WT	-0.0888866	0.123257	false	7.12266	8.95936	6.87288	6.09442	6.41113	9.27601	9.38386	3.12902	6.66748	6.72633	-0.0989993	0.192273	0.0352395
Kbtbd4	Q8R179	Kelch repeat and BTB domain-containing protein 4	AK-WT	-0.0888615	0.249791	false	9.88632	10.2797	11.6837	11.1148	11.0653	12.2915	11.3946	6.28712	10.5289	8.52551	0.219141	0.156198	0.0206472
Ccp110	Q7TSH4	Centriolar coiled-coil protein of 110 kDa	AK-WT	-0.0888358	0.691673	false	26.3664	27.4885	28.8271	27.4271	25.5213	33.3008	26.4846	13.3109	23.5576	21.0719	0.246589	0.304613	0.0381818
Nhp2	Q9CRB2	H/ACA ribonucleoprotein complex subunit 2	AK-WT	-0.0888208	0.481962	false	322.459	329.091	337.053	293.83	277.886	330.888	355.276	276.891	407.888	365.852	-0.436549	-0.231419	-0.0810354
Cyth2	P63034	Cytohesin-2	AK-WT	-0.0887916	0.25483	false	91.5484	98.5621	102.408	88.1686	80.3402	105.049	106.534	104.26	109.943	102.256	-0.332596	-0.121856	-0.00336398
Eif4b	Q8BGD9	Eukaryotic translation initiation factor 4B	AK-WT	-0.0887267	0.276703	false	297.413	292.152	288.407	260.693	257.932	315.308	315.67	263.782	290.663	276.923	-0.130145	0.0443733	0.0215838
Alkbh5	Q3TSG4	RNA demethylase ALKBH5	AK-WT	-0.0885966	0.160762	false	32.6971	34.9173	36.1008	30.2874	26.5906	37.3605	33.1705	22.4829	27.6926	24.0393	0.136817	0.41854	0.078698
Zbtb11	G5E8B9	Zinc finger and BTB domain-containing protein 11	AK-WT	-0.0883625	0.456191	false	15.6974	17.2008	17.0923	19.1794	19.2888	18.2226	16.7168	8.96688	14.6839	12.268	0.513286	0.306309	0.0358472
Nos3	P70313	Nitric oxide synthase, endothelial	AK-WT	-0.0883178	0.183505	false	18.0698	19.4044	18.0716	4.4668	6.05062	19.1472	26.6499	11.8197	22.1147	17.2896	-1.90557	-0.0896376	-0.0110852
Aatf	Q9JKX4	Protein AATF	AK-WT	-0.0882652	0.344256	false	39.7928	39.986	37.1652	36.7344	34.875	63.1061	51.2619	37.474	47.4698	41.2442	-0.309014	-0.186379	0.0573082
Nol8	Q3UHX0	Nucleolar protein 8	AK-WT	-0.0882495	0.452024	false	36.6477	34.6125	33.9314	33.4336	32.5207	41.8054	35.4104	19.3667	33.429	24.7349	0.181341	0.26986	0.0441534
Hmgcr	Q01237	3-hydroxy-3-methylglutaryl-coenzyme A reductase	AK-WT	-0.0880963	0.0967307	false	56.9471	39.7282	37.4957	34.6792	33.6128	51.4397	46.6525	32.283	46.246	46.2875	-0.438259	-0.0489365	-0.027195
Tax1bp1	Q3UKC1	Tax1-binding protein 1 homolog	AK-WT	-0.0880931	0.432629	false	116.981	118.503	111.777	135.29	130.549	115.856	111.727	59.2948	101.474	78.1158	0.565846	0.366348	0.027324
Shprh	Q7TPQ3	E3 ubiquitin-protein ligase SHPRH	AK-WT	-0.0880722	0.245998	false	19.2636	17.76	22.8547	20.4199	18.3098	22.7293	19.4979	9.5914	13.7717	11.668	0.606357	0.649988	0.132882
Rnf2	Q9CQJ4	E3 ubiquitin-protein ligase RING2	AK-WT	-0.088037	0.191929	false	136.428	128.053	127.263	111.307	100.992	150.29	131.993	64.6184	104.109	83.8468	0.175699	0.474555	0.0900592
Rps21	Q9CQR2	40S ribosomal protein S21	AK-WT	-0.0878124	0.651165	false	4623.29	4294.61	4333.7	4760.57	4268.66	4219.09	4206.06	5314.36	4501.7	4763.72	-0.0372532	-0.0687258	-0.00498539
Nfkbib	Q60778	NF-kappa-B inhibitor beta	AK-WT	-0.0877872	0.148294	false	43.3142	47.6606	46.0813	45.2122	51.0366	39.634	53.4833	48.9833	53.9742	53.7176	-0.162068	-0.237104	-0.0556777
Bub1b	Q9Z1S0	Mitotic checkpoint serine/threonine-protein kinase BUB1 beta	AK-WT	-0.0877853	0.0547757	false	145.51	159.178	141.593	118.699	122.81	158.07	134.366	85.7558	143.739	129.618	-0.178702	0.122206	-0.0351085
Tm9sf1	Q9DBU0	Transmembrane 9 superfamily member 1	AK-WT	-0.0877815	0.426672	false	36.6671	42.9256	37.898	46.2572	51.0451	41.3885	33.1604	25.6602	36.4287	24.9902	0.663791	0.350828	0.0365139
Trappc10	Q3TLI0	Trafficking protein particle complex subunit 10	AK-WT	-0.0876528	0.295303	false	9.16976	8.09094	9.64541	9.18248	11.8101	7.76439	8.47201	6.34165	11.4813	8.04288	0.104615	-0.122294	-0.112979
Zbtb45	Q52KG4	Zinc finger and BTB domain-containing protein 45	AK-WT	-0.0875258	0.522434	false	59.6622	72.6946	55.8754	62.7385	48.6948	55.7687	42.4564	23.1642	45.764	36.63	0.43557	0.60694	-0.00780613
Specc1l	Q2KN98	Cytospin-A	AK-WT	-0.0874016	0.415977	false	20.5749	19.7972	20.7769	20.7332	20.1036	20.8069	20.6964	9.71012	17.7576	12.5603	0.429694	0.427193	0.0515932
Ap1m1	P35585	AP-1 complex subunit mu-1	AK-WT	-0.0872661	0.242048	false	53.7959	61.0804	53.86	54.1885	50.3651	52.1069	46.8662	24.3979	51.1216	46.3698	0.100896	0.206462	-0.0738444
Dhrs1	Q99L04	Dehydrogenase/reductase SDR family member 1	AK-WT	-0.0872388	0.244068	false	61.1649	62.3107	60.2176	51.7911	60.6424	40.4126	46.6269	37.6334	52.7558	45.0525	0.201043	0.324306	-0.0706951
Syncrip	Q7TMK9	Heterogeneous nuclear ribonucleoprotein Q	AK-WT	-0.0870414	0.60759	false	181.206	174.841	181.448	152.857	135.668	179.253	187.69	54.5571	153.214	104.222	0.16448	0.477075	0.0380365
Wdr55	Q9CX97	WD repeat-containing protein 55	AK-WT	-0.0869779	0.239861	false	51.094	49.4555	54.6354	53.583	51.1374	65.9944	56.6432	43.9938	59.6869	57.7266	-0.165055	-0.182571	-0.0240521
Extl3	Q9WVL6	Exostosin-like 3	AK-WT	-0.08657	0.490564	false	23.0852	25.0875	27.5348	25.1192	23.7843	21.5791	24.2465	15.8299	20.5996	17.4728	0.361194	0.40673	0.0332716
Samm50	Q8BGH2	Sorting and assembly machinery component 50 homolog	AK-WT	-0.0865561	0.22261	false	144.143	158.509	146.81	149.32	146.731	155.867	154.201	114.622	178.78	170.829	-0.239901	-0.222506	-0.0916029
Pstk	Q8BP74	L-seryl-tRNA(Sec) kinase	AK-WT	-0.0862872	0.165296	false	37.5965	37.6878	42.6551	42.6014	49.7802	62.5357	48.0295	66.0152	52.4136	62.3914	-0.313508	-0.546101	0.0108903
Ncor1	Q60974	Nuclear receptor corepressor 1	AK-WT	-0.0862658	0.098332	false	205.728	219.53	219.688	190.574	213.858	173.573	184.482	73.0932	135.842	86.4418	0.863495	0.951815	0.111628
Brdt	Q91Y44	Bromodomain testis-specific protein	AK-WT	-0.0860373	0.2198	false	1.20592	0.868138	0.580242	0.835912	1.24392	0.778617	0.604722	1.14648	0.482498	1.23725	0.274267	0.0411683	-0.00846715
Rbm45	Q8BHN5	RNA-binding protein 45	AK-WT	-0.0856763	0.0856949	false	50.2821	50.8679	47.9858	45.9594	41.1072	42.2197	41.7622	19.4853	39.4468	25.6588	0.419338	0.610811	0.0250931
Pes1	Q9EQ61	Pescadillo homolog	AK-WT	-0.0855805	0.454765	false	139.965	141.565	149.597	145.328	129.99	168.858	172.568	94.5228	137.66	124.312	0.0716809	0.133733	0.0450886
Cfap20	Q8BTU1	Cilia- and flagella-associated protein 20	AK-WT	-0.0854515	0.505985	false	59.826	67.0833	58.0676	53.9106	56.2633	51.3666	58.4473	69.4281	60.3338	62.3791	-0.155504	0.00709624	-0.0115414
Rps28	P62858	40S ribosomal protein S28	AK-WT	-0.0853725	0.600925	false	3008.23	3154.74	2927.65	3636.11	3099.16	2674.17	2654.7	4180.06	3215.91	3870.24	-0.0732669	-0.225587	-0.0483701
Alg9	Q8VDI9	Alpha-1,2-mannosyltransferase ALG9	AK-WT	-0.0852241	0.245755	false	29.9469	28.7038	28.5884	32.9971	34.9244	24.0719	23.2368	24.7277	26.7163	25.2808	0.385437	0.161584	-0.034518
Ldlr	P35951	Low-density lipoprotein receptor	AK-WT	-0.0852162	0.138839	false	46.4177	38.2486	37.0325	36.0143	39.7662	33.2076	34.8177	27.4712	34.1002	34.9613	0.133944	0.232398	-0.0353402
Gigyf2	Q6Y7W8	GRB10-interacting GYF protein 2	AK-WT	-0.0851524	0.319817	false	63.465	62.6503	55.9648	56.2768	55.5132	63.6772	64.2559	37.7764	52.3939	42.252	0.24018	0.358999	0.0671545
Mettl26	Q9DCS2	Methyltransferase-like 26	AK-WT	-0.0850346	0.238915	false	25.7802	30.3159	28.0891	21.6304	32.2206	16.8397	31.2069	39.8625	30.205	37.4655	-0.329553	-0.269924	-0.0624568
Cdc42bpg	Q80UW5	Serine/threonine-protein kinase MRCK gamma	AK-WT	-0.0850268	0.333925	false	6.4084	6.83917	8.28625	9.58098	12.1123	6.03878	6.53075	5.73774	9.72067	4.72143	0.58697	-0.00863887	-0.0730981
Chd4	Q6PDQ2	Chromodomain-helicase-DNA-binding protein 4	AK-WT	-0.0849888	0.23951	false	161.011	178.762	168.919	178.357	183.139	189.545	188.48	86.9802	158.942	132.208	0.312217	0.220069	0.0272498
Mrpl3	Q99N95	39S ribosomal protein L3, mitochondrial	AK-WT	-0.0849292	0.441414	false	130.402	124.987	135.516	117.509	109.46	136.734	123.678	87.7097	120.783	113.784	-0.0475092	0.151853	-0.00462787
Chd7	A2AJK6	Chromodomain-helicase-DNA-binding protein 7	AK-WT	-0.0848691	0.343256	false	11.8697	16.1027	16.1383	15.3559	16.4767	21.5902	14.8451	5.1181	11.3066	11.2806	0.494997	0.380661	0.088653
Pisd	Q8BSF4	Phosphatidylserine decarboxylase proenzyme, mitochondrial	AK-WT	-0.0848057	0.358331	false	52.5455	53.1761	56.4834	61.9866	72.2305	50.1793	54.3512	44.4556	56.5631	56.5823	0.24639	-0.065322	-0.0565825
Rap2b	P61226	Ras-related protein Rap-2b	AK-WT	-0.0847793	0.352444	false	5.82741	5.43935	6.34261	5.44165	4.95123	5.01001	5.29021	3.90892	5.07593	4.99729	0.0450706	0.220856	-0.0266918
Rhot2	Q8JZN7	Mitochondrial Rho GTPase 2	AK-WT	-0.0847584	0.333554	false	40.5404	35.1319	50.9293	42.5558	45.2169	51.5691	41.4032	23.3045	44.2985	34.7335	0.151335	0.0948253	-0.00840115
Cisd3	B1AR13	CDGSH iron-sulfur domain-containing protein 3, mitochondrial	AK-WT	-0.0846693	0.291379	false	172.217	188.772	185.628	99.3442	91.4216	166.964	180.831	179.036	190.792	186.807	-0.985052	-0.051286	-0.031451
Rpp30	O88796	Ribonuclease P protein subunit p30	AK-WT	-0.0845676	0.229229	false	56.7526	49.897	46.5364	43.5119	42.2415	66.2569	55.9578	47.2293	60.6431	55.8106	-0.44149	-0.189434	-0.013218
Slc25a4	P48962	ADP/ATP translocase 1	AK-WT	-0.0845185	0.258415	false	86.155	92.2113	91.8475	145.812	144.959	87.8399	87.8908	95.5863	98.2015	106.937	0.503284	-0.18746	-0.0546619
Nipbl	Q6KCD5	Nipped-B-like protein	AK-WT	-0.0843518	0.42611	false	20.5009	20.1762	21.8584	18.4823	18.5965	20.9745	21.054	10.946	13.2713	12.3298	0.534389	0.703507	0.139717
Setd2	E9Q5F9	Histone-lysine N-methyltransferase SETD2	AK-WT	-0.0843421	0.498418	false	37.2779	39.8411	43.3038	44.0784	42.7441	46.5391	48.3312	30.5059	34.9949	32.1779	0.370192	0.257196	0.0949302
Dnm2	P39054	Dynamin-2	AK-WT	-0.0843335	0.105037	false	49.0478	58.7319	50.4778	49.8833	53.5151	55.4892	57.1732	49.7163	54.0405	54.9958	-0.0765928	-0.0474966	-0.00313306
Ddx1	Q91VR5	ATP-dependent RNA helicase DDX1	AK-WT	-0.0841807	0.218456	false	109.235	109.692	94.2183	94.9468	79.6928	125.213	108.697	62.3256	96.5706	76.3602	0.0141853	0.271675	0.057673
Wdr43	Q6ZQL4	WD repeat-containing protein 43	AK-WT	-0.0841796	0.678494	false	220.391	190.552	200.783	156.686	174.871	211.22	197.189	133.095	186.671	159.615	-0.0627038	0.235962	0.0180757
Akr7a2	Q8CG76	Aflatoxin B1 aldehyde reductase member 2	AK-WT	-0.0841755	0.119498	false	0	0	0	0	0	0	0	0	0	0	#DIV/0!	#DIV/0!	#DIV/0!
Morc3	F7BJB9	MORC family CW-type zinc finger protein 3	AK-WT	-0.0841572	0.116955	false	51.7314	46.6647	51.9783	46.1296	51.8103	53.7051	60.175	34.7781	49.1098	44.6138	0.063485	0.0971132	0.0242487
Tpd52	Q62393	Tumor protein D52	AK-WT	-0.0841516	0.369407	false	83.1306	86.5544	80.2241	118.023	113.662	62.9936	70.3979	126.835	63.404	90.2245	0.592718	0.116995	0.0527883
Map4k4	P97820	Mitogen-activated protein kinase kinase kinase kinase 4	AK-WT	-0.0841456	0.236226	false	83.7915	95.8568	84.905	112.608	105.712	114.158	128.334	56.9505	100.581	65.2173	0.397016	0.0891639	0.0806422
Stag1	Q9D3E6	Cohesin subunit SA-1	AK-WT	-0.0839473	0.5898	false	41.9021	39.3831	39.1591	39.8953	37.2191	43.5212	39.8211	19.2	31.1125	29.2536	0.353262	0.411593	0.054019
Smg7	Q5RJH6	Nonsense-mediated mRNA decay factor SMG7	AK-WT	-0.0839017	0.313851	false	30.4679	30.8232	38.905	30.1272	38.82	39.8176	39.3119	18.9649	29.4305	23.5047	0.381267	0.335568	0.0918093
Pcgf2	P23798	Polycomb group RING finger protein 2	AK-WT	-0.0837709	0.551842	false	115.734	101.764	120.238	81.3847	110.619	108.157	99.9983	67.0954	99.5466	86.26	0.0473326	0.277134	-0.00542363
Rab21	P35282	Ras-related protein Rab-21	AK-WT	-0.0835784	0.293783	false	16.3033	16.3311	15.089	14.8311	15.6255	16.0163	13.853	15.5832	14.2569	17.7457	-0.0714379	-0.00845946	-0.0237198
Parn	Q8VDG3	Poly(A)-specific ribonuclease PARN	AK-WT	-0.0835334	0.308985	false	33.0255	28.9134	29.206	28.519	27.664	39.3935	34.2271	31.3507	35.8663	30.4795	-0.239872	-0.126804	0.0231658
Poc1a	Q8JZX3	POC1 centriolar protein homolog A	AK-WT	-0.0834831	0.445504	false	26.6599	26.6092	26.1397	24.2159	23.1659	21.2322	24.0402	30.8778	25.9795	26.4094	-0.144929	0.0150761	-0.0136588
Ctnnbl1	Q9CWL8	Beta-catenin-like protein 1	AK-WT	-0.0832747	0.392573	false	67.4528	69.8863	65.9076	56.363	54.6565	72.1579	70.6859	48.2753	67.4802	74.8509	-0.358439	-0.070982	-0.0480873
Asph	Q8BSY0	Aspartyl/asparaginyl beta-hydroxylase	AK-WT	-0.0832058	0.267582	false	16.143	17.5766	16.9063	17.1398	19.5293	13.9222	15.4131	12.5081	12.899	12.1277	0.551102	0.431449	0.0471325
Epb41l4a	P52963	Band 4.1-like protein 4A	AK-WT	-0.083197	0.616699	false	115.057	129.068	110.374	136.651	135.936	86.9895	92.8212	47.71	88.73	68.6376	0.79258	0.586682	-0.0159858
Rela	Q04207	Transcription factor p65	AK-WT	-0.0831607	0.508922	false	26.6636	20.4969	30.9459	22.1649	22.1318	34.5666	27.5649	12.3706	29.6648	24.6981	-0.295424	-0.0621445	-0.0392254
Pcbp4	P57724	Poly(rC)-binding protein 4	AK-WT	-0.083115	0.173844	false	73.1166	66.0221	75.9229	69.7035	80.576	78.4478	95.4845	78.0674	93.1442	79.7111	-0.201917	-0.269777	-0.012374
Tbrg1	Q3UB74	Transforming growth factor beta regulator 1	AK-WT	-0.0830951	0.258739	false	132.144	134.818	137.562	155.304	158.081	139.018	139.976	142.346	161.11	167.254	-0.0673575	-0.284034	-0.067814
Ppp2r2d	Q925E7	Serine/threonine-protein phosphatase 2A 55 kDa regulatory subunit B delta isoform	AK-WT	-0.0829947	0.129525	false	140.887	132.183	135.252	123.911	113.938	134.391	133.187	88.3087	128.064	104.31	0.0335976	0.228299	0.00903426
Retreg2	Q6NS82	Reticulophagy regulator 2	AK-WT	-0.082994	0.646954	false	23.1766	16.4633	22.0378	13.5451	12.5874	11.3043	25.3595	11.3898	17.0415	15.6383	-0.32255	0.331389	-0.00864329
Syne1	Q6ZWR6	Nesprin-1	AK-WT	-0.0827526	0.521181	false	0.34896	0.319493	0.209512	0.18821	0.303712	0.515856	0.258786	0.575755	0.220431	0.348603	-0.210083	0.0406852	0.199232
Ctnna1	P26231	Catenin alpha-1	AK-WT	-0.0827521	0.126061	false	290.065	302.999	286.445	286.502	270.695	343.799	313.516	245.348	312.233	309.475	-0.158051	-0.0845029	-0.0141526
Synj1	Q8CHC4	Synaptojanin-1	AK-WT	-0.0827185	0.539409	false	15.6638	19.3316	17.6038	14.7246	13.4706	13.5729	16.3117	11.685	13.5377	16.4113	-0.0870618	0.227572	-0.0336979
Pus7l	Q8CE46	Pseudouridylate synthase PUS7L	AK-WT	-0.0826971	0.387133	false	11.3131	10.9866	10.3138	10.7271	10.8702	10.0342	10.2976	4.61519	10.4078	9.10893	0.146137	0.155795	-0.0694802
Tanc1	Q0VGY8	Protein TANC1	AK-WT	-0.0825503	0.355642	false	30.4634	34.2331	28.734	31.963	34.1155	29.1039	26.5289	27.7044	24.1362	21.2133	0.543096	0.457847	0.0881759
Alkbh4	Q9D8F1	Alpha-ketoglutarate-dependent dioxygenase alkB homolog 4	AK-WT	-0.0824729	0.478799	false	12.3108	16.4323	11.6286	13.8135	15.6754	15.3476	17.0074	10.699	15.686	15.2928	-0.0711066	-0.202901	-0.033142
Tubg1	P83887	Tubulin gamma-1 chain	AK-WT	-0.0824576	0.373977	false	61.6187	77.154	65.613	63.2894	65.9928	65.0453	71.1215	81.4435	79.0207	79.891	-0.297702	-0.221893	-0.0395677
Rnf114	Q9ET26	E3 ubiquitin-protein ligase RNF114	AK-WT	-0.0824471	0.275538	false	43.2005	42.3032	43.1481	47.1202	54.8983	38.4775	43.02	47.3613	45.4634	50.4001	0.0897771	-0.160544	-0.0476301
Myo1c	Q9WTI7	Unconventional myosin-Ic	AK-WT	-0.0822955	0.28108	false	48.5286	55.5188	51.1541	68.2295	67.6586	50.0112	48.3182	23.2006	51.2103	44.5336	0.505167	0.111928	-0.0725192
Otud5	Q3U2S4	OTU domain-containing protein 5	AK-WT	-0.0821797	0.153324	false	72.1061	64.767	71.5775	69.4205	70.7155	56.2422	69.3561	46.2604	57.2181	57.3016	0.291231	0.279147	0.000200054
Sec24a	Q3U2P1	Protein transport protein Sec24A	AK-WT	-0.082113	0.33997	false	8.81494	10.509	11.1587	9.42816	9.25416	10.3745	11.0235	7.38282	7.95581	8.31087	0.199754	0.321104	0.0717129
Xrcc5	P27641	X-ray repair cross-complementing protein 5	AK-WT	-0.0821107	0.437024	false	154.317	151.486	141.166	133.833	123.054	158.435	149.277	133.561	145.365	139.021	-0.146717	0.0673618	0.0147079
Stk38l	Q7TSE6	Serine/threonine-protein kinase 38-like	AK-WT	-0.0821033	0.390769	false	11.3794	10.8005	9.90533	12.0823	12.1546	9.09662	11.2884	8.80162	11.3972	9.13333	0.239429	0.0591711	-0.0233081
Psmb5	O55234	Proteasome subunit beta type-5	AK-WT	-0.0820614	0.152131	false	180.21	190.818	183.206	194.267	168.829	172.108	170.449	170.823	217.727	218.49	-0.264693	-0.239512	-0.105355
Men1	O88559	Menin	AK-WT	-0.0820439	0.542072	false	25.9525	27.8704	28.3513	24.1582	21.7631	27.8351	25.9654	16.0215	24.1369	19.726	0.0661645	0.320723	0.0258035
Ndel1	Q9ERR1	Nuclear distribution protein nudE-like 1	AK-WT	-0.0820233	0.529843	false	26.2783	26.2425	22.2913	20.1565	23.8455	23.7541	25.09	22.0428	19.505	19.8229	0.162016	0.342753	0.0797736
Slc43a2	Q8CGA3	Large neutral amino acids transporter small subunit 4	AK-WT	-0.0819064	0.125678	false	13.8614	20.9995	18.8204	23.6278	25.9094	15.2549	11.8384	6.33287	13.5418	12.3278	0.937251	0.4682	-0.0647946
Tm7sf3	Q9CRG1	Transmembrane 7 superfamily member 3	AK-WT	-0.0818603	0.228934	false	55.2417	55.9088	59.404	65.2723	66.5808	59.3771	57.091	61.7883	53.9338	60.8985	0.199403	-0.0142582	0.0148897
Dop1b	Q3UHQ6	Protein dopey-2	AK-WT	-0.0818134	0.70967	false	40.2099	40.2809	42.6955	41.9444	50.5819	42.4946	43.6636	24.9614	28.8164	28.0409	0.702519	0.530462	0.114913
Wtap	Q9ER69	Pre-mRNA-splicing regulator WTAP	AK-WT	-0.0815574	0.63476	false	115.389	136.24	132.945	131.894	112.648	150.148	145.941	67.369	119.289	83.0527	0.273286	0.341502	0.0782764
Fyco1	Q8VDC1	FYVE and coiled-coil domain-containing protein 1	AK-WT	-0.0815407	0.263044	false	3.15598	3.81949	2.94634	3.17196	3.28697	3.67809	3.1262	2.24894	2.57145	1.95163	0.51399	0.548336	0.125278
Prpf3	Q922U1	U4/U6 small nuclear ribonucleoprotein Prp3	AK-WT	-0.0815214	0.36098	false	65.9649	56.1246	63.9865	48.6698	47.6827	69.1782	65.5819	38.6093	62.6036	55.2028	-0.290025	0.0745114	-0.00828788
Hnrnph2	P70333	Heterogeneous nuclear ribonucleoprotein H2	AK-WT	-0.0814212	0.539311	false	83.2733	72.2765	70.101	63.022	58.7024	82.5196	76.8413	42.3418	68.6504	55.725	-0.0310836	0.274428	0.0338858
Cox18	Q8VC74	Cytochrome c oxidase assembly protein COX18, mitochondrial	AK-WT	-0.0814035	0.343111	false	30.2127	31.9912	26.4579	29.8733	31.3412	30.6336	31.9013	63.3054	30.7869	43.9661	-0.28826	-0.338781	0.0500992
Spice1	Q8C804	Spindle and centriole-associated protein 1	AK-WT	-0.0812815	0.153944	false	18.7545	18.363	21.3666	19.2975	21.131	18.6859	18.7658	23.3224	22.2283	26.7204	-0.275901	-0.328191	-0.0821146
Xylb	Q3TNA1	Xylulose kinase	AK-WT	-0.0811534	0.215038	false	5.13831	7.51383	6.88103	5.86627	6.64853	12.7094	6.44286	5.68668	6.94729	8.05103	-0.261167	-0.203838	0.0429989
Tmem41b	Q8K1A5	Transmembrane protein 41B	AK-WT	-0.0810848	0.185383	false	55.9638	44.3814	52.6139	52.3661	56.4349	38.4158	54.0988	35.8711	45.4749	42.3608	0.308812	0.215303	-0.0112461
Fam98a	Q3TJZ6	Protein FAM98A	AK-WT	-0.0810246	0.212676	false	17.2153	14.7803	15.8164	14.9723	13.6223	16.8745	18.3639	12.1794	16.3167	15.4981	-0.153952	0.00271152	-0.00277962
Stx12	Q9ER00	Syntaxin-12	AK-WT	-0.0810143	0.246816	false	28.0003	29.3365	28.7829	29.2592	27.7199	36.8327	29.8933	24.9996	26.3624	26.8761	0.0979636	0.108911	0.0601733
Cpsf2	O35218	Cleavage and polyadenylation specificity factor subunit 2	AK-WT	-0.0805922	0.442779	false	35.5001	34.2356	35.1771	30.1909	26.597	40.5587	36.4674	19.503	31.1578	27.8404	-0.0550874	0.245485	0.0377282
Nnt	Q61941	NAD(P) transhydrogenase, mitochondrial	AK-WT	-0.0803545	0.271914	false	17.2462	19.2328	18.6489	15.9889	16.6732	22.2329	25.6751	18.7411	22.8884	19.7589	-0.384839	-0.214639	0.0178104
Cenpe	Q6RT24	Centromere-associated protein E	AK-WT	-0.0803086	0.109401	false	22.3362	23.8218	23.195	18.056	21.7122	25.5323	24.7667	17.0545	20.3267	19.3646	0.00279212	0.220175	0.0535739
Pnpla6	Q3TRM4	Patatin-like phospholipase domain-containing protein 6	AK-WT	-0.0802952	0.237935	false	58.9358	68.1443	58.9637	80.9858	88.8329	72.9523	61.7584	48.8433	64.3607	67.0472	0.369944	-0.0833716	-0.0309489
Golga5	Q9QYE6	Golgin subfamily A member 5	AK-WT	-0.0802474	0.242955	false	25.0007	21.0524	25.0442	20.3995	21.7493	22.7276	22.653	18.2685	23.2811	17.7747	0.0379049	0.207246	0.0143265
Mrps26	Q80ZS3	28S ribosomal protein S26, mitochondrial	AK-WT	-0.0802447	0.317995	false	40.1104	47.9197	44.9845	32.8021	37.9816	63.8182	50.0291	36.1448	56.0089	44.4796	-0.505542	-0.180409	-0.00213914
Arhgap8	Q9CXP4	Rho GTPase-activating protein 8	AK-WT	-0.0802141	0.47623	false	11.0144	10.4009	11.2184	63.7115	66.5513	24.5883	24.6341	49.8681	28.4145	31.305	1.12515	-1.45681	0.0438237
Top3b	Q9Z321	DNA topoisomerase 3-beta-1	AK-WT	-0.0800961	0.304066	false	54.4063	71.4099	59.356	102.039	84.9566	71.7019	71.5803	55.578	72.0037	63.8671	0.460771	-0.138331	-0.0106695
Ssx2ip	Q8VC66	Afadin- and alpha-actinin-binding protein	AK-WT	-0.0800927	0.248452	false	30.0589	26.5002	27.4866	32.2805	34.0381	24.7569	22.5319	18.976	21.2479	18.8101	0.727323	0.484122	0.0425019
Kif7	B7ZNG0	Kinesin-like protein KIF7	AK-WT	-0.0800515	0.375264	false	7.97366	9.51792	8.86962	6.0185	5.49665	9.21916	8.55385	5.34423	9.96826	7.80958	-0.626546	-0.0166264	-0.0620343
Ccdc51	Q3URS9	Mitochondrial potassium channel	AK-WT	-0.0800188	0.331695	false	9.40689	10.3529	9.53652	10.0948	10.8785	8.47889	7.69178	14.7128	10.463	10.8562	-0.0235994	-0.126397	-0.0151361
Mrpl20	Q9CQL4	39S ribosomal protein L20, mitochondrial	AK-WT	-0.0799483	0.21697	false	134.336	136.769	137.346	116.238	116.865	143.423	151.166	79.0861	152.207	130.721	-0.279465	-0.0552321	-0.0552725
Rfc3	Q8R323	Replication factor C subunit 3	AK-WT	-0.0797771	0.252164	false	73.133	75.0205	77.7344	59.8707	54.8695	84.5931	71.8208	61.4682	73.0052	66.4072	-0.280988	0.111285	0.0178288
Bcat2	O35855	Branched-chain-amino-acid aminotransferase, mitochondrial	AK-WT	-0.0797721	0.166548	false	174.725	168.654	171.253	123.942	132.169	166.761	165.509	192.205	171.285	164.591	-0.391158	0.0306455	0.0174538
Znf281	Q99LI5	Zinc finger protein 281	AK-WT	-0.079736	0.406986	false	0	0	0	0	0	0	0	0	0	0	#DIV/0!	#DIV/0!	#DIV/0!
Rnf115	Q9D0C1	E3 ubiquitin-protein ligase RNF115	AK-WT	-0.0796888	0.279467	false	48.0224	43.3808	42.9649	40.9763	39.5637	43.3971	43.0856	49.7634	37.5778	44.1185	-0.0205646	0.132887	0.0460308
Spindoc	Q05AH6	Spindlin interactor and repressor of chromatin-binding protein	AK-WT	-0.0795952	0.22645	false	38.631	51.3569	45.4293	46.3316	51.4763	49.7178	46.7732	30.4279	49.8698	37.9487	0.155424	0.0398499	-0.0161512
Wdr91	Q7TMQ7	WD repeat-containing protein 91	AK-WT	-0.0795707	0.358835	false	13.0148	13.0725	14.3444	14.8173	15.1977	18.8863	16.4162	11.8969	19.8773	20.0958	-0.413345	-0.568505	-0.103924
Pabpn1	Q8CCS6	Polyadenylate-binding protein 2	AK-WT	-0.0795268	0.520484	false	435.267	381.61	395.4	343.571	342.852	464.543	463.293	339.624	395.76	357.602	-0.134245	0.101342	0.0498394
Rab12	P35283	Ras-related protein Rab-12	AK-WT	-0.0794988	0.123955	false	52.8063	52.4109	48.5216	46.1749	48.4207	37.6709	44.0474	51.6351	41.264	44.5802	0.140052	0.255727	0.0152017
Agpat2	Q8K3K7	1-acyl-sn-glycerol-3-phosphate acyltransferase beta	AK-WT	-0.0794669	0.325557	false	50.1953	52.1662	50.6997	65.5721	63.7466	63.616	60.2966	71.6245	59.3229	57.5046	0.146551	-0.195233	0.0475929
P33monox	Q9DBN4	Putative monooxygenase p33MONOX	AK-WT	-0.0792647	0.532939	false	0	0	0	0	0	0	0	0	0	0	#DIV/0!	#DIV/0!	#DIV/0!
Prpf38b	Q80SY5	Pre-mRNA-splicing factor 38B	AK-WT	-0.0791454	0.419915	false	68.1867	56.7132	68.8508	56.7544	68.8626	62.801	71.7336	44.8775	67.8412	65.816	-0.0895053	-0.0492981	-0.0482316
Dcakd	Q8BHC4	Dephospho-CoA kinase domain-containing protein	AK-WT	-0.0790351	0.383753	false	124.09	139.33	134.781	152.548	135.346	130.894	126.953	116.527	130.519	132.095	0.132592	0.0155868	-0.0221051
Cbl	P22682	E3 ubiquitin-protein ligase CBL	AK-WT	-0.0789818	0.236919	false	10.3455	10.4618	9.32201	8.15606	11.2305	10.1821	13.4947	5.16787	8.82058	6.5074	0.338892	0.390039	0.0984893
Tmco1	Q921L3	Calcium load-activated calcium channel	AK-WT	-0.0789714	0.181177	false	100.395	93.4424	98.1045	110.298	95.089	89.4998	83.2596	66.8678	83.5284	82.9617	0.302906	0.225285	-0.0179435
Hdgfl2	Q3UMU9	Hepatoma-derived growth factor-related protein 2	AK-WT	-0.0789313	0.379255	false	107.585	117.466	110.434	104.404	107.884	97.2699	106.829	89.9149	104.008	108.722	-0.00299994	0.072268	-0.035551
Ak4	Q9WUR9	Adenylate kinase 4, mitochondrial	AK-WT	-0.0788844	0.147092	false	101.147	93.6717	107.882	95.9805	87.0958	76.0458	93.5717	30.5132	52.6294	36.8831	1.03228	1.17277	0.173339
Pex16	Q91XC9	Peroxisomal membrane protein PEX16	AK-WT	-0.07867	0.113179	false	15.9498	16.8442	14.7286	20.1449	17.6735	18.5904	16.9947	18.2	19.2165	19.3406	-0.0279101	-0.283343	-0.0315327
Fbxl15	Q91W61	F-box/LRR-repeat protein 15	AK-WT	-0.0784085	0.476847	false	5.68961	5.8412	6.20693	5.60075	4.91323	7.00216	5.52871	2.98355	6.93799	4.4309	-0.112783	0.0567682	-0.0410738
Znf451	Q8C0P7	E3 SUMO-protein ligase ZNF451	AK-WT	-0.0783445	0.321181	false	0	0	0	0	0	0	0	0	0	0	#DIV/0!	#DIV/0!	#DIV/0!
Asf1a	Q9CQE6	Histone chaperone ASF1A	AK-WT	-0.0782711	0.244861	false	91.7108	78.4337	88.5087	74.4104	65.6044	95.532	87.7115	64.1259	79.2315	76.1769	-0.150485	0.149993	0.0257804
Prkacb	P68181	cAMP-dependent protein kinase catalytic subunit beta	AK-WT	-0.0781887	0.154279	false	23.673	25.2147	23.4743	18.7388	18.8341	36.4821	21.3438	17.1707	17.6118	16.085	0.157086	0.517662	0.171363
Gtf3c6	Q9D8P7	General transcription factor 3C polypeptide 6	AK-WT	-0.0781101	0.538944	false	131.553	119.645	112.905	106.743	96.1009	130.191	134.233	61.584	117.558	106.791	-0.145376	0.113644	-0.013786
Polr2e	Q80UW8	DNA-directed RNA polymerases I, II, and III subunit RPABC1	AK-WT	-0.0780338	0.275013	false	261.424	273.329	288.438	269.834	266.787	298.254	319.367	346.729	362.047	390.111	-0.487132	-0.454771	-0.0681656
Mrps30	Q9D0G0	28S ribosomal protein S30, mitochondrial	AK-WT	-0.0780252	0.390385	false	35.0704	34.6844	35.3354	33.307	30.0646	33.445	33.4668	30.8319	33.4648	34.9639	-0.110767	0.033992	-0.0212409
Ubp1	Q811S7	Upstream-binding protein 1	AK-WT	-0.0779151	0.350083	false	57.1522	57.8181	62.9022	53.1321	64.0996	60.2471	54.5207	24.0186	49.3365	35.8563	0.460558	0.477076	0.0358526
Lsg1	Q3UM18	Large subunit GTPase 1 homolog	AK-WT	-0.0778806	0.230899	false	81.5102	82.6925	82.7589	89.8349	89.4025	79.5129	97.1187	62.5523	90.9581	78.3869	0.0819064	-0.0406408	-0.0261317
Pxn	Q8VI36	Paxillin	AK-WT	-0.0778472	0.195283	false	51.1352	52.752	57.6798	53.0621	60.8088	48.9987	48.0853	25.7924	50.093	38.4741	0.362556	0.282328	-0.033895
Senp6	Q6P7W0	Sentrin-specific protease 6	AK-WT	-0.0777642	0.317693	false	64.3268	62.7572	55.5023	59.8955	66.7364	57.0903	54.0775	56.0131	45.9224	45.9565	0.462835	0.40581	0.0838796
Znf830	Q8R1N0	Zinc finger protein 830	AK-WT	-0.0777561	0.309214	false	0	0	0	0	0	0	0	0	0	0	#DIV/0!	#DIV/0!	#DIV/0!
Odf2	A3KGV1	Outer dense fiber protein 2	AK-WT	-0.0776574	0.397799	false	138.205	147.288	152.667	112.969	132.207	158.129	143.618	79.0285	140.17	105.079	-0.000430407	0.252249	0.0149703
Mrpl27	Q99N92	39S ribosomal protein L27, mitochondrial	AK-WT	-0.0776478	0.533151	false	89.6117	96.0963	95.1576	94.2476	86.6955	75.0658	76.8905	93.8123	90.8125	88.5265	0.0128465	0.0622287	-0.0392396
Adam17	Q9Z0F8	Disintegrin and metalloproteinase domain-containing protein 17	AK-WT	-0.0776153	0.193376	false	19.0404	24.692	18.9988	27.0078	31.146	21.8749	19.5104	11.8304	17.199	15.4794	0.831539	0.355886	0.0356886
Snap29	Q9ERB0	Synaptosomal-associated protein 29	AK-WT	-0.077591	0.449405	false	11.6464	11.7189	10.8265	8.79438	7.58455	12.7729	11.8059	9.95281	11.5874	10.9703	-0.461779	0.0150679	0.00883075
Grpel2	O88396	GrpE protein homolog 2, mitochondrial	AK-WT	-0.0775371	0.302883	false	12.8249	9.33191	12.1998	10.1873	11.6964	10.8688	14.5978	16.1629	13.1657	14.2323	-0.324215	-0.258445	0.00559057
Pspc1	Q8R326	Paraspeckle component 1	AK-WT	-0.0774299	0.408146	false	69.6544	60.2125	57.7315	66.7482	57.9853	47.5019	59.852	47.0208	45.1587	42.8823	0.5026	0.506437	0.0677997
Cnpy3	Q9DAU1	Protein canopy homolog 3	AK-WT	-0.0774234	0.448834	false	47.67	45.2015	48.2339	45.3028	52.0229	38.622	46.0651	63.6211	44.8665	64.5535	-0.168984	-0.218065	-0.0440232
Dus2	Q9D7B1	tRNA-dihydrouridine(20) synthase [NAD(P)+]-like	AK-WT	-0.0773223	0.397918	false	20.5459	20.1621	20.8794	23.4577	23.7588	21.0166	23.2684	17.7612	27.1039	20.0106	0.00311862	-0.198501	-0.0565317
Relb	Q04863	Transcription factor RelB	AK-WT	-0.0772717	0.528714	false	5.10698	7.99804	5.85607	8.25626	7.57017	6.61745	5.0999	8.51508	7.0994	8.9733	-0.0222762	-0.346533	-0.0761319
Ap3s2	Q8BSZ2	AP-3 complex subunit sigma-2	AK-WT	-0.0772503	0.286963	false	17.4889	18.242	17.2701	18.8349	18.0157	17.6869	17.926	12.9814	17.3007	17.2409	0.0933532	0.0327222	-0.0278484
Fkbp2	P45878	Peptidyl-prolyl cis-trans isomerase FKBP2	AK-WT	-0.0769928	0.308383	false	61.5404	55.7186	56.3879	55.2013	56.6187	54.9803	49.348	75.2236	48.6084	64.3329	-0.0143942	0.035621	0.0252461
Papss1	Q60967	Bifunctional 3'-phosphoadenosine 5'-phosphosulfate synthase 1	AK-WT	-0.0768309	0.205439	false	16.7481	15.098	14.1278	13.8866	13.4918	15.0508	14.8971	21.8929	17.3029	19.3667	-0.421547	-0.258732	-0.0257258
Nr0b1	Q61066	Nuclear receptor subfamily 0 group B member 1	AK-WT	-0.0768079	0.601316	false	91.9715	94.9937	94.1863	73.3354	70.7454	107.472	118.766	69.3869	102.303	43.2838	-0.0150015	0.364506	0.131528
Anpep	P97449	Aminopeptidase N	AK-WT	-0.0764022	0.423493	false	16.3414	16.9156	13.99	15.0316	17.6193	28.7837	24.6853	45.8336	23.801	39.2242	-0.948807	-1.00067	0.0213553
Icam1	P13597	Intercellular adhesion molecule 1	AK-WT	-0.0763238	0.698007	false	24.9751	31.4004	29.9549	41.2202	45.028	25.2775	31.8586	20.9792	35.3319	49.554	0.0229696	-0.560621	-0.212191
Gtf2f2	Q8R0A0	General transcription factor IIF subunit 2	AK-WT	-0.076236	0.154013	false	69.95	68.3783	66.2297	58.2323	53.3313	75.7599	64.8674	60.4998	64.7631	63.0037	-0.195647	0.0940345	0.0209613
Arpc1b	Q9WV32	Actin-related protein 2/3 complex subunit 1B	AK-WT	-0.0758686	0.30589	false	68.3727	87.312	77.5581	127.403	126.3	70.667	63.4063	78.4073	94.0068	121.776	0.23356	-0.472711	-0.182789
Spcs3	Q6ZWQ7	Signal peptidase complex subunit 3	AK-WT	-0.0758014	0.110664	false	77.9114	72.6303	71.7819	65.6012	60.3936	63.2699	59.2981	51.0565	57.4045	64.6874	0.0453967	0.279731	-0.0231671
Mrpl19	Q9D338	39S ribosomal protein L19, mitochondrial	AK-WT	-0.075741	0.25106	false	16.2083	15.631	14.2523	17.9779	13.4038	49.0305	30.6441	30.6083	39.8552	40.3359	-1.35352	-1.3839	-0.0377095
Pclaf	Q9CQX4	PCNA-associated factor	AK-WT	-0.0756465	0.710269	false	83.8075	79.9481	83.5471	50.0748	45.667	64.3356	67.4546	71.9948	87.2157	107.13	-1.0214	-0.237306	-0.155493
Mrps2	Q924T2	28S ribosomal protein S2, mitochondrial	AK-WT	-0.0755883	0.234638	false	93.1792	91.878	84.0496	95.5133	89.04	91.0001	88.3993	100.818	82.2673	84.6051	0.145292	0.104471	0.0490191
Dnajc25	A2ALW5	DnaJ homolog subfamily C member 25	AK-WT	-0.0755865	0.699029	false	8.91838	7.89557	8.37415	10.3661	8.3907	8.34815	6.19662	4.23922	6.31295	5.20674	0.703312	0.543678	0.0362558
Ewsr1	Q61545	RNA-binding protein EWS	AK-WT	-0.0755205	0.19447	false	281.906	251.537	276.841	227.473	262.77	265.997	261.353	230.8	245.757	225.748	0.0562225	0.196194	0.0301778
Map4k1	P70218	Mitogen-activated protein kinase kinase kinase kinase 1	AK-WT	-0.0755189	0.461716	false	12.4732	18.3173	13.6624	18.3012	23.4848	19.5978	16.7454	25.3013	20.9173	25.3375	-0.146583	-0.642288	-0.0513535
Slc38a1	Q8K2P7	Sodium-coupled neutral amino acid symporter 1	AK-WT	-0.0754921	0.553877	false	58.0842	60.3812	65.4773	68.3112	67.6993	58.0193	57.0298	37.3407	50.0727	42.268	0.558679	0.409254	0.0414712
Trmt10a	Q8C1Z8	tRNA methyltransferase 10 homolog A	AK-WT	-0.0754067	0.334057	false	26.2446	18.7373	16.2097	14.9758	15.484	22.8208	22.4726	10.2567	18.9624	12.0944	-0.0280048	0.393458	0.0764364
Rabepk	Q8VCH5	Rab9 effector protein with kelch motifs	AK-WT	-0.0752945	0.277782	false	26.6155	28.9084	32.599	35.5012	31.5072	37.1025	28.0836	42.384	36.579	43.0243	-0.248488	-0.438274	-0.0453307
Cad	B2RQC6	CAD protein	AK-WT	-0.0752823	0.31791	false	70.8495	81.6637	77.6262	93.7154	89.6062	87.7853	92.9941	70.4363	91.874	83.9275	0.0604296	-0.196402	-0.0210671
Ccdc174	Q3U155	Coiled-coil domain-containing protein 174	AK-WT	-0.0751441	0.385763	false	19.2561	16.9051	16.1773	16.1768	17.2663	19.8966	19.594	11.6493	15.5096	13.3075	0.21478	0.275985	0.0730177
Mrfap1	Q9CQL7	MORF4 family-associated protein 1	AK-WT	-0.0750872	0.589633	false	340.679	375.21	336.264	382.458	335.872	442.072	421.263	436.261	374.394	468.657	-0.230973	-0.26531	0.0118633
Zmynd19	Q9CQG3	Zinc finger MYND domain-containing protein 19	AK-WT	-0.0750222	0.463613	false	89.9739	90.3634	98.9816	82.1897	86.2752	100.657	92.8688	106.24	98.5302	107.139	-0.287881	-0.143378	-0.0124799
Vti1b	O88384	Vesicle transport through interaction with t-SNAREs homolog 1B	AK-WT	-0.0750172	0.210945	false	56.4282	48.0594	52.913	54.9132	47.1735	50.8094	54.0777	47.5106	59.9484	52.7786	-0.143038	-0.103355	-0.0451406
Surf4	Q64310	Surfeit locus protein 4	AK-WT	-0.0749655	0.135428	false	96.3034	100.025	90.8257	82.5695	80.2778	92.5431	91.8898	63.4126	84.889	79.1	-0.0100796	0.223262	0.00327497
Ddx41	Q91VN6	Probable ATP-dependent RNA helicase DDX41	AK-WT	-0.0747847	0.611745	false	59.8077	59.6542	55.6882	52.2233	56.4512	65.2177	64.398	62.2194	72.502	61.2099	-0.299114	-0.195497	-0.0193332
Mff	Q6PCP5	Mitochondrial fission factor	AK-WT	-0.0747195	0.153154	false	123.375	111.665	132.021	91.875	89.1505	116.927	128.161	86.6379	103.491	98.8197	-0.16038	0.274481	0.0386687
Thumpd3	P97770	tRNA (guanine(6)-N2)-methyltransferase THUMP3	AK-WT	-0.0746973	0.207506	false	78.172	80.5755	69.5005	77.6489	81.8171	86.4326	75.7971	66.9019	80.7579	82.0611	-0.0300196	-0.0976295	-0.0277115
Rps6ka1	P18653	Ribosomal protein S6 kinase alpha-1	AK-WT	-0.0745691	0.119859	false	115.436	110.126	119.274	116.537	118.036	120.464	133.658	120.199	128.65	134.994	-0.168552	-0.197639	-0.0238658
Mapkapk2	P49138	MAP kinase-activated protein kinase 2	AK-WT	-0.0744662	0.242763	false	17.8274	17.7683	18.7302	15.9631	14.7711	22.8872	20.7855	14.0946	18.2869	17.5714	-0.222462	0.0143706	0.0310011
Angel2	Q8K1C0	Protein angel homolog 2	AK-WT	-0.0744446	0.159376	false	30.499	30.9637	28.3467	25.1842	21.0757	26.0916	29.9348	12.934	25.999	16.3807	0.126389	0.498529	0.0353501
Ethe1	Q9DCM0	Persulfide dioxygenase ETHE1, mitochondrial	AK-WT	-0.0743923	0.292921	false	8.26886	10.3309	10.0165	8.51901	11.7539	6.22508	8.89696	10.9793	13.6581	14.3859	-0.468139	-0.55582	-0.207268
Hibch	Q8QZS1	3-hydroxyisobutyryl-CoA hydrolase, mitochondrial	AK-WT	-0.0743508	0.259485	false	19.4226	20.7594	19.569	15.7018	15.8978	22.9613	19.9661	33.4977	25.0311	26.439	-0.703829	-0.369734	-0.00440988
Mrps31	Q61733	28S ribosomal protein S31, mitochondrial	AK-WT	-0.0743	0.271132	false	53.9951	48.2575	54.734	49.9139	46.2702	60.7122	58.1021	58.0889	56.8746	62.9471	-0.317018	-0.195211	-0.00689104
Camsap1	A2AHC3	Calmodulin-regulated spectrin-associated protein 1	AK-WT	-0.074239	0.271561	false	14.086	19.1048	15.8376	17.5921	15.4264	18.3301	18.0463	8.55117	12.8535	11.1874	0.457784	0.443164	0.0954704
Mrpl9	Q99N94	39S ribosomal protein L9, mitochondrial	AK-WT	-0.0741644	0.331408	false	45.1198	52.0946	45.7443	47.777	50.3469	57.577	61.0843	36.8485	58.5426	46.8279	-0.102794	-0.144835	-0.00705244
Ddb2	Q99J79	DNA damage-binding protein 2	AK-WT	-0.0740363	0.402882	false	6.9878	6.32201	5.45893	5.19454	6.69259	8.96279	6.94053	16.0257	6.10346	11.8661	-0.596154	-0.522184	0.073558
Bckdhb	Q6P3A8	2-oxoisovalerate dehydrogenase subunit beta, mitochondrial	AK-WT	-0.0739556	0.274706	false	146.148	148.417	146.968	134.919	136.11	128.491	129.063	127.042	129.088	143.69	-0.00928386	0.109832	-0.0268967
Csnk2b	P67871	Casein kinase II subunit beta	AK-WT	-0.0739459	0.582159	false	290.219	307.822	302.373	273.13	277.93	276.981	312.21	287.832	313.871	296.384	-0.147203	-0.023786	-0.0185914
Kbtbd8	Q3UQV5	Kelch repeat and BTB domain-containing protein 8	AK-WT	-0.073933	0.272185	false	23.8721	21.5303	24.7083	18.1168	17.291	22.1051	21.4628	10.5279	17.6738	15.3482	0.100641	0.501248	0.0382696
Rfwd3	Q8CIK8	E3 ubiquitin-protein ligase RFWD3	AK-WT	-0.0738458	0.535509	false	71.575	66.3246	66.4524	64.842	67.695	60.8673	58.7158	42.625	59.7355	58.7805	0.161314	0.201011	-0.0397961
Dpm1	O70152	Dolichol-phosphate mannosyltransferase subunit 1	AK-WT	-0.0737688	0.215632	false	69.8888	41.6873	71.9215	42.7344	46.8294	96.2984	71.8262	101.562	86.3212	91.6535	-0.990684	-0.540874	0.00441037
Ctbp2	P56546	C-terminal-binding protein 2	AK-WT	-0.0737108	0.182535	false	190.862	205.471	207.46	203.142	180.653	220.281	213.152	99.6006	209.118	158.791	0.0609876	0.129742	-0.0150763
Maco1	Q7TQE6	Macoilin	AK-WT	-0.0736676	0.787575	false	30.7368	27.6496	31.0155	27.7265	28.3054	34.5098	29.6268	21.2402	27.6631	21.8892	0.177295	0.26639	0.0601845
Wdr4	Q9EP82	tRNA (guanine-N(7)-)-methyltransferase non-catalytic subunit WDR4	AK-WT	-0.0736456	0.142357	false	36.4002	41.8215	39.2115	33.2143	30.2242	39.0659	40.5343	19.2251	40.0634	31.1771	-0.167339	0.136111	-0.0339496
Sra1	Q80VJ2	Steroid receptor RNA activator 1	AK-WT	-0.0735485	0.459591	false	98.8702	97.4053	99.4378	106.859	104.507	142.118	106.712	165.219	120.195	147.605	-0.341416	-0.441919	0.0131504
Riok3	Q9DBU3	Serine/threonine-protein kinase RIO3	AK-WT	-0.0733528	0.401646	false	83.8413	79.3497	77.178	82.7491	93.159	90.4231	104.827	87.1701	103.389	100.104	-0.21016	-0.344694	-0.0337463
Acot2	Q9QYR9	Acyl-coenzyme A thioesterase 2, mitochondrial	AK-WT	-0.073336	0.469534	false	3.57764	3.31338	3.60462	4.67908	6.52203	3.42762	3.01256	3.63337	4.11253	4.25183	0.421315	-0.257499	-0.0953414
Rb1cc1	Q9ESK9	RB1-inducible coiled-coil protein 1	AK-WT	-0.0732877	0.329142	false	52.1762	46.7723	42.7885	36.1264	44.3047	55.3705	50.935	50.7655	38.5712	40.5432	0.0238138	0.256242	0.121749
P3h1	Q3V1T4	Prolyl 3-hydroxylase 1	AK-WT	-0.07317	0.127101	false	28.5076	26.9282	27.5433	28.328	31.5651	26.1674	30.0402	19.8037	30.523	27.6012	0.0432515	-0.0713522	-0.0595698
Son	Q9QX47	Protein SON	AK-WT	-0.0730396	0.768911	false	101.43	85.0979	93.1531	73.0228	100.371	97.5936	94.7015	68.6041	86.5862	85.752	0.00880919	0.113575	0.00400023
Exosc1	Q9DAA6	Exosome complex component CSL4	AK-WT	-0.0728801	0.560453	false	64.4682	68.694	64.9951	63.7158	56.9003	56.1495	64.0773	47.405	65.974	55.9322	-0.0153491	0.115913	-0.0377606
Whamm	Q571B6	WASP homolog-associated protein with actin, membranes and microtubules	AK-WT	-0.072864	0.372807	false	9.54897	9.51834	11.095	11.7779	14.5403	13.6828	13.0936	10.6693	14.8991	11.502	-0.00453607	-0.392814	-0.024311
Blzf1	Q8R2X8	Golgin-45	AK-WT	-0.072858	0.625534	false	25.2509	22.6212	25.407	22.3765	21.8512	24.3814	24.0107	13.228	23.8663	18.3729	0.0663695	0.20986	-0.0120843
Sestd1	Q80UK0	SEC14 domain and spectrin repeat-containing protein 1	AK-WT	-0.0727411	0.396952	false	6.7434	7.04323	6.25254	5.06108	6.12222	11.577	10.1122	8.90525	7.64799	6.11896	-0.299862	-0.0433486	0.170713
Clic1	Q9Z1Q5	Chloride intracellular channel protein 1	AK-WT	-0.0726784	0.281978	false	51.7342	61.1832	54.226	69.2905	76.1583	55.7185	49.5804	110.208	56.627	99.3079	-0.100431	-0.484819	-0.0355742
Dcaf10	A2AKB9	DDB1- and CUL4-associated factor 10	AK-WT	-0.0726597	0.518913	false	7.3764	7.52808	7.35871	7.15704	6.09601	5.98641	7.94342	2.42351	6.30982	4.79492	0.255149	0.418522	-0.00799317
Wipi2	Q80W47	WD repeat domain phosphoinositide-interacting protein 2	AK-WT	-0.0726547	0.147298	false	53.3464	49.8833	56.6258	46.2831	45.949	62.6135	59.1524	39.0075	57.927	44.7492	-0.154761	0.053704	0.0186531
Ap1s1	P61967	AP-1 complex subunit sigma-1A	AK-WT	-0.0725021	0.239226	false	93.3969	104.268	83.7952	96.0729	70.248	118.676	111.113	65.741	128.719	127.41	-0.6229	-0.448902	-0.113948
Mios	Q8VE19	GATOR complex protein MI	AK-WT	-0.0723556	0.552403	false	4.43672	4.54467	4.91917	6.83613	7.09564	6.69829	4.50091	4.47355	4.15748	4.40495	0.702287	0.114088	0.0864569
Cdin1	Q3U4G0	CDAN1-interacting nuclease 1	AK-WT	-0.0723418	0.315911	false	0	0	0	0	0	0	0	0	0	0	#DIV/0!	#DIV/0!	#DIV/0!
Bcar3	Q9QZK2	Breast cancer anti-estrogen resistance protein 3 homolog	AK-WT	-0.0722748	0.274341	false	47.6057	43.655	49.2902	40.9697	39.9721	40.2628	38.0369	33.5321	37.2602	35.0439	0.162807	0.37398	0.0133111
Cbfa2t2	O70374	Protein CBFA2T2	AK-WT	-0.0722327	0.423431	false	38.0835	36.7597	41.9154	39.9968	44.2058	38.6844	39.1383	35.5825	31.5338	36.6582	0.304263	0.190891	0.0448082
Nsun5	Q8K4F6	28S rRNA (cytosine-C(5))-methyltransferase	AK-WT	-0.0721176	0.407035	false	23.2078	22.2907	25.2842	24.3652	24.2099	29.2501	25.6569	12.761	27.299	21.1701	0.00314971	-0.0386337	-0.0311734
Haus7	Q8BKT8	HAUS augmin-like complex subunit 7	AK-WT	-0.072111	0.517953	false	35.1201	36.4366	35.5479	25.8481	26.1569	31.656	40.3131	38.1214	36.1213	39.2558	-0.535473	-0.0781392	-0.01158
Ctbp1	O88712	C-terminal-binding protein 1	AK-WT	-0.0720164	0.186983	false	125.857	114.962	127.033	109.6	109.806	125.276	115.73	85.2332	104.118	97.0851	0.124946	0.285506	0.0338094
Pdia4	P08003	Protein disulfide-isomerase A4	AK-WT	-0.0719947	0.196232	false	144.517	142.906	130.789	151.587	149.809	149.376	146.664	111.502	140.777	173.1	-0.0585403	-0.170927	-0.0626788
Cfap36	Q8C6E0	Cilia- and flagella-associated protein 36	AK-WT	-0.0719909	0.315824	false	49.8828	40.3172	44.816	30.6378	34.3858	43.9352	40.2738	39.1886	39.2167	43.458	-0.346483	0.12265	-0.00215679
Unc119	Q9Z2R6	Protein unc-119 homolog A	AK-WT	-0.0719438	0.234904	false	21.7558	25.648	24.0941	23.4369	25.5246	19.3484	22.2912	39.4206	29.091	34.375	-0.374336	-0.413045	-0.0698249
Dgkh	D3YXJ0	Diacylglycerol kinase eta	AK-WT	-0.0719024	0.403222	false	5.42413	6.41822	7.33681	5.49369	7.12279	6.32749	7.48926	3.84381	4.60624	4.64079	0.448246	0.467514	0.10491
Ggct	Q9D7X8	Gamma-glutamylcyclotransferase	AK-WT	-0.0718886	0.121401	false	11.7971	20.8291	14.4016	11.4765	9.26198	13.5132	10.93	14.5346	15.5817	21.638	-0.843757	-0.247518	-0.156047
Calcoco1	Q8CGU1	Calcium-binding and coiled-coil domain-containing protein 1	AK-WT	-0.071803	0.626514	false	37.7967	37.4368	34.6884	33.1195	30.8602	31.3334	32.0982	32.741	31.7824	28.4135	0.0879485	0.283779	0.0273931
Itpr1	P11881	Inositol 1,4,5-trisphosphate receptor type 1	AK-WT	-0.0717709	0.416292	false	9.6293	10.3487	10.6384	10.8912	13.724	7.27273	11.6143	6.32034	9.40465	10.9358	0.275195	0.0049855	-0.0829253
Ubap2	Q91VX2	Ubiquitin-associated protein 2	AK-WT	-0.0716921	0.530467	false	98.3576	102.409	104.295	99.2079	101.913	115.396	119.175	79.9094	97.6483	80.8187	0.172406	0.188477	0.0699449
Dhdh	Q9DBB8	Trans-1,2-dihydrobenzene-1,2-diol dehydrogenase	AK-WT	-0.0714524	0.52878	false	6.09656	7.22545	5.99387	8.50771	10.115	7.16462	6.30956	3.74212	6.28241	5.83426	0.620073	0.0878316	-0.0235346
Psmf1	Q8BHL8	Proteasome inhibitor PI31 subunit	AK-WT	-0.0714474	0.561335	false	26.7296	28.5315	30.2604	31.7548	29.3248	32.5526	31.5214	37.1641	35.284	43.1583	-0.360939	-0.460307	-0.0652972
Maea	Q4VC33	E3 ubiquitin-protein transferase MAEA	AK-WT	-0.071289	0.401293	false	154.699	148.442	154.985	121.58	124.234	143.184	151.887	96.1563	150.226	117.691	-0.124223	0.18899	-0.0116641
Mta3	Q924K8	Metastasis-associated protein MTA3	AK-WT	-0.0712875	0.464452	false	56.4723	57.5323	56.2863	79.1067	84.4618	59.5614	62.6447	75.4935	62.0507	66.6119	0.346303	-0.180554	0.0104623
Gatd3	Q9D172	Glutamine amidotransferase-like class 1 domain-containing protein 3, mitochondrial	AK-WT	-0.0712622	0.183266	false	0	0	0	0	0	0	0	0	0	0	#DIV/0!	#DIV/0!	#DIV/0!
Zscan21	Q07231	Zinc finger and SCAN domain-containing protein 21	AK-WT	-0.0712565	0.52325	false	20.8049	23.116	21.215	19.0037	17.5906	23.0513	22.797	17.7833	21.3769	19.4384	-0.157494	0.0893794	0.0167583
Gga2	Q6P5E6	ADP-ribosylation factor-binding protein GGA2	AK-WT	-0.0712419	0.399214	false	93.7742	96.9568	98.291	131.353	119.116	79.2582	92.2065	73.4683	92.3825	81.1086	0.529769	0.151355	-0.0263212
Ythdf3	Q8BYK6	YTH domain-containing family protein 3	AK-WT	-0.0711858	0.351842	false	54.3398	49.294	54.8573	48.4858	41.9177	53.7795	47.7386	27.9025	37.6109	28.2298	0.457399	0.682387	0.117418
Map7d1	A2AJI0	MAP7 domain-containing protein 1	AK-WT	-0.0711312	0.84818	false	24.5934	32.0709	22.8269	19.9621	25.0696	30.8434	29.9378	23.4816	28.141	33.0742	-0.442949	-0.208059	-0.0373153
Edem3	Q2HXL6	ER degradation-enhancing alpha-mannosidase-like protein 3	AK-WT	-0.0710652	0.181677	false	20.6488	22.5008	21.7934	23.1292	19.9741	23.38	21.7352	11.1335	16.7809	14.2231	0.475341	0.481753	0.0826031
Sgta	Q8BJU0	Small glutamine-rich tetratricopeptide repeat-containing protein alpha	AK-WT	-0.0710034	0.286894	false	120.49	121.429	116.738	104.822	104.024	117.416	120.821	81.1062	126.079	106.876	-0.157616	0.0375863	-0.0391059
R3hdm2	Q80TM6	R3H domain-containing protein 2	AK-WT	-0.070942	0.230368	false	52.3528	50.1045	47.1885	57.8256	55.886	39.1303	46.7843	51.7508	43.3277	43.5893	0.387669	0.198879	0.023629
Mmp14	P53690	Matrix metalloproteinase-14	AK-WT	-0.0709414	0.296336	false	23.4036	21.7973	22.9858	16.2644	20.484	22.9696	24.7138	10.0432	20.8517	14.89	0.0400728	0.34692	0.0321095
Ssr3	Q9DCF9	Translocon-associated protein subunit gamma	AK-WT	-0.0709096	0.399378	false	204.722	185.36	189.465	190.945	173.487	186.112	192.81	147.442	155.228	181.977	0.112025	0.19634	0.0173017
Metap2	O08663	Methionine aminopeptidase 2	AK-WT	-0.070892	0.373845	false	374.378	372.811	351.111	363.004	307.035	429.446	366.387	131.709	338.477	277.234	0.121993	0.249985	0.00186574
Rbpj	P31266	Recombining binding protein suppressor of hairless	AK-WT	-0.070889	0.236289	false	120.927	130.716	125.667	145.369	130.908	164.462	151.265	73.065	131.982	107.261	0.207633	0.0723052	0.0347854
Ttk	P35761	Dual specificity protein kinase TTK	AK-WT	-0.070815	0.35098	false	99.5558	107.462	98.6177	86.4475	84.2014	106.548	98.946	57.418	82.1713	72.9666	0.137479	0.393298	0.0530017
Snrnp40	Q6PE01	U5 small nuclear ribonucleoprotein 40 kDa protein	AK-WT	-0.0707155	0.621417	false	85.3528	95.3201	85.1885	78.8374	78.4272	89.3374	90.6963	65.1693	91.5441	88.4467	-0.194729	-0.0222104	-0.0418157
Tpm1	P58771	Tropomyosin alpha-1 chain	AK-WT	-0.0706609	0.536258	false	43.2746	44.9392	47.9635	77.2815	70.5954	38.6961	39.6753	55.4196	41.0443	45.52	0.772552	0.0686789	0.0129971
Inpp4a	Q9EPW0	Inositol polyphosphate-4-phosphatase type I A	AK-WT	-0.0705644	0.478756	false	2.81493	4.95599	2.47036	2.04412	2.03618	6.73099	2.81373	1.70228	2.31949	2.10505	-0.116851	0.625835	0.229078
Ccdc9	Q8VC31	Coiled-coil domain-containing protein 9	AK-WT	-0.0705466	0.551984	false	48.1359	73.7669	51.8408	36.8704	37.3591	41.5118	57.3917	31.1931	67.5185	51.0403	-0.675538	-0.0336049	-0.135759
Dip2a	Q8BWT5	Disco-interacting protein 2 homolog A	AK-WT	-0.0704657	0.428358	false	4.36279	2.96886	4.5792	4.20951	4.46753	5.07727	3.6957	6.3774	3.56548	4.03006	0.192049	0.0640875	0.123773
Isca2	Q9DCB8	Iron-sulfur cluster assembly 2 homolog, mitochondrial	AK-WT	-0.0704072	0.496772	false	41.3957	44.323	39.7522	36.4589	40.8246	45.4726	41.8667	36.9138	42.9831	38.2894	-0.0726066	0.041551	0.00827229
Tpm3	P21107	Tropomyosin alpha-3 chain	AK-WT	-0.0703994	0.515905	false	385.468	391.358	384.831	386.622	341.783	464.169	439.894	161.744	398.901	290.264	0.0798933	0.168302	0.0132645
Thop1	Q8C1A5	Thimet oligopeptidase	AK-WT	-0.0703676	0.275626	false	80.6404	87.4421	82.274	75.1109	73.0873	88.0657	98.5487	60.7246	99.1758	89.2492	-0.346462	-0.174969	-0.0579371
Tubgcp2	Q921G8	Gamma-tubulin complex component 2	AK-WT	-0.0700308	0.305181	false	37.4363	39.046	38.8327	36.3605	34.5341	36.2179	38.4983	16.3714	36.5305	22.2229	0.271002	0.387874	0.0143354
Malsu1	Q9CWV0	Mitochondrial assembly of ribosomal large subunit protein 1	AK-WT	-0.0699341	0.161109	false	21.291	25.6748	30.467	23.2928	22.7822	30.4615	25.2984	39.0367	30.6432	31.2851	-0.426615	-0.262617	0.00881209
Nectin2	P32507	Nectin-2	AK-WT	-0.0698284	0.455013	false	93.4849	109.69	100.551	83.6355	95.4527	123.648	118.164	107.966	127.806	134.492	-0.550539	-0.373402	-0.0510951
Phf8	Q80TJ7	Histone lysine demethylase PHF8	AK-WT	-0.0698111	0.539904	false	14.726	14.4442	18.6312	14.7075	16.7451	15.7832	16.8312	11.3883	13.0213	11.409	0.364509	0.383421	0.0794588
Emd	O08579	Emerin	AK-WT	-0.069717	0.27187	false	88.6743	91.9011	101.264	113.508	107.109	101.361	97.6381	92.7891	110.724	112.071	-0.0141763	-0.245808	-0.0589293
Mrps7	Q80X85	28S ribosomal protein S7, mitochondrial	AK-WT	-0.069643	0.454546	false	55.0701	66.643	63.007	55.4402	56.2618	72.6415	61.1945	48.3551	69.1504	64.0072	-0.253479	-0.112756	-0.0399298
Eef1d	P57776	Elongation factor 1-delta	AK-WT	-0.0695431	0.324928	false	609.755	636.794	596.228	585.468	550.569	645.991	658.666	705.363	704.766	785.324	-0.39139	-0.278481	-0.0461036
Mtrf1	Q8K126	Peptide chain release factor 1, mitochondrial	AK-WT	-0.0695259	0.236856	false	16.1573	15.1021	13.5649	14.7071	13.8921	12.8106	13.1332	10.4657	14.2272	14.1169	0.0129276	0.0762687	-0.0673389
Pelo	Q80X73	Protein pelota homolog	AK-WT	-0.069399	0.460486	false	14.6425	18.5373	14.9868	17.7967	12.1239	22.4738	19.3102	25.5146	23.6554	24.8518	-0.69706	-0.595128	-0.0338914
Rnf149	Q3U2C5	E3 ubiquitin-protein ligase RNF149	AK-WT	-0.069376	0.584724	false	39.6972	45.0139	36.1372	53.5414	48.2335	35.7408	38.0543	27.1194	34.7953	25.6772	0.751031	0.413884	0.0463045
Sgf29	Q9DA08	SAGA-associated factor 29	AK-WT	-0.0693643	0.308806	false	51.202	43.1935	55.8851	47.4149	56.4769	64.584	52.9125	42.7584	57.2087	53.4727	-0.0913305	-0.143716	-0.0153544
Dusp3	Q9D7X3	Dual specificity protein phosphatase 3	AK-WT	-0.0693594	0.431347	false	4.2035	3.63861	3.4444	4.13822	3.9296	3.49001	7.14512	2.84928	3.87974	4.98448	-0.135815	-0.236428	0.00610038
Washc1	Q8VDD8	WASH complex subunit 1	AK-WT	-0.0693372	0.518418	false	22.5801	23.1146	28.0359	23.389	23.65	26.5959	27.5107	25.673	26.9051	23.4386	-0.0979555	-0.0345089	0.0238557
Trappc9	Q3U0M1	Trafficking protein particle complex subunit 9	AK-WT	-0.0693285	0.20923	false	15.5886	16.4315	15.7482	15.1779	15.131	11.9756	13.5317	13.8496	13.0806	12.56	0.241313	0.31266	0.0100021
Champ1	Q8K327	Chromosome alignment-maintaining phosphoprotein 1	AK-WT	-0.0693211	0.542703	false	33.9063	34.6852	34.3689	31.9473	31.9097	40.4299	37.5847	18.4497	29.6763	19.547	0.375504	0.479714	0.116105
Tvp23b	Q9D8T4	Golgi apparatus membrane protein TVP23 homolog B	AK-WT	-0.0692877	0.408435	false	27.1226	27.236	31.5102	39.3463	34.369	32.7263	31.4575	39.8078	33.1906	43.6981	-0.0608062	-0.425599	-0.0449551
Mvp	Q9EQK5	Major vault protein	AK-WT	-0.069284	0.170905	false	19.7058	24.8697	23.168	43.4323	43.4526	25.2743	24.662	32.7931	28.0134	35.6717	0.44815	-0.495835	-0.062469
Mrpl15	Q9CPR5	39S ribosomal protein L15, mitochondrial	AK-WT	-0.0692823	0.381507	false	170.677	179.529	173.739	175.826	182.352	175.101	177.355	232.7	198.756	228.761	-0.255303	-0.291529	-0.0397729
Stt3b	Q3TDQ1	Dolichyl-diphosphooligosaccharide--protein glycosyltransferase subunit STT3B	AK-WT	-0.0691978	0.220195	false	80.7826	80.6393	79.2946	84.7915	75.9975	82.1767	77.7841	50.1061	71.1508	67.5292	0.213409	0.210613	0.00425253
Orc3	Q9JK30	Origin recognition complex subunit 3	AK-WT	-0.0690053	0.691141	false	65.9898	60.0733	67.9564	56.6855	59.1784	65.6548	68.0585	69.8378	62.0514	71.0547	-0.200145	-0.0413373	0.00838427
Pnpla8	Q8K1N1	Calcium-independent phospholipase A2-gamma	AK-WT	-0.0689174	0.170379	false	37.2621	34.2679	39.3288	46.3738	44.6634	30.8672	30.5861	30.0872	24.0175	26.5587	0.847997	0.547231	0.0815759
Ddx4	Q61496	ATP-dependent RNA helicase DDX4	AK-WT	-0.0688865	0.632408	false	8.8596	7.87258	7.30346	4.36892	3.81029	8.96826	9.03625	8.26077	6.44226	6.9439	-0.710709	0.259471	0.116635
Ccdc97	Q9DBT3	Coiled-coil domain-containing protein 97	AK-WT	-0.0685051	0.42334	false	26.366	21.6568	28.9972	24.9946	27.0625	27.9401	25.0044	21.2329	27.1738	22.6209	0.0641005	0.0442765	-0.00300302
Pias4	Q9JM05	E3 SUMO-protein ligase PIAS4	AK-WT	-0.0684289	0.178413	false	52.4319	62.6389	57.6434	52.7641	60.2454	39.663	52.4646	42.934	54.7905	51.6462	0.0864478	0.113428	-0.0726509
Znf598	Q80YR4	E3 ubiquitin-protein ligase ZNF598	AK-WT	-0.0683646	0.511738	false	0	0	0	0	0	0	0	0	0	0	#DIV/0!	#DIV/0!	#DIV/0!
Rpp25	Q91WE3	Ribonuclease P protein subunit p25	AK-WT	-0.0682588	0.274293	false	110.717	110.086	105.14	106.516	106.413	98.6048	98.8799	60.9195	106.493	91.7801	0.102883	0.132168	-0.0610555
Ctps2	P70303	CTP synthase 2	AK-WT	-0.0681864	0.275387	false	15.2776	12.4227	13.0807	16.8706	20.7418	12.487	20.635	28.3247	14.7263	16.2707	0.27908	-0.189192	0.121088
Lypla2	Q9WTL7	Acyl-protein thioesterase 2	AK-WT	-0.0681666	0.301374	false	48.8262	58.0015	57.4958	51.0907	56.2951	47.9215	53.6987	46.2551	57.3335	42.1827	0.1098	0.138572	-0.00408983
Trim24	Q64127	Transcription intermediary factor 1-alpha	AK-WT	-0.0681298	0.366019	false	82.7108	69.408	76.8852	55.8285	58.373	87.2986	83.8244	66.1644	75.4141	64.2389	-0.290265	0.128564	0.054133
Cttnbp2nl	Q99LJ0	CTTNBP2 N-terminal-like protein	AK-WT	-0.0680826	0.151243	false	7.92745	7.37736	7.75231	11.0169	9.24005	7.46115	7.59757	4.78547	7.06254	6.45981	0.583072	0.184903	-0.00951009
Rars2	Q3U186	Probable arginine--tRNA ligase, mitochondrial	AK-WT	-0.0680374	0.324101	false	42.0831	52.2565	39.2765	37.3835	33.204	45.3769	41.9676	37.2336	42.5269	33.1128	-0.0997324	0.235915	0.0406002
Brcc3	P46737	Lys-63-specific deubiquitinase BRCC36	AK-WT	-0.0679772	0.457958	false	9.20209	9.47209	10.3071	9.78249	9.48394	10.6061	10.3802	9.32035	10.3245	15.4781	-0.42143	-0.41736	-0.106217
Slc12a7	Q9WVL3	Solute carrier family 12 member 7	AK-WT	-0.0678812	0.153918	false	34.2919	31.6011	33.2737	20.7871	26.618	39.0214	35.9775	31.1233	29.4614	36.1993	-0.46999	0.00986299	0.0324091
Ccnb1	P24860	G2/mitotic-specific cyclin-B1	AK-WT	-0.0678423	0.167663	false	404.758	416.37	462.931	378.757	357.818	473.72	454.251	321.459	440.489	378.799	-0.153538	0.0633054	0.0071838
Efhd2	Q9D8Y0	EF-hand domain-containing protein D2	AK-WT	-0.0678294	0.318666	false	22.1031	29.5399	25.8248	23.7851	29.488	19.379	20.1549	35.8966	22.9673	29.2678	0.0283877	-0.0163853	-0.0165067
Saysd1	Q8K190	SAYSvFN domain-containing protein 1	AK-WT	-0.0677359	0.700273	false	3.87368	4.24211	4.04953	3.49409	2.7175	11.6238	5.6484	7.01784	4.03937	3.79089	-0.334097	0.0506807	0.315561
Ubqln1	Q8R317	Ubiquilin-1	AK-WT	-0.0675779	0.465577	false	99.3349	103.204	98.1412	97.8959	97.9993	117.324	111.382	78.616	97.4727	96.8413	0.011693	0.0448751	0.0229982
Asb6	Q91ZU1	Ankyrin repeat and SOCS box protein 6	AK-WT	-0.0675713	0.465997	false	33.2343	42.2657	37.0115	35.177	39.6485	45.7182	41.3951	21.0423	38.8574	25.2704	0.22258	0.226087	0.0509114
Pdxp	P60487	Chronophin	AK-WT	-0.067494	0.271987	false	17.3534	17.1902	20.5543	12.494	17.0073	16.4799	17.9543	18.7444	20.3182	22.1634	-0.52606	-0.209803	-0.0785552
Sigmar1	O55242	Sigma non-opioid intracellular receptor 1	AK-WT	-0.0671641	0.177382	false	77.5403	97.4087	81.6156	95.2473	88.8255	87.5099	93.8104	82.0724	100.057	105.15	-0.156803	-0.26272	-0.0676795
Mlec	Q6ZQI3	Malectin	AK-WT	-0.0669577	0.206029	false	103.475	131.798	107.467	143.638	108.394	137.343	116.897	43.3991	99.4122	70.7261	0.566896	0.425444	0.0667974
Prpf31	Q8CCF0	U4/U6 small nuclear ribonucleoprotein Prp31	AK-WT	-0.0669056	0.316981	false	117.044	117.637	111.746	115.979	104.402	118.596	111.636	69.4966	128.516	106.027	-0.0898494	-0.0222616	-0.0695847
Fam98b	Q80VD1	Protein FAM98B	AK-WT	-0.0668248	0.361508	false	58.8723	59.1192	52.9047	48.9675	43.9258	65.4334	61.3953	41.6612	54.2272	52.1896	-0.196079	0.0984318	0.0234726
Prkag1	O54950	5'-AMP-activated protein kinase subunit gamma-1	AK-WT	-0.0667893	0.206838	false	59.2405	50.5137	59.2896	46.6596	47.1691	66.8135	49.518	50.1509	53.5859	54.6817	-0.2065	0.0578322	0.0107783
Trmt2a	Q8BNV1	tRNA (uracil-5-)-methyltransferase homolog A	AK-WT	-0.0667579	0.258034	false	36.0189	27.8281	32.907	25.0934	31.0067	23.9702	27.5366	24.3261	31.4596	28.7751	-0.10259	0.0987632	-0.0760806
Sf3b6	P59708	Splicing factor 3B subunit 6	AK-WT	-0.0666267	0.584927	false	135.78	117.176	134.037	105.819	112.335	115.691	126.757	116.871	127.024	146.223	-0.324859	-0.0828564	-0.0571645
Dnajc10	Q9DC23	DnaJ homolog subfamily C member 10	AK-WT	-0.0666128	0.353686	false	46.199	45.9087	44.8227	43.049	42.1312	45.9257	44.0789	27.6947	39.1104	35.6342	0.188547	0.288437	0.0211031
Ep300	B2RWS6	Histone acetyltransferase p300	AK-WT	-0.066582	0.375712	false	45.1544	39.6183	43.6721	34.1962	33.8732	32.5276	38.7964	17.7764	28.2846	27.005	0.299996	0.631106	0.0311447
Ankrd17	Q99NH0	Ankyrin repeat domain-containing protein 17	AK-WT	-0.066541	0.440895	false	51.757	50.7245	54.661	51.7044	53.1107	57.8856	56.4177	32.9868	42.2692	33.6737	0.464858	0.464122	0.111595
Rnh1	Q91VI7	Ribonuclease inhibitor	AK-WT	-0.066528	0.233209	false	60.0307	58.9021	56.8609	52.8943	54.1799	56.8684	64.3227	76.798	67.4379	67.7467	-0.33632	-0.20601	-0.0103774
Srgap2	Q91Z67	SLIT-ROBO Rho GTPase-activating protein 2	AK-WT	-0.0664316	0.231838	false	14.3716	13.2378	18.5293	21.6398	21.0299	18.8839	19.6512	12.6313	11.7067	15.5128	0.64857	0.176376	0.0980142
Cryz	P47199	Quinone oxidoreductase	AK-WT	-0.0663232	0.160082	false	23.6805	26.6873	23.316	24.3832	24.7559	30.9459	26.1743	20.6298	26.8067	20.829	0.0448296	0.0443431	0.0366767
Rcor2	Q8C796	REST corepressor 2	AK-WT	-0.0663215	0.231221	false	123.864	143.456	140.589	144.957	153.885	90.3694	96.6428	56.521	98.3844	61.3798	0.903442	0.767341	0.00698747
Eras	Q7TN89	GTPase ERas	AK-WT	-0.0661167	0.363336	false	30.1271	40.1519	36.8705	37.4436	31.5687	53.1597	41.0993	45.3547	45.8069	53.5088	-0.525168	-0.475431	-0.0281811
Fermt2	Q8CIB5	Fermitin family homolog 2	AK-WT	-0.0660391	0.288324	false	119.128	116.244	117.775	115.123	103.517	114.531	104.225	55.7232	103.077	92.8163	0.158486	0.265239	-0.029602
Wbp11	Q923D5	WW domain-binding protein 11	AK-WT	-0.0659774	0.388821	false	163.855	176.715	145.797	134.709	126.298	153.114	145.421	113.132	160.839	149.227	-0.248491	0.0645066	-0.0529997
Ppp1ca	P62137	Serine/threonine-protein phosphatase PP1-alpha catalytic subunit	AK-WT	-0.0659264	0.367989	false	337.267	341.22	331.91	270.627	258.457	337.333	350.907	254.794	356.752	349.801	-0.417299	-0.0689105	-0.0507087
Pitpnc1	Q8K4R4	Cytoplasmic phosphatidylinositol transfer protein 1	AK-WT	-0.065824	0.205374	false	92.8553	88.6202	84.9689	98.3323	80.2295	94.9046	87.6265	32.7258	60.2783	64.346	0.518838	0.511287	0.0612631
Smap2	Q7TN29	Stromal membrane-associated protein 2	AK-WT	-0.0658175	0.282931	false	19.6014	20.6502	19.4109	21.8214	20.2763	23.097	21.1348	15.5414	20.4533	23.0453	-0.0472259	-0.129107	-0.03806
Cct2	P80314	T-complex protein 1 subunit beta	AK-WT	-0.0657589	0.202842	false	544.104	551.641	525.754	567.98	539.073	612.344	591.247	567.638	591.349	630.905	-0.14282	-0.177179	-0.0149781
Palm3	A2TJV2	Paralemmin-3	AK-WT	-0.0656023	0.272613	false	63.2557	64.3723	50.8269	63.158	65.9233	69.889	58.2066	45.0853	62.1972	61.8094	0.0578644	-0.05982	-0.0310361
Rab4a	P56371	Ras-related protein Rab-4A	AK-WT	-0.0655327	0.18063	false	43.918	45.3947	46.0369	49.9355	49.537	58.278	53.023	62.1918	48.9233	55.6634	-0.072331	-0.212971	0.0437136
Bag4	Q8CI61	BAG family molecular chaperone regulator 4	AK-WT	-0.0654817	0.652317	false	19.518	19.1484	19.9463	17.6396	18.1048	21.7411	22.8332	18.3673	19.8104	20.4478	-0.171563	-0.0430302	0.0179927
Morf4l1	P60762	Mortality factor 4-like protein 1	AK-WT	-0.0654273	0.339395	false	515.226	467.008	493.758	515.604	492.52	485.319	428.177	369.405	431.026	422.038	0.240947	0.205997	0.00112017
Bag5	Q8CI32	BAG family molecular chaperone regulator 5	AK-WT	-0.065223	0.34383	false	16.3905	18.0405	16.722	16.8322	17.3669	16.0002	16.6864	13.5295	15.2776	15.4684	0.153559	0.149459	0.00091321
Mme	Q61391	Neprilysin	AK-WT	-0.0651792	0.534729	false	39.0115	41.9342	46.0467	72.1618	56.1711	39.457	36.3951	20.3021	31.8804	32.4827	0.995587	0.395475	-0.0017598
Xaf1	Q5NBU8	XIAP-associated factor 1	AK-WT	-0.0651611	0.33664	false	44.0587	49.6814	40.9257	24.6854	21.8978	36.5798	36.0952	17.2792	33.9799	33.1496	-0.527138	0.419402	-0.0489832
Mtdh	Q80WJ7	Protein LYRIC	AK-WT	-0.0650717	0.333911	false	141.412	134.642	139.181	135.595	122.047	161.227	150.678	63.1597	108.333	76.5063	0.479094	0.582692	0.13122
Far1	Q922J9	Fatty acyl-CoA reductase 1	AK-WT	-0.0649432	0.235655	false	58.6982	48.7465	53.1589	54.9439	47.4338	60.6438	47.9077	25.0323	36.9357	31.8407	0.573917	0.638557	0.112223
Ube2c	Q9D1C1	Ubiquitin-conjugating enzyme E2 C	AK-WT	-0.0649251	0.719896	false	436.392	463.833	445.109	388.927	395.776	427.355	423.873	467.929	427.863	457.379	-0.173924	0.0188587	-0.00285654
Net1	Q9Z206	Neuroepithelial cell-transforming gene 1 protein	AK-WT	-0.0647257	0.45822	false	36.4854	43.8945	37.3152	31.3341	29.8049	33.15	29.5805	19.8328	26.5873	21.9454	0.333133	0.693062	0.0546612
Kat14	Q8CID0	Cysteine-rich protein 2-binding protein	AK-WT	-0.0646813	0.560759	false	28.7413	29.4158	28.4615	30.8748	30.8266	33.0932	26.8946	25.4586	26.7495	25.7741	0.232339	0.136749	0.0352477
Snrpb2	Q9CQI7	U2 small nuclear ribonucleoprotein B''	AK-WT	-0.064662	0.762108	false	116.91	106.789	106.53	99.9821	89.6818	136.578	117.038	71.354	107.468	107.624	-0.18151	0.0335475	0.00312665
Metap1	Q8BP48	Methionine aminopeptidase 1	AK-WT	-0.0646474	0.455235	false	72.7274	69.5592	72.1219	68.1387	67.1323	78.691	71.9172	39.1295	64.9128	50.8415	0.224787	0.304334	0.0385256
Coa3	Q9D2R6	Cytochrome c oxidase assembly factor 3 homolog, mitochondrial	AK-WT	-0.0646018	0.334021	false	96.9047	100.569	105.931	96.564	98.2449	91.8455	93.0108	89.1042	109.077	101.802	-0.114356	-0.0601345	-0.0624366
Rcc1l	Q9CYF5	RCC1-like G exchanging factor-like protein	AK-WT	-0.0644741	0.26565	false	26.3735	29.6808	30.0154	25.7695	28.2469	33.1415	28.045	31.2116	34.9878	31.7691	-0.305518	-0.218372	-0.0349238
Uba5	Q8VE47	Ubiquitin-like modifier-activating enzyme 5	AK-WT	-0.0644029	0.444543	false	36.7543	35.043	33.2874	39.2823	35.8992	39.1408	37.6762	19.0434	33.1888	28.1369	0.293886	0.192025	0.0179054
Coq9	Q8K1Z0	Ubiquinone biosynthesis protein COQ9, mitochondrial	AK-WT	-0.0643059	0.410552	false	33.2148	30.908	30.7284	28.3128	38.2048	37.7319	34.996	36.2401	37.8925	41.5938	-0.256971	-0.330003	-0.0390844
Fam76b	Q80XP8	Protein FAM76B	AK-WT	-0.0641325	0.207727	false	25.5411	24.7055	28.1331	18.0854	22.6456	23.1487	27.2015	17.8807	23.8176	17.2706	-0.012596	0.346796	0.0441734
Actr8	Q8R2S9	Actin-related protein 8	AK-WT	-0.0640978	0.293159	false	43.4396	50.277	42.718	42.6567	38.7404	54.5388	43.8734	41.7443	43.1542	45.3364	-0.120547	0.0396511	0.0236248
Srp9	P49962	Signal recognition particle 9 kDa protein	AK-WT	-0.064057	0.397722	false	124.723	123.549	123.352	101.586	94.2082	139.345	130.317	131.989	136.958	149.234	-0.547645	-0.2081	-0.0288998
Rint1	Q8BZ36	RAD50-interacting protein 1	AK-WT	-0.0640559	0.401989	false	13.7934	10.904	12.7666	12.9444	12.8516	13.922	13.3217	4.62205	14.5633	11.7804	-0.0303053	-0.0769068	-0.0934417
Recql4	Q75NR7	ATP-dependent DNA helicase Q4	AK-WT	-0.0638332	0.627236	false	16.8974	14.7015	16.7692	13.923	15.4323	19.4797	15.9713	6.43165	18.7759	12.3188	-0.083051	0.0524248	-0.0467434
Ubl7	Q91W67	Ubiquitin-like protein 7	AK-WT	-0.0637703	0.303946	false	59.0218	70.3222	64.3972	61.0115	63.1423	61.9253	58.5646	77.3801	60.1339	69.2037	-0.0590122	-0.00197329	0.00856398
Samd4b	Q80XS6	Protein Smaug homolog 2	AK-WT	-0.0637313	0.450402	false	52.9435	62.8586	59.1185	59.0463	53.6843	67.8408	60.9026	55.2291	58.4575	64.7815	-0.12858	-0.0797208	-0.00208651
Alkbh3	Q8K1E6	Alpha-ketoglutarate-dependent dioxygenase alkB homolog 3	AK-WT	-0.0636986	0.428758	false	27.7772	29.7535	29.6461	33.2323	30.2165	30.6062	36.8584	32.9783	33.0678	31.8773	-0.0336277	-0.160239	0.0132822
Atg2a	Q6P4T0	Autophagy-related protein 2 homolog A	AK-WT	-0.0636374	0.209278	false	8.21929	10.0769	9.6668	9.81513	11.649	11.9052	13.9517	7.56743	11.7284	9.60997	0.00847713	-0.194891	0.0188101
Ppfia2	Q8BSS9	Liprin-alpha-2	AK-WT	-0.063595	0.354584	false	0	0.103585	0	0.0312113	0.0276527	0	0	0	0	0	#DIV/0!	#DIV/0!	#DIV/0!
Hmgcl	P38060	Hydroxymethylglutaryl-CoA lyase, mitochondrial	AK-WT	-0.0635304	0.249292	false	32.9539	31.3502	36.2367	32.741	39.0418	34.0303	36.9686	40.2064	44.4149	49.5525	-0.388522	-0.487415	-0.102943
Kif20a	P97329	Kinesin-like protein KIF20A	AK-WT	-0.0634489	0.749123	false	118.109	122.394	128.694	109.835	106.796	126.618	128.635	75.6332	129.351	104.902	-0.112838	0.071357	-0.0260992
Dtl	Q3TLR7	Denticleless protein homolog	AK-WT	-0.0633724	0.393011	false	47.86	47.472	47.7697	43.8584	45.114	48.6122	42.1952	35.8023	38.7917	39.1927	0.190171	0.290821	0.0343678
Dlat	Q8BMF4	Dihydrolipoyllysine-residue acetyltransferase component of pyruvate dehydrogenase complex, mitochondrial	AK-WT	-0.0632786	0.236971	false	62.885	63.8468	54.7129	57.6569	59.4522	75.112	65.0085	65.8218	65.9358	77.2035	-0.289566	-0.242853	-0.0181046
Brsk1	Q5RJI5	Serine/threonine-protein kinase BRSK1	AK-WT	-0.0632686	0.576475	false	24.5458	27.3022	27.3193	30.669	40.7229	29.6206	23.8669	22.3093	28.7515	25.2266	0.403386	-0.0324322	-0.0286575
Dcaf8	Q8N7N5	DDB1- and CUL4-associated factor 8	AK-WT	-0.0632228	0.353974	false	42.1599	43.5819	45.3883	45.8205	48.6829	44.6705	45.5202	43.6916	42.344	36.6365	0.25887	0.146467	0.0531118
Clpx	Q9JHS4	ATP-dependent Clp protease ATP-binding subunit clpX-like, mitochondrial	AK-WT	-0.0631614	0.175274	false	34.577	39.6117	31.047	27.2976	23.2421	33.1659	33.5451	23.7999	26.2871	25.2293	-0.0276148	0.445556	0.0686638
Kpna1	Q60960	Importin subunit alpha-5	AK-WT	-0.0631414	0.329118	false	52.3632	54.9448	49.3375	55.8881	51.6822	54.57	55.2001	25.2673	50.0791	40.6956	0.244917	0.202178	-0.00360216
Ptges2	Q8BWM0	Prostaglandin E synthase 2	AK-WT	-0.063129	0.258241	false	17.8269	15.3812	19.4275	14.6647	17.2707	22.1471	24.0281	11.1924	21.8435	23.6057	-0.509098	-0.373177	-0.0749504
Mrps16	Q9CPX7	28S ribosomal protein S16, mitochondrial	AK-WT	-0.0630356	0.437105	false	72.1899	74.6431	73.9215	66.5925	60.3703	66.3676	79.1069	94.4057	92.1306	102.687	-0.617714	-0.40464	-0.0857241
Mtx1	P47802	Metaxin-1	AK-WT	-0.0628318	0.198035	false	234.403	281.085	225.492	256.988	260.473	295.321	272.688	259.735	277.046	242.281	-0.00519203	-0.0721711	0.0263638
Ccdc6	D3YZP9	Coiled-coil domain-containing protein 6	AK-WT	-0.0628031	0.19694	false	40.4765	44.6521	43.8953	36.3073	38.7382	45.2259	41.5177	24.9793	35.2073	31.5399	0.169059	0.365897	0.0476182
Lsm14a	Q8K2F8	Protein LSM14 homolog A	AK-WT	-0.0627266	0.371931	false	149.234	139.452	137.569	140.879	129.206	150.674	141.05	102.289	124.963	121.258	0.133458	0.206798	0.0280931
Eppk1	Q8R0W0	Epiplakin	AK-WT	-0.0627109	0.62573	false	0.881793	0.766066	1.20509	0.445305	0.88264	1.62609	2.32362	3.52355	1.69851	2.29327	-1.58784	-1.06954	0.0962522
Ubap2l	Q80X50	Ubiquitin-associated protein 2-like	AK-WT	-0.0627015	0.271321	false	171.336	170.675	178.495	171.925	153.744	196.231	174.69	100.57	147.286	103.641	0.376139	0.467686	0.0978348
Cep120	Q7TSG1	Centrosomal protein of 120 kDa	AK-WT	-0.0626776	0.576671	false	29.9592	29.9128	30.6045	27.2728	27.4715	31.2851	35.4995	17.1417	28.2242	21.3166	0.144093	0.283964	0.0528439
Mmtag2	Q99LX5	Multiple myeloma tumor-associated protein 2 homolog	AK-WT	-0.0625891	0.706906	false	0	0	0	0	0	0	0	0	0	0	#DIV/0!	#DIV/0!	#DIV/0!
Pqbp1	Q91VJ5	Polyglutamine-binding protein 1	AK-WT	-0.062406	0.519816	false	70.0326	75.254	58.9288	59.3158	64.5954	71.7051	62.8436	70.0605	71.6618	71.752	-0.210877	-0.0750551	-0.0217571
Ltv1	Q6NSQ7	Protein LTV1 homolog	AK-WT	-0.0623723	0.526836	false	84.7149	83.0599	85.1442	78.8135	74.1034	73.0171	85.5478	43.6103	80.7302	70.2317	0.0185636	0.159529	-0.0492307
Chchd3	Q9CRB9	MIC	AK-WT	-0.0623312	0.527115	false	116.152	104.885	106.589	94.2301	82.7458	104.085	107.189	82.4384	93.1471	99.1496	-0.119781	0.183758	0.0078592
Frg1	P97376	Protein FRG1	AK-WT	-0.0622851	0.258171	false	108.79	96.5578	98.3888	86.6419	82.3897	100.849	87.8763	105.428	88.4836	97.3382	-0.136626	0.123941	0.0233861
Apaf1	O88879	Apoptotic protease-activating factor 1	AK-WT	-0.0621939	0.561291	false	9.29635	11.1785	9.56622	15.1539	14.2077	14.9854	13.2415	10.7547	9.57156	11.871	0.453457	-0.0985061	0.0834912
Mgat2	Q921V5	Alpha-1,6-mannosyl-glycoprotein 2-beta-N-acetylglucosaminyltransferase	AK-WT	-0.062146	0.478954	false	43.5102	45.5132	46.542	43.362	40.7306	37.8426	38.3513	14.797	38.539	22.4304	0.463894	0.567869	-0.00220522
Nans	Q99J77	Sialic acid synthase	AK-WT	-0.0620835	0.295651	false	87.9699	116.864	100.622	101.566	101.333	97.8532	101.275	128.304	117.344	150.113	-0.398548	-0.393303	-0.0882247
Mul1	Q8VCM5	Mitochondrial ubiquitin ligase activator of NFKB 1	AK-WT	-0.0620108	0.186797	false	21.5005	27.4799	19.9057	21.4163	21.2104	25.0556	18.7098	10.5943	27.8278	21.2469	-0.20322	-0.0957281	-0.131671
Rrm2	P11157	Ribonucleoside-diphosphate reductase subunit M2	AK-WT	-0.0619806	0.327828	false	291.511	280.563	293.867	230.136	223.473	335.723	364.338	242.211	375.709	371.556	-0.720171	-0.372313	-0.0753896
Slc12a9	Q99MR3	Solute carrier family 12 member 9	AK-WT	-0.0619243	0.334394	false	6.59487	4.5084	9.07561	5.64122	8.6204	8.36114	5.20449	4.35208	8.47564	7.49449	-0.163238	-0.247492	-0.126117
Nid2	O88322	Nidogen-2	AK-WT	-0.0618717	0.285588	false	108.012	118.199	116.846	133.472	138.375	132.595	106.684	200.154	106.684	148.341	0.0921522	-0.157152	0.0602181
Paxbp1	P58501	PAX3- and PAX7-binding protein 1	AK-WT	-0.0618121	0.310676	false	33.9163	34.3999	31.6929	23.7634	29.4446	36.7029	33.7754	19.0122	34.5504	27.2342	-0.215603	0.10985	-0.0151941
Ptpn2	Q06180	Tyrosine-protein phosphatase non-receptor type 2	AK-WT	-0.0617742	0.279457	false	55.1352	44.0051	51.3286	43.1997	42.8737	54.7451	51.6125	52.9729	53.1488	49.9464	-0.260336	-0.0394739	0.0129694
Grpel1	Q99LP6	GrpE protein homolog 1, mitochondrial	AK-WT	-0.0617721	0.516952	false	39.7267	41.7384	39.0543	35.3738	34.4591	39.4813	40.1032	34.2298	46.3	42.9951	-0.354674	-0.15235	-0.0707221
Pofut2	Q8VHI3	GDP-fucose protein O-fucosyltransferase 2	AK-WT	-0.0616837	0.530971	false	29.7808	27.0228	28.8472	24.1409	22.9899	32.1027	26.8723	23.8596	29.566	22.8285	-0.152745	0.124088	0.022835
Pcnp	Q6P8I4	PEST proteolytic signal-containing nuclear protein	AK-WT	-0.0616232	0.476105	false	104.118	93.6329	99.6012	86.3287	83.3093	109.877	96.0142	111.232	94.3371	117.614	-0.321274	-0.0965227	-0.0010999
Mrpl43	Q99N89	39S ribosomal protein L43, mitochondrial	AK-WT	-0.0615019	0.521252	false	58.6747	65.1569	60.0934	64.0673	67.6208	56.9315	59.9366	64.2722	69.4751	72.1213	-0.10466	-0.20763	-0.0691283
Pmm2	Q9Z2M7	Phosphomannomutase 2	AK-WT	-0.0614824	0.461026	false	31.2486	29.1445	32.3025	36.0547	31.0734	44.2715	42.1037	14.431	25.837	19.6011	0.563015	0.443634	0.169976
Ppp1cc	P63087	Serine/threonine-protein phosphatase PP1-gamma catalytic subunit	AK-WT	-0.0614533	0.405011	false	318.839	340.39	327.713	307.756	335.821	373.871	338.878	286.284	333.046	357.389	-0.101393	-0.0695024	-0.0156343
Hnrnpab	Q99020	Heterogeneous nuclear ribonucleoprotein A/B	AK-WT	-0.0614381	0.797107	false	1081.14	1132.45	1090.28	1030.5	934.352	1205.35	1183.12	752.957	1131.29	986.667	-0.10825	0.0565243	-0.00488035
Hnrnpa3	Q8BG05	Heterogeneous nuclear ribonucleoprotein A3	AK-WT	-0.06143	0.84796	false	496.004	466.044	466.886	458.412	429.358	523.12	487.549	443.969	484.024	541.867	-0.20862	-0.106901	-0.0244377
Zfyve1	Q810J8	Zinc finger FYVE domain-containing protein 1	AK-WT	-0.0614259	0.384194	false	16.0361	15.3398	18.9986	21.6454	26.9533	20.9718	16.5597	14.6017	10.8918	15.1798	0.898439	0.365252	0.124856
Unc119b	Q8C4B4	Protein unc-119 homolog B	AK-WT	-0.0614013	0.256778	false	40.6784	44.3765	44.2103	36.8904	40.1864	43.3627	43.7736	25.6123	39.5807	37.3832	0.00211559	0.163119	-0.0102669
Aak1	Q3UHJ0	AP2-associated protein kinase 1	AK-WT	-0.0613823	0.481667	false	8.54547	11.5881	17.4289	13.5666	14.1705	18.021	14.3741	2.80252	9.2884	5.10404	0.946508	0.799017	0.212287
Lage3	Q9CR70	EKC/KEOPS complex subunit Lage3	AK-WT	-0.0613362	0.429541	false	117.707	125.475	140.895	119.368	119.116	144.316	134.95	133.387	158.229	140.408	-0.324502	-0.221959	-0.0356498
Adnp	Q9Z103	Activity-dependent neuroprotector homeobox protein	AK-WT	-0.0613054	0.673114	false	14.9031	20.573	23.5445	18.9982	21.6982	23.3578	16.5322	3.10662	15.1415	6.05123	0.941331	0.892685	0.131156
Parva	Q9EPC1	Alpha-parvin	AK-WT	-0.06128	0.356752	false	3.27795	6.14477	3.65899	7.28337	7.67834	2.53034	3.3747	4.03598	4.38129	4.13669	0.812691	0.0340055	-0.108997
Ppp2r2a	Q6P1F6	Serine/threonine-protein phosphatase 2A 55 kDa regulatory subunit B alpha isoform	AK-WT	-0.0612665	0.209534	false	102.345	90.734	90.2942	93.4367	86.5017	108.203	101.418	72.4024	91.7223	92.0944	-0.0307652	0.0394724	0.00980942
Lrrc8d	Q8BGR2	Volume-regulated anion channel subunit LRRC8D	AK-WT	-0.0611753	0.481952	false	66.6456	68.7283	67.503	71.6193	69.8985	65.0678	54.7449	40.543	49.7654	42.6407	0.614923	0.549582	0.0632924
Slc25a10	Q9QZD8	Mitochondrial dicarboxylate carrier	AK-WT	-0.0611165	0.307766	false	16.3485	16.5441	15.1559	13.4099	16.5635	17.4026	16.1493	9.82655	17.1551	11.7753	0.0510928	0.14694	-0.000171767
Ascc3	E9PZJ8	Activating signal cointegrator 1 complex subunit 3	AK-WT	-0.061076	0.275566	false	19.8204	20.1011	22.1085	23.6623	19.4009	20.5703	16.5741	9.19718	13.6556	12.0089	0.74668	0.68823	0.0805468
Slc25a5	P51881	ADP/ATP translocase 2	AK-WT	-0.0610655	0.408193	false	591.804	561.687	564.394	636.919	599.612	680.457	729.081	717.695	739.192	806.514	-0.321968	-0.432595	-0.0374032
Sall4	Q8BX22	Sal-like protein 4	AK-WT	-0.0610125	0.580578	false	126.2	127.054	124.326	126.477	122.913	116.57	114.823	70.2638	97.5842	82.7423	0.467787	0.481204	0.0473632
Pigu	Q8K358	Phosphatidylinositol glycan anchor biosynthesis class U protein	AK-WT	-0.0610082	0.413799	false	33.6914	34.9382	37.6846	39.2197	37.8838	30.994	32.789	37.9444	30.0189	36.608	0.210693	0.0891965	0.00769749
Ubr3	Q5U430	E3 ubiquitin-protein ligase UBR3	AK-WT	-0.0609681	0.475651	false	29.9678	35.2666	34.0946	33.2144	45.4872	32.1278	44.2208	36.0975	31.7982	34.2229	0.253467	0.00432556	0.0551704
Adgre5	Q9Z0M6	Adhesion G protein-coupled receptor E5	AK-WT	-0.0609523	0.54504	false	56.6821	53.9508	51.6453	43.1488	50.8962	51.1439	54.1151	47.7603	49.5111	54.06	-0.139198	0.0628862	-0.00658325
Trip6	Q9Z1Y4	Thyroid receptor-interacting protein 6	AK-WT	-0.0608076	0.559205	false	32.0164	26.6728	29.471	25.8253	34.3506	29.2467	33.8943	22.3254	38.4713	32.228	-0.232512	-0.266531	-0.0937109
Rab4b	Q91ZR1	Ras-related protein Rab-4B	AK-WT	-0.0608074	0.200678	false	59.7059	62.0373	54.8755	53.9514	63.0284	39.2058	52.8591	73.45	55.1736	66.2402	-0.0536738	-0.0442568	-0.0415223
Cbx3	P23198	Chromobox protein homolog 3	AK-WT	-0.0607775	0.41615	false	243.017	238.46	220.228	198.825	174.729	278.622	254.456	213.578	235.934	234.705	-0.333306	-0.00871925	0.0243411
Orc6	Q9WUJ8	Origin recognition complex subunit 6	AK-WT	-0.0606835	0.380306	false	114.339	107.941	113.335	92.9217	99.2429	110.921	115.33	95.538	126.558	115.352	-0.332128	-0.112627	-0.0521737
Tradd	Q3U0V2	Tumor necrosis factor receptor type 1-associated DEATH domain protein	AK-WT	-0.0606807	0.224886	false	14.7994	16.6922	18.1747	10.6698	15.2321	21.2911	19.2694	14.6248	25.4251	21.5449	-0.858682	-0.504436	-0.106089
Dbn1	Q9QXS6	Drebrin	AK-WT	-0.0605068	0.665261	false	27.8358	29.5084	22.8254	11.2015	15.245	20.6836	19.2205	12.3304	23.9726	22.2716	-0.806198	0.208823	-0.12319
Pkn1	P70268	Serine/threonine-protein kinase N1	AK-WT	-0.0604226	0.644163	false	20.3245	17.7197	19.3766	16.2685	19.5717	16.7418	19.7698	26.968	15.5234	16.9231	0.143518	0.238549	0.115376
Tnrc6a	Q3UHK8	Trinucleotide repeat-containing gene 6A protein	AK-WT	-0.0604158	0.455558	false	23.7252	17.0702	23.3369	21.0805	21.3322	20.5214	23.9603	9.92542	19.4895	11.3061	0.461769	0.473364	0.0710756
Atp5f1c	Q91VR2	ATP synthase subunit gamma, mitochondrial	AK-WT	-0.0604126	0.185154	false	0	0	0	0	0	0	0	0	0	0	#DIV/0!	#DIV/0!	#DIV/0!
Engase	Q8BX80	Cytosolic endo-beta-N-acetylglucosaminidase	AK-WT	-0.060406	0.24072	false	12.0702	15.155	14.1146	11.3342	11.2388	8.55387	18.8308	13.3551	15.4911	17.7361	-0.557762	-0.269796	-0.0875657
Drg1	P32233	Developmentally-regulated GTP-binding protein 1	AK-WT	-0.0603551	0.422692	false	179.617	177.202	167.383	166.655	162.328	206.863	197.78	151.432	191.334	159.156	-0.0913602	-0.00421168	0.0243661
Wdr11	Q8K1X1	WD repeat-containing protein 11	AK-WT	-0.0603513	0.245807	false	15.2472	16.3296	15.4642	18.1436	16.8986	16.1373	15.8394	12.9783	15.1149	16.1693	0.163656	0.00352182	-0.0186385
Gle1	Q8R322	mRNA export factor GLE1	AK-WT	-0.0602817	0.258601	false	40.2171	34.8	40.9752	33.2385	32.8719	41.5326	44.083	22.1503	38.3465	31.4458	-0.0781892	0.147928	0.012583
Gga3	Q8BMI3	ADP-ribosylation factor-binding protein GGA3	AK-WT	-0.0602487	0.375548	false	32.2542	27.8774	30.7803	31.3403	34.599	33.1677	33.3493	19.6285	29.416	26.9329	0.226751	0.105118	0.00825487
Elp3	Q9CZX0	Elongator complex protein 3	AK-WT	-0.0602418	0.215201	false	101.678	99.2493	96.4838	96.4429	94.7558	106.41	107.428	71.0792	98.5094	89.0389	0.0278108	0.0802313	0.00551358
Arhgap17	Q3UIA2	Rho GTPase-activating protein 17	AK-WT	-0.0602168	0.297899	false	35.3533	40.6189	37.1682	32.024	36.4568	28.114	34.8072	20.6918	33.3685	23.6418	0.264478	0.403858	-0.00977056
Tollip	Q9QZ06	Toll-interacting protein	AK-WT	-0.0600598	0.263813	false	24.0449	27.0877	26.8606	25.3004	25.1249	24.8114	26.5851	15.7148	25.2235	21.1067	0.122195	0.166434	-0.0151593
Commd9	Q8K2Q0	COMM domain-containing protein 9	AK-WT	-0.0600216	0.481341	false	37.7502	36.7438	37.6561	29.6359	30.1878	39.6663	36.8739	20.1659	44.2452	25.5243	-0.221877	0.0998022	-0.0343026
Gna11	P21278	Guanine nucleotide-binding protein subunit alpha-11	AK-WT	-0.0600071	0.314876	false	48.8292	50.3416	51.046	39.8196	35.6349	52.6355	51.943	41.4908	55.0367	46.1152	-0.422845	-0.01444	-0.0165064
Nuf2	Q99P69	Kinetochore protein Nuf2	AK-WT	-0.0598383	0.673703	false	67.0709	60.3909	60.3661	54.4809	45.6023	47.4728	54.0339	37.6383	48.4024	44.8815	0.101498	0.424747	-0.00243085
Polr1d	P97304	DNA-directed RNA polymerases I and III subunit RPAC2	AK-WT	-0.0598154	0.440739	false	232.757	241.18	235.949	207.421	200.902	243.492	252.42	243.928	257.731	258.144	-0.33731	-0.1244	-0.0194983
Exoc1	Q8R3S6	Exocyst complex component 1	AK-WT	-0.0597929	0.356598	false	35.3231	26.0845	33.0531	23.7997	32.5078	26.3349	24.2046	21.0861	26.4868	25.5075	0.114971	0.276397	-0.0369788
Hnrnpl	Q8R081	Heterogeneous nuclear ribonucleoprotein L	AK-WT	-0.0597353	0.832048	false	535.643	560.198	564.24	477.096	521.292	541.095	553.569	349.675	528.03	536.747	-0.0928804	0.0557397	-0.0436809
Nelfa	Q8BG30	Negative elongation factor A	AK-WT	-0.0597303	0.505332	false	52.0605	55.2049	52.9195	52.1247	49.5402	52.5288	55.7908	44.1422	54.4475	53.0849	-0.0809494	-0.00999576	-0.0244695
Ccny	Q8BGU5	Cyclin-Y	AK-WT	-0.0597072	0.26767	false	41.8496	39.3231	40.3792	43.9961	39.306	39.1207	37.7199	16.628	27.1776	23.6234	0.713496	0.673682	0.0887023
Cdr2	P97817	Cerebellar degeneration-related protein 2	AK-WT	-0.0596602	0.713101	false	19.4386	19.9157	21.1114	19.9786	20.9111	21.1619	20.5565	16.3382	21.7529	19.041	0.00338665	-0.0171958	-0.0228347
Man1b1	A2AJ15	Endoplasmic reticulum mannosyl-oligosaccharide 1,2-alpha-mannosidase	AK-WT	-0.0596365	0.413718	false	47.4171	39.2548	38.8228	38.6708	35.0775	40.7505	38.6896	25.1409	39.0289	32.5037	0.0440082	0.22599	-0.0111426
Nadk	P58058	NAD kinase	AK-WT	-0.0595158	0.463326	false	84.7359	84.5045	84.3947	86.9363	80.3564	101.497	97.6123	62.8675	92.1903	83.5377	-0.0709694	-0.0555518	-0.00266857
Vps52	Q8C754	Vacuolar protein sorting-associated protein 52 homolog	AK-WT	-0.0594362	0.4837	false	33.2624	34.4421	35.511	27.5982	31.2639	35.0888	30.5627	16.8617	35.8901	26.0344	-0.0731703	0.152115	-0.0514302
Tmem131	O70472	Transmembrane protein 131	AK-WT	-0.0594326	0.314121	false	68.7942	72.2962	74.4775	58.293	59.4168	74.2653	77.4803	38.4511	58.0958	46.7709	0.166678	0.454623	0.0824743
Parvb	Q9ES46	Beta-parvin	AK-WT	-0.0593443	0.371871	false	65.5817	72.2575	68.5093	36.2011	32.3296	68.4476	74.3353	40.9815	66.2139	57.4163	-0.85121	0.154089	-0.00395462
Npepl1	Q6NSR8	Probable aminopeptidase NPEPL1	AK-WT	-0.059298	0.267199	false	26.4462	24.6686	27.6756	13.5543	17.7712	31.6772	30.42	25.3925	27.5137	20.8435	-0.626393	0.119326	0.0814046
Bud23	Q9CY21	Probable 18S rRNA (guanine-N(7))-methyltransferase	AK-WT	-0.0592442	0.443613	false	64.6729	65.6384	71.4247	72.9875	75.2689	72.4346	67.0079	73.7626	88.7468	92.8212	-0.292416	-0.433005	-0.106333
Pex10	B1AUE5	Peroxisome biogenesis factor 10	AK-WT	-0.0590939	0.541293	false	21.2837	24.4602	25.1391	25.2381	24.3555	23.299	30.6499	20.416	25.8556	23.6229	0.00335271	-0.0663249	0.000860296
Espl1	P60330	Separin	AK-WT	-0.0588431	0.401984	false	88.9659	77.1903	72.9656	71.2787	77.7953	73.0295	69.2573	63.73	74.4008	82.8017	-0.0765954	0.0201591	-0.0586479
Alkbh1	P0CB42	Nucleic acid dioxygenase ALKBH1	AK-WT	-0.0588348	0.644823	false	23.3159	23.4454	28.5046	25.6711	39.1778	21.3095	22.6526	12.4919	22.6607	21.0291	0.569785	0.199738	-0.0647764
Sec16a	E9QAT4	Protein transport protein Sec16A	AK-WT	-0.0587606	0.429663	false	26.4386	26.143	26.4943	22.4652	27.5534	24.1165	26.0564	27.5868	20.6352	19.4178	0.320552	0.396364	0.112028
Ncstn	P57716	Nicastrin	AK-WT	-0.058742	0.332294	false	37.6619	38.0167	38.3726	40.6451	41.8811	29.0525	32.2128	24.2803	29.5794	22.1721	0.673254	0.555048	0.0421836
Mrpl41	Q9CQN7	39S ribosomal protein L41, mitochondrial	AK-WT	-0.0587099	0.530725	false	67.2509	66.8698	74.3649	55.5181	53.8676	55.3419	71.0388	70.3675	79.0919	71.5091	-0.461307	-0.115746	-0.0600083
Eif4h	Q9WUK2	Eukaryotic translation initiation factor 4H	AK-WT	-0.0586776	0.396822	false	263.1	272.61	265.832	243.832	242.581	333.04	320.874	215.58	315.606	260.994	-0.245389	-0.109756	0.00230071
Saraf	Q8R3Q0	Store-operated calcium entry-associated regulatory factor	AK-WT	-0.0586105	0.497021	false	29.7058	29.8531	32.3656	31.0476	32.5632	27.7661	27.2832	37.2564	29.8602	41.0702	-0.157135	-0.210917	-0.061696
Gatad2b	Q8VHR5	Transcriptional repressor p66-beta	AK-WT	-0.0585356	0.361788	false	21.3474	23.0368	26.0685	24.3569	25.6099	27.085	22.7102	10.3949	18.0454	13.579	0.659932	0.570655	0.103412
Snf8	Q9CZ28	Vacuolar-sorting protein SNF8	AK-WT	-0.0585173	0.210515	false	83.6675	86.03	79.9371	93.272	91.15	84.324	86.2048	79.4216	98.0503	92.7441	-0.0490076	-0.197163	-0.0588031
Ccdc25	Q78PG9	Coiled-coil domain-containing protein 25	AK-WT	-0.0583625	0.329054	false	43.8743	43.3216	46.6358	42.1387	37.2383	44.6435	48.5879	23.6926	38.9515	36.6643	0.0700334	0.238698	0.0131998
Dpysl5	Q9EQF6	Dihydropyrimidinase-related protein 5	AK-WT	-0.0582983	0.418707	false	2.92793	6.79293	3.32579	6.52311	7.54535	2.04687	3.54386	8.71323	2.80232	3.11872	1.24854	0.554795	0.206967
Fdxr	Q61578	NADPH:adrenodoxin oxidoreductase, mitochondrial	AK-WT	-0.0581747	0.505826	false	11.6535	18.8527	13.3042	11.9607	10.6995	11.2649	15.0925	19.7974	19.8443	25.5489	-1.00232	-0.636168	-0.168866
Bap1	Q99PU7	Ubiquitin carboxyl-terminal hydrolase BAP1	AK-WT	-0.0581602	0.352882	false	72.4	74.8107	76.8123	64.7597	68.2691	66.4148	77.3208	46.9698	75.5242	62.3798	-0.0519255	0.115021	-0.0353049
Zmpste24	Q80W54	CAAX prenyl protease 1 homolog	AK-WT	-0.0581569	0.467357	false	25.928	24.3295	22.0103	29.6966	26.3772	25.6601	24.4976	12.1208	23.2506	15.8403	0.520493	0.301558	0.0261711
Rbbp6	P97868	E3 ubiquitin-protein ligase RBBP6	AK-WT	-0.0580892	0.684785	false	38.5725	36.9449	34.2152	33.4493	31.8071	46.7948	36.3883	37.228	29.9212	26.1076	0.219951	0.384789	0.156164
Cchcr1	Q8K2I2	Coiled-coil alpha-helical rod protein 1	AK-WT	-0.0580827	0.385447	false	16.7174	15.4842	20.3334	20.8212	26.7924	18.3116	18.9029	14.0047	20.1782	19.3286	0.269272	-0.173786	-0.0633308
Xab2	Q9DCD2	Pre-mRNA-splicing factor SYF1	AK-WT	-0.0579767	0.349809	false	62.9908	66.4661	61.9145	61.3315	61.5693	61.9288	65.1645	49.7608	68.0184	64.4696	-0.108367	-0.0544481	-0.0506525
Dalrd3	Q6PJN8	DALR anticodon-binding domain-containing protein 3	AK-WT	-0.0578947	0.352653	false	61.3385	56.5191	62.4629	39.4336	67.4553	44.7197	41.7688	82.2192	66.3128	84.6221	-0.497813	-0.328325	-0.127746
Xrn2	Q9DBR1	5'-3' exoribonuclease 2	AK-WT	-0.0578159	0.554161	false	110.297	110.764	110.003	116.795	111.748	133.457	103.427	71.8849	91.9324	99.4232	0.256206	0.205893	0.0317011
Cct8	P42932	T-complex protein 1 subunit theta	AK-WT	-0.0577581	0.373497	false	643.784	602.344	582.637	585.411	545.224	703.428	638.283	505.303	572.412	603.352	-0.0564655	0.0523084	0.0200584
Timm13	P62075	Mitochondrial import inner membrane translocase subunit Tim13	AK-WT	-0.0577223	0.408623	false	116.33	112.433	136.115	135.018	119.921	101.639	112.073	133.478	170.315	143.332	-0.298992	-0.366689	-0.131965
Ranbp17	Q99NF8	Ran-binding protein 17	AK-WT	-0.0577105	0.233963	false	46.7846	56.2581	54.0417	42.9442	46.5887	54.5972	46.546	19.9703	39.364	29.7502	0.373437	0.599524	0.0675339
Pfn1	P62962	Profilin-1	AK-WT	-0.0576646	0.462679	false	950.258	1081.28	997.224	1155.1	1158.96	1030.45	1099.04	1058.65	1101.37	1192.3	0.0127719	-0.183892	-0.0330845
Urb1	Q571H0	Nucleolar pre-ribosomal-associated protein 1	AK-WT	-0.0575994	0.662016	false	20.44	22.907	25.2097	26.141	26.0062	24.6658	25.48	7.01849	18.9238	14.5379	0.640077	0.449824	0.0564859
Pfdn2	O70591	Prefoldin subunit 2	AK-WT	-0.0575187	0.557494	false	140.691	137.411	137.96	153.965	144.516	123.991	155.801	196.934	156.225	216.367	-0.319958	-0.425762	-0.0690559
Adnp2	Q8CHC8	Activity-dependent neuroprotector homeobox protein 2	AK-WT	-0.0574435	0.751854	false	33.4665	34.1256	34.56	34.4731	32.6067	27.9269	28.9435	23.4354	27.6395	24.7768	0.355863	0.377669	0.00918929
Pcm1	Q9R0L6	Pericentriolar material 1 protein	AK-WT	-0.0573496	0.495297	false	38.0317	34.4504	37.6697	34.3199	33.2771	45.2753	43.4664	17.6161	31.8873	19.6925	0.390155	0.509654	0.138199
Hacd2	Q9D3B1	Very-long-chain (3R)-3-hydroxyacyl-CoA dehydratase 2	AK-WT	-0.0571818	0.382752	false	38.1463	38.5976	42.5764	68.9494	55.0706	54.8802	49.7734	62.8458	73.5003	79.975	-0.307433	-0.948129	-0.138117
Mrpl4	Q9DCU6	39S ribosomal protein L4, mitochondrial	AK-WT	-0.0571089	0.307858	false	102.704	112.423	106.655	92.4572	98.5407	102.952	111.474	127.545	126.64	126.447	-0.406078	-0.238508	-0.0453721
Ssu72	Q9CY97	RNA polymerase II subunit A C-terminal domain phosphatase SSU72	AK-WT	-0.0571	0.465504	false	116.27	120.444	106.888	133.909	126.972	121.997	123.953	124.551	141.956	156.309	-0.193204	-0.380821	-0.0819055
Qars1	Q8BML9	Glutamine--tRNA ligase	AK-WT	-0.0569266	0.33782	false	0	0	0	0	0	0	0	0	0	0	#DIV/0!	#DIV/0!	#DIV/0!
Mrps5	Q99N87	28S ribosomal protein S5, mitochondrial	AK-WT	-0.0568095	0.410968	false	109.127	125.798	111.599	116.198	115.998	141.981	136.869	115.803	139.539	160.199	-0.368359	-0.375708	-0.0566177
Bysl	O54825	Bystin	AK-WT	-0.0566171	0.281369	false	42.9702	42.9923	42.312	50.4104	47.8292	42.2621	44.6972	26.5118	47.0768	36.7509	0.228878	0.0287729	-0.0445935
Prelid2	Q0VBB0	PRELI domain-containing protein 2	AK-WT	-0.0565751	0.665612	false	43.6999	51.8846	45.7033	27.3915	25.7117	48.7332	49.6604	46.0742	46.4218	61.3069	-1.02053	-0.193728	-0.0486516
Bmp2k	Q91Z96	BMP-2-inducible protein kinase	AK-WT	-0.0565604	0.553467	false	11.4929	10.4633	12.2441	10.3925	10.81	12.0037	12.1336	3.49955	8.94667	5.43806	0.559696	0.664511	0.107496
Zyx	Q62523	Zyxin	AK-WT	-0.0564724	0.559277	false	5.96629	4.59083	5.81735	4.73682	6.29692	5.14304	4.31064	6.47614	4.21194	4.32668	0.369847	0.354411	0.0947321
Ythdf1	P59326	YTH domain-containing family protein 1	AK-WT	-0.0563555	0.490336	false	100.038	105.544	106.28	85.4918	87.0984	104.436	112.104	58.957	90.1238	70.7974	0.100996	0.369589	0.0574117
Strbp	Q91WM1	Spermatid perinuclear RNA-binding protein	AK-WT	-0.0563429	0.613017	false	43.6705	39.7175	38.5487	36.168	34.2538	51.4857	48.9738	43.6195	38.743	47.1286	-0.286161	-0.0790829	0.0486597
Rbm33	Q9CXK9	RNA-binding protein 33	AK-WT	-0.056317	0.433668	false	25.9878	30.6502	29.8009	30.1717	28.4619	24.7378	27.3985	13.1052	21.114	20.1364	0.507319	0.482311	0.023005
Dpysl3	Q62188	Dihydropyrimidinase-related protein 3	AK-WT	-0.0562292	0.459353	false	9.87506	6.7327	8.78228	6.57073	7.87605	7.86463	10.2782	3.76306	7.16082	2.61862	0.562925	0.791477	0.174157
Mical3	Q8CJ19	[F-actin]-monooxygenase MICAL3	AK-WT	-0.0561755	0.376941	false	28.485	28.3543	27.3043	28.2194	28.4609	29.592	29.3461	18.3308	25.9597	24.3563	0.171827	0.156872	0.0102067
Nxn	P97346	Nucleoredoxin	AK-WT	-0.0561646	0.506889	false	52.2678	46.777	48.2553	13.3256	15.749	41.3701	43.0515	22.6979	55.1356	56.0089	-1.9346	-0.17864	-0.19211
Srp54	P14576	Signal recognition particle 54 kDa protein	AK-WT	-0.0559412	0.308049	false	0	0	0	0	0	0	0	0	0	0	#DIV/0!	#DIV/0!	#DIV/0!
Mrnip	Q9D1F5	MRN complex-interacting protein	AK-WT	-0.0556769	0.655507	false	13.0454	12.9565	15.2624	9.56464	10.8324	11.938	12.2687	22.7757	16.7161	21.7226	-0.914197	-0.482627	-0.0889242
Dcp1a	Q91YD3	mRNA-decapping enzyme 1A	AK-WT	-0.0554429	0.443549	false	24.1417	23.3466	25.9063	23.7859	24.7605	30.0189	27.2993	17.0839	23.0496	16.9295	0.280117	0.291464	0.0936609
Ube2s	Q921J4	Ubiquitin-conjugating enzyme E2 S	AK-WT	-0.0552916	0.399174	false	460.183	566.511	512.841	540.733	549.147	582.443	590.86	610.68	626.401	717.782	-0.302559	-0.389197	-0.0531588
Eif3i	Q9QZD9	Eukaryotic translation initiation factor 3 subunit I	AK-WT	-0.0551843	0.364269	false	344.796	344.66	351.555	344.043	347.796	308.699	341.283	346.198	365.825	416.112	-0.176615	-0.172101	-0.0709253
Knl1	Q66JQ7	Kinetochore scaffold 1	AK-WT	-0.0551466	0.313958	false	19.0159	20.0669	24.8919	21.0154	21.3847	23.0902	20.882	9.6997	16.7834	14.1306	0.455807	0.464279	0.0635002
Ssb	P32067	Lupus La protein homolog	AK-WT	-0.0551131	0.65385	false	322.07	259.489	308.248	301.878	283.467	355.344	311.747	241.631	275.21	243.122	0.175411	0.194655	0.0677316
Cog2	Q921L5	Conserved oligomeric Golgi complex subunit 2	AK-WT	-0.0551048	0.566237	false	26.7484	27.9613	29.1342	29.258	29.3114	25.416	24.5812	18.8857	23.7407	22.0416	0.355361	0.287957	0.0013231
Necap2	Q9D1J1	Adaptin ear-binding coat-associated protein 2	AK-WT	-0.0551035	0.356918	false	40.2845	35.275	42.1949	37.9044	43.8271	38.573	39.3218	36.0742	43.6262	48.7013	-0.175868	-0.234015	-0.0846353
Fam83h	Q148V8	Protein FAM83H	AK-WT	-0.0550867	0.584631	false	8.34972	12.5738	10.1846	9.90474	7.59882	10.5671	8.41645	4.18134	7.45272	3.57552	0.666446	0.911126	0.146233
Mdh2	P08249	Malate dehydrogenase, mitochondrial	AK-WT	-0.0550599	0.323498	false	371.616	388.063	375.164	439.749	430.331	436.723	440.602	397.369	467.452	463.407	-0.0974148	-0.299103	-0.039569
Sp1	O89090	Transcription factor Sp1	AK-WT	-0.0550274	0.691	false	59.6489	60.04	78.7618	83.3105	86.7794	68.8749	81.5112	27.618	52.1928	35.0059	0.963919	0.60144	0.133829
Hip1	Q8VD75	Huntingtin-interacting protein 1	AK-WT	-0.0549742	0.282146	false	7.05271	10.0852	8.25711	14.1482	10.5962	6.31397	8.37294	5.96132	7.22665	6.90172	0.808503	0.260988	-0.0113004
Bcl7b	Q921K9	B-cell CLL/lymphoma 7 protein family member B	AK-WT	-0.0547982	0.631391	false	28.4248	36.1496	30.3635	34.3737	30.3397	38.7085	38.3053	25.1002	35.3507	27.0352	0.0528467	0.0208042	0.0379081
Tom1	O88746	Target of Myb1 membrane trafficking protein	AK-WT	-0.0546867	0.384218	false	36.0285	35.9323	35.841	22.6895	25.6002	30.9499	37.405	32.7836	38.2977	29.572	-0.491053	0.082579	-0.00285076
Utp20	Q5XG71	Small subunit processome component 20 homolog	AK-WT	-0.0546624	0.65299	false	63.4183	54.8621	67.2862	57.901	57.9031	70.4739	65.2732	25.5744	52.7732	46.227	0.226183	0.321471	0.0359648
Bak1	O08734	Bcl-2 homologous antagonist/killer	AK-WT	-0.0546315	0.518974	false	83.4396	100.901	85.4804	83.7141	88.0758	81.0816	79.818	52.0704	88.5723	86.0402	-0.0235116	0.042885	-0.0898482
Gnb1	P62874	Guanine nucleotide-binding protein G(I)/G(S)/G(T) subunit beta-1	AK-WT	-0.0545368	0.294433	false	226.55	239.934	245.951	269.847	269.885	259.536	248.51	219.912	228.458	218.989	0.270526	0.0860785	0.0352735
Bccip	Q9CWI3	BRCA2 and CDKN1A-interacting protein	AK-WT	-0.0545003	0.274622	false	182.801	166.349	175.062	147.87	149.747	185.908	183.088	180.539	189.988	191.826	-0.359415	-0.12768	-0.0179478
RTRAF	Q9CQE8	RNA transcription, translation and transport factor protein	AK-WT	-0.0544621	0.512387	false	0	0	0	0	0	0	0	0	0	0	#DIV/0!	#DIV/0!	#DIV/0!
Mrpl30	Q9D7N6	39S ribosomal protein L30, mitochondrial	AK-WT	-0.0543041	0.548315	false	118.807	121.674	103.831	103.892	106.279	111.428	124.505	139.572	123.056	151.907	-0.387667	-0.260477	-0.0407488
Med14	A2ABV5	Mediator of RNA polymerase II transcription subunit 14	AK-WT	-0.0542298	0.298458	false	10.3962	8.12926	10.482	10.1922	9.45742	9.49545	10.0138	5.68423	8.26833	6.01253	0.460421	0.437378	0.0704419
Zcchc8	Q9CYA6	Zinc finger CCHC domain-containing protein 8	AK-WT	-0.0541066	0.375523	false	83.2573	79.6115	80.6296	69.0747	88.5738	83.9042	88.1529	60.4834	89.9486	77.7988	-0.0895789	-0.04734	-0.0342481
Armc6	Q8BNU0	Armadillo repeat-containing protein 6	AK-WT	-0.0540109	0.498081	false	19.7186	24.3623	22.3453	22.6156	18.9123	24.8546	26.1854	9.68285	26.6996	17.8289	-0.100648	-0.0079394	-0.0413764
Mdc1	Q5PSV9	Mediator of DNA damage checkpoint protein 1	AK-WT	-0.0539223	0.797116	false	49.9088	53.62	54.9325	56.8305	48.9233	51.2272	53.7988	34.6681	42.5536	33.2992	0.479436	0.477894	0.0891155
Upf2	A2AT37	Regulator of nonsense transcripts 2	AK-WT	-0.0538743	0.470874	false	27.7707	31.44	28.8167	26.1514	28.1809	31.9496	30.2455	29.7006	25.6614	32.0767	-0.0877148	0.023466	0.0257413
Tmed4	Q8R1V4	Transmembrane emp24 domain-containing protein 4	AK-WT	-0.0538177	0.262949	false	24.3541	25.0161	25.8063	31.3193	32.9671	25.7341	28.2552	32.776	32.5102	33.3401	-0.034676	-0.39387	-0.0563032
Med23	Q80YQ2	Mediator of RNA polymerase II transcription subunit 23	AK-WT	-0.0536364	0.311283	false	23.4975	23.2921	26.6821	22.5976	26.524	20.2418	22.1069	13.8742	19.8818	18.1797	0.368027	0.363896	-0.00666387
Tubgcp5	Q8BKN5	Gamma-tubulin complex component 5	AK-WT	-0.0535424	0.432966	false	19.6296	16.3966	15.7771	15.4404	18.4973	22.6646	17.4108	10.0402	15.1557	13.5096	0.243586	0.268776	0.0665268
Hdac4	Q6NZM9	Histone deacetylase 4	AK-WT	-0.0535367	0.422585	false	11.3132	11.9038	13.3984	12.8457	11.565	9.79243	14.1672	7.02726	11.6486	9.73456	0.191036	0.191011	-0.0149851
Wdr44	Q6NVE8	WD repeat-containing protein 44	AK-WT	-0.0535194	0.624269	false	4.72969	5.96838	5.42431	5.73386	6.08034	5.34947	4.96008	3.21858	4.17038	3.3939	0.643247	0.506827	0.0763786
Nedd1	P33215	Protein NEDD1	AK-WT	-0.0534976	0.60903	false	10.0909	9.64756	8.64314	9.68768	9.95954	9.904	9.7511	11.8162	10.0896	9.4868	0.00520867	-0.0491244	0.0300902
Dap3	Q9ER88	28S ribosomal protein S29, mitochondrial	AK-WT	-0.053487	0.447743	false	169.229	153.203	147.891	154.248	151.402	172.031	159.041	214.279	183.14	213.08	-0.374425	-0.337613	-0.0373523
Ago2	Q8CJG0	Protein argonaute-2	AK-WT	-0.0534114	0.481288	false	22.8611	31.2093	27.5925	22.2516	24.2123	26.6058	25.6648	16.687	18.1719	18.2693	0.35054	0.579147	0.100898
Dtd1	Q9DD18	D-aminoacyl-tRNA deacylase 1	AK-WT	-0.0533697	0.507375	false	14.3394	14.546	13.6084	9.66237	10.3538	13.6738	16.2136	21.8024	18.7585	17.7113	-0.865537	-0.364414	-0.0246198
Adpgk	Q8VDL4	ADP-dependent glucokinase	AK-WT	-0.0533281	0.281073	false	47.635	50.5496	48.138	50.6711	54.786	45.471	48.9197	51.286	53.5878	58.4197	-0.086939	-0.199405	-0.0619485
Snrnp70	Q62376	U1 small nuclear ribonucleoprotein 70 kDa	AK-WT	-0.0532622	0.810228	false	321.292	320.946	322.862	338.918	318.291	342.842	338.107	245.015	368.949	388.372	-0.204551	-0.235188	-0.0887773
Eif4e2	Q8BMB3	Eukaryotic translation initiation factor 4E type 2	AK-WT	-0.0530561	0.284021	false	309.819	297.39	283.036	231.531	220.339	301.252	292.751	183.283	282.856	265.53	-0.279281	0.11405	-0.0245963
Atf1	P81269	Cyclic AMP-dependent transcription factor ATF-1	AK-WT	-0.053032	0.603871	false	141.633	131.942	140.204	151.204	143.152	131.068	127.794	44.9401	111.478	69.4533	0.702118	0.608454	0.0489852
Tbc1d22a	Q8R5A6	TBC1 domain family member 22A	AK-WT	-0.0529544	0.638198	false	13.8715	15.2953	12.0427	14.3546	13.9417	16.1692	14.1562	10.0346	12.9581	11.3398	0.219782	0.177183	0.0442912
Ldah	Q8BVA5	Lipid droplet-associated hydrolase	AK-WT	-0.0529293	0.367403	false	33.8804	35.9789	31.0333	28.0628	19.664	33.0576	31.8495	19.9903	30.3617	27.3574	-0.27425	0.220739	-0.00851639
Sec23a	Q01405	Protein transport protein Sec23A	AK-WT	-0.0526634	0.301517	false	36.8039	36.3498	39.7583	43.2017	38.7052	44.2874	38.8614	32.027	32.1799	34.1438	0.304462	0.182639	0.0636012
Gpd2	Q64521	Glycerol-3-phosphate dehydrogenase, mitochondrial	AK-WT	-0.0526614	0.280496	false	27.7764	30.0193	29.0825	43.0104	40.0474	45.6172	46.7023	25.1507	36.3194	33.0019	0.260817	-0.259267	0.0529693
Trim35	Q8C006	E3 ubiquitin-protein ligase TRIM35	AK-WT	-0.0524836	0.701018	false	87.3198	89.4787	81.81	88.5858	78.2551	60.2834	55.4011	27.1327	47.9006	27.8173	1.13977	1.1871	0.0994905
Cox4i2	Q91W29	Cytochrome c oxidase subunit 4 isoform 2, mitochondrial	AK-WT	-0.0524573	0.776439	false	2.12895	2.93263	3.47218	1.16129	3.28759	8.99238	5.09276	6.24085	4.76287	10.5101	-1.77947	-1.42469	-0.0519636
Strip1	Q8C079	Striatin-interacting protein 1	AK-WT	-0.0524517	0.322752	false	35.9434	41.0804	37.2812	30.5311	33.9805	40.5236	37.2005	23.2651	35.9131	27.0378	0.0353313	0.275626	0.0291817
Plod3	Q9R0E1	Multifunctional procollagen lysine hydroxylase and glycosyltransferase LH3	AK-WT	-0.0524143	0.243331	false	44.1148	48.1029	50.8186	45.52	54.8115	52.1631	46.3926	40.6982	51.0664	54.4473	-0.0726569	-0.146013	-0.055593
Clec16a	Q80U30	Protein CLEC16A	AK-WT	-0.0522772	0.563424	false	22.2917	23.9128	22.0489	18.7781	18.2764	19.0837	23.9381	9.49665	19.7941	16.9439	0.0123786	0.308665	-0.020894
Rad17	Q6NXW6	Cell cycle checkpoint protein RAD17	AK-WT	-0.0522513	0.676456	false	33.5964	31.8351	31.4916	26.9444	28.1046	32.8922	31.0058	21.8142	29.4545	27.0095	-0.0366157	0.194545	0.00517973
Osgep	Q8BWU5	tRNA N6-adenosine threonylcarbamoyltransferase	AK-WT	-0.0521924	0.37449	false	72.9277	80.883	69.622	78.1532	80.0899	67.5146	78.9469	111.293	92.7483	124.953	-0.460207	-0.547472	-0.102746
Med25	Q8VCB2	Mediator of RNA polymerase II transcription subunit 25	AK-WT	-0.0521691	0.386234	false	65.3757	76.3222	73.1237	79.5152	82.4472	70.295	70.2783	77.5979	74.8335	68.9484	0.171777	-0.00570535	0.00500179
Exosc4	Q921I9	Exosome complex component RRP41	AK-WT	-0.0521618	0.539535	false	22.9613	32.1934	26.602	29.924	25.3675	21.8433	29.473	31.902	34.0512	29.1004	-0.191762	-0.212445	-0.0562565
Amdhd2	Q8JZV7	N-acetylglucosamine-6-phosphate deacetylase	AK-WT	-0.0521061	0.474699	false	20.5777	21.0732	23.1796	13.2543	15.5069	17.483	16.6107	28.6849	23.0133	18.0435	-0.513492	0.0740889	0.00833548
Mtrex	Q9CZU3	Exosome RNA helicase MTR4	AK-WT	-0.0520391	0.487251	false	74.9594	66.1291	73.6739	70.1192	74.354	73.1622	68.4537	45.4602	60.4896	54.3708	0.330921	0.317898	0.035757
Taok1	Q5F2E8	Serine/threonine-protein kinase TAO1	AK-WT	-0.0520308	0.287091	false	12.1442	10.6495	12.9122	9.09607	11.4554	13.6683	13.7682	6.43631	9.64184	7.87822	0.230233	0.442194	0.110224
Stx7	O70439	Syntaxin-7	AK-WT	-0.0520287	0.523934	false	22.3982	25.6271	23.7884	33.4914	20.8537	28.4239	22.5698	31.5178	26.6421	28.2773	-0.0151671	-0.198022	0.000697076
Ctsd	P18242	Cathepsin D	AK-WT	-0.0519476	0.399993	false	159.219	138.504	140.474	133.054	120.037	126.607	135.549	163.186	129.5	138.187	-0.0808912	0.126068	0.0250197
Fnbp1l	Q8K012	Formin-binding protein 1-like	AK-WT	-0.0518865	0.553992	false	56.3557	51.831	57.528	36.6191	40.9071	53.3274	47.6226	28.641	44.4228	38.5867	-0.0985921	0.412391	0.0173558
Mrps23	Q8VE22	28S ribosomal protein S23, mitochondrial	AK-WT	-0.0518596	0.518468	false	39.5482	38.1424	56.6111	54.3999	38.7477	46.2845	44.6451	33.0248	43.31	60.7854	-0.160317	-0.217393	-0.100261
Ppp1cb	P62141	Serine/threonine-protein phosphatase PP1-beta catalytic subunit	AK-WT	-0.0518391	0.485271	false	227.854	197.333	219.871	182.892	163.961	201.36	200.428	134.51	178.178	161.412	0.0305251	0.340668	0.0223589
Plk1	Q07832	Serine/threonine-protein kinase PLK1	AK-WT	-0.051769	0.322602	false	144.349	152.497	156.37	133.012	134.986	153.553	155.053	136.714	149.595	155.535	-0.187201	-0.0141906	-0.0119052
Znf532	Q6NXK2	Zinc finger protein 532	AK-WT	-0.0516846	0.285036	false	0	0	0	0	0	0	0	0	0	0	#DIV/0!	#DIV/0!	#DIV/0!
Ppp5c	Q60676	Serine/threonine-protein phosphatase 5	AK-WT	-0.0516528	0.31211	false	115.527	109.756	114.474	124.862	125.988	130.476	134.613	93.7694	154.802	120.076	-0.131962	-0.279248	-0.0603068
Tmpo	Q61029	Lamina-associated polypeptide 2, isoforms beta/delta/epsilon/gamma	AK-WT	-0.0516392	0.69084	false	282.658	260.621	272.608	235.83	218.816	285.483	250.749	171.915	231.084	195.474	0.092003	0.350667	0.0440546
Txlna	Q6PAM1	Alpha-taxilin	AK-WT	-0.0515374	0.566792	false	66.4392	72.7464	69.0414	72.4555	55.1132	83.0296	70.474	22.4277	65.3869	34.6349	0.350958	0.472879	0.069157
Slc38a7	Q8BWH0	Sodium-coupled neutral amino acid transporter 7	AK-WT	-0.0514994	0.813526	false	34.3322	34.2046	35.778	51.7712	46.9457	28.3505	30.0902	19.8495	31.3055	21.3501	0.906712	0.401323	-0.00382805
Esrrb	Q61539	Steroid hormone receptor ERR2	AK-WT	-0.051441	0.632049	false	335.361	349.36	328.497	325.599	310.313	265.698	280.06	177.476	254.498	188.227	0.522417	0.609499	0.0370529
Tmem39b	Q810L4	Transmembrane protein 39B	AK-WT	-0.0513649	0.674182	false	20.8056	22.2348	21.0915	20.5372	19.6975	21.0938	23.063	12.9354	22.9577	20.4976	-0.111089	-0.0234491	-0.0575566
Tmem199	Q5SYH2	Transmembrane protein 199	AK-WT	-0.0513475	0.403632	false	45.206	34.5971	43.3324	44.4291	52.4028	47.1586	42.629	41.2571	55.445	47.4359	-0.0874222	-0.325691	-0.0710066
Nploc4	P60670	Nuclear protein localization protein 4 homolog	AK-WT	-0.0512223	0.423927	false	67.9387	66.7175	66.5449	58.2632	55.2158	73.0108	74.7487	30.0303	60.3152	45.2303	0.10456	0.345811	0.0503758
Ddx3y	Q62095	ATP-dependent RNA helicase DDX3Y	AK-WT	-0.0510208	0.723531	false	76.4088	71.2491	79.4168	74.8174	68.4884	59.3653	63.3857	43.5908	6.33342	9.27312	3.19887	3.27798	0.851603
Mycbp	Q9EQS3	c-Myc-binding protein	AK-WT	-0.0510102	0.567016	false	34.73	27.2526	41.9268	38.3248	29.3192	59.2848	39.7801	41.1106	37.554	43.0119	-0.252208	-0.217876	0.0644299
Wrnip1	Q91XU0	ATPase WRNIP1	AK-WT	-0.0509979	0.31278	false	37.5075	39.1107	40.8836	32.3213	32.2412	36.8819	39.4037	22.1463	35.992	28.3056	0.00593122	0.284884	0.0088497
Mphosph6	Q9D1Q1	M-phase phosphoprotein 6	AK-WT	-0.0509922	0.709434	false	63.4771	65.5677	55.2682	72.9087	66.6724	77.3979	68.249	54.3904	61.535	63.6915	0.156563	-0.0273453	0.0273233
Pfkm	P47857	ATP-dependent 6-phosphofructokinase, muscle type	AK-WT	-0.0507596	0.323896	false	15.9249	23.9625	17.2888	22.4975	20.8036	24.1961	19.3383	30.2455	20.7405	21.2716	0.0435998	-0.140352	0.0684723
Tmed9	Q99KF1	Transmembrane emp24 domain-containing protein 9	AK-WT	-0.0507545	0.287617	false	103.432	115.323	110.583	129.174	122.89	113.497	117.81	101.601	132.464	137.759	-0.100361	-0.299546	-0.0854895
Exosc3	Q7TQK4	Exosome complex component RRP40	AK-WT	-0.050703	0.70804	false	88.6123	89.2127	90.1884	74.0504	62.573	92.7104	98.194	101.933	94.8936	104.884	-0.548186	-0.161049	-0.0100099
Tesk2	Q8VCT9	Dual specificity testis-specific protein kinase 2	AK-WT	-0.0506435	0.719323	false	12.5216	10.5841	10.2533	20.9201	22.0446	9.55027	9.91672	13.2961	10.0921	9.8921	1.1043	0.154259	0.0386083
Stx5	Q8K1E0	Syntaxin-5	AK-WT	-0.0506187	0.32779	false	0	0	0	0	0	0	0	0	0	0	#DIV/0!	#DIV/0!	#DIV/0!
Gmppa	Q922H4	Mannose-1-phosphate guanyltransferase alpha	AK-WT	-0.0504817	0.430636	false	56.4788	74.8452	66.6811	50.2721	53.5427	95.5289	80.0939	72.6494	86.9826	107.188	-0.903314	-0.556751	-0.069347
L3hypdh	Q9CXA2	Trans-L-3-hydroxyproline dehydratase	AK-WT	-0.0504129	0.722007	false	3.66702	2.73266	3.10871	6.32584	5.66149	1.93862	2.58919	7.2127	2.07106	4.05348	0.968837	0.049636	0.106522
Rbm8a	Q9CWZ3	RNA-binding protein 8A	AK-WT	-0.0502574	0.462452	false	145.65	137.034	138.341	151.234	132.254	175.509	151.218	161.476	191.501	218.85	-0.533574	-0.547914	-0.100646
Pcyox1l	Q8C7K6	Prenylcysteine oxidase-like	AK-WT	-0.0502186	0.354672	false	21.2773	24.5369	19.7914	20.0076	18.9624	16.1165	17.0612	22.6974	17.8602	21.7002	-0.0216907	0.1448	-0.0261331
Slc39a8	Q91W10	Metal cation symporter ZIP8	AK-WT	-0.0502067	0.888368	false	0.671246	0.170426	0.411178	0.417805	0.453353	0.551893	0.604177	0.379524	0.328677	0.362416	0.334055	0.273301	0.170649
Tram1	Q91V04	Translocating chain-associated membrane protein 1	AK-WT	-0.0500066	0.335472	false	65.5517	64.201	63.3919	61.4567	57.438	59.0266	62.2603	46.7442	55.3472	52.0655	0.14652	0.261554	0.0182427
Prkaca	P05132	cAMP-dependent protein kinase catalytic subunit alpha	AK-WT	-0.050002	0.351616	false	83.8912	84.7686	78.2759	63.6908	56.5861	80.3696	75.6549	60.6317	68.4828	73.1951	-0.236255	0.216558	0.00837775
Birc5	O70201	Baculoviral IAP repeat-containing protein 5	AK-WT	-0.0498245	0.73773	false	245.237	241.225	242.743	210.466	195.866	239.945	234.492	160.092	246.593	225.368	-0.216007	0.0426949	-0.0475458
Pdcd5	P56812	Programmed cell death protein 5	AK-WT	-0.0498227	0.741248	false	116.111	121.703	103.239	128.655	127.694	91.2884	121.954	121.473	130.671	149.429	-0.127834	-0.300911	-0.0987296
Smpd4	Q6ZPR5	Sphingomyelin phosphodiesterase 4	AK-WT	-0.0497351	0.346832	false	76.8169	84.5202	97.4309	76.0132	80.3789	87.7866	101.461	32.9372	95.7533	64.0644	-0.0312595	0.11027	-0.0330012
Smn1	P97801	Survival motor neuron protein	AK-WT	-0.0496829	0.584562	false	133.122	122.859	130.146	112.375	104.881	145.892	132.809	82.447	139.713	115.352	-0.231475	0.0132458	-0.0250582
Kansl3	A2RSY1	KAT8 regulatory NSL complex subunit 3	AK-WT	-0.0496408	0.3888	false	21.1546	19.5605	21.7907	22.0289	22.6909	20.5715	26.6236	11.8253	22.5052	19.1737	0.101596	-0.000290204	-0.0250057
Noct	O35710	Nocturnin	AK-WT	-0.0496342	0.526067	false	164.241	174.496	157.167	166.853	158.35	152.728	148.847	54.1198	154.088	113.934	0.27899	0.30275	-0.0531845
Fbxo9	Q8BK06	F-box only protein 9	AK-WT	-0.0494557	0.688969	false	24.3258	24.7109	23.6165	24.7886	22.6765	17.7062	27.3643	7.00581	23.3719	19.0621	0.161647	0.190843	-0.0871649
Atp5po	Q9DB20	ATP synthase subunit O, mitochondrial	AK-WT	-0.0494525	0.414982	false	0	0	0	0	0	0	0	0	0	0	#DIV/0!	#DIV/0!	#DIV/0!
Plin3	Q9DBG5	Perilipin-3	AK-WT	-0.0493837	0.323867	false	32.5386	30.7813	27.5962	21.8221	24.0649	34.6569	34.8373	39.8007	36.6703	35.0819	-0.644938	-0.24345	0.00667344
Mapkapk3	Q3UMW7	MAP kinase-activated protein kinase 3	AK-WT	-0.0493327	0.365022	false	23.6741	29.4399	25.0029	22.1527	24.4323	37.0106	39.2824	33.9706	37.4312	39.5671	-0.724961	-0.564153	-0.02014
Ehmt1	Q5DW34	Histone-lysine N-methyltransferase EHMT1	AK-WT	-0.0491419	0.749073	false	35.2118	37.4027	33.2336	35.0955	32.1418	33.1831	38.5187	24.9182	29.3728	25.4155	0.295394	0.365093	0.0702877
Mrpl12	Q9DB15	39S ribosomal protein L12, mitochondrial	AK-WT	-0.0488966	0.408511	false	157.873	145.985	154.788	136.389	139.033	159.412	163.979	113.619	185.056	170.845	-0.369837	-0.21906	-0.0869304
Vps35l	Q8BWQ6	VPS35 endosomal protein-sorting factor-like	AK-WT	-0.0488591	0.315411	false	41.457	45.2815	34.3743	44.1431	36.6229	31.5446	35.8418	38.2114	35.3035	29.662	0.314073	0.313642	0.0348809
Siae	P70665	Sialate O-acetylesterase	AK-WT	-0.048623	0.547539	false	13.1311	14.8026	12.0236	14.6566	13.502	9.7519	11.4844	10.8297	11.0208	10.3836	0.395674	0.315593	-0.000548436
Rab14	Q91V41	Ras-related protein Rab-14	AK-WT	-0.0485692	0.255668	false	62.4802	55.3926	58.2336	55.9137	54.0183	62.7313	64.6986	43.997	55.2613	54.2154	0.00598725	0.100862	0.0186661
Phkg2	Q9DB30	Phosphorylase b kinase gamma catalytic chain, liver/testis isoform	AK-WT	-0.0485558	0.46675	false	24.1831	22.2201	25.667	24.445	31.6358	19.2183	20.7436	29.3684	24.7854	22.7412	0.238773	0.0157082	-0.0121042
Ythdc1	E9Q5K9	YTH domain-containing protein 1	AK-WT	-0.048511	0.764987	false	71.7847	82.9904	73.9499	83.7974	81.442	79.1674	76.3625	54.853	64.8281	49.0576	0.536971	0.421064	0.0904498
Gnai2	P08752	Guanine nucleotide-binding protein G(i) subunit alpha-2	AK-WT	-0.0484847	0.613514	false	204.211	195.714	205.112	120.342	112.666	275.885	249.913	216.522	246.263	280.289	-1.1762	-0.384517	-0.0269415
Dctn3	Q9Z0Y1	Dynactin subunit 3	AK-WT	-0.0484644	0.731085	false	87.6949	88.0248	93.2295	93.118	91.4028	97.3634	89.6016	98.7826	101.671	101.721	-0.140478	-0.181891	-0.0284422
Zgpat	Q8VDM1	Zinc finger CCCH-type with G patch domain-containing protein	AK-WT	-0.0484478	0.580087	false	15.7987	15.7271	18.5175	17.2164	17.8817	18.063	16.0169	7.76802	17.1755	10.9755	0.318208	0.24503	-0.00390974
Ubxn7	Q6P5G6	UBX domain-containing protein 7	AK-WT	-0.0484323	0.481893	false	13.2738	15.2817	14.4599	17.5683	19.4126	16.8088	20.2352	12.5807	13.0188	15.6991	0.364829	-0.00206085	0.0614533
Txndc5	Q91W90	Thioredoxin domain-containing protein 5	AK-WT	-0.0484205	0.420478	false	59.7845	67.7184	61.8474	61.5381	70.7282	55.0585	68.5378	70.2031	62.3619	74.442	-0.0486641	-0.116013	-0.0248372
Cbr3	Q8K354	Carbonyl reductase [NADPH] 3	AK-WT	-0.0483754	0.427436	false	16.5716	16.9014	21.3847	21.3516	26.5352	16.0204	20.4004	22.3773	39.8321	16.136	-0.224977	-0.613871	-0.154668
Hnrnpd	Q60668	Heterogeneous nuclear ribonucleoprotein D0	AK-WT	-0.0483698	0.801776	false	494.315	489.809	469.646	426.955	412.223	499.53	495.244	355.396	444.583	456.248	-0.102279	0.105508	-0.000345945
Wdr73	Q9CWR1	WD repeat-containing protein 73	AK-WT	-0.0483224	0.361375	false	36.3293	40.4216	33.0581	39.1687	43.1559	36.7469	37.9291	35.3312	45.332	35.1121	0.0333377	-0.136025	-0.0401646
Dlst	Q9D2G2	Dihydrolipoyllysine-residue succinyltransferase component of 2-oxoglutarate dehydrogenase complex, mitochondrial	AK-WT	-0.0482914	0.336118	false	82.4941	74.9061	81.551	67.4818	74.6796	90.6031	84.7707	80.5326	80.8695	80.4738	-0.182604	-0.0183806	0.0242389
Phactr4	Q501J7	Phosphatase and actin regulator 4	AK-WT	-0.0482516	0.459099	false	18.1086	16.7875	18.35	18.1333	22.1565	18.7506	16.2411	10.7343	14.929	13.8126	0.48727	0.304571	0.0255596
Acap2	Q6ZQK5	Arf-GAP with coiled-coil, ANK repeat and PH domain-containing protein 2	AK-WT	-0.0480252	0.352882	false	26.4825	31.7153	29.5498	24.6428	23.3417	30.9378	27.7802	15.6037	20.7071	19.9131	0.24037	0.526198	0.0862815
Tbc1d23	Q8K0F1	TBC1 domain family member 23	AK-WT	-0.0479685	0.542752	false	27.1962	24.2796	28.9252	25.2829	24.817	21.2072	24.4496	14.7785	21.7065	17.0598	0.370004	0.467446	0.0167446
Vdac2	Q60930	Voltage-dependent anion-selective channel protein 2	AK-WT	-0.0479638	0.342696	false	300.858	290.001	293.112	269.841	250.723	310.31	299.101	266.234	336.583	296.721	-0.282826	-0.103863	-0.0353753
Rptor	Q8K4Q0	Regulatory-associated protein of mTOR	AK-WT	-0.0476092	0.543406	false	21.753	24.5267	22.3245	22.0886	21.6134	23.1421	24.0444	13.2485	19.2787	14.0363	0.391528	0.457161	0.0825578
P4ha2	Q60716	Prolyl 4-hydroxylase subunit alpha-2	AK-WT	-0.0475457	0.65256	false	1.37677	1.62286	3.10707	4.44792	4.56078	8.92114	4.80738	6.78856	3.17208	6.69121	-0.130749	-1.27664	0.142003
Actl6a	Q9Z2N8	Actin-like protein 6A	AK-WT	-0.0474148	0.419541	false	191.92	215.282	200.732	188.527	188.564	214.787	210.549	155.442	203.207	183.303	-0.0355917	0.068448	0.000758539
Rrn3	B2RS91	RNA polymerase I-specific transcription initiation factor RRN3	AK-WT	-0.047382	0.558733	false	145.309	134.811	136.356	115.035	116.916	160.181	147.664	110.224	139.838	122.743	-0.178942	0.0805078	0.0258939
Virma	A2AIV2	Protein virilizer homolog	AK-WT	-0.0473333	0.686304	false	25.7825	26.7048	26.0569	29.9188	26.5187	23.9254	24.2789	13.2866	20.0961	15.9366	0.647349	0.539234	0.056022
Dph7	Q9CYU6	Diphthine methyltransferase	AK-WT	-0.0473156	0.358629	false	21.8815	24.6334	22.0298	20.7854	21.2104	18.0287	18.378	22.4263	22.2371	25.1609	-0.174579	-0.0527422	-0.0822305
Grb10	Q60760	Growth factor receptor-bound protein 10	AK-WT	-0.0473101	0.660887	false	13.0538	15.9235	14.6081	55.2362	61.8756	7.036	6.31071	3.10416	6.84592	6.44738	3.13912	1.12818	-0.0835351
Acadm	P45952	Medium-chain specific acyl-CoA dehydrogenase, mitochondrial	AK-WT	-0.0472961	0.455237	false	80.7192	78.125	76.5901	92.2601	92.4082	93.5191	110.783	64.5437	100.15	87.1306	-0.0202655	-0.254839	-0.0190809
Pask	Q8CEE6	PAS domain-containing serine/threonine-protein kinase	AK-WT	-0.0472922	0.403288	false	19.5659	19.2719	19.1065	15.3673	18.0476	17.192	16.8808	19.3751	20.3326	19.8409	-0.265752	-0.0565382	-0.0520991
Smarcd3	Q6P9Z1	SWI/SNF-related matrix-associated actin-dependent regulator of chromatin subfamily D member 3	AK-WT	-0.0472912	0.450026	false	24.7989	26.9718	26.7806	9.52433	16.9472	19.9633	24.2115	15.8015	20.7256	21.0139	-0.656974	0.327258	-0.0186589
Mrpl39	Q9JKF7	39S ribosomal protein L39, mitochondrial	AK-WT	-0.0472374	0.585228	false	61.9882	58.7779	58.9344	56.2864	47.8252	71.1119	59.2684	55.7056	58.1698	60.4927	-0.188734	0.0137683	0.0193085
Ubxn6	Q99PL6	UBX domain-containing protein 6	AK-WT	-0.0470758	0.358652	false	32.6735	27.5175	34.7562	27.7994	27.821	21.1766	28.6926	23.0298	31.7275	22.8016	0.0285898	0.215138	-0.0499975
Ubr5	Q80TP3	E3 ubiquitin-protein ligase UBR5	AK-WT	-0.047046	0.374363	false	172.103	167.543	174.403	150.151	176.473	179.295	170.203	135.706	137.646	135.829	0.256217	0.325531	0.072915
Hsdl1	Q8BTX9	Inactive hydroxysteroid dehydrogenase-like protein 1	AK-WT	-0.0470171	0.546626	false	14.23	16.4404	11.8502	15.3462	17.7713	14.3911	12.4886	10.2398	11.6371	12.0375	0.484252	0.259859	0.0192273
Gaa	P70699	Lysosomal alpha-glucosidase	AK-WT	-0.0469334	0.623134	false	30.8377	32.2415	28.9322	40.553	44.3019	25.2334	25.3072	28.8138	31.6933	30.6747	0.444191	-0.023957	-0.0714823
Ndufs3	Q9DCT2	NADH dehydrogenase [ubiquinone] iron-sulfur protein 3, mitochondrial	AK-WT	-0.0468316	0.424201	false	70.8275	68.1594	71.786	68.4545	70.4602	70.9591	69.3349	68.9101	79.6336	78.8528	-0.190159	-0.173632	-0.055513
Ess2	O70279	Splicing factor ESS-2 homolog	AK-WT	-0.0467307	0.473778	false	19.7373	18.3242	18.4589	17.5311	18.6466	14.8913	17.5739	14.4094	17.3374	15.8364	0.125061	0.183768	-0.0259483
Ap2b1	Q9DBG3	AP-2 complex subunit beta	AK-WT	-0.0467278	0.294169	false	61.8632	60.9739	62.4863	58.1222	55.3331	75.4299	63.4944	37.2221	55.9108	54.7059	0.0365552	0.159513	0.0259616
Trub2	Q91WG3	Pseudouridylate synthase TRUB2, mitochondrial	AK-WT	-0.0466853	0.597365	false	42.9605	43.3722	46.9667	50.2264	44.4078	46.6155	41.9937	13.352	53.8633	26.7595	0.231175	0.140448	-0.0741135
Ncor2	Q9WU42	Nuclear receptor corepressor 2	AK-WT	-0.0466781	0.381692	false	23.5167	28.2917	31.0816	32.2838	39.6898	31.5078	32.7492	32.7713	23.362	32.5495	0.364322	-0.0169111	0.0633057
Mrpl21	Q9D1N9	39S ribosomal protein L21, mitochondrial	AK-WT	-0.0466077	0.453882	false	142.18	124.719	135.007	126.781	119.51	140.427	139.863	153.063	145.194	154.486	-0.283061	-0.161528	-0.0159079
Jmjd6	Q9ERI5	Bifunctional arginine demethylase and lysyl-hydroxylase JMJD6	AK-WT	-0.0465819	0.38239	false	66.6264	55.941	66.212	49.08	49.9788	67.741	68.6577	45.5478	72.0472	62.7854	-0.444812	-0.0994309	-0.0459425
Tcf3	P15806	Transcription factor E2-alpha	AK-WT	-0.0464965	0.496339	false	64.4113	68.3967	72.6506	70.9804	72.5985	63.6675	73.9666	79.2432	79.1493	77.4704	-0.125421	-0.19338	-0.0347233
Aldh2	P47738	Aldehyde dehydrogenase, mitochondrial	AK-WT	-0.0464786	0.468406	false	580.49	694.026	581.383	479.457	484.411	551.163	500.442	558.957	711.531	629.045	-0.475946	-0.115697	-0.0964052
Cpsf7	Q8BTV2	Cleavage and polyadenylation specificity factor subunit 7	AK-WT	-0.0463604	0.639919	false	55.0171	59.8067	60.835	52.8062	53.7879	54.4878	55.9913	31.7795	51.2317	43.272	0.173686	0.309371	0.00153891
Gmeb2	P58929	Glucocorticoid modulatory element-binding protein 2	AK-WT	-0.0462331	0.456399	false	11.4639	15.5574	12.2688	11.8788	12.5587	9.68994	11.889	9.04518	13.1302	11.383	-0.00446602	0.0956466	-0.0794273
Cpsf1	Q9EPU4	Cleavage and polyadenylation specificity factor subunit 1	AK-WT	-0.0461699	0.598458	false	70.0556	68.8409	75.3052	69.479	79.1947	71.3445	73.5808	111.416	74.9355	74.4056	-0.00646142	-0.0646025	0.0585478
Slc27a4	Q91VE0	Long-chain fatty acid transport protein 4	AK-WT	-0.0460588	0.358249	false	18.7988	18.5386	16.5236	19.6831	17.6874	20.7232	19.2852	10.0669	15.9353	13.7735	0.33101	0.273388	0.050647
Gng5	Q80SZ7	Guanine nucleotide-binding protein G(I)/G(S)/G(O) subunit gamma-5	AK-WT	-0.0460108	0.375798	false	305.267	255.959	262.151	221.497	200.506	244.672	264.407	284.746	256.279	243.521	-0.244099	0.135239	0.0248373
Psmd2	Q8VDM4	26S proteasome non-ATPase regulatory subunit 2	AK-WT	-0.0459318	0.568104	false	320.183	338.036	312.205	330.415	301.842	366.175	348.358	191.348	327.094	279.699	0.0593064	0.0924496	-0.00206071
Hdac1	O09106	Histone deacetylase 1	AK-WT	-0.0458662	0.462658	false	165.496	176.113	174.167	203.68	214.101	196.282	189.638	126.672	198.936	199.103	0.0698366	-0.211126	-0.0662441
Slc12a4	Q9JIS8	Solute carrier family 12 member 4	AK-WT	-0.0456693	0.349013	false	24.5073	21.4358	25.9712	35.9505	48.8821	24.183	26.7235	31.8074	33.7058	30.3749	0.40473	-0.418571	-0.0652396
Glrx3	Q9CQM9	Glutaredoxin-3	AK-WT	-0.0456257	0.507461	false	239.717	236.16	240.573	268.648	246.481	267.443	261.63	226.229	262.823	249.594	0.00761601	-0.101415	-0.00759441
Adss2	P46664	Adenylosuccinate synthetase isozyme 2	AK-WT	-0.0456248	0.486591	false	0	0	0	0	0	0	0	0	0	0	#DIV/0!	#DIV/0!	#DIV/0!
Ift22	Q9DAI2	Intraflagellar transport protein 22 homolog	AK-WT	-0.045519	0.708633	false	14.8993	20.8578	12.1091	15.1091	14.0105	11.9562	10.9561	16.5483	15.9498	19.2754	-0.274621	-0.142565	-0.126781
Sf3b1	Q99NB9	Splicing factor 3B subunit 1	AK-WT	-0.0454624	0.705441	false	115.412	111.628	118.411	105.442	107.264	124.617	129.211	53.3445	113.85	97.8116	0.00709798	0.121759	-0.0143514
Las1l	A2BE28	Ribosomal biogenesis protein LAS1L	AK-WT	-0.0454394	0.680531	false	67.975	72.2114	67.4267	63.6039	64.7377	85.8729	74.3439	46.7677	79.5175	71.6397	-0.236061	-0.127115	-0.0395823
Emsy	Q8BMB0	BRCA2-interacting transcriptional repressor EMSY	AK-WT	-0.0453167	0.8281	false	23.7517	26.4987	25.9985	24.2398	27.0217	20.8676	29.0647	11.862	19.9199	16.3754	0.498091	0.48597	0.0550068
Aqr	Q8CFQ3	RNA helicase aquarius	AK-WT	-0.0453086	0.301644	false	62.9374	69.9047	67.1855	66.5424	60.9204	70.9273	64.5137	40.2247	54.3843	48.7474	0.305587	0.370748	0.0552032
Hdgf	P51859	Hepatoma-derived growth factor	AK-WT	-0.0452338	0.46811	false	379.78	391.736	379.485	406.68	383.747	468.088	471.74	397.139	446.401	466.838	-0.208361	-0.251136	-0.0105549
Akap8	Q9DBR0	A-kinase anchor protein 8	AK-WT	-0.045071	0.368165	false	113.394	99.0905	116.157	100.864	114.414	118.501	112.851	44.7603	102.261	68.6737	0.33276	0.358109	0.0321651
Ufd1	P70362	Ubiquitin recognition factor in ER-associated degradation protein 1	AK-WT	-0.0450295	0.325225	false	50.1206	52.0961	52.0462	52.6686	54.785	52.6539	51.5481	28.3747	52.1723	40.0141	0.221087	0.157802	-0.018291
Aip	O08915	AH receptor-interacting protein	AK-WT	-0.0450027	0.338055	false	36.2373	43.7556	39.061	38.5492	45.4692	31.5306	39.9489	49.0187	41.9953	50.7314	-0.142279	-0.224404	-0.0623158
Mrpl37	Q921S7	39S ribosomal protein L37, mitochondrial	AK-WT	-0.0449239	0.435711	false	78.4669	74.9037	78.127	75.1105	79.7502	81.5418	87.617	65.7057	86.1662	79.6552	-0.098659	-0.103594	-0.0249144
Kpna4	O35343	Importin subunit alpha-3	AK-WT	-0.044854	0.321186	false	58.5806	54.0851	59.1733	49.9011	45.4651	72.6438	66.2635	30.7044	50.7904	46.1136	-0.0230794	0.241466	0.0670223
Naxd	Q9CZ42	ATP-dependent (S)-NAD(P)H-hydrate dehydratase	AK-WT	-0.044704	0.356094	false	23.6901	21.6004	24.3826	25.3732	28.1286	20.2076	22.4181	27.2361	23.3672	20.6483	0.281573	0.0776261	0.0245418
Gtf2h1	Q9DBA9	General transcription factor IIH subunit 1	AK-WT	-0.0446165	0.593444	false	79.2982	73.4407	73.1311	58.3904	51.6203	80.4472	79.0768	48.5712	72.6465	61.2818	-0.283816	0.16907	0.0152987
Fkbp15	Q6P9Q6	FK506-binding protein 15	AK-WT	-0.0444633	0.528631	false	13.8966	14.1844	13.9762	13.7555	15.5489	17.1872	15.5835	8.8286	13.7916	10.3587	0.279074	0.215349	0.0600724
Lyplal1	Q3UFF7	Lysophospholipase-like protein 1	AK-WT	-0.044398	0.673199	false	20.0544	24.9308	21.6329	12.0265	8.95679	20.8964	19.729	11.5928	19.8917	15.51	-0.754575	0.327137	-0.00729283
Cmtm7	Q9ESD6	CKLF-like MARVEL transmembrane domain-containing protein 7	AK-WT	-0.0443483	0.355631	false	120.23	151.001	130.944	137.789	140.373	89.1895	109.79	119.646	106.395	127.642	0.249186	0.196123	-0.0420955
Tbc1d10b	Q8BHL3	TBC1 domain family member 10B	AK-WT	-0.0443116	0.522051	false	37.0679	34.2259	37.5832	49.1083	50.9963	43.1885	46.3	43.8812	47.3541	39.8399	0.199209	-0.264564	0.00847944
Alg1	Q921Q3	Chitobiosyldiphosphodolichol beta-mannosyltransferase	AK-WT	-0.0442516	0.503309	false	23.1934	21.9327	25.9142	24.88	26.2224	20.7023	21.9346	18.0242	26.7664	20.0416	0.126639	0.0169213	-0.0635003
Actr10	Q9QZB7	Actin-related protein 10	AK-WT	-0.0441657	0.490699	false	87.2547	84.5661	83.6303	99.3226	100.16	75.394	87.251	91.7743	88.4766	86.8243	0.186427	-0.041749	-0.0143254
Rbm27	Q5SFM8	RNA-binding protein 27	AK-WT	-0.0441213	0.629584	false	52.7555	52.5184	52.69	55.916	50.9351	60.5518	52.3722	26.0382	40.6558	31.2257	0.571909	0.55094	0.110188
Rsrc2	A2RTL5	Arginine/serine-rich coiled-coil protein 2	AK-WT	-0.0440007	0.724093	false	108.68	103.89	113.575	99.9732	110.398	127.127	119.275	67.6287	118.499	134.314	-0.265134	-0.217517	-0.0819183
Polr1b	P70700	DNA-directed RNA polymerase I subunit RPA2	AK-WT	-0.0438546	0.650736	false	61.1548	65.496	64.3188	62.7485	66.7505	74.5738	72.98	33.7246	68.1737	45.8006	0.184232	0.159672	0.0254478
Srek1	Q8BZX4	Splicing regulatory glutamine/lysine-rich protein 1	AK-WT	-0.0438116	0.82109	false	30.2372	26.5322	30.7681	21.7466	28.0531	27.3638	30.6777	14.5567	25.6163	23.1982	0.0288316	0.257631	-0.00371311
Uso1	Q9Z1Z0	General vesicular transport factor p115	AK-WT	-0.043768	0.397311	false	71.5851	61.7458	64.564	64.1398	64.6547	78.803	71.4133	41.5558	67.3567	69.0626	-0.0829752	-0.0482751	-0.0281814
Yy1	Q00899	Transcriptional repressor protein YY1	AK-WT	-0.0437366	0.509923	false	60.5001	50.1508	57.4743	55.2425	59.6833	53.1029	52.3932	39.1925	50.0414	48.2731	0.225227	0.189098	-0.00827473
Sntb2	Q61235	Beta-2-syntrophin	AK-WT	-0.0436478	0.323778	false	26.4213	31.6419	34.7799	33.6718	39.0397	35.3768	33.1691	12.731	32.4667	29.4266	0.2324	5.04873e-05	-0.0577681
Phc1	Q64028	Polyhomeotic-like protein 1	AK-WT	-0.0435565	0.516494	false	155.172	176.591	168.263	170.677	172.972	179.298	171.821	176.561	148.758	140.51	0.248525	0.204632	0.0849784
Hmox1	P14901	Heme oxygenase 1	AK-WT	-0.0435002	0.695551	false	106.691	118.224	118.382	119.315	127.818	160.827	168.59	58.9628	173.831	105.953	-0.179025	-0.289814	-0.0336572
Dgat1	Q9Z2A7	Diacylglycerol O-acyltransferase 1	AK-WT	-0.043437	0.617202	false	19.3304	20.115	20.4492	18.2361	21.8559	21.9981	20.7726	16.1116	20.6889	19.4613	-0.00209312	-0.00794334	-0.00979413
Ube2m	P61082	NEDD8-conjugating enzyme Ubc12	AK-WT	-0.0433636	0.443118	false	165.079	162.761	178.253	170.977	161.388	178.637	171.22	147.499	181.238	187.423	-0.149528	-0.127856	-0.0460508
Zfyve19	Q9DAZ9	Abscission/NoCut checkpoint regulator	AK-WT	-0.0432462	0.460735	false	16.6784	17.7927	19.6662	14.2971	11.5885	14.658	16.0932	12.3169	14.8092	14.5932	-0.183786	0.295724	-0.0103193
Eif3h	Q91WK2	Eukaryotic translation initiation factor 3 subunit H	AK-WT	-0.0432282	0.396715	false	448.081	415.659	432.763	395.285	387.825	445.66	447.678	486.682	492.091	514.875	-0.36273	-0.220354	-0.0392209
Ajuba	Q91XC0	LIM domain-containing protein ajuba	AK-WT	-0.0432156	0.575646	false	79.4748	94.599	102.082	133.43	126.889	91.6176	91.632	43.1824	87.531	50.8288	0.911858	0.412097	0.0378366
Myo5a	Q99104	Unconventional myosin-Va	AK-WT	-0.0431786	0.577477	false	14.1979	13.6026	18.4163	23.7555	27.1025	17.4082	14.0929	6.70934	11.1977	8.22491	1.38874	0.665715	0.117782
Ammecr1l	Q8JZZ6	AMMECR1-like protein	AK-WT	-0.0431524	0.529813	false	22.4102	22.2999	23.411	22.2135	24.6135	22.3015	22.5735	8.87575	17.5993	11.1721	0.702703	0.658502	0.0953319
Rbm22	Q8BHS3	Pre-mRNA-splicing factor RBM22	AK-WT	-0.0431112	0.628957	false	60.1497	68.6609	67.0785	61.0999	53.31	75.5695	65.2118	51.8645	68.3824	61.5915	-0.18401	0.00685201	-0.00518812
Hmgn5	Q9JL35	High mobility group nucleosome-binding domain-containing protein 5	AK-WT	-0.0430678	0.792977	false	4.23481	5.22527	4.44878	9.43449	9.3304	8.46804	4.83238	5.57823	5.91635	7.28379	0.507483	-0.509512	-0.0206989
Tut7	Q5BLK4	Terminal uridylyltransferase 7	AK-WT	-0.0429978	0.719386	false	22.8056	24.7285	19.6631	22.7941	26.773	19.1621	22.4938	18.3876	18.8453	19.9313	0.354198	0.208253	0.0138052
Coil	Q5SU73	Coilin	AK-WT	-0.0429603	0.767816	false	44.0734	43.3908	45.5411	43.461	43.6786	48.401	43.26	34.9364	45.3291	47.1912	-0.0864406	-0.0613192	-0.0399034
Cul4b	A2A432	Cullin-4B	AK-WT	-0.0429292	0.384112	false	118.365	113.743	117.372	156.584	139.289	141.227	132.724	73.3824	106.108	88.8976	0.601463	0.256732	0.0746089
Oard1	Q8R5F3	ADP-ribose glycohydrolase OARD1	AK-WT	-0.042778	0.649198	false	44.0879	42.6431	45.0795	37.3079	36.8953	40.192	41.6204	46.9256	47.7161	48.5767	-0.375947	-0.131998	-0.0499785
Mrpl58	Q8R035	Peptidyl-tRNA hydrolase ICT1, mitochondrial	AK-WT	-0.0427564	0.593217	false	110.606	116.991	110.32	116.263	112.587	119.907	96.6407	131.636	105.298	125.026	-0.00926132	-0.0319587	0.00337856
Suox	Q8R086	Sulfite oxidase, mitochondrial	AK-WT	-0.0425229	0.430212	false	1.76225	2.6776	2.09888	3.66166	4.45372	2.47	2.91023	2.93749	2.97381	3.33756	0.362705	-0.533905	-0.0562106
Acadvl	P50544	Very long-chain specific acyl-CoA dehydrogenase, mitochondrial	AK-WT	-0.0424953	0.35987	false	31.9274	31.6901	33.0288	38.8728	41.3986	36.8555	32.3443	35.4315	34.5508	40.1727	0.103325	-0.21381	-0.0298872
Epha2	Q03145	Ephrin type-A receptor 2	AK-WT	-0.0424934	0.567679	false	140.646	149.83	139.316	126.519	107.524	135.049	124.225	67.1559	112.553	73.0772	0.334338	0.626242	0.0690488
Plekha7	Q3UIL6	Pleckstrin homology domain-containing family A member 7	AK-WT	-0.0424462	0.694496	false	28.6546	32.6605	36.5786	36.1082	37.9221	30.121	28.7603	21.0839	26.0713	20.3488	0.673366	0.491505	0.0601042
Ndufb7	Q9CR61	NADH dehydrogenase [ubiquinone] 1 beta subcomplex subunit 7	AK-WT	-0.042409	0.663297	false	153.706	184.99	167.025	166.814	185.442	171.634	149.616	178.059	162.669	173.845	0.0659587	0.00270996	-0.00472478
Polr1c	P52432	DNA-directed RNA polymerases I and III subunit RPAC1	AK-WT	-0.0423022	0.5318	false	187.166	185.69	186.351	207.739	191.573	207.038	206.309	151.017	225.182	199.416	-0.0885808	-0.187679	-0.0525102
Dpysl4	O35098	Dihydropyrimidinase-related protein 4	AK-WT	-0.0422997	0.767643	false	3.0566	2.25702	2.29862	1.72925	1.52936	1.52877	1.92246	1.43717	2.29479	1.47504	-0.210244	0.428859	-0.0632459
Dnaaf10	Q8BGF3	Dynein axonemal assembly factor 10	AK-WT	-0.042299	0.417237	false	0	0	0	0	0	0	0	0	0	0	#DIV/0!	#DIV/0!	#DIV/0!
Pdcd4	Q61823	Programmed cell death protein 4	AK-WT	-0.0422779	0.764205	false	20.6147	18.8192	20.3472	20.3857	22.5833	21.6081	19.2777	29.77	16.0223	21.0801	0.211782	0.103211	0.103654
Pdlim7	Q3TJD7	PDZ and LIM domain protein 7	AK-WT	-0.0422568	0.577559	false	51.8358	59.18	57.0027	49.9862	59.7763	50.2264	49.4829	50.8756	57.321	43.5444	0.121955	0.151227	-0.00205177
Hsdl2	Q2TPA8	Hydroxysteroid dehydrogenase-like protein 2	AK-WT	-0.0421115	0.483537	false	11.0552	9.59896	11.075	10.9807	10.5136	10.5742	11.4843	10.5918	11.413	11.0456	-0.0633132	-0.08642	-0.0135866
Creld2	Q9CYA0	Protein disulfide isomerase Creld2	AK-WT	-0.0421014	0.662337	false	105.173	102.434	99.4645	124.969	115.951	100.276	102.269	80.4535	105.24	124.768	0.0668701	-0.168072	-0.0860501
Nck1	Q99M51	Cytoplasmic protein NCK1	AK-WT	-0.0420284	0.828728	false	42.1432	32.7896	40.2381	30.4039	38.7274	33.6741	36.0547	31.4206	32.4538	31.2927	0.116993	0.268396	0.0244153
Snx3	O70492	Sorting nexin-3	AK-WT	-0.0419895	0.457503	false	209.909	218.018	205.494	250.747	236.648	231.406	228.8	258.024	218.729	263.697	0.0147816	-0.192106	-0.00325837
Rbm3	O89086	RNA-binding protein 3	AK-WT	-0.0419548	0.873157	false	474.921	456.805	519.416	436.654	434.099	431.322	489.462	250.06	451.04	272.707	0.266781	0.41867	0.0328213
Cpsf6	Q6NVF9	Cleavage and polyadenylation specificity factor subunit 6	AK-WT	-0.0419503	0.524177	false	85.4631	90.7727	90.1722	116.01	99.7238	80.887	89.3001	41.0894	69.8986	45.1895	0.906512	0.625936	0.0877294
Mrpl57	Q9CQF8	Ribosomal protein 63, mitochondrial	AK-WT	-0.0418793	0.522291	false	90.5374	81.3154	90.4065	81.2457	95.5414	77.1819	81.3226	163.47	105.304	104.746	-0.248718	-0.2647	0.00940731
Unc45a	Q99KD5	Protein unc-45 homolog A	AK-WT	-0.0418623	0.490813	false	27.9849	32.2163	28.9758	29.8852	27.1387	28.4284	30.8109	22.6998	33.9406	33.5524	-0.243171	-0.183029	-0.0918581
Hmox2	O70252	Heme oxygenase 2	AK-WT	-0.0418205	0.560618	false	39.6244	37.6117	41.0542	49.1143	44.0443	43.3375	44.6944	37.5234	41.3067	43.1375	0.141691	-0.0987	-0.0038256
Tsr2	Q8C8T8	Pre-rRNA-processing protein TSR2 homolog	AK-WT	-0.0416714	0.447796	false	38.2118	42.0154	41.6312	41.2837	48.57	49.9037	35.0984	30.81	38.6014	39.9853	0.193292	0.0478863	-0.0076865
Gorasp2	Q99JX3	Golgi reassembly-stacking protein 2	AK-WT	-0.0416317	0.55956	false	97.8612	100.769	103.84	93.1417	98.6395	113.431	109.578	89.4242	106.822	100.225	-0.110499	-0.0381288	0.00259638
Zfand5	O88878	AN1-type zinc finger protein 5	AK-WT	-0.0416241	0.587886	false	62.681	55.4526	58.5354	52.3294	52.1902	64.3248	60.9128	46.2305	46.6843	42.3292	0.231677	0.403991	0.108636
Brd7	O88665	Bromodomain-containing protein 7	AK-WT	-0.0415505	0.780324	false	62.7961	76.0427	65.9357	52.6022	57.6115	68.2906	78.7739	55.436	66.0363	65.2269	-0.25216	0.0566108	0.0121917
Mrps17	Q9CQE3	28S ribosomal protein S17, mitochondrial	AK-WT	-0.0415442	0.620078	false	91.6061	97.2244	93.4445	89.5809	100.144	98.6435	93.2843	97.4321	116.328	115.008	-0.286081	-0.297854	-0.078897
Ppp1r2	Q9DCL8	Protein phosphatase inhibitor 2	AK-WT	-0.0414864	0.713024	false	116.115	99.3469	103.309	110.674	105.818	109.942	114.206	91.7765	106.842	102.935	0.0454552	0.0187028	0.00173432
Fam91a1	Q3UVG3	Protein FAM91A1	AK-WT	-0.0414527	0.496758	false	18.151	16.5008	17.6839	15.2386	13.4375	19.4041	17.6125	10.8479	14.2966	11.0992	0.175261	0.458241	0.0991599
Kank3	Q9Z1P7	KN motif and ankyrin repeat domain-containing protein 3	AK-WT	-0.0414289	0.64729	false	112.983	127.539	115.823	70.1557	91.3968	72.9688	94.4473	64.5872	99.4406	70.0504	-0.0692052	0.487106	-0.0397437
Eci1	P42125	Enoyl-CoA delta isomerase 1, mitochondrial	AK-WT	-0.0413814	0.486107	false	48.4207	51.7724	46.8793	45.9111	49.958	44.6646	41.8413	56.3792	50.4237	49.8903	-0.0653861	-0.0329594	-0.022466
Pip5k1a	P70182	Phosphatidylinositol 4-phosphate 5-kinase type-1 alpha	AK-WT	-0.0413651	0.653807	false	26.2234	30.1379	26.8099	29.2572	27.6957	25.546	27.8158	19.1759	25.5635	22.4258	0.247055	0.208408	0.00332792
Mthfd1	Q922D8	C-1-tetrahydrofolate synthase, cytoplasmic	AK-WT	-0.0413222	0.548647	false	166.421	180.435	169.71	188.726	177.338	194.257	181.193	145.582	186.156	197.015	-0.0658925	-0.153998	-0.0426187
Acaa1a	Q921H8	3-ketoacyl-CoA thiolase A, peroxisomal	AK-WT	-0.0413192	0.416379	false	59.9441	63.4973	56.3065	68.4839	71.4832	52.0563	51.3539	56.884	60.8032	54.3713	0.281265	0.057191	-0.03253
Dvl2	Q60838	Segment polarity protein dishevelled homolog DVL-2	AK-WT	-0.0413191	0.341042	false	64.5915	62.9383	66.6373	49.5018	54.2104	55.4631	63.5671	41.7862	60.8378	47.7492	-0.0662666	0.253485	-0.00553866
Anxa7	Q07076	Annexin A7	AK-WT	-0.0413066	0.566412	false	46.7721	40.971	43.0152	67.2936	67.4643	59.6158	50.9936	67.3968	51.1374	58.0744	0.303242	-0.325189	0.0360746
Braf	P28028	Serine/threonine-protein kinase B-raf	AK-WT	-0.041281	0.421812	false	9.92942	11.0815	11.057	11.5538	14.9956	17.2686	8.7453	4.98361	8.41081	6.78003	0.805474	0.492967	0.133654
Shfl	Q8CAK3	Shiftless antiviral inhibitor of ribosomal frameshifting protein homolog	AK-WT	-0.0412576	0.509373	false	0	0	0	0	0	0	0	0	0	0	#DIV/0!	#DIV/0!	#DIV/0!
Ccnb2	P30276	G2/mitotic-specific cyclin-B2	AK-WT	-0.0412141	0.656123	false	198.949	217.284	201.154	174.423	167.035	202.96	202.286	273.351	204.798	227.023	-0.338725	-0.0692208	0.0202169
Aldh4a1	Q8CHT0	Delta-1-pyrroline-5-carboxylate dehydrogenase, mitochondrial	AK-WT	-0.0412089	0.391163	false	31.3859	33.843	35.1831	30.4338	29.3376	33.4828	30.1243	21.2433	34.0036	31.6822	-0.136125	0.0273167	-0.0649087
Nisch	Q80TM9	Nischarin	AK-WT	-0.0411701	0.408768	false	127.315	144.54	136.409	130.006	152.613	109.658	122.816	90.6993	102.547	80.2129	0.628909	0.574587	0.0714624
Brwd1	Q921C3	Bromodomain and WD repeat-containing protein 1	AK-WT	-0.0411583	0.758457	false	50.9758	45.4156	52.8682	41.8742	46.0801	45.7572	54.5291	38.26	49.6323	48.7207	-0.161216	0.0168203	-0.027284
Itpk1	Q8BYN3	Inositol-tetrakisphosphate 1-kinase	AK-WT	-0.0411532	0.495385	false	188.816	189.15	174.039	130.573	131.78	202.356	197.897	82.1232	189.883	145.685	-0.355095	0.133114	-0.0184859
Lrrc8a	Q80WG5	Volume-regulated anion channel subunit LRRC8A	AK-WT	-0.0410906	0.555038	false	9.64684	8.85286	9.61497	6.93307	8.4239	7.93521	9.46677	7.07631	8.36859	7.19275	-0.0190728	0.268394	0.0206428
Nynrin	Q5DTZ0	Protein NYNRIN	AK-WT	-0.0409933	0.779345	false	20.7963	21.3954	21.141	30.5003	27.7839	31.8324	31.5031	11.6109	26.6325	14.1501	0.515154	0.0500371	0.0881854
Nle1	Q8VEJ4	Notchless protein homolog 1	AK-WT	-0.0409559	0.396922	false	43.857	44.2478	51.3671	50.1095	56.9975	50.2614	61.6362	32.0151	75.0803	54.5776	-0.275657	-0.4797	-0.130791
Rhot1	Q8BG51	Mitochondrial Rho GTPase 1	AK-WT	-0.0409369	0.446304	false	40.7127	42.9646	41.5758	42.8864	43.1618	41.1337	43.4117	42.3752	40.6849	38.5858	0.118355	0.0750226	0.0283278
Mvd	Q99JF5	Diphosphomevalonate decarboxylase	AK-WT	-0.0409257	0.653195	false	57.604	50.8736	44.7724	34.7718	35.5193	56.6541	61.1276	60.3717	71.7306	84.1407	-1.14894	-0.609431	-0.118063
Dnmt1	P13864	DNA (cytosine-5)-methyltransferase 1	AK-WT	-0.0408672	0.621829	false	131.355	137.878	138.49	128.541	128.674	128.387	131.86	87.3026	115.085	93.1527	0.304746	0.384398	0.0463666
Mpv17	P19258	Protein Mpv17	AK-WT	-0.0407901	0.545852	false	37.346	42.7179	42.2149	43.4736	35.9189	32.6515	31.2236	40.3611	31.5703	35.7761	0.237401	0.275537	0.0136129
Cog3	Q8CI04	Conserved oligomeric Golgi complex subunit 3	AK-WT	-0.0407628	0.427043	false	18.2462	19.0844	19.6298	18.34	19.1725	19.1131	19.0259	12.0458	16.9781	14.7518	0.241527	0.259152	0.0230124
Sugp1	Q8CH02	SURP and G-patch domain-containing protein 1	AK-WT	-0.0407127	0.563938	false	31.1877	32.2675	32.7645	31.2121	32.4597	35.2533	32.0933	27.8308	33.6032	24.0505	0.14324	0.153954	0.0416157
Csde1	Q91W50	Cold shock domain-containing protein E1	AK-WT	-0.040537	0.621692	false	199.416	196.645	190.221	201.172	195.802	210.061	206.281	119.217	190.356	150.967	0.217905	0.195496	0.0195514
Ifrd1	P19182	Interferon-related developmental regulator 1	AK-WT	-0.040535	0.799172	false	136.728	141.669	138.85	120.619	131.492	150.649	139.215	116.867	158.695	126.993	-0.180382	-0.0384971	-0.0226748
Gtf3c5	Q8R2T8	General transcription factor 3C polypeptide 5	AK-WT	-0.040494	0.481284	false	35.0788	36.0711	33.6576	33.6246	35.1363	33.0451	34.5611	17.2492	34.7028	27.5759	0.14285	0.165969	-0.0417519
Sorl1	O88307	Sortilin-related receptor	AK-WT	-0.0403891	0.402679	false	18.9635	20.2451	22.4558	24.6805	24.5419	13.5384	15.5434	18.5549	13.9352	21.1505	0.488432	0.228592	-0.0432798
Sap30	O88574	Histone deacetylase complex subunit SAP30	AK-WT	-0.0403419	0.717799	false	92.2973	100.53	102.42	74.3362	67.7627	106.998	106.39	110.115	112.058	112.332	-0.659113	-0.189047	-0.0172164
Tfb1m	Q8JZM0	Dimethyladenosine transferase 1, mitochondrial	AK-WT	-0.0402908	0.489896	false	20.8525	19.9374	19.3983	16.7166	13.9789	25.0436	16.2064	23.2416	20.2933	18.0235	-0.31995	0.0665388	0.0500229
Exosc7	Q9D0M0	Exosome complex exonuclease RRP42	AK-WT	-0.0402395	0.615714	false	105.449	101.666	104.323	77.6232	79.7812	105.031	103.849	97.0187	108.162	111.22	-0.47897	-0.0794645	-0.0317152
Itsn2	Q9Z0R6	Intersectin-2	AK-WT	-0.0402307	0.426233	false	22.5406	17.7243	19.9866	17.7911	21.6122	21.4964	22.3093	10.2348	17.7143	12.6807	0.374483	0.402199	0.0738261
Lnpep	Q8C129	Leucyl-cystinyl aminopeptidase	AK-WT	-0.0401189	0.458439	false	12.18	13.0518	13.2777	13.0691	11.9221	10.7108	10.702	4.28494	8.05775	6.60917	0.768857	0.807684	0.0674641
Noc2l	Q9WV70	Nucleolar complex protein 2 homolog	AK-WT	-0.0400823	0.79711	false	104.357	94.8936	98.6098	86.8456	96.2398	114.244	114.867	101.211	123.212	108.632	-0.340635	-0.22348	-0.022349
Psmb10	O35955	Proteasome subunit beta type-10	AK-WT	-0.040037	0.661644	false	70.5189	93.9112	84.2288	60.119	62.9228	89.9251	101.724	57.9266	120.778	121.016	-0.974631	-0.544574	-0.162335
Pfkp	Q9WUA3	ATP-dependent 6-phosphofructokinase, platelet type	AK-WT	-0.0397635	0.439401	false	177.62	185.695	189.267	242.322	223.448	226.654	244.282	188.466	192.573	196.443	0.259789	-0.0786033	0.053091
Prpf4	Q9DAW6	U4/U6 small nuclear ribonucleoprotein Prp4	AK-WT	-0.0397535	0.619273	false	36.5543	35.8424	35.6915	31.2531	34.8956	38.7488	39.9512	19.995	34.3192	26.2276	0.127664	0.251126	0.0361136
Casp3	P70677	Caspase-3	AK-WT	-0.0397309	0.489175	false	46.1577	43.2276	42.6036	24.0404	20.833	54.5229	47.7686	50.4367	37.853	53.9026	-1.03193	-0.0604131	0.0451958
Eif3e	P60229	Eukaryotic translation initiation factor 3 subunit E	AK-WT	-0.0397226	0.459048	false	233.428	219.282	236.109	203.499	189.614	250.791	240.719	205.196	247.321	247.663	-0.33244	-0.108219	-0.027633
Mrpl38	Q8K2M0	39S ribosomal protein L38, mitochondrial	AK-WT	-0.0396703	0.729886	false	76.9698	83.2735	82.8888	78.0523	77.9677	75.256	75.8531	96.7563	83.7617	79.2678	-0.0634009	-0.00835498	0.00585869
Ncdn	Q9Z0E0	Neurochondrin	AK-WT	-0.0395662	0.56989	false	19.8485	20.4734	21.5105	23.8877	22.3731	19.0158	16.3019	11.5822	19.3973	14.1886	0.461938	0.295549	-0.0310753
Nmt1	O70310	Glycylpeptide N-tetradecanoyltransferase 1	AK-WT	-0.039533	0.61903	false	72.0874	69.0347	76.1812	81.2352	75.9041	75.3123	76.3001	52.0506	79.9826	75.2782	0.0173508	-0.0999462	-0.0582408
Psmc1	P62192	26S proteasome regulatory subunit 4	AK-WT	-0.0394993	0.61976	false	264.263	257.295	259.245	249.297	238.098	276.631	271.589	157.582	272.061	262.731	-0.133885	-0.0389799	-0.0555934
Ctu1	Q99J10	Cytoplasmic tRNA 2-thiolation protein 1	AK-WT	-0.0394462	0.562483	false	9.01023	10.2965	10.0898	8.77444	10.5785	10.914	8.89944	9.68071	9.83541	9.14803	0.0278113	0.0459419	0.0152697
Piezo1	E2JF22	Piezo-type mechanosensitive ion channel component 1	AK-WT	-0.0394308	0.41569	false	56.1361	55.5744	63.8215	78.1312	88.6173	62.7264	67.1935	28.4185	61.1418	44.5654	0.6576	0.146698	-0.000609715
Farsa	Q8C0C7	Phenylalanine--tRNA ligase alpha subunit	AK-WT	-0.0393895	0.479864	false	125.339	132.321	136.373	122.744	121.216	141.671	135.127	95.3774	143.738	133.328	-0.183585	-0.0768732	-0.0479266
Ndufb10	Q9DCS9	NADH dehydrogenase [ubiquinone] 1 beta subcomplex subunit 10	AK-WT	-0.0393561	0.676712	false	211.883	207.175	222.78	196.845	189.663	226.694	218.294	219.066	233.446	252.711	-0.330922	-0.184175	-0.0406643
Sh3bgrl2	Q8BG73	SH3 domain-binding glutamic acid-rich-like protein 2	AK-WT	-0.0392665	0.586339	false	10.9939	12.5727	11.096	19.6972	17.0751	12.8214	9.82773	6.18218	10.9756	9.43112	0.849579	0.179375	-0.0259992
Sfn	O70456	14-3-3 protein sigma	AK-WT	-0.0392314	0.6748	false	37.1594	27.7098	25.1082	13.54	11.2701	26.6056	21.3573	16.3584	26.0836	19.2996	-0.871231	0.402442	-0.0246316
Ywhaz	P63101	14-3-3 protein zeta/delta	AK-WT	-0.0391835	0.655777	false	486.698	477.235	454.755	432.671	380.151	570.787	525.767	286.552	481.367	412.067	-0.136422	0.0821616	0.0137019
Asrgl1	Q8C0M9	Isoaspartyl peptidase/L-asparaginase	AK-WT	-0.0391689	0.533397	false	7.53339	8.48869	9.15484	8.12034	9.54177	7.09434	9.70303	18.2936	10.2659	13.4536	-0.425416	-0.498935	-0.00600146
Atg3	Q9CPX6	Ubiquitin-like-conjugating enzyme ATG3	AK-WT	-0.0391373	0.567132	false	23.4232	20.3652	19.0807	19.6318	18.9557	20.0033	21.4244	15.9192	18.1437	17.8124	0.101896	0.221155	0.0266464
Fbxl14	Q8BID8	F-box/LRR-repeat protein 14	AK-WT	-0.0391368	0.675163	false	29.1342	31.2073	29.9513	27.7917	25.7446	27.0689	29.9944	27.3998	30.2404	22.0096	0.0350864	0.204217	0.0324895
Dnajc3	Q91YW3	DnaJ homolog subfamily C member 3	AK-WT	-0.0390934	0.492959	false	29.8082	27.6479	27.2949	24.7739	22.3816	27.682	25.8978	16.3376	20.4738	21.4344	0.170193	0.431035	0.046195
Zdhhc20	Q5Y5T1	Palmitoyltransferase ZDHHC20	AK-WT	-0.0389756	0.796157	false	19.0999	18.447	22.8484	23.7062	21.4464	24.8483	21.6532	14.0306	13.1304	18.7974	0.499999	0.334663	0.101727
Tsg101	Q61187	Tumor susceptibility gene 101 protein	AK-WT	-0.0389571	0.580961	false	64.8149	64.1968	60.5937	60.3154	61.1853	67.2977	65.9872	70.3448	62.4406	65.2875	-0.0721115	-0.0150376	0.0264634
Mboat7	Q8CHK3	Lysophospholipid acyltransferase 7	AK-WT	-0.0389265	0.52208	false	35.1828	38.285	38.1123	30.4603	32.3486	32.299	34.6888	28.7995	31.3469	27.7549	0.0877653	0.331843	0.0336157
Yipf4	Q8C407	Protein YIPF4	AK-WT	-0.038921	0.672779	false	30.1927	23.3157	30.945	21.8445	23.6918	20.7106	26.6747	28.5517	21.3022	28.2579	-0.122162	0.184013	0.00922999
Ccnt1	Q9QWV9	Cyclin-T1	AK-WT	-0.0388853	0.533953	false	24.8685	26.4055	30.2857	31.2232	30.8835	31.0833	27.1743	15.201	19.8142	17.7203	0.726534	0.53468	0.115521
Tut1	Q8R3F9	Speckle targeted PIP5K1A-regulated poly(A) polymerase	AK-WT	-0.0388549	0.628361	false	34.9545	37.5336	42.4786	39.3102	37.7401	38.5341	37.0865	21.1139	38.5793	27.9567	0.211665	0.204046	-0.0135666
Smarce1	O54941	SWI/SNF-related matrix-associated actin-dependent regulator of chromatin subfamily E member 1	AK-WT	-0.0385849	0.444665	false	80.1611	90.6007	80.3861	72.8618	64.5144	84.6222	84.0551	93.6753	75.7554	93.8504	-0.304054	-0.0186107	0.0133535
Slc23a2	Q9EPR4	Solute carrier family 23 member 2	AK-WT	-0.0385506	0.753079	false	17.0821	15.8733	15.9323	22.6991	23.0304	14.6206	14.2094	6.77961	11.2052	7.59172	1.28263	0.794015	0.101389
Mcu	Q3UMR5	Calcium uniporter protein, mitochondrial	AK-WT	-0.0385377	0.481681	false	15.3365	16.9476	16.5163	16.3417	17.5983	18.9191	17.4727	17.8725	15.0903	14.7101	0.187657	0.126603	0.0842015
Tbl3	Q8C4J7	Transducin beta-like protein 3	AK-WT	-0.0384653	0.739091	false	89.1305	92.7929	93.2851	95.305	102.088	101.29	101.994	83.6298	112.366	107.902	-0.15819	-0.263695	-0.0612899
Plpbp	Q9Z2Y8	Pyridoxal phosphate homeostasis protein	AK-WT	-0.0384105	0.520802	false	46.2318	37.8605	41.3501	51.7853	46.4426	36.7616	50.8003	26.1912	47.4188	34.946	0.254106	0.0219624	-0.0358698
Gtpbp1	O08582	GTP-binding protein 1	AK-WT	-0.0383776	0.427586	false	55.3404	64.1572	62.2558	51.476	51.6281	53.178	65.4592	43.898	55.8824	50.315	-0.0426456	0.190272	0.00874231
Rbfox2	Q8BP71	RNA binding protein fox-1 homolog 2	AK-WT	-0.0383701	0.495227	false	64.3423	80.4718	74.1559	45.2277	42.9324	71.7961	64.9193	23.5745	53.631	34.5866	-0.000940046	0.726633	0.08326
Nol9	Q3TZX8	Polynucleotide 5'-hydroxyl-kinase NOL9	AK-WT	-0.0383389	0.686727	false	76.9993	82.581	81.4423	77.0356	80.6382	90.3534	87.9577	43.5883	83.105	57.8033	0.162186	0.189449	0.0211279
Chd9	Q8BYH8	Chromodomain-helicase-DNA-binding protein 9	AK-WT	-0.0383365	0.652542	false	45.9905	41.4236	47.2468	53.1536	57.2787	26.1016	32.6558	15.9505	26.3097	21.3341	1.21281	0.914009	0.0192695
Heatr5a	Q5PRF0	HEAT repeat-containing protein 5A	AK-WT	-0.0383059	0.495564	false	15.3948	17.2274	16.7608	15.9142	17.6697	13.7923	12.6533	7.6675	10.4399	10.2637	0.697886	0.669168	0.0407822
[truncated: 14,534 more rows]

## Sheet: upONLYKO
gene_name	protein_id	description	Treatment	log2fc	p_value	hit	Var8_ 1	Var8_ 2	Var8_ 3	Var8_ 4	Var8_ 5	Var8_ 6	Var8_ 7	Var8_ 8	Var8_ 9	Var8_10	FC WTKO	FC WTAK	FC WTRO
C3	P01027	Complement C3	KO-WT	0.309517	0.133769	false	0.0252336	0	0	0.0285705	0.0252303	0	0.0246664	0.0202656	0.011405	0.391496	-2.90473	-4.58197	-1.12873
Krt16	Q9Z2K1	Keratin, type I cytoskeletal 16	KO-WT	0.624853	0.287359	false	0.47278	0.352451	0.43144	1.00611	0.565372	0.530579	0.92673	3.25594	1.56532	4.34714	-1.91163	-2.81911	-0.274539
Timp2	P25785	Metalloproteinase inhibitor 2	KO-WT	0.498185	0.0499313	false	1.49274	0.996525	1.08926	1.0355	1.19484	1.52869	2.67767	4.20635	2.36775	5.09457	-1.74236	-1.64522	-0.124029
Col4a1	P02463	Collagen alpha-1(IV) chain	KO-WT	0.742701	0.083151	false	17.9529	19.9285	20.076	5.89558	7.01165	23.5848	21.0356	4.8125	19.534	19.3663	-1.5916	-0.00974862	-0.0720275
Nphp4	P59240	Nephrocystin-4	KO-WT	0.294933	0.114627	false	3.31622	4.0549	3.28896	2.10997	1.77857	4.57341	3.31163	4.20588	4.42215	6.22628	-1.45334	-0.583385	-0.120918
Gsdma	Q9EST1	Gasdermin-A	KO-WT	0.677977	0.149004	false	0.224756	0.0934424	0.152332	0.422489	0.274339	0.419981	0.733029	0.320567	0.764746	0.659783	-1.03161	-2.18309	-0.16139
Gamt	O35969	Guanidinoacetate N-methyltransferase	KO-WT	0.49667	0.0709559	false	3.23305	3.46337	3.61065	1.14495	3.42543	2.86699	2.67627	3.74344	3.87079	4.84456	-0.93124	-0.342957	-0.148514
Krt17	Q9QWL7	Keratin, type I cytoskeletal 17	KO-WT	0.803139	0.141697	false	96.7803	109.549	111.596	75.7862	70.3897	60.0732	85.7223	118.025	111.177	121.794	-0.672445	-0.136425	-0.122085
Atp6v1g1	Q9CR51	V-type proton ATPase subunit G 1	KO-WT	0.475489	0.00110201	true	165.601	134.291	155.226	96.0779	98.8952	143.654	164.672	203.492	145.922	162.901	-0.663505	-0.0255021	0.0433147
P4htm	Q8BG58	Transmembrane prolyl 4-hydroxylase	KO-WT	0.394692	0.012182	false	4.37741	6.58581	5.84823	4.32252	7.24356	3.83616	3.60134	3.10216	7.1153	10.6394	-0.618302	-0.66372	-0.402579
Krt8	P11679	Keratin, type II cytoskeletal 8	KO-WT	0.6308	0.0214619	false	16.1182	12.7436	12.3102	11.7502	11.552	19.3425	16.744	24.7327	18.38	17.2258	-0.611646	-0.375411	0.0564287
Cycs	P62897	Cytochrome c, somatic	KO-WT	0.334514	0.0114311	false	55.9182	51.5256	52.5892	42.8265	35.6568	60.3851	53.7532	41.2306	55.6606	56.9843	-0.521326	-0.0783754	-0.0364387
Trit1	Q80UN9	tRNA dimethylallyltransferase	KO-WT	0.363939	0.244386	false	15.1471	11.9722	12.4788	14.5161	18.8671	16.2085	17.0737	26.407	18.9447	28.4248	-0.504835	-0.843486	-0.075694
Serpinc1	P32261	Antithrombin-III	KO-WT	0.435665	0.191112	false	0.413004	0.0787798	0.157558	0.390595	0.312143	0	0.310803	0.461887	0.291591	0.688763	-0.480316	-1.17929	-0.279469
Gsn	P13020	Gelsolin	KO-WT	0.579306	0.186151	false	0.308836	0.589015	0.422973	1.18094	0.668215	0.882693	1.13563	1.6169	1.14436	1.39808	-0.459343	-1.52974	-0.02081
Krt42	Q6IFX2	Keratin, type I cytoskeletal 42	KO-WT	0.625614	0.262202	false	41.5138	64.6273	56.375	67.0238	60.0048	73.9681	58.7174	87.9977	72.403	99.5972	-0.437258	-0.666791	-0.067851
Stat6	P52633	Signal transducer and transcription activator 6	KO-WT	0.421699	0.00210658	true	14.726	16.4655	15.9577	17.4692	21.1379	18.4348	17.5674	26.2132	22.6828	29.1656	-0.425435	-0.722029	-0.0969292
Pdzd11	Q9CZG9	PDZ domain-containing protein 11	KO-WT	0.367541	0.00180647	true	28.8762	33.1657	31.938	28.2834	30.1843	36.9124	35.2068	32.6197	36.0095	39.087	-0.361105	-0.261355	-0.0316034
Rex1bd	Q9CYZ6	Required for excision 1-B domain-containing protein	KO-WT	0.442607	0.00111313	true	148.546	152.177	157.032	136.834	126.147	123.465	141.283	136.445	166.368	163.859	-0.328499	-0.113847	-0.0915504
Ppp1r14b	Q62084	Protein phosphatase 1 regulatory subunit 14B	KO-WT	0.27095	0.026785	false	218.608	263.62	237.911	218.669	231.792	247.497	258.761	241.156	278.381	283.056	-0.31772	-0.225811	-0.0518303
Banf1	O54962	Barrier-to-autointegration factor	KO-WT	0.446279	0.0153933	false	404.698	396.984	438.632	384.198	397.476	428.517	399.342	574.216	464.616	500.705	-0.304442	-0.223337	-0.0139918
Rab28	Q99KL7	Ras-related protein Rab-28	KO-WT	0.350592	0.0812889	false	31.2538	31.1897	33.4246	19.813	22.3455	29.1491	27.0654	23.272	25.2941	26.7217	-0.303128	0.297138	0.00806617
Mrpl14	Q9D1I6	39S ribosomal protein L14, mitochondrial	KO-WT	0.30357	0.0181308	false	108.92	110.515	117.637	97.8418	88.9911	105.228	108.012	155.652	117.974	112.065	-0.30013	-0.0337829	0.0290073
Pdcd2	P46718	Programmed cell death protein 2	KO-WT	0.496564	0.0492866	false	59.7103	58.4153	62.4811	53.0301	52.0198	61.8029	64.0817	78.224	64.1818	64.201	-0.289377	-0.092563	0.0252633
Aven	Q9D9K3	Cell death regulator Aven	KO-WT	0.284345	0.000462182	true	62.1723	49.9339	60.0512	49.1991	47.0812	66.4282	61.7176	37.7704	60.6802	56.7213	-0.286138	-0.0326851	-0.0258761
Nova2	A0A1W2P872	RNA-binding protein Nova-2	KO-WT	0.629107	0.115516	false	0.750478	1.10968	1.0273	0.790898	0.887292	0.849268	0.696448	1.02566	0.878468	1.16181	-0.28186	-0.0839303	-0.0756143
Rwdd1	Q9CQK7	RWD domain-containing protein 1	KO-WT	0.330514	0.0439094	false	129.114	113.33	113.734	107.497	101.517	143.763	119.879	111.928	115.056	137.673	-0.273997	-0.089961	-0.00405668
Cep162	Q6ZQ06	Centrosomal protein of 162 kDa	KO-WT	0.309685	0.161417	false	6.90401	10.6301	9.82696	5.44605	6.43671	12.9353	8.6491	3.92862	6.92023	7.20243	-0.249141	0.36915	0.0807541
Tbca	P48428	Tubulin-specific chaperone A	KO-WT	0.332614	0.0752256	false	301.887	282.034	301.88	234.519	258.277	298.47	305.645	357.993	268.939	308.611	-0.228953	0.0320766	0.0455431
Clta	O08585	Clathrin light chain A	KO-WT	0.430241	0.0015009	true	392.369	383.43	386.449	366.655	330.337	403.309	420.526	244.623	430.833	385.142	-0.227382	-0.0746396	-0.0590099
Cdca5	Q9CPY3	Sororin	KO-WT	0.358269	0.0328924	false	77.1456	72.8264	75.62	68.1877	67.732	76.1142	81.6565	68.9035	84.9479	73.0122	-0.216806	-0.0708063	-0.0192366
Dctpp1	Q9QY93	dCTP pyrophosphatase 1	KO-WT	0.511158	0.0108515	false	366.91	367.079	384.015	389.522	363.374	329.606	337.255	539.089	408.521	433.267	-0.161006	-0.175566	-0.0199647
Ring1	O35730	E3 ubiquitin-protein ligase RING1	KO-WT	0.426065	0.202594	false	7.10031	8.17612	8.18112	9.79837	11.4876	13.0593	9.74082	7.54057	13.9492	9.54267	-0.142261	-0.587072	-0.0649834
Med8	Q9D7W5	Mediator of RNA polymerase II transcription subunit 8	KO-WT	0.296954	0.251263	false	79.2771	95.9154	75.3632	77.0948	79.4713	86.3317	92.0889	61.9655	86.1155	84.9662	-0.127913	-0.0345162	-0.0283853
Fam234b	Q8BYI8	Protein FAM234B	KO-WT	0.508109	0.000717855	true	12.5893	10.8295	11.9299	12.0702	11.9847	11.839	9.88914	10.3212	12.6931	13.5652	-0.126442	-0.156077	-0.089539
Yipf4	Q8C407	Protein YIPF4	KO-WT	0.303797	0.0106125	false	30.1927	23.3157	30.945	21.8445	23.6918	20.7106	26.6747	28.5517	21.3022	28.2579	-0.122162	0.184013	0.00922999
Inpp4a	Q9EPW0	Inositol polyphosphate-4-phosphatase type I A	KO-WT	0.26169	0.0395612	false	2.81493	4.95599	2.47036	2.04412	2.03618	6.73099	2.81373	1.70228	2.31949	2.10505	-0.116851	0.625835	0.229078
Rttn	Q8R4Y8	Rotatin	KO-WT	0.263346	0.156842	false	8.52852	6.73207	7.86757	6.1214	9.02153	10.1536	7.02007	8.14672	6.51025	9.88906	-0.114991	-0.0889472	0.0125529
Fbxl15	Q91W61	F-box/LRR-repeat protein 15	KO-WT	0.293591	0.271244	false	5.68961	5.8412	6.20693	5.60075	4.91323	7.00216	5.52871	2.98355	6.93799	4.4309	-0.112783	0.0567682	-0.0410738
Tmem39b	Q810L4	Transmembrane protein 39B	KO-WT	0.358297	0.00312609	true	20.8056	22.2348	21.0915	20.5372	19.6975	21.0938	23.063	12.9354	22.9577	20.4976	-0.111089	-0.0234491	-0.0575566
Comtd1	Q8BIG7	Catechol O-methyltransferase domain-containing protein 1	KO-WT	0.316752	0.000658948	true	29.4969	21.4105	28.8961	28.2474	32.7414	29.7113	27.0308	43.7672	35.333	30.0947	-0.101356	-0.298411	0.0103539
Ccdc92	Q8VDN4	Coiled-coil domain-containing protein 92	KO-WT	0.409651	0.0821545	false	11.8434	14.4849	12.6376	12.0776	10.5384	11.392	11.2852	9.36164	12.665	11.4438	-0.0922163	0.107688	-0.0525898
Bcl10	Q9Z0H7	B-cell lymphoma/leukemia 10	KO-WT	0.277026	0.0384036	false	31.4488	28.8934	27.7116	29.2111	25.7244	32.7512	27.5773	27.797	27.2638	30.824	-0.0804954	0.0151888	0.00492523
Cdkn2aipnl	Q9D211	CDKN2AIP N-terminal-like protein	KO-WT	0.418359	0.0109801	false	76.9219	74.9559	77.4925	76.1454	66.4992	80.7421	77.4741	71.1574	75.4413	74.5744	-0.0726883	0.0276021	0.0083153
Tagln2	Q9WVA4	Transgelin-2	KO-WT	0.431708	0.000806601	true	224.156	253.693	229.691	253.862	252.648	243.09	255.957	239.935	257.432	271.276	-0.0618816	-0.164626	-0.0306737
Uqcr10	Q8R1I1	Cytochrome b-c1 complex subunit 9	KO-WT	0.292978	0.164459	false	490.04	526.034	499.942	568.096	570.785	492.221	505.11	630.553	586.426	600.329	-0.0594055	-0.2317	-0.0388287
Arl6ip5	Q8R5J9	PRA1 family protein 3	KO-WT	0.430821	0.055298	false	81.7754	86.7375	87.4718	81.5821	86.239	78.2521	80.2793	65.5414	83.9423	90.5919	-0.0565856	-0.0324147	-0.0675827
Szrd1	Q6NXN1	SUZ domain-containing protein 1	KO-WT	0.623626	0.041138	false	75.8531	69.0587	82.158	86.2659	68.7848	101.279	86.7249	45.7739	86.9904	71.868	-0.0350017	-0.0695681	-0.0082974
Mtm1	Q9Z2C5	Myotubularin	KO-WT	0.291859	0.00093011	true	7.65031	7.54587	8.28881	9.6232	8.38076	7.7674	8.36077	9.28242	7.71476	10.5006	-0.0168386	-0.218377	-0.0315136
Iqgap2	Q3UQ44	Ras GTPase-activating-like protein IQGAP2	KO-WT	0.379607	0.000146208	true	5.37994	5.40045	6.12637	4.04592	4.79957	4.62745	4.68005	4.42885	4.37067	4.57488	-0.0162281	0.333396	0.010173
Stx7	O70439	Syntaxin-7	KO-WT	0.373332	0.00231525	true	22.3982	25.6271	23.7884	33.4914	20.8537	28.4239	22.5698	31.5178	26.6421	28.2773	-0.0151671	-0.198022	0.000697076
Agpat1	O35083	1-acyl-sn-glycerol-3-phosphate acyltransferase alpha	KO-WT	0.35547	0.000180686	true	39.1297	48.6663	41.3934	46.2786	47.7547	46.4547	40.7963	44.2574	45.4132	49.078	-0.00700843	-0.133727	-0.0325294
Gcc1	Q9D4H2	GRIP and coiled-coil domain-containing protein 1	KO-WT	0.286437	0.0368503	false	5.15244	8.31652	5.39627	5.1059	6.11815	8.06801	6.7221	5.09481	5.54529	5.72687	-0.00617027	0.158003	0.0704254
Txndc17	Q9CQM5	Thioredoxin domain-containing protein 17	KO-WT	0.265553	0.0238	false	106.518	102.677	105.798	113.599	105.467	108.567	109.868	112.837	107.899	111.444	-0.00182178	-0.0628283	0.00296997
Cdr2	P97817	Cerebellar degeneration-related protein 2	KO-WT	0.356825	0.00889466	true	19.4386	19.9157	21.1114	19.9786	20.9111	21.1619	20.5565	16.3382	21.7529	19.041	0.00338665	-0.0171958	-0.0228347
Kdm4b	Q91VY5	Lysine-specific demethylase 4B	KO-WT	0.362854	0.0076976	true	21.7409	20.0009	25.9695	13.288	15.0145	14.3474	15.8418	11.0282	15.8508	11.9918	0.0236357	0.697136	-0.00572201
Terf2ip	Q91VL8	Telomeric repeat-binding factor 2-interacting protein 1	KO-WT	0.393307	0.0532836	false	11.6155	11.7242	11.7296	10.3401	11.6048	12.2457	13.2214	8.08474	11.6425	9.90204	0.0265677	0.117924	0.0162884
Arpc5	Q9CPW4	Actin-related protein 2/3 complex subunit 5	KO-WT	0.318312	0.0193465	false	77.8293	77.9613	76.0613	84.8999	78.7895	82.3941	82.6244	68.7735	80.0748	80.4448	0.0282116	-0.0545082	-0.0127895
Coq4	Q8BGB8	Ubiquinone biosynthesis protein COQ4 homolog, mitochondrial	KO-WT	0.320618	0.400302	false	14.3446	15.3298	14.667	13.9392	15.5739	18.7812	12.1129	7.80255	14.7854	14.1117	0.030428	0.0327661	-0.0492721
Slc15a1	Q9JIP7	Solute carrier family 15 member 1	KO-WT	0.336439	0.0494802	false	26.5417	21.2357	23.2996	15.0521	19.1689	18.5744	18.0627	13.639	16.447	17.0591	0.0304615	0.5	0.000148235
Lmna	P48678	Prelamin-A/C	KO-WT	0.314107	0.342121	false	100.86	110.914	101.068	116.994	114.405	121.832	119.205	56.1807	122.218	102.033	0.0452724	-0.104638	-0.0537486
Ppp1r2	Q9DCL8	Protein phosphatase inhibitor 2	KO-WT	0.262697	0.0209526	false	116.115	99.3469	103.309	110.674	105.818	109.942	114.206	91.7765	106.842	102.935	0.0454552	0.0187028	0.00173432
Xxylt1	Q3U4G3	Xyloside xylosyltransferase 1	KO-WT	0.480828	0.000137099	true	19.2138	22.645	20.2261	19.38	17.2894	22.2454	17.0698	15.4524	18.725	16.7894	0.0461709	0.220875	0.0120274
Klf16	P58334	Krueppel-like factor 16	KO-WT	0.361826	0.0793145	false	34.8494	39.4211	34.312	40.0754	39.0562	32.7514	37.0448	27.5077	40.3661	35.6505	0.0579394	-0.0705573	-0.0688695
Agpat4	Q8K4X7	1-acyl-sn-glycerol-3-phosphate acyltransferase delta	KO-WT	0.340901	0.000693597	true	16.7819	19.0714	18.888	36.5436	35.6046	24.6092	28.7227	42.672	31.3033	37.8699	0.0607487	-0.92255	-0.0337403
Syap1	Q9D5V6	Synapse-associated protein 1	KO-WT	0.331854	0.0017742	true	16.2017	14.241	15.1936	15.7059	15.4817	13.9984	15.7667	16.2093	14.6037	15.199	0.0655345	0.0297799	0.0121702
Creld2	Q9CYA0	Protein disulfide isomerase Creld2	KO-WT	0.284407	0.0153847	false	105.173	102.434	99.4645	124.969	115.951	100.276	102.269	80.4535	105.24	124.768	0.0668701	-0.168072	-0.0860501
Pawr	Q925B0	PRKC apoptosis WT1 regulator protein	KO-WT	0.335851	0.00234508	true	75.1788	77.9792	75.476	85.643	94.9867	72.2312	68.8843	82.6112	76.3004	94.9372	0.0770353	-0.167922	-0.0599726
Sod1	P08228	Superoxide dismutase [Cu-Zn]	KO-WT	0.332265	0.0668124	false	2078.59	2061.53	2082.9	2703.97	2409.57	2270.3	2275.91	2217.51	2374.29	2444.34	0.0856981	-0.215971	-0.0288301
Vps13a	Q5H8C4	Intermembrane lipid transfer protein VPS13A	KO-WT	0.394171	0.0633787	false	7.50816	10.1251	7.02597	8.33493	7.49978	8.16096	6.77575	8.01839	6.23287	8.59525	0.0947558	0.148833	0.0137022
Dr1	Q91WV0	Protein Dr1	KO-WT	0.472616	0.0111788	false	58.2106	56.7066	61.0002	48.7045	42.6988	53.3813	51.8841	40.6103	42.8703	42.4262	0.0997597	0.459378	0.0569606
Dpp7	Q9ET22	Dipeptidyl peptidase 2	KO-WT	0.349585	0.0101638	false	23.4525	21.0722	32.98	19.2741	22.5892	16.2822	22.4097	17.2159	23.4063	15.6031	0.101866	0.405498	-0.0197893
Unk	Q8BL48	RING finger protein unkempt homolog	KO-WT	0.269882	0.0399265	false	19.1645	16.4696	17.3374	17.9932	22.196	14.278	16.0304	14.2844	19.1146	18.2645	0.104576	-0.081979	-0.0994553
Cyb5r4	Q3TDX8	Cytochrome b5 reductase 4	KO-WT	0.264589	0.00178822	true	39.1625	35.3876	36.0722	33.8108	38.0724	34.29	32.5039	38.7968	32.8591	33.9744	0.105082	0.142035	0.0225396
Flot1	O08917	Flotillin-1	KO-WT	0.342298	0.0703989	false	17.3692	19.6509	22.6048	25.7875	32.0938	12.4979	17.7325	41.4701	21.0997	32.5258	0.110178	-0.431965	-0.0499406
Vta1	Q9CR26	Vacuolar protein sorting-associated protein VTA1 homolog	KO-WT	0.329432	0.00217074	true	89.0325	78.524	82.5013	73.0447	75.0558	89.4877	85.0996	83.6387	70.5865	65.7669	0.119226	0.289949	0.101243
Rcn3	Q8BH97	Reticulocalbin-3	KO-WT	0.29067	0.0410841	false	32.4274	39.6363	42.2818	47.4014	67.1085	28.4984	26.124	77.2553	38.9441	66.0145	0.125652	-0.461383	-0.0769381
Pir	Q9D711	Pirin	KO-WT	0.264809	0.0009326	true	29.5424	29.9538	31.1134	26.4355	30.9423	24.9725	30.3973	30.6844	26.9524	25.6357	0.125757	0.199967	0.0377938
Scp2	P32020	Sterol carrier protein 2	KO-WT	0.263969	0.0102836	false	63.756	61.8501	70.2759	92.2402	86.5672	64.1221	73.1085	87.4221	78.9051	84.8304	0.127039	-0.326345	-0.0387225
Carnmt1	Q80UY1	Carnosine N-methyltransferase	KO-WT	0.324858	0.0125686	false	16.1619	15.9053	15.5451	17.6481	18.0281	14.5304	17.0645	18.8814	15.2239	17.3838	0.129749	-0.0388405	0.0136765
Nipsnap1	O55125	Protein NipSnap homolog 1	KO-WT	0.265028	0.00295071	true	57.7961	61.0679	57.674	73.9947	94.1155	59.3108	65.0462	90.8198	71.536	81.6816	0.133826	-0.380565	-0.0286046
St14	P56677	Suppressor of tumorigenicity 14 protein homolog	KO-WT	0.276779	0.0747214	false	23.5943	31.1261	23.8716	33.6601	29.4703	17.9168	16.0865	39.3309	24.7875	32.7096	0.134847	-0.134069	-0.0704303
Ccpg1	Q640L3	Cell cycle progression protein 1	KO-WT	0.558756	0.000449022	true	26.0593	28.4129	22.9741	28.6102	28.4337	23.717	23.7983	30.2122	22.0912	29.8083	0.136352	-0.00748673	-0.000680015
Rfx1	P48377	MHC class II regulatory factor RFX1	KO-WT	0.355933	0.0462521	false	17.7195	17.3206	18.61	16.3274	18.1497	14.7891	15.8117	11.3664	16.9051	14.4318	0.137775	0.190756	-0.0492377
Cyb5a	P56395	Cytochrome b5	KO-WT	0.274648	0.000368563	true	126.649	128.349	126.06	141.759	139.048	128.016	129.332	154.75	122.221	132.848	0.138688	-0.00584063	0.0322521
Hspb1	P14602	Heat shock protein beta-1	KO-WT	0.32067	0.00491885	true	1132.29	1516.99	1327.18	1725.35	1646.15	1335.89	1441.29	1433	1557.21	1499.07	0.141615	-0.205258	-0.0369837
Fbxl20	Q9CZV8	F-box/LRR-repeat protein 20	KO-WT	0.374583	0.000384344	true	4.98994	5.32129	5.27088	6.02256	5.1662	6.73239	3.66118	6.95928	4.20337	5.90483	0.146526	0.0394021	0.0586058
Setdb2	Q8C267	Histone-lysine N-methyltransferase SETDB2	KO-WT	0.48416	0.0280797	false	12.3453	11.9203	12.5744	12.413	11.2865	9.89253	12.8024	8.19758	11.5088	9.84392	0.150435	0.20189	-0.0156914
Mtrr	Q8C1A3	Methionine synthase reductase	KO-WT	0.264392	0.016974	false	23.4457	30.7021	25.0336	34.3494	31.0706	24.4503	26.2529	16.6117	29.6648	29.1699	0.153064	-0.156467	-0.117614
Pcmt1	P23506	Protein-L-isoaspartate(D-aspartate) O-methyltransferase	KO-WT	0.273371	0.00194022	true	30.0232	27.8564	30.5219	34.903	36.8296	29.2547	28.3321	38.6498	30.1644	33.89	0.163329	-0.120191	0.000699836
Sh3bp5l	Q99LH9	SH3 domain-binding protein 5-like	KO-WT	0.265481	0.0113214	false	32.7392	30.5699	34.8307	29.5776	28.2664	24.1726	28.3765	17.9431	28.725	22.8565	0.165314	0.343022	-0.0404438
Nck2	O55033	Cytoplasmic protein NCK2	KO-WT	0.565299	0.00255695	true	6.02842	5.53312	6.20096	5.82433	7.66622	8.75188	6.35703	9.27604	5.69123	6.33027	0.166333	-0.0217446	0.131072
Etv5	Q9CXC9	ETS translocation variant 5	KO-WT	0.335017	0.0740455	false	203.532	207.858	204.448	166.38	152.488	169.783	179.819	186.669	149.716	134.1	0.167998	0.53263	0.100255
Myl6	Q60605	Myosin light polypeptide 6	KO-WT	0.393577	0.000253794	true	705.597	768.461	744.665	911.701	812.547	645.247	616.272	621.986	733.673	794.856	0.173823	-0.0473767	-0.0853984
Rell1	Q8K2J7	RELT-like protein 1	KO-WT	0.287391	0.00470058	true	26.1498	22.7356	21.7828	20.4182	20.5318	18.5193	15.9813	15.5494	17.8208	18.4669	0.174381	0.376616	-0.0364474
Bcap31	Q61335	B-cell receptor-associated protein 31	KO-WT	0.331459	0.00112593	true	212.546	228.669	207.317	243.617	217.359	196.813	186.202	296.852	185.349	222.146	0.177909	0.0854329	0.0462104
Dnmt3l	Q9CWR8	DNA (cytosine-5)-methyltransferase 3-like	KO-WT	0.320753	0.103538	false	74.0318	116.927	111.43	258.918	217.13	247.425	239.884	135.546	212.001	207.593	0.182114	-1.05755	-0.00453337
Nenf	Q9CQ45	Neudesin	KO-WT	0.502587	0.0153286	false	17.398	23.2129	21.7407	30.6887	30.1981	21.0442	18.4275	37.7148	25.5709	28.0113	0.184376	-0.36629	-0.0175705
Ugp2	Q91ZJ5	UTP--glucose-1-phosphate uridylyltransferase	KO-WT	0.310532	0.00110596	true	33.1729	32.0448	31.1623	40.1372	39.4553	29.1446	31.155	31.0659	34.7242	34.8219	0.194663	-0.114198	-0.0575818
Lactb2	Q99KR3	Endoribonuclease LACTB2	KO-WT	0.361109	0.000438287	true	19.5146	31.2631	25.4322	38.5194	32.1077	22.8998	23.0127	35.4171	25.8797	35.7202	0.197294	-0.277913	-0.0554231
Erbb2	P70424	Receptor tyrosine-protein kinase erbB-2	KO-WT	0.333862	0.00914013	true	5.7482	7.68611	5.87119	6.43439	7.02238	5.00508	5.8412	4.66836	6.2136	5.51103	0.19879	0.134507	-0.0544486
Gls2	Q571F8	Glutaminase liver isoform, mitochondrial	KO-WT	0.687703	2.10078e-06	true	10.2488	14.4211	15.0595	23.8241	26.8397	12.5517	14.1865	26.0943	20.3452	23.629	0.2043	-0.731411	-0.0963882
Tyk2	Q9R117	Non-receptor tyrosine-protein kinase TYK2	KO-WT	0.321577	0.00108652	true	27.0835	26.3909	27.8745	26.6421	29.1954	23.9654	27.1851	16.7487	27.4799	20.8017	0.209762	0.167688	-0.0280077
Dclre1c	Q8K4J0	Protein artemis	KO-WT	0.320524	0.0395577	false	4.05458	3.50233	4.60077	4.27877	5.67596	3.07972	3.77421	2.90146	4.10368	4.50299	0.209929	-0.0866215	-0.121682
Tom1l2	Q5SRX1	TOM1-like protein 2	KO-WT	0.275949	0.51659	false	5.55549	6.74812	6.43675	5.43478	4.65327	4.68173	5.39482	4.40326	4.50103	4.20282	0.212922	0.521461	0.0449603
Azi2	Q9QYP6	5-azacytidine-induced protein 2	KO-WT	0.34696	0.015089	false	37.7154	30.5737	28.5345	28.6401	31.9514	31.5878	26.8326	30.1787	28.5387	23.7152	0.213575	0.304855	0.0532191
Myl12b	Q3THE2	Myosin regulatory light chain 12B	KO-WT	0.565466	9.64668e-05	true	401.391	389.836	397.11	488.463	480.911	398.147	363.904	386.337	392.219	442.945	0.214994	-0.07615	-0.0377746
Col1a1	P11087	Collagen alpha-1(I) chain	KO-WT	0.597561	0.0174072	false	0.108484	0.203456	0.231999	0.503884	0.390558	0.243108	0.159047	0.226561	0.372837	0.396911	0.216602	-1.0859	-0.263985
Calu	O35887	Calumenin	KO-WT	0.351099	0.00249664	true	147.008	136.536	131.556	156.771	155.67	142.762	127.473	107.942	122.598	145.902	0.218663	0.0435819	-0.0273395
Samd1	D3YXK1	Sterile alpha motif domain-containing protein 1	KO-WT	0.306255	0.192718	false	102.55	100.863	102.968	114.582	126.379	107.644	97.3869	112.002	101.43	105.19	0.221819	-0.016617	0.00984022
Napa	Q9DB05	Alpha-soluble NSF attachment protein	KO-WT	0.269423	0.00962639	true	75.9679	60.808	78.4326	72.9791	82.3435	67.9782	76.9986	56.7708	76.2582	56.0352	0.231527	0.117032	0.00717903
Plaur	P35456	Urokinase plasminogen activator surface receptor	KO-WT	0.515986	0.0324259	false	29.1907	25.7634	28.0218	32.6344	31.6117	23.1554	30.408	6.7857	37.6003	16.9316	0.236507	0.0206295	-0.132071
Hsd17b11	Q9EQ06	Estradiol 17-beta-dehydrogenase 11	KO-WT	0.272171	0.00471505	true	62.0961	53.6765	51.698	76.134	83.2553	72.88	73.0827	67.6144	63.0056	72.1343	0.2381	-0.275508	0.0226796
Myo1e	E9Q634	Unconventional myosin-Ie	KO-WT	0.289095	0.132596	false	62.1607	62.3668	58.6572	50.8473	52.1977	49.5205	46.222	34.8259	44.4564	42.8068	0.239829	0.484891	-0.00108442
Hebp1	Q9R257	Heme-binding protein 1	KO-WT	0.514164	1.53771e-05	true	84.2537	84.2147	90.5541	101.315	121.527	52.6959	63.4556	88.8558	83.0759	105.315	0.242289	-0.125613	-0.139381
Nadk2	Q8C5H8	NAD kinase 2, mitochondrial	KO-WT	0.299891	0.00440141	true	42.1785	35.212	36.8718	36.0438	35.8272	29.5186	33.801	37.5214	26.0492	34.3046	0.251964	0.335871	0.0468412
Pfkp	Q9WUA3	ATP-dependent 6-phosphofructokinase, platelet type	KO-WT	0.268346	0.000341536	true	177.62	185.695	189.267	242.322	223.448	226.654	244.282	188.466	192.573	196.443	0.259789	-0.0786033	0.053091
Gpd2	Q64521	Glycerol-3-phosphate dehydrogenase, mitochondrial	KO-WT	0.260764	0.000630193	true	27.7764	30.0193	29.0825	43.0104	40.0474	45.6172	46.7023	25.1507	36.3194	33.0019	0.260817	-0.259267	0.0529693
Bst2	Q8R2Q8	Bone marrow stromal antigen 2	KO-WT	0.902788	2.68836e-06	true	78.9677	92.3778	82.1627	98.4114	101.029	55.7983	59.5308	210.238	56.9879	109.201	0.263135	0.0242475	0.115947
Tesc	Q9JKL5	Calcineurin B homologous protein 3	KO-WT	0.440673	0.00047257	true	15.807	16.3569	13.098	20.7862	23.2508	18.536	17.3414	12.9928	16.3685	20.2951	0.264366	-0.281016	-0.0512826
Rufy3	Q9D394	Protein RUFY3	KO-WT	0.439044	3.33613e-05	true	11.4131	13.4371	12.0056	10.2971	11.115	9.09289	8.31926	11.0467	7.92399	9.89656	0.264884	0.463388	0.0272058
Specc1	Q5SXY1	Cytospin-B	KO-WT	0.610683	0.0407768	false	5.06536	4.69104	3.8385	7.63861	6.86056	8.43451	6.54582	5.46468	6.36697	5.69704	0.265261	-0.412607	0.0530044
Abcd1	P48410	ATP-binding cassette sub-family D member 1	KO-WT	0.341236	0.00204623	true	6.75794	7.14572	7.00499	8.19269	7.89752	9.26455	7.29204	5.68474	6.86407	6.51672	0.26602	0.0589746	0.0445878
Hs1bp3	Q3TC93	HCLS1-binding protein 3	KO-WT	0.330023	0.00627856	true	18.0906	20.3808	16.5676	20.0875	17.0948	20.2259	18.3915	16.4203	17.0924	13.8229	0.266292	0.247171	0.0743955
Med15	Q924H2	Mediator of RNA polymerase II transcription subunit 15	KO-WT	0.422155	0.0970605	false	40.5465	44.4599	43.058	41.2808	44.8704	36.8702	40.5638	34.4881	35.7453	35.688	0.270275	0.25724	0.0189242
Kin	Q8K339	DNA/RNA-binding protein KIN17	KO-WT	0.319284	0.112253	false	22.1512	20.8454	24.9512	24.2999	26.3133	24.1798	23.8424	17.5264	23.0501	18.8506	0.272538	0.112489	0.0182512
Clcn2	Q9R0A1	Chloride channel protein 2	KO-WT	0.311372	0.0222189	false	29.0854	24.6783	33.2785	21.9646	33.5899	21.2237	24.2893	17.0202	27.6245	18.1007	0.280917	0.343765	-0.0401354
Abhd12	Q99LR1	Lysophosphatidylserine lipase ABHD12	KO-WT	0.286635	0.00996809	true	35.7663	41.6138	36.5338	40.1511	37.5251	33.0143	33.1031	30.4991	31.2912	32.0869	0.29349	0.260925	0.00702085
Tmx2	Q9D710	Thioredoxin-related transmembrane protein 2	KO-WT	0.276461	0.00033576	true	115.667	105.757	108.582	124.222	123.157	88.2052	90.567	99.9399	85.9041	115.546	0.296299	0.127107	-0.0351033
Ripk2	P58801	Receptor-interacting serine/threonine-protein kinase 2	KO-WT	0.263005	0.0219542	false	7.73718	7.95865	8.74529	6.68244	8.54051	6.81394	6.04565	6.44002	6.17482	6.20831	0.297872	0.395972	0.0166268
Anxa7	Q07076	Annexin A7	KO-WT	0.395255	0.000852986	true	46.7721	40.971	43.0152	67.2936	67.4643	59.6158	50.9936	67.3968	51.1374	58.0744	0.303242	-0.325189	0.0360746
Oxr1	Q4KMM3	Oxidation resistance protein 1	KO-WT	0.275086	0.00579466	true	38.3947	32.2213	36.8893	36.3101	35.1764	31.5711	30.4212	28.0688	27.3066	30.5323	0.305633	0.309335	0.0162267
Nrbf2	Q8VCQ3	Nuclear receptor-binding factor 2	KO-WT	0.368169	0.0595755	false	13.9787	14.8183	15.359	16.7569	17.9783	13.14	13.7135	15.1109	13.1813	14.904	0.306586	0.0678355	-0.00168978
Renbp	P82343	N-acylglucosamine 2-epimerase	KO-WT	0.434717	4.08727e-05	true	72.3525	66.2821	65.1471	53.4848	59.8054	48.8033	62.3249	69.0806	50.7392	40.6678	0.309647	0.571686	0.118705
Ddrgk1	Q80WW9	DDRGK domain-containing protein 1	KO-WT	0.335354	0.00257408	true	52.2282	54.8667	48.431	49.8124	60.8218	44.1006	47.3415	65.5645	42.6631	46.4241	0.312507	0.218902	0.070011
[truncated: 86 more rows]

## Sheet: downONLYKO
gene_name	protein_id	description	Treatment	log2fc	p_value	hit	Var8_ 1	Var8_ 2	Var8_ 3	Var8_ 4	Var8_ 5	Var8_ 6	Var8_ 7	Var8_ 8	Var8_ 9	Var8_10	FC WTKO	FC WTAK	FC WTRO
[truncated: 414 more rows]

[truncated: 4 more sheets: upONLYAK, downONLYAK, upONLYRO, downONLYRO]
