# Supplementary material for: The scaffolding function of LSD1 controls DNA methylation in mouse ESCs
Source: Nat Commun. 2024 Sep 5;15:7758. doi: 10.1038/s41467-024-51966-7 (PMC11377572; doi:10.1038/s41467-024-51966-7)
Supplement: Supplementary file 14 — Supplementary Data 11 [file 41467_2024_51966_MOESM14_ESM.xlsx]

## Sheet: CRISPR Cas9 KO and validation
sgRNAs	Forward 5'→3'	Reverse 5'→3'
Guide 1	CACCGAGGCGGCCCGAGATGTTGTC	AAACGACAACATCTCGGGCCGCCTC
Guide 2	CACCGTCCGCGACGCCCATGGAGAC	AAACGTCTCCATGGGCGTCGCGGAC
Guide 3	CACCGTCAACTTCGGCATCTACAAG	AAACCTTGTAGATGCCGAAGTTGAC
P1+P4	CGAAGTCAGGCGGATATGCT	ACACAGGTAGACAAACGCGT
P5+P7	AGCCTGATAGTACTGTGCCTT	TAAAATGTCACCAGCACCACAAA

## Sheet: qPCR
Target gene	Forward 5'→3'	Reverse 5'→3'
Lsd1	CACAGCAGTCCCCAAGTATGT	GCCTCTGCTGTCAAACTAGGA
Oct4	AGTTGGCGTGGAGACTTTGC	CAGGGCTTTCATGTCCTGG
Nanog	TCTTCCTGGTCCCCACAGTTT	GCAAGAATAGTTCTCGGGATGAA
Sox17	ACGCTCCAGTCTCGGACTAT	GCCGTAGTACAGGTGCAGAG
Foxa2	CCCTACGCCAACATGAACTCG	GTTCTGCCGGTAGAAAGGGA
T	GCTTCAAGGAGCTAACTAACGAG	CCAGCAAGAAAGAGTACATGGC
Msx1	TCATGGCCGATCACAGGAAG	CGACTGAGAAATGGCCGAGA
Sox11	ACGACCTCATGTTCGACCTGAGCT	CACCAGCGACAGGGACAGGTTC
Eomes	ACCAAAACACGGATATCACCCA	GTTTTGAACGCCGTACCGAC
Gata6	CTCAGGGGTAGGGGCATCA	GAGGACAGACTGACACCTATGTA
Hoxd3	AAGCAGAAGAACAGCTGTGC	TAGCGGTTGAAGTGGAACTCC
Dnmt1	AAGATGCCAGCGCGAACA	CTCCCTCACACACTCCTTTTCTG
Uhrf1	AGCTCCAGTGCCGTTAAGAC	CTCCATGCTCTGGATAGTCATCA
Nestin	AACTGGCACACCTCAAGATG	CAAGGAAATGCAGCTTCAGC
Rcor1	TTCTCGCCGTACAAGCCATT	TGTTGAAGCGGCGTCGATAA
Rcor2	GGAGCACTCTCATGACAGCAT	CTATAGCGTGCAGGGCTCTC

## Sheet: ChIP-qPCR
Locus	Forward 5'→3'	Reverse 5'→3'
Lefty2_DI	CCCCCTACTTGGGCAATCTG	ATTAGCCACGGCCCAAAGAA
Nanog_DI	CCCGCTCCTTTTCAGCACTA	GTGGGTGGGGAAAGGAATGT
Klf5_DI	AGCCCAGCCTTACCTTTTCC	ACATCACACACAGTGACCCT

## Sheet: mutagenesis
LSD1 A540E	TGGCATTTTGCAAATCTTGAATTTGAGAACGCCACACCTCTCT
LSD1 K662A	GGGATTTGGCAACCTTAACGCGGTGGTGTTATGCTTTGAC

## Sheet: sh RNA
Target	Forward 5'→3'	Reverse 5'→3'
Rcor1_sh1	CCGGCGCCGCTTCAACATAGATGAACTCGAGTTCATCTATGTTGAAGCGGCGTTTTTG	AATTCAAAAACGCCGCTTCAACATAGATGAACTCGAGTTCATCTATGTTGAAGCGGCG
Rcor2_sh1	CCGGCCGAAGTCGAACTAGTGTGATCTCGAGATCACACTAGTTCGACTTCGGTTTTTG	AATTCAAAAACCGAAGTCGAACTAGTGTGATCTCGAGATCACACTAGTTCGACTTCGG
Usp7_sh1	CCGGCGTGGTATCCAGGTGTACTAACTCGAGTTAGTACACCTGGATACCACGTTTTTG	AATTCAAAAACGTGGTATCCAGGTGTACTAACTCGAGTTAGTACACCTGGATACCACG
Usp7_sh2	CCGGCCTGGATTTGTGGTCACATTACTCGAGTAATGTGACCACAAATCCAGGTTTTTG	AATTCAAAAACCTGGATTTGTGGTCACATTACTCGAGTAATGTGACCACAAATCCAGG

## Sheet: DNMT1 and UHRF1 cloning
	Forward 5'→3'	Reverse 5'→3'
DNMT1	GTAAACCAGTGTGGTGGACCATGGATTACAAGGATGACGATGACAAGCCAGCGCGAACAGCTCCAG	GTAAAGTCGACTAGTCCTTGGTAGCAGCCTC
UHRF1	GTAAACCAGTGTGGTGGACCATGGATTACAAGGATGACGATGACAAGTGGATCCAGGTTCGAACTATGG	GTAAACTCGAGTCACCGGCCGCTGCCATAG
