# Supplementary material for: The scaffolding function of LSD1 controls DNA methylation in mouse ESCs
Source: Nat Commun. 2024 Sep 5;15:7758. doi: 10.1038/s41467-024-51966-7 (PMC11377572; doi:10.1038/s41467-024-51966-7)
Supplement: Supplementary file 16 — Source Data [file 41467_2024_51966_MOESM16_ESM.xlsx]

## Sheet: Figure 1
1A
	LSD1 (P-value)	Oct4 (P-value)	Nestin (P-value)
Day 0 vs 2	0.0129	<0.0001	0.3067
Day 0 vs 3	0.0159	<0.0001	0.8763
Day 0 vs 4	0.0141	<0.0001	0.4742
Day 0 vs 5	0.0137	<0.0001	0.0672
Day 0 vs 6	0.0129	<0.0001	0.0045
1A	Ct value from qPCR							Ct value from qPCR
	Biological reps		Biological reps		Biological reps				Biological reps			Biological reps			Biological reps
Days	Actin	Nestin	Actin	Nestin	Actin	Nestin	Days	Actin	Lsd1	Pou5f1	Actin	Lsd1	Pou5f1	Actin	Lsd1	Pou5f1
D0	19.1702	28.4094	19.8102	29.1459	17.2781	28.1564	D0	20.0376	24.8031	20.152	20.0376	24.1459	19.1459	20.0376	23.7222	19.7222
D0	19.2014	28.284	19.7238	28.8248	17.1656	29.1169	D0	20.3135	24.7307	20.1962	20.3135	24.0248	19.0248	20.3135	23.0638	19.0638
D0	19.2296	28.2016	19.646	29.1835	17.9763	30.4935	D0	20.6495	24.8403	20.5189	20.6495	24.2835	19.2835	20.6495	23.0513	19.0513
D2	17.6394	26.7232	18.7266	27.9081	15.1798	27.7245	D2	17.9596	21.9458	20.3458	16.8464	20.6198	18.6198	16.8464	19.8815	18.8815
D2	17.6253	26.6709	18.937	28.0228	15.6924	28.0901	D2	17.2177	21.9055	20.3055	17.1659	20.7102	18.7102	17.1659	19.5627	18.9627
D2	17.7226	27.0816	18.9766	28.061	17.923	28.7591	D2	17.4462	21.4007	20.3007	17.4319	20.6612	18.6612	17.4319	19.4837	18.4837
D3	18.6589	27.3544	17.7402	27.4065	15.7282	27.5054	D3	16.5058	21.4232	21.4932	15.8171	19.9198	19.9998	15.8171	18.9944	20.4944
D3	18.6321	27.3286	17.8478	27.3593	16.1684	27.8868	D3	16.5662	21.0709	21.9709	16.5411	19.9102	19.8902	16.5411	19.0145	20.2145
D3	18.4176	27.4635	18.3281	27.6186	17.6791	28.7671	D3	17.866	21.0816	21.9816	16.9806	20.0612	19.9912	16.9806	19.0104	20.2104
D4	17.8942	27.2226	18.6265	26.9857	14.9162	25.7892	D4	16.088	21.6232	24.2232	16.042	20.5065	22.9065	16.042	19.5751	23.2751
D4	17.8421	27.2257	18.503	27.0057	15.9817	26.8584	D4	16.8075	21.5909	24.2909	16.681	20.6593	22.6593	16.681	19.314	23.314
D4	17.6645	27.0843	18.5911	27.186	15.2581	27.3476	D4	17.4423	21.5916	24.2916	17.301	20.6186	22.6186	17.301	19.5814	23.2814
D5	18.0388	26.7636	18.2982	26.4851	14.3546	24.6622	D5	15.3229	20.6226	24.6226	16.0174	20.2857	23.2857	16.0174	19.7317	23.7317
D5	17.7168	26.5653	18.0881	26.3102	15.1478	25.5735	D5	15.5871	20.6257	24.6257	16.0309	20.5057	23.5057	16.0309	19.4629	23.4629
D5	17.6311	26.63	17.9595	26.1605	16.3789	26.256	D5	16.5678	20.5843	24.5843	16.8427	20.386	23.386	16.8427	19.5982	23.5982
D6	18.1815	26.0584	18.8405	26.3792	14.4264	24.7698	D6	16.1443	20.9636	24.9636	15.2149	19.2851	23.2851	15.2149	18.5217	23.0217
D6	18.1298	25.9986	18.8606	26.5766	15.1777	25.2947	D6	16.1144	20.9653	24.9653	15.1428	19.2702	23.2702	15.1428	18.447	23.047
D6	18.193	26.0503	19.0948	26.4494	16.5028	25.2047	D6	16.1462	20.86	24.86	15.5772	19.1605	23.1605	15.5772	18.4527	23.0527
1B
	LSD1 (P-value)	Oct4 (P-value)	Sox17 (P-value)
Day 0 vs 2	<0.0001	0.2882	0.0069
Day 0 vs 4	0.0341	0.0073	0.1076
Day 0 vs 6	0.0199	0.0004	0.022
Day 0 vs 8	0.9358	<0.0001	0.0053
1B
	Days	Actin for Lsd1 (CT)			Lsd1 (CT)			Actin for Oct4 (CT)				Oct4 (CT)				Actin for Sox17 (CT)			Sox17 (CT)
		Biological reps			Biological reps			Biological reps								Biological reps			Biological reps
technical reps	0	17.4344	14.5605	15.0421	23.8031	21.0096	21.9898	14.4475	17.4344	14.5605	15.0421	18.2423	22.0312	18.0016	19.8786	20.7902	20.3153	17.4485	35.1634	36.1614	33.1471
		17.1138	14.2303	14.8048	23.7307	20.7624	21.9134	14.5259	17.1138	14.2303	14.8048	18.0917	21.6584	17.9232	19.9243	20.5825	20.1306	17.5467	34.9252	35.43	33.5301
		17.3811	13.9361	14.9806	23.8403	20.5986	22.2243	14.1044	17.3811	13.9361	14.9806	18.0653	21.779	18.0015	19.9649	20.5339	20.0723	18.6756	34.7971	35.3442	33.6691
technical reps	2	12.9994	14.577	13.662	18.745	20.5407	20.0822	14.543	12.9994	14.577		18.5016	16.846	18.23		19.2945		17.1567	35.0706		34.8791
		13.0025	14.6779	13.7689	18.6775	20.4941	19.969	14.5648	13.0025	14.6779		18.4907	16.86	18.2396		19.2186		17.0351	35.6186		35.091
		12.9031	14.5687	13.8699	18.6677	20.2578	19.9265	14.593	12.9031	14.5687		18.3862	16.7985	18.1706		19.1616		17.569	34.4486		36.3181
technical reps	4	12.3571	14.8027	15.2622	18.6161	20.9604	21.1828	14.4841	11.3571	14.8027		19.4702	16.8181	19.6773		19.2529	19.0524	16.304	33.3487	33.4578	34.3763
		12.4444	14.9161	15.1341	18.6023	20.9529	21.188	14.6949	11.4444	14.9161		19.5009	16.8123	19.6488		19.1844	19.1629	18.8816	33.2407	33.7234	35.5385
		12.4263	15.2671	15.2292	18.7313	20.9463	21.2025	14.9043	12.4263	15.2671		19.6023	16.7739	19.7445		19.2259	19.1516	18.7637	33.1724	33.3432	35.0911
technical reps	6	14.4841	14.4827	14.8765	20.5382	20.7521	20.9765		13.3019	14.4827	14.2622		18.58	19.1761	19.5034	19.0263	18.4907	17.3121	25.7307	25.7082	27.9677
		14.6949	14.7768	14.7504	20.7369	20.8697	21.0234		13.3914	14.7768	14.1341		18.6647	19.3157	19.5396	18.9531	18.3803	17.917	25.8336	25.6065	27.8961
		14.9043	14.5668	14.7076	20.6125	20.9412	20.9923		13.6299	14.5668	14.2292		18.79	19.4039	19.5177	18.9642	18.8032	18.4879	26.214	25.8095	28.1223
techincal reps	8	12.3082	14.4796	13.5989	21.5189	18.425	20.7217	14.1263	12.3082	14.4796		20.9107	18.9573	21.2971		18.9407	19.0165	16.1841	27.3663	27.5763	27.1897
		11.8909	14.55	13.675	21.281	18.3594	20.7738	13.8962	11.8909	14.55		21.1087	18.7147	20.9575		18.6683	19.0247	16.9721	27.1619	27.4691	27.1563
		11.9429	14.3784	13.9263	21.0623	18.5082	20.5902	13.8468	11.9429	14.3784		20.8956	18.7408	21.0572		18.9273	18.9271	17.8404	27.1821	27.922	27.3863
1E
	WT			KO1			KO2
	biological replicates			biological replicates			biological replicates
Day 2 technical replicates	862000	817000	1470000	356000	200000	222000	222000	156000	195000
	739000	1010000	1430000	245000	228000	228000	189000	202000	211000
	795000	1020000	1400000	239000	139000		245000	178000
	856000			295000			174000
Day 4 technical replicates	7840000	7790000	10600000	1450000	1050000	1140000	1160000	739000	734000
	8270000	8020000	9920000	1800000	912000	1020000	1310000	693000	851000
	7340000	7620000	8600000	1900000	1080000	1130000	967000	643000	995000
			9560000			1060000
1E
	P-value (Dunett's multiple comparison)
	Day 2	Day 4
WT vs KO1	0.0025	<0.0001
WT vs KO2	0.002	<0.0001
1 F
	WT			KO1			KO2
	biological replicates			biological replicates			biological replicates
Annexin - (technical reps)	82.55	82.55	90.4	65.1	65.4	57.75	62.6	62.8	53
	84.85	84.85	85.35	65.2	65.2	63.15	58.65	58.6	53.6
Annexin + (technical reps)	14.45	13.65	9.25	34.7	27.2	41.3	37.35	39.7	46.45
	15	14.45	14.25	34.65	29.5	36.1	41.2	35.95	46.05
1F
	P-value (Dunett's multiple comparison)
	Annexin -	Annexin +
WT vs KO1	0.0004	0.0015
WT vs KO2	0.0001	0.0003
1H
	WT				KO1				KO2
	biological replicates				biological replicates				biological replicates
Undifferentiated	82.975	76	72.24	60.86	51.1	40.75	53.25	51.8	57.05	37.75	47.57	59.21
Partial differentiated	13.645	16.75	17.39	24.63	40.025	45.75	31.7	30.12	34.95	49.75	35.215	28.94
Differentiated	3.365	7	10.335	14.49	8.86	13.5	13.52	12.2	8.205	12.25	12.405	11.8
1H
	P-value
	Undifferentiated	Partial differentiated	Differentiated
WT vs KO1	0.0047	0.0049	0.2637
WT vs KO2	0.0154	0.0087	0.3928
1P
Time (minutes)	WT		KO1		KO2
	Biological reps		Biological reps		Biological reps
1.3403	19.6108	18.8499	12.211	13.0961	13.3838	13.46
7.98617	17.6971	16.4176	10.9764	12.2659	11.7527	12.1953
14.6224	18.3146	17.1363	11.313	12.2403	12.3388	12.4713
21.3627	65.9077	65.8555	38.2982	45.4467	45.2679	44.3324
28.0416	65.2783	67.2458	36.9712	43.6246	43.3537	42.1072
34.7327	63.4245	65.8244	35.363	41.6431	41.4839	40.0261
41.5265	77.0795	73.0163	49.0026	54.9668	53.4347	50.1901
48.2147	85.6014	90.8498	48.3354	55.5297	55.7604	50.5688
54.8935	85.1636	85.3059	47.1605	54.2037	54.3666	48.1201
61.6546	44.2454	47.3064	26.1355	30.3705	27.3286	31.7144
68.3387	32.3923	35.3794	18.8481	20.9935	20.7755	20.8003
75.0103	25.964	28.2931	16.0814	18.2543	18.9997	18.4261
1Q
	WT		KO1		KO2
	Biological reps		Biological reps		Biological reps
Glycolysis	47.5931	48.3446	26.9852	33.2302	32.9291	31.8846
Glycolytic Capacity	67.2867	68.0826	37.6896	43.2988	43.4217	38.1068
Glycolytic Reserve	19.6937	19.738	10.7044	10.0686	10.4925	6.2222
1R
Time (minutes)	WT		KO1		KO2
	Biological reps		Biological reps		Biological reps
1.34134	63.6806	58.4867	64.6207	57.9741	56.6746	46.2529
8.02283	59.6046	55.9269	60.1364	55.4889	53.6918	44.4164
14.7046	58.6656	55.1379	58.9089	54.8674	53.2491	43.726
21.4064	26.4456	21.0232	24.5156	18.9532	27.1717	16.5308
28.1069	23.7147	18.3122	21.8154	16.8372	23.4019	14.9684
34.7894	21.7675	16.9394	19.5695	15.8321	21.7132	14.0804
41.5835	61.4557	53.5476	47.2643	53.4109	46.065	41.3667
48.3185	67.66	61.1642	49.281	55.3577	48.918	43.1665
55.0205	71.6999	64.3792	50.5738	59.9593	50.4187	45.0558
61.7876	13.381	11.5977	9.82101	10.2956	13.027	8.73047
68.4056	12.9967	11.6766	9.43961	10.4663	12.4648	8.33802
75.1097	12.5328	11.2223	8.94777	9.88437	12.0127	8.15601
1S
	ATP production
	WT	KO1	KO2
Biological reps	36.9	38.2	31.5
	38.2	39	29.6

## Sheet: Figure 2
2B
H3K4me2 (µM)	LSD1WT			LSD1MUT
40	1.61234	1.6343	1.6277	0.042932	0.057243	0.001325
20	1.57418	1.57881	1.59292	0.028621	0.071554	0.028767
10	1.54556	1.53671	1.54783	0.019081	0.066783	0.05543
5	1.2975	1.31658	1.30434	0.0045	0.033392	0.070002
2.5	1.05899	1.06113	1.08294	0.009541	0.019081	0.02227
1.25	0.763238	0.791014	0.714122	0.01987	0.00477	0.0034
0.63	0.429321	0.450246	0.502896	0.014311	0.028621	0.0008
0.31	0.243282	0.241124	0.259824	0.00477	0.033392	0.037092
2H
	EB size (mµ)
	WT	KO2	LSD1WT	LSD1Mut
Biological rep (n )	4	4	3	3
	130.362	55.2403	94.8436
	116.56	52.69	109.48	104.01
	145.27	65	131	102.9
	139.03	74.3		105
2E-H
		Ct values from qPCR
Days	Samples name	Actin for Pou5f1				Pou5f1				Actin for Nanog				Nanog				Actin for Sox2				Sox2				Actin for Sox17				Sox17				Actin for Foxa2				Foxa2				Actin for T				T
D0	WT	16.1806	16.2796	17.3867	16.4857	18.1229	17.9888	18.7806	16.2458	16.1806	16.2796	17.3867	16.4857	20.8641	20.0262	17.3867	19.8276	16.1806	16.2796	17.3867	16.2796	20.1256	20.3753	20.7761	20.2505	16.1806	16.2796	17.3867	17.0516	33.1289	32.9743	31.9572	31.2502	16.1806	16.2796	17.3867	17.0516	30.3089	30.7036	35.017	28.2748	16.1806	16.2796	17.3867	16.4857	31.0435	29.9841	33.0914	25.4535
		16.1649	16.0587	17.4069	16.6129	18.1024	18.121	18.8218	16.3575	16.1649	16.0587	17.4069	16.6129	20.7958	19.9171	17.4069	19.6484	16.1649	16.0587	17.4069	16.0587	20.106	20.3966	20.8736	20.2513	16.1649	16.0587	17.4069	17.1507	32.8072	32.5219	31.4136	31.0581	16.1649	16.0587	17.4069	17.1507	30.6885	30.4165	35.2938	28.2676	16.1649	16.0587	17.4069	16.6129	30.6047	31.1548	32.6556	25.5543
					16.4028				16.5101				16.4028				19.8134												16.8777				30.4268				16.8777				28.0059				16.4028				25.3324
	KO2	16.6058	16.0834	17.5946	16.1937	18.4836	18.6928	19.5544	16.9941	16.6058	16.0834		16.1937	20.9233	20.3393		19.2274	16.6058	16.0834		16.0834	20.2024	20.4009		20.1319	16.6058	16.0834			31.2382	31.0017			16.6058	16.0834		17.0627	29.1704	29.9799		28.3039	16.6058	16.0834	17.5429	16.1937	33.547	33.4029	34.6917	25.6025
		16.5802	16.5747	17.5429	16.4563	18.588	18.8971	19.5083	16.9266	16.5802	16.5747		16.4563	20.9294	20.3296		19.2448	16.5802	16.5747		16.5747	20.4264	20.5279		20.4037	16.5802	16.5747			31.3953	31.3377			16.5802	16.5747		17.0632	29.4106	30.1953		28.4966	16.5802	16.5747	17.972	16.4563	33.1379	34.0383	32.9113	25.9277
					16.3566				16.8002				16.3566				19.2653																				17.0288				28.4343				16.3566				26.3685
	LSD1WT	16.8327	17.1522	17.972		18.4177	18.2587	19.4663		16.8327	17.1522	18.2903		20.8261	20.6915	18.2903		16.8327	17.1522	17.5946		20.0604	20.4631	21.7045		16.8327	17.1522	17.5429		32.1098	32.4236	30.3926		16.8327	17.1522	18.2903	18.2729	33.0408	33.6984	33.5775		16.8327	17.1522	18.0396		32.4561	32.4864	32.9583
		17.0554	17.1775	18.0396		18.4617	18.2984	19.391		17.0554	17.1775	18.1827		20.9938	20.7	18.1827		17.0554	17.1775	17.5429		19.812	20.6348	21.6581		17.0554	17.1775	17.972		32.0359	32.0937	30.3233		17.0554	17.1775	18.1827	18.0955	32.317	35.6957	33.6376		17.0554	17.1775	18.6112		32.0907	32.9276	32.7306
	LSD1MUT	17.0147	17.2627	18.6112		18.5433	18.5595	19.4235		17.0147	17.2627	17.5946		19.9378	20.602	17.5946		17.0147	17.2627	17.972		20.3264	20.5137	21.4874		17.0147	17.2627	18.0396		32.8586	32.0515	31.4275		17.0147	17.2627	17.5946	18.1187	30.1955	32.2143	37.2701		17.0147	17.2627	18.6487		32.335	32.9068	33.516
		16.9191	17.2763	18.6487		18.3791	18.496	19.4892		16.9191	17.2763	17.5429		20.4001	20.6949	17.5429		16.9191	17.2763	18.0396		Undetermined	20.5184	21.3285		16.9191	17.2763	18.6112		32.3519	32.4451	30.929		16.9191	17.2763	17.5429		30.7799	32.2268	36.3693		16.9191	17.2763	16.8608		32.4691	33.1503	33.5151
D8	WT	16.1199	16.2439	16.8608	17.3392	19.8404	20.083	21.9128	20.0424	16.1199	16.2439	17.972	17.3392	23.202	21.9238	17.972	23.237	16.1199	16.2439	18.6112	16.2439	22.7864	21.9629	21.1149	21.3524	16.1199	16.2439	18.6487	16.9931	25.3258	24.2996	30.7449	24.4731	16.1199	16.2439	17.972	16.9931	23.6571	23.3561	25.117	21.6996	16.1199	16.2439	16.8857	17.3392	22.6749	23.2233	24.5953	22.0632
		16.3126	16.4636	16.8857	17.0646	19.8145	20.1795	21.0362	20.0771	16.3126	16.4636	18.0396	17.0646	23.1254	21.9073	18.0396	23.3403	16.3126	16.4636	18.6487	16.4636	22.7494	21.916	21.1768	22.3561	16.3126	16.4636	16.8608	17.0807	25.1491	24.3158	30.4056	24.1648	16.3126	16.4636	18.0396	17.0807	23.7527	23.4407	24.9681	21.9686	16.3126	16.4636		17.0646	22.6077	23.2459	24.5087	22.2271
					16.971				20.1556				16.971				23.2406												16.9934				24.4319				16.9934				21.9859				16.971				22.1318
	KO2	16.7805	16.664		17.36	18.4139	18.3918		17.3607	16.7805	16.7805		17.36	21.5089	20.9345		21.0251	16.7805	16.664	16.8608	16.664	20.5324	20.7216	24.5598	20.927	16.7805	16.664	16.8857		32.4067	32.2593	24.9432		16.7805	16.664		18.2729	28.9105	29.4717		27.2794	16.7805	16.664		17.36	31.7074	32.0166		29.0931
		16.8096	16.6795		17.2884	18.2626	18.4018		17.3716	16.8096	16.8096		17.2884	21.5262	20.9634		20.8628	16.8096	16.6795	16.8857	16.6795	20.6707	20.7629	24.4512	20.7168	16.8096	16.6795	18.6401		32.217	32.0712	24.8717		16.8096	16.6795		18.0955	28.4721	29.252		27.1748	16.8096	16.6795		17.2884	31.6901	32.0818		29.4325
					17.2522				17.6365				17.2522				20.8566																				18.1187				28.2184				17.2522				28.8876
	LSD1WT	16.278	16.6292	18.6401		19.2014	19.9956	20.8955		16.278	16.278	18.6401		22.0892	21.9191	18.6401		16.278	16.6292	18.6401		21.7959	21.8454	23.5035		16.278	16.6292	18.6337		24.2947	24.9944	25.8249		16.278	16.6292	18.6401		22.9481	23.8966	26.4464		16.278	16.6292	18.6401		21.4804	24.3495	24.9232
		16.1737	16.7215	18.6337		19.9768	19.9753	20.882		16.1737	16.1737	18.6337		22.2084	21.9758	18.6337		16.1737	16.7215	18.6337		21.8228	21.8527	23.487		16.1737	16.7215	20.0593		24.3062	25.046	25.9069		16.1737	16.7215	18.6337		22.9741	23.7919	26.7018		16.1737	16.7215	18.6337		21.4867	24.269	24.8722
	LSD1MUT	17.0812	17.2504	20.0593		18.9226	18.7634	21.1908		17.0812	17.5037	20.0593		21.5547	21.6212	20.0593		17.0812	17.2504	20.0593		21.057	20.971	23.864		17.0812	17.2504	19.9143		31.7219	33.2334	34.8238		17.0812	17.2504	17.6037		27.9244	28.256	27.1328		17.0812	17.2504	20.0593		27.4129	29.8403	32.4054
		17.1384	17.18	19.9143		18.923	18.7666	21.0878		17.1384	17.0113	19.9143		21.6548	21.3762	19.9143		17.1384	17.18	19.9143		21.2437	20.9595	23.8267		17.1384	17.18	15.8943		31.7373	32.7873	33.5481		17.1384	17.18	17.0315		28.0524	29.2143	26.9938		17.1384	17.18	19.9143		27.5588	29.698	32.4054
1K
		Gastruloids size (µm)
	WT	KO1	KO2	LSD1WT	LSD1MUT
Biological reps	4	3	4	4	3
	441.17		149.02	370.18
	482.74	337.834	156.24	382.19	239.1
	495.48	347.43	228.24	511.53	228.73
	474.05	290.85	180.7	363.52	226.59
2L-P
	Ct values from qPCR
hours		Actin for Oct4			Oct4			Actin for Sox17			Sox17			Actin for T			T			Actin for Sox11			Sox11			Actin for Nestin			Nestin			Actin for Hoxd3			Hoxd3
0h	WT	16.1806	16.2796	17.3867	17.9888	18.1229	18.7806	16.1806	16.2796	17.3867	33.1289	32.9743	31.9572	16.1806	16.2796	17.3867	31.0435	29.9841	33.0914	16.1806	16.2796	17.3867	26.206	27.8212	28.7832	19.1148	18.766	20.0783	28.6809	28.0141	28.83	16.1806	16.2796	17.3867	36.2776	36.2776	36.2776
	WT	16.1649	16.0587	17.4069	18.121	18.1024	18.8218	16.1649	16.0587	17.4069	32.8072	32.5219	31.4136	16.1649	16.0587	17.4069	30.6047	31.1548	32.6556	16.1649	16.0587	17.4069	26.478	27.4909	28.7144	19.3249	18.8217	20.2372	29.0981	28.1581	28.8595	16.1649	16.0587	17.4069	36.2922	36.2922	36.2922
	KO1	15.7031	16.6714	18.2903	18.126	19.3083	20.5657	15.7031	16.6714	18.2903	31.0698	31.1731	30.6216	15.7031	16.6714	18.2903	32.1816	34.9742	35.2471	15.7031	16.6714	18.2903	27.221	28.6019	28.1197	17.8338	19.2705	20.9685	29.5925	31.1838	32.0298	15.7031	16.6714	18.2903	35.2165	36.1004	36.3217
	KO1	15.6824	16.6739	18.1827	18.3486	18.9803	20.6571	15.6824	16.6739	18.1827	30.9657	30.7946	30.2809	15.6824	16.6739	18.1827	32.6908	34.2316	34.5877	15.6824	16.6739	18.1827	26.968	28.6955	28.3728	17.8219	19.0627	21.1714	29.8485	31.2433	32.2499	15.6824	16.6739	18.1827	35.1915	35.6328	37.3443
	KO2	16.6058	16.0834	17.5946	18.6928	18.4836	19.5544	16.6058	16.0834	17.5946	31.2382	31.0017	30.3926	16.6058	16.0834	17.5946	33.547	33.4029	34.6917	16.6058	16.0834	17.5946	27.495	28.1795	27.8771	18.6655	19.0061	20.2517	32.1836	32.0081	31.044	16.6058	16.0834	17.5946	32.3187	31.0734	32.5289
	KO2	16.5802	16.5747	17.5429	18.8971	18.588	19.5083	16.5802	16.5747	17.5429	31.3953	31.3377	30.3233	16.5802	16.5747	17.5429	33.1379	34.0383	32.9113	16.5802	16.5747	17.5429	27.357	27.9015	27.8639	18.9029	18.8912	20.2396	32.396	32.2077	30.7956	16.5802	16.5747	17.5429	32.1364	30.9778	32.4314
	LSD1WT	16.8327	17.1522	17.972	18.2587	18.4177	19.4663	16.8327	17.1522	17.972	32.1098	32.4236	31.4275	16.8327	17.1522	17.972	32.4561	32.4864	32.9583	16.8327	17.1522	17.972	27.018	28.1384	28.9147	19.1233	19.4773	20.9232	29.4219	29.9063	29.7108	16.8327	17.1522	17.972	36.9144	35.8694	35.8694
	LSD1WT	17.0554	17.1775	18.0396	18.2984	18.4617	19.391	17.0554	17.1775	18.0396	32.0359	32.0937	30.929	17.0554	17.1775	18.0396	32.0907	32.9276	32.7306	17.0554	17.1775	18.0396	26.273	28.1364	28.5928	19.1773	19.7589	20.8528	29.5047	30.0512	30.0255	17.0554	17.1775	18.0396	36.9709	34.9119	36.4742
	LSD1MUT	17.0147	17.2627	18.6112	18.5595	18.5433	19.4235	17.0147	17.2627	18.6112	32.8586	32.0515	30.7449	17.0147	17.2627	18.6112	32.335	32.9068	33.516	17.0147	17.2627	18.6112	27.082	28.1229	27.3843	19.0952	19.2322	20.7968	undetermined	30.3655	31.142	17.0147	17.2627	18.6112	35.5343	36.1015	36.1015
	LSD1MUT	16.9191	17.2763	18.6487	18.496	18.3791	19.4892	16.9191	17.2763	18.6487	32.3519	32.4451	30.4056	16.9191	17.2763	18.6487	32.4691	33.1503	33.5151	16.9191	17.2763	18.6487	26.946	28.2155	27.4694	19.3559	20.0619	20.9212	30.2917	29.8686	31.0974	16.9191	17.2763	18.6487	35.7748	Undetermined	Undetermined
120h	WT	16.5928	17.0234	15.8943	20.5286	21.8142	20.0705	16.5928	17.0234	15.8943	25.1607	26.7399	23.0394	16.5928	17.0234	15.8943	20.0427	21.4198	21.2777	16.5928	17.0234	15.8943	21.262	22.7581	21.7973	20.0962	18.8551	19.2447	27.6253	26.3918	26.6643	17.0234	17.0234	15.8943	26.2187	24.8735	24.2215
	WT	16.6855	17.1696	15.8403	19.6745	21.805	20.1552	16.6855	17.1696	15.8403	25.1819	26.8864	23.1133	16.6855	17.1696	15.8403	20.0995	21.4195	21.2777	16.6855	17.1696	15.8403	21.207	22.7187	21.79	20.225	19.1904	19.3397	27.7526	26.4343	26.6658	17.1696	17.1696	15.8403	26.0666	24.7281	24.308
	KO1	17.3299	17.4761	16.7305	19.0157	18.7063	18.4199	17.3299	17.4761	16.7305	31.1569	30.9226	29.0445	17.3299	17.4761	16.7305	27.5725	25.2199	24.64	17.3299	17.4761	16.7305	23.939	25.6078	23.9818	18.9516	18.8215	19.394	30.2936	29.5415	28.3465	17.3299	17.4761	16.7305	32.9755	33.6765	32.9608
	KO1	17.3561	17.5122	16.7216	18.9388	18.6176	18.4545	17.3561	17.5122	16.7216	30.9553	30.8628	28.7702	17.3561	17.5122	16.7216	27.5379	25.2807	24.677	17.3561	17.5122	16.7216	23.963	25.4356	24.0349	19.1036	19.551	19.717	30.4248	30.0111	28.6646	17.3561	17.5122	16.7216	33.9984	33.9565	33.0257
	KO2	18.7663	18.2916	18.5656	20.5892	19.5462	20.1526	18.7663	18.2916	18.5656	32.9594	32.3916	30.7625	18.7663	18.2916	18.5656	33.2462	32.4277	35.4933	18.7663	18.2916	18.5656	27.154	26.3473	26.7624	20.8521	20.0731	20.2028	36.2275	35.1711	34.425	18.7663	18.2916	18.5656	31.4212	30.4444	31.8943
	KO2	18.8378	18.1685	18.6705	20.6775	19.5448	20.0005	18.8378	18.1685	18.6705	33.1354	32.6953	31.5144	18.8378	18.1685	18.6705	34.5534	31.4371	36.2997	18.8378	18.1685	18.6705	27.137	26.7655	26.7481	20.8086	20.684	20.3235	36.2839	35.2839	35.458	18.8378	18.1685	18.6705	31.9032	29.9728	31.8444
	LSD1WT	17.2965	18.0644	16.1532	21.2217	22.0736	18.7213	17.2965	18.0644	16.1532	27.1807	30.0926	24.4904	17.2965	18.0644	16.1532	21.7879	22.6704	19.363	17.2965	18.0644	16.1532	23.639	25.4394	22.7209	19.3349	21.8572	19.4456	27.6891	29.3619	27.7223	17.2965	18.0644	17.2965	25.2542	25.9177	25.2508
	LSD1WT	17.3036	18.0944	16.1855	21.2193	22.0663	18.7282	17.3036	18.0944	16.1855	27.5114	30.1357	24.4279	17.3036	18.0944	16.1855	21.7449	22.7537	19.456	17.3036	18.0944	16.1855	23.731	25.1049	22.6839	19.3336	21.7976	19.5173	27.6459	29.392	27.9808	17.3036	18.0944	17.3036	25.4068	26.0935	25.2067
	LSD1MUT	18.2261	20.3138	17.1426	20.5287	22.6726	18.9113	18.2261	20.3138	17.1426	31.9379	37.4729	29.3861	18.2261	20.3138	17.1426	23.6523	26.2735	24.476	18.2261	20.3138	17.1426	25.036	28.3835	24.3555	20.2162	22.6198	19.2329	29.6145	32.271	31.5366	17.2261	20.3138	20.3138	29.5973	34.9327	35.4126
	LSD1MUT	18.3309	20.1719	17.102	20.3684	22.7419	18.9242	18.3309	20.1719	17.102	31.8681	35.5913	29.5625	18.3309	20.1719	17.102	23.618	26.1784	24.657	18.3309	20.1719	17.102	24.971	28.4738	24.427	20.6835	23.0752	19.2156	29.9006	31.9337	31.3254	17.3309	20.1719	20.1719	29.8655	32.2531	33.4126
[truncated: 23 more columns]

## Sheet: Figure 3
3A
	P-values
	KO1	KO2
H3K4me1	0.0199	0.0075
H3K4me2	>0.9999	0.8143
H3K4me3	0.781	0.9283
3A
	% Total peptide (MS/MS)
	K4me1			K4me2			K4me3
WT	13.18	14.48	15.8	0.39	0.39	0.49	0.09	0.05	0.13
KO1	22.09	20.86	28.5	0.48	0.25	0.54	0.12	0.03	0.16
KO2	21.94	19.23	23.22	0.46	0.29	0.59	0.09	0.05	0.14

## Sheet: Figure 4
4A
	Samples	dC(nM)				5mC(nM)			5mC/dC
		r1	r2	r3	average	r1	r2	r3	r1	r2	r3	average
Biological reps	WT	90051.4	89346.4	90084.6	89827.5	3088.93	3115.67	2988.64	0.0343019	0.0348718	0.033176	0.0341165
	KO1	52480.9	52092.1	53949.8	52840.9	596.38	596.769	644.269	0.0113638	0.011456	0.011942	0.0115873
Biological reps	WT	79008.7	77835.5	81240.8	79361.7	3064.71	2969.89	3200.29	0.0387896	0.038156	0.0393927	0.0387794
	KO1	162604	162308	165659	163524	969.648	1093.58	1028.59	0.00596325	0.0067377	0.00620909	0.00630334
	KO2	83259.9	84906.3	82939.2	83701.8	1804.25	1800.19	1772.61	0.0216701	0.0212021	0.0213724	0.0214148
Biological reps	WT	136975	139206	138654	138278	5328.99	5364.13	5318.6	0.0389048	0.0385337	0.0383588	0.0385991
	KO1	160778	168540	162353	163891	949.872	923.501	968.696	0.00590796	0.00547942	0.00596659	0.00578466
	KO2	64460.1	63640.4	63207.2	63769.3	1488.53	1431.49	1446.97	0.0230922	0.0224934	0.0228925	0.022826
		dC(nM)			5mC(nM)			5mC/dC
	Samples	r1	r2	r3	r1	r2	r3	r1	r2	r3	average	error bar
Biological reps	WT	1781.6	1741.88	1713.93	69.1308	68.5763	67.9227	0.0388027	0.0393692	0.0396298	0.0392672	0.000422846
	KO2	2273.85	2132.02	2229.52	33.6744	31.8353	37.192	0.0148095	0.014932	0.0166816	0.0154743	0.00104731
4C
		dC(nM)				5mC(nM)			5mC/dC
		r1	r2	r3	average	r1	r2	r3	r1	r2	r3	average	error bar
Biological reps	WT	14443.4	14107.5	14147.7	14232.8	658.581	631.711	594.27	0.0455975	0.0447784	0.0420048	0.0441269	0.00188286
	KO2	15767.6	15795.6	15970.1	15844.4	311.313	335.697	321.433	0.0197439	0.0212525	0.0201271	0.0203745	0.000784176
	KO2EV	20052.4	19131.4	19406	19529.9	207.831	202.59	206.908	0.0103644	0.0105894	0.0106621	0.0105386	0.000155183
	LSD1WT	22623.1	22898.8	23611.8	23044.6	900.337	835.756	893.216	0.0397972	0.0364979	0.0378293	0.0380414	0.00165984
Biological reps	WT	24471.6	24707.5	24829.5	24669.5	1060.24	1003.35	1044.92	0.0433252	0.0406093	0.0420838	0.0420061	0.00135963
	KO2	20900.3	20948.2	20760	20869.5	428.037	428.525	394.488	0.02048	0.0204564	0.0190023	0.0199796	0.000846414
	KO2EV	26600.8	27104.6	26685.3	26796.9	339.023	376.693	358.266	0.0127449	0.0138978	0.0134256	0.0133561	0.000579593
	LSD1WT	26982.7	26789.9	26925.4	26899.3	1078.05	1049.54	1082.48	0.0399535	0.0391766	0.0402027	0.0397776	0.000535188
Biological reps	WT	3005.65	3035.06	2979.85	3006.86	117.466	107.852	145.616	0.0390817	0.0355353	0.0488668	0.0411613	0.00690477
	KO2	5889.05	5793.53	5667.42	5783.33	76.781	83.4914	73.5498	0.0130379	0.0144111	0.0129777	0.0134756	0.000810786
	KO2EV	11328.7	11367.6	11558.9	11418.4	118.048	105.242	116.371	0.0104202	0.00925802	0.0100676	0.0099153	0.000595902
	LSD1WT	15449.7	15589.6	15479.8	15506.4	564.391	542.172	523.433	0.0365308	0.0347779	0.0338139	0.0350409	0.00137745
4E
	samples	dC(nM)				5mC(nM)			5mC/dC
		r1	r2	r3	average	r1	r2	r3	r1	r2	r3	average	error bar
Biological reps	WT	7441.12	7549.14	7451.12	7480.46	255.677	270.465	250.641	0.0343601	0.0358272	0.033638	0.0346084	0.00111557
	KO2	9225.55	9306.03	9035.73	9189.11	151.481	136.894	144.1	0.0164197	0.0147103	0.0159478	0.0156926	0.000882824
	LSD1MUT	10514	10820	11387	10907	276.396	320.067	276.924	0.0262885	0.0295811	0.0243192	0.0267296	0.00265849
Biological reps	WT	12049.1	13187	12595.9	12610.6	438.242	422.703	416.344	0.0363713	0.0320546	0.0330541	0.0338267	0.00225969
	KO2	12364.4	12815.2	12525.9	12568.5	158.87	154.402	172.729	0.012849	0.0120483	0.0137898	0.0128957	0.000871686
	LSD1MUT	12308.9	12760.9	13507.4	12859.1	334.778	367.156	342.643	0.0271981	0.0287719	0.0253671	0.0271124	0.00170401
Biological reps	WT	9613.57	9542.12	9486.93	9547.54	284.986	310.978	305.678	0.0296442	0.03259	0.0322209	0.0314851	0.00160488
	KO2	8781.31	8085.33	8255.83	8374.15	113.18	122.972	123.249	0.0128888	0.0152093	0.0149287	0.0143423	0.00126652
	LSD1MUT	10508	10029.9	9785.44	10107.8	283.84	298.715	304.63	0.0270117	0.0297823	0.0311309	0.0293083	0.00210014
		dC(nM)				5mC(nM)			5mC/dC
		r1	r2	r3	average	r1	r2	r3	r1	r2	r3	average	error bar
Biological reps	WT	14443.4	14107.5	14147.7	14232.8	658.581	631.711	594.27	0.0455975	0.0447784	0.0420048	0.0441269	0.00188286
	KO2	15767.6	15795.6	15970.1	15844.4	311.313	335.697	321.433	0.0197439	0.0212525	0.0201271	0.0203745	0.000784176
	LSD1WT	22623.1	22898.8	23611.8	23044.6	900.337	835.756	893.216	0.0397972	0.0364979	0.0378293	0.0380414	0.00165984
Biological reps	WT	24471.6	24707.5	24829.5	24669.5	1060.24	1003.35	1044.92	0.0433252	0.0406093	0.0420838	0.0420061	0.00135963
	KO2	20900.3	20948.2	20760	20869.5	428.037	428.525	394.488	0.02048	0.0204564	0.0190023	0.0199796	0.000846414
	LSD1WT	26982.7	26789.9	26925.4	26899.3	1078.05	1049.54	1082.48	0.0399535	0.0391766	0.0402027	0.0397776	0.000535188
Biological reps	WT	3005.65	3035.06	2979.85	3006.86	117.466	107.852	145.616	0.0390817	0.0355353	0.0488668	0.0411613	0.00690477
	KO2	5889.05	5793.53	5667.42	5783.33	76.781	83.4914	73.5498	0.0130379	0.0144111	0.0129777	0.0134756	0.000810786
	LSD1WT	15449.7	15589.6	15479.8	15506.4	564.391	542.172	523.433	0.0365308	0.0347779	0.0338139	0.0350409	0.00137745

## Sheet: Figure 5
5E
		Ct values for qPCR
		Actin for Dnmt1			Dnmt1			Actin for Uhrf1			Uhrf1
Biological reps	WT	13.504	14.1725	16.4101	18.5115	18.9494	21.0695	13.504	14.1725	16.4101	18.497	18.9463	21.3336
	WT	13.542	14.1079	16.5486	18.6282	19.0481	21.1397	13.542	14.1079	16.5486	18.4678	19.042	21.3574
Biological reps	KO2	14.3937	14.4891	16.7407	20.2155	19.8339	21.3468	14.3937	14.4891	16.7407	20.0473	19.8787	21.5405
	KO2	14.3156	14.7403	16.7779	20.1332	19.892	21.4102	14.3156	14.7403	16.7779	19.9286	19.7302	21.6114
Biological reps	LSD1WT	14.8505	15.4582	17.0514	20.0777	19.9655	21.1414	14.8505	15.4582	17.0514	19.941	20.0127	22.0171
	LSD1WT	14.6344	15.3359	17.0678	20.0063	20.2137	21.3974	14.6344	15.3359	17.0678	19.9506	20.2226	22.0421
Biological reps	LSD1MUT	14.829	15.3234	18.9819	19.8263	20.1356	23.0733	14.829	15.3234	18.9819	19.5287	19.9882	23.6753
	LSD1MUT	14.6702	15.3789	18.8716	19.9287	20.1938	23.4233	14.6702	15.3789	18.8716	20.4145	19.9929	23.9043
5G
	Fluoroscence (mAu)
Time (sec)	UHRF1 peptide			No substrate			H3dimeK4 21aa
0	498	515	531	500	518	515	2965	2949	2932
5	508	517	502	492	507	523	8156	8142	8125
10	499	484	496	502	511	489	13414	13432	13445
15	508	489	475	496	490	510	18719	18727	18705
20	496	475	445	504	485	493	24004	24020	24011
25	491	462	470	501	501	499	29157	29168	29138
30	510	529	535	494	473	490	34475	34483	34453
35	496	488	464	506	487	484	39744	39721	39721
40	504	483	462	501	476	495	45039	45022	45020
45	494	514	527	502	494	503	50272	50255	50253
50	505	517	496	494	489	486	55419	55413	55431
55	503	523	530	497	480	475	60619	60604	60575
60	508	506	512	490	464	461	66022	66022	66009
65	508	485	483	503	490	509	71233	71232	71210
70	498	500	504	500	505	476	76390	76392	76379
75	497	515	490	503	508	490	81622	81601	81578
80	501	516	531	496	479	472	86835	86838	86819
85	492	491	488	491	477	497	92182	92188	92167
90	502	520	490	505	518	488	97458	97472	97477
95	498	515	519	510	489	501	102564	102573	102563
100	501	484	472	505	490	462	107982	107997	107999
105	500	496	514	478	457	443	113152	113166	113185
110	500	490	467	482	483	458	118518	118514	118503
115	493	468	463	478	478	472	123615	123599	123576
120	508	491	493	484	481	492	128323	128343	128326
125	510	514	515	488	472	466	133559	133549	133552
5J
		dC(nM)			5mC(nM)				5mC/dC
	Samples	r1	r2	r3	average	r1	r2	r3	r1	r2	r3	average	error bar
Biological reps	WT	2659.34	2585.18	2532.78	2592.43	124.766	116.866	89.4098	0.046916	0.0452061	0.0353011	0.0424744	0.00627081
	GSK_LSD1	1406.94	1379.03	1382.24	1389.4	61.4686	69.2832	53.7586	0.0436895	0.0502406	0.0388924	0.0442742	0.00569666
Biological reps	WT	4414	4465.08	4482.65	4453.91	170.915	175.811	195.239	0.0387212	0.0393746	0.0435544	0.0405501	0.00262227
	GSK_LSD1	2037.22	2079.05	2130.82	2082.36	86.5954	86.3287	80.5193	0.0425067	0.0415231	0.037788	0.0406059	0.00248946
Biological reps	WT	4633.47	4525.56	4524.75	4561.26	184.844	194.869	189.713	0.0398932	0.0430597	0.0419278	0.0416269	0.00160453
	GSK_LSD1	7851.2	7622.05	7831.3	7768.18	328.412	317.546	326.787	0.0418296	0.0416615	0.0417284	0.0417398	8.46386e-05
5K
		dC(nM)				5mC(nM)			5mC/dC
	Samples	r1	r2	r3	average	r1	r2	r3	r1	r2	r3	average	error bar
Biological reps	WT	1704.46	1612.94	1726.38	1681.26	65.1146	65.1281	57.6231	0.0382024	0.0403785	0.033378	0.0373197	0.00358279
	GSK_LSD1	5688.57	6072.78	5994.11	5918.49	212.341	212.159	207.841	0.0373277	0.034936	0.0346743	0.035646	0.0014623
Biological reps	WT	9014.32	8745.7	8658.93	8806.32	306.958	307.989	327.616	0.0340522	0.0352161	0.0378357	0.0357013	0.00193782
	GSK_LSD1	10159	10266.7	10004.7	10143.4	350.147	319.967	344.898	0.0344668	0.0311656	0.0344736	0.0333687	0.00190792
Biological reps	WT	8017.58	8354.14	8575.45	8315.72	277.852	286.636	297.644	0.0346553	0.0343106	0.0347089	0.0345583	0.000216158
	GSK_LSD1	8610.88	8929.27	9121.2	8887.12	308.221	287.884	302.515	0.0357943	0.0322405	0.0331661	0.0337336	0.00184363

## Sheet: Figure 6
6F	Columns highlighted in yellow are not included in the analysis
	Adjusted volume (DNMT1)				Adjusted volume (ACTIN)				DNMT1/ACTIN				Relative
hours	WT	KO2	LSD1WT	LSD1MUT	WT	KO2	LSD1WT	LSD1MUT	WT	KO2	LSD1WT	LSD1MUT	WT	KO2	LSD1WT	LSD1MUT
0	5641600	2029686	4579396	11188514	62751360	63512722	49909734	48311280	0.089904	0.0319572	0.0917536	0.231592	1	1	1	1
3	5427460	0	5010156	6748764	53922932	77421470	42048860	38145030	0.100652	0	0.119151	0.176924	1.11955	0	1.29935	0.763946
6	4484470	0	2266100	3058762	60816938	72683170	36112118	35045878	0.0737372	0	0.0627518	0.0872788	0.820177	0	0.684316	0.376864
9	1014310	0	1571478	1279250	68219074	63416290	39169032	40975442		0		0.0312199	0	0		0.134806
	Adjusted volume (DNMT1)				Adjusted volume (ACTIN)				DNMT1/ACTIN				Relative
hours	WT	KO2	LSD1WT	LSD1MUT	WT	KO2	LSD1WT	LSD1MUT	WT	KO2	LSD1WT	LSD1MUT	WT	KO2	LSD1WT	LSD1MUT
0	570752	253722	608972	363776	5839134	3892952	5639606	4234286	0.097746	0.0651747	0.107981	0.085912	1	1	1	1
3	560952	92120	475594	232456	5727512	5990740	6651848	4036718	0.0979399	0.0153771	0.071498	0.0575854	1.00198	0.235936	0.662133	0.670283
6	292922	43414	453544	236180	4823462	4261160	5748876	4525836	0.0607286	0.0101883	0.0788926	0.0521848	0.62129	0.156323	0.730614	0.607422
9	59780	0			2332596	478828	2681280	2370914	0.0256281	0			0.262191	0
	Adjusted volume (DNMT1)				Adjusted volume (ACTIN)				DNMT1/ACTIN				Relative
hours	WT	KO2	LSD1WT	LSD1MUT	WT	KO2	LSD1WT	LSD1MUT	WT	KO2	LSD1WT	LSD1MUT	WT	KO2	LSD1WT	LSD1MUT
0	9919070	23722	27082594	19040126	9301572	7477596	7172130	15880312	1.06639	0.00317241	3.77609	1.19898	1	1	1	1
3	8473962	0	25816654	18094720	10432590	9015510	12479712	14018312	0.812259	0	2.06869	1.29079	0.761693	0	0.547839	1.07658
6	2498126	0	8089214	8129786	8063440	10505012	9441198	14025662	0.309809	0	0.8568	0.579637	0.290522	0	0.2856	0.483443
9	2191280	0	10126634		10594976	14263998	10856628		0.206823	0	0.932761	0.635905	0.193947	0	0.247018
	Adjusted volume (DNMT1)			Adjusted volume (ACTIN)			DNMT1/ACTIN			DNMT1/ACTIN
hours	WT	LSD1WT	LSD1MUT	WT	LSD1WT	LSD1MUT	WT	LSD1WT	LSD1MUT	WT	LSD1WT	LSD1MUT
0	1017757	1095177	558846	1752680	2643382	2014808	0.580686	0.414309	0.277369	1	1	1
3	821284	1021786	643534	1834122	2143550	1866286	0.468588	0.476679	0.344821	0.806955	1.16263	1.24484
6				1823888	1839196	1809490
9	33417	38315	67466	1863620	2343758	2196870	0.0190662	0.0174407	0.0307101	0.032834	0.0425383	0.110867
	Adjusted volume (DNMT1)			Adjusted volume (ACTIN)			DNMT1/ACTIN			DNMT1/ACTIN
hours	WT	LSD1WT	LSD1MUT	WT	LSD1WT	LSD1MUT	WT	LSD1WT	LSD1MUT	WT	LSD1WT	LSD1MUT
0	2280204	2168490	2416034	2832342	2066384	2018536	0.80506	1.04941	1.19692	1	1	1
3	1428976	621522		2295168	1121020	1071800	0.622602	0.554425	0.370062	0.778252	0.533101
6	898184	631842		1650340	878232	1189008	0.544242	0.719448	0.469489	0.680302	0.691777
9	16918	12212	15394	1891140	1310080	1567020	0.00894593	0.00932157	0.00982374	0.0111824	0.00896305	0.00825525
6F
	p-value
hours	WT vs KO2	WT vs LSD1WT	WT vs LSD1MUT
3h	0.0027	0.5507	0.878
6h	0.0412	0.8946	0.6879
9h	0.078	0.685	0.4807
6G
	Adjusted volume (UHRF1)						Adjusted volume (ACTIN)				UHRF1/ACTIN					Relative
hours	WT	KO2	LSD1WT	LSD1MUT	hours	WT	KO2	LSD1WT	LSD1MUT	hours	WT	KO2	LSD1WT	LSD1MUT	hours	WT	KO2	LSD1WT	LSD1MUT
0	2296974	20554	2615518	3462704	0	62751360	63512722	49909734	48311280	0	0.0366044	0.00032362	0.052405	0.0716749	0	1	1	1	1
3	1800582	10	1886582	3225172	3	53922932	77421470	42048860	38145030	3	0.0333918	1.29163e-07	0.0448664	0.0845503	3	0.912234	0.00039912	0.856148	1.17964
6	2731876	10	886832	808658	6	60816938	72683170	36112118	35045878	6	0.0449197	1.37583e-07	0.0245577	0.0230743	6	1.22717	0.000425139	0.468615	0.32193
9	678110	10	689032	586262	9	68219074	63416290	39169032	40975442	9	0.00994018	1.57688e-07	0.0175912	0.0143076	9	0.271557	0.000487263	0.335679	0.199619
	Adjusted volume (UHRF1)					Adjusted volume (ACTIN)					UHRF1/ACTIN					Relative
hours	WT	KO2	LSD1WT	LSD1MUT	hours	WT	KO2	LSD1WT	LSD1MUT	hours	WT	KO2	LSD1WT	LSD1MUT	hours	WT	KO2	LSD1WT	LSD1MUT
0	25509694	3952242	19501314	43042188	0	5839134	3892952	5639606	4234286	0	4.36875	1.01523	3.45792	10.1652	0	1	1	1	1
3	18089526	10	11732266	26140128	3	5727512	5990740	6651848	4036718	3	3.15836	1.66924e-06	1.76376	6.47559	3	0.722944	1.6442e-06	0.510064	0.637038
6	14283402	10	7537376	19123622	6	4823462	3961160	5748876	4525836	6	2.96123	2.52451e-06	1.3111	4.22543	6	0.677823	2.48664e-06	0.37916	0.415678
9	11701690	10	4760938	15585234	9	5823512	478828	2681280	2370914	9	2.00939	2.08843e-05	1.77562	6.57351	9	0.459946	2.0571e-05	0.513494	0.646671
	Adjusted volume (UHRF1)					Adjusted volume (ACTIN)					UHRF1/ACTIN					Relative
hours	WT	KO2	LSD1WT	LSD1MUT	hours	WT	KO2	LSD1WT	LSD1MUT	hours	WT	KO2	LSD1WT	LSD1MUT	hours	WT	KO2	LSD1WT	LSD1MUT
0	825160		814674	1087898	0	9409960	7477596	7172130	15880312	0	0.0876901	0	0.113589	0.0685061	0	1		1	1
3	489608		845054	1089368	3	8992088	9015510	12479712	14018312	3	0.0544488	0	0.0677142	0.0777104	3	0.620923		0.596134	1.13436
6	315756		564774	495390	6	7452410	10505012	12441198	14025662	6	0.0423696	0	0.0453955	0.0353203	6	0.483175		0.399647	0.515578
9	341726		287434	326622	9	8530606	14263998	11856628	12069680	9	0.0400588	0	0.0242425	0.0270614	9	0.456823		0.213423	0.395021
	Adjusted volume (UHRF1)					Adjusted volume (ACTIN)					UHRF1/ACTIN					Relative
hours	WT	KO2	LSD1WT		hours	WT	KO2	LSD1WT		hours	WT	KO2	LSD1WT		hours	WT	KO2	LSD1WT
0	6491280	425.442	5098266		0	24572940	14005845	23636970		0	0.264164	3.0376e-05	0.21569		0	1	1	1
3	4834326	0	4098494		3	24154788	19671960	23399880		3	0.200139	0	0.17515		3	0.757634	0	0.812045
6	3627008	0	2110940		6	24013752	17263008	30504892		6	0.151039	0	0.0692		6	0.571762	0	0.320831
9	1530602	0	966978		9	19562895	7070778	23235496		9	0.0782401	0	0.0416164		9	0.29618	0	0.192945
	Adjusted volume (UHRF1)					Adjusted volume (ACTIN)					UHRF1/ACTIN					Relative
hours	WT	KO2	LSD1WT		hours	WT	KO2	LSD1WT		hours	WT	KO2	LSD1WT		hours	WT	KO2	LSD1WT
0	25884476	4209736	29545500		0	20758880	17690248	14945964		0	1.24691	0.237969	1.97682		0	1	1	1
3	14563252	0	14234700		3	17534464	17497940	13479840		3	0.83055	0	1.056		3	0.666086	0	0.534191
6	10845208	0	8642664		6	14869776	16166016	12612188		6	0.729346	0	0.685263		6	0.584922	0	0.346649
9	8383200	0	5633804		9	14449888	16717240	11343968		9	0.580157	0	0.496634		9	0.465275	0	0.251229
	Adjusted volume (UHRF1)					Adjusted volume (ACTIN)					UHRF1/ACTIN						Relative
hours	WT	LSD1WT	LSD1MUT		hours	WT	LSD1WT	LSD1AK		hours	WT	LSD1WT	LSD1AK		hours	WT	LSD1WT	LSD1AK
0	891357	484586	614304		0	1752680	2643382	2014808		0	0.508568	0.18332	0.304895		0	1	1	1
3	1104657	238580	649617		3	1834122	2143550	1866286		3	0.602281	0.111301	0.34808		3	1.18427	0.607141	1.14164
6	399108	93536	333143		6	1823888	1839196	1809490		6	0.218823	0.050857	0.184109		6	0.430272	0.277421	0.603844
9	157052	57117	135564		9	1863620	2343758	2196870		9	0.0842725	0.0243698	0.0617078		9	0.165706	0.132936	0.202391
6G
	p-value
hours	WT vs KO2	WT vs LSD1WT	WT vs LSD1MUT
3h	<0.0001	0.2513	0.303
6h	<0.0001	0.002	0.4255
9h	0.0014	0.0792	0.7642
6N
	Adjusted area				DNMT1/ACTIN				Relative
	WT		KO		WT		KO		WT		KO
	0h	4h	0h	4h	0h	4h	0h	4h	0h	4h	0h	4h
DNMT1	49109	60774.6	35279.4	67040.6	0.817113	0.844612	0.458984	0.895528	1	1.03365	0.561714	1.09597
ACTIN	60100.6	71955.6	76864	74861.5
DNMT1	65232.1	78079.8	28577	78910.2	1.03381	0.957659	0.371787	1.52944	1	0.926338	0.359627	1.47942
ACTIN	63098.6	81531.9	76864	51594.1
DNMT1	52262.5	67742.4	38847.3	66778.2	0.742733	0.854123	0.487371	0.964023	1	1.14997	0.656186	1.29794
ACTIN	70365.1	79312.3	79707.9	69270.3
6N
	Adjusted area				UHRF1/ACTIN				Relative				Relative
	WT		KO		WT		KO		WT		KO
	0h	4h	0h	4h	0h	4h	0h	4h	0h	4h	0h	4h
UHRF1	29623.8	71975.6	12449.7	206625	0.492905	1.00028	0.16197	2.75274	1	2.02935	0.328603	5.58474
ACTIN	60100.6	71955.6	76864	75061.5
UHRF1	19657	65244.9	3758.44	78333.2	0.311528	0.800238	0.0488985	1.51826	1	2.56875	0.156964	4.87359
ACTIN	63098.6	81531.9	76862	51594.1
UHRF1	10866.7	19193.5	2250.1	21812.4	0.358449	0.598639	0.0943031	0.742422	1	1.67008	0.263086	2.07121	1	3.34016	0.263086	4.14241
ACTIN	30315.8	32061.8	23860.3	29380
6M				6O
	KO 0h vs KO 4h	WT 0h vs WT 4h			KO 0h vs KO 4h	WT 0h vs WT 4h
p-values	0.0069	0.5931		p-values	0.0004	0.0124

## Sheet: Figure 7
7B
samples	hours	Adjusted volume ACTIN	Adjusted volume DNMT1	DNMT1/ACTIN	Relative to scr
scr	0h	58864420	5497560	0.0933936	1
sh1	0h	51356070	1460970	0.0284479	0.304602
sh2	0h	44933490	1862055	0.0414402	0.443716
scr	4h	44861080	5836000	0.13009	1.39293
sh1	4h	50792130	6662000	0.131162	1.4044
sh2	4h	49153680	4656000	0.0947233	1.01424
samples	hours	Adjusted volume ACTIN	Adjusted volume DNMT1	DNMT1/ACTIN	Relative to scr
scr	0h	28283670	11430	0.00040412	1
sh1	0h	23140440	4500	0.000194465	0.481205
sh2	0h	55522910	15340	0.000276282	0.683664
scr	4h	38034570	16911	0.000444622	1.10022
sh1	4h	25884450	12087	0.00046696	1.1555
sh2	4h	23140440	15160.5	0.000655152	1.62118
samples	hours	Adjusted volume ACTIN	Adjusted volume DNMT1	DNMT1/ACTIN	Relative to scr
scr	0h	49894000	2998700	0.0601014	1
sh1	0h	49270900	872300	0.0177042	0.294571
sh2	0h	18221300	725600	0.0398215	0.662572
scr	4h	51282500	3.69837e+06	0.0721175	1.19993
sh1	4h	55499300	3.50487e+06	0.0631515	1.05075
sh2	4h	4.29755e+07	4609700	0.107263	1.78471
7B
	scr 0h vs scr 4h	sh1 0h vs sh1 4h	sh2 0h vs sh2 4 h
p-values	0.0547	0.0022	0.0237
7C
samples	hours	Adjusted volume ACTIN	Adjusted volume UHRF1	UHRF1/ACTIN	Relative to scr
scr	0h	367470	1393971	3.79343	1
sh1	0h	182070	200065	1.09884	0.289668
sh2	0h	182340	168073	0.921756	0.242988
scr	4h	66420	284113	4.27752	1.12761
sh1	4h	48870	239400	4.89871	1.29137
sh2	4h	55620	251180	4.516	1.19048
samples	hours	Adjusted volume ACTIN	Adjusted volume UHRF1	UHRF1/ACTIN	Relative to scr
scr	0h	21776400	10041018	0.461096	1
sh1	0h	19184490	4076472	0.212488	0.460832
sh2	0h	12391200	1401396	0.113096	0.245276
scr	4h	19903320	12961347	0.651215	1.41232
sh1	4h	12391200	4316766	0.348374	0.755533
sh2	4h	36177820	13656564	0.377484	0.818667
samples	hours	Adjusted volume ACTIN	Adjusted volume UHRF1	UHRF1/ACTIN	Relative to scr
scr	0h	58864420	28805310	0.48935	1
sh1	0h	51356070	6.94407e+06	0.135214	0.276314
sh2	0h	44933490	9.72467e+06	0.216424	0.442267
scr	4h	44861080	2.39057e+07	0.532882	1.08896
sh1	4h	50792130	2.4046e+07	0.473419	0.967445
sh2	4h	49153680	1.96151e+07	0.399058	0.815485
7C
	scr 0h vs scr 4h	sh1 0h vs sh1 4h	sh2 0h vs sh2 4 h
p-values	0.1089	0.0165	0.011
7E	Columns highlighted in yellow are not included in the analysis
	Adjusted volume DNMT1			Adjusted ACTIN			DNMT1/ACTIN			Relative
hours	scr	sh1	sh2	scr	sh1	sh2	scr	sh1	sh2	scr	sh1	sh2
0	1383772	447396	831864	111135756	125466656	101603972	0.0124512	0.00356586	0.00818732	1	1	1
3	1821600	84640	572064	113954512	98876540	122319884	0.0159853	0.000856017	0.00467679	1.28384	0.240059	0.571223
6	563592	33464	227800	102582392	114986384	107101920	0.00549404	0.000291026	0.00212695	0.441246	0.0816146	0.259785
9	508304	12696	121440	102582392	98876540	102319884	0.00495508	0.000128403	0.00118687	0.397961	0.0360089	0.144964
	Adjusted volume DNMT1			Adjusted ACTIN			DNMT1/ACTIN			Relative
hours	scr	sh1	sh2	scr	sh1	sh2	scr	sh1	sh2	scr	sh1	sh2
0	1053492	732412	310408	16376092	31079348	14764896	0.0643311	0.0235659	0.0210234	1	1	1
3	738208	201204	206080	9747492	23445648	14764896	0.0757331	0.00858172	0.0139574	1.17724	0.364159	0.6639
6	424212		138644	12510528	17507324	17144568	0.0339084	0.00506257	0.00808676	0.527092		0.384656
9	308752	123560	123998	15238788	26798956	19906684	0.0202609	0.00622896	0.00622896	0.314948	0.195648	0.296287
	Adjusted volume DNMT1			Adjusted ACTIN			DNMT1/ACTIN			Relative
hours	scr	sh1	sh2	scr	sh1	sh2	scr	sh1	sh2	scr	sh1	sh2
0	236992	12236	140484	1258376	1778452	3050644	0.188332	0.00688014	0.0460506	1	1	1
3	198628	19136		1329216	11691544	3843024	0.149432	0.00163674	0	0.793454	0.237893
6	203248	5796		1573028	4998544	5127620	0.129208	0.00115954	0	0.686067	0.168534
9	123620	2300		1558376	6567144	6567144	0.0793262	0.000350228	0	0.421205	0.0509042
	Adjusted volume DNMT1			Adjusted ACTIN			DNMT1/ACTIN			Relative
hours	scr	sh1	sh2	scr	sh1	sh2	scr	sh1	sh2	scr	sh1	sh2
0	236992	12236	140484	1258376	1778452	3050644	0.188332	0.00688014	0.0460506	1	1	1
3	199371	10148.4	107480	1329216	11691544	3843024	0.149992	0.000868012	0.0279677	0.796423		0.607325
6	139853	3267.6	94452	1573028	4998544	5127620	0.0889068	0.00065371	0.0184202	0.472076	0.095014	0.4
9	108866	3170.62	61293.5	1558376	6567144	6567144	0.0698584	0.0004828	0.00933335	0.370933		0.202676
7E
hours	p-values
	scr vs sh1	scr vs sh2
3h	0.0052	0.0017
6h	<0.0001	0.0568
9h	0.0025	0.0167
7F
	Adjusted UHRF1			Adjusted ACTIN			UHRF1/ACTIN			Relative
hours	scr	sh1	sh2	scr	sh1	sh2	scr	sh1	sh2	scr	sh1	sh2
0	10849284	4385916	4247824	111135756	125466656	101603972	0.0976219	0.0349568	0.0418077	1	1	1
3	7135520	1285608	2190704	113954512	98876540	122319884	0.0626173	0.0130022	0.0179096	0.641426	0.371949	0.428382
6	6214600	2805172	2122348	102582392	114986384	107101920	0.0605815	0.0243957	0.0198162	0.620573
9	4976924	279404	279404	102582392	98876540	102319884	0.0485164	0.00282579	0.00273069	0.496982	0.0808365	0.0653156
	Adjusted UHRF1			Adjusted ACTIN			UHRF1/ACTIN			Relative
hours	scr	sh1	sh2	scr	sh1	sh2	scr	sh1	sh2	scr	sh1	sh2
0	1812308	1.28797e+06	1716628	16376092	31079348	14764896	0.110668	0.0414413	0.116264	1	1	1
3	790525	962096	457669	9747492	28445648	14764896	0.0811004	0.0338222	0.0309971
6	850203	266728	457669	12510528	17507324	17144568	0.067959	0.0152352	0.0266947	0.61408	0.367634	0.229604
9	517896	277505	441600	15238788	26798956	19906684	0.0339854	0.0103551	0.0221835	0.307093	0.249873	0.190803
	Adjusted UHRF1			Adjusted ACTIN			UHRF1/ACTIN			Relative
hours	scr	sh1	sh2	scr	sh1	sh2	scr	sh1	sh2	scr	sh1	sh2
0	68448368	10380544	20444240	1258376	1778452	3050644	54.3942	5.83684	6.70161	1	1	1
3	59891816	16303964	12677140	1329216	11691544	3843024	45.058	1.39451	3.29874	0.82836	0.238915	0.492231
6	45143836	6372380	8399876	1873028	4998544	5127620	24.1021	1.27485	1.63816	0.4431	0.218414	0.244443
9	26927112	6198408	6198408	1258376	6567144	6567144	21.3983	0.943851	0.943851	0.393393	0.161706	0.140839
	Adjusted UHRF1			Adjusted ACTIN			UHRF1/ACTIN			Relative
hours	scr	sh1	sh2	scr	sh1	sh2	scr	sh1	sh2	scr	sh1	sh2
0	21632	6028.25	12480	356868	274252	311420	0.0606163	0.0219807	0.0400745	1	1	1
3	31148	4056	19032	687060	318044	729376	0.0453352	0.012753	0.0260935	0.747905	0.580189	0.651126
6	19344	2548	2548	665528	324852	311420	0.0290656	0.00784357	0.00818188	0.479503	0.356839	0.204167
9	3588	1040	728	436540	461840	311420	0.00821918	0.00225186	0.00233768
7F
	p-values
hours	scr vs sh1	scr vs sh2
3h	0.0388	0.0655
6h	0.0205	0.0023
9h	0.0329	0.0155
7O
hours	samples	Adjusted volume ACTIN	Adjusted volume DNMT1	DNMT1/ACTIN	Relative to WT 0h
0	DMSO	35733544	2923732	0.0818204	1
0	TSA	43059150	473242	0.0109905	0.134325
4	DMSO	41518015	4312708	0.103876	1.26956
4	TSA	22501584	1349950	0.0599936	0.733235
hours	samples	Adjusted volume ACTIN	Adjusted volume DNMT1	DNMT1/ACTIN	Relative to WT 0h
0	DMSO	43016302	26388134	0.613445	1
0	TSA	55167006	13894342	0.25186	0.410566
4	DMSO	32675720	31507288	0.964242	1.57185
4	TSA	48101504	20327296	0.422592	0.688883
hours	samples	Adjusted volume ACTIN	Adjusted volume DNMT1	DNMT1/ACTIN	Relative to WT 0h
0	DMSO	151608863	2753776	0.0181637	1
0	TSA	144534535	1167358	0.00807667	0.44466
4	DMSO	129939084	3624786	0.027896	1.53581
4	TSA	121428699	1283989	0.010574	0.582151
7O
hours	samples	Adjusted volume ACTIN	Adjusted volume UHRF1	UHRF1/ACTIN	Relative to WT 0h
0	DMSO	35733544	14651784	0.410029	1
0	TSA	43059150	2342220	0.0543954	0.132662
4	DMSO	41518015	22606675	0.544503	1.32796
4	TSA	22501584	5173408	0.229913	0.560724
hours	samples	Adjusted volume ACTIN	Adjusted volume UHRF1	UHRF1/ACTIN	Relative to WT 0h
0	DMSO	156539908	106383312	0.679592	1
0	TSA	153287974	22291276	0.145421	0.213983
4	DMSO	193347140	187436456	0.96943	1.42649
4	TSA	154549626	37785174	0.244486	0.359754
hours	samples	Adjusted volume ACTIN	Adjusted volume UHRF1	UHRF1/ACTIN	Relative to WT 0h
0	DMSO	141428699	11570132	0.0818089	1
0	TSA	129939084	3.12908e+06	0.0240811	0.294358
4	DMSO	144534535	1.84528e+07	0.12767	1.56059
4	TSA	151608863	8.10495e+06	0.0534596	0.653469
7O				7P
	DMSO 0h vs 4h	TSA 0h vs 4h			DMSO 0h vs 4h	TSA 0h vs 4h
p-values	0.0186	0.0351		p-values	0.0011	0.0342

## Sheet: Figure S1
S1B								S1D								S1E

## Sheet: Figure S2
S2A
	WT				KO1				KO2
	biological replicates				biological replicates				biological replicates
GO/G1	32.4	28.9	30	28.4	36.7	28.8	33.9	29.4	3.5	33.5	32.9	31.2
S	34.5	41.4	36.3	37.7	31.5	40	36.2	39	32.9	40	34.8	37.1
G2/M	15.2	24.9	33.3	33.7	12.4	24.5	29.6	31.4	13.4	21.8	31.7	31.4
S2B										S2B
	Abs at 570nm				Average	average-blank	mean/dilution factor or mean*dilution factor				p-values
D2	WT	1.177	1.2164	1.1131	1.16883	1.12453	0.562267	1			WT vs KO1	WT vs KO2
	KO1	0.4135	0.4244	0.4237	0.420533	0.376233	0.188117	0.334568		Day 2	0.0002	0.0002
	KO2	0.7022	0.7059	0.6167	0.674933	0.630633	0.315317	0.560796		Day 4	0.0025	0.0035
D4	WT	2.4253	2.5415	2.5212	2.496	2.45287	2.45287	4.36246
	KO1	1.0541	1.0692	1.0566	1.05997	1.01683	1.01683	1.80845
	KO2	1.0871	1.1864	1.3718	1.2151	1.17197	1.17197	2.08436
D2	WT	0.50141	0.45825	0.46488	0.474847	0.432847	0.432847	1
	KO1	0.2691	0.2621	0.1936	0.2416	0.1996	0.1996	0.461133
	KO2	0.349	0.312		0.3305	0.2885	0.2885	0.666518
D4	WT	1.2392	1.2042	1.097	1.18013	1.13757	1.51296	3.49538
	KO1	0.450249	0.446774	0.430636	0.442553	0.399986	0.531982	1.22903
	KO2	0.8267	0.5679	0.5872	0.57755	0.534983	0.711528	1.64383
D2	WT	0.3732	0.3206	0.1419	0.278567	0.235467	0.313171	1
	KO1	0.3223	0.161243	0.173579	0.167411	0.124311	0.165333	0.527934
	KO2	0.24604	0.1842	0.2149	0.217044	0.173944	0.231345	0.738719
D4	WT	1.7109	1.5745	1.5814	1.57795	1.53442	1.53442	4.89962
	KO1	0.3688	0.3281	0.5418	0.34845	0.304917	0.304917	0.973645
	KO2	0.3413	0.3449	0.179	0.3431	0.299567	0.299567	0.956561
D2	WT	0.4793	0.4947	0.5149	0.4963	0.4533	0.4533	1
	KO1	0.3307	0.33	0.348	0.336233	0.293233	0.293233	0.646886
	KO2	0.3225	0.3749	0.4221	0.373167	0.330167	0.330167	0.728362
D4	WT	1.5083	1.4375	1.1929	1.37957	1.3354	1.3354	2.94595
	KO1	0.9211	0.7229	0.608	0.750667	0.7065	0.7065	1.55857
	KO2	0.8808	0.8214	0.7559	0.819367	0.7752	0.7752	1.71013
20000 cells plated on D0
When 40000 plated- divided by 2
When 15000 plated- multplied by 1.33
S2C												S2C
	Live	LR	UR	dead	Annexin V-	Annexin V+	Annexin V-	Annexin V+					p-value (Dunett's multiple comparison)
WT	92.03	1.49	6.09	0.4	92.03	7.58	92.03	7.58	1	1			Annexin -	Annexin +
KO1	82.71	1.16	14.38	1.75	82.71	15.54	82.71	15.54	0.898729	2.05013		WT vs KO1	0.0001	0.0006
KO2	87.33	0.87	10.12	1.69	87.33	10.99	87.33	10.99	0.94893	1.44987		WT vs KO2	0.0076	0.0144
	Live	LR	UR	dead	Annexin V-	Annexin V+	Annexin V-	Annexin V+
WT	97	1.3	1.25	0.45	97	2.55	97	2.55	1	1
KO1	88.4	0.2	3.55	7.85	88.4	3.75	88.4	3.75	0.91134	1.47059
KO2	89.9	1.4	3.35	5.35	89.9	4.75	89.9	4.75	0.926804	1.86275
	Live	LR	UR	dead	Annexin V-	Annexin V+	Annexin V-	Annexin V+
WT	96.8	1.15	1.3	0.75	96.8	2.45	96.8	2.45	1	1
KO1	87.6	1.15	3.7	6.1	87.6	4.85	87.6	4.85	0.904959	1.97959
KO2	88.13	0.55	4.09	7.09	88.13	4.64	88.13	4.64	0.910434	1.89388
S2E
	Biological reps			Biological reps			Biological reps				S2E		p-value
	Undifferentiated			Partially differentiated			Fullly differentiated						Undifferentiated	Partial differentiated	Differentiated
WT	92.4324	91.7526	93.4132	5.94595	6.70103	4.79042	1.62162	1.54639	0.598802			WT vs KO1	0.942	0.71	0.4633
KO1	91.7874	91.6667	93.9394	5.7971	6.06061	4.7619	1.93237	2.27273	0.865801			WT vs KO2	0.1769	0.191	0.9152
KO2	93.1677	93.421	95.8955	5.52147	4.60526	3.73134	1.22699	1.97368	0.373134
S2H
	Ct for Actin				Ct for Sox17			Ct for Gata6
		Biological reps			Biological reps			Biological reps
WT	16.2275	17.01	17.0394	31.7562	32.0105	30.9663	31.7427	31.969	31.8337
WT	16.035	16.99	17.9995	32.3414	31.5055	31.2339	32.4847	32.2363	32.0322
WT	15.9396	16.89	17.9846	31.768	32.0525	30.8227	32.058	32.0455	31.9485
KO1	15.8258	15.1391	17.578	30.6097	29.0799	29.6017	29.9808	29.2443	Undetermined
KO1	15.797	15.0944	17.5154	30.3058	29.1287	29.6571	29.9152	29.0908	30.6497
KO1	15.9377	15.1094	17.668	30.2503	29.3456	29.6007	29.8641	29.2861	30.7041
KO2	15.8457	15.6306	17.4951	30.8112	29.1274	29.6656	29.6984	29.5378	30.0904
KO2	15.8941	15.638	17.5481	30.877	29.3275	29.658	30.0337	29.552	30.6382
KO2	15.8897	15.789	17.5558	30.6836	29.4439	29.7861	30.1711	29.4973	30.6555

## Sheet: Figure S3
S3B
	EB size (µm)
	WT	KO1	KO2
Biological rep	113.881	45.7932	40.8034
Biological rep	130.362	70.027	60.4093
Biological rep	116.56	63.37	52.69
S3C-F
		Ct values from qPCR
	Days	Actin for Pou5f1	Pou5f1	Actin for Pou5f1	Pou5f1	Actin for Pou5f1	Pou5f1	Actin for Pou5f1	Pou5f1	Actin for Pou5f1	Pou5f1	Actin for Nanog	Nanog	Actin for Nanog	Nanog	Actin for Nanog	Nanog	Actin for Nanog	Nanog	Actin for Nanog	Nanog	Actin for Sox17	Sox17	Actin for Sox17	Sox17	Actin for Sox17	Sox17	Actin for Sox17	Sox17	Actin for FoxA2	FoxA2	Actin for FoxA2	FoxA2	Actin for FoxA2	FoxA2	Actin for FoxA2	FoxA2	Actin for FoxA2	FoxA2	Actin for T	T	Actin for T	T	Actin for T	T	Actin for T	T	Actin for T	T
Biological reps	0	17.2181	16.4666	17.0516	18.1706	16.4857	16.2458	18.746	18.0936	17.0798	17.2086	17.2181	20.0119	17.0516	20.0747	16.4857	19.8276	18.746	20.9086	17.0798	19.1566	17.2181	29.9882	17.0516	31.2502	18.746	33.3879	17.0798	31.0735	17.2181	32.6351	17.0516	28.2748	16.4857	27.2525	18.746	30.9816	17.0798	27.9394	17.2181	31.7133	17.0516	26.9484	16.4857	25.4535	18.746	28.1201	17.0798	26.9484
		17.1832	16.4634	17.1507	18.181	16.6129	16.3575	18.677	18.1324	17.1688	17.1782	17.1832	19.9272	17.1507	20.0059	16.6129	19.6484	18.677	20.9008	17.1688	19.2315	17.1832	30.6661	17.1507	31.0581	18.677	33.1724	17.1688	31.1659	17.1832	33.2118	17.1507	28.2676	16.6129	27.3896	18.677	31.4016	17.1688	27.9245	17.1832	31.6834	17.1507	27.5593	16.6129	25.5543	18.677	28.268	17.1688	27.5593
		17.2405	16.2311	16.8777	18.293	16.4028	16.5101	18.7907	18.0072	16.9602	17.1228	17.2405	19.9526	16.8777	20.1627	16.4028	19.8134	18.7907	20.861	16.9602	19.1319	17.2405	29.8811	16.8777	30.4268	18.7907	32.2724	16.9602		17.2405	32.943	16.8777	28.0059	16.4028	27.3178	18.7907	31.1167	16.9602		17.2405	31.939	16.8777	27.4782	16.4028	25.3324	18.7907	28.2828	16.9602	27.4782
	2	16.6806	16.1148	16.703	19.1006							16.6806	21.6718	16.703	22.2942							16.6806	29.8146	16.703	31.7401					16.6806	30.4279	16.703	27.9862							16.6806	31.0962	16.703	26.9746
		16.6821	16.2116	16.6423	18.9018							16.6821	21.6615	16.6423	22.0129							16.6821	30.1931	16.6423	30.9428					16.6821	30.2906	16.6423	27.9956							16.6821	32.3845	16.6423	26.9484
		16.5293	16.4668	16.892	18.9692							16.5293	21.6119	16.892	22.049							16.5293	30.224	16.892	31.13					16.5293	30.2251	16.892	27.9544							16.5293	31.9805	16.892	26.9716
	4	16.5356	16.3887	17.1487	20.1106							16.5356	20.7024	17.1487	21.4069							16.5356	29.8286	17.1487	30.0323					16.5356	27.3122	17.1487	26.62							16.5356	26.7687	17.1487	24.8909
		16.5944	16.5624	17.5426	20.4529							16.5944	20.7701	17.5426	21.4602							16.5944	29.9221	17.5426	29.0371					16.5944	27.3008	17.5426	26.6865							16.5944	26.8486	17.5426	24.9448
		16.5504	16.5505	17.4812	20.1954							16.5504	20.7336	17.4812	21.5028							16.5504	29.7761	17.4812	29.23					16.5504	27.0454	17.4812	26.6804							16.5504	26.9254	17.4812	24.7038
	6	16.1909	17.9211	16.6253	19.9589			16.618	18.7048	16.7784	19.9396	16.1909	21.5469	16.6253	20.9131	16.7569	21.8935	16.618	22.2334	16.7784	20.888	16.1909	21.2868	16.6253	23.7132	16.618	23.6408	16.7784	23.1783	16.1909	22.0345	16.6253	23.3986	16.7569	22.6337	16.618	22.7374	16.7784	22.6043	16.1909	24.078	16.6253	20.8306	16.7569	20.69	16.618	20.1617
		16.0886	17.6636	16.8814	20.037			16.6707	18.7351	16.6823	19.8792	16.0886	21.3572	16.8814	20.9286	16.8825	21.9486	16.6707	22.1905	16.6823	20.8966	16.0886	21.4209	16.8814	23.864	16.6707	23.6664	16.6823	22.9678	16.0886	21.8739	16.8814	23.3842	16.8825	23.0306	16.6707	22.6529	16.6823	22.5329	16.0886	24.1842	16.8814	20.8359	16.8825	20.8408	16.6707	20.232
		16.066	17.6972	16.7608	19.8292			16.6571	18.7621	16.6395	19.813	16.066	21.4254	16.7608	20.8734	16.8089	21.9486	16.6571	22.209	16.6395	21.0308	16.066	21.4379	16.7608	23.2364	16.6571	23.6299	16.6395	22.955	16.066	21.8942	16.7608	23.3605	16.8089	23.0154	16.6571	22.7	16.6395	22.5119	16.066	24.4496	16.7608	20.8456	16.8089	20.7948	16.6571	20.1565
	8	16.0537	18.3746	16.9931	20.8855	17.3392	20.0424	17.4804	20.5902	16.8428	20.7956	16.0537	21.946	16.9931	22.2907	17.3392	23.237	17.4804	24.2169	16.8428	22.0854	16.0537	22.9053	16.9931	24.4731	17.4804	26.4796	16.8428	23.9682	16.0537	23.787	16.9931	23.2502			17.4804	24.7775	16.8428	23.357	16.0537	22.5624	16.9931	23.4551	17.3392	22.0632	17.4804	22.7429	16.8428	23.0123
		16.2925	18.279	17.0807	21.1636	17.0646	20.0771	17.563	20.6465	16.8455	20.7841	16.2925	22.0918	16.0807	22.1297	17.0646	23.3403	17.563	24.2785	16.8455	22.0572	16.2925	22.9236	17.0807	24.1648	17.563	26.7229	16.8455	23.918	16.2925	23.6901	17.0807	23.2289			17.563	24.896	16.8455	23.328	16.2925	22.9479	17.0807	23.4245	17.0646	22.2271	17.563	22.7538	16.8455	23.2326
		16.0441	18.1466	16.9934	20.4727	16.971	20.1556	17.6715	20.6742	16.7732	20.8125	16.0441	22.0954	16.9934	22.2643	16.971	23.2406	17.6715	24.3445	16.7732	21.9757	16.0441	22.8918	16.9934	24.4319	17.6715	26.4611	16.7732	23.9611	16.0441	23.8884	16.9934	23.2179			17.6715	25.0435	16.7732	23.277	16.0441	22.9755	16.9934	23.3339	16.971	22.1318	17.6715	23.7621	16.7732	23.1963
Biological reps	0	16.1576	16.2849	17.2949	18.6431					16.3863	17.1321	16.1576	20.0251	17.2949	20.3367					16.3863	19.2869	16.1576	28.2149	17.2949	29.7715			16.3863		16.1576	30.503	17.2949	30.207					16.3863	27.8685	16.1576	31.9895	17.2949	29.1832	15.7031	26.1816			16.3863
		16.1768	16.2605	17.2874	18.6115					16.4319	17.1635	16.1768	19.9924	17.2874	20.2903					16.4319	19.255	16.1768	28.7576	17.2874	29.8493			16.4319	29.1663	16.1768	30.5281	17.2874	29.7253					16.4319	27.4043	16.1768	31.8615	17.2874	28.8179	15.6824	26.6908			16.4319	29.9995
		16.146	16.4067	17.3182	18.5819					16.4799	17.2429	16.146	19.9361	17.3182	20.2867					16.4799	19.3101	16.146	28.5633	17.3182	29.8714			16.4799	29.2516	16.146	30.4185	17.3182	30.2547					16.4799	27.6131	16.146	32.9134	17.3182	28.8325					16.4799	28.0877
	2	16.8711	16.7199	17.1058	19.6095							16.8711	21.1432	17.1058	21.8455							16.8711	29.0976	17.1058	31.5211					16.8711	31.1384	17.1058	30.9151							16.8711	33.9453	17.1058	31.6676
		16.6383	16.7003	17.5567	19.8356							16.6383	21.0469	17.5567	21.844							16.6383	29.432	17.5567	31.393					16.6383	31.651	17.5567	30.9581							16.6383	34.0265	17.5567	33.4316
		16.6291	16.6305	17.5035	19.8378							16.6291	21.0136	17.5035	21.848							16.6291	28.7195	17.5035	31.4215					16.6291	31.4494	17.5035	31.0019							16.6291	34.8721	17.5035	32.2456
	4	17.1077	16.6528	17.6289	19.6229							17.1077	21.6242	17.6289	21.3255							17.1077	29.3246	17.6289	31.8194					17.1077	30.7471	17.6289	31.5098							17.1077	34.3652	17.6289	30.4175
		17.1361	16.9281	17.5295	19.2648							17.1361	21.3869	17.5295	21.2464							17.1361	30.2712	17.5295	31.6857					17.1361	30.91	17.5295	31.6658							17.1361	34.089	17.5295	30.544
		17.0593	16.6155	17.5298	19.3832							17.0593	21.2401	17.5298	21.3887							17.0593	29.4366	17.5298	31.8145					17.0593	30.9373	17.5298	31.5536							17.0593	33.8537	17.5298	30.7981
	6	16.8069	16.839	17.0461	19.0655					17.4322	18.7215	16.8069	21.6581	17.0461	21.3472					17.4322	20.7363	16.8069	28.8279	17.0461	29.9551			17.4322	29.3915	16.8069	29.9404	17.0461	27.6075					17.4322	28.1543	16.8069	33.6149	17.0461	26.1165	17.4322	27.2579
		16.8071	16.9064	17.0333	18.7882					17.4337	18.7186	16.8071	21.6631	17.0333	21.2988					17.4337	20.6867	16.8071	29.2911	17.0333	29.9335			17.4337	29.6123	16.8071	29.9982	17.0333	27.657					17.4337	28.0231	16.8071	32.3517	17.0333	26.2137	17.4337	27.1774
		16.7482	16.8141	16.982	19.0297					17.4614	18.6671	16.7482	21.6045	16.982	21.2865					17.4614	20.6666	16.7482	29.1657	16.982	29.6337			17.4614	29.3997	16.7482	29.8559	16.982	27.3886					17.4614	27.869	16.7482	33.1155	16.982	25.9611
	8	17.2474	17.3257	18.3259	19.6838					17.3744	18.8216	17.2474	21.4877	18.3259	21.5483					17.3744	20.2664	17.2474	27.9771	18.3259	29.5702			17.3744	28.7736	17.2474	28.8802	18.3259	27.2232					17.3744	27.3356	17.2474	33.0129	18.3259	25.151	17	24.6106			17.3744	25.151
		17.0851	17.3707	18.1136	19.6422					17.4029	18.8039	17.0851	21.4758	18.1136	21.6295					17.4029	20.3048	17.0851	28.4546	18.1136	29.9482			17.4029	29.2014	17.0851	28.9947	18.1136	27.0904					17.4029	27.1029	17.0851	33.2547	18.1136	25.4144	16.9745	24.7105			17.4029	25.4144
		17.0667	17.3335	18.0573	19.5268					17.4001	18.7979	17.0667	21.3803	18.0573	21.5357					17.4001	20.2636	17.0667	28.4271	18.0573	29.3797			17.4001	28.9034	17.0667	28.9552	18.0573	26.957					17.4001		17.0667	33.0909	18.0573	25.2695					17.4001	25.2695
Biological reps
	0	16.0823	16.2083	17.0627	18.9893	16.1937	16.9941	16.1937	16.9941	16.9043	18.2266	16.2083	20.4307	17.0627	20.4307	16.1937	19.2274	16.1937	20.8179	16.9043	19.9344	16.2083	28.9392	17.0627	29.8172	16.1937	31.5567	16.9043	29.9399	16.2083	31.1818	17.0627	29.4039	16.1937	27.317	16.1937	31.2913	16.9043	31.2168	16.2083	32.5247	17.0627	28.1103	16.1937	25.6025	16.1937	27.9845	16.9043	32.4204
		16.2062	16.169	17.0632	18.9932	16.4563	16.9266	16.4563	16.9266	16.7763	18.2275	16.169	20.8605	17.0632	20.8605	16.4563	19.2448	16.4563	20.8357	16.7763	19.9183	16.169	28.9932	17.0632	29.8317	16.4563	31.2367	16.7763	29.6315	16.169	30.8581	17.0632	29.5966	16.4563	27.4117	16.4563	31.1066	16.7763	31.4145	16.169	32.8245	17.0632	27.9968	16.4563	26.9277	16.4563	28.1766	16.7763	32.3224
		16.091	16.1331	17.0288	18.9885	16.3566	16.8002	16.3566	16.8002	16.7793	18.2181	16.1331	20.3428	17.0288	20.3428	16.3566	19.2653	16.3566	20.8167	16.7793	20.0661	16.1331	28.5955	17.0288	30.139	16.3566	31.0222	16.7793	30.1018	16.1331	31.3759	17.0288	29.5343	16.3566	27.3838	16.3566	30.7165	16.7793		16.1331	32.2802	17.0288	30.0563	16.3566	25.3685	16.3566	27.947	16.7793
	2	16.8753	16.8408	17.1679	19.22							16.8408	21.587	17.1679	21.587							16.8408	30.199	17.1679	30.542					16.8408	30.7541	17.1679	31.4255							16.8408	33.6341	17.1679	30.8546
		16.9526	16.8866	17.0685	18.902							16.8866	21.5789	17.0685	21.5789							16.8866	30.3445	17.0685	30.5316					16.8866	31.0261	17.0685	30.7112							16.8866	33.8621	17.0685	30.0588
		16.9145	16.8389	16.9863	19.0007							16.8389	21.6015	16.9863	21.6015							16.8389	29.9284	16.9863	30.5767					16.8389	30.5605	16.9863	30.8607							16.8389	33.7404	16.9863	30.7933
	4	17.4666	17.6464	18.6879	20.8069							17.6464	22.4326	18.6879	22.4326							17.6464	29.5017	18.6879	31.6361					17.6464	31.6372	18.6879	31.0522							17.6464	33.7152	18.6879	28.9291
		17.5449	17.6597	18.6663	20.7852							17.6597	22.4344	18.6663	22.4344							17.6597	30.1018	18.6663	31.7525					17.6597	32.6917	18.6663	31.4106							17.6597	33.4726	18.6663	28.9138
		17.3763	17.667	18.799	20.0981							17.667	22.5103	18.799	22.5103							17.667	30.1743	18.799	31.1074					17.667	31.9822	18.799	31.6906							17.667	33.2242	18.799	29.0824
	6	16.6663	17.0469	18.0018	19.3314			17.1577	16.9643	19.2012	20.565	17.0469	22.0881					17.1577	20.8179	19.2012	22.5168	17.0469	29.4441	18.0018	29.6646	17.1577	30.5724	19.2012	32.4319	17.0469	30.2487	18.0018	28.7021	17.1577	28.7513	17.1577	29.0966	19.2012	31.3234	17.0469	30.0831	18.0018	27.1734	17.1577	25.6559	17.1577	28.135
		16.8314	17.1085	18.1645	19.9701			17.2394	17.3293	19.1054	20.143	17.1085	22.0794					17.2394	20.8357	19.1054	22.4776	17.1085	29.9314	18.1645	29.4617	17.2394	30.7269	19.1054	32.1639	17.1085	30.2615	18.1645	28.7142	17.2394	28.8311	17.2394	28.9391	19.1054	31.2771	17.1085	30.0125	18.1645	27.7805	17.2394	25.9215	17.2394	27.6934
		16.9204	17.2073	18.0996	20.1716			17.2982	17.333	19.1917	20.738	17.2073	22.0845					17.2982	20.8167	19.1917	22.493	17.2073	30.0032	18.0996	29.2892	17.2982	30.5424	19.1917	32.4821	17.2073	30.661	18.0996	28.842	17.2982	28.8971	17.2982	29.5159	19.1917	31.1324	17.2073	30.584	18.0996	28.1434	17.2982	25.916	17.2982	28.1591
	8					17.36	17.3607	17.36	17.3607	15.2414	16.4175			18.2729	21.7439	17.36	21.0251	17.36	21.2987	15.2414	18.6303			18.2729	29.8843	17.36	31.51	15.2414	28.0072			18.2729	28.2794			17.36	30.0998	15.2414	28.6217					17.36	29.0931	17.36	28.186	15.2414	26.5291
						17.2884	17.3716	17.2884	17.3716	15.2611	16.4289			18.0955	21.8679	17.2884	20.8628	17.2884	21.1934	15.2611	18.3174			18.0955	29.4762	17.2884	32.1875	15.2611	29.9229			18.0955	28.1748			17.2884	30.1045	15.2611	28.7027					17.2884	29.4325	17.2884	28.2788	15.2611	26.4703
						17.2522	17.6365	17.2522	17.6365					18.1187	21.844	17.2522	20.8566	17.2522	21.1459					18.1187	29.9575	17.2522	32.1491					18.1187	28.2184			17.2522	30.1421							17.2522	28.8876	17.2522	28.1535
S3C-F
					Number of replicates
	WT Vs KO1		WT vs KO2		Day 6			Day 8
	D6	D8	D6	D8	WT	KO1	KO2	WT	KO1	KO2
Days	0.0008	0.0215	0.0064	0.0171	5	3	4	5	3	4
Pou5f1	0.0988	0.0036	0.0498	0.0003	5	3	4	5	3	3
Nanog	<0.0001	0.0081	<0.0001	0.0072	4	3	4	4	3	3
Sox17	0.0444	0.0006	0.0094	0.0026	5	3	5	4	3	3
FoxA2	0.0123	0.0074	0.0124	<0.0001	4	3	4	5	3	3
T	0.021	0.0057	0.0081	0.0037	4	3	4	4	3	3
Msx1	0.0152	0.0129	0.0019	0.0037	4	3	4	4	3	4
Sox11	0.0152	0.0129	0.0019	0.0037	4	3	4	4	3	4
		Number of replicates on Day 2 and 4 are 2 (WT, KO1 and KO2)
S3H
	Samples	Number of cells
Biological reps		Day 0		Day 2		Day 4
	WT	20000	20000	447000	416000	3610000	3110000
	KO2	20000	20000	213000	199000	762000	671000
	LSD1MUT	20000	20000	603000	598000	3940000	4100000
Biological reps	WT	20000	20000	468000	318000	2230000	2280000
	KO2	20000	20000	44400	26000	199000	204000
	LSD1MUT	20000	20000	384000	514000	3180000	2900000
Biological reps	WT	20000	20000	290000	234000	2500000	2750000
	KO2	20000	20000	176200	144600	695000	706000
	LSD1MUT	20000	20000	384000	292000	3150000	3380000
		Number of cells
		Day 0			Day 2			Day 4
Biological reps	WT	20000	20000	20000	239000	222000	384000	3400000	3020000	3370000
	KO	20000	20000	20000	148000	172000	96200	195000	306000	178000
	LSD1WT	20000	20000	20000	106000	206000	172000	1880000	1650000	2020000
Biological reps	WT	20000	20000	20000	334000	322000	395000	2500000	2880000	3240000
	KO	20000	20000	20000	102000	89000	67300	556000	584000	356000
	LSD1WT	20000	20000	20000	278000	295000	272000	2830000	3100000	4240000
Biological reps	WT	20000	20000	20000	230000	245000	206000	2250000	2620000	3190000
	KO	20000	20000	20000	61200	71700	58200	445000	495000	550000
	LSD1WT	20000	20000	20000	356000	200000	195000	2270000	2900000	2750000
S3H	p-values
	Day 4
KO vs WT	<0.0001
KO vs LSD1WT	<0.0001
KO vs LSD1MUT	<0.0001
S3J
	Biological rep			Biological rep			Biological rep
samples	Undifferentiated			Partially differentiated			Differentiated
WT	58.3333	59.1549	57.8947	25	28.169	29.8246	13.8889	12.6761	12.2807
KO2	37.1429	43.1818	43.9024	42.8571	36.3636	36.5854	20	20.4546	19.5122
LSD1WT	59.1549	60.9375	56.7568	28.169	23.4375	27.6316	14.0845	15.625	14.8649
LSD1MUT	83.5616	79.4118	84.127	10.9589	14.7059	11.1111	5.47945	5.88235	4.7619
S3J
	p-values
	KO2 vs LSD1WT	KO2 vs LSD1MUT
Undifferentiated	0.0021	<0.0001
Partially differentiated	0.0094	0.0004
Differentiated	0.0006	<0.0001
S3G
[truncated: 16 more columns]

[truncated: 6 more sheets: Figure S4, Figure S6, Figure S7, Figure S8, Figure S9, Tables]
